# Supplementary material for: Module-Based Polyketide Synthase Engineering for de Novo Polyketide Biosynthesis
Source: ACS Synth Biol. 2023 Oct 23;12(11):3148–55. doi: 10.1021/acssynbio.3c00282 (PMC10661043; doi:10.1021/acssynbio.3c00282)
Supplement: Supplementary file 2 — sb3c00282_si_002.zip [file sb3c00282_si_002.zip › Final_PKS_Structures/menzella_pdbs/rapM3_ACP_rapM3_KSAT_dimer.pdb]

ATOM      1  N   LEU A   1      32.328  47.516 -17.336  1.00 69.66           N  
ATOM      2  H   LEU A   1      32.979  46.780 -17.572  1.00 69.66           H  
ATOM      3  H2  LEU A   1      31.527  47.445 -17.946  1.00 69.66           H  
ATOM      4  H3  LEU A   1      32.768  48.415 -17.470  1.00 69.66           H  
ATOM      5  CA  LEU A   1      31.894  47.375 -15.929  1.00 69.66           C  
ATOM      6  HA  LEU A   1      31.200  48.187 -15.711  1.00 69.66           H  
ATOM      7  C   LEU A   1      33.060  47.621 -14.976  1.00 69.66           C  
ATOM      8  CB  LEU A   1      31.123  46.066 -15.696  1.00 69.66           C  
ATOM      9  HB2 LEU A   1      31.679  45.239 -16.139  1.00 69.66           H  
ATOM     10  HB3 LEU A   1      31.023  45.880 -14.627  1.00 69.66           H  
ATOM     11  O   LEU A   1      33.102  48.719 -14.447  1.00 69.66           O  
ATOM     12  CG  LEU A   1      29.716  46.156 -16.328  1.00 69.66           C  
ATOM     13  HG  LEU A   1      29.811  46.561 -17.336  1.00 69.66           H  
ATOM     14  CD1 LEU A   1      29.065  44.786 -16.453  1.00 69.66           C  
ATOM     15 HD11 LEU A   1      29.703  44.103 -17.013  1.00 69.66           H  
ATOM     16 HD12 LEU A   1      28.115  44.872 -16.981  1.00 69.66           H  
ATOM     17 HD13 LEU A   1      28.873  44.370 -15.464  1.00 69.66           H  
ATOM     18  CD2 LEU A   1      28.800  47.080 -15.523  1.00 69.66           C  
ATOM     19 HD21 LEU A   1      28.736  46.734 -14.491  1.00 69.66           H  
ATOM     20 HD22 LEU A   1      29.155  48.110 -15.532  1.00 69.66           H  
ATOM     21 HD23 LEU A   1      27.795  47.062 -15.945  1.00 69.66           H  
ATOM     22  N   ALA A   2      34.040  46.717 -14.850  1.00 66.80           N  
ATOM     23  H   ALA A   2      33.901  45.788 -15.221  1.00 66.80           H  
ATOM     24  CA  ALA A   2      35.196  46.849 -13.940  1.00 66.80           C  
ATOM     25  HA  ALA A   2      34.870  46.586 -12.933  1.00 66.80           H  
ATOM     26  C   ALA A   2      35.854  48.252 -13.847  1.00 66.80           C  
ATOM     27  CB  ALA A   2      36.235  45.809 -14.378  1.00 66.80           C  
ATOM     28  HB1 ALA A   2      37.086  45.838 -13.699  1.00 66.80           H  
ATOM     29  HB2 ALA A   2      36.586  46.013 -15.389  1.00 66.80           H  
ATOM     30  HB3 ALA A   2      35.807  44.807 -14.341  1.00 66.80           H  
ATOM     31  O   ALA A   2      36.118  48.726 -12.747  1.00 66.80           O  
ATOM     32  N   ALA A   3      36.072  48.934 -14.980  1.00 71.46           N  
ATOM     33  H   ALA A   3      35.894  48.460 -15.854  1.00 71.46           H  
ATOM     34  CA  ALA A   3      36.717  50.255 -15.044  1.00 71.46           C  
ATOM     35  HA  ALA A   3      37.565  50.243 -14.359  1.00 71.46           H  
ATOM     36  C   ALA A   3      35.842  51.461 -14.614  1.00 71.46           C  
ATOM     37  CB  ALA A   3      37.268  50.439 -16.466  1.00 71.46           C  
ATOM     38  HB1 ALA A   3      36.448  50.491 -17.183  1.00 71.46           H  
ATOM     39  HB2 ALA A   3      37.929  49.611 -16.721  1.00 71.46           H  
ATOM     40  HB3 ALA A   3      37.839  51.366 -16.517  1.00 71.46           H  
ATOM     41  O   ALA A   3      36.315  52.595 -14.666  1.00 71.46           O  
ATOM     42  N   LEU A   4      34.577  51.251 -14.233  1.00 77.27           N  
ATOM     43  H   LEU A   4      34.264  50.296 -14.127  1.00 77.27           H  
ATOM     44  CA  LEU A   4      33.719  52.299 -13.666  1.00 77.27           C  
ATOM     45  HA  LEU A   4      33.886  53.234 -14.202  1.00 77.27           H  
ATOM     46  C   LEU A   4      34.073  52.552 -12.194  1.00 77.27           C  
ATOM     47  CB  LEU A   4      32.236  51.902 -13.798  1.00 77.27           C  
ATOM     48  HB2 LEU A   4      32.111  50.916 -13.350  1.00 77.27           H  
ATOM     49  HB3 LEU A   4      31.632  52.602 -13.221  1.00 77.27           H  
ATOM     50  O   LEU A   4      34.447  51.625 -11.469  1.00 77.27           O  
ATOM     51  CG  LEU A   4      31.689  51.861 -15.234  1.00 77.27           C  
ATOM     52  HG  LEU A   4      32.322  51.224 -15.851  1.00 77.27           H  
ATOM     53  CD1 LEU A   4      30.281  51.260 -15.229  1.00 77.27           C  
ATOM     54 HD11 LEU A   4      29.619  51.886 -14.630  1.00 77.27           H  
ATOM     55 HD12 LEU A   4      30.305  50.263 -14.790  1.00 77.27           H  
ATOM     56 HD13 LEU A   4      29.890  51.205 -16.245  1.00 77.27           H  
ATOM     57  CD2 LEU A   4      31.617  53.251 -15.868  1.00 77.27           C  
ATOM     58 HD21 LEU A   4      32.618  53.666 -15.980  1.00 77.27           H  
ATOM     59 HD22 LEU A   4      31.032  53.919 -15.236  1.00 77.27           H  
ATOM     60 HD23 LEU A   4      31.152  53.193 -16.852  1.00 77.27           H  
ATOM     61  N   ALA A   5      33.895  53.792 -11.729  1.00 75.37           N  
ATOM     62  H   ALA A   5      33.516  54.500 -12.342  1.00 75.37           H  
ATOM     63  CA  ALA A   5      33.970  54.096 -10.302  1.00 75.37           C  
ATOM     64  HA  ALA A   5      34.952  53.782  -9.948  1.00 75.37           H  
ATOM     65  C   ALA A   5      32.870  53.319  -9.540  1.00 75.37           C  
ATOM     66  CB  ALA A   5      33.841  55.612 -10.113  1.00 75.37           C  
ATOM     67  HB1 ALA A   5      33.914  55.863  -9.055  1.00 75.37           H  
ATOM     68  HB2 ALA A   5      34.636  56.121 -10.658  1.00 75.37           H  
ATOM     69  HB3 ALA A   5      32.879  55.951 -10.496  1.00 75.37           H  
ATOM     70  O   ALA A   5      31.781  53.161 -10.092  1.00 75.37           O  
ATOM     71  N   PRO A   6      33.090  52.854  -8.291  1.00 70.41           N  
ATOM     72  CA  PRO A   6      32.180  51.909  -7.627  1.00 70.41           C  
ATOM     73  HA  PRO A   6      32.258  50.951  -8.142  1.00 70.41           H  
ATOM     74  C   PRO A   6      30.697  52.315  -7.638  1.00 70.41           C  
ATOM     75  CB  PRO A   6      32.734  51.736  -6.211  1.00 70.41           C  
ATOM     76  HB2 PRO A   6      32.357  52.519  -5.554  1.00 70.41           H  
ATOM     77  HB3 PRO A   6      32.499  50.751  -5.806  1.00 70.41           H  
ATOM     78  O   PRO A   6      29.868  51.544  -8.098  1.00 70.41           O  
ATOM     79  CG  PRO A   6      34.236  51.922  -6.421  1.00 70.41           C  
ATOM     80  HG2 PRO A   6      34.737  52.234  -5.505  1.00 70.41           H  
ATOM     81  HG3 PRO A   6      34.668  50.994  -6.797  1.00 70.41           H  
ATOM     82  CD  PRO A   6      34.309  52.998  -7.505  1.00 70.41           C  
ATOM     83  HD2 PRO A   6      34.327  53.986  -7.045  1.00 70.41           H  
ATOM     84  HD3 PRO A   6      35.204  52.843  -8.106  1.00 70.41           H  
ATOM     85  N   ALA A   7      30.363  53.557  -7.273  1.00 73.10           N  
ATOM     86  H   ALA A   7      31.080  54.163  -6.901  1.00 73.10           H  
ATOM     87  CA  ALA A   7      28.973  54.040  -7.261  1.00 73.10           C  
ATOM     88  HA  ALA A   7      28.363  53.317  -6.719  1.00 73.10           H  
ATOM     89  C   ALA A   7      28.334  54.205  -8.664  1.00 73.10           C  
ATOM     90  CB  ALA A   7      28.953  55.363  -6.486  1.00 73.10           C  
ATOM     91  HB1 ALA A   7      29.345  55.207  -5.481  1.00 73.10           H  
ATOM     92  HB2 ALA A   7      29.549  56.114  -7.004  1.00 73.10           H  
ATOM     93  HB3 ALA A   7      27.924  55.713  -6.404  1.00 73.10           H  
ATOM     94  O   ALA A   7      27.110  54.265  -8.793  1.00 73.10           O  
ATOM     95  N   GLU A   8      29.140  54.294  -9.728  1.00 80.51           N  
ATOM     96  H   GLU A   8      30.134  54.191  -9.584  1.00 80.51           H  
ATOM     97  CA  GLU A   8      28.653  54.228 -11.115  1.00 80.51           C  
ATOM     98  HA  GLU A   8      27.670  54.693 -11.186  1.00 80.51           H  
ATOM     99  C   GLU A   8      28.506  52.775 -11.580  1.00 80.51           C  
ATOM    100  CB  GLU A   8      29.604  54.970 -12.069  1.00 80.51           C  
ATOM    101  HB2 GLU A   8      29.229  54.849 -13.086  1.00 80.51           H  
ATOM    102  HB3 GLU A   8      30.591  54.511 -12.018  1.00 80.51           H  
ATOM    103  O   GLU A   8      27.581  52.456 -12.327  1.00 80.51           O  
ATOM    104  CG  GLU A   8      29.724  56.471 -11.776  1.00 80.51           C  
ATOM    105  HG2 GLU A   8      30.167  56.614 -10.790  1.00 80.51           H  
ATOM    106  HG3 GLU A   8      28.726  56.907 -11.767  1.00 80.51           H  
ATOM    107  CD  GLU A   8      30.597  57.172 -12.828  1.00 80.51           C  
ATOM    108  OE1 GLU A   8      30.153  58.225 -13.338  1.00 80.51           O  
ATOM    109  OE2 GLU A   8      31.704  56.651 -13.106  1.00 80.51           O  
ATOM    110  N   ARG A   9      29.400  51.889 -11.120  1.00 82.49           N  
ATOM    111  H   ARG A   9      30.109  52.234 -10.490  1.00 82.49           H  
ATOM    112  CA  ARG A   9      29.398  50.454 -11.416  1.00 82.49           C  
ATOM    113  HA  ARG A   9      29.308  50.322 -12.494  1.00 82.49           H  
ATOM    114  C   ARG A   9      28.194  49.757 -10.788  1.00 82.49           C  
ATOM    115  CB  ARG A   9      30.723  49.847 -10.936  1.00 82.49           C  
ATOM    116  HB2 ARG A   9      30.709  49.784  -9.848  1.00 82.49           H  
ATOM    117  HB3 ARG A   9      31.547  50.503 -11.217  1.00 82.49           H  
ATOM    118  O   ARG A   9      27.465  49.095 -11.515  1.00 82.49           O  
ATOM    119  CG  ARG A   9      30.972  48.453 -11.531  1.00 82.49           C  
ATOM    120  HG2 ARG A   9      30.939  48.512 -12.619  1.00 82.49           H  
ATOM    121  HG3 ARG A   9      30.197  47.763 -11.196  1.00 82.49           H  
ATOM    122  CD  ARG A   9      32.346  47.921 -11.104  1.00 82.49           C  
ATOM    123  HD2 ARG A   9      33.115  48.597 -11.476  1.00 82.49           H  
ATOM    124  HD3 ARG A   9      32.496  46.937 -11.548  1.00 82.49           H  
ATOM    125  NE  ARG A   9      32.416  47.797  -9.643  1.00 82.49           N  
ATOM    126  HE  ARG A   9      31.561  47.515  -9.183  1.00 82.49           H  
ATOM    127  NH1 ARG A   9      34.502  48.658  -9.234  1.00 82.49           N  
ATOM    128 HH11 ARG A   9      35.237  48.865  -8.573  1.00 82.49           H  
ATOM    129 HH12 ARG A   9      34.623  48.833 -10.222  1.00 82.49           H  
ATOM    130  NH2 ARG A   9      33.215  47.995  -7.538  1.00 82.49           N  
ATOM    131 HH21 ARG A   9      33.948  48.132  -6.858  1.00 82.49           H  
ATOM    132 HH22 ARG A   9      32.334  47.622  -7.213  1.00 82.49           H  
ATOM    133  CZ  ARG A   9      33.377  48.144  -8.817  1.00 82.49           C  
ATOM    134  N   GLU A  10      27.920  50.009  -9.513  1.00 78.99           N  
ATOM    135  H   GLU A  10      28.619  50.501  -8.974  1.00 78.99           H  
ATOM    136  CA  GLU A  10      26.746  49.521  -8.782  1.00 78.99           C  
ATOM    137  HA  GLU A  10      26.788  48.435  -8.703  1.00 78.99           H  
ATOM    138  C   GLU A  10      25.441  49.916  -9.496  1.00 78.99           C  
ATOM    139  CB  GLU A  10      26.801  50.123  -7.371  1.00 78.99           C  
ATOM    140  HB2 GLU A  10      27.766  49.889  -6.922  1.00 78.99           H  
ATOM    141  HB3 GLU A  10      26.726  51.206  -7.472  1.00 78.99           H  
ATOM    142  O   GLU A  10      24.616  49.063  -9.817  1.00 78.99           O  
ATOM    143  CG  GLU A  10      25.693  49.617  -6.435  1.00 78.99           C  
ATOM    144  HG2 GLU A  10      25.892  48.574  -6.187  1.00 78.99           H  
ATOM    145  HG3 GLU A  10      24.737  49.665  -6.956  1.00 78.99           H  
ATOM    146  CD  GLU A  10      25.580  50.454  -5.148  1.00 78.99           C  
ATOM    147  OE1 GLU A  10      24.632  50.182  -4.382  1.00 78.99           O  
ATOM    148  OE2 GLU A  10      26.370  51.416  -4.980  1.00 78.99           O  
ATOM    149  N   LYS A  11      25.282  51.198  -9.862  1.00 83.58           N  
ATOM    150  H   LYS A  11      25.983  51.859  -9.561  1.00 83.58           H  
ATOM    151  CA  LYS A  11      24.115  51.664 -10.633  1.00 83.58           C  
ATOM    152  HA  LYS A  11      23.214  51.329 -10.118  1.00 83.58           H  
ATOM    153  C   LYS A  11      24.030  51.049 -12.028  1.00 83.58           C  
ATOM    154  CB  LYS A  11      24.107  53.195 -10.724  1.00 83.58           C  
ATOM    155  HB2 LYS A  11      25.111  53.564 -10.936  1.00 83.58           H  
ATOM    156  HB3 LYS A  11      23.444  53.499 -11.534  1.00 83.58           H  
ATOM    157  O   LYS A  11      22.927  50.761 -12.491  1.00 83.58           O  
ATOM    158  CG  LYS A  11      23.581  53.796  -9.419  1.00 83.58           C  
ATOM    159  HG2 LYS A  11      22.590  53.389  -9.217  1.00 83.58           H  
ATOM    160  HG3 LYS A  11      24.245  53.523  -8.599  1.00 83.58           H  
ATOM    161  CD  LYS A  11      23.486  55.320  -9.509  1.00 83.58           C  
ATOM    162  HD2 LYS A  11      24.488  55.731  -9.626  1.00 83.58           H  
ATOM    163  HD3 LYS A  11      22.864  55.601 -10.359  1.00 83.58           H  
ATOM    164  CE  LYS A  11      22.855  55.814  -8.206  1.00 83.58           C  
ATOM    165  HE2 LYS A  11      21.860  55.380  -8.111  1.00 83.58           H  
ATOM    166  HE3 LYS A  11      23.452  55.435  -7.378  1.00 83.58           H  
ATOM    167  NZ  LYS A  11      22.789  57.291  -8.151  1.00 83.58           N  
ATOM    168  HZ1 LYS A  11      23.723  57.671  -8.218  1.00 83.58           H  
ATOM    169  HZ2 LYS A  11      22.220  57.648  -8.905  1.00 83.58           H  
ATOM    170  HZ3 LYS A  11      22.391  57.575  -7.267  1.00 83.58           H  
ATOM    171  N   ALA A  12      25.161  50.843 -12.703  1.00 86.98           N  
ATOM    172  H   ALA A  12      26.035  51.126 -12.284  1.00 86.98           H  
ATOM    173  CA  ALA A  12      25.193  50.157 -13.991  1.00 86.98           C  
ATOM    174  HA  ALA A  12      24.450  50.614 -14.645  1.00 86.98           H  
ATOM    175  C   ALA A  12      24.824  48.669 -13.863  1.00 86.98           C  
ATOM    176  CB  ALA A  12      26.573  50.352 -14.631  1.00 86.98           C  
ATOM    177  HB1 ALA A  12      27.343  49.900 -14.007  1.00 86.98           H  
ATOM    178  HB2 ALA A  12      26.782  51.416 -14.743  1.00 86.98           H  
ATOM    179  HB3 ALA A  12      26.588  49.879 -15.613  1.00 86.98           H  
ATOM    180  O   ALA A  12      24.170  48.139 -14.758  1.00 86.98           O  
ATOM    181  N   LEU A  13      25.188  48.015 -12.757  1.00 90.72           N  
ATOM    182  H   LEU A  13      25.754  48.504 -12.078  1.00 90.72           H  
ATOM    183  CA  LEU A  13      24.846  46.625 -12.460  1.00 90.72           C  
ATOM    184  HA  LEU A  13      24.967  46.034 -13.368  1.00 90.72           H  
ATOM    185  C   LEU A  13      23.386  46.466 -12.042  1.00 90.72           C  
ATOM    186  CB  LEU A  13      25.797  46.075 -11.389  1.00 90.72           C  
ATOM    187  HB2 LEU A  13      25.838  46.775 -10.555  1.00 90.72           H  
ATOM    188  HB3 LEU A  13      25.401  45.134 -11.006  1.00 90.72           H  
ATOM    189  O   LEU A  13      22.722  45.579 -12.562  1.00 90.72           O  
ATOM    190  CG  LEU A  13      27.215  45.827 -11.925  1.00 90.72           C  
ATOM    191  HG  LEU A  13      27.589  46.712 -12.439  1.00 90.72           H  
ATOM    192  CD1 LEU A  13      28.137  45.530 -10.758  1.00 90.72           C  
ATOM    193 HD11 LEU A  13      27.751  44.672 -10.209  1.00 90.72           H  
ATOM    194 HD12 LEU A  13      28.158  46.391 -10.090  1.00 90.72           H  
ATOM    195 HD13 LEU A  13      29.152  45.330 -11.102  1.00 90.72           H  
ATOM    196  CD2 LEU A  13      27.273  44.646 -12.897  1.00 90.72           C  
ATOM    197 HD21 LEU A  13      28.315  44.411 -13.117  1.00 90.72           H  
ATOM    198 HD22 LEU A  13      26.798  43.774 -12.448  1.00 90.72           H  
ATOM    199 HD23 LEU A  13      26.763  44.897 -13.827  1.00 90.72           H  
ATOM    200  N   LEU A  14      22.840  47.355 -11.209  1.00 89.90           N  
ATOM    201  H   LEU A  14      23.442  48.017 -10.739  1.00 89.90           H  
ATOM    202  CA  LEU A  14      21.410  47.337 -10.890  1.00 89.90           C  
ATOM    203  HA  LEU A  14      21.150  46.334 -10.553  1.00 89.90           H  
ATOM    204  C   LEU A  14      20.565  47.590 -12.137  1.00 89.90           C  
ATOM    205  CB  LEU A  14      21.105  48.329  -9.758  1.00 89.90           C  
ATOM    206  HB2 LEU A  14      21.708  48.058  -8.891  1.00 89.90           H  
ATOM    207  HB3 LEU A  14      21.394  49.332 -10.072  1.00 89.90           H  
ATOM    208  O   LEU A  14      19.603  46.866 -12.386  1.00 89.90           O  
ATOM    209  CG  LEU A  14      19.617  48.342  -9.349  1.00 89.90           C  
ATOM    210  HG  LEU A  14      19.018  48.737 -10.169  1.00 89.90           H  
ATOM    211  CD1 LEU A  14      19.105  46.946  -8.991  1.00 89.90           C  
ATOM    212 HD11 LEU A  14      19.823  46.445  -8.342  1.00 89.90           H  
ATOM    213 HD12 LEU A  14      18.967  46.347  -9.891  1.00 89.90           H  
ATOM    214 HD13 LEU A  14      18.142  47.006  -8.484  1.00 89.90           H  
ATOM    215  CD2 LEU A  14      19.433  49.264  -8.146  1.00 89.90           C  
ATOM    216 HD21 LEU A  14      18.376  49.326  -7.887  1.00 89.90           H  
ATOM    217 HD22 LEU A  14      19.980  48.869  -7.290  1.00 89.90           H  
ATOM    218 HD23 LEU A  14      19.803  50.262  -8.380  1.00 89.90           H  
ATOM    219  N   LYS A  15      20.970  48.548 -12.982  1.00 87.23           N  
ATOM    220  H   LYS A  15      21.760  49.124 -12.725  1.00 87.23           H  
ATOM    221  CA  LYS A  15      20.325  48.724 -14.283  1.00 87.23           C  
ATOM    222  HA  LYS A  15      19.258  48.858 -14.102  1.00 87.23           H  
ATOM    223  C   LYS A  15      20.454  47.462 -15.140  1.00 87.23           C  
ATOM    224  CB  LYS A  15      20.860  49.961 -15.013  1.00 87.23           C  
ATOM    225  HB2 LYS A  15      21.839  49.735 -15.437  1.00 87.23           H  
ATOM    226  HB3 LYS A  15      20.960  50.795 -14.318  1.00 87.23           H  
ATOM    227  O   LYS A  15      19.457  47.052 -15.711  1.00 87.23           O  
ATOM    228  CG  LYS A  15      19.868  50.357 -16.118  1.00 87.23           C  
ATOM    229  HG2 LYS A  15      19.033  50.895 -15.670  1.00 87.23           H  
ATOM    230  HG3 LYS A  15      19.474  49.460 -16.595  1.00 87.23           H  
ATOM    231  CD  LYS A  15      20.519  51.221 -17.201  1.00 87.23           C  
ATOM    232  HD2 LYS A  15      21.332  50.660 -17.662  1.00 87.23           H  
ATOM    233  HD3 LYS A  15      20.931  52.119 -16.741  1.00 87.23           H  
ATOM    234  CE  LYS A  15      19.505  51.624 -18.281  1.00 87.23           C  
ATOM    235  HE2 LYS A  15      18.711  52.210 -17.818  1.00 87.23           H  
ATOM    236  HE3 LYS A  15      20.019  52.253 -19.007  1.00 87.23           H  
ATOM    237  NZ  LYS A  15      18.918  50.450 -18.972  1.00 87.23           N  
ATOM    238  HZ1 LYS A  15      19.589  49.724 -19.180  1.00 87.23           H  
ATOM    239  HZ2 LYS A  15      18.313  49.888 -18.391  1.00 87.23           H  
ATOM    240  HZ3 LYS A  15      18.387  50.654 -19.806  1.00 87.23           H  
ATOM    241  N   LEU A  16      21.626  46.824 -15.199  1.00 89.46           N  
ATOM    242  H   LEU A  16      22.419  47.224 -14.717  1.00 89.46           H  
ATOM    243  CA  LEU A  16      21.833  45.585 -15.956  1.00 89.46           C  
ATOM    244  HA  LEU A  16      21.551  45.778 -16.991  1.00 89.46           H  
ATOM    245  C   LEU A  16      20.950  44.430 -15.456  1.00 89.46           C  
ATOM    246  CB  LEU A  16      23.326  45.204 -15.913  1.00 89.46           C  
ATOM    247  HB2 LEU A  16      23.633  45.138 -14.869  1.00 89.46           H  
ATOM    248  HB3 LEU A  16      23.909  45.993 -16.389  1.00 89.46           H  
ATOM    249  O   LEU A  16      20.408  43.696 -16.279  1.00 89.46           O  
ATOM    250  CG  LEU A  16      23.663  43.858 -16.578  1.00 89.46           C  
ATOM    251  HG  LEU A  16      23.078  43.064 -16.115  1.00 89.46           H  
ATOM    252  CD1 LEU A  16      23.375  43.876 -18.080  1.00 89.46           C  
ATOM    253 HD11 LEU A  16      23.525  42.875 -18.484  1.00 89.46           H  
ATOM    254 HD12 LEU A  16      24.024  44.590 -18.586  1.00 89.46           H  
ATOM    255 HD13 LEU A  16      22.332  44.137 -18.262  1.00 89.46           H  
ATOM    256  CD2 LEU A  16      25.140  43.529 -16.358  1.00 89.46           C  
ATOM    257 HD21 LEU A  16      25.342  43.473 -15.288  1.00 89.46           H  
ATOM    258 HD22 LEU A  16      25.365  42.558 -16.798  1.00 89.46           H  
ATOM    259 HD23 LEU A  16      25.767  44.295 -16.814  1.00 89.46           H  
ATOM    260  N   VAL A  17      20.783  44.260 -14.142  1.00 92.25           N  
ATOM    261  H   VAL A  17      21.296  44.855 -13.507  1.00 92.25           H  
ATOM    262  CA  VAL A  17      19.922  43.209 -13.579  1.00 92.25           C  
ATOM    263  HA  VAL A  17      20.129  42.277 -14.105  1.00 92.25           H  
ATOM    264  C   VAL A  17      18.449  43.513 -13.842  1.00 92.25           C  
ATOM    265  CB  VAL A  17      20.212  42.953 -12.088  1.00 92.25           C  
ATOM    266  HB  VAL A  17      20.060  43.871 -11.520  1.00 92.25           H  
ATOM    267  O   VAL A  17      17.749  42.629 -14.326  1.00 92.25           O  
ATOM    268  CG1 VAL A  17      19.299  41.854 -11.538  1.00 92.25           C  
ATOM    269 HG11 VAL A  17      19.589  41.624 -10.513  1.00 92.25           H  
ATOM    270 HG12 VAL A  17      19.387  40.951 -12.143  1.00 92.25           H  
ATOM    271 HG13 VAL A  17      18.260  42.182 -11.542  1.00 92.25           H  
ATOM    272  CG2 VAL A  17      21.645  42.448 -11.866  1.00 92.25           C  
ATOM    273 HG21 VAL A  17      22.374  43.144 -12.280  1.00 92.25           H  
ATOM    274 HG22 VAL A  17      21.779  41.475 -12.339  1.00 92.25           H  
ATOM    275 HG23 VAL A  17      21.832  42.348 -10.797  1.00 92.25           H  
ATOM    276  N   CYS A  18      17.979  44.750 -13.640  1.00 89.66           N  
ATOM    277  H   CYS A  18      18.575  45.446 -13.215  1.00 89.66           H  
ATOM    278  CA  CYS A  18      16.605  45.121 -13.994  1.00 89.66           C  
ATOM    279  HA  CYS A  18      15.926  44.396 -13.545  1.00 89.66           H  
ATOM    280  C   CYS A  18      16.348  45.071 -15.515  1.00 89.66           C  
ATOM    281  CB  CYS A  18      16.259  46.503 -13.421  1.00 89.66           C  
ATOM    282  HB2 CYS A  18      15.275  46.791 -13.791  1.00 89.66           H  
ATOM    283  HB3 CYS A  18      16.995  47.236 -13.751  1.00 89.66           H  
ATOM    284  O   CYS A  18      15.271  44.650 -15.922  1.00 89.66           O  
ATOM    285  SG  CYS A  18      16.184  46.479 -11.607  1.00 89.66           S  
ATOM    286  HG  CYS A  18      14.983  47.052 -11.487  1.00 89.66           H  
ATOM    287  N   ASP A  19      17.314  45.448 -16.364  1.00 87.74           N  
ATOM    288  H   ASP A  19      18.159  45.844 -15.976  1.00 87.74           H  
ATOM    289  CA  ASP A  19      17.236  45.311 -17.830  1.00 87.74           C  
ATOM    290  HA  ASP A  19      16.340  45.810 -18.201  1.00 87.74           H  
ATOM    291  C   ASP A  19      17.145  43.830 -18.235  1.00 87.74           C  
ATOM    292  CB  ASP A  19      18.478  45.909 -18.533  1.00 87.74           C  
ATOM    293  HB2 ASP A  19      19.375  45.518 -18.053  1.00 87.74           H  
ATOM    294  HB3 ASP A  19      18.485  45.540 -19.559  1.00 87.74           H  
ATOM    295  O   ASP A  19      16.331  43.468 -19.083  1.00 87.74           O  
ATOM    296  CG  ASP A  19      18.593  47.437 -18.627  1.00 87.74           C  
ATOM    297  OD1 ASP A  19      17.594  48.189 -18.522  1.00 87.74           O  
ATOM    298  OD2 ASP A  19      19.709  47.940 -18.911  1.00 87.74           O  
ATOM    299  N   SER A  20      17.967  42.967 -17.624  1.00 90.06           N  
ATOM    300  H   SER A  20      18.613  43.329 -16.936  1.00 90.06           H  
ATOM    301  CA  SER A  20      17.992  41.529 -17.920  1.00 90.06           C  
ATOM    302  HA  SER A  20      18.059  41.395 -18.999  1.00 90.06           H  
ATOM    303  C   SER A  20      16.708  40.852 -17.449  1.00 90.06           C  
ATOM    304  CB  SER A  20      19.203  40.834 -17.287  1.00 90.06           C  
ATOM    305  HB2 SER A  20      19.206  39.785 -17.585  1.00 90.06           H  
ATOM    306  HB3 SER A  20      19.137  40.891 -16.200  1.00 90.06           H  
ATOM    307  O   SER A  20      16.098  40.119 -18.216  1.00 90.06           O  
ATOM    308  OG  SER A  20      20.410  41.437 -17.712  1.00 90.06           O  
ATOM    309  HG  SER A  20      20.465  42.280 -17.257  1.00 90.06           H  
ATOM    310  N   ALA A  21      16.254  41.134 -16.225  1.00 87.68           N  
ATOM    311  H   ALA A  21      16.793  41.748 -15.632  1.00 87.68           H  
ATOM    312  CA  ALA A  21      15.011  40.589 -15.687  1.00 87.68           C  
ATOM    313  HA  ALA A  21      15.039  39.502 -15.759  1.00 87.68           H  
ATOM    314  C   ALA A  21      13.793  41.066 -16.491  1.00 87.68           C  
ATOM    315  CB  ALA A  21      14.918  40.971 -14.208  1.00 87.68           C  
ATOM    316  HB1 ALA A  21      14.023  40.528 -13.771  1.00 87.68           H  
ATOM    317  HB2 ALA A  21      14.873  42.054 -14.101  1.00 87.68           H  
ATOM    318  HB3 ALA A  21      15.796  40.591 -13.686  1.00 87.68           H  
ATOM    319  O   ALA A  21      12.935  40.254 -16.820  1.00 87.68           O  
ATOM    320  N   ALA A  22      13.757  42.344 -16.894  1.00 85.50           N  
ATOM    321  H   ALA A  22      14.480  42.978 -16.584  1.00 85.50           H  
ATOM    322  CA  ALA A  22      12.738  42.861 -17.804  1.00 85.50           C  
ATOM    323  HA  ALA A  22      11.759  42.723 -17.345  1.00 85.50           H  
ATOM    324  C   ALA A  22      12.730  42.097 -19.134  1.00 85.50           C  
ATOM    325  CB  ALA A  22      12.970  44.360 -18.044  1.00 85.50           C  
ATOM    326  HB1 ALA A  22      13.963  44.525 -18.462  1.00 85.50           H  
ATOM    327  HB2 ALA A  22      12.883  44.908 -17.106  1.00 85.50           H  
ATOM    328  HB3 ALA A  22      12.228  44.742 -18.746  1.00 85.50           H  
ATOM    329  O   ALA A  22      11.669  41.679 -19.584  1.00 85.50           O  
ATOM    330  N   MET A  23      13.905  41.875 -19.731  1.00 85.10           N  
ATOM    331  H   MET A  23      14.737  42.259 -19.307  1.00 85.10           H  
ATOM    332  CA  MET A  23      14.046  41.147 -20.992  1.00 85.10           C  
ATOM    333  HA  MET A  23      13.445  41.653 -21.748  1.00 85.10           H  
ATOM    334  C   MET A  23      13.530  39.704 -20.902  1.00 85.10           C  
ATOM    335  CB  MET A  23      15.518  41.199 -21.425  1.00 85.10           C  
ATOM    336  HB2 MET A  23      16.132  40.763 -20.637  1.00 85.10           H  
ATOM    337  HB3 MET A  23      15.813  42.241 -21.548  1.00 85.10           H  
ATOM    338  O   MET A  23      12.835  39.274 -21.818  1.00 85.10           O  
ATOM    339  CG  MET A  23      15.803  40.455 -22.736  1.00 85.10           C  
ATOM    340  HG2 MET A  23      15.496  39.414 -22.634  1.00 85.10           H  
ATOM    341  HG3 MET A  23      15.202  40.906 -23.525  1.00 85.10           H  
ATOM    342  SD  MET A  23      17.547  40.479 -23.250  1.00 85.10           S  
ATOM    343  CE  MET A  23      18.284  39.504 -21.906  1.00 85.10           C  
ATOM    344  HE1 MET A  23      18.216  40.050 -20.966  1.00 85.10           H  
ATOM    345  HE2 MET A  23      17.755  38.556 -21.809  1.00 85.10           H  
ATOM    346  HE3 MET A  23      19.333  39.310 -22.128  1.00 85.10           H  
ATOM    347  N   VAL A  24      13.832  38.973 -19.820  1.00 82.56           N  
ATOM    348  H   VAL A  24      14.420  39.380 -19.107  1.00 82.56           H  
ATOM    349  CA  VAL A  24      13.340  37.595 -19.633  1.00 82.56           C  
ATOM    350  HA  VAL A  24      13.513  37.034 -20.552  1.00 82.56           H  
ATOM    351  C   VAL A  24      11.826  37.582 -19.391  1.00 82.56           C  
ATOM    352  CB  VAL A  24      14.088  36.869 -18.500  1.00 82.56           C  
ATOM    353  HB  VAL A  24      13.894  37.375 -17.554  1.00 82.56           H  
ATOM    354  O   VAL A  24      11.103  36.836 -20.041  1.00 82.56           O  
ATOM    355  CG1 VAL A  24      13.630  35.416 -18.401  1.00 82.56           C  
ATOM    356 HG11 VAL A  24      14.205  34.911 -17.625  1.00 82.56           H  
ATOM    357 HG12 VAL A  24      12.574  35.371 -18.134  1.00 82.56           H  
ATOM    358 HG13 VAL A  24      13.776  34.899 -19.349  1.00 82.56           H  
ATOM    359  CG2 VAL A  24      15.604  36.814 -18.726  1.00 82.56           C  
ATOM    360 HG21 VAL A  24      16.077  36.337 -17.868  1.00 82.56           H  
ATOM    361 HG22 VAL A  24      15.819  36.229 -19.621  1.00 82.56           H  
ATOM    362 HG23 VAL A  24      16.025  37.811 -18.852  1.00 82.56           H  
ATOM    363  N   LEU A  25      11.320  38.481 -18.540  1.00 76.50           N  
ATOM    364  H   LEU A  25      11.964  39.080 -18.044  1.00 76.50           H  
ATOM    365  CA  LEU A  25       9.887  38.644 -18.247  1.00 76.50           C  
ATOM    366  HA  LEU A  25       9.453  37.656 -18.091  1.00 76.50           H  
ATOM    367  C   LEU A  25       9.071  39.282 -19.395  1.00 76.50           C  
ATOM    368  CB  LEU A  25       9.757  39.458 -16.947  1.00 76.50           C  
ATOM    369  HB2 LEU A  25       8.717  39.754 -16.809  1.00 76.50           H  
ATOM    370  HB3 LEU A  25      10.345  40.369 -17.057  1.00 76.50           H  
ATOM    371  O   LEU A  25       7.883  39.559 -19.239  1.00 76.50           O  
ATOM    372  CG  LEU A  25      10.207  38.706 -15.681  1.00 76.50           C  
ATOM    373  HG  LEU A  25      11.188  38.257 -15.834  1.00 76.50           H  
ATOM    374  CD1 LEU A  25      10.309  39.692 -14.519  1.00 76.50           C  
ATOM    375 HD11 LEU A  25       9.355  40.201 -14.387  1.00 76.50           H  
ATOM    376 HD12 LEU A  25      11.101  40.411 -14.729  1.00 76.50           H  
ATOM    377 HD13 LEU A  25      10.558  39.154 -13.603  1.00 76.50           H  
ATOM    378  CD2 LEU A  25       9.207  37.611 -15.321  1.00 76.50           C  
ATOM    379 HD21 LEU A  25       9.232  36.815 -16.064  1.00 76.50           H  
ATOM    380 HD22 LEU A  25       8.198  38.021 -15.276  1.00 76.50           H  
ATOM    381 HD23 LEU A  25       9.448  37.179 -14.349  1.00 76.50           H  
ATOM    382  N   GLY A  26       9.685  39.561 -20.550  1.00 75.43           N  
ATOM    383  H   GLY A  26      10.653  39.286 -20.643  1.00 75.43           H  
ATOM    384  CA  GLY A  26       9.021  40.177 -21.704  1.00 75.43           C  
ATOM    385  HA2 GLY A  26       8.119  39.609 -21.933  1.00 75.43           H  
ATOM    386  HA3 GLY A  26       9.695  40.115 -22.558  1.00 75.43           H  
ATOM    387  C   GLY A  26       8.622  41.651 -21.522  1.00 75.43           C  
ATOM    388  O   GLY A  26       7.892  42.202 -22.350  1.00 75.43           O  
ATOM    389  N   HIS A  27       9.094  42.320 -20.467  1.00 76.47           N  
ATOM    390  H   HIS A  27       9.763  41.840 -19.882  1.00 76.47           H  
ATOM    391  CA  HIS A  27       8.870  43.744 -20.234  1.00 76.47           C  
ATOM    392  HA  HIS A  27       7.829  43.961 -20.476  1.00 76.47           H  
ATOM    393  C   HIS A  27       9.756  44.620 -21.133  1.00 76.47           C  
ATOM    394  CB  HIS A  27       9.090  44.097 -18.760  1.00 76.47           C  
ATOM    395  HB2 HIS A  27      10.088  43.773 -18.466  1.00 76.47           H  
ATOM    396  HB3 HIS A  27       9.050  45.180 -18.653  1.00 76.47           H  
ATOM    397  O   HIS A  27      10.946  44.376 -21.320  1.00 76.47           O  
ATOM    398  CG  HIS A  27       8.086  43.500 -17.809  1.00 76.47           C  
ATOM    399  CD2 HIS A  27       8.367  42.688 -16.746  1.00 76.47           C  
ATOM    400  HD2 HIS A  27       9.343  42.321 -16.464  1.00 76.47           H  
ATOM    401  ND1 HIS A  27       6.724  43.714 -17.801  1.00 76.47           N  
ATOM    402  HD1 HIS A  27       6.190  44.217 -18.495  1.00 76.47           H  
ATOM    403  CE1 HIS A  27       6.205  43.040 -16.759  1.00 76.47           C  
ATOM    404  HE1 HIS A  27       5.158  42.986 -16.502  1.00 76.47           H  
ATOM    405  NE2 HIS A  27       7.174  42.424 -16.075  1.00 76.47           N  
ATOM    406  N   ALA A  28       9.177  45.703 -21.658  1.00 71.66           N  
ATOM    407  H   ALA A  28       8.197  45.857 -21.468  1.00 71.66           H  
ATOM    408  CA  ALA A  28       9.838  46.557 -22.644  1.00 71.66           C  
ATOM    409  HA  ALA A  28      10.296  45.911 -23.393  1.00 71.66           H  
ATOM    410  C   ALA A  28      10.972  47.442 -22.082  1.00 71.66           C  
ATOM    411  CB  ALA A  28       8.761  47.400 -23.338  1.00 71.66           C  
ATOM    412  HB1 ALA A  28       8.284  48.062 -22.614  1.00 71.66           H  
ATOM    413  HB2 ALA A  28       9.222  48.000 -24.122  1.00 71.66           H  
ATOM    414  HB3 ALA A  28       8.012  46.747 -23.786  1.00 71.66           H  
ATOM    415  O   ALA A  28      11.833  47.865 -22.855  1.00 71.66           O  
ATOM    416  N   ASP A  29      10.982  47.753 -20.777  1.00 73.99           N  
ATOM    417  H   ASP A  29      10.268  47.370 -20.175  1.00 73.99           H  
ATOM    418  CA  ASP A  29      12.122  48.409 -20.122  1.00 73.99           C  
ATOM    419  HA  ASP A  29      13.017  47.947 -20.539  1.00 73.99           H  
ATOM    420  C   ASP A  29      12.180  48.169 -18.601  1.00 73.99           C  
ATOM    421  CB  ASP A  29      12.188  49.911 -20.481  1.00 73.99           C  
ATOM    422  HB2 ASP A  29      13.242  50.182 -20.535  1.00 73.99           H  
ATOM    423  HB3 ASP A  29      11.775  50.085 -21.475  1.00 73.99           H  
ATOM    424  O   ASP A  29      11.170  47.906 -17.951  1.00 73.99           O  
ATOM    425  CG  ASP A  29      11.525  50.869 -19.491  1.00 73.99           C  
ATOM    426  OD1 ASP A  29      12.186  51.240 -18.497  1.00 73.99           O  
ATOM    427  OD2 ASP A  29      10.447  51.426 -19.788  1.00 73.99           O  
ATOM    428  N   ALA A  30      13.378  48.311 -18.026  1.00 75.72           N  
ATOM    429  H   ALA A  30      14.166  48.511 -18.625  1.00 75.72           H  
ATOM    430  CA  ALA A  30      13.685  48.063 -16.615  1.00 75.72           C  
ATOM    431  HA  ALA A  30      13.558  47.000 -16.411  1.00 75.72           H  
ATOM    432  C   ALA A  30      12.828  48.822 -15.587  1.00 75.72           C  
ATOM    433  CB  ALA A  30      15.158  48.418 -16.412  1.00 75.72           C  
ATOM    434  HB1 ALA A  30      15.773  47.700 -16.953  1.00 75.72           H  
ATOM    435  HB2 ALA A  30      15.414  48.367 -15.353  1.00 75.72           H  
ATOM    436  HB3 ALA A  30      15.361  49.426 -16.773  1.00 75.72           H  
ATOM    437  O   ALA A  30      12.767  48.395 -14.438  1.00 75.72           O  
ATOM    438  N   ARG A  31      12.145  49.918 -15.948  1.00 74.50           N  
ATOM    439  H   ARG A  31      12.212  50.226 -16.908  1.00 74.50           H  
ATOM    440  CA  ARG A  31      11.203  50.613 -15.046  1.00 74.50           C  
ATOM    441  HA  ARG A  31      11.704  50.817 -14.099  1.00 74.50           H  
ATOM    442  C   ARG A  31       9.986  49.760 -14.676  1.00 74.50           C  
ATOM    443  CB  ARG A  31      10.743  51.933 -15.675  1.00 74.50           C  
ATOM    444  HB2 ARG A  31       9.962  52.373 -15.055  1.00 74.50           H  
ATOM    445  HB3 ARG A  31      10.311  51.714 -16.652  1.00 74.50           H  
ATOM    446  O   ARG A  31       9.299  50.100 -13.719  1.00 74.50           O  
ATOM    447  CG  ARG A  31      11.888  52.951 -15.799  1.00 74.50           C  
ATOM    448  HG2 ARG A  31      12.189  53.266 -14.800  1.00 74.50           H  
ATOM    449  HG3 ARG A  31      12.752  52.500 -16.288  1.00 74.50           H  
ATOM    450  CD  ARG A  31      11.454  54.181 -16.603  1.00 74.50           C  
ATOM    451  HD2 ARG A  31      12.268  54.906 -16.590  1.00 74.50           H  
ATOM    452  HD3 ARG A  31      10.578  54.618 -16.123  1.00 74.50           H  
ATOM    453  NE  ARG A  31      11.140  53.821 -17.996  1.00 74.50           N  
ATOM    454  HE  ARG A  31      11.315  52.861 -18.256  1.00 74.50           H  
ATOM    455  NH1 ARG A  31      10.348  55.843 -18.718  1.00 74.50           N  
ATOM    456 HH11 ARG A  31       9.880  56.387 -19.429  1.00 74.50           H  
ATOM    457 HH12 ARG A  31      10.560  56.213 -17.803  1.00 74.50           H  
ATOM    458  NH2 ARG A  31      10.268  54.077 -20.072  1.00 74.50           N  
ATOM    459 HH21 ARG A  31      10.328  53.071 -20.132  1.00 74.50           H  
ATOM    460 HH22 ARG A  31       9.760  54.588 -20.781  1.00 74.50           H  
ATOM    461  CZ  ARG A  31      10.593  54.578 -18.922  1.00 74.50           C  
ATOM    462  N   SER A  32       9.722  48.675 -15.408  1.00 74.78           N  
ATOM    463  H   SER A  32      10.281  48.497 -16.230  1.00 74.78           H  
ATOM    464  CA  SER A  32       8.740  47.649 -15.032  1.00 74.78           C  
ATOM    465  HA  SER A  32       7.812  48.132 -14.726  1.00 74.78           H  
ATOM    466  C   SER A  32       9.198  46.771 -13.861  1.00 74.78           C  
ATOM    467  CB  SER A  32       8.447  46.741 -16.234  1.00 74.78           C  
ATOM    468  HB2 SER A  32       9.331  46.144 -16.461  1.00 74.78           H  
ATOM    469  HB3 SER A  32       7.628  46.066 -15.984  1.00 74.78           H  
ATOM    470  O   SER A  32       8.360  46.139 -13.230  1.00 74.78           O  
ATOM    471  OG  SER A  32       8.100  47.512 -17.373  1.00 74.78           O  
ATOM    472  HG  SER A  32       7.540  48.232 -17.073  1.00 74.78           H  
ATOM    473  N   ILE A  33      10.502  46.731 -13.565  1.00 83.30           N  
ATOM    474  H   ILE A  33      11.136  47.334 -14.070  1.00 83.30           H  
ATOM    475  CA  ILE A  33      11.103  45.858 -12.554  1.00 83.30           C  
ATOM    476  HA  ILE A  33      10.403  45.057 -12.318  1.00 83.30           H  
ATOM    477  C   ILE A  33      11.400  46.664 -11.279  1.00 83.30           C  
ATOM    478  CB  ILE A  33      12.369  45.176 -13.120  1.00 83.30           C  
ATOM    479  HB  ILE A  33      13.086  45.949 -13.395  1.00 83.30           H  
ATOM    480  O   ILE A  33      12.390  47.405 -11.243  1.00 83.30           O  
ATOM    481  CG1 ILE A  33      12.080  44.360 -14.396  1.00 83.30           C  
ATOM    482 HG12 ILE A  33      11.740  45.036 -15.180  1.00 83.30           H  
ATOM    483 HG13 ILE A  33      13.015  43.912 -14.732  1.00 83.30           H  
ATOM    484  CG2 ILE A  33      13.042  44.287 -12.061  1.00 83.30           C  
ATOM    485 HG21 ILE A  33      13.861  43.721 -12.506  1.00 83.30           H  
ATOM    486 HG22 ILE A  33      12.322  43.593 -11.627  1.00 83.30           H  
ATOM    487 HG23 ILE A  33      13.449  44.908 -11.263  1.00 83.30           H  
ATOM    488  CD1 ILE A  33      11.043  43.241 -14.251  1.00 83.30           C  
ATOM    489 HD11 ILE A  33      11.325  42.558 -13.449  1.00 83.30           H  
ATOM    490 HD12 ILE A  33      11.015  42.677 -15.183  1.00 83.30           H  
ATOM    491 HD13 ILE A  33      10.053  43.654 -14.056  1.00 83.30           H  
ATOM    492  N   PRO A  34      10.587  46.543 -10.210  1.00 79.10           N  
ATOM    493  CA  PRO A  34      10.929  47.114  -8.914  1.00 79.10           C  
ATOM    494  HA  PRO A  34      11.068  48.191  -9.010  1.00 79.10           H  
ATOM    495  C   PRO A  34      12.221  46.477  -8.394  1.00 79.10           C  
ATOM    496  CB  PRO A  34       9.726  46.841  -8.004  1.00 79.10           C  
ATOM    497  HB2 PRO A  34       9.027  47.674  -8.068  1.00 79.10           H  
ATOM    498  HB3 PRO A  34      10.018  46.671  -6.967  1.00 79.10           H  
ATOM    499  O   PRO A  34      12.301  45.270  -8.190  1.00 79.10           O  
ATOM    500  CG  PRO A  34       9.087  45.599  -8.620  1.00 79.10           C  
ATOM    501  HG2 PRO A  34       9.608  44.708  -8.271  1.00 79.10           H  
ATOM    502  HG3 PRO A  34       8.022  45.533  -8.398  1.00 79.10           H  
ATOM    503  CD  PRO A  34       9.345  45.789 -10.113  1.00 79.10           C  
ATOM    504  HD2 PRO A  34       9.420  44.813 -10.593  1.00 79.10           H  
ATOM    505  HD3 PRO A  34       8.533  46.364 -10.559  1.00 79.10           H  
ATOM    506  N   ALA A  35      13.238  47.303  -8.146  1.00 79.82           N  
ATOM    507  H   ALA A  35      13.124  48.275  -8.396  1.00 79.82           H  
ATOM    508  CA  ALA A  35      14.582  46.852  -7.781  1.00 79.82           C  
ATOM    509  HA  ALA A  35      14.970  46.241  -8.597  1.00 79.82           H  
ATOM    510  C   ALA A  35      14.648  45.988  -6.503  1.00 79.82           C  
ATOM    511  CB  ALA A  35      15.457  48.103  -7.645  1.00 79.82           C  
ATOM    512  HB1 ALA A  35      15.037  48.778  -6.899  1.00 79.82           H  
ATOM    513  HB2 ALA A  35      16.457  47.818  -7.319  1.00 79.82           H  
ATOM    514  HB3 ALA A  35      15.528  48.613  -8.606  1.00 79.82           H  
ATOM    515  O   ALA A  35      15.601  45.227  -6.338  1.00 79.82           O  
ATOM    516  N   ALA A  36      13.663  46.107  -5.611  1.00 76.39           N  
ATOM    517  H   ALA A  36      12.907  46.741  -5.825  1.00 76.39           H  
ATOM    518  CA  ALA A  36      13.546  45.327  -4.378  1.00 76.39           C  
ATOM    519  HA  ALA A  36      14.477  44.789  -4.201  1.00 76.39           H  
ATOM    520  C   ALA A  36      12.437  44.254  -4.428  1.00 76.39           C  
ATOM    521  CB  ALA A  36      13.356  46.309  -3.214  1.00 76.39           C  
ATOM    522  HB1 ALA A  36      12.415  46.849  -3.323  1.00 76.39           H  
ATOM    523  HB2 ALA A  36      14.185  47.016  -3.183  1.00 76.39           H  
ATOM    524  HB3 ALA A  36      13.333  45.758  -2.273  1.00 76.39           H  
ATOM    525  O   ALA A  36      12.242  43.555  -3.441  1.00 76.39           O  
ATOM    526  N   GLY A  37      11.710  44.116  -5.544  1.00 77.28           N  
ATOM    527  H   GLY A  37      11.995  44.609  -6.378  1.00 77.28           H  
ATOM    528  CA  GLY A  37      10.729  43.039  -5.713  1.00 77.28           C  
ATOM    529  HA2 GLY A  37      10.096  42.976  -4.828  1.00 77.28           H  
ATOM    530  HA3 GLY A  37      10.097  43.236  -6.579  1.00 77.28           H  
ATOM    531  C   GLY A  37      11.425  41.697  -5.924  1.00 77.28           C  
ATOM    532  O   GLY A  37      12.472  41.646  -6.577  1.00 77.28           O  
ATOM    533  N   ALA A  38      10.866  40.618  -5.374  1.00 78.45           N  
ATOM    534  H   ALA A  38       9.996  40.687  -4.865  1.00 78.45           H  
ATOM    535  CA  ALA A  38      11.441  39.294  -5.553  1.00 78.45           C  
ATOM    536  HA  ALA A  38      12.520  39.399  -5.442  1.00 78.45           H  
ATOM    537  C   ALA A  38      11.163  38.757  -6.963  1.00 78.45           C  
ATOM    538  CB  ALA A  38      10.966  38.345  -4.451  1.00 78.45           C  
ATOM    539  HB1 ALA A  38       9.904  38.134  -4.575  1.00 78.45           H  
ATOM    540  HB2 ALA A  38      11.130  38.794  -3.471  1.00 78.45           H  
ATOM    541  HB3 ALA A  38      11.519  37.408  -4.509  1.00 78.45           H  
ATOM    542  O   ALA A  38      10.074  38.929  -7.507  1.00 78.45           O  
ATOM    543  N   PHE A  39      12.140  38.072  -7.555  1.00 80.85           N  
ATOM    544  H   PHE A  39      13.023  37.990  -7.072  1.00 80.85           H  
ATOM    545  CA  PHE A  39      12.024  37.516  -8.903  1.00 80.85           C  
ATOM    546  HA  PHE A  39      11.833  38.332  -9.600  1.00 80.85           H  
ATOM    547  C   PHE A  39      10.828  36.558  -9.036  1.00 80.85           C  
ATOM    548  CB  PHE A  39      13.357  36.852  -9.274  1.00 80.85           C  
ATOM    549  HB2 PHE A  39      13.625  36.133  -8.500  1.00 80.85           H  
ATOM    550  HB3 PHE A  39      13.228  36.291 -10.200  1.00 80.85           H  
ATOM    551  O   PHE A  39      10.097  36.640 -10.020  1.00 80.85           O  
ATOM    552  CG  PHE A  39      14.508  37.818  -9.499  1.00 80.85           C  
ATOM    553  CD1 PHE A  39      14.398  38.829 -10.474  1.00 80.85           C  
ATOM    554  HD1 PHE A  39      13.487  38.934 -11.045  1.00 80.85           H  
ATOM    555  CD2 PHE A  39      15.710  37.680  -8.778  1.00 80.85           C  
ATOM    556  HD2 PHE A  39      15.814  36.897  -8.041  1.00 80.85           H  
ATOM    557  CE1 PHE A  39      15.474  39.699 -10.715  1.00 80.85           C  
ATOM    558  HE1 PHE A  39      15.381  40.475 -11.461  1.00 80.85           H  
ATOM    559  CE2 PHE A  39      16.789  38.545  -9.028  1.00 80.85           C  
ATOM    560  HE2 PHE A  39      17.710  38.429  -8.476  1.00 80.85           H  
ATOM    561  CZ  PHE A  39      16.671  39.552  -9.997  1.00 80.85           C  
ATOM    562  HZ  PHE A  39      17.507  40.208 -10.191  1.00 80.85           H  
ATOM    563  N   LYS A  40      10.560  35.735  -8.012  1.00 67.60           N  
ATOM    564  H   LYS A  40      11.196  35.745  -7.227  1.00 67.60           H  
ATOM    565  CA  LYS A  40       9.380  34.856  -7.948  1.00 67.60           C  
ATOM    566  HA  LYS A  40       9.421  34.157  -8.784  1.00 67.60           H  
ATOM    567  C   LYS A  40       8.063  35.634  -8.096  1.00 67.60           C  
ATOM    568  CB  LYS A  40       9.422  34.064  -6.628  1.00 67.60           C  
ATOM    569  HB2 LYS A  40       9.335  34.756  -5.791  1.00 67.60           H  
ATOM    570  HB3 LYS A  40      10.381  33.551  -6.555  1.00 67.60           H  
ATOM    571  O   LYS A  40       7.221  35.253  -8.902  1.00 67.60           O  
ATOM    572  CG  LYS A  40       8.298  33.019  -6.537  1.00 67.60           C  
ATOM    573  HG2 LYS A  40       8.400  32.312  -7.359  1.00 67.60           H  
ATOM    574  HG3 LYS A  40       7.331  33.516  -6.619  1.00 67.60           H  
ATOM    575  CD  LYS A  40       8.342  32.261  -5.203  1.00 67.60           C  
ATOM    576  HD2 LYS A  40       9.296  31.742  -5.113  1.00 67.60           H  
ATOM    577  HD3 LYS A  40       8.241  32.976  -4.387  1.00 67.60           H  
ATOM    578  CE  LYS A  40       7.187  31.251  -5.152  1.00 67.60           C  
ATOM    579  HE2 LYS A  40       6.253  31.795  -5.296  1.00 67.60           H  
ATOM    580  HE3 LYS A  40       7.296  30.556  -5.984  1.00 67.60           H  
ATOM    581  NZ  LYS A  40       7.147  30.511  -3.865  1.00 67.60           N  
ATOM    582  HZ1 LYS A  40       8.006  30.001  -3.716  1.00 67.60           H  
ATOM    583  HZ2 LYS A  40       7.012  31.151  -3.095  1.00 67.60           H  
ATOM    584  HZ3 LYS A  40       6.387  29.845  -3.861  1.00 67.60           H  
ATOM    585  N   ASP A  41       7.915  36.745  -7.376  1.00 71.81           N  
ATOM    586  H   ASP A  41       8.638  36.990  -6.716  1.00 71.81           H  
ATOM    587  CA  ASP A  41       6.692  37.566  -7.370  1.00 71.81           C  
ATOM    588  HA  ASP A  41       5.828  36.913  -7.254  1.00 71.81           H  
ATOM    589  C   ASP A  41       6.519  38.360  -8.674  1.00 71.81           C  
ATOM    590  CB  ASP A  41       6.718  38.543  -6.184  1.00 71.81           C  
ATOM    591  HB2 ASP A  41       5.758  39.056  -6.133  1.00 71.81           H  
ATOM    592  HB3 ASP A  41       7.486  39.294  -6.371  1.00 71.81           H  
ATOM    593  O   ASP A  41       5.406  38.697  -9.074  1.00 71.81           O  
ATOM    594  CG  ASP A  41       6.994  37.890  -4.827  1.00 71.81           C  
ATOM    595  OD1 ASP A  41       6.725  36.675  -4.674  1.00 71.81           O  
ATOM    596  OD2 ASP A  41       7.541  38.618  -3.971  1.00 71.81           O  
ATOM    597  N   LEU A  42       7.630  38.623  -9.369  1.00 71.48           N  
ATOM    598  H   LEU A  42       8.509  38.357  -8.947  1.00 71.48           H  
ATOM    599  CA  LEU A  42       7.651  39.177 -10.723  1.00 71.48           C  
ATOM    600  HA  LEU A  42       6.869  39.932 -10.797  1.00 71.48           H  
ATOM    601  C   LEU A  42       7.312  38.134 -11.804  1.00 71.48           C  
ATOM    602  CB  LEU A  42       9.019  39.840 -10.973  1.00 71.48           C  
ATOM    603  HB2 LEU A  42       9.048  40.197 -12.003  1.00 71.48           H  
ATOM    604  HB3 LEU A  42       9.797  39.085 -10.859  1.00 71.48           H  
ATOM    605  O   LEU A  42       7.207  38.499 -12.971  1.00 71.48           O  
ATOM    606  CG  LEU A  42       9.328  41.028 -10.046  1.00 71.48           C  
ATOM    607  HG  LEU A  42       9.171  40.752  -9.004  1.00 71.48           H  
ATOM    608  CD1 LEU A  42      10.788  41.457 -10.211  1.00 71.48           C  
ATOM    609 HD11 LEU A  42      11.437  40.646  -9.881  1.00 71.48           H  
ATOM    610 HD12 LEU A  42      10.990  41.681 -11.259  1.00 71.48           H  
ATOM    611 HD13 LEU A  42      10.991  42.330  -9.591  1.00 71.48           H  
ATOM    612  CD2 LEU A  42       8.437  42.230 -10.355  1.00 71.48           C  
ATOM    613 HD21 LEU A  42       8.637  43.011  -9.622  1.00 71.48           H  
ATOM    614 HD22 LEU A  42       8.621  42.591 -11.367  1.00 71.48           H  
ATOM    615 HD23 LEU A  42       7.388  41.951 -10.256  1.00 71.48           H  
ATOM    616  N   GLY A  43       7.124  36.862 -11.433  1.00 70.56           N  
ATOM    617  H   GLY A  43       7.196  36.637 -10.451  1.00 70.56           H  
ATOM    618  CA  GLY A  43       6.781  35.768 -12.343  1.00 70.56           C  
ATOM    619  HA2 GLY A  43       6.172  35.047 -11.796  1.00 70.56           H  
ATOM    620  HA3 GLY A  43       6.189  36.153 -13.173  1.00 70.56           H  
ATOM    621  C   GLY A  43       7.975  35.009 -12.926  1.00 70.56           C  
ATOM    622  O   GLY A  43       7.789  34.257 -13.876  1.00 70.56           O  
ATOM    623  N   VAL A  44       9.189  35.186 -12.389  1.00 73.33           N  
ATOM    624  H   VAL A  44       9.273  35.788 -11.582  1.00 73.33           H  
ATOM    625  CA  VAL A  44      10.388  34.457 -12.838  1.00 73.33           C  
ATOM    626  HA  VAL A  44      10.402  34.453 -13.928  1.00 73.33           H  
ATOM    627  C   VAL A  44      10.312  33.004 -12.358  1.00 73.33           C  
ATOM    628  CB  VAL A  44      11.685  35.141 -12.356  1.00 73.33           C  
ATOM    629  HB  VAL A  44      11.708  35.114 -11.267  1.00 73.33           H  
ATOM    630  O   VAL A  44      10.603  32.705 -11.199  1.00 73.33           O  
ATOM    631  CG1 VAL A  44      12.960  34.461 -12.862  1.00 73.33           C  
ATOM    632 HG11 VAL A  44      12.993  34.493 -13.951  1.00 73.33           H  
ATOM    633 HG12 VAL A  44      12.993  33.426 -12.522  1.00 73.33           H  
ATOM    634 HG13 VAL A  44      13.832  34.991 -12.480  1.00 73.33           H  
ATOM    635  CG2 VAL A  44      11.785  36.601 -12.824  1.00 73.33           C  
ATOM    636 HG21 VAL A  44      12.714  37.048 -12.471  1.00 73.33           H  
ATOM    637 HG22 VAL A  44      11.759  36.640 -13.913  1.00 73.33           H  
ATOM    638 HG23 VAL A  44      10.951  37.177 -12.422  1.00 73.33           H  
ATOM    639  N   ASP A  45       9.920  32.104 -13.260  1.00 55.18           N  
ATOM    640  H   ASP A  45       9.594  32.444 -14.154  1.00 55.18           H  
ATOM    641  CA  ASP A  45       9.979  30.652 -13.060  1.00 55.18           C  
ATOM    642  HA  ASP A  45       9.641  30.447 -12.044  1.00 55.18           H  
ATOM    643  C   ASP A  45      11.419  30.093 -13.162  1.00 55.18           C  
ATOM    644  CB  ASP A  45       8.978  29.956 -14.008  1.00 55.18           C  
ATOM    645  HB2 ASP A  45       8.883  28.914 -13.701  1.00 55.18           H  
ATOM    646  HB3 ASP A  45       8.000  30.418 -13.876  1.00 55.18           H  
ATOM    647  O   ASP A  45      12.385  30.832 -13.359  1.00 55.18           O  
ATOM    648  CG  ASP A  45       9.352  29.979 -15.498  1.00 55.18           C  
ATOM    649  OD1 ASP A  45      10.559  29.858 -15.809  1.00 55.18           O  
ATOM    650  OD2 ASP A  45       8.425  30.051 -16.330  1.00 55.18           O  
ATOM    651  N   SER A  46      11.589  28.774 -13.027  1.00 52.67           N  
ATOM    652  H   SER A  46      10.783  28.198 -12.831  1.00 52.67           H  
ATOM    653  CA  SER A  46      12.908  28.119 -13.074  1.00 52.67           C  
ATOM    654  HA  SER A  46      13.547  28.589 -12.327  1.00 52.67           H  
ATOM    655  C   SER A  46      13.630  28.226 -14.426  1.00 52.67           C  
ATOM    656  CB  SER A  46      12.775  26.638 -12.710  1.00 52.67           C  
ATOM    657  HB2 SER A  46      13.764  26.179 -12.711  1.00 52.67           H  
ATOM    658  HB3 SER A  46      12.151  26.135 -13.449  1.00 52.67           H  
ATOM    659  O   SER A  46      14.862  28.248 -14.448  1.00 52.67           O  
ATOM    660  OG  SER A  46      12.196  26.498 -11.426  1.00 52.67           O  
ATOM    661  HG  SER A  46      12.180  25.566 -11.196  1.00 52.67           H  
ATOM    662  N   LEU A  47      12.909  28.314 -15.550  1.00 56.11           N  
ATOM    663  H   LEU A  47      11.916  28.480 -15.473  1.00 56.11           H  
ATOM    664  CA  LEU A  47      13.516  28.541 -16.865  1.00 56.11           C  
ATOM    665  HA  LEU A  47      14.400  27.910 -16.961  1.00 56.11           H  
ATOM    666  C   LEU A  47      13.967  29.999 -16.969  1.00 56.11           C  
ATOM    667  CB  LEU A  47      12.515  28.157 -17.974  1.00 56.11           C  
ATOM    668  HB2 LEU A  47      11.581  28.695 -17.809  1.00 56.11           H  
ATOM    669  HB3 LEU A  47      12.302  27.091 -17.897  1.00 56.11           H  
ATOM    670  O   LEU A  47      15.123  30.271 -17.295  1.00 56.11           O  
ATOM    671  CG  LEU A  47      12.995  28.473 -19.404  1.00 56.11           C  
ATOM    672  HG  LEU A  47      13.199  29.540 -19.494  1.00 56.11           H  
ATOM    673  CD1 LEU A  47      14.257  27.696 -19.782  1.00 56.11           C  
ATOM    674 HD11 LEU A  47      14.090  26.625 -19.662  1.00 56.11           H  
ATOM    675 HD12 LEU A  47      15.087  28.000 -19.143  1.00 56.11           H  
ATOM    676 HD13 LEU A  47      14.524  27.912 -20.817  1.00 56.11           H  
ATOM    677  CD2 LEU A  47      11.897  28.120 -20.408  1.00 56.11           C  
ATOM    678 HD21 LEU A  47      11.683  27.052 -20.368  1.00 56.11           H  
ATOM    679 HD22 LEU A  47      10.994  28.680 -20.166  1.00 56.11           H  
ATOM    680 HD23 LEU A  47      12.220  28.393 -21.413  1.00 56.11           H  
ATOM    681  N   MET A  48      13.090  30.933 -16.601  1.00 70.73           N  
ATOM    682  H   MET A  48      12.170  30.627 -16.320  1.00 70.73           H  
ATOM    683  CA  MET A  48      13.395  32.362 -16.562  1.00 70.73           C  
ATOM    684  HA  MET A  48      13.691  32.679 -17.561  1.00 70.73           H  
ATOM    685  C   MET A  48      14.551  32.683 -15.597  1.00 70.73           C  
ATOM    686  CB  MET A  48      12.135  33.127 -16.151  1.00 70.73           C  
ATOM    687  HB2 MET A  48      12.389  34.181 -16.043  1.00 70.73           H  
ATOM    688  HB3 MET A  48      11.782  32.754 -15.190  1.00 70.73           H  
ATOM    689  O   MET A  48      15.379  33.550 -15.879  1.00 70.73           O  
ATOM    690  CG  MET A  48      10.997  33.035 -17.165  1.00 70.73           C  
ATOM    691  HG2 MET A  48      10.652  32.005 -17.257  1.00 70.73           H  
ATOM    692  HG3 MET A  48      11.364  33.365 -18.137  1.00 70.73           H  
ATOM    693  SD  MET A  48       9.610  34.079 -16.662  1.00 70.73           S  
ATOM    694  CE  MET A  48       9.021  34.632 -18.276  1.00 70.73           C  
ATOM    695  HE1 MET A  48       8.192  35.326 -18.141  1.00 70.73           H  
ATOM    696  HE2 MET A  48       9.832  35.126 -18.811  1.00 70.73           H  
ATOM    697  HE3 MET A  48       8.684  33.768 -18.849  1.00 70.73           H  
ATOM    698  N   ALA A  49      14.668  31.950 -14.488  1.00 71.49           N  
ATOM    699  H   ALA A  49      13.908  31.326 -14.258  1.00 71.49           H  
ATOM    700  CA  ALA A  49      15.782  32.041 -13.552  1.00 71.49           C  
ATOM    701  HA  ALA A  49      15.844  33.071 -13.199  1.00 71.49           H  
ATOM    702  C   ALA A  49      17.120  31.682 -14.224  1.00 71.49           C  
ATOM    703  CB  ALA A  49      15.485  31.123 -12.359  1.00 71.49           C  
ATOM    704  HB1 ALA A  49      15.287  30.109 -12.706  1.00 71.49           H  
ATOM    705  HB2 ALA A  49      16.344  31.085 -11.688  1.00 71.49           H  
ATOM    706  HB3 ALA A  49      14.614  31.487 -11.815  1.00 71.49           H  
ATOM    707  O   ALA A  49      18.100  32.429 -14.126  1.00 71.49           O  
ATOM    708  N   VAL A  50      17.148  30.571 -14.969  1.00 68.66           N  
ATOM    709  H   VAL A  50      16.306  30.015 -15.021  1.00 68.66           H  
ATOM    710  CA  VAL A  50      18.320  30.131 -15.737  1.00 68.66           C  
ATOM    711  HA  VAL A  50      19.186  30.173 -15.077  1.00 68.66           H  
ATOM    712  C   VAL A  50      18.617  31.082 -16.903  1.00 68.66           C  
ATOM    713  CB  VAL A  50      18.146  28.663 -16.184  1.00 68.66           C  
ATOM    714  HB  VAL A  50      17.162  28.530 -16.634  1.00 68.66           H  
ATOM    715  O   VAL A  50      19.787  31.377 -17.155  1.00 68.66           O  
ATOM    716  CG1 VAL A  50      19.204  28.214 -17.202  1.00 68.66           C  
ATOM    717 HG11 VAL A  50      19.098  27.145 -17.387  1.00 68.66           H  
ATOM    718 HG12 VAL A  50      20.204  28.427 -16.822  1.00 68.66           H  
ATOM    719 HG13 VAL A  50      19.034  28.733 -18.145  1.00 68.66           H  
ATOM    720  CG2 VAL A  50      18.271  27.739 -14.964  1.00 68.66           C  
ATOM    721 HG21 VAL A  50      18.150  26.700 -15.270  1.00 68.66           H  
ATOM    722 HG22 VAL A  50      17.489  27.969 -14.240  1.00 68.66           H  
ATOM    723 HG23 VAL A  50      19.242  27.863 -14.485  1.00 68.66           H  
ATOM    724  N   GLU A  51      17.611  31.630 -17.586  1.00 71.06           N  
ATOM    725  H   GLU A  51      16.670  31.324 -17.386  1.00 71.06           H  
ATOM    726  CA  GLU A  51      17.813  32.633 -18.640  1.00 71.06           C  
ATOM    727  HA  GLU A  51      18.557  32.252 -19.339  1.00 71.06           H  
ATOM    728  C   GLU A  51      18.374  33.956 -18.100  1.00 71.06           C  
ATOM    729  CB  GLU A  51      16.527  32.884 -19.436  1.00 71.06           C  
ATOM    730  HB2 GLU A  51      15.707  33.123 -18.759  1.00 71.06           H  
ATOM    731  HB3 GLU A  51      16.707  33.745 -20.079  1.00 71.06           H  
ATOM    732  O   GLU A  51      19.327  34.490 -18.674  1.00 71.06           O  
ATOM    733  CG  GLU A  51      16.150  31.687 -20.324  1.00 71.06           C  
ATOM    734  HG2 GLU A  51      17.065  31.253 -20.726  1.00 71.06           H  
ATOM    735  HG3 GLU A  51      15.654  30.922 -19.726  1.00 71.06           H  
ATOM    736  CD  GLU A  51      15.246  32.104 -21.492  1.00 71.06           C  
ATOM    737  OE1 GLU A  51      15.470  31.557 -22.598  1.00 71.06           O  
ATOM    738  OE2 GLU A  51      14.417  33.021 -21.305  1.00 71.06           O  
ATOM    739  N   LEU A  52      17.871  34.448 -16.962  1.00 81.73           N  
ATOM    740  H   LEU A  52      17.072  33.981 -16.558  1.00 81.73           H  
ATOM    741  CA  LEU A  52      18.392  35.637 -16.281  1.00 81.73           C  
ATOM    742  HA  LEU A  52      18.373  36.467 -16.988  1.00 81.73           H  
ATOM    743  C   LEU A  52      19.852  35.428 -15.856  1.00 81.73           C  
ATOM    744  CB  LEU A  52      17.459  35.973 -15.100  1.00 81.73           C  
ATOM    745  HB2 LEU A  52      17.368  35.092 -14.464  1.00 81.73           H  
ATOM    746  HB3 LEU A  52      16.468  36.187 -15.499  1.00 81.73           H  
ATOM    747  O   LEU A  52      20.712  36.263 -16.153  1.00 81.73           O  
ATOM    748  CG  LEU A  52      17.899  37.158 -14.218  1.00 81.73           C  
ATOM    749  HG  LEU A  52      18.799  36.886 -13.667  1.00 81.73           H  
ATOM    750  CD1 LEU A  52      18.181  38.423 -15.031  1.00 81.73           C  
ATOM    751 HD11 LEU A  52      17.335  38.620 -15.688  1.00 81.73           H  
ATOM    752 HD12 LEU A  52      19.082  38.284 -15.629  1.00 81.73           H  
ATOM    753 HD13 LEU A  52      18.333  39.269 -14.361  1.00 81.73           H  
ATOM    754  CD2 LEU A  52      16.796  37.501 -13.218  1.00 81.73           C  
ATOM    755 HD21 LEU A  52      15.907  37.858 -13.738  1.00 81.73           H  
ATOM    756 HD22 LEU A  52      16.523  36.618 -12.640  1.00 81.73           H  
ATOM    757 HD23 LEU A  52      17.149  38.267 -12.527  1.00 81.73           H  
ATOM    758  N   ARG A  53      20.164  34.269 -15.261  1.00 79.40           N  
ATOM    759  H   ARG A  53      19.403  33.643 -15.038  1.00 79.40           H  
ATOM    760  CA  ARG A  53      21.538  33.835 -14.961  1.00 79.40           C  
ATOM    761  HA  ARG A  53      21.977  34.536 -14.252  1.00 79.40           H  
ATOM    762  C   ARG A  53      22.413  33.869 -16.211  1.00 79.40           C  
ATOM    763  CB  ARG A  53      21.463  32.438 -14.314  1.00 79.40           C  
ATOM    764  HB2 ARG A  53      21.031  31.724 -15.014  1.00 79.40           H  
ATOM    765  HB3 ARG A  53      20.778  32.507 -13.469  1.00 79.40           H  
ATOM    766  O   ARG A  53      23.480  34.481 -16.195  1.00 79.40           O  
ATOM    767  CG  ARG A  53      22.773  31.851 -13.769  1.00 79.40           C  
ATOM    768  HG2 ARG A  53      22.478  31.018 -13.131  1.00 79.40           H  
ATOM    769  HG3 ARG A  53      23.265  32.596 -13.144  1.00 79.40           H  
ATOM    770  CD  ARG A  53      23.793  31.310 -14.785  1.00 79.40           C  
ATOM    771  HD2 ARG A  53      24.735  31.149 -14.260  1.00 79.40           H  
ATOM    772  HD3 ARG A  53      23.995  32.048 -15.561  1.00 79.40           H  
ATOM    773  NE  ARG A  53      23.347  30.051 -15.412  1.00 79.40           N  
ATOM    774  HE  ARG A  53      22.749  30.135 -16.221  1.00 79.40           H  
ATOM    775  NH1 ARG A  53      24.638  28.570 -14.202  1.00 79.40           N  
ATOM    776 HH11 ARG A  53      24.855  27.617 -13.949  1.00 79.40           H  
ATOM    777 HH12 ARG A  53      25.105  29.331 -13.730  1.00 79.40           H  
ATOM    778  NH2 ARG A  53      23.098  27.803 -15.625  1.00 79.40           N  
ATOM    779 HH21 ARG A  53      23.299  26.855 -15.342  1.00 79.40           H  
ATOM    780 HH22 ARG A  53      22.343  27.962 -16.276  1.00 79.40           H  
ATOM    781  CZ  ARG A  53      23.699  28.821 -15.075  1.00 79.40           C  
ATOM    782  N   ASN A  54      21.971  33.247 -17.303  1.00 74.79           N  
ATOM    783  H   ASN A  54      21.082  32.772 -17.239  1.00 74.79           H  
ATOM    784  CA  ASN A  54      22.730  33.154 -18.554  1.00 74.79           C  
ATOM    785  HA  ASN A  54      23.714  32.740 -18.337  1.00 74.79           H  
ATOM    786  C   ASN A  54      22.955  34.537 -19.199  1.00 74.79           C  
ATOM    787  CB  ASN A  54      21.993  32.195 -19.508  1.00 74.79           C  
ATOM    788  HB2 ASN A  54      20.968  32.541 -19.641  1.00 74.79           H  
ATOM    789  HB3 ASN A  54      22.484  32.212 -20.481  1.00 74.79           H  
ATOM    790  O   ASN A  54      24.044  34.813 -19.713  1.00 74.79           O  
ATOM    791  CG  ASN A  54      21.962  30.745 -19.041  1.00 74.79           C  
ATOM    792  ND2 ASN A  54      21.090  29.944 -19.607  1.00 74.79           N  
ATOM    793 HD21 ASN A  54      20.349  30.340 -20.168  1.00 74.79           H  
ATOM    794 HD22 ASN A  54      20.978  29.034 -19.183  1.00 74.79           H  
ATOM    795  OD1 ASN A  54      22.724  30.305 -18.191  1.00 74.79           O  
ATOM    796  N   GLY A  55      21.961  35.429 -19.134  1.00 82.62           N  
ATOM    797  H   GLY A  55      21.080  35.129 -18.742  1.00 82.62           H  
ATOM    798  CA  GLY A  55      22.073  36.822 -19.568  1.00 82.62           C  
ATOM    799  HA2 GLY A  55      22.331  36.857 -20.627  1.00 82.62           H  
ATOM    800  HA3 GLY A  55      21.110  37.310 -19.422  1.00 82.62           H  
ATOM    801  C   GLY A  55      23.127  37.595 -18.774  1.00 82.62           C  
ATOM    802  O   GLY A  55      23.980  38.262 -19.364  1.00 82.62           O  
ATOM    803  N   LEU A  56      23.136  37.442 -17.447  1.00 83.18           N  
ATOM    804  H   LEU A  56      22.404  36.887 -17.026  1.00 83.18           H  
ATOM    805  CA  LEU A  56      24.098  38.102 -16.562  1.00 83.18           C  
ATOM    806  HA  LEU A  56      24.163  39.149 -16.856  1.00 83.18           H  
ATOM    807  C   LEU A  56      25.521  37.548 -16.713  1.00 83.18           C  
ATOM    808  CB  LEU A  56      23.586  38.033 -15.114  1.00 83.18           C  
ATOM    809  HB2 LEU A  56      24.369  38.385 -14.441  1.00 83.18           H  
ATOM    810  HB3 LEU A  56      23.373  36.993 -14.866  1.00 83.18           H  
ATOM    811  O   LEU A  56      26.457  38.345 -16.784  1.00 83.18           O  
ATOM    812  CG  LEU A  56      22.320  38.880 -14.881  1.00 83.18           C  
ATOM    813  HG  LEU A  56      21.555  38.623 -15.615  1.00 83.18           H  
ATOM    814  CD1 LEU A  56      21.761  38.593 -13.493  1.00 83.18           C  
ATOM    815 HD11 LEU A  56      22.498  38.826 -12.725  1.00 83.18           H  
ATOM    816 HD12 LEU A  56      20.860  39.183 -13.326  1.00 83.18           H  
ATOM    817 HD13 LEU A  56      21.491  37.539 -13.428  1.00 83.18           H  
ATOM    818  CD2 LEU A  56      22.597  40.381 -15.002  1.00 83.18           C  
ATOM    819 HD21 LEU A  56      21.689  40.932 -14.755  1.00 83.18           H  
ATOM    820 HD22 LEU A  56      23.400  40.678 -14.328  1.00 83.18           H  
ATOM    821 HD23 LEU A  56      22.859  40.631 -16.030  1.00 83.18           H  
ATOM    822  N   VAL A  57      25.702  36.230 -16.875  1.00 79.36           N  
ATOM    823  H   VAL A  57      24.900  35.626 -16.760  1.00 79.36           H  
ATOM    824  CA  VAL A  57      27.000  35.625 -17.254  1.00 79.36           C  
ATOM    825  HA  VAL A  57      27.731  35.815 -16.469  1.00 79.36           H  
ATOM    826  C   VAL A  57      27.524  36.276 -18.537  1.00 79.36           C  
ATOM    827  CB  VAL A  57      26.876  34.095 -17.448  1.00 79.36           C  
ATOM    828  HB  VAL A  57      26.016  33.889 -18.086  1.00 79.36           H  
ATOM    829  O   VAL A  57      28.655  36.754 -18.585  1.00 79.36           O  
ATOM    830  CG1 VAL A  57      28.110  33.458 -18.107  1.00 79.36           C  
ATOM    831 HG11 VAL A  57      27.999  32.374 -18.133  1.00 79.36           H  
ATOM    832 HG12 VAL A  57      29.007  33.712 -17.542  1.00 79.36           H  
ATOM    833 HG13 VAL A  57      28.221  33.808 -19.133  1.00 79.36           H  
ATOM    834  CG2 VAL A  57      26.664  33.373 -16.115  1.00 79.36           C  
ATOM    835 HG21 VAL A  57      27.525  33.528 -15.466  1.00 79.36           H  
ATOM    836 HG22 VAL A  57      25.774  33.761 -15.620  1.00 79.36           H  
ATOM    837 HG23 VAL A  57      26.525  32.306 -16.285  1.00 79.36           H  
ATOM    838  N   LYS A  58      26.683  36.371 -19.574  1.00 80.77           N  
ATOM    839  H   LYS A  58      25.759  35.980 -19.466  1.00 80.77           H  
ATOM    840  CA  LYS A  58      27.064  36.926 -20.882  1.00 80.77           C  
ATOM    841  HA  LYS A  58      27.985  36.441 -21.203  1.00 80.77           H  
ATOM    842  C   LYS A  58      27.358  38.431 -20.851  1.00 80.77           C  
ATOM    843  CB  LYS A  58      25.944  36.575 -21.867  1.00 80.77           C  
ATOM    844  HB2 LYS A  58      25.761  35.502 -21.804  1.00 80.77           H  
ATOM    845  HB3 LYS A  58      25.030  37.091 -21.572  1.00 80.77           H  
ATOM    846  O   LYS A  58      28.195  38.897 -21.621  1.00 80.77           O  
ATOM    847  CG  LYS A  58      26.277  36.927 -23.322  1.00 80.77           C  
ATOM    848  HG2 LYS A  58      27.217  36.454 -23.606  1.00 80.77           H  
ATOM    849  HG3 LYS A  58      26.363  38.008 -23.436  1.00 80.77           H  
ATOM    850  CD  LYS A  58      25.150  36.410 -24.219  1.00 80.77           C  
ATOM    851  HD2 LYS A  58      24.215  36.887 -23.924  1.00 80.77           H  
ATOM    852  HD3 LYS A  58      25.053  35.334 -24.075  1.00 80.77           H  
ATOM    853  CE  LYS A  58      25.435  36.702 -25.692  1.00 80.77           C  
ATOM    854  HE2 LYS A  58      25.504  37.781 -25.826  1.00 80.77           H  
ATOM    855  HE3 LYS A  58      26.397  36.262 -25.953  1.00 80.77           H  
ATOM    856  NZ  LYS A  58      24.359  36.136 -26.543  1.00 80.77           N  
ATOM    857  HZ1 LYS A  58      23.465  36.530 -26.286  1.00 80.77           H  
ATOM    858  HZ2 LYS A  58      24.529  36.319 -27.522  1.00 80.77           H  
ATOM    859  HZ3 LYS A  58      24.297  35.137 -26.408  1.00 80.77           H  
ATOM    860  N   ALA A  59      26.681  39.191 -19.992  1.00 83.54           N  
ATOM    861  H   ALA A  59      25.943  38.754 -19.458  1.00 83.54           H  
ATOM    862  CA  ALA A  59      26.853  40.639 -19.875  1.00 83.54           C  
ATOM    863  HA  ALA A  59      27.083  41.048 -20.859  1.00 83.54           H  
ATOM    864  C   ALA A  59      28.000  41.061 -18.940  1.00 83.54           C  
ATOM    865  CB  ALA A  59      25.519  41.231 -19.423  1.00 83.54           C  
ATOM    866  HB1 ALA A  59      25.245  40.831 -18.446  1.00 83.54           H  
ATOM    867  HB2 ALA A  59      24.737  40.980 -20.139  1.00 83.54           H  
ATOM    868  HB3 ALA A  59      25.611  42.315 -19.361  1.00 83.54           H  
ATOM    869  O   ALA A  59      28.535  42.163 -19.087  1.00 83.54           O  
ATOM    870  N   THR A  60      28.383  40.207 -17.986  1.00 80.45           N  
ATOM    871  H   THR A  60      27.865  39.347 -17.879  1.00 80.45           H  
ATOM    872  CA  THR A  60      29.450  40.496 -17.013  1.00 80.45           C  
ATOM    873  HA  THR A  60      29.683  41.560 -17.050  1.00 80.45           H  
ATOM    874  C   THR A  60      30.763  39.764 -17.305  1.00 80.45           C  
ATOM    875  CB  THR A  60      29.002  40.195 -15.576  1.00 80.45           C  
ATOM    876  HB  THR A  60      29.820  40.455 -14.906  1.00 80.45           H  
ATOM    877  O   THR A  60      31.823  40.290 -16.984  1.00 80.45           O  
ATOM    878  CG2 THR A  60      27.770  40.999 -15.154  1.00 80.45           C  
ATOM    879 HG21 THR A  60      27.946  42.062 -15.319  1.00 80.45           H  
ATOM    880 HG22 THR A  60      27.581  40.833 -14.094  1.00 80.45           H  
ATOM    881 HG23 THR A  60      26.892  40.693 -15.724  1.00 80.45           H  
ATOM    882  OG1 THR A  60      28.716  38.827 -15.430  1.00 80.45           O  
ATOM    883  HG1 THR A  60      27.863  38.652 -15.834  1.00 80.45           H  
ATOM    884  N   GLY A  61      30.713  38.585 -17.932  1.00 75.30           N  
ATOM    885  H   GLY A  61      29.807  38.203 -18.164  1.00 75.30           H  
ATOM    886  CA  GLY A  61      31.848  37.665 -18.069  1.00 75.30           C  
ATOM    887  HA2 GLY A  61      31.672  37.015 -18.926  1.00 75.30           H  
ATOM    888  HA3 GLY A  61      32.762  38.233 -18.243  1.00 75.30           H  
ATOM    889  C   GLY A  61      32.078  36.772 -16.841  1.00 75.30           C  
ATOM    890  O   GLY A  61      32.912  35.871 -16.894  1.00 75.30           O  
ATOM    891  N   LEU A  62      31.331  36.991 -15.754  1.00 75.24           N  
ATOM    892  H   LEU A  62      30.605  37.692 -15.804  1.00 75.24           H  
ATOM    893  CA  LEU A  62      31.464  36.262 -14.495  1.00 75.24           C  
ATOM    894  HA  LEU A  62      32.524  36.151 -14.267  1.00 75.24           H  
ATOM    895  C   LEU A  62      30.849  34.859 -14.600  1.00 75.24           C  
ATOM    896  CB  LEU A  62      30.790  37.070 -13.370  1.00 75.24           C  
ATOM    897  HB2 LEU A  62      30.870  36.511 -12.437  1.00 75.24           H  
ATOM    898  HB3 LEU A  62      29.728  37.156 -13.603  1.00 75.24           H  
ATOM    899  O   LEU A  62      29.822  34.665 -15.252  1.00 75.24           O  
ATOM    900  CG  LEU A  62      31.367  38.484 -13.150  1.00 75.24           C  
ATOM    901  HG  LEU A  62      31.391  39.031 -14.092  1.00 75.24           H  
ATOM    902  CD1 LEU A  62      30.462  39.255 -12.189  1.00 75.24           C  
ATOM    903 HD11 LEU A  62      30.902  40.223 -11.952  1.00 75.24           H  
ATOM    904 HD12 LEU A  62      29.490  39.413 -12.658  1.00 75.24           H  
ATOM    905 HD13 LEU A  62      30.320  38.681 -11.273  1.00 75.24           H  
ATOM    906  CD2 LEU A  62      32.788  38.435 -12.589  1.00 75.24           C  
ATOM    907 HD21 LEU A  62      32.831  37.800 -11.704  1.00 75.24           H  
ATOM    908 HD22 LEU A  62      33.124  39.439 -12.329  1.00 75.24           H  
ATOM    909 HD23 LEU A  62      33.473  38.043 -13.340  1.00 75.24           H  
ATOM    910  N   ARG A  63      31.429  33.880 -13.895  1.00 71.06           N  
ATOM    911  H   ARG A  63      32.237  34.122 -13.339  1.00 71.06           H  
ATOM    912  CA  ARG A  63      30.767  32.589 -13.645  1.00 71.06           C  
ATOM    913  HA  ARG A  63      30.226  32.288 -14.542  1.00 71.06           H  
ATOM    914  C   ARG A  63      29.741  32.760 -12.527  1.00 71.06           C  
ATOM    915  CB  ARG A  63      31.784  31.497 -13.287  1.00 71.06           C  
ATOM    916  HB2 ARG A  63      32.438  31.851 -12.491  1.00 71.06           H  
ATOM    917  HB3 ARG A  63      31.237  30.629 -12.916  1.00 71.06           H  
ATOM    918  O   ARG A  63      30.088  33.250 -11.457  1.00 71.06           O  
ATOM    919  CG  ARG A  63      32.622  31.061 -14.495  1.00 71.06           C  
ATOM    920  HG2 ARG A  63      31.956  30.745 -15.298  1.00 71.06           H  
ATOM    921  HG3 ARG A  63      33.233  31.894 -14.843  1.00 71.06           H  
ATOM    922  CD  ARG A  63      33.527  29.889 -14.098  1.00 71.06           C  
ATOM    923  HD2 ARG A  63      34.236  30.230 -13.343  1.00 71.06           H  
ATOM    924  HD3 ARG A  63      32.904  29.106 -13.663  1.00 71.06           H  
ATOM    925  NE  ARG A  63      34.259  29.345 -15.257  1.00 71.06           N  
ATOM    926  HE  ARG A  63      34.258  29.907 -16.096  1.00 71.06           H  
ATOM    927  NH1 ARG A  63      34.978  27.399 -14.263  1.00 71.06           N  
ATOM    928 HH11 ARG A  63      34.525  27.675 -13.404  1.00 71.06           H  
ATOM    929 HH12 ARG A  63      35.418  26.492 -14.322  1.00 71.06           H  
ATOM    930  NH2 ARG A  63      35.457  27.783 -16.406  1.00 71.06           N  
ATOM    931 HH21 ARG A  63      35.905  26.878 -16.435  1.00 71.06           H  
ATOM    932 HH22 ARG A  63      35.395  28.347 -17.242  1.00 71.06           H  
ATOM    933  CZ  ARG A  63      34.893  28.185 -15.301  1.00 71.06           C  
ATOM    934  N   LEU A  64      28.501  32.344 -12.779  1.00 73.78           N  
ATOM    935  H   LEU A  64      28.309  31.915 -13.672  1.00 73.78           H  
ATOM    936  CA  LEU A  64      27.368  32.495 -11.862  1.00 73.78           C  
ATOM    937  HA  LEU A  64      27.742  32.826 -10.893  1.00 73.78           H  
ATOM    938  C   LEU A  64      26.659  31.134 -11.670  1.00 73.78           C  
ATOM    939  CB  LEU A  64      26.416  33.577 -12.416  1.00 73.78           C  
ATOM    940  HB2 LEU A  64      26.033  33.231 -13.376  1.00 73.78           H  
ATOM    941  HB3 LEU A  64      25.557  33.654 -11.749  1.00 73.78           H  
ATOM    942  O   LEU A  64      26.452  30.432 -12.671  1.00 73.78           O  
ATOM    943  CG  LEU A  64      27.034  34.983 -12.607  1.00 73.78           C  
ATOM    944  HG  LEU A  64      27.882  34.911 -13.287  1.00 73.78           H  
ATOM    945  CD1 LEU A  64      26.022  35.945 -13.231  1.00 73.78           C  
ATOM    946 HD11 LEU A  64      26.528  36.871 -13.508  1.00 73.78           H  
ATOM    947 HD12 LEU A  64      25.229  36.168 -12.518  1.00 73.78           H  
ATOM    948 HD13 LEU A  64      25.585  35.502 -14.126  1.00 73.78           H  
ATOM    949  CD2 LEU A  64      27.510  35.616 -11.298  1.00 73.78           C  
ATOM    950 HD21 LEU A  64      26.676  35.726 -10.604  1.00 73.78           H  
ATOM    951 HD22 LEU A  64      27.942  36.596 -11.504  1.00 73.78           H  
ATOM    952 HD23 LEU A  64      28.282  35.002 -10.835  1.00 73.78           H  
ATOM    953  N   PRO A  65      26.293  30.747 -10.430  1.00 63.62           N  
ATOM    954  CA  PRO A  65      25.632  29.467 -10.140  1.00 63.62           C  
ATOM    955  HA  PRO A  65      26.255  28.635 -10.469  1.00 63.62           H  
ATOM    956  C   PRO A  65      24.270  29.375 -10.834  1.00 63.62           C  
ATOM    957  CB  PRO A  65      25.487  29.418  -8.614  1.00 63.62           C  
ATOM    958  HB2 PRO A  65      24.607  28.859  -8.297  1.00 63.62           H  
ATOM    959  HB3 PRO A  65      26.385  28.985  -8.175  1.00 63.62           H  
ATOM    960  O   PRO A  65      23.677  30.401 -11.154  1.00 63.62           O  
ATOM    961  CG  PRO A  65      25.391  30.893  -8.227  1.00 63.62           C  
ATOM    962  HG2 PRO A  65      24.379  31.257  -8.406  1.00 63.62           H  
ATOM    963  HG3 PRO A  65      25.681  31.062  -7.191  1.00 63.62           H  
ATOM    964  CD  PRO A  65      26.362  31.545  -9.211  1.00 63.62           C  
ATOM    965  HD2 PRO A  65      27.374  31.504  -8.808  1.00 63.62           H  
ATOM    966  HD3 PRO A  65      26.068  32.580  -9.386  1.00 63.62           H  
ATOM    967  N   ALA A  66      23.755  28.168 -11.093  1.00 56.22           N  
ATOM    968  H   ALA A  66      24.234  27.343 -10.761  1.00 56.22           H  
ATOM    969  CA  ALA A  66      22.440  28.010 -11.736  1.00 56.22           C  
ATOM    970  HA  ALA A  66      22.421  28.588 -12.659  1.00 56.22           H  
ATOM    971  C   ALA A  66      21.294  28.556 -10.864  1.00 56.22           C  
ATOM    972  CB  ALA A  66      22.240  26.532 -12.090  1.00 56.22           C  
ATOM    973  HB1 ALA A  66      22.223  25.928 -11.183  1.00 56.22           H  
ATOM    974  HB2 ALA A  66      21.290  26.405 -12.608  1.00 56.22           H  
ATOM    975  HB3 ALA A  66      23.045  26.180 -12.736  1.00 56.22           H  
ATOM    976  O   ALA A  66      20.337  29.126 -11.380  1.00 56.22           O  
ATOM    977  N   THR A  67      21.459  28.461  -9.546  1.00 57.28           N  
ATOM    978  H   THR A  67      22.282  27.994  -9.194  1.00 57.28           H  
ATOM    979  CA  THR A  67      20.551  28.928  -8.494  1.00 57.28           C  
ATOM    980  HA  THR A  67      19.533  28.639  -8.756  1.00 57.28           H  
ATOM    981  C   THR A  67      20.540  30.444  -8.279  1.00 57.28           C  
ATOM    982  CB  THR A  67      20.927  28.234  -7.173  1.00 57.28           C  
ATOM    983  HB  THR A  67      20.414  28.704  -6.333  1.00 57.28           H  
ATOM    984  O   THR A  67      19.766  30.906  -7.451  1.00 57.28           O  
ATOM    985  CG2 THR A  67      20.549  26.753  -7.203  1.00 57.28           C  
ATOM    986 HG21 THR A  67      19.472  26.648  -7.329  1.00 57.28           H  
ATOM    987 HG22 THR A  67      21.066  26.236  -8.012  1.00 57.28           H  
ATOM    988 HG23 THR A  67      20.834  26.297  -6.255  1.00 57.28           H  
ATOM    989  OG1 THR A  67      22.325  28.314  -7.003  1.00 57.28           O  
ATOM    990  HG1 THR A  67      22.481  29.100  -6.474  1.00 57.28           H  
ATOM    991  N   LEU A  68      21.318  31.234  -9.038  1.00 69.73           N  
ATOM    992  H   LEU A  68      21.910  30.761  -9.706  1.00 69.73           H  
ATOM    993  CA  LEU A  68      21.561  32.678  -8.840  1.00 69.73           C  
ATOM    994  HA  LEU A  68      22.302  32.789  -8.049  1.00 69.73           H  
ATOM    995  C   LEU A  68      20.327  33.516  -8.447  1.00 69.73           C  
ATOM    996  CB  LEU A  68      22.118  33.218 -10.174  1.00 69.73           C  
ATOM    997  HB2 LEU A  68      22.981  32.619 -10.466  1.00 69.73           H  
ATOM    998  HB3 LEU A  68      21.350  33.085 -10.935  1.00 69.73           H  
ATOM    999  O   LEU A  68      20.430  34.451  -7.660  1.00 69.73           O  
ATOM   1000  CG  LEU A  68      22.557  34.692 -10.163  1.00 69.73           C  
ATOM   1001  HG  LEU A  68      21.804  35.314  -9.679  1.00 69.73           H  
ATOM   1002  CD1 LEU A  68      23.897  34.847  -9.437  1.00 69.73           C  
ATOM   1003 HD11 LEU A  68      24.204  35.893  -9.416  1.00 69.73           H  
ATOM   1004 HD12 LEU A  68      23.803  34.485  -8.414  1.00 69.73           H  
ATOM   1005 HD13 LEU A  68      24.667  34.253  -9.929  1.00 69.73           H  
ATOM   1006  CD2 LEU A  68      22.699  35.184 -11.605  1.00 69.73           C  
ATOM   1007 HD21 LEU A  68      23.419  34.568 -12.143  1.00 69.73           H  
ATOM   1008 HD22 LEU A  68      21.724  35.129 -12.090  1.00 69.73           H  
ATOM   1009 HD23 LEU A  68      23.033  36.221 -11.622  1.00 69.73           H  
ATOM   1010  N   VAL A  69      19.175  33.210  -9.039  1.00 76.08           N  
ATOM   1011  H   VAL A  69      19.175  32.392  -9.632  1.00 76.08           H  
ATOM   1012  CA  VAL A  69      17.908  33.942  -8.879  1.00 76.08           C  
ATOM   1013  HA  VAL A  69      18.116  35.007  -8.776  1.00 76.08           H  
ATOM   1014  C   VAL A  69      17.141  33.532  -7.615  1.00 76.08           C  
ATOM   1015  CB  VAL A  69      17.092  33.724 -10.163  1.00 76.08           C  
ATOM   1016  HB  VAL A  69      17.051  32.652 -10.356  1.00 76.08           H  
ATOM   1017  O   VAL A  69      16.329  34.305  -7.119  1.00 76.08           O  
ATOM   1018  CG1 VAL A  69      15.657  34.244 -10.134  1.00 76.08           C  
ATOM   1019 HG11 VAL A  69      15.659  35.328 -10.017  1.00 76.08           H  
ATOM   1020 HG12 VAL A  69      15.092  33.782  -9.324  1.00 76.08           H  
ATOM   1021 HG13 VAL A  69      15.162  33.976 -11.067  1.00 76.08           H  
ATOM   1022  CG2 VAL A  69      17.821  34.411 -11.331  1.00 76.08           C  
ATOM   1023 HG21 VAL A  69      17.214  34.355 -12.235  1.00 76.08           H  
ATOM   1024 HG22 VAL A  69      18.001  35.459 -11.091  1.00 76.08           H  
ATOM   1025 HG23 VAL A  69      18.770  33.916 -11.535  1.00 76.08           H  
ATOM   1026  N   PHE A  70      17.430  32.355  -7.064  1.00 65.99           N  
ATOM   1027  H   PHE A  70      18.143  31.790  -7.502  1.00 65.99           H  
ATOM   1028  CA  PHE A  70      16.979  31.912  -5.745  1.00 65.99           C  
ATOM   1029  HA  PHE A  70      16.027  32.390  -5.510  1.00 65.99           H  
ATOM   1030  C   PHE A  70      17.979  32.336  -4.652  1.00 65.99           C  
ATOM   1031  CB  PHE A  70      16.752  30.391  -5.785  1.00 65.99           C  
ATOM   1032  HB2 PHE A  70      17.716  29.892  -5.881  1.00 65.99           H  
ATOM   1033  HB3 PHE A  70      16.320  30.080  -4.833  1.00 65.99           H  
ATOM   1034  O   PHE A  70      17.558  32.785  -3.590  1.00 65.99           O  
ATOM   1035  CG  PHE A  70      15.833  29.927  -6.909  1.00 65.99           C  
ATOM   1036  CD1 PHE A  70      14.458  30.230  -6.869  1.00 65.99           C  
ATOM   1037  HD1 PHE A  70      14.053  30.777  -6.031  1.00 65.99           H  
ATOM   1038  CD2 PHE A  70      16.353  29.221  -8.012  1.00 65.99           C  
ATOM   1039  HD2 PHE A  70      17.405  28.980  -8.047  1.00 65.99           H  
ATOM   1040  CE1 PHE A  70      13.613  29.833  -7.922  1.00 65.99           C  
ATOM   1041  HE1 PHE A  70      12.560  30.074  -7.893  1.00 65.99           H  
ATOM   1042  CE2 PHE A  70      15.508  28.823  -9.066  1.00 65.99           C  
ATOM   1043  HE2 PHE A  70      15.909  28.278  -9.907  1.00 65.99           H  
ATOM   1044  CZ  PHE A  70      14.136  29.129  -9.020  1.00 65.99           C  
ATOM   1045  HZ  PHE A  70      13.484  28.824  -9.825  1.00 65.99           H  
ATOM   1046  N   ASP A  71      19.286  32.289  -4.948  1.00 68.14           N  
ATOM   1047  H   ASP A  71      19.551  31.816  -5.800  1.00 68.14           H  
ATOM   1048  CA  ASP A  71      20.373  32.729  -4.055  1.00 68.14           C  
ATOM   1049  HA  ASP A  71      20.307  32.187  -3.112  1.00 68.14           H  
ATOM   1050  C   ASP A  71      20.319  34.241  -3.761  1.00 68.14           C  
ATOM   1051  CB  ASP A  71      21.743  32.443  -4.705  1.00 68.14           C  
ATOM   1052  HB2 ASP A  71      21.829  33.054  -5.604  1.00 68.14           H  
ATOM   1053  HB3 ASP A  71      22.526  32.761  -4.016  1.00 68.14           H  
ATOM   1054  O   ASP A  71      20.601  34.691  -2.649  1.00 68.14           O  
ATOM   1055  CG  ASP A  71      22.017  30.991  -5.097  1.00 68.14           C  
ATOM   1056  OD1 ASP A  71      21.508  30.070  -4.433  1.00 68.14           O  
ATOM   1057  OD2 ASP A  71      22.753  30.796  -6.095  1.00 68.14           O  
ATOM   1058  N   TYR A  72      19.971  35.040  -4.775  1.00 75.27           N  
ATOM   1059  H   TYR A  72      19.810  34.602  -5.671  1.00 75.27           H  
ATOM   1060  CA  TYR A  72      19.925  36.501  -4.716  1.00 75.27           C  
ATOM   1061  HA  TYR A  72      20.041  36.822  -3.681  1.00 75.27           H  
ATOM   1062  C   TYR A  72      18.555  36.992  -5.216  1.00 75.27           C  
ATOM   1063  CB  TYR A  72      21.111  37.080  -5.506  1.00 75.27           C  
ATOM   1064  HB2 TYR A  72      20.972  36.854  -6.564  1.00 75.27           H  
ATOM   1065  HB3 TYR A  72      21.104  38.165  -5.402  1.00 75.27           H  
ATOM   1066  O   TYR A  72      18.450  37.488  -6.338  1.00 75.27           O  
ATOM   1067  CG  TYR A  72      22.465  36.554  -5.064  1.00 75.27           C  
ATOM   1068  CD1 TYR A  72      23.026  36.945  -3.833  1.00 75.27           C  
ATOM   1069  HD1 TYR A  72      22.513  37.655  -3.200  1.00 75.27           H  
ATOM   1070  CD2 TYR A  72      23.113  35.579  -5.842  1.00 75.27           C  
ATOM   1071  HD2 TYR A  72      22.639  35.237  -6.750  1.00 75.27           H  
ATOM   1072  CE1 TYR A  72      24.210  36.345  -3.369  1.00 75.27           C  
ATOM   1073  HE1 TYR A  72      24.606  36.622  -2.403  1.00 75.27           H  
ATOM   1074  CE2 TYR A  72      24.303  34.978  -5.391  1.00 75.27           C  
ATOM   1075  HE2 TYR A  72      24.761  34.180  -5.958  1.00 75.27           H  
ATOM   1076  OH  TYR A  72      25.974  34.755  -3.679  1.00 75.27           O  
ATOM   1077  HH  TYR A  72      26.041  34.903  -2.733  1.00 75.27           H  
ATOM   1078  CZ  TYR A  72      24.841  35.347  -4.141  1.00 75.27           C  
ATOM   1079  N   PRO A  73      17.485  36.854  -4.409  1.00 74.87           N  
ATOM   1080  CA  PRO A  73      16.107  36.845  -4.902  1.00 74.87           C  
ATOM   1081  HA  PRO A  73      16.055  36.172  -5.758  1.00 74.87           H  
ATOM   1082  C   PRO A  73      15.544  38.182  -5.393  1.00 74.87           C  
ATOM   1083  CB  PRO A  73      15.267  36.230  -3.775  1.00 74.87           C  
ATOM   1084  HB2 PRO A  73      15.216  35.150  -3.913  1.00 74.87           H  
ATOM   1085  HB3 PRO A  73      14.262  36.648  -3.719  1.00 74.87           H  
ATOM   1086  O   PRO A  73      14.424  38.190  -5.893  1.00 74.87           O  
ATOM   1087  CG  PRO A  73      16.077  36.540  -2.520  1.00 74.87           C  
ATOM   1088  HG2 PRO A  73      15.865  35.836  -1.715  1.00 74.87           H  
ATOM   1089  HG3 PRO A  73      15.888  37.565  -2.201  1.00 74.87           H  
ATOM   1090  CD  PRO A  73      17.512  36.409  -3.022  1.00 74.87           C  
ATOM   1091  HD2 PRO A  73      17.815  35.363  -2.977  1.00 74.87           H  
ATOM   1092  HD3 PRO A  73      18.180  37.020  -2.415  1.00 74.87           H  
ATOM   1093  N   THR A  74      16.273  39.300  -5.297  1.00 84.41           N  
ATOM   1094  H   THR A  74      17.234  39.209  -5.001  1.00 84.41           H  
ATOM   1095  CA  THR A  74      15.836  40.613  -5.813  1.00 84.41           C  
ATOM   1096  HA  THR A  74      14.938  40.460  -6.411  1.00 84.41           H  
ATOM   1097  C   THR A  74      16.903  41.251  -6.712  1.00 84.41           C  
ATOM   1098  CB  THR A  74      15.462  41.610  -4.699  1.00 84.41           C  
ATOM   1099  HB  THR A  74      14.960  42.463  -5.155  1.00 84.41           H  
ATOM   1100  O   THR A  74      18.100  41.005  -6.513  1.00 84.41           O  
ATOM   1101  CG2 THR A  74      14.543  41.046  -3.617  1.00 84.41           C  
ATOM   1102 HG21 THR A  74      13.613  40.707  -4.072  1.00 84.41           H  
ATOM   1103 HG22 THR A  74      14.299  41.825  -2.895  1.00 84.41           H  
ATOM   1104 HG23 THR A  74      15.012  40.208  -3.101  1.00 84.41           H  
ATOM   1105  OG1 THR A  74      16.606  42.089  -4.029  1.00 84.41           O  
ATOM   1106  HG1 THR A  74      16.487  41.827  -3.114  1.00 84.41           H  
ATOM   1107  N   PRO A  75      16.525  42.138  -7.656  1.00 88.44           N  
ATOM   1108  CA  PRO A  75      17.482  42.840  -8.509  1.00 88.44           C  
ATOM   1109  HA  PRO A  75      17.961  42.097  -9.146  1.00 88.44           H  
ATOM   1110  C   PRO A  75      18.578  43.599  -7.752  1.00 88.44           C  
ATOM   1111  CB  PRO A  75      16.653  43.791  -9.374  1.00 88.44           C  
ATOM   1112  HB2 PRO A  75      16.586  44.767  -8.895  1.00 88.44           H  
ATOM   1113  HB3 PRO A  75      17.078  43.894 -10.373  1.00 88.44           H  
ATOM   1114  O   PRO A  75      19.728  43.580  -8.180  1.00 88.44           O  
ATOM   1115  CG  PRO A  75      15.268  43.152  -9.415  1.00 88.44           C  
ATOM   1116  HG2 PRO A  75      15.213  42.449 -10.246  1.00 88.44           H  
ATOM   1117  HG3 PRO A  75      14.483  43.905  -9.495  1.00 88.44           H  
ATOM   1118  CD  PRO A  75      15.159  42.401  -8.092  1.00 88.44           C  
ATOM   1119  HD2 PRO A  75      14.605  41.476  -8.251  1.00 88.44           H  
ATOM   1120  HD3 PRO A  75      14.646  43.022  -7.357  1.00 88.44           H  
ATOM   1121  N   THR A  76      18.248  44.232  -6.620  1.00 86.32           N  
ATOM   1122  H   THR A  76      17.275  44.224  -6.351  1.00 86.32           H  
ATOM   1123  CA  THR A  76      19.214  44.949  -5.762  1.00 86.32           C  
ATOM   1124  HA  THR A  76      19.750  45.693  -6.351  1.00 86.32           H  
ATOM   1125  C   THR A  76      20.252  44.003  -5.175  1.00 86.32           C  
ATOM   1126  CB  THR A  76      18.513  45.693  -4.616  1.00 86.32           C  
ATOM   1127  HB  THR A  76      18.002  44.980  -3.970  1.00 86.32           H  
ATOM   1128  O   THR A  76      21.452  44.259  -5.282  1.00 86.32           O  
ATOM   1129  CG2 THR A  76      19.478  46.531  -3.777  1.00 86.32           C  
ATOM   1130 HG21 THR A  76      20.066  47.183  -4.423  1.00 86.32           H  
ATOM   1131 HG22 THR A  76      18.918  47.138  -3.066  1.00 86.32           H  
ATOM   1132 HG23 THR A  76      20.150  45.881  -3.216  1.00 86.32           H  
ATOM   1133  OG1 THR A  76      17.578  46.586  -5.167  1.00 86.32           O  
ATOM   1134  HG1 THR A  76      16.920  46.047  -5.612  1.00 86.32           H  
ATOM   1135  N   VAL A  77      19.797  42.896  -4.585  1.00 84.75           N  
ATOM   1136  H   VAL A  77      18.805  42.709  -4.602  1.00 84.75           H  
ATOM   1137  CA  VAL A  77      20.669  41.916  -3.923  1.00 84.75           C  
ATOM   1138  HA  VAL A  77      21.315  42.437  -3.217  1.00 84.75           H  
ATOM   1139  C   VAL A  77      21.589  41.241  -4.946  1.00 84.75           C  
ATOM   1140  CB  VAL A  77      19.800  40.914  -3.135  1.00 84.75           C  
ATOM   1141  HB  VAL A  77      19.030  40.512  -3.793  1.00 84.75           H  
ATOM   1142  O   VAL A  77      22.794  41.124  -4.721  1.00 84.75           O  
ATOM   1143  CG1 VAL A  77      20.601  39.745  -2.567  1.00 84.75           C  
ATOM   1144 HG11 VAL A  77      19.956  39.101  -1.970  1.00 84.75           H  
ATOM   1145 HG12 VAL A  77      21.422  40.110  -1.950  1.00 84.75           H  
ATOM   1146 HG13 VAL A  77      21.001  39.155  -3.392  1.00 84.75           H  
ATOM   1147  CG2 VAL A  77      19.125  41.612  -1.945  1.00 84.75           C  
ATOM   1148 HG21 VAL A  77      19.879  41.949  -1.234  1.00 84.75           H  
ATOM   1149 HG22 VAL A  77      18.548  42.476  -2.274  1.00 84.75           H  
ATOM   1150 HG23 VAL A  77      18.454  40.915  -1.443  1.00 84.75           H  
ATOM   1151  N   LEU A  78      21.053  40.891  -6.118  1.00 89.84           N  
ATOM   1152  H   LEU A  78      20.056  40.992  -6.242  1.00 89.84           H  
ATOM   1153  CA  LEU A  78      21.832  40.319  -7.212  1.00 89.84           C  
ATOM   1154  HA  LEU A  78      22.417  39.494  -6.805  1.00 89.84           H  
ATOM   1155  C   LEU A  78      22.837  41.326  -7.804  1.00 89.84           C  
ATOM   1156  CB  LEU A  78      20.832  39.749  -8.232  1.00 89.84           C  
ATOM   1157  HB2 LEU A  78      20.161  40.545  -8.555  1.00 89.84           H  
ATOM   1158  HB3 LEU A  78      20.226  39.004  -7.717  1.00 89.84           H  
ATOM   1159  O   LEU A  78      23.992  40.980  -8.050  1.00 89.84           O  
ATOM   1160  CG  LEU A  78      21.450  39.095  -9.478  1.00 89.84           C  
ATOM   1161  HG  LEU A  78      21.837  39.873 -10.136  1.00 89.84           H  
ATOM   1162  CD1 LEU A  78      22.585  38.126  -9.159  1.00 89.84           C  
ATOM   1163 HD11 LEU A  78      22.214  37.312  -8.538  1.00 89.84           H  
ATOM   1164 HD12 LEU A  78      22.988  37.739 -10.095  1.00 89.84           H  
ATOM   1165 HD13 LEU A  78      23.403  38.625  -8.638  1.00 89.84           H  
ATOM   1166  CD2 LEU A  78      20.368  38.307 -10.221  1.00 89.84           C  
ATOM   1167 HD21 LEU A  78      19.933  37.560  -9.558  1.00 89.84           H  
ATOM   1168 HD22 LEU A  78      20.794  37.792 -11.082  1.00 89.84           H  
ATOM   1169 HD23 LEU A  78      19.580  38.981 -10.558  1.00 89.84           H  
ATOM   1170  N   ALA A  79      22.454  42.591  -7.979  1.00 88.50           N  
ATOM   1171  H   ALA A  79      21.501  42.849  -7.768  1.00 88.50           H  
ATOM   1172  CA  ALA A  79      23.360  43.627  -8.476  1.00 88.50           C  
ATOM   1173  HA  ALA A  79      23.764  43.303  -9.436  1.00 88.50           H  
ATOM   1174  C   ALA A  79      24.552  43.884  -7.542  1.00 88.50           C  
ATOM   1175  CB  ALA A  79      22.554  44.901  -8.700  1.00 88.50           C  
ATOM   1176  HB1 ALA A  79      22.103  45.232  -7.764  1.00 88.50           H  
ATOM   1177  HB2 ALA A  79      21.768  44.690  -9.425  1.00 88.50           H  
ATOM   1178  HB3 ALA A  79      23.212  45.685  -9.075  1.00 88.50           H  
ATOM   1179  O   ALA A  79      25.682  44.005  -8.022  1.00 88.50           O  
ATOM   1180  N   ALA A  80      24.321  43.907  -6.225  1.00 83.54           N  
ATOM   1181  H   ALA A  80      23.368  43.830  -5.897  1.00 83.54           H  
ATOM   1182  CA  ALA A  80      25.381  44.041  -5.227  1.00 83.54           C  
ATOM   1183  HA  ALA A  80      25.927  44.966  -5.416  1.00 83.54           H  
ATOM   1184  C   ALA A  80      26.391  42.882  -5.311  1.00 83.54           C  
ATOM   1185  CB  ALA A  80      24.729  44.138  -3.843  1.00 83.54           C  
ATOM   1186  HB1 ALA A  80      25.501  44.269  -3.084  1.00 83.54           H  
ATOM   1187  HB2 ALA A  80      24.166  43.230  -3.624  1.00 83.54           H  
ATOM   1188  HB3 ALA A  80      24.054  44.992  -3.810  1.00 83.54           H  
ATOM   1189  O   ALA A  80      27.602  43.110  -5.318  1.00 83.54           O  
ATOM   1190  N   ARG A  81      25.908  41.641  -5.482  1.00 85.78           N  
ATOM   1191  H   ARG A  81      24.907  41.511  -5.449  1.00 85.78           H  
ATOM   1192  CA  ARG A  81      26.774  40.466  -5.655  1.00 85.78           C  
ATOM   1193  HA  ARG A  81      27.466  40.440  -4.813  1.00 85.78           H  
ATOM   1194  C   ARG A  81      27.638  40.540  -6.917  1.00 85.78           C  
ATOM   1195  CB  ARG A  81      25.907  39.197  -5.642  1.00 85.78           C  
ATOM   1196  HB2 ARG A  81      25.209  39.221  -6.478  1.00 85.78           H  
ATOM   1197  HB3 ARG A  81      25.325  39.172  -4.721  1.00 85.78           H  
ATOM   1198  O   ARG A  81      28.808  40.164  -6.881  1.00 85.78           O  
ATOM   1199  CG  ARG A  81      26.739  37.912  -5.736  1.00 85.78           C  
ATOM   1200  HG2 ARG A  81      27.259  37.866  -6.692  1.00 85.78           H  
ATOM   1201  HG3 ARG A  81      26.048  37.069  -5.703  1.00 85.78           H  
ATOM   1202  CD  ARG A  81      27.758  37.792  -4.594  1.00 85.78           C  
ATOM   1203  HD2 ARG A  81      27.281  38.069  -3.654  1.00 85.78           H  
ATOM   1204  HD3 ARG A  81      28.587  38.477  -4.775  1.00 85.78           H  
ATOM   1205  NE  ARG A  81      28.257  36.416  -4.486  1.00 85.78           N  
ATOM   1206  HE  ARG A  81      27.622  35.691  -4.790  1.00 85.78           H  
ATOM   1207  NH1 ARG A  81      30.154  36.829  -3.239  1.00 85.78           N  
ATOM   1208 HH11 ARG A  81      29.915  37.805  -3.138  1.00 85.78           H  
ATOM   1209 HH12 ARG A  81      30.928  36.505  -2.677  1.00 85.78           H  
ATOM   1210  NH2 ARG A  81      29.624  34.748  -3.810  1.00 85.78           N  
ATOM   1211 HH21 ARG A  81      30.430  34.432  -3.290  1.00 85.78           H  
ATOM   1212 HH22 ARG A  81      28.972  34.085  -4.205  1.00 85.78           H  
ATOM   1213  CZ  ARG A  81      29.343  36.019  -3.854  1.00 85.78           C  
ATOM   1214  N   LEU A  82      27.096  41.041  -8.028  1.00 85.76           N  
ATOM   1215  H   LEU A  82      26.123  41.310  -8.002  1.00 85.76           H  
ATOM   1216  CA  LEU A  82      27.875  41.236  -9.256  1.00 85.76           C  
ATOM   1217  HA  LEU A  82      28.396  40.307  -9.490  1.00 85.76           H  
ATOM   1218  C   LEU A  82      28.971  42.305  -9.085  1.00 85.76           C  
ATOM   1219  CB  LEU A  82      26.939  41.585 -10.427  1.00 85.76           C  
ATOM   1220  HB2 LEU A  82      27.553  41.801 -11.301  1.00 85.76           H  
ATOM   1221  HB3 LEU A  82      26.394  42.492 -10.166  1.00 85.76           H  
ATOM   1222  O   LEU A  82      30.025  42.195  -9.713  1.00 85.76           O  
ATOM   1223  CG  LEU A  82      25.925  40.490 -10.809  1.00 85.76           C  
ATOM   1224  HG  LEU A  82      25.339  40.203  -9.935  1.00 85.76           H  
ATOM   1225  CD1 LEU A  82      24.970  41.037 -11.869  1.00 85.76           C  
ATOM   1226 HD11 LEU A  82      24.209  40.287 -12.084  1.00 85.76           H  
ATOM   1227 HD12 LEU A  82      25.513  41.286 -12.780  1.00 85.76           H  
ATOM   1228 HD13 LEU A  82      24.475  41.927 -11.481  1.00 85.76           H  
ATOM   1229  CD2 LEU A  82      26.577  39.224 -11.364  1.00 85.76           C  
ATOM   1230 HD21 LEU A  82      25.801  38.503 -11.621  1.00 85.76           H  
ATOM   1231 HD22 LEU A  82      27.168  39.454 -12.251  1.00 85.76           H  
ATOM   1232 HD23 LEU A  82      27.216  38.776 -10.604  1.00 85.76           H  
ATOM   1233  N   ASP A  83      28.761  43.317  -8.237  1.00 78.99           N  
ATOM   1234  H   ASP A  83      27.877  43.373  -7.751  1.00 78.99           H  
ATOM   1235  CA  ASP A  83      29.759  44.366  -7.984  1.00 78.99           C  
ATOM   1236  HA  ASP A  83      30.149  44.703  -8.944  1.00 78.99           H  
ATOM   1237  C   ASP A  83      30.951  43.835  -7.175  1.00 78.99           C  
ATOM   1238  CB  ASP A  83      29.109  45.572  -7.288  1.00 78.99           C  
ATOM   1239  HB2 ASP A  83      28.951  45.360  -6.230  1.00 78.99           H  
ATOM   1240  HB3 ASP A  83      28.140  45.781  -7.741  1.00 78.99           H  
ATOM   1241  O   ASP A  83      32.109  44.091  -7.514  1.00 78.99           O  
ATOM   1242  CG  ASP A  83      30.006  46.796  -7.454  1.00 78.99           C  
ATOM   1243  OD1 ASP A  83      29.965  47.414  -8.542  1.00 78.99           O  
ATOM   1244  OD2 ASP A  83      30.864  47.073  -6.588  1.00 78.99           O  
ATOM   1245  N   GLU A  84      30.661  43.016  -6.163  1.00 78.38           N  
ATOM   1246  H   GLU A  84      29.685  42.884  -5.939  1.00 78.38           H  
ATOM   1247  CA  GLU A  84      31.646  42.324  -5.327  1.00 78.38           C  
ATOM   1248  HA  GLU A  84      32.281  43.064  -4.840  1.00 78.38           H  
ATOM   1249  C   GLU A  84      32.549  41.384  -6.150  1.00 78.38           C  
ATOM   1250  CB  GLU A  84      30.858  41.562  -4.253  1.00 78.38           C  
ATOM   1251  HB2 GLU A  84      30.285  40.770  -4.736  1.00 78.38           H  
ATOM   1252  HB3 GLU A  84      30.160  42.247  -3.772  1.00 78.38           H  
ATOM   1253  O   GLU A  84      33.776  41.379  -5.991  1.00 78.38           O  
ATOM   1254  CG  GLU A  84      31.756  40.957  -3.171  1.00 78.38           C  
ATOM   1255  HG2 GLU A  84      32.473  40.279  -3.633  1.00 78.38           H  
ATOM   1256  HG3 GLU A  84      32.310  41.760  -2.685  1.00 78.38           H  
ATOM   1257  CD  GLU A  84      30.936  40.176  -2.138  1.00 78.38           C  
ATOM   1258  OE1 GLU A  84      31.273  40.276  -0.940  1.00 78.38           O  
ATOM   1259  OE2 GLU A  84      30.032  39.414  -2.562  1.00 78.38           O  
ATOM   1260  N   LEU A  85      31.957  40.651  -7.100  1.00 76.73           N  
ATOM   1261  H   LEU A  85      30.949  40.691  -7.158  1.00 76.73           H  
ATOM   1262  CA  LEU A  85      32.680  39.796  -8.045  1.00 76.73           C  
ATOM   1263  HA  LEU A  85      33.342  39.136  -7.484  1.00 76.73           H  
ATOM   1264  C   LEU A  85      33.588  40.609  -8.990  1.00 76.73           C  
ATOM   1265  CB  LEU A  85      31.658  38.941  -8.814  1.00 76.73           C  
ATOM   1266  HB2 LEU A  85      30.898  39.609  -9.220  1.00 76.73           H  
ATOM   1267  HB3 LEU A  85      32.169  38.461  -9.648  1.00 76.73           H  
ATOM   1268  O   LEU A  85      34.733  40.224  -9.214  1.00 76.73           O  
ATOM   1269  CG  LEU A  85      30.964  37.843  -7.980  1.00 76.73           C  
ATOM   1270  HG  LEU A  85      30.566  38.268  -7.059  1.00 76.73           H  
ATOM   1271  CD1 LEU A  85      29.805  37.233  -8.774  1.00 76.73           C  
ATOM   1272 HD11 LEU A  85      29.303  36.478  -8.169  1.00 76.73           H  
ATOM   1273 HD12 LEU A  85      30.175  36.772  -9.690  1.00 76.73           H  
ATOM   1274 HD13 LEU A  85      29.084  38.013  -9.019  1.00 76.73           H  
ATOM   1275  CD2 LEU A  85      31.920  36.706  -7.612  1.00 76.73           C  
ATOM   1276 HD21 LEU A  85      31.378  35.935  -7.063  1.00 76.73           H  
ATOM   1277 HD22 LEU A  85      32.351  36.271  -8.513  1.00 76.73           H  
ATOM   1278 HD23 LEU A  85      32.719  37.083  -6.974  1.00 76.73           H  
ATOM   1279  N   PHE A  86      33.153  41.781  -9.472  1.00 69.76           N  
ATOM   1280  H   PHE A  86      32.207  42.068  -9.265  1.00 69.76           H  
ATOM   1281  CA  PHE A  86      34.035  42.688 -10.229  1.00 69.76           C  
ATOM   1282  HA  PHE A  86      34.554  42.103 -10.988  1.00 69.76           H  
ATOM   1283  C   PHE A  86      35.132  43.339  -9.372  1.00 69.76           C  
ATOM   1284  CB  PHE A  86      33.210  43.787 -10.918  1.00 69.76           C  
ATOM   1285  HB2 PHE A  86      32.387  44.088 -10.269  1.00 69.76           H  
ATOM   1286  HB3 PHE A  86      33.840  44.666 -11.056  1.00 69.76           H  
ATOM   1287  O   PHE A  86      36.175  43.734  -9.898  1.00 69.76           O  
ATOM   1288  CG  PHE A  86      32.687  43.412 -12.287  1.00 69.76           C  
ATOM   1289  CD1 PHE A  86      33.592  43.106 -13.322  1.00 69.76           C  
ATOM   1290  HD1 PHE A  86      34.653  43.081 -13.123  1.00 69.76           H  
ATOM   1291  CD2 PHE A  86      31.304  43.356 -12.529  1.00 69.76           C  
ATOM   1292  HD2 PHE A  86      30.607  43.547 -11.727  1.00 69.76           H  
ATOM   1293  CE1 PHE A  86      33.115  42.756 -14.597  1.00 69.76           C  
ATOM   1294  HE1 PHE A  86      33.807  42.445 -15.365  1.00 69.76           H  
ATOM   1295  CE2 PHE A  86      30.828  42.992 -13.798  1.00 69.76           C  
ATOM   1296  HE2 PHE A  86      29.765  42.880 -13.956  1.00 69.76           H  
ATOM   1297  CZ  PHE A  86      31.733  42.709 -14.835  1.00 69.76           C  
ATOM   1298  HZ  PHE A  86      31.368  42.400 -15.803  1.00 69.76           H  
ATOM   1299  N   GLY A  87      34.912  43.490  -8.064  1.00 59.49           N  
ATOM   1300  H   GLY A  87      34.012  43.210  -7.703  1.00 59.49           H  
ATOM   1301  CA  GLY A  87      35.860  44.119  -7.145  1.00 59.49           C  
ATOM   1302  HA2 GLY A  87      35.351  44.280  -6.195  1.00 59.49           H  
ATOM   1303  HA3 GLY A  87      36.166  45.085  -7.548  1.00 59.49           H  
ATOM   1304  C   GLY A  87      37.118  43.291  -6.865  1.00 59.49           C  
ATOM   1305  O   GLY A  87      38.147  43.862  -6.492  1.00 59.49           O  
ATOM   1306  N   THR A  88      37.061  41.967  -7.047  1.00 52.99           N  
ATOM   1307  H   THR A  88      36.196  41.562  -7.374  1.00 52.99           H  
ATOM   1308  CA  THR A  88      38.161  41.052  -6.701  1.00 52.99           C  
ATOM   1309  HA  THR A  88      38.727  41.503  -5.886  1.00 52.99           H  
ATOM   1310  C   THR A  88      39.185  40.861  -7.825  1.00 52.99           C  
ATOM   1311  CB  THR A  88      37.643  39.704  -6.168  1.00 52.99           C  
ATOM   1312  HB  THR A  88      38.434  38.960  -6.256  1.00 52.99           H  
ATOM   1313  O   THR A  88      40.382  40.937  -7.541  1.00 52.99           O  
ATOM   1314  CG2 THR A  88      37.232  39.795  -4.700  1.00 52.99           C  
ATOM   1315 HG21 THR A  88      38.085  40.094  -4.091  1.00 52.99           H  
ATOM   1316 HG22 THR A  88      36.884  38.819  -4.361  1.00 52.99           H  
ATOM   1317 HG23 THR A  88      36.427  40.520  -4.581  1.00 52.99           H  
ATOM   1318  OG1 THR A  88      36.507  39.259  -6.863  1.00 52.99           O  
ATOM   1319  HG1 THR A  88      35.723  39.650  -6.470  1.00 52.99           H  
ATOM   1320  N   GLU A  89      38.772  40.703  -9.089  1.00 43.63           N  
ATOM   1321  H   GLU A  89      37.782  40.596  -9.260  1.00 43.63           H  
ATOM   1322  CA  GLU A  89      39.701  40.467 -10.217  1.00 43.63           C  
ATOM   1323  HA  GLU A  89      40.269  39.556 -10.029  1.00 43.63           H  
ATOM   1324  C   GLU A  89      40.724  41.604 -10.416  1.00 43.63           C  
ATOM   1325  CB  GLU A  89      38.923  40.282 -11.532  1.00 43.63           C  
ATOM   1326  HB2 GLU A  89      38.280  41.149 -11.689  1.00 43.63           H  
ATOM   1327  HB3 GLU A  89      39.645  40.244 -12.347  1.00 43.63           H  
ATOM   1328  O   GLU A  89      41.919  41.364 -10.596  1.00 43.63           O  
ATOM   1329  CG  GLU A  89      38.079  39.001 -11.587  1.00 43.63           C  
ATOM   1330  HG2 GLU A  89      38.704  38.161 -11.283  1.00 43.63           H  
ATOM   1331  HG3 GLU A  89      37.254  39.085 -10.879  1.00 43.63           H  
ATOM   1332  CD  GLU A  89      37.526  38.753 -13.002  1.00 43.63           C  
ATOM   1333  OE1 GLU A  89      37.594  37.588 -13.455  1.00 43.63           O  
ATOM   1334  OE2 GLU A  89      37.060  39.736 -13.628  1.00 43.63           O  
ATOM   1335  N   VAL A  90      40.274  42.863 -10.331  1.00 38.52           N  
ATOM   1336  H   VAL A  90      39.287  42.972 -10.147  1.00 38.52           H  
ATOM   1337  CA  VAL A  90      41.046  44.059 -10.737  1.00 38.52           C  
ATOM   1338  HA  VAL A  90      41.366  43.912 -11.769  1.00 38.52           H  
ATOM   1339  C   VAL A  90      42.334  44.276  -9.920  1.00 38.52           C  
ATOM   1340  CB  VAL A  90      40.132  45.308 -10.696  1.00 38.52           C  
ATOM   1341  HB  VAL A  90      39.763  45.440  -9.678  1.00 38.52           H  
ATOM   1342  O   VAL A  90      43.222  45.010 -10.349  1.00 38.52           O  
ATOM   1343  CG1 VAL A  90      40.817  46.614 -11.129  1.00 38.52           C  
ATOM   1344 HG11 VAL A  90      40.086  47.420 -11.195  1.00 38.52           H  
ATOM   1345 HG12 VAL A  90      41.568  46.907 -10.395  1.00 38.52           H  
ATOM   1346 HG13 VAL A  90      41.296  46.478 -12.099  1.00 38.52           H  
ATOM   1347  CG2 VAL A  90      38.924  45.139 -11.630  1.00 38.52           C  
ATOM   1348 HG21 VAL A  90      38.279  46.015 -11.567  1.00 38.52           H  
ATOM   1349 HG22 VAL A  90      38.330  44.273 -11.338  1.00 38.52           H  
ATOM   1350 HG23 VAL A  90      39.263  45.001 -12.656  1.00 38.52           H  
ATOM   1351  N   ARG A  91      42.478  43.643  -8.747  1.00 35.94           N  
ATOM   1352  H   ARG A  91      41.762  42.977  -8.493  1.00 35.94           H  
ATOM   1353  CA  ARG A  91      43.685  43.764  -7.908  1.00 35.94           C  
ATOM   1354  HA  ARG A  91      44.054  44.788  -7.963  1.00 35.94           H  
ATOM   1355  C   ARG A  91      44.872  42.908  -8.363  1.00 35.94           C  
ATOM   1356  CB  ARG A  91      43.347  43.425  -6.448  1.00 35.94           C  
ATOM   1357  HB2 ARG A  91      44.271  43.179  -5.924  1.00 35.94           H  
ATOM   1358  HB3 ARG A  91      42.701  42.547  -6.414  1.00 35.94           H  
ATOM   1359  O   ARG A  91      45.986  43.204  -7.937  1.00 35.94           O  
ATOM   1360  CG  ARG A  91      42.686  44.591  -5.705  1.00 35.94           C  
ATOM   1361  HG2 ARG A  91      41.707  44.799  -6.137  1.00 35.94           H  
ATOM   1362  HG3 ARG A  91      43.317  45.476  -5.792  1.00 35.94           H  
ATOM   1363  CD  ARG A  91      42.538  44.214  -4.227  1.00 35.94           C  
ATOM   1364  HD2 ARG A  91      41.829  43.390  -4.152  1.00 35.94           H  
ATOM   1365  HD3 ARG A  91      43.506  43.879  -3.853  1.00 35.94           H  
ATOM   1366  NE  ARG A  91      42.072  45.348  -3.408  1.00 35.94           N  
ATOM   1367  HE  ARG A  91      41.813  46.187  -3.907  1.00 35.94           H  
ATOM   1368  NH1 ARG A  91      42.117  44.263  -1.384  1.00 35.94           N  
ATOM   1369 HH11 ARG A  91      42.389  43.417  -1.863  1.00 35.94           H  
ATOM   1370 HH12 ARG A  91      41.902  44.237  -0.397  1.00 35.94           H  
ATOM   1371  NH2 ARG A  91      41.447  46.388  -1.477  1.00 35.94           N  
ATOM   1372 HH21 ARG A  91      41.246  46.339  -0.488  1.00 35.94           H  
ATOM   1373 HH22 ARG A  91      41.188  47.209  -2.004  1.00 35.94           H  
ATOM   1374  CZ  ARG A  91      41.885  45.329  -2.099  1.00 35.94           C  
ATOM   1375  N   GLY A  92      44.646  41.838  -9.129  1.00 34.34           N  
ATOM   1376  H   GLY A  92      43.712  41.689  -9.485  1.00 34.34           H  
ATOM   1377  CA  GLY A  92      45.642  40.779  -9.328  1.00 34.34           C  
ATOM   1378  HA2 GLY A  92      46.095  40.522  -8.370  1.00 34.34           H  
ATOM   1379  HA3 GLY A  92      45.134  39.893  -9.710  1.00 34.34           H  
ATOM   1380  C   GLY A  92      46.767  41.131 -10.304  1.00 34.34           C  
ATOM   1381  O   GLY A  92      47.943  41.137  -9.939  1.00 34.34           O  
ATOM   1382  N   GLU A  93      46.414  41.403 -11.561  1.00 35.47           N  
ATOM   1383  H   GLU A  93      45.433  41.395 -11.802  1.00 35.47           H  
ATOM   1384  CA  GLU A  93      47.379  41.496 -12.663  1.00 35.47           C  
ATOM   1385  HA  GLU A  93      48.177  40.778 -12.474  1.00 35.47           H  
ATOM   1386  C   GLU A  93      48.061  42.870 -12.750  1.00 35.47           C  
ATOM   1387  CB  GLU A  93      46.736  41.076 -13.993  1.00 35.47           C  
ATOM   1388  HB2 GLU A  93      47.484  41.197 -14.776  1.00 35.47           H  
ATOM   1389  HB3 GLU A  93      45.887  41.722 -14.215  1.00 35.47           H  
ATOM   1390  O   GLU A  93      47.766  43.692 -13.615  1.00 35.47           O  
ATOM   1391  CG  GLU A  93      46.280  39.609 -13.981  1.00 35.47           C  
ATOM   1392  HG2 GLU A  93      45.358  39.521 -13.406  1.00 35.47           H  
ATOM   1393  HG3 GLU A  93      47.044  39.010 -13.485  1.00 35.47           H  
ATOM   1394  CD  GLU A  93      46.064  39.073 -15.404  1.00 35.47           C  
ATOM   1395  OE1 GLU A  93      46.491  37.923 -15.652  1.00 35.47           O  
ATOM   1396  OE2 GLU A  93      45.525  39.831 -16.243  1.00 35.47           O  
ATOM   1397  N   ALA A  94      49.022  43.118 -11.856  1.00 38.37           N  
ATOM   1398  H   ALA A  94      49.154  42.444 -11.115  1.00 38.37           H  
ATOM   1399  CA  ALA A  94      49.934  44.255 -11.962  1.00 38.37           C  
ATOM   1400  HA  ALA A  94      49.339  45.167 -12.006  1.00 38.37           H  
ATOM   1401  C   ALA A  94      50.809  44.131 -13.236  1.00 38.37           C  
ATOM   1402  CB  ALA A  94      50.780  44.319 -10.683  1.00 38.37           C  
ATOM   1403  HB1 ALA A  94      50.128  44.430  -9.817  1.00 38.37           H  
ATOM   1404  HB2 ALA A  94      51.363  43.405 -10.577  1.00 38.37           H  
ATOM   1405  HB3 ALA A  94      51.457  45.172 -10.736  1.00 38.37           H  
ATOM   1406  O   ALA A  94      51.649  43.226 -13.300  1.00 38.37           O  
ATOM   1407  N   PRO A  95      50.675  45.016 -14.250  1.00 39.05           N  
ATOM   1408  CA  PRO A  95      51.392  44.851 -15.514  1.00 39.05           C  
ATOM   1409  HA  PRO A  95      51.155  43.861 -15.905  1.00 39.05           H  
ATOM   1410  C   PRO A  95      52.909  44.979 -15.336  1.00 39.05           C  
ATOM   1411  CB  PRO A  95      50.823  45.904 -16.473  1.00 39.05           C  
ATOM   1412  HB2 PRO A  95      51.427  46.810 -16.443  1.00 39.05           H  
ATOM   1413  HB3 PRO A  95      50.754  45.525 -17.493  1.00 39.05           H  
ATOM   1414  O   PRO A  95      53.399  45.922 -14.709  1.00 39.05           O  
ATOM   1415  CG  PRO A  95      49.443  46.198 -15.887  1.00 39.05           C  
ATOM   1416  HG2 PRO A  95      49.083  47.189 -16.167  1.00 39.05           H  
ATOM   1417  HG3 PRO A  95      48.736  45.427 -16.194  1.00 39.05           H  
ATOM   1418  CD  PRO A  95      49.702  46.091 -14.387  1.00 39.05           C  
ATOM   1419  HD2 PRO A  95      50.137  47.019 -14.018  1.00 39.05           H  
ATOM   1420  HD3 PRO A  95      48.763  45.889 -13.871  1.00 39.05           H  
ATOM   1421  N   SER A  96      53.667  44.039 -15.906  1.00 46.02           N  
ATOM   1422  H   SER A  96      53.201  43.283 -16.388  1.00 46.02           H  
ATOM   1423  CA  SER A  96      55.124  43.989 -15.738  1.00 46.02           C  
ATOM   1424  HA  SER A  96      55.331  43.922 -14.670  1.00 46.02           H  
ATOM   1425  C   SER A  96      55.815  45.240 -16.289  1.00 46.02           C  
ATOM   1426  CB  SER A  96      55.706  42.738 -16.399  1.00 46.02           C  
ATOM   1427  HB2 SER A  96      55.245  41.854 -15.958  1.00 46.02           H  
ATOM   1428  HB3 SER A  96      55.493  42.756 -17.468  1.00 46.02           H  
ATOM   1429  O   SER A  96      55.658  45.595 -17.459  1.00 46.02           O  
ATOM   1430  OG  SER A  96      57.109  42.689 -16.197  1.00 46.02           O  
ATOM   1431  HG  SER A  96      57.409  41.816 -16.463  1.00 46.02           H  
ATOM   1432  N   ALA A  97      56.656  45.864 -15.459  1.00 52.25           N  
ATOM   1433  H   ALA A  97      56.712  45.519 -14.512  1.00 52.25           H  
ATOM   1434  CA  ALA A  97      57.373  47.100 -15.781  1.00 52.25           C  
ATOM   1435  HA  ALA A  97      56.635  47.875 -15.988  1.00 52.25           H  
ATOM   1436  C   ALA A  97      58.288  47.002 -17.022  1.00 52.25           C  
ATOM   1437  CB  ALA A  97      58.175  47.507 -14.538  1.00 52.25           C  
ATOM   1438  HB1 ALA A  97      57.503  47.636 -13.689  1.00 52.25           H  
ATOM   1439  HB2 ALA A  97      58.916  46.743 -14.303  1.00 52.25           H  
ATOM   1440  HB3 ALA A  97      58.685  48.451 -14.728  1.00 52.25           H  
ATOM   1441  O   ALA A  97      58.650  48.031 -17.592  1.00 52.25           O  
ATOM   1442  N   LEU A  98      58.648  45.786 -17.452  1.00 57.76           N  
ATOM   1443  H   LEU A  98      58.264  44.987 -16.967  1.00 57.76           H  
ATOM   1444  CA  LEU A  98      59.482  45.544 -18.633  1.00 57.76           C  
ATOM   1445  HA  LEU A  98      60.404  46.117 -18.538  1.00 57.76           H  
ATOM   1446  C   LEU A  98      58.821  46.023 -19.937  1.00 57.76           C  
ATOM   1447  CB  LEU A  98      59.822  44.043 -18.710  1.00 57.76           C  
ATOM   1448  HB2 LEU A  98      60.291  43.841 -19.673  1.00 57.76           H  
ATOM   1449  HB3 LEU A  98      58.891  43.477 -18.675  1.00 57.76           H  
ATOM   1450  O   LEU A  98      59.497  46.625 -20.763  1.00 57.76           O  
ATOM   1451  CG  LEU A  98      60.762  43.544 -17.595  1.00 57.76           C  
ATOM   1452  HG  LEU A  98      60.369  43.844 -16.623  1.00 57.76           H  
ATOM   1453  CD1 LEU A  98      60.842  42.018 -17.622  1.00 57.76           C  
ATOM   1454 HD11 LEU A  98      59.847  41.595 -17.484  1.00 57.76           H  
ATOM   1455 HD12 LEU A  98      61.487  41.665 -16.818  1.00 57.76           H  
ATOM   1456 HD13 LEU A  98      61.241  41.684 -18.579  1.00 57.76           H  
ATOM   1457  CD2 LEU A  98      62.183  44.094 -17.748  1.00 57.76           C  
ATOM   1458 HD21 LEU A  98      62.578  43.834 -18.730  1.00 57.76           H  
ATOM   1459 HD22 LEU A  98      62.827  43.672 -16.977  1.00 57.76           H  
ATOM   1460 HD23 LEU A  98      62.180  45.179 -17.640  1.00 57.76           H  
ATOM   1461  N   ALA A  99      57.504  45.851 -20.100  1.00 54.42           N  
ATOM   1462  H   ALA A  99      56.967  45.431 -19.354  1.00 54.42           H  
ATOM   1463  CA  ALA A  99      56.812  46.191 -21.350  1.00 54.42           C  
ATOM   1464  HA  ALA A  99      57.323  45.697 -22.176  1.00 54.42           H  
ATOM   1465  C   ALA A  99      56.809  47.704 -21.667  1.00 54.42           C  
ATOM   1466  CB  ALA A  99      55.386  45.633 -21.261  1.00 54.42           C  
ATOM   1467  HB1 ALA A  99      54.849  46.101 -20.436  1.00 54.42           H  
ATOM   1468  HB2 ALA A  99      54.859  45.837 -22.194  1.00 54.42           H  
ATOM   1469  HB3 ALA A  99      55.420  44.555 -21.108  1.00 54.42           H  
ATOM   1470  O   ALA A  99      56.641  48.110 -22.816  1.00 54.42           O  
ATOM   1471  N   GLY A 100      57.022  48.560 -20.659  1.00 55.63           N  
ATOM   1472  H   GLY A 100      57.188  48.176 -19.740  1.00 55.63           H  
ATOM   1473  CA  GLY A 100      57.176  50.006 -20.855  1.00 55.63           C  
ATOM   1474  HA2 GLY A 100      56.399  50.365 -21.530  1.00 55.63           H  
ATOM   1475  HA3 GLY A 100      57.055  50.503 -19.892  1.00 55.63           H  
ATOM   1476  C   GLY A 100      58.537  50.421 -21.431  1.00 55.63           C  
ATOM   1477  O   GLY A 100      58.685  51.555 -21.885  1.00 55.63           O  
ATOM   1478  N   LEU A 101      59.530  49.526 -21.410  1.00 60.30           N  
ATOM   1479  H   LEU A 101      59.328  48.591 -21.086  1.00 60.30           H  
ATOM   1480  CA  LEU A 101      60.898  49.787 -21.866  1.00 60.30           C  
ATOM   1481  HA  LEU A 101      61.132  50.830 -21.652  1.00 60.30           H  
ATOM   1482  C   LEU A 101      61.022  49.628 -23.393  1.00 60.30           C  
ATOM   1483  CB  LEU A 101      61.851  48.878 -21.051  1.00 60.30           C  
ATOM   1484  HB2 LEU A 101      62.293  48.122 -21.699  1.00 60.30           H  
ATOM   1485  HB3 LEU A 101      61.269  48.339 -20.304  1.00 60.30           H  
ATOM   1486  O   LEU A 101      61.627  50.479 -24.045  1.00 60.30           O  
ATOM   1487  CG  LEU A 101      62.953  49.646 -20.298  1.00 60.30           C  
ATOM   1488  HG  LEU A 101      62.603  50.648 -20.050  1.00 60.30           H  
ATOM   1489  CD1 LEU A 101      63.301  48.948 -18.979  1.00 60.30           C  
ATOM   1490 HD11 LEU A 101      63.636  47.930 -19.181  1.00 60.30           H  
ATOM   1491 HD12 LEU A 101      64.088  49.498 -18.465  1.00 60.30           H  
ATOM   1492 HD13 LEU A 101      62.417  48.913 -18.342  1.00 60.30           H  
ATOM   1493  CD2 LEU A 101      64.226  49.760 -21.133  1.00 60.30           C  
ATOM   1494 HD21 LEU A 101      64.621  48.768 -21.351  1.00 60.30           H  
ATOM   1495 HD22 LEU A 101      64.977  50.344 -20.599  1.00 60.30           H  
ATOM   1496 HD23 LEU A 101      63.995  50.253 -22.077  1.00 60.30           H  
ATOM   1497  N   ASP A 102      60.359  48.622 -23.969  1.00 58.74           N  
ATOM   1498  H   ASP A 102      59.968  47.909 -23.368  1.00 58.74           H  
ATOM   1499  CA  ASP A 102      60.361  48.342 -25.414  1.00 58.74           C  
ATOM   1500  HA  ASP A 102      61.385  48.164 -25.743  1.00 58.74           H  
ATOM   1501  C   ASP A 102      59.777  49.511 -26.234  1.00 58.74           C  
ATOM   1502  CB  ASP A 102      59.529  47.073 -25.694  1.00 58.74           C  
ATOM   1503  HB2 ASP A 102      58.483  47.289 -25.475  1.00 58.74           H  
ATOM   1504  HB3 ASP A 102      59.603  46.839 -26.756  1.00 58.74           H  
ATOM   1505  O   ASP A 102      60.337  49.943 -27.244  1.00 58.74           O  
ATOM   1506  CG  ASP A 102      59.943  45.830 -24.894  1.00 58.74           C  
ATOM   1507  OD1 ASP A 102      61.136  45.718 -24.541  1.00 58.74           O  
ATOM   1508  OD2 ASP A 102      59.040  45.007 -24.623  1.00 58.74           O  
ATOM   1509  N   ALA A 103      58.655  50.075 -25.767  1.00 60.85           N  
ATOM   1510  H   ALA A 103      58.238  49.665 -24.944  1.00 60.85           H  
ATOM   1511  CA  ALA A 103      57.972  51.189 -26.428  1.00 60.85           C  
ATOM   1512  HA  ALA A 103      57.789  50.917 -27.468  1.00 60.85           H  
ATOM   1513  C   ALA A 103      58.807  52.483 -26.432  1.00 60.85           C  
ATOM   1514  CB  ALA A 103      56.623  51.399 -25.729  1.00 60.85           C  
ATOM   1515  HB1 ALA A 103      56.075  52.199 -26.226  1.00 60.85           H  
ATOM   1516  HB2 ALA A 103      56.036  50.482 -25.779  1.00 60.85           H  
ATOM   1517  HB3 ALA A 103      56.781  51.666 -24.684  1.00 60.85           H  
ATOM   1518  O   ALA A 103      58.739  53.270 -27.378  1.00 60.85           O  
ATOM   1519  N   LEU A 104      59.619  52.693 -25.390  1.00 60.50           N  
ATOM   1520  H   LEU A 104      59.658  51.982 -24.674  1.00 60.50           H  
ATOM   1521  CA  LEU A 104      60.585  53.786 -25.328  1.00 60.50           C  
ATOM   1522  HA  LEU A 104      60.082  54.718 -25.589  1.00 60.50           H  
ATOM   1523  C   LEU A 104      61.714  53.570 -26.343  1.00 60.50           C  
ATOM   1524  CB  LEU A 104      61.106  53.884 -23.884  1.00 60.50           C  
ATOM   1525  HB2 LEU A 104      61.448  52.895 -23.577  1.00 60.50           H  
ATOM   1526  HB3 LEU A 104      60.282  54.161 -23.227  1.00 60.50           H  
ATOM   1527  O   LEU A 104      62.055  54.502 -27.070  1.00 60.50           O  
ATOM   1528  CG  LEU A 104      62.274  54.863 -23.682  1.00 60.50           C  
ATOM   1529  HG  LEU A 104      63.076  54.643 -24.386  1.00 60.50           H  
ATOM   1530  CD1 LEU A 104      61.848  56.323 -23.855  1.00 60.50           C  
ATOM   1531 HD11 LEU A 104      61.508  56.481 -24.879  1.00 60.50           H  
ATOM   1532 HD12 LEU A 104      61.038  56.561 -23.165  1.00 60.50           H  
ATOM   1533 HD13 LEU A 104      62.699  56.978 -23.669  1.00 60.50           H  
ATOM   1534  CD2 LEU A 104      62.838  54.676 -22.276  1.00 60.50           C  
ATOM   1535 HD21 LEU A 104      63.740  55.280 -22.173  1.00 60.50           H  
ATOM   1536 HD22 LEU A 104      62.098  54.965 -21.530  1.00 60.50           H  
ATOM   1537 HD23 LEU A 104      63.109  53.631 -22.129  1.00 60.50           H  
ATOM   1538  N   GLU A 105      62.276  52.359 -26.414  1.00 65.96           N  
ATOM   1539  H   GLU A 105      61.937  51.627 -25.806  1.00 65.96           H  
ATOM   1540  CA  GLU A 105      63.392  52.038 -27.312  1.00 65.96           C  
ATOM   1541  HA  GLU A 105      64.202  52.736 -27.098  1.00 65.96           H  
ATOM   1542  C   GLU A 105      63.015  52.234 -28.791  1.00 65.96           C  
ATOM   1543  CB  GLU A 105      63.912  50.619 -27.009  1.00 65.96           C  
ATOM   1544  HB2 GLU A 105      63.180  49.878 -27.329  1.00 65.96           H  
ATOM   1545  HB3 GLU A 105      64.058  50.526 -25.933  1.00 65.96           H  
ATOM   1546  O   GLU A 105      63.783  52.830 -29.551  1.00 65.96           O  
ATOM   1547  CG  GLU A 105      65.257  50.363 -27.704  1.00 65.96           C  
ATOM   1548  HG2 GLU A 105      65.101  50.321 -28.782  1.00 65.96           H  
ATOM   1549  HG3 GLU A 105      65.918  51.206 -27.502  1.00 65.96           H  
ATOM   1550  CD  GLU A 105      65.936  49.066 -27.237  1.00 65.96           C  
ATOM   1551  OE1 GLU A 105      67.051  49.172 -26.673  1.00 65.96           O  
ATOM   1552  OE2 GLU A 105      65.374  47.983 -27.506  1.00 65.96           O  
ATOM   1553  N   ALA A 106      61.789  51.863 -29.174  1.00 62.65           N  
ATOM   1554  H   ALA A 106      61.226  51.349 -28.511  1.00 62.65           H  
ATOM   1555  CA  ALA A 106      61.245  52.099 -30.512  1.00 62.65           C  
ATOM   1556  HA  ALA A 106      61.934  51.669 -31.240  1.00 62.65           H  
ATOM   1557  C   ALA A 106      61.075  53.592 -30.875  1.00 62.65           C  
ATOM   1558  CB  ALA A 106      59.910  51.352 -30.612  1.00 62.65           C  
ATOM   1559  HB1 ALA A 106      59.201  51.762 -29.892  1.00 62.65           H  
ATOM   1560  HB2 ALA A 106      60.062  50.294 -30.399  1.00 62.65           H  
ATOM   1561  HB3 ALA A 106      59.503  51.460 -31.618  1.00 62.65           H  
ATOM   1562  O   ALA A 106      61.116  53.937 -32.056  1.00 62.65           O  
ATOM   1563  N   ALA A 107      60.909  54.483 -29.889  1.00 64.69           N  
ATOM   1564  H   ALA A 107      60.884  54.139 -28.940  1.00 64.69           H  
ATOM   1565  CA  ALA A 107      60.738  55.925 -30.102  1.00 64.69           C  
ATOM   1566  HA  ALA A 107      60.238  56.079 -31.059  1.00 64.69           H  
ATOM   1567  C   ALA A 107      62.068  56.708 -30.163  1.00 64.69           C  
ATOM   1568  CB  ALA A 107      59.811  56.460 -29.004  1.00 64.69           C  
ATOM   1569  HB1 ALA A 107      59.609  57.517 -29.179  1.00 64.69           H  
ATOM   1570  HB2 ALA A 107      58.869  55.910 -29.016  1.00 64.69           H  
ATOM   1571  HB3 ALA A 107      60.280  56.341 -28.027  1.00 64.69           H  
ATOM   1572  O   ALA A 107      62.123  57.788 -30.755  1.00 64.69           O  
ATOM   1573  N   LEU A 108      63.160  56.167 -29.602  1.00 69.38           N  
ATOM   1574  H   LEU A 108      63.049  55.276 -29.141  1.00 69.38           H  
ATOM   1575  CA  LEU A 108      64.494  56.795 -29.604  1.00 69.38           C  
ATOM   1576  HA  LEU A 108      64.431  57.700 -29.001  1.00 69.38           H  
ATOM   1577  C   LEU A 108      65.029  57.251 -30.984  1.00 69.38           C  
ATOM   1578  CB  LEU A 108      65.529  55.845 -28.964  1.00 69.38           C  
ATOM   1579  HB2 LEU A 108      65.494  54.887 -29.484  1.00 69.38           H  
ATOM   1580  HB3 LEU A 108      66.523  56.263 -29.125  1.00 69.38           H  
ATOM   1581  O   LEU A 108      65.712  58.283 -31.017  1.00 69.38           O  
ATOM   1582  CG  LEU A 108      65.374  55.587 -27.456  1.00 69.38           C  
ATOM   1583  HG  LEU A 108      64.390  55.161 -27.258  1.00 69.38           H  
ATOM   1584  CD1 LEU A 108      66.431  54.585 -26.993  1.00 69.38           C  
ATOM   1585 HD11 LEU A 108      66.344  53.668 -27.576  1.00 69.38           H  
ATOM   1586 HD12 LEU A 108      67.432  54.997 -27.120  1.00 69.38           H  
ATOM   1587 HD13 LEU A 108      66.266  54.335 -25.944  1.00 69.38           H  
ATOM   1588  CD2 LEU A 108      65.540  56.860 -26.624  1.00 69.38           C  
ATOM   1589 HD21 LEU A 108      66.494  57.339 -26.847  1.00 69.38           H  
ATOM   1590 HD22 LEU A 108      64.718  57.542 -26.840  1.00 69.38           H  
ATOM   1591 HD23 LEU A 108      65.494  56.602 -25.566  1.00 69.38           H  
ATOM   1592  N   PRO A 109      64.789  56.551 -32.118  1.00 67.58           N  
ATOM   1593  CA  PRO A 109      65.387  56.918 -33.403  1.00 67.58           C  
ATOM   1594  HA  PRO A 109      66.471  56.897 -33.292  1.00 67.58           H  
ATOM   1595  C   PRO A 109      64.975  58.305 -33.909  1.00 67.58           C  
ATOM   1596  CB  PRO A 109      64.971  55.819 -34.390  1.00 67.58           C  
ATOM   1597  HB2 PRO A 109      64.035  56.085 -34.882  1.00 67.58           H  
ATOM   1598  HB3 PRO A 109      65.747  55.626 -35.130  1.00 67.58           H  
ATOM   1599  O   PRO A 109      65.830  59.037 -34.417  1.00 67.58           O  
ATOM   1600  CG  PRO A 109      64.734  54.609 -33.491  1.00 67.58           C  
ATOM   1601  HG2 PRO A 109      64.049  53.892 -33.942  1.00 67.58           H  
ATOM   1602  HG3 PRO A 109      65.684  54.137 -33.240  1.00 67.58           H  
ATOM   1603  CD  PRO A 109      64.135  55.256 -32.250  1.00 67.58           C  
ATOM   1604  HD2 PRO A 109      63.068  55.414 -32.406  1.00 67.58           H  
ATOM   1605  HD3 PRO A 109      64.301  54.612 -31.386  1.00 67.58           H  
ATOM   1606  N   GLU A 110      63.700  58.675 -33.744  1.00 64.61           N  
ATOM   1607  H   GLU A 110      63.069  58.043 -33.274  1.00 64.61           H  
ATOM   1608  CA  GLU A 110      63.132  59.920 -34.285  1.00 64.61           C  
ATOM   1609  HA  GLU A 110      63.641  60.146 -35.222  1.00 64.61           H  
ATOM   1610  C   GLU A 110      63.362  61.148 -33.389  1.00 64.61           C  
ATOM   1611  CB  GLU A 110      61.639  59.749 -34.626  1.00 64.61           C  
ATOM   1612  HB2 GLU A 110      61.287  60.696 -35.035  1.00 64.61           H  
ATOM   1613  HB3 GLU A 110      61.074  59.531 -33.720  1.00 64.61           H  
ATOM   1614  O   GLU A 110      63.117  62.273 -33.826  1.00 64.61           O  
ATOM   1615  CG  GLU A 110      61.395  58.642 -35.669  1.00 64.61           C  
ATOM   1616  HG2 GLU A 110      62.248  58.616 -36.346  1.00 64.61           H  
ATOM   1617  HG3 GLU A 110      61.352  57.678 -35.160  1.00 64.61           H  
ATOM   1618  CD  GLU A 110      60.120  58.852 -36.506  1.00 64.61           C  
ATOM   1619  OE1 GLU A 110      60.133  58.398 -37.675  1.00 64.61           O  
ATOM   1620  OE2 GLU A 110      59.164  59.486 -36.007  1.00 64.61           O  
ATOM   1621  N   VAL A 111      63.886  60.967 -32.167  1.00 66.85           N  
ATOM   1622  H   VAL A 111      64.056  60.019 -31.865  1.00 66.85           H  
ATOM   1623  CA  VAL A 111      64.124  62.070 -31.219  1.00 66.85           C  
ATOM   1624  HA  VAL A 111      63.151  62.495 -30.972  1.00 66.85           H  
ATOM   1625  C   VAL A 111      65.030  63.142 -31.850  1.00 66.85           C  
ATOM   1626  CB  VAL A 111      64.732  61.581 -29.892  1.00 66.85           C  
ATOM   1627  HB  VAL A 111      65.669  61.061 -30.093  1.00 66.85           H  
ATOM   1628  O   VAL A 111      66.192  62.830 -32.174  1.00 66.85           O  
ATOM   1629  CG1 VAL A 111      65.018  62.758 -28.942  1.00 66.85           C  
ATOM   1630 HG11 VAL A 111      65.429  62.390 -28.002  1.00 66.85           H  
ATOM   1631 HG12 VAL A 111      64.099  63.307 -28.737  1.00 66.85           H  
ATOM   1632 HG13 VAL A 111      65.750  63.442 -29.372  1.00 66.85           H  
ATOM   1633  CG2 VAL A 111      63.772  60.619 -29.185  1.00 66.85           C  
ATOM   1634 HG21 VAL A 111      64.239  60.209 -28.290  1.00 66.85           H  
ATOM   1635 HG22 VAL A 111      63.523  59.783 -29.840  1.00 66.85           H  
ATOM   1636 HG23 VAL A 111      62.850  61.133 -28.913  1.00 66.85           H  
ATOM   1637  N   PRO A 112      64.551  64.402 -31.981  1.00 72.28           N  
ATOM   1638  CA  PRO A 112      65.303  65.494 -32.586  1.00 72.28           C  
ATOM   1639  HA  PRO A 112      65.450  65.252 -33.639  1.00 72.28           H  
ATOM   1640  C   PRO A 112      66.657  65.721 -31.915  1.00 72.28           C  
ATOM   1641  CB  PRO A 112      64.412  66.738 -32.480  1.00 72.28           C  
ATOM   1642  HB2 PRO A 112      64.563  67.419 -33.317  1.00 72.28           H  
ATOM   1643  HB3 PRO A 112      64.589  67.250 -31.534  1.00 72.28           H  
ATOM   1644  O   PRO A 112      66.790  65.689 -30.691  1.00 72.28           O  
ATOM   1645  CG  PRO A 112      63.004  66.154 -32.472  1.00 72.28           C  
ATOM   1646  HG2 PRO A 112      62.690  65.924 -33.490  1.00 72.28           H  
ATOM   1647  HG3 PRO A 112      62.290  66.818 -31.985  1.00 72.28           H  
ATOM   1648  CD  PRO A 112      63.193  64.859 -31.688  1.00 72.28           C  
ATOM   1649  HD2 PRO A 112      62.441  64.139 -32.009  1.00 72.28           H  
ATOM   1650  HD3 PRO A 112      63.096  65.057 -30.621  1.00 72.28           H  
ATOM   1651  N   ALA A 113      67.681  66.008 -32.723  1.00 72.02           N  
ATOM   1652  H   ALA A 113      67.512  66.014 -33.719  1.00 72.02           H  
ATOM   1653  CA  ALA A 113      69.058  66.152 -32.247  1.00 72.02           C  
ATOM   1654  HA  ALA A 113      69.367  65.205 -31.804  1.00 72.02           H  
ATOM   1655  C   ALA A 113      69.237  67.233 -31.158  1.00 72.02           C  
ATOM   1656  CB  ALA A 113      69.951  66.434 -33.462  1.00 72.02           C  
ATOM   1657  HB1 ALA A 113      70.989  66.502 -33.138  1.00 72.02           H  
ATOM   1658  HB2 ALA A 113      69.663  67.377 -33.927  1.00 72.02           H  
ATOM   1659  HB3 ALA A 113      69.859  65.625 -34.187  1.00 72.02           H  
ATOM   1660  O   ALA A 113      70.150  67.123 -30.347  1.00 72.02           O  
ATOM   1661  N   THR A 114      68.361  68.241 -31.121  1.00 69.23           N  
ATOM   1662  H   THR A 114      67.604  68.247 -31.789  1.00 69.23           H  
ATOM   1663  CA  THR A 114      68.334  69.319 -30.117  1.00 69.23           C  
ATOM   1664  HA  THR A 114      69.343  69.706 -29.974  1.00 69.23           H  
ATOM   1665  C   THR A 114      67.836  68.884 -28.739  1.00 69.23           C  
ATOM   1666  CB  THR A 114      67.426  70.459 -30.608  1.00 69.23           C  
ATOM   1667  HB  THR A 114      67.190  71.132 -29.783  1.00 69.23           H  
ATOM   1668  O   THR A 114      68.222  69.489 -27.749  1.00 69.23           O  
ATOM   1669  CG2 THR A 114      68.106  71.264 -31.716  1.00 69.23           C  
ATOM   1670 HG21 THR A 114      69.034  71.694 -31.337  1.00 69.23           H  
ATOM   1671 HG22 THR A 114      67.444  72.070 -32.030  1.00 69.23           H  
ATOM   1672 HG23 THR A 114      68.323  70.623 -32.570  1.00 69.23           H  
ATOM   1673  OG1 THR A 114      66.231  69.942 -31.164  1.00 69.23           O  
ATOM   1674  HG1 THR A 114      65.569  69.893 -30.470  1.00 69.23           H  
ATOM   1675  N   GLU A 115      66.992  67.854 -28.663  1.00 72.96           N  
ATOM   1676  H   GLU A 115      66.718  67.392 -29.519  1.00 72.96           H  
ATOM   1677  CA  GLU A 115      66.402  67.346 -27.410  1.00 72.96           C  
ATOM   1678  HA  GLU A 115      66.473  68.095 -26.622  1.00 72.96           H  
ATOM   1679  C   GLU A 115      67.128  66.089 -26.911  1.00 72.96           C  
ATOM   1680  CB  GLU A 115      64.918  67.042 -27.656  1.00 72.96           C  
ATOM   1681  HB2 GLU A 115      64.508  66.537 -26.780  1.00 72.96           H  
ATOM   1682  HB3 GLU A 115      64.834  66.374 -28.513  1.00 72.96           H  
ATOM   1683  O   GLU A 115      67.130  65.777 -25.720  1.00 72.96           O  
ATOM   1684  CG  GLU A 115      64.107  68.323 -27.916  1.00 72.96           C  
ATOM   1685  HG2 GLU A 115      64.073  68.910 -26.998  1.00 72.96           H  
ATOM   1686  HG3 GLU A 115      64.613  68.921 -28.673  1.00 72.96           H  
ATOM   1687  CD  GLU A 115      62.679  68.044 -28.402  1.00 72.96           C  
ATOM   1688  OE1 GLU A 115      62.116  68.971 -29.026  1.00 72.96           O  
ATOM   1689  OE2 GLU A 115      62.184  66.913 -28.196  1.00 72.96           O  
ATOM   1690  N   ARG A 116      67.800  65.380 -27.827  1.00 70.86           N  
ATOM   1691  H   ARG A 116      67.701  65.688 -28.784  1.00 70.86           H  
ATOM   1692  CA  ARG A 116      68.516  64.122 -27.581  1.00 70.86           C  
ATOM   1693  HA  ARG A 116      67.785  63.373 -27.277  1.00 70.86           H  
ATOM   1694  C   ARG A 116      69.539  64.212 -26.437  1.00 70.86           C  
ATOM   1695  CB  ARG A 116      69.147  63.696 -28.920  1.00 70.86           C  
ATOM   1696  HB2 ARG A 116      68.379  63.739 -29.693  1.00 70.86           H  
ATOM   1697  HB3 ARG A 116      69.937  64.400 -29.185  1.00 70.86           H  
ATOM   1698  O   ARG A 116      69.707  63.240 -25.706  1.00 70.86           O  
ATOM   1699  CG  ARG A 116      69.720  62.273 -28.897  1.00 70.86           C  
ATOM   1700  HG2 ARG A 116      68.948  61.569 -28.587  1.00 70.86           H  
ATOM   1701  HG3 ARG A 116      70.532  62.234 -28.171  1.00 70.86           H  
ATOM   1702  CD  ARG A 116      70.279  61.853 -30.266  1.00 70.86           C  
ATOM   1703  HD2 ARG A 116      70.894  60.968 -30.104  1.00 70.86           H  
ATOM   1704  HD3 ARG A 116      70.914  62.649 -30.653  1.00 70.86           H  
ATOM   1705  NE  ARG A 116      69.214  61.534 -31.242  1.00 70.86           N  
ATOM   1706  HE  ARG A 116      68.298  61.925 -31.078  1.00 70.86           H  
ATOM   1707  NH1 ARG A 116      70.431  60.174 -32.643  1.00 70.86           N  
ATOM   1708 HH11 ARG A 116      71.255  60.356 -32.089  1.00 70.86           H  
ATOM   1709 HH12 ARG A 116      70.430  59.513 -33.407  1.00 70.86           H  
ATOM   1710  NH2 ARG A 116      68.226  60.438 -32.960  1.00 70.86           N  
ATOM   1711 HH21 ARG A 116      67.346  60.860 -32.701  1.00 70.86           H  
ATOM   1712 HH22 ARG A 116      68.177  59.735 -33.685  1.00 70.86           H  
ATOM   1713  CZ  ARG A 116      69.299  60.715 -32.277  1.00 70.86           C  
ATOM   1714  N   GLU A 117      70.193  65.359 -26.255  1.00 74.49           N  
ATOM   1715  H   GLU A 117      69.979  66.127 -26.875  1.00 74.49           H  
ATOM   1716  CA  GLU A 117      71.191  65.575 -25.195  1.00 74.49           C  
ATOM   1717  HA  GLU A 117      71.858  64.713 -25.171  1.00 74.49           H  
ATOM   1718  C   GLU A 117      70.553  65.678 -23.792  1.00 74.49           C  
ATOM   1719  CB  GLU A 117      72.031  66.809 -25.577  1.00 74.49           C  
ATOM   1720  HB2 GLU A 117      72.280  66.729 -26.635  1.00 74.49           H  
ATOM   1721  HB3 GLU A 117      71.435  67.711 -25.438  1.00 74.49           H  
ATOM   1722  O   GLU A 117      71.080  65.118 -22.829  1.00 74.49           O  
ATOM   1723  CG  GLU A 117      73.351  66.931 -24.800  1.00 74.49           C  
ATOM   1724  HG2 GLU A 117      73.825  65.951 -24.768  1.00 74.49           H  
ATOM   1725  HG3 GLU A 117      73.137  67.233 -23.775  1.00 74.49           H  
ATOM   1726  CD  GLU A 117      74.312  67.942 -25.455  1.00 74.49           C  
ATOM   1727  OE1 GLU A 117      75.503  67.589 -25.623  1.00 74.49           O  
ATOM   1728  OE2 GLU A 117      73.862  69.064 -25.781  1.00 74.49           O  
ATOM   1729  N   GLU A 118      69.371  66.297 -23.674  1.00 73.00           N  
ATOM   1730  H   GLU A 118      68.939  66.679 -24.502  1.00 73.00           H  
ATOM   1731  CA  GLU A 118      68.598  66.340 -22.423  1.00 73.00           C  
ATOM   1732  HA  GLU A 118      69.287  66.523 -21.598  1.00 73.00           H  
ATOM   1733  C   GLU A 118      67.900  64.997 -22.139  1.00 73.00           C  
ATOM   1734  CB  GLU A 118      67.602  67.516 -22.473  1.00 73.00           C  
ATOM   1735  HB2 GLU A 118      68.151  68.420 -22.736  1.00 73.00           H  
ATOM   1736  HB3 GLU A 118      66.850  67.325 -23.238  1.00 73.00           H  
ATOM   1737  O   GLU A 118      67.838  64.557 -20.986  1.00 73.00           O  
ATOM   1738  CG  GLU A 118      66.915  67.735 -21.113  1.00 73.00           C  
ATOM   1739  HG2 GLU A 118      67.687  67.805 -20.346  1.00 73.00           H  
ATOM   1740  HG3 GLU A 118      66.302  66.863 -20.885  1.00 73.00           H  
ATOM   1741  CD  GLU A 118      66.024  68.987 -21.030  1.00 73.00           C  
ATOM   1742  OE1 GLU A 118      65.566  69.263 -19.895  1.00 73.00           O  
ATOM   1743  OE2 GLU A 118      65.785  69.639 -22.069  1.00 73.00           O  
ATOM   1744  N   LEU A 119      67.446  64.294 -23.186  1.00 69.87           N  
ATOM   1745  H   LEU A 119      67.476  64.731 -24.096  1.00 69.87           H  
ATOM   1746  CA  LEU A 119      66.873  62.951 -23.067  1.00 69.87           C  
ATOM   1747  HA  LEU A 119      66.023  63.011 -22.387  1.00 69.87           H  
ATOM   1748  C   LEU A 119      67.881  61.959 -22.467  1.00 69.87           C  
ATOM   1749  CB  LEU A 119      66.378  62.461 -24.440  1.00 69.87           C  
ATOM   1750  HB2 LEU A 119      65.797  63.244 -24.929  1.00 69.87           H  
ATOM   1751  HB3 LEU A 119      67.245  62.252 -25.066  1.00 69.87           H  
ATOM   1752  O   LEU A 119      67.548  61.264 -21.506  1.00 69.87           O  
ATOM   1753  CG  LEU A 119      65.516  61.188 -24.309  1.00 69.87           C  
ATOM   1754  HG  LEU A 119      65.893  60.558 -23.503  1.00 69.87           H  
ATOM   1755  CD1 LEU A 119      64.056  61.534 -24.014  1.00 69.87           C  
ATOM   1756 HD11 LEU A 119      63.478  60.617 -23.898  1.00 69.87           H  
ATOM   1757 HD12 LEU A 119      63.989  62.114 -23.094  1.00 69.87           H  
ATOM   1758 HD13 LEU A 119      63.637  62.115 -24.835  1.00 69.87           H  
ATOM   1759  CD2 LEU A 119      65.565  60.359 -25.585  1.00 69.87           C  
ATOM   1760 HD21 LEU A 119      66.591  60.058 -25.798  1.00 69.87           H  
ATOM   1761 HD22 LEU A 119      65.169  60.947 -26.413  1.00 69.87           H  
ATOM   1762 HD23 LEU A 119      64.953  59.466 -25.459  1.00 69.87           H  
ATOM   1763  N   VAL A 120      69.118  61.917 -22.979  1.00 72.36           N  
ATOM   1764  H   VAL A 120      69.330  62.516 -23.764  1.00 72.36           H  
ATOM   1765  CA  VAL A 120      70.174  61.020 -22.468  1.00 72.36           C  
ATOM   1766  HA  VAL A 120      69.826  59.991 -22.552  1.00 72.36           H  
ATOM   1767  C   VAL A 120      70.423  61.267 -20.977  1.00 72.36           C  
ATOM   1768  CB  VAL A 120      71.463  61.150 -23.307  1.00 72.36           C  
ATOM   1769  HB  VAL A 120      71.691  62.206 -23.452  1.00 72.36           H  
ATOM   1770  O   VAL A 120      70.314  60.330 -20.184  1.00 72.36           O  
ATOM   1771  CG1 VAL A 120      72.679  60.475 -22.660  1.00 72.36           C  
ATOM   1772 HG11 VAL A 120      73.536  60.525 -23.332  1.00 72.36           H  
ATOM   1773 HG12 VAL A 120      72.461  59.431 -22.435  1.00 72.36           H  
ATOM   1774 HG13 VAL A 120      72.956  60.984 -21.737  1.00 72.36           H  
ATOM   1775  CG2 VAL A 120      71.263  60.487 -24.678  1.00 72.36           C  
ATOM   1776 HG21 VAL A 120      72.129  60.684 -25.309  1.00 72.36           H  
ATOM   1777 HG22 VAL A 120      71.141  59.410 -24.558  1.00 72.36           H  
ATOM   1778 HG23 VAL A 120      70.375  60.884 -25.170  1.00 72.36           H  
ATOM   1779  N   GLN A 121      70.601  62.528 -20.562  1.00 73.15           N  
ATOM   1780  H   GLN A 121      70.642  63.260 -21.256  1.00 73.15           H  
ATOM   1781  CA  GLN A 121      70.766  62.893 -19.145  1.00 73.15           C  
ATOM   1782  HA  GLN A 121      71.656  62.400 -18.754  1.00 73.15           H  
ATOM   1783  C   GLN A 121      69.574  62.492 -18.259  1.00 73.15           C  
ATOM   1784  CB  GLN A 121      70.922  64.414 -19.014  1.00 73.15           C  
ATOM   1785  HB2 GLN A 121      70.884  64.672 -17.956  1.00 73.15           H  
ATOM   1786  HB3 GLN A 121      70.085  64.905 -19.509  1.00 73.15           H  
ATOM   1787  O   GLN A 121      69.688  62.461 -17.029  1.00 73.15           O  
ATOM   1788  CG  GLN A 121      72.231  64.972 -19.578  1.00 73.15           C  
ATOM   1789  HG2 GLN A 121      73.077  64.525 -19.055  1.00 73.15           H  
ATOM   1790  HG3 GLN A 121      72.315  64.718 -20.635  1.00 73.15           H  
ATOM   1791  CD  GLN A 121      72.298  66.488 -19.413  1.00 73.15           C  
ATOM   1792  NE2 GLN A 121      72.971  67.186 -20.299  1.00 73.15           N  
ATOM   1793 HE21 GLN A 121      73.319  66.733 -21.132  1.00 73.15           H  
ATOM   1794 HE22 GLN A 121      72.919  68.191 -20.216  1.00 73.15           H  
ATOM   1795  OE1 GLN A 121      71.755  67.074 -18.485  1.00 73.15           O  
ATOM   1796  N   ARG A 122      68.388  62.266 -18.832  1.00 70.37           N  
ATOM   1797  H   ARG A 122      68.332  62.360 -19.836  1.00 70.37           H  
ATOM   1798  CA  ARG A 122      67.183  61.841 -18.107  1.00 70.37           C  
ATOM   1799  HA  ARG A 122      67.240  62.201 -17.080  1.00 70.37           H  
ATOM   1800  C   ARG A 122      67.100  60.315 -18.008  1.00 70.37           C  
ATOM   1801  CB  ARG A 122      65.971  62.500 -18.782  1.00 70.37           C  
ATOM   1802  HB2 ARG A 122      65.716  61.964 -19.697  1.00 70.37           H  
ATOM   1803  HB3 ARG A 122      66.246  63.518 -19.055  1.00 70.37           H  
ATOM   1804  O   ARG A 122      66.793  59.808 -16.931  1.00 70.37           O  
ATOM   1805  CG  ARG A 122      64.743  62.575 -17.868  1.00 70.37           C  
ATOM   1806  HG2 ARG A 122      65.030  62.990 -16.902  1.00 70.37           H  
ATOM   1807  HG3 ARG A 122      64.328  61.578 -17.726  1.00 70.37           H  
ATOM   1808  CD  ARG A 122      63.700  63.495 -18.516  1.00 70.37           C  
ATOM   1809  HD2 ARG A 122      64.155  64.471 -18.681  1.00 70.37           H  
ATOM   1810  HD3 ARG A 122      63.418  63.079 -19.483  1.00 70.37           H  
ATOM   1811  NE  ARG A 122      62.495  63.644 -17.679  1.00 70.37           N  
ATOM   1812  HE  ARG A 122      62.344  62.942 -16.968  1.00 70.37           H  
ATOM   1813  NH1 ARG A 122      61.609  65.460 -18.780  1.00 70.37           N  
ATOM   1814 HH11 ARG A 122      62.415  65.490 -19.388  1.00 70.37           H  
ATOM   1815 HH12 ARG A 122      60.873  66.140 -18.913  1.00 70.37           H  
ATOM   1816  NH2 ARG A 122      60.488  64.544 -17.083  1.00 70.37           N  
ATOM   1817 HH21 ARG A 122      59.749  65.211 -17.253  1.00 70.37           H  
ATOM   1818 HH22 ARG A 122      60.364  63.821 -16.389  1.00 70.37           H  
ATOM   1819  CZ  ARG A 122      61.542  64.547 -17.851  1.00 70.37           C  
ATOM   1820  N   LEU A 123      67.462  59.601 -19.074  1.00 67.46           N  
ATOM   1821  H   LEU A 123      67.719  60.109 -19.908  1.00 67.46           H  
ATOM   1822  CA  LEU A 123      67.506  58.135 -19.126  1.00 67.46           C  
ATOM   1823  HA  LEU A 123      66.571  57.740 -18.729  1.00 67.46           H  
ATOM   1824  C   LEU A 123      68.620  57.543 -18.250  1.00 67.46           C  
ATOM   1825  CB  LEU A 123      67.656  57.692 -20.594  1.00 67.46           C  
ATOM   1826  HB2 LEU A 123      67.817  56.614 -20.617  1.00 67.46           H  
ATOM   1827  HB3 LEU A 123      68.541  58.169 -21.014  1.00 67.46           H  
ATOM   1828  O   LEU A 123      68.367  56.596 -17.504  1.00 67.46           O  
ATOM   1829  CG  LEU A 123      66.441  58.022 -21.481  1.00 67.46           C  
ATOM   1830  HG  LEU A 123      66.237  59.093 -21.452  1.00 67.46           H  
ATOM   1831  CD1 LEU A 123      66.731  57.632 -22.929  1.00 67.46           C  
ATOM   1832 HD11 LEU A 123      67.608  58.170 -23.288  1.00 67.46           H  
ATOM   1833 HD12 LEU A 123      65.879  57.897 -23.556  1.00 67.46           H  
ATOM   1834 HD13 LEU A 123      66.907  56.559 -23.003  1.00 67.46           H  
ATOM   1835  CD2 LEU A 123      65.183  57.291 -21.018  1.00 67.46           C  
ATOM   1836 HD21 LEU A 123      65.384  56.223 -20.939  1.00 67.46           H  
ATOM   1837 HD22 LEU A 123      64.378  57.463 -21.733  1.00 67.46           H  
ATOM   1838 HD23 LEU A 123      64.854  57.670 -20.050  1.00 67.46           H  
ATOM   1839  N   GLU A 124      69.818  58.136 -18.252  1.00 71.08           N  
ATOM   1840  H   GLU A 124      69.986  58.882 -18.913  1.00 71.08           H  
ATOM   1841  CA  GLU A 124      70.943  57.701 -17.404  1.00 71.08           C  
ATOM   1842  HA  GLU A 124      71.241  56.690 -17.681  1.00 71.08           H  
ATOM   1843  C   GLU A 124      70.577  57.678 -15.909  1.00 71.08           C  
ATOM   1844  CB  GLU A 124      72.139  58.645 -17.607  1.00 71.08           C  
ATOM   1845  HB2 GLU A 124      72.867  58.461 -16.817  1.00 71.08           H  
ATOM   1846  HB3 GLU A 124      71.789  59.673 -17.513  1.00 71.08           H  
ATOM   1847  O   GLU A 124      70.950  56.755 -15.180  1.00 71.08           O  
ATOM   1848  CG  GLU A 124      72.847  58.448 -18.956  1.00 71.08           C  
ATOM   1849  HG2 GLU A 124      72.139  58.588 -19.773  1.00 71.08           H  
ATOM   1850  HG3 GLU A 124      73.205  57.420 -19.005  1.00 71.08           H  
ATOM   1851  CD  GLU A 124      74.026  59.420 -19.126  1.00 71.08           C  
ATOM   1852  OE1 GLU A 124      75.076  58.965 -19.634  1.00 71.08           O  
ATOM   1853  OE2 GLU A 124      73.882  60.599 -18.727  1.00 71.08           O  
ATOM   1854  N   ARG A 125      69.787  58.664 -15.454  1.00 67.56           N  
ATOM   1855  H   ARG A 125      69.490  59.356 -16.127  1.00 67.56           H  
ATOM   1856  CA  ARG A 125      69.293  58.747 -14.069  1.00 67.56           C  
ATOM   1857  HA  ARG A 125      70.132  58.591 -13.390  1.00 67.56           H  
ATOM   1858  C   ARG A 125      68.297  57.643 -13.715  1.00 67.56           C  
ATOM   1859  CB  ARG A 125      68.678  60.133 -13.807  1.00 67.56           C  
ATOM   1860  HB2 ARG A 125      68.119  60.462 -14.683  1.00 67.56           H  
ATOM   1861  HB3 ARG A 125      67.983  60.061 -12.970  1.00 67.56           H  
ATOM   1862  O   ARG A 125      68.294  57.201 -12.570  1.00 67.56           O  
ATOM   1863  CG  ARG A 125      69.752  61.167 -13.439  1.00 67.56           C  
ATOM   1864  HG2 ARG A 125      70.240  60.845 -12.519  1.00 67.56           H  
ATOM   1865  HG3 ARG A 125      70.504  61.220 -14.226  1.00 67.56           H  
ATOM   1866  CD  ARG A 125      69.147  62.559 -13.208  1.00 67.56           C  
ATOM   1867  HD2 ARG A 125      69.878  63.162 -12.668  1.00 67.56           H  
ATOM   1868  HD3 ARG A 125      68.248  62.467 -12.598  1.00 67.56           H  
ATOM   1869  NE  ARG A 125      68.841  63.217 -14.486  1.00 67.56           N  
ATOM   1870  HE  ARG A 125      69.183  62.754 -15.316  1.00 67.56           H  
ATOM   1871  NH1 ARG A 125      67.859  65.152 -13.725  1.00 67.56           N  
ATOM   1872 HH11 ARG A 125      67.478  66.065 -13.930  1.00 67.56           H  
ATOM   1873 HH12 ARG A 125      67.919  64.802 -12.780  1.00 67.56           H  
ATOM   1874  NH2 ARG A 125      68.239  64.856 -15.913  1.00 67.56           N  
ATOM   1875 HH21 ARG A 125      67.915  65.789 -16.127  1.00 67.56           H  
ATOM   1876 HH22 ARG A 125      68.664  64.303 -16.644  1.00 67.56           H  
ATOM   1877  CZ  ARG A 125      68.310  64.405 -14.695  1.00 67.56           C  
ATOM   1878  N   MET A 126      67.474  57.193 -14.662  1.00 59.63           N  
ATOM   1879  H   MET A 126      67.566  57.570 -15.595  1.00 59.63           H  
ATOM   1880  CA  MET A 126      66.506  56.111 -14.436  1.00 59.63           C  
ATOM   1881  HA  MET A 126      66.023  56.256 -13.470  1.00 59.63           H  
ATOM   1882  C   MET A 126      67.204  54.746 -14.385  1.00 59.63           C  
ATOM   1883  CB  MET A 126      65.422  56.138 -15.526  1.00 59.63           C  
ATOM   1884  HB2 MET A 126      64.784  55.263 -15.405  1.00 59.63           H  
ATOM   1885  HB3 MET A 126      65.887  56.092 -16.511  1.00 59.63           H  
ATOM   1886  O   MET A 126      66.988  53.966 -13.458  1.00 59.63           O  
ATOM   1887  CG  MET A 126      64.552  57.399 -15.438  1.00 59.63           C  
ATOM   1888  HG2 MET A 126      64.018  57.390 -14.487  1.00 59.63           H  
ATOM   1889  HG3 MET A 126      65.201  58.275 -15.447  1.00 59.63           H  
ATOM   1890  SD  MET A 126      63.344  57.614 -16.777  1.00 59.63           S  
ATOM   1891  CE  MET A 126      62.270  56.173 -16.518  1.00 59.63           C  
ATOM   1892  HE1 MET A 126      62.830  55.254 -16.693  1.00 59.63           H  
ATOM   1893  HE2 MET A 126      61.437  56.212 -17.220  1.00 59.63           H  
ATOM   1894  HE3 MET A 126      61.882  56.176 -15.500  1.00 59.63           H  
ATOM   1895  N   LEU A 127      68.099  54.482 -15.341  1.00 56.86           N  
ATOM   1896  H   LEU A 127      68.239  55.177 -16.061  1.00 56.86           H  
ATOM   1897  CA  LEU A 127      68.790  53.195 -15.491  1.00 56.86           C  
ATOM   1898  HA  LEU A 127      68.031  52.413 -15.512  1.00 56.86           H  
ATOM   1899  C   LEU A 127      69.724  52.888 -14.300  1.00 56.86           C  
ATOM   1900  CB  LEU A 127      69.496  53.229 -16.864  1.00 56.86           C  
ATOM   1901  HB2 LEU A 127      68.858  53.800 -17.538  1.00 56.86           H  
ATOM   1902  HB3 LEU A 127      70.438  53.772 -16.786  1.00 56.86           H  
ATOM   1903  O   LEU A 127      69.941  51.730 -13.948  1.00 56.86           O  
ATOM   1904  CG  LEU A 127      69.723  51.857 -17.532  1.00 56.86           C  
ATOM   1905  HG  LEU A 127      68.872  51.206 -17.331  1.00 56.86           H  
ATOM   1906  CD1 LEU A 127      69.836  52.045 -19.046  1.00 56.86           C  
ATOM   1907 HD11 LEU A 127      68.913  52.472 -19.437  1.00 56.86           H  
ATOM   1908 HD12 LEU A 127      69.990  51.081 -19.531  1.00 56.86           H  
ATOM   1909 HD13 LEU A 127      70.668  52.707 -19.285  1.00 56.86           H  
ATOM   1910  CD2 LEU A 127      71.010  51.165 -17.072  1.00 56.86           C  
ATOM   1911 HD21 LEU A 127      70.937  50.902 -16.017  1.00 56.86           H  
ATOM   1912 HD22 LEU A 127      71.144  50.242 -17.636  1.00 56.86           H  
ATOM   1913 HD23 LEU A 127      71.866  51.819 -17.237  1.00 56.86           H  
ATOM   1914  N   ALA A 128      70.225  53.920 -13.613  1.00 52.60           N  
ATOM   1915  H   ALA A 128      70.046  54.852 -13.960  1.00 52.60           H  
ATOM   1916  CA  ALA A 128      71.037  53.774 -12.406  1.00 52.60           C  
ATOM   1917  HA  ALA A 128      71.914  53.176 -12.655  1.00 52.60           H  
ATOM   1918  C   ALA A 128      70.324  53.063 -11.233  1.00 52.60           C  
ATOM   1919  CB  ALA A 128      71.509  55.173 -11.993  1.00 52.60           C  
ATOM   1920  HB1 ALA A 128      72.159  55.100 -11.121  1.00 52.60           H  
ATOM   1921  HB2 ALA A 128      70.649  55.796 -11.744  1.00 52.60           H  
ATOM   1922  HB3 ALA A 128      72.059  55.637 -12.812  1.00 52.60           H  
ATOM   1923  O   ALA A 128      71.005  52.430 -10.424  1.00 52.60           O  
ATOM   1924  N   ALA A 129      68.991  53.150 -11.133  1.00 47.72           N  
ATOM   1925  H   ALA A 129      68.481  53.643 -11.852  1.00 47.72           H  
ATOM   1926  CA  ALA A 129      68.230  52.644  -9.985  1.00 47.72           C  
ATOM   1927  HA  ALA A 129      68.797  52.842  -9.075  1.00 47.72           H  
ATOM   1928  C   ALA A 129      67.963  51.124 -10.021  1.00 47.72           C  
ATOM   1929  CB  ALA A 129      66.920  53.439  -9.905  1.00 47.72           C  
ATOM   1930  HB1 ALA A 129      67.134  54.505  -9.827  1.00 47.72           H  
ATOM   1931  HB2 ALA A 129      66.317  53.257 -10.795  1.00 47.72           H  
ATOM   1932  HB3 ALA A 129      66.357  53.125  -9.027  1.00 47.72           H  
ATOM   1933  O   ALA A 129      67.866  50.493  -8.973  1.00 47.72           O  
ATOM   1934  N   LEU A 130      67.871  50.522 -11.211  1.00 44.69           N  
ATOM   1935  H   LEU A 130      68.022  51.093 -12.030  1.00 44.69           H  
ATOM   1936  CA  LEU A 130      67.389  49.145 -11.431  1.00 44.69           C  
ATOM   1937  HA  LEU A 130      66.633  48.927 -10.677  1.00 44.69           H  
ATOM   1938  C   LEU A 130      68.463  48.046 -11.250  1.00 44.69           C  
ATOM   1939  CB  LEU A 130      66.718  49.093 -12.825  1.00 44.69           C  
ATOM   1940  HB2 LEU A 130      66.568  48.056 -13.128  1.00 44.69           H  
ATOM   1941  HB3 LEU A 130      67.397  49.543 -13.549  1.00 44.69           H  
ATOM   1942  O   LEU A 130      68.380  46.989 -11.871  1.00 44.69           O  
ATOM   1943  CG  LEU A 130      65.348  49.789 -12.903  1.00 44.69           C  
ATOM   1944  HG  LEU A 130      65.404  50.770 -12.431  1.00 44.69           H  
ATOM   1945  CD1 LEU A 130      64.948  49.983 -14.366  1.00 44.69           C  
ATOM   1946 HD11 LEU A 130      63.977  50.475 -14.422  1.00 44.69           H  
ATOM   1947 HD12 LEU A 130      65.684  50.608 -14.872  1.00 44.69           H  
ATOM   1948 HD13 LEU A 130      64.887  49.019 -14.870  1.00 44.69           H  
ATOM   1949  CD2 LEU A 130      64.257  48.960 -12.220  1.00 44.69           C  
ATOM   1950 HD21 LEU A 130      63.295  49.463 -12.322  1.00 44.69           H  
ATOM   1951 HD22 LEU A 130      64.189  47.974 -12.679  1.00 44.69           H  
ATOM   1952 HD23 LEU A 130      64.473  48.847 -11.158  1.00 44.69           H  
ATOM   1953  N   ARG A 131      69.526  48.279 -10.468  1.00 38.29           N  
ATOM   1954  H   ARG A 131      69.498  49.093  -9.870  1.00 38.29           H  
ATOM   1955  CA  ARG A 131      70.723  47.410 -10.487  1.00 38.29           C  
ATOM   1956  HA  ARG A 131      70.837  47.073 -11.517  1.00 38.29           H  
ATOM   1957  C   ARG A 131      70.594  46.142  -9.614  1.00 38.29           C  
ATOM   1958  CB  ARG A 131      71.981  48.217 -10.146  1.00 38.29           C  
ATOM   1959  HB2 ARG A 131      72.794  47.524  -9.926  1.00 38.29           H  
ATOM   1960  HB3 ARG A 131      71.803  48.839  -9.269  1.00 38.29           H  
ATOM   1961  O   ARG A 131      70.467  46.274  -8.398  1.00 38.29           O  
ATOM   1962  CG  ARG A 131      72.384  49.081 -11.348  1.00 38.29           C  
ATOM   1963  HG2 ARG A 131      72.505  48.437 -12.220  1.00 38.29           H  
ATOM   1964  HG3 ARG A 131      71.604  49.813 -11.558  1.00 38.29           H  
ATOM   1965  CD  ARG A 131      73.703  49.807 -11.086  1.00 38.29           C  
ATOM   1966  HD2 ARG A 131      73.535  50.565 -10.321  1.00 38.29           H  
ATOM   1967  HD3 ARG A 131      74.435  49.085 -10.724  1.00 38.29           H  
ATOM   1968  NE  ARG A 131      74.199  50.435 -12.323  1.00 38.29           N  
ATOM   1969  HE  ARG A 131      73.572  50.406 -13.115  1.00 38.29           H  
ATOM   1970  NH1 ARG A 131      76.198  51.195 -11.500  1.00 38.29           N  
ATOM   1971 HH11 ARG A 131      77.073  51.682 -11.632  1.00 38.29           H  
ATOM   1972 HH12 ARG A 131      75.927  50.841 -10.594  1.00 38.29           H  
ATOM   1973  NH2 ARG A 131      75.681  51.539 -13.648  1.00 38.29           N  
ATOM   1974 HH21 ARG A 131      76.554  52.030 -13.776  1.00 38.29           H  
ATOM   1975 HH22 ARG A 131      75.036  51.457 -14.420  1.00 38.29           H  
ATOM   1976  CZ  ARG A 131      75.354  51.050 -12.484  1.00 38.29           C  
ATOM   1977  N   PRO A 132      70.721  44.925 -10.188  1.00 37.94           N  
ATOM   1978  CA  PRO A 132      70.597  43.666  -9.450  1.00 37.94           C  
ATOM   1979  HA  PRO A 132      69.828  43.753  -8.683  1.00 37.94           H  
ATOM   1980  C   PRO A 132      71.926  43.261  -8.787  1.00 37.94           C  
ATOM   1981  CB  PRO A 132      70.135  42.648 -10.497  1.00 37.94           C  
ATOM   1982  HB2 PRO A 132      69.054  42.713 -10.613  1.00 37.94           H  
ATOM   1983  HB3 PRO A 132      70.426  41.629 -10.239  1.00 37.94           H  
ATOM   1984  O   PRO A 132      72.920  43.009  -9.467  1.00 37.94           O  
ATOM   1985  CG  PRO A 132      70.813  43.125 -11.782  1.00 37.94           C  
ATOM   1986  HG2 PRO A 132      71.831  42.740 -11.835  1.00 37.94           H  
ATOM   1987  HG3 PRO A 132      70.250  42.828 -12.666  1.00 37.94           H  
ATOM   1988  CD  PRO A 132      70.841  44.645 -11.618  1.00 37.94           C  
ATOM   1989  HD2 PRO A 132      69.987  45.069 -12.147  1.00 37.94           H  
ATOM   1990  HD3 PRO A 132      71.771  45.046 -12.021  1.00 37.94           H  
ATOM   1991  N   VAL A 133      71.952  43.187  -7.454  1.00 28.03           N  
ATOM   1992  H   VAL A 133      71.087  43.344  -6.956  1.00 28.03           H  
ATOM   1993  CA  VAL A 133      73.125  42.762  -6.660  1.00 28.03           C  
ATOM   1994  HA  VAL A 133      73.975  42.667  -7.337  1.00 28.03           H  
ATOM   1995  C   VAL A 133      72.895  41.347  -6.080  1.00 28.03           C  
ATOM   1996  CB  VAL A 133      73.516  43.850  -5.627  1.00 28.03           C  
ATOM   1997  HB  VAL A 133      72.736  43.923  -4.869  1.00 28.03           H  
ATOM   1998  O   VAL A 133      71.776  40.842  -6.093  1.00 28.03           O  
ATOM   1999  CG1 VAL A 133      74.859  43.568  -4.933  1.00 28.03           C  
ATOM   2000 HG11 VAL A 133      75.638  43.378  -5.671  1.00 28.03           H  
ATOM   2001 HG12 VAL A 133      75.147  44.422  -4.320  1.00 28.03           H  
ATOM   2002 HG13 VAL A 133      74.760  42.717  -4.260  1.00 28.03           H  
ATOM   2003  CG2 VAL A 133      73.674  45.228  -6.300  1.00 28.03           C  
ATOM   2004 HG21 VAL A 133      72.719  45.559  -6.708  1.00 28.03           H  
ATOM   2005 HG22 VAL A 133      73.992  45.971  -5.568  1.00 28.03           H  
ATOM   2006 HG23 VAL A 133      74.406  45.170  -7.106  1.00 28.03           H  
ATOM   2007  N   ALA A 134      73.970  40.673  -5.660  1.00 22.86           N  
ATOM   2008  H   ALA A 134      74.842  41.182  -5.632  1.00 22.86           H  
ATOM   2009  CA  ALA A 134      74.042  39.246  -5.294  1.00 22.86           C  
ATOM   2010  HA  ALA A 134      73.259  38.713  -5.833  1.00 22.86           H  
ATOM   2011  C   ALA A 134      73.778  39.001  -3.765  1.00 22.86           C  
ATOM   2012  CB  ALA A 134      75.396  38.797  -5.873  1.00 22.86           C  
ATOM   2013  HB1 ALA A 134      76.218  39.227  -5.301  1.00 22.86           H  
ATOM   2014  HB2 ALA A 134      75.476  37.710  -5.905  1.00 22.86           H  
ATOM   2015  HB3 ALA A 134      75.482  39.138  -6.904  1.00 22.86           H  
ATOM   2016  O   ALA A 134      73.369  39.931  -3.079  1.00 22.86           O  
ATOM   2017  N   GLN A 135      73.965  37.833  -3.115  1.00 23.00           N  
ATOM   2018  H   GLN A 135      73.619  37.867  -2.167  1.00 23.00           H  
ATOM   2019  CA  GLN A 135      74.864  36.698  -3.413  1.00 23.00           C  
ATOM   2020  HA  GLN A 135      74.778  36.450  -4.471  1.00 23.00           H  
ATOM   2021  C   GLN A 135      74.528  35.378  -2.650  1.00 23.00           C  
ATOM   2022  CB  GLN A 135      76.305  37.171  -3.084  1.00 23.00           C  
ATOM   2023  HB2 GLN A 135      76.405  38.227  -3.336  1.00 23.00           H  
ATOM   2024  HB3 GLN A 135      76.478  37.100  -2.010  1.00 23.00           H  
ATOM   2025  O   GLN A 135      75.424  34.744  -2.095  1.00 23.00           O  
ATOM   2026  CG  GLN A 135      77.407  36.400  -3.830  1.00 23.00           C  
ATOM   2027  HG2 GLN A 135      77.195  36.400  -4.900  1.00 23.00           H  
ATOM   2028  HG3 GLN A 135      77.422  35.364  -3.492  1.00 23.00           H  
ATOM   2029  CD  GLN A 135      78.798  36.997  -3.627  1.00 23.00           C  
ATOM   2030  NE2 GLN A 135      79.844  36.218  -3.792  1.00 23.00           N  
ATOM   2031 HE21 GLN A 135      80.743  36.651  -3.638  1.00 23.00           H  
ATOM   2032 HE22 GLN A 135      79.720  35.239  -4.006  1.00 23.00           H  
ATOM   2033  OE1 GLN A 135      78.993  38.169  -3.349  1.00 23.00           O  
ATOM   2034  N   ALA A 136      73.260  34.955  -2.572  1.00 25.07           N  
ATOM   2035  H   ALA A 136      72.539  35.451  -3.075  1.00 25.07           H  
ATOM   2036  CA  ALA A 136      72.873  33.713  -1.872  1.00 25.07           C  
ATOM   2037  HA  ALA A 136      73.534  33.577  -1.016  1.00 25.07           H  
ATOM   2038  C   ALA A 136      73.004  32.448  -2.757  1.00 25.07           C  
ATOM   2039  CB  ALA A 136      71.454  33.885  -1.318  1.00 25.07           C  
ATOM   2040  HB1 ALA A 136      71.169  32.996  -0.755  1.00 25.07           H  
ATOM   2041  HB2 ALA A 136      71.412  34.750  -0.656  1.00 25.07           H  
ATOM   2042  HB3 ALA A 136      70.749  34.019  -2.138  1.00 25.07           H  
ATOM   2043  O   ALA A 136      72.642  32.501  -3.930  1.00 25.07           O  
ATOM   2044  N   ALA A 137      73.511  31.331  -2.202  1.00 22.64           N  
ATOM   2045  H   ALA A 137      73.729  31.341  -1.216  1.00 22.64           H  
ATOM   2046  CA  ALA A 137      73.767  30.079  -2.940  1.00 22.64           C  
ATOM   2047  HA  ALA A 137      73.062  30.040  -3.771  1.00 22.64           H  
ATOM   2048  C   ALA A 137      73.489  28.764  -2.146  1.00 22.64           C  
ATOM   2049  CB  ALA A 137      75.168  30.149  -3.574  1.00 22.64           C  
ATOM   2050  HB1 ALA A 137      75.937  30.193  -2.804  1.00 22.64           H  
ATOM   2051  HB2 ALA A 137      75.324  29.273  -4.204  1.00 22.64           H  
ATOM   2052  HB3 ALA A 137      75.240  31.036  -4.204  1.00 22.64           H  
ATOM   2053  O   ALA A 137      72.336  28.373  -2.017  1.00 22.64           O  
ATOM   2054  N   ASP A 138      74.512  28.054  -1.644  1.00 19.73           N  
ATOM   2055  H   ASP A 138      75.383  28.562  -1.581  1.00 19.73           H  
ATOM   2056  CA  ASP A 138      74.736  26.654  -2.086  1.00 19.73           C  
ATOM   2057  HA  ASP A 138      73.977  26.428  -2.835  1.00 19.73           H  
ATOM   2058  C   ASP A 138      74.632  25.489  -1.048  1.00 19.73           C  
ATOM   2059  CB  ASP A 138      76.127  26.647  -2.784  1.00 19.73           C  
ATOM   2060  HB2 ASP A 138      76.862  26.173  -2.133  1.00 19.73           H  
ATOM   2061  HB3 ASP A 138      76.483  27.669  -2.916  1.00 19.73           H  
ATOM   2062  O   ASP A 138      75.225  24.433  -1.268  1.00 19.73           O  
ATOM   2063  CG  ASP A 138      76.174  25.994  -4.171  1.00 19.73           C  
ATOM   2064  OD1 ASP A 138      75.130  25.992  -4.858  1.00 19.73           O  
ATOM   2065  OD2 ASP A 138      77.299  25.621  -4.576  1.00 19.73           O  
ATOM   2066  N   ALA A 139      73.970  25.627   0.113  1.00 19.94           N  
ATOM   2067  H   ALA A 139      73.397  26.447   0.254  1.00 19.94           H  
ATOM   2068  CA  ALA A 139      74.145  24.679   1.245  1.00 19.94           C  
ATOM   2069  HA  ALA A 139      74.487  23.718   0.860  1.00 19.94           H  
ATOM   2070  C   ALA A 139      72.878  24.397   2.093  1.00 19.94           C  
ATOM   2071  CB  ALA A 139      75.249  25.277   2.134  1.00 19.94           C  
ATOM   2072  HB1 ALA A 139      75.399  24.668   3.025  1.00 19.94           H  
ATOM   2073  HB2 ALA A 139      76.182  25.333   1.573  1.00 19.94           H  
ATOM   2074  HB3 ALA A 139      74.959  26.279   2.450  1.00 19.94           H  
ATOM   2075  O   ALA A 139      72.072  25.304   2.269  1.00 19.94           O  
ATOM   2076  N   SER A 140      72.684  23.229   2.743  1.00 17.44           N  
ATOM   2077  H   SER A 140      71.876  23.249   3.348  1.00 17.44           H  
ATOM   2078  CA  SER A 140      73.314  21.879   2.658  1.00 17.44           C  
ATOM   2079  HA  SER A 140      73.309  21.548   1.620  1.00 17.44           H  
ATOM   2080  C   SER A 140      72.506  20.843   3.499  1.00 17.44           C  
ATOM   2081  CB  SER A 140      74.766  21.888   3.167  1.00 17.44           C  
ATOM   2082  HB2 SER A 140      75.168  20.875   3.132  1.00 17.44           H  
ATOM   2083  HB3 SER A 140      75.379  22.503   2.508  1.00 17.44           H  
ATOM   2084  O   SER A 140      71.569  21.234   4.193  1.00 17.44           O  
ATOM   2085  OG  SER A 140      74.862  22.373   4.492  1.00 17.44           O  
ATOM   2086  HG  SER A 140      75.786  22.497   4.720  1.00 17.44           H  
ATOM   2087  N   GLY A 141      72.838  19.534   3.484  1.00 18.20           N  
ATOM   2088  H   GLY A 141      73.585  19.209   2.886  1.00 18.20           H  
ATOM   2089  CA  GLY A 141      72.132  18.512   4.300  1.00 18.20           C  
ATOM   2090  HA2 GLY A 141      71.126  18.380   3.900  1.00 18.20           H  
ATOM   2091  HA3 GLY A 141      72.026  18.897   5.314  1.00 18.20           H  
ATOM   2092  C   GLY A 141      72.792  17.116   4.388  1.00 18.20           C  
ATOM   2093  O   GLY A 141      73.607  16.775   3.532  1.00 18.20           O  
ATOM   2094  N   THR A 142      72.469  16.327   5.436  1.00 18.75           N  
ATOM   2095  H   THR A 142      71.794  16.683   6.097  1.00 18.75           H  
ATOM   2096  CA  THR A 142      73.081  15.000   5.753  1.00 18.75           C  
ATOM   2097  HA  THR A 142      73.444  14.589   4.811  1.00 18.75           H  
ATOM   2098  C   THR A 142      72.104  13.909   6.281  1.00 18.75           C  
ATOM   2099  CB  THR A 142      74.317  15.128   6.662  1.00 18.75           C  
ATOM   2100  HB  THR A 142      74.620  14.132   6.985  1.00 18.75           H  
ATOM   2101  O   THR A 142      71.573  13.178   5.455  1.00 18.75           O  
ATOM   2102  CG2 THR A 142      75.515  15.782   5.970  1.00 18.75           C  
ATOM   2103 HG21 THR A 142      75.297  16.825   5.741  1.00 18.75           H  
ATOM   2104 HG22 THR A 142      75.731  15.254   5.041  1.00 18.75           H  
ATOM   2105 HG23 THR A 142      76.390  15.729   6.617  1.00 18.75           H  
ATOM   2106  OG1 THR A 142      74.021  15.912   7.797  1.00 18.75           O  
ATOM   2107  HG1 THR A 142      74.848  16.079   8.256  1.00 18.75           H  
ATOM   2108  N   GLY A 143      71.847  13.753   7.598  1.00 18.24           N  
ATOM   2109  H   GLY A 143      72.343  14.355   8.238  1.00 18.24           H  
ATOM   2110  CA  GLY A 143      70.820  12.819   8.163  1.00 18.24           C  
ATOM   2111  HA2 GLY A 143      70.248  13.367   8.912  1.00 18.24           H  
ATOM   2112  HA3 GLY A 143      70.116  12.552   7.375  1.00 18.24           H  
ATOM   2113  C   GLY A 143      71.281  11.485   8.827  1.00 18.24           C  
ATOM   2114  O   GLY A 143      72.472  11.184   8.844  1.00 18.24           O  
ATOM   2115  N   ALA A 144      70.337  10.712   9.423  1.00 19.81           N  
ATOM   2116  H   ALA A 144      69.371  10.966   9.278  1.00 19.81           H  
ATOM   2117  CA  ALA A 144      70.539   9.462  10.219  1.00 19.81           C  
ATOM   2118  HA  ALA A 144      71.388   8.927   9.794  1.00 19.81           H  
ATOM   2119  C   ALA A 144      69.314   8.469  10.188  1.00 19.81           C  
ATOM   2120  CB  ALA A 144      70.906   9.871  11.654  1.00 19.81           C  
ATOM   2121  HB1 ALA A 144      70.069  10.396  12.113  1.00 19.81           H  
ATOM   2122  HB2 ALA A 144      71.145   8.988  12.247  1.00 19.81           H  
ATOM   2123  HB3 ALA A 144      71.776  10.527  11.639  1.00 19.81           H  
ATOM   2124  O   ALA A 144      68.348   8.770   9.498  1.00 19.81           O  
ATOM   2125  N   ASN A 145      69.354   7.281  10.859  1.00 19.78           N  
ATOM   2126  H   ASN A 145      70.047   7.211  11.590  1.00 19.78           H  
ATOM   2127  CA  ASN A 145      69.087   5.993  10.142  1.00 19.78           C  
ATOM   2128  HA  ASN A 145      68.594   6.248   9.204  1.00 19.78           H  
ATOM   2129  C   ASN A 145      68.260   4.739  10.685  1.00 19.78           C  
ATOM   2130  CB  ASN A 145      70.515   5.502   9.798  1.00 19.78           C  
ATOM   2131  HB2 ASN A 145      71.141   6.343   9.498  1.00 19.78           H  
ATOM   2132  HB3 ASN A 145      70.967   5.041  10.676  1.00 19.78           H  
ATOM   2133  O   ASN A 145      67.941   3.923   9.828  1.00 19.78           O  
ATOM   2134  CG  ASN A 145      70.570   4.529   8.634  1.00 19.78           C  
ATOM   2135  ND2 ASN A 145      70.817   3.263   8.873  1.00 19.78           N  
ATOM   2136 HD21 ASN A 145      70.718   2.901   9.810  1.00 19.78           H  
ATOM   2137 HD22 ASN A 145      70.710   2.666   8.065  1.00 19.78           H  
ATOM   2138  OD1 ASN A 145      70.451   4.911   7.488  1.00 19.78           O  
ATOM   2139  N   PRO A 146      68.009   4.419  11.985  1.00 22.12           N  
ATOM   2140  CA  PRO A 146      67.830   2.998  12.477  1.00 22.12           C  
ATOM   2141  HA  PRO A 146      68.493   2.361  11.891  1.00 22.12           H  
ATOM   2142  C   PRO A 146      66.428   2.265  12.437  1.00 22.12           C  
ATOM   2143  CB  PRO A 146      68.396   3.041  13.903  1.00 22.12           C  
ATOM   2144  HB2 PRO A 146      69.477   2.912  13.871  1.00 22.12           H  
ATOM   2145  HB3 PRO A 146      67.949   2.296  14.562  1.00 22.12           H  
ATOM   2146  O   PRO A 146      65.433   2.875  12.071  1.00 22.12           O  
ATOM   2147  CG  PRO A 146      68.066   4.459  14.365  1.00 22.12           C  
ATOM   2148  HG2 PRO A 146      67.017   4.513  14.656  1.00 22.12           H  
ATOM   2149  HG3 PRO A 146      68.708   4.779  15.186  1.00 22.12           H  
ATOM   2150  CD  PRO A 146      68.292   5.297  13.108  1.00 22.12           C  
ATOM   2151  HD2 PRO A 146      69.334   5.616  13.070  1.00 22.12           H  
ATOM   2152  HD3 PRO A 146      67.628   6.162  13.103  1.00 22.12           H  
ATOM   2153  N   SER A 147      66.373   0.955  12.823  1.00 21.54           N  
ATOM   2154  H   SER A 147      67.234   0.557  13.170  1.00 21.54           H  
ATOM   2155  CA  SER A 147      65.260  -0.072  12.742  1.00 21.54           C  
ATOM   2156  HA  SER A 147      64.379   0.398  12.306  1.00 21.54           H  
ATOM   2157  C   SER A 147      64.815  -0.689  14.125  1.00 21.54           C  
ATOM   2158  CB  SER A 147      65.729  -1.168  11.775  1.00 21.54           C  
ATOM   2159  HB2 SER A 147      64.935  -1.899  11.619  1.00 21.54           H  
ATOM   2160  HB3 SER A 147      65.961  -0.717  10.811  1.00 21.54           H  
ATOM   2161  O   SER A 147      65.240  -0.126  15.133  1.00 21.54           O  
ATOM   2162  OG  SER A 147      66.890  -1.817  12.272  1.00 21.54           O  
ATOM   2163  HG  SER A 147      66.800  -2.752  12.076  1.00 21.54           H  
ATOM   2164  N   GLY A 148      63.991  -1.760  14.343  1.00 23.04           N  
ATOM   2165  H   GLY A 148      63.687  -1.795  15.306  1.00 23.04           H  
ATOM   2166  CA  GLY A 148      63.505  -2.953  13.564  1.00 23.04           C  
ATOM   2167  HA2 GLY A 148      63.155  -2.629  12.584  1.00 23.04           H  
ATOM   2168  HA3 GLY A 148      64.338  -3.638  13.409  1.00 23.04           H  
ATOM   2169  C   GLY A 148      62.316  -3.775  14.202  1.00 23.04           C  
ATOM   2170  O   GLY A 148      61.386  -3.138  14.679  1.00 23.04           O  
ATOM   2171  N   ASP A 149      62.327  -5.137  14.203  1.00 23.60           N  
ATOM   2172  H   ASP A 149      63.201  -5.552  13.915  1.00 23.60           H  
ATOM   2173  CA  ASP A 149      61.151  -6.007  13.826  1.00 23.60           C  
ATOM   2174  HA  ASP A 149      60.496  -5.360  13.244  1.00 23.60           H  
ATOM   2175  C   ASP A 149      60.167  -6.701  14.855  1.00 23.60           C  
ATOM   2176  CB  ASP A 149      61.631  -7.094  12.832  1.00 23.60           C  
ATOM   2177  HB2 ASP A 149      62.207  -7.837  13.384  1.00 23.60           H  
ATOM   2178  HB3 ASP A 149      60.759  -7.595  12.412  1.00 23.60           H  
ATOM   2179  O   ASP A 149      59.011  -6.296  14.922  1.00 23.60           O  
ATOM   2180  CG  ASP A 149      62.498  -6.586  11.672  1.00 23.60           C  
ATOM   2181  OD1 ASP A 149      62.240  -5.470  11.168  1.00 23.60           O  
ATOM   2182  OD2 ASP A 149      63.490  -7.278  11.349  1.00 23.60           O  
ATOM   2183  N   ASP A 150      60.517  -7.846  15.487  1.00 26.94           N  
ATOM   2184  H   ASP A 150      61.505  -8.058  15.484  1.00 26.94           H  
ATOM   2185  CA  ASP A 150      59.635  -9.058  15.665  1.00 26.94           C  
ATOM   2186  HA  ASP A 150      59.039  -9.136  14.756  1.00 26.94           H  
ATOM   2187  C   ASP A 150      58.600  -9.104  16.848  1.00 26.94           C  
ATOM   2188  CB  ASP A 150      60.576 -10.290  15.687  1.00 26.94           C  
ATOM   2189  HB2 ASP A 150      60.995 -10.389  16.689  1.00 26.94           H  
ATOM   2190  HB3 ASP A 150      61.408 -10.098  15.010  1.00 26.94           H  
ATOM   2191  O   ASP A 150      58.723  -8.367  17.825  1.00 26.94           O  
ATOM   2192  CG  ASP A 150      59.971 -11.642  15.264  1.00 26.94           C  
ATOM   2193  OD1 ASP A 150      58.749 -11.711  14.999  1.00 26.94           O  
ATOM   2194  OD2 ASP A 150      60.760 -12.611  15.199  1.00 26.94           O  
ATOM   2195  N   LEU A 151      57.587 -10.000  16.779  1.00 26.98           N  
ATOM   2196  H   LEU A 151      57.662 -10.664  16.021  1.00 26.98           H  
ATOM   2197  CA  LEU A 151      56.265  -9.905  17.457  1.00 26.98           C  
ATOM   2198  HA  LEU A 151      56.299  -9.058  18.142  1.00 26.98           H  
ATOM   2199  C   LEU A 151      55.756 -11.103  18.318  1.00 26.98           C  
ATOM   2200  CB  LEU A 151      55.212  -9.620  16.351  1.00 26.98           C  
ATOM   2201  HB2 LEU A 151      55.537 -10.097  15.427  1.00 26.98           H  
ATOM   2202  HB3 LEU A 151      54.260 -10.082  16.614  1.00 26.98           H  
ATOM   2203  O   LEU A 151      54.705 -10.976  18.941  1.00 26.98           O  
ATOM   2204  CG  LEU A 151      54.935  -8.132  16.079  1.00 26.98           C  
ATOM   2205  HG  LEU A 151      55.877  -7.601  15.946  1.00 26.98           H  
ATOM   2206  CD1 LEU A 151      54.102  -7.986  14.801  1.00 26.98           C  
ATOM   2207 HD11 LEU A 151      54.655  -8.405  13.959  1.00 26.98           H  
ATOM   2208 HD12 LEU A 151      53.153  -8.510  14.910  1.00 26.98           H  
ATOM   2209 HD13 LEU A 151      53.916  -6.930  14.605  1.00 26.98           H  
ATOM   2210  CD2 LEU A 151      54.139  -7.486  17.217  1.00 26.98           C  
ATOM   2211 HD21 LEU A 151      53.198  -8.015  17.368  1.00 26.98           H  
ATOM   2212 HD22 LEU A 151      54.715  -7.522  18.142  1.00 26.98           H  
ATOM   2213 HD23 LEU A 151      53.936  -6.442  16.979  1.00 26.98           H  
ATOM   2214  N   GLY A 152      56.391 -12.284  18.322  1.00 34.38           N  
ATOM   2215  H   GLY A 152      57.262 -12.331  17.813  1.00 34.38           H  
ATOM   2216  CA  GLY A 152      55.662 -13.554  18.567  1.00 34.38           C  
ATOM   2217  HA2 GLY A 152      56.189 -14.334  18.019  1.00 34.38           H  
ATOM   2218  HA3 GLY A 152      54.676 -13.464  18.111  1.00 34.38           H  
ATOM   2219  C   GLY A 152      55.428 -14.115  19.994  1.00 34.38           C  
ATOM   2220  O   GLY A 152      54.657 -15.067  20.115  1.00 34.38           O  
ATOM   2221  N   GLU A 153      56.074 -13.635  21.065  1.00 35.27           N  
ATOM   2222  H   GLU A 153      56.640 -12.807  20.952  1.00 35.27           H  
ATOM   2223  CA  GLU A 153      56.091 -14.327  22.386  1.00 35.27           C  
ATOM   2224  HA  GLU A 153      55.950 -15.390  22.191  1.00 35.27           H  
ATOM   2225  C   GLU A 153      54.909 -13.973  23.328  1.00 35.27           C  
ATOM   2226  CB  GLU A 153      57.475 -14.226  23.070  1.00 35.27           C  
ATOM   2227  HB2 GLU A 153      57.730 -13.178  23.229  1.00 35.27           H  
ATOM   2228  HB3 GLU A 153      57.412 -14.721  24.039  1.00 35.27           H  
ATOM   2229  O   GLU A 153      55.103 -13.603  24.486  1.00 35.27           O  
ATOM   2230  CG  GLU A 153      58.597 -14.918  22.271  1.00 35.27           C  
ATOM   2231  HG2 GLU A 153      58.219 -15.873  21.907  1.00 35.27           H  
ATOM   2232  HG3 GLU A 153      58.845 -14.308  21.402  1.00 35.27           H  
ATOM   2233  CD  GLU A 153      59.875 -15.175  23.100  1.00 35.27           C  
ATOM   2234  OE1 GLU A 153      60.479 -16.261  22.919  1.00 35.27           O  
ATOM   2235  OE2 GLU A 153      60.269 -14.300  23.905  1.00 35.27           O  
ATOM   2236  N   ALA A 154      53.682 -14.109  22.814  1.00 33.99           N  
ATOM   2237  H   ALA A 154      53.634 -14.417  21.853  1.00 33.99           H  
ATOM   2238  CA  ALA A 154      52.405 -13.736  23.441  1.00 33.99           C  
ATOM   2239  HA  ALA A 154      52.352 -12.648  23.467  1.00 33.99           H  
ATOM   2240  C   ALA A 154      52.180 -14.250  24.891  1.00 33.99           C  
ATOM   2241  CB  ALA A 154      51.301 -14.232  22.498  1.00 33.99           C  
ATOM   2242  HB1 ALA A 154      50.328 -14.130  22.980  1.00 33.99           H  
ATOM   2243  HB2 ALA A 154      51.305 -13.639  21.583  1.00 33.99           H  
ATOM   2244  HB3 ALA A 154      51.455 -15.284  22.260  1.00 33.99           H  
ATOM   2245  O   ALA A 154      52.331 -15.441  25.186  1.00 33.99           O  
ATOM   2246  N   GLY A 155      51.790 -13.345  25.798  1.00 41.77           N  
ATOM   2247  H   GLY A 155      51.592 -12.423  25.436  1.00 41.77           H  
ATOM   2248  CA  GLY A 155      51.705 -13.539  27.252  1.00 41.77           C  
ATOM   2249  HA2 GLY A 155      52.234 -12.713  27.729  1.00 41.77           H  
ATOM   2250  HA3 GLY A 155      52.229 -14.458  27.515  1.00 41.77           H  
ATOM   2251  C   GLY A 155      50.291 -13.599  27.859  1.00 41.77           C  
ATOM   2252  O   GLY A 155      49.286 -13.274  27.239  1.00 41.77           O  
ATOM   2253  N   VAL A 156      50.205 -14.008  29.134  1.00 40.38           N  
ATOM   2254  H   VAL A 156      51.070 -14.212  29.615  1.00 40.38           H  
ATOM   2255  CA  VAL A 156      48.927 -14.273  29.842  1.00 40.38           C  
ATOM   2256  HA  VAL A 156      48.371 -15.015  29.268  1.00 40.38           H  
ATOM   2257  C   VAL A 156      48.011 -13.045  29.945  1.00 40.38           C  
ATOM   2258  CB  VAL A 156      49.197 -14.850  31.252  1.00 40.38           C  
ATOM   2259  HB  VAL A 156      49.843 -14.162  31.797  1.00 40.38           H  
ATOM   2260  O   VAL A 156      46.790 -13.199  29.912  1.00 40.38           O  
ATOM   2261  CG1 VAL A 156      47.929 -15.080  32.090  1.00 40.38           C  
ATOM   2262 HG11 VAL A 156      48.182 -15.570  33.030  1.00 40.38           H  
ATOM   2263 HG12 VAL A 156      47.463 -14.124  32.326  1.00 40.38           H  
ATOM   2264 HG13 VAL A 156      47.221 -15.693  31.533  1.00 40.38           H  
ATOM   2265  CG2 VAL A 156      49.912 -16.208  31.157  1.00 40.38           C  
ATOM   2266 HG21 VAL A 156      50.865 -16.099  30.639  1.00 40.38           H  
ATOM   2267 HG22 VAL A 156      50.109 -16.595  32.157  1.00 40.38           H  
ATOM   2268 HG23 VAL A 156      49.290 -16.916  30.609  1.00 40.38           H  
ATOM   2269  N   ASP A 157      48.577 -11.842  30.061  1.00 39.58           N  
ATOM   2270  H   ASP A 157      49.584 -11.768  30.060  1.00 39.58           H  
ATOM   2271  CA  ASP A 157      47.809 -10.601  30.229  1.00 39.58           C  
ATOM   2272  HA  ASP A 157      47.128 -10.724  31.071  1.00 39.58           H  
ATOM   2273  C   ASP A 157      46.938 -10.274  28.995  1.00 39.58           C  
ATOM   2274  CB  ASP A 157      48.780  -9.458  30.579  1.00 39.58           C  
ATOM   2275  HB2 ASP A 157      49.505  -9.344  29.773  1.00 39.58           H  
ATOM   2276  HB3 ASP A 157      48.215  -8.530  30.659  1.00 39.58           H  
ATOM   2277  O   ASP A 157      45.830  -9.754  29.134  1.00 39.58           O  
ATOM   2278  CG  ASP A 157      49.512  -9.699  31.910  1.00 39.58           C  
ATOM   2279  OD1 ASP A 157      48.820  -9.901  32.936  1.00 39.58           O  
ATOM   2280  OD2 ASP A 157      50.764  -9.719  31.903  1.00 39.58           O  
ATOM   2281  N   GLU A 158      47.367 -10.680  27.795  1.00 41.44           N  
ATOM   2282  H   GLU A 158      48.256 -11.157  27.743  1.00 41.44           H  
ATOM   2283  CA  GLU A 158      46.656 -10.471  26.520  1.00 41.44           C  
ATOM   2284  HA  GLU A 158      46.478  -9.407  26.361  1.00 41.44           H  
ATOM   2285  C   GLU A 158      45.307 -11.203  26.462  1.00 41.44           C  
ATOM   2286  CB  GLU A 158      47.524 -11.011  25.377  1.00 41.44           C  
ATOM   2287  HB2 GLU A 158      46.979 -10.907  24.438  1.00 41.44           H  
ATOM   2288  HB3 GLU A 158      47.690 -12.074  25.552  1.00 41.44           H  
ATOM   2289  O   GLU A 158      44.359 -10.753  25.819  1.00 41.44           O  
ATOM   2290  CG  GLU A 158      48.875 -10.295  25.239  1.00 41.44           C  
ATOM   2291  HG2 GLU A 158      49.314 -10.143  26.225  1.00 41.44           H  
ATOM   2292  HG3 GLU A 158      48.714  -9.315  24.790  1.00 41.44           H  
ATOM   2293  CD  GLU A 158      49.868 -11.099  24.396  1.00 41.44           C  
ATOM   2294  OE1 GLU A 158      51.085 -10.922  24.628  1.00 41.44           O  
ATOM   2295  OE2 GLU A 158      49.430 -11.929  23.569  1.00 41.44           O  
ATOM   2296  N   LEU A 159      45.188 -12.333  27.166  1.00 38.68           N  
ATOM   2297  H   LEU A 159      45.988 -12.635  27.703  1.00 38.68           H  
ATOM   2298  CA  LEU A 159      43.967 -13.141  27.178  1.00 38.68           C  
ATOM   2299  HA  LEU A 159      43.623 -13.228  26.148  1.00 38.68           H  
ATOM   2300  C   LEU A 159      42.844 -12.441  27.968  1.00 38.68           C  
ATOM   2301  CB  LEU A 159      44.345 -14.547  27.688  1.00 38.68           C  
ATOM   2302  HB2 LEU A 159      44.420 -14.542  28.775  1.00 38.68           H  
ATOM   2303  HB3 LEU A 159      45.338 -14.771  27.299  1.00 38.68           H  
ATOM   2304  O   LEU A 159      41.665 -12.608  27.658  1.00 38.68           O  
ATOM   2305  CG  LEU A 159      43.405 -15.676  27.218  1.00 38.68           C  
ATOM   2306  HG  LEU A 159      43.053 -15.468  26.208  1.00 38.68           H  
ATOM   2307  CD1 LEU A 159      44.170 -17.003  27.189  1.00 38.68           C  
ATOM   2308 HD11 LEU A 159      44.553 -17.236  28.182  1.00 38.68           H  
ATOM   2309 HD12 LEU A 159      45.003 -16.924  26.490  1.00 38.68           H  
ATOM   2310 HD13 LEU A 159      43.511 -17.802  26.848  1.00 38.68           H  
ATOM   2311  CD2 LEU A 159      42.200 -15.888  28.138  1.00 38.68           C  
ATOM   2312 HD21 LEU A 159      41.562 -15.004  28.130  1.00 38.68           H  
ATOM   2313 HD22 LEU A 159      41.605 -16.729  27.781  1.00 38.68           H  
ATOM   2314 HD23 LEU A 159      42.534 -16.080  29.158  1.00 38.68           H  
ATOM   2315  N   LEU A 160      43.202 -11.597  28.943  1.00 41.82           N  
ATOM   2316  H   LEU A 160      44.190 -11.441  29.082  1.00 41.82           H  
ATOM   2317  CA  LEU A 160      42.261 -10.680  29.595  1.00 41.82           C  
ATOM   2318  HA  LEU A 160      41.322 -11.202  29.781  1.00 41.82           H  
ATOM   2319  C   LEU A 160      41.915  -9.485  28.695  1.00 41.82           C  
ATOM   2320  CB  LEU A 160      42.855 -10.197  30.932  1.00 41.82           C  
ATOM   2321  HB2 LEU A 160      42.235  -9.388  31.317  1.00 41.82           H  
ATOM   2322  HB3 LEU A 160      43.844  -9.780  30.739  1.00 41.82           H  
ATOM   2323  O   LEU A 160      40.777  -9.022  28.719  1.00 41.82           O  
ATOM   2324  CG  LEU A 160      42.971 -11.287  32.011  1.00 41.82           C  
ATOM   2325  HG  LEU A 160      43.477 -12.164  31.607  1.00 41.82           H  
ATOM   2326  CD1 LEU A 160      43.787 -10.763  33.194  1.00 41.82           C  
ATOM   2327 HD11 LEU A 160      44.783 -10.493  32.845  1.00 41.82           H  
ATOM   2328 HD12 LEU A 160      43.313  -9.879  33.620  1.00 41.82           H  
ATOM   2329 HD13 LEU A 160      43.891 -11.541  33.951  1.00 41.82           H  
ATOM   2330  CD2 LEU A 160      41.595 -11.702  32.548  1.00 41.82           C  
ATOM   2331 HD21 LEU A 160      41.723 -12.431  33.349  1.00 41.82           H  
ATOM   2332 HD22 LEU A 160      41.023 -12.169  31.746  1.00 41.82           H  
ATOM   2333 HD23 LEU A 160      41.063 -10.822  32.908  1.00 41.82           H  
ATOM   2334  N   GLU A 161      42.869  -9.010  27.892  1.00 42.25           N  
ATOM   2335  H   GLU A 161      43.786  -9.430  27.937  1.00 42.25           H  
ATOM   2336  CA  GLU A 161      42.691  -7.880  26.973  1.00 42.25           C  
ATOM   2337  HA  GLU A 161      42.289  -7.035  27.532  1.00 42.25           H  
ATOM   2338  C   GLU A 161      41.703  -8.197  25.833  1.00 42.25           C  
ATOM   2339  CB  GLU A 161      44.072  -7.490  26.421  1.00 42.25           C  
ATOM   2340  HB2 GLU A 161      44.343  -8.177  25.620  1.00 42.25           H  
ATOM   2341  HB3 GLU A 161      44.821  -7.571  27.210  1.00 42.25           H  
ATOM   2342  O   GLU A 161      40.864  -7.367  25.482  1.00 42.25           O  
ATOM   2343  CG  GLU A 161      44.098  -6.056  25.890  1.00 42.25           C  
ATOM   2344  HG2 GLU A 161      44.079  -5.360  26.729  1.00 42.25           H  
ATOM   2345  HG3 GLU A 161      43.210  -5.877  25.284  1.00 42.25           H  
ATOM   2346  CD  GLU A 161      45.337  -5.833  25.023  1.00 42.25           C  
ATOM   2347  OE1 GLU A 161      46.312  -5.228  25.516  1.00 42.25           O  
ATOM   2348  OE2 GLU A 161      45.262  -6.263  23.845  1.00 42.25           O  
ATOM   2349  N   ALA A 162      41.740  -9.423  25.299  1.00 39.09           N  
ATOM   2350  H   ALA A 162      42.496 -10.034  25.574  1.00 39.09           H  
ATOM   2351  CA  ALA A 162      40.798  -9.887  24.277  1.00 39.09           C  
ATOM   2352  HA  ALA A 162      40.843  -9.205  23.428  1.00 39.09           H  
ATOM   2353  C   ALA A 162      39.337  -9.902  24.773  1.00 39.09           C  
ATOM   2354  CB  ALA A 162      41.247 -11.277  23.811  1.00 39.09           C  
ATOM   2355  HB1 ALA A 162      42.265 -11.225  23.426  1.00 39.09           H  
ATOM   2356  HB2 ALA A 162      40.583 -11.629  23.022  1.00 39.09           H  
ATOM   2357  HB3 ALA A 162      41.216 -11.979  24.645  1.00 39.09           H  
ATOM   2358  O   ALA A 162      38.436  -9.498  24.041  1.00 39.09           O  
ATOM   2359  N   LEU A 163      39.109 -10.314  26.028  1.00 39.44           N  
ATOM   2360  H   LEU A 163      39.905 -10.598  26.581  1.00 39.44           H  
ATOM   2361  CA  LEU A 163      37.782 -10.316  26.659  1.00 39.44           C  
ATOM   2362  HA  LEU A 163      37.069 -10.741  25.953  1.00 39.44           H  
ATOM   2363  C   LEU A 163      37.253  -8.910  26.980  1.00 39.44           C  
ATOM   2364  CB  LEU A 163      37.824 -11.184  27.934  1.00 39.44           C  
ATOM   2365  HB2 LEU A 163      38.835 -11.168  28.342  1.00 39.44           H  
ATOM   2366  HB3 LEU A 163      37.166 -10.753  28.688  1.00 39.44           H  
ATOM   2367  O   LEU A 163      36.043  -8.747  27.091  1.00 39.44           O  
ATOM   2368  CG  LEU A 163      37.384 -12.636  27.687  1.00 39.44           C  
ATOM   2369  HG  LEU A 163      37.873 -13.021  26.792  1.00 39.44           H  
ATOM   2370  CD1 LEU A 163      37.794 -13.508  28.876  1.00 39.44           C  
ATOM   2371 HD11 LEU A 163      37.319 -13.141  29.786  1.00 39.44           H  
ATOM   2372 HD12 LEU A 163      37.491 -14.538  28.692  1.00 39.44           H  
ATOM   2373 HD13 LEU A 163      38.878 -13.475  28.985  1.00 39.44           H  
ATOM   2374  CD2 LEU A 163      35.864 -12.749  27.529  1.00 39.44           C  
ATOM   2375 HD21 LEU A 163      35.536 -12.177  26.661  1.00 39.44           H  
ATOM   2376 HD22 LEU A 163      35.357 -12.358  28.411  1.00 39.44           H  
ATOM   2377 HD23 LEU A 163      35.581 -13.789  27.371  1.00 39.44           H  
ATOM   2378  N   GLY A 164      38.126  -7.907  27.118  1.00 38.08           N  
ATOM   2379  H   GLY A 164      39.113  -8.107  27.047  1.00 38.08           H  
ATOM   2380  CA  GLY A 164      37.700  -6.505  27.177  1.00 38.08           C  
ATOM   2381  HA2 GLY A 164      36.954  -6.366  27.960  1.00 38.08           H  
ATOM   2382  HA3 GLY A 164      38.556  -5.866  27.392  1.00 38.08           H  
ATOM   2383  C   GLY A 164      37.090  -6.067  25.845  1.00 38.08           C  
ATOM   2384  O   GLY A 164      35.932  -5.669  25.792  1.00 38.08           O  
ATOM   2385  N   ARG A 165      37.829  -6.253  24.741  1.00 37.38           N  
ATOM   2386  H   ARG A 165      38.744  -6.662  24.863  1.00 37.38           H  
ATOM   2387  CA  ARG A 165      37.438  -5.773  23.399  1.00 37.38           C  
ATOM   2388  HA  ARG A 165      37.357  -4.687  23.428  1.00 37.38           H  
ATOM   2389  C   ARG A 165      36.071  -6.250  22.898  1.00 37.38           C  
ATOM   2390  CB  ARG A 165      38.495  -6.178  22.361  1.00 37.38           C  
ATOM   2391  HB2 ARG A 165      38.665  -7.253  22.419  1.00 37.38           H  
ATOM   2392  HB3 ARG A 165      38.102  -5.951  21.370  1.00 37.38           H  
ATOM   2393  O   ARG A 165      35.438  -5.519  22.149  1.00 37.38           O  
ATOM   2394  CG  ARG A 165      39.828  -5.438  22.523  1.00 37.38           C  
ATOM   2395  HG2 ARG A 165      39.649  -4.363  22.520  1.00 37.38           H  
ATOM   2396  HG3 ARG A 165      40.282  -5.711  23.475  1.00 37.38           H  
ATOM   2397  CD  ARG A 165      40.768  -5.793  21.359  1.00 37.38           C  
ATOM   2398  HD2 ARG A 165      40.304  -6.571  20.752  1.00 37.38           H  
ATOM   2399  HD3 ARG A 165      40.892  -4.908  20.735  1.00 37.38           H  
ATOM   2400  NE  ARG A 165      42.093  -6.258  21.818  1.00 37.38           N  
ATOM   2401  HE  ARG A 165      42.360  -6.054  22.771  1.00 37.38           H  
ATOM   2402  NH1 ARG A 165      42.752  -7.251  19.858  1.00 37.38           N  
ATOM   2403 HH11 ARG A 165      43.456  -7.750  19.333  1.00 37.38           H  
ATOM   2404 HH12 ARG A 165      41.856  -7.013  19.460  1.00 37.38           H  
ATOM   2405  NH2 ARG A 165      44.147  -7.226  21.587  1.00 37.38           N  
ATOM   2406 HH21 ARG A 165      44.442  -6.876  22.487  1.00 37.38           H  
ATOM   2407 HH22 ARG A 165      44.849  -7.723  21.058  1.00 37.38           H  
ATOM   2408  CZ  ARG A 165      42.988  -6.907  21.096  1.00 37.38           C  
ATOM   2409  N   GLU A 166      35.635  -7.462  23.244  1.00 33.54           N  
ATOM   2410  H   GLU A 166      36.219  -8.033  23.838  1.00 33.54           H  
ATOM   2411  CA  GLU A 166      34.346  -8.005  22.768  1.00 33.54           C  
ATOM   2412  HA  GLU A 166      34.201  -7.688  21.735  1.00 33.54           H  
ATOM   2413  C   GLU A 166      33.134  -7.463  23.555  1.00 33.54           C  
ATOM   2414  CB  GLU A 166      34.415  -9.548  22.777  1.00 33.54           C  
ATOM   2415  HB2 GLU A 166      35.376  -9.853  22.363  1.00 33.54           H  
ATOM   2416  HB3 GLU A 166      34.362  -9.899  23.807  1.00 33.54           H  
ATOM   2417  O   GLU A 166      32.000  -7.564  23.092  1.00 33.54           O  
ATOM   2418  CG  GLU A 166      33.310 -10.217  21.936  1.00 33.54           C  
ATOM   2419  HG2 GLU A 166      33.329  -9.783  20.936  1.00 33.54           H  
ATOM   2420  HG3 GLU A 166      32.337 -10.001  22.378  1.00 33.54           H  
ATOM   2421  CD  GLU A 166      33.458 -11.747  21.833  1.00 33.54           C  
ATOM   2422  OE1 GLU A 166      33.262 -12.284  20.716  1.00 33.54           O  
ATOM   2423  OE2 GLU A 166      33.725 -12.396  22.872  1.00 33.54           O  
ATOM   2424  N   LEU A 167      33.362  -6.883  24.740  1.00 34.58           N  
ATOM   2425  H   LEU A 167      34.323  -6.764  25.028  1.00 34.58           H  
ATOM   2426  CA  LEU A 167      32.319  -6.423  25.668  1.00 34.58           C  
ATOM   2427  HA  LEU A 167      31.337  -6.648  25.253  1.00 34.58           H  
ATOM   2428  C   LEU A 167      32.323  -4.904  25.888  1.00 34.58           C  
ATOM   2429  CB  LEU A 167      32.485  -7.208  26.978  1.00 34.58           C  
ATOM   2430  HB2 LEU A 167      33.546  -7.257  27.221  1.00 34.58           H  
ATOM   2431  HB3 LEU A 167      31.990  -6.670  27.787  1.00 34.58           H  
ATOM   2432  O   LEU A 167      31.257  -4.343  26.116  1.00 34.58           O  
ATOM   2433  CG  LEU A 167      31.891  -8.627  26.853  1.00 34.58           C  
ATOM   2434  HG  LEU A 167      31.822  -8.925  25.807  1.00 34.58           H  
ATOM   2435  CD1 LEU A 167      32.772  -9.656  27.559  1.00 34.58           C  
ATOM   2436 HD11 LEU A 167      33.064  -9.289  28.543  1.00 34.58           H  
ATOM   2437 HD12 LEU A 167      32.255 -10.612  27.638  1.00 34.58           H  
ATOM   2438 HD13 LEU A 167      33.674  -9.799  26.964  1.00 34.58           H  
ATOM   2439  CD2 LEU A 167      30.482  -8.672  27.453  1.00 34.58           C  
ATOM   2440 HD21 LEU A 167      30.065  -9.672  27.334  1.00 34.58           H  
ATOM   2441 HD22 LEU A 167      29.852  -7.960  26.920  1.00 34.58           H  
ATOM   2442 HD23 LEU A 167      30.518  -8.400  28.508  1.00 34.58           H  
ATOM   2443  N   ASP A 168      33.471  -4.244  25.725  1.00 30.28           N  
ATOM   2444  H   ASP A 168      34.318  -4.784  25.622  1.00 30.28           H  
ATOM   2445  CA  ASP A 168      33.611  -2.784  25.599  1.00 30.28           C  
ATOM   2446  HA  ASP A 168      32.890  -2.307  26.262  1.00 30.28           H  
ATOM   2447  C   ASP A 168      33.291  -2.299  24.156  1.00 30.28           C  
ATOM   2448  CB  ASP A 168      35.028  -2.348  26.045  1.00 30.28           C  
ATOM   2449  HB2 ASP A 168      35.111  -1.268  25.932  1.00 30.28           H  
ATOM   2450  HB3 ASP A 168      35.754  -2.804  25.372  1.00 30.28           H  
ATOM   2451  O   ASP A 168      33.764  -1.249  23.720  1.00 30.28           O  
ATOM   2452  CG  ASP A 168      35.420  -2.679  27.498  1.00 30.28           C  
ATOM   2453  OD1 ASP A 168      34.542  -2.684  28.392  1.00 30.28           O  
ATOM   2454  OD2 ASP A 168      36.637  -2.884  27.733  1.00 30.28           O  
ATOM   2455  N   GLY A 169      32.552  -3.106  23.381  1.00 27.23           N  
ATOM   2456  H   GLY A 169      32.186  -3.942  23.815  1.00 27.23           H  
ATOM   2457  CA  GLY A 169      32.144  -2.828  21.997  1.00 27.23           C  
ATOM   2458  HA2 GLY A 169      32.873  -2.164  21.532  1.00 27.23           H  
ATOM   2459  HA3 GLY A 169      32.134  -3.766  21.443  1.00 27.23           H  
ATOM   2460  C   GLY A 169      30.759  -2.179  21.838  1.00 27.23           C  
ATOM   2461  O   GLY A 169      30.411  -1.832  20.711  1.00 27.23           O  
ATOM   2462  N   ASP A 170      30.003  -2.036  22.937  1.00 27.01           N  
ATOM   2463  H   ASP A 170      30.433  -2.280  23.818  1.00 27.01           H  
ATOM   2464  CA  ASP A 170      28.773  -1.227  23.075  1.00 27.01           C  
ATOM   2465  HA  ASP A 170      28.457  -0.850  22.102  1.00 27.01           H  
ATOM   2466  C   ASP A 170      29.066   0.006  23.962  1.00 27.01           C  
ATOM   2467  CB  ASP A 170      27.611  -2.063  23.693  1.00 27.01           C  
ATOM   2468  HB2 ASP A 170      28.016  -2.673  24.500  1.00 27.01           H  
ATOM   2469  HB3 ASP A 170      26.918  -1.363  24.161  1.00 27.01           H  
ATOM   2470  O   ASP A 170      29.423  -0.207  25.146  1.00 27.01           O  
ATOM   2471  CG  ASP A 170      26.742  -2.962  22.779  1.00 27.01           C  
ATOM   2472  OD1 ASP A 170      26.529  -2.664  21.586  1.00 27.01           O  
ATOM   2473  OD2 ASP A 170      26.133  -3.921  23.333  1.00 27.01           O  
ATOM   2474  OXT ASP A 170      28.897   1.145  23.472  1.00 27.01           O  
TER    2475      ASP A 170                                                       
ATOM   2475  N   MET B   1      36.585  -8.466  41.690  1.00 70.30           N  
ATOM   2476  H   MET B   1      36.103  -7.582  41.612  1.00 70.30           H  
ATOM   2477  H2  MET B   1      36.943  -8.577  42.627  1.00 70.30           H  
ATOM   2478  H3  MET B   1      37.354  -8.494  41.035  1.00 70.30           H  
ATOM   2479  CA  MET B   1      35.659  -9.567  41.380  1.00 70.30           C  
ATOM   2480  HA  MET B   1      34.865  -9.604  42.126  1.00 70.30           H  
ATOM   2481  C   MET B   1      36.413 -10.884  41.408  1.00 70.30           C  
ATOM   2482  CB  MET B   1      35.022  -9.390  40.001  1.00 70.30           C  
ATOM   2483  HB2 MET B   1      34.434 -10.272  39.748  1.00 70.30           H  
ATOM   2484  HB3 MET B   1      35.812  -9.289  39.257  1.00 70.30           H  
ATOM   2485  O   MET B   1      37.520 -10.959  40.886  1.00 70.30           O  
ATOM   2486  CG  MET B   1      34.107  -8.170  39.923  1.00 70.30           C  
ATOM   2487  HG2 MET B   1      34.640  -7.284  40.269  1.00 70.30           H  
ATOM   2488  HG3 MET B   1      33.223  -8.322  40.542  1.00 70.30           H  
ATOM   2489  SD  MET B   1      33.609  -7.893  38.218  1.00 70.30           S  
ATOM   2490  CE  MET B   1      32.903  -6.228  38.336  1.00 70.30           C  
ATOM   2491  HE1 MET B   1      33.612  -5.544  38.803  1.00 70.30           H  
ATOM   2492  HE2 MET B   1      31.976  -6.258  38.910  1.00 70.30           H  
ATOM   2493  HE3 MET B   1      32.674  -5.866  37.333  1.00 70.30           H  
ATOM   2494  N   THR B   2      35.808 -11.893  42.014  1.00 84.76           N  
ATOM   2495  H   THR B   2      34.936 -11.672  42.473  1.00 84.76           H  
ATOM   2496  CA  THR B   2      36.015 -13.315  41.736  1.00 84.76           C  
ATOM   2497  HA  THR B   2      37.073 -13.559  41.825  1.00 84.76           H  
ATOM   2498  C   THR B   2      35.554 -13.651  40.314  1.00 84.76           C  
ATOM   2499  CB  THR B   2      35.208 -14.172  42.729  1.00 84.76           C  
ATOM   2500  HB  THR B   2      35.361 -15.224  42.487  1.00 84.76           H  
ATOM   2501  O   THR B   2      34.847 -12.869  39.678  1.00 84.76           O  
ATOM   2502  CG2 THR B   2      35.614 -13.952  44.185  1.00 84.76           C  
ATOM   2503 HG21 THR B   2      35.403 -12.928  44.491  1.00 84.76           H  
ATOM   2504 HG22 THR B   2      35.048 -14.634  44.821  1.00 84.76           H  
ATOM   2505 HG23 THR B   2      36.678 -14.156  44.305  1.00 84.76           H  
ATOM   2506  OG1 THR B   2      33.835 -13.886  42.634  1.00 84.76           O  
ATOM   2507  HG1 THR B   2      33.685 -13.014  43.008  1.00 84.76           H  
ATOM   2508  N   ASP B   3      35.925 -14.830  39.820  1.00 74.84           N  
ATOM   2509  H   ASP B   3      36.532 -15.434  40.354  1.00 74.84           H  
ATOM   2510  CA  ASP B   3      35.492 -15.311  38.503  1.00 74.84           C  
ATOM   2511  HA  ASP B   3      35.818 -14.603  37.741  1.00 74.84           H  
ATOM   2512  C   ASP B   3      33.955 -15.423  38.410  1.00 74.84           C  
ATOM   2513  CB  ASP B   3      36.197 -16.652  38.262  1.00 74.84           C  
ATOM   2514  HB2 ASP B   3      35.730 -17.426  38.871  1.00 74.84           H  
ATOM   2515  HB3 ASP B   3      37.239 -16.569  38.570  1.00 74.84           H  
ATOM   2516  O   ASP B   3      33.335 -14.906  37.483  1.00 74.84           O  
ATOM   2517  CG  ASP B   3      36.179 -17.046  36.791  1.00 74.84           C  
ATOM   2518  OD1 ASP B   3      36.658 -16.211  35.993  1.00 74.84           O  
ATOM   2519  OD2 ASP B   3      35.728 -18.180  36.518  1.00 74.84           O  
ATOM   2520  N   SER B   4      33.320 -15.964  39.457  1.00 79.61           N  
ATOM   2521  H   SER B   4      33.875 -16.391  40.186  1.00 79.61           H  
ATOM   2522  CA  SER B   4      31.859 -16.041  39.592  1.00 79.61           C  
ATOM   2523  HA  SER B   4      31.462 -16.651  38.781  1.00 79.61           H  
ATOM   2524  C   SER B   4      31.158 -14.680  39.534  1.00 79.61           C  
ATOM   2525  CB  SER B   4      31.499 -16.694  40.931  1.00 79.61           C  
ATOM   2526  HB2 SER B   4      30.417 -16.811  40.998  1.00 79.61           H  
ATOM   2527  HB3 SER B   4      31.829 -16.048  41.745  1.00 79.61           H  
ATOM   2528  O   SER B   4      30.062 -14.595  38.989  1.00 79.61           O  
ATOM   2529  OG  SER B   4      32.124 -17.958  41.066  1.00 79.61           O  
ATOM   2530  HG  SER B   4      31.722 -18.557  40.432  1.00 79.61           H  
ATOM   2531  N   GLU B   5      31.764 -13.618  40.076  1.00 85.05           N  
ATOM   2532  H   GLU B   5      32.678 -13.738  40.489  1.00 85.05           H  
ATOM   2533  CA  GLU B   5      31.196 -12.264  40.013  1.00 85.05           C  
ATOM   2534  HA  GLU B   5      30.140 -12.305  40.281  1.00 85.05           H  
ATOM   2535  C   GLU B   5      31.250 -11.698  38.586  1.00 85.05           C  
ATOM   2536  CB  GLU B   5      31.904 -11.338  41.017  1.00 85.05           C  
ATOM   2537  HB2 GLU B   5      31.699 -10.299  40.760  1.00 85.05           H  
ATOM   2538  HB3 GLU B   5      32.977 -11.507  40.930  1.00 85.05           H  
ATOM   2539  O   GLU B   5      30.230 -11.201  38.116  1.00 85.05           O  
ATOM   2540  CG  GLU B   5      31.453 -11.573  42.471  1.00 85.05           C  
ATOM   2541  HG2 GLU B   5      30.440 -11.188  42.588  1.00 85.05           H  
ATOM   2542  HG3 GLU B   5      31.422 -12.645  42.671  1.00 85.05           H  
ATOM   2543  CD  GLU B   5      32.393 -10.917  43.497  1.00 85.05           C  
ATOM   2544  OE1 GLU B   5      31.917 -10.411  44.531  1.00 85.05           O  
ATOM   2545  OE2 GLU B   5      33.628 -10.977  43.282  1.00 85.05           O  
ATOM   2546  N   LYS B   6      32.371 -11.856  37.862  1.00 81.16           N  
ATOM   2547  H   LYS B   6      33.148 -12.346  38.282  1.00 81.16           H  
ATOM   2548  CA  LYS B   6      32.468 -11.443  36.445  1.00 81.16           C  
ATOM   2549  HA  LYS B   6      32.269 -10.375  36.358  1.00 81.16           H  
ATOM   2550  C   LYS B   6      31.425 -12.156  35.581  1.00 81.16           C  
ATOM   2551  CB  LYS B   6      33.853 -11.761  35.860  1.00 81.16           C  
ATOM   2552  HB2 LYS B   6      34.048 -12.829  35.959  1.00 81.16           H  
ATOM   2553  HB3 LYS B   6      33.809 -11.533  34.795  1.00 81.16           H  
ATOM   2554  O   LYS B   6      30.669 -11.529  34.844  1.00 81.16           O  
ATOM   2555  CG  LYS B   6      35.033 -10.990  36.462  1.00 81.16           C  
ATOM   2556  HG2 LYS B   6      35.178 -11.274  37.505  1.00 81.16           H  
ATOM   2557  HG3 LYS B   6      34.844  -9.919  36.391  1.00 81.16           H  
ATOM   2558  CD  LYS B   6      36.278 -11.349  35.640  1.00 81.16           C  
ATOM   2559  HD2 LYS B   6      36.456 -12.422  35.710  1.00 81.16           H  
ATOM   2560  HD3 LYS B   6      36.077 -11.103  34.597  1.00 81.16           H  
ATOM   2561  CE  LYS B   6      37.531 -10.597  36.087  1.00 81.16           C  
ATOM   2562  HE2 LYS B   6      37.289  -9.536  36.150  1.00 81.16           H  
ATOM   2563  HE3 LYS B   6      37.823 -10.951  37.076  1.00 81.16           H  
ATOM   2564  NZ  LYS B   6      38.624 -10.808  35.102  1.00 81.16           N  
ATOM   2565  HZ1 LYS B   6      38.337 -10.467  34.195  1.00 81.16           H  
ATOM   2566  HZ2 LYS B   6      39.468 -10.318  35.361  1.00 81.16           H  
ATOM   2567  HZ3 LYS B   6      38.825 -11.792  34.994  1.00 81.16           H  
ATOM   2568  N   VAL B   7      31.351 -13.483  35.704  1.00 83.34           N  
ATOM   2569  H   VAL B   7      32.010 -13.939  36.318  1.00 83.34           H  
ATOM   2570  CA  VAL B   7      30.430 -14.307  34.907  1.00 83.34           C  
ATOM   2571  HA  VAL B   7      30.563 -14.046  33.857  1.00 83.34           H  
ATOM   2572  C   VAL B   7      28.963 -13.999  35.244  1.00 83.34           C  
ATOM   2573  CB  VAL B   7      30.777 -15.800  35.065  1.00 83.34           C  
ATOM   2574  HB  VAL B   7      30.727 -16.074  36.119  1.00 83.34           H  
ATOM   2575  O   VAL B   7      28.111 -14.057  34.358  1.00 83.34           O  
ATOM   2576  CG1 VAL B   7      29.823 -16.700  34.275  1.00 83.34           C  
ATOM   2577 HG11 VAL B   7      28.813 -16.624  34.678  1.00 83.34           H  
ATOM   2578 HG12 VAL B   7      29.811 -16.401  33.227  1.00 83.34           H  
ATOM   2579 HG13 VAL B   7      30.155 -17.736  34.346  1.00 83.34           H  
ATOM   2580  CG2 VAL B   7      32.187 -16.103  34.534  1.00 83.34           C  
ATOM   2581 HG21 VAL B   7      32.431 -17.153  34.694  1.00 83.34           H  
ATOM   2582 HG22 VAL B   7      32.246 -15.880  33.469  1.00 83.34           H  
ATOM   2583 HG23 VAL B   7      32.938 -15.508  35.053  1.00 83.34           H  
ATOM   2584  N   ALA B   8      28.653 -13.600  36.483  1.00 84.18           N  
ATOM   2585  H   ALA B   8      29.378 -13.569  37.186  1.00 84.18           H  
ATOM   2586  CA  ALA B   8      27.314 -13.142  36.857  1.00 84.18           C  
ATOM   2587  HA  ALA B   8      26.593 -13.886  36.518  1.00 84.18           H  
ATOM   2588  C   ALA B   8      26.919 -11.805  36.197  1.00 84.18           C  
ATOM   2589  CB  ALA B   8      27.227 -13.059  38.385  1.00 84.18           C  
ATOM   2590  HB1 ALA B   8      26.220 -12.759  38.677  1.00 84.18           H  
ATOM   2591  HB2 ALA B   8      27.445 -14.034  38.821  1.00 84.18           H  
ATOM   2592  HB3 ALA B   8      27.941 -12.327  38.762  1.00 84.18           H  
ATOM   2593  O   ALA B   8      25.732 -11.586  35.950  1.00 84.18           O  
ATOM   2594  N   GLU B   9      27.874 -10.924  35.886  1.00 85.58           N  
ATOM   2595  H   GLU B   9      28.832 -11.127  36.131  1.00 85.58           H  
ATOM   2596  CA  GLU B   9      27.612  -9.685  35.141  1.00 85.58           C  
ATOM   2597  HA  GLU B   9      26.665  -9.267  35.482  1.00 85.58           H  
ATOM   2598  C   GLU B   9      27.426  -9.953  33.644  1.00 85.58           C  
ATOM   2599  CB  GLU B   9      28.695  -8.633  35.428  1.00 85.58           C  
ATOM   2600  HB2 GLU B   9      29.682  -9.031  35.194  1.00 85.58           H  
ATOM   2601  HB3 GLU B   9      28.504  -7.758  34.806  1.00 85.58           H  
ATOM   2602  O   GLU B   9      26.435  -9.498  33.071  1.00 85.58           O  
ATOM   2603  CG  GLU B   9      28.623  -8.220  36.907  1.00 85.58           C  
ATOM   2604  HG2 GLU B   9      27.587  -7.976  37.143  1.00 85.58           H  
ATOM   2605  HG3 GLU B   9      28.902  -9.064  37.537  1.00 85.58           H  
ATOM   2606  CD  GLU B   9      29.497  -7.021  37.283  1.00 85.58           C  
ATOM   2607  OE1 GLU B   9      29.148  -6.411  38.322  1.00 85.58           O  
ATOM   2608  OE2 GLU B   9      30.474  -6.731  36.564  1.00 85.58           O  
ATOM   2609  N   TYR B  10      28.270 -10.791  33.031  1.00 82.92           N  
ATOM   2610  H   TYR B  10      29.095 -11.094  33.528  1.00 82.92           H  
ATOM   2611  CA  TYR B  10      28.094 -11.205  31.632  1.00 82.92           C  
ATOM   2612  HA  TYR B  10      28.049 -10.313  31.007  1.00 82.92           H  
ATOM   2613  C   TYR B  10      26.773 -11.955  31.401  1.00 82.92           C  
ATOM   2614  CB  TYR B  10      29.291 -12.057  31.186  1.00 82.92           C  
ATOM   2615  HB2 TYR B  10      29.318 -12.959  31.796  1.00 82.92           H  
ATOM   2616  HB3 TYR B  10      29.126 -12.364  30.153  1.00 82.92           H  
ATOM   2617  O   TYR B  10      26.052 -11.663  30.447  1.00 82.92           O  
ATOM   2618  CG  TYR B  10      30.654 -11.381  31.249  1.00 82.92           C  
ATOM   2619  CD1 TYR B  10      30.802 -10.013  30.934  1.00 82.92           C  
ATOM   2620  HD1 TYR B  10      29.951  -9.409  30.658  1.00 82.92           H  
ATOM   2621  CD2 TYR B  10      31.794 -12.145  31.572  1.00 82.92           C  
ATOM   2622  HD2 TYR B  10      31.695 -13.199  31.788  1.00 82.92           H  
ATOM   2623  CE1 TYR B  10      32.075  -9.413  30.945  1.00 82.92           C  
ATOM   2624  HE1 TYR B  10      32.181  -8.370  30.686  1.00 82.92           H  
ATOM   2625  CE2 TYR B  10      33.070 -11.550  31.573  1.00 82.92           C  
ATOM   2626  HE2 TYR B  10      33.953 -12.137  31.780  1.00 82.92           H  
ATOM   2627  OH  TYR B  10      34.456  -9.631  31.207  1.00 82.92           O  
ATOM   2628  HH  TYR B  10      34.435  -8.764  30.796  1.00 82.92           H  
ATOM   2629  CZ  TYR B  10      33.215 -10.186  31.247  1.00 82.92           C  
ATOM   2630  N   LEU B  11      26.387 -12.862  32.309  1.00 83.52           N  
ATOM   2631  H   LEU B  11      27.023 -13.094  33.058  1.00 83.52           H  
ATOM   2632  CA  LEU B  11      25.094 -13.548  32.236  1.00 83.52           C  
ATOM   2633  HA  LEU B  11      25.010 -13.979  31.238  1.00 83.52           H  
ATOM   2634  C   LEU B  11      23.914 -12.572  32.410  1.00 83.52           C  
ATOM   2635  CB  LEU B  11      25.076 -14.686  33.273  1.00 83.52           C  
ATOM   2636  HB2 LEU B  11      25.129 -14.245  34.269  1.00 83.52           H  
ATOM   2637  HB3 LEU B  11      25.967 -15.298  33.132  1.00 83.52           H  
ATOM   2638  O   LEU B  11      22.864 -12.766  31.795  1.00 83.52           O  
ATOM   2639  CG  LEU B  11      23.842 -15.608  33.203  1.00 83.52           C  
ATOM   2640  HG  LEU B  11      22.934 -15.020  33.340  1.00 83.52           H  
ATOM   2641  CD1 LEU B  11      23.748 -16.371  31.878  1.00 83.52           C  
ATOM   2642 HD11 LEU B  11      23.592 -15.673  31.056  1.00 83.52           H  
ATOM   2643 HD12 LEU B  11      22.900 -17.056  31.903  1.00 83.52           H  
ATOM   2644 HD13 LEU B  11      24.663 -16.936  31.704  1.00 83.52           H  
ATOM   2645  CD2 LEU B  11      23.913 -16.637  34.333  1.00 83.52           C  
ATOM   2646 HD21 LEU B  11      24.805 -17.253  34.220  1.00 83.52           H  
ATOM   2647 HD22 LEU B  11      23.950 -16.123  35.294  1.00 83.52           H  
ATOM   2648 HD23 LEU B  11      23.028 -17.274  34.308  1.00 83.52           H  
ATOM   2649  N   ARG B  12      24.081 -11.497  33.198  1.00 86.39           N  
ATOM   2650  H   ARG B  12      24.975 -11.380  33.654  1.00 86.39           H  
ATOM   2651  CA  ARG B  12      23.081 -10.427  33.335  1.00 86.39           C  
ATOM   2652  HA  ARG B  12      22.108 -10.885  33.511  1.00 86.39           H  
ATOM   2653  C   ARG B  12      22.938  -9.622  32.040  1.00 86.39           C  
ATOM   2654  CB  ARG B  12      23.424  -9.535  34.539  1.00 86.39           C  
ATOM   2655  HB2 ARG B  12      24.324  -8.960  34.323  1.00 86.39           H  
ATOM   2656  HB3 ARG B  12      23.621 -10.177  35.398  1.00 86.39           H  
ATOM   2657  O   ARG B  12      21.807  -9.417  31.615  1.00 86.39           O  
ATOM   2658  CG  ARG B  12      22.290  -8.563  34.908  1.00 86.39           C  
ATOM   2659  HG2 ARG B  12      21.427  -9.129  35.256  1.00 86.39           H  
ATOM   2660  HG3 ARG B  12      21.996  -7.993  34.027  1.00 86.39           H  
ATOM   2661  CD  ARG B  12      22.725  -7.565  35.994  1.00 86.39           C  
ATOM   2662  HD2 ARG B  12      23.517  -6.942  35.578  1.00 86.39           H  
ATOM   2663  HD3 ARG B  12      21.881  -6.918  36.231  1.00 86.39           H  
ATOM   2664  NE  ARG B  12      23.182  -8.243  37.229  1.00 86.39           N  
ATOM   2665  HE  ARG B  12      22.617  -9.017  37.547  1.00 86.39           H  
ATOM   2666  NH1 ARG B  12      25.134  -7.058  37.594  1.00 86.39           N  
ATOM   2667 HH11 ARG B  12      24.932  -6.446  36.817  1.00 86.39           H  
ATOM   2668 HH12 ARG B  12      26.033  -6.966  38.045  1.00 86.39           H  
ATOM   2669  NH2 ARG B  12      24.646  -8.796  38.885  1.00 86.39           N  
ATOM   2670 HH21 ARG B  12      24.106  -9.624  39.096  1.00 86.39           H  
ATOM   2671 HH22 ARG B  12      25.545  -8.646  39.318  1.00 86.39           H  
ATOM   2672  CZ  ARG B  12      24.309  -8.024  37.892  1.00 86.39           C  
ATOM   2673  N   ARG B  13      24.037  -9.218  31.387  1.00 86.63           N  
ATOM   2674  H   ARG B  13      24.939  -9.412  31.799  1.00 86.63           H  
ATOM   2675  CA  ARG B  13      23.979  -8.523  30.083  1.00 86.63           C  
ATOM   2676  HA  ARG B  13      23.323  -7.658  30.184  1.00 86.63           H  
ATOM   2677  C   ARG B  13      23.323  -9.410  29.023  1.00 86.63           C  
ATOM   2678  CB  ARG B  13      25.375  -8.016  29.662  1.00 86.63           C  
ATOM   2679  HB2 ARG B  13      25.761  -7.360  30.442  1.00 86.63           H  
ATOM   2680  HB3 ARG B  13      26.053  -8.866  29.582  1.00 86.63           H  
ATOM   2681  O   ARG B  13      22.288  -9.035  28.490  1.00 86.63           O  
ATOM   2682  CG  ARG B  13      25.403  -7.248  28.322  1.00 86.63           C  
ATOM   2683  HG2 ARG B  13      25.098  -7.920  27.519  1.00 86.63           H  
ATOM   2684  HG3 ARG B  13      26.431  -6.948  28.122  1.00 86.63           H  
ATOM   2685  CD  ARG B  13      24.517  -5.991  28.292  1.00 86.63           C  
ATOM   2686  HD2 ARG B  13      23.478  -6.280  28.451  1.00 86.63           H  
ATOM   2687  HD3 ARG B  13      24.828  -5.327  29.098  1.00 86.63           H  
ATOM   2688  NE  ARG B  13      24.593  -5.301  26.989  1.00 86.63           N  
ATOM   2689  HE  ARG B  13      24.385  -5.876  26.185  1.00 86.63           H  
ATOM   2690  NH1 ARG B  13      24.722  -3.117  27.712  1.00 86.63           N  
ATOM   2691 HH11 ARG B  13      24.781  -3.443  28.666  1.00 86.63           H  
ATOM   2692 HH12 ARG B  13      24.925  -2.161  27.458  1.00 86.63           H  
ATOM   2693  NH2 ARG B  13      24.748  -3.508  25.555  1.00 86.63           N  
ATOM   2694 HH21 ARG B  13      25.054  -4.076  24.777  1.00 86.63           H  
ATOM   2695 HH22 ARG B  13      24.939  -2.531  25.389  1.00 86.63           H  
ATOM   2696  CZ  ARG B  13      24.680  -3.999  26.753  1.00 86.63           C  
ATOM   2697  N   ALA B  14      23.807 -10.639  28.836  1.00 86.06           N  
ATOM   2698  H   ALA B  14      24.651 -10.900  29.324  1.00 86.06           H  
ATOM   2699  CA  ALA B  14      23.258 -11.567  27.842  1.00 86.06           C  
ATOM   2700  HA  ALA B  14      23.377 -11.119  26.856  1.00 86.06           H  
ATOM   2701  C   ALA B  14      21.752 -11.864  28.030  1.00 86.06           C  
ATOM   2702  CB  ALA B  14      24.082 -12.861  27.891  1.00 86.06           C  
ATOM   2703  HB1 ALA B  14      23.722 -13.551  27.128  1.00 86.06           H  
ATOM   2704  HB2 ALA B  14      23.991 -13.326  28.873  1.00 86.06           H  
ATOM   2705  HB3 ALA B  14      25.131 -12.638  27.696  1.00 86.06           H  
ATOM   2706  O   ALA B  14      21.029 -12.034  27.049  1.00 86.06           O  
ATOM   2707  N   THR B  15      21.252 -11.910  29.274  1.00 89.34           N  
ATOM   2708  H   THR B  15      21.878 -11.751  30.051  1.00 89.34           H  
ATOM   2709  CA  THR B  15      19.816 -12.118  29.548  1.00 89.34           C  
ATOM   2710  HA  THR B  15      19.428 -12.799  28.791  1.00 89.34           H  
ATOM   2711  C   THR B  15      18.969 -10.848  29.418  1.00 89.34           C  
ATOM   2712  CB  THR B  15      19.561 -12.797  30.904  1.00 89.34           C  
ATOM   2713  HB  THR B  15      18.491 -12.765  31.108  1.00 89.34           H  
ATOM   2714  O   THR B  15      17.796 -10.953  29.055  1.00 89.34           O  
ATOM   2715  CG2 THR B  15      19.998 -14.262  30.894  1.00 89.34           C  
ATOM   2716 HG21 THR B  15      19.826 -14.704  31.876  1.00 89.34           H  
ATOM   2717 HG22 THR B  15      21.056 -14.341  30.646  1.00 89.34           H  
ATOM   2718 HG23 THR B  15      19.418 -14.811  30.152  1.00 89.34           H  
ATOM   2719  OG1 THR B  15      20.236 -12.169  31.966  1.00 89.34           O  
ATOM   2720  HG1 THR B  15      21.168 -12.385  31.881  1.00 89.34           H  
ATOM   2721  N   LEU B  16      19.536  -9.656  29.642  1.00 91.71           N  
ATOM   2722  H   LEU B  16      20.501  -9.626  29.940  1.00 91.71           H  
ATOM   2723  CA  LEU B  16      18.889  -8.378  29.318  1.00 91.71           C  
ATOM   2724  HA  LEU B  16      17.867  -8.391  29.696  1.00 91.71           H  
ATOM   2725  C   LEU B  16      18.782  -8.179  27.801  1.00 91.71           C  
ATOM   2726  CB  LEU B  16      19.661  -7.218  29.977  1.00 91.71           C  
ATOM   2727  HB2 LEU B  16      19.338  -6.279  29.527  1.00 91.71           H  
ATOM   2728  HB3 LEU B  16      20.720  -7.332  29.749  1.00 91.71           H  
ATOM   2729  O   LEU B  16      17.695  -7.878  27.309  1.00 91.71           O  
ATOM   2730  CG  LEU B  16      19.478  -7.117  31.502  1.00 91.71           C  
ATOM   2731  HG  LEU B  16      19.651  -8.088  31.967  1.00 91.71           H  
ATOM   2732  CD1 LEU B  16      20.479  -6.116  32.080  1.00 91.71           C  
ATOM   2733 HD11 LEU B  16      20.359  -6.045  33.162  1.00 91.71           H  
ATOM   2734 HD12 LEU B  16      21.491  -6.452  31.856  1.00 91.71           H  
ATOM   2735 HD13 LEU B  16      20.328  -5.135  31.630  1.00 91.71           H  
ATOM   2736  CD2 LEU B  16      18.070  -6.650  31.888  1.00 91.71           C  
ATOM   2737 HD21 LEU B  16      18.005  -6.546  32.971  1.00 91.71           H  
ATOM   2738 HD22 LEU B  16      17.864  -5.689  31.417  1.00 91.71           H  
ATOM   2739 HD23 LEU B  16      17.334  -7.386  31.563  1.00 91.71           H  
ATOM   2740  N   ASP B  17      19.857  -8.446  27.063  1.00 91.46           N  
ATOM   2741  H   ASP B  17      20.738  -8.571  27.540  1.00 91.46           H  
ATOM   2742  CA  ASP B  17      19.911  -8.299  25.605  1.00 91.46           C  
ATOM   2743  HA  ASP B  17      19.586  -7.293  25.338  1.00 91.46           H  
ATOM   2744  C   ASP B  17      18.976  -9.302  24.914  1.00 91.46           C  
ATOM   2745  CB  ASP B  17      21.361  -8.478  25.123  1.00 91.46           C  
ATOM   2746  HB2 ASP B  17      21.707  -9.472  25.407  1.00 91.46           H  
ATOM   2747  HB3 ASP B  17      21.374  -8.417  24.034  1.00 91.46           H  
ATOM   2748  O   ASP B  17      18.265  -8.953  23.972  1.00 91.46           O  
ATOM   2749  CG  ASP B  17      22.339  -7.433  25.677  1.00 91.46           C  
ATOM   2750  OD1 ASP B  17      21.893  -6.477  26.345  1.00 91.46           O  
ATOM   2751  OD2 ASP B  17      23.553  -7.610  25.446  1.00 91.46           O  
ATOM   2752  N   LEU B  18      18.886 -10.535  25.432  1.00 91.17           N  
ATOM   2753  H   LEU B  18      19.544 -10.791  26.153  1.00 91.17           H  
ATOM   2754  CA  LEU B  18      17.904 -11.528  24.981  1.00 91.17           C  
ATOM   2755  HA  LEU B  18      18.010 -11.651  23.903  1.00 91.17           H  
ATOM   2756  C   LEU B  18      16.461 -11.074  25.245  1.00 91.17           C  
ATOM   2757  CB  LEU B  18      18.209 -12.869  25.672  1.00 91.17           C  
ATOM   2758  HB2 LEU B  18      18.227 -12.705  26.749  1.00 91.17           H  
ATOM   2759  HB3 LEU B  18      19.203 -13.193  25.365  1.00 91.17           H  
ATOM   2760  O   LEU B  18      15.572 -11.346  24.436  1.00 91.17           O  
ATOM   2761  CG  LEU B  18      17.205 -14.000  25.378  1.00 91.17           C  
ATOM   2762  HG  LEU B  18      16.219 -13.730  25.757  1.00 91.17           H  
ATOM   2763  CD1 LEU B  18      17.093 -14.309  23.887  1.00 91.17           C  
ATOM   2764 HD11 LEU B  18      16.459 -15.180  23.720  1.00 91.17           H  
ATOM   2765 HD12 LEU B  18      16.675 -13.460  23.346  1.00 91.17           H  
ATOM   2766 HD13 LEU B  18      18.089 -14.519  23.497  1.00 91.17           H  
ATOM   2767  CD2 LEU B  18      17.651 -15.275  26.094  1.00 91.17           C  
ATOM   2768 HD21 LEU B  18      17.716 -15.090  27.166  1.00 91.17           H  
ATOM   2769 HD22 LEU B  18      16.939 -16.080  25.911  1.00 91.17           H  
ATOM   2770 HD23 LEU B  18      18.632 -15.578  25.727  1.00 91.17           H  
ATOM   2771  N   ARG B  19      16.205 -10.384  26.364  1.00 91.96           N  
ATOM   2772  H   ARG B  19      16.979 -10.168  26.975  1.00 91.96           H  
ATOM   2773  CA  ARG B  19      14.879  -9.833  26.673  1.00 91.96           C  
ATOM   2774  HA  ARG B  19      14.135 -10.611  26.502  1.00 91.96           H  
ATOM   2775  C   ARG B  19      14.520  -8.691  25.721  1.00 91.96           C  
ATOM   2776  CB  ARG B  19      14.821  -9.409  28.147  1.00 91.96           C  
ATOM   2777  HB2 ARG B  19      15.502  -8.572  28.307  1.00 91.96           H  
ATOM   2778  HB3 ARG B  19      15.151 -10.241  28.769  1.00 91.96           H  
ATOM   2779  O   ARG B  19      13.392  -8.677  25.240  1.00 91.96           O  
ATOM   2780  CG  ARG B  19      13.403  -9.005  28.581  1.00 91.96           C  
ATOM   2781  HG2 ARG B  19      13.016  -8.218  27.933  1.00 91.96           H  
ATOM   2782  HG3 ARG B  19      12.748  -9.872  28.498  1.00 91.96           H  
ATOM   2783  CD  ARG B  19      13.383  -8.503  30.029  1.00 91.96           C  
ATOM   2784  HD2 ARG B  19      13.852  -9.249  30.669  1.00 91.96           H  
ATOM   2785  HD3 ARG B  19      12.344  -8.379  30.333  1.00 91.96           H  
ATOM   2786  NE  ARG B  19      14.080  -7.209  30.159  1.00 91.96           N  
ATOM   2787  HE  ARG B  19      14.372  -6.767  29.299  1.00 91.96           H  
ATOM   2788  NH1 ARG B  19      13.946  -6.987  32.440  1.00 91.96           N  
ATOM   2789 HH11 ARG B  19      13.451  -7.867  32.482  1.00 91.96           H  
ATOM   2790 HH12 ARG B  19      14.076  -6.418  33.264  1.00 91.96           H  
ATOM   2791  NH2 ARG B  19      14.881  -5.367  31.220  1.00 91.96           N  
ATOM   2792 HH21 ARG B  19      15.014  -4.812  32.054  1.00 91.96           H  
ATOM   2793 HH22 ARG B  19      15.125  -4.965  30.326  1.00 91.96           H  
ATOM   2794  CZ  ARG B  19      14.301  -6.532  31.270  1.00 91.96           C  
ATOM   2795  N   ALA B  20      15.466  -7.797  25.427  1.00 95.50           N  
ATOM   2796  H   ALA B  20      16.365  -7.883  25.880  1.00 95.50           H  
ATOM   2797  CA  ALA B  20      15.294  -6.707  24.467  1.00 95.50           C  
ATOM   2798  HA  ALA B  20      14.415  -6.125  24.743  1.00 95.50           H  
ATOM   2799  C   ALA B  20      15.061  -7.240  23.043  1.00 95.50           C  
ATOM   2800  CB  ALA B  20      16.519  -5.788  24.548  1.00 95.50           C  
ATOM   2801  HB1 ALA B  20      17.424  -6.331  24.276  1.00 95.50           H  
ATOM   2802  HB2 ALA B  20      16.628  -5.397  25.559  1.00 95.50           H  
ATOM   2803  HB3 ALA B  20      16.391  -4.951  23.861  1.00 95.50           H  
ATOM   2804  O   ALA B  20      14.066  -6.892  22.415  1.00 95.50           O  
ATOM   2805  N   ALA B  21      15.884  -8.182  22.569  1.00 94.87           N  
ATOM   2806  H   ALA B  21      16.710  -8.419  23.100  1.00 94.87           H  
ATOM   2807  CA  ALA B  21      15.704  -8.796  21.253  1.00 94.87           C  
ATOM   2808  HA  ALA B  21      15.717  -8.003  20.505  1.00 94.87           H  
ATOM   2809  C   ALA B  21      14.347  -9.520  21.130  1.00 94.87           C  
ATOM   2810  CB  ALA B  21      16.886  -9.737  20.986  1.00 94.87           C  
ATOM   2811  HB1 ALA B  21      17.820  -9.178  21.050  1.00 94.87           H  
ATOM   2812  HB2 ALA B  21      16.901 -10.543  21.719  1.00 94.87           H  
ATOM   2813  HB3 ALA B  21      16.798 -10.157  19.984  1.00 94.87           H  
ATOM   2814  O   ALA B  21      13.622  -9.341  20.156  1.00 94.87           O  
ATOM   2815  N   ARG B  22      13.936 -10.279  22.158  1.00 93.87           N  
ATOM   2816  H   ARG B  22      14.560 -10.401  22.942  1.00 93.87           H  
ATOM   2817  CA  ARG B  22      12.594 -10.891  22.196  1.00 93.87           C  
ATOM   2818  HA  ARG B  22      12.418 -11.405  21.252  1.00 93.87           H  
ATOM   2819  C   ARG B  22      11.461  -9.872  22.293  1.00 93.87           C  
ATOM   2820  CB  ARG B  22      12.492 -11.899  23.348  1.00 93.87           C  
ATOM   2821  HB2 ARG B  22      12.893 -11.456  24.260  1.00 93.87           H  
ATOM   2822  HB3 ARG B  22      11.443 -12.139  23.519  1.00 93.87           H  
ATOM   2823  O   ARG B  22      10.329 -10.243  22.006  1.00 93.87           O  
ATOM   2824  CG  ARG B  22      13.223 -13.206  23.022  1.00 93.87           C  
ATOM   2825  HG2 ARG B  22      12.772 -13.656  22.138  1.00 93.87           H  
ATOM   2826  HG3 ARG B  22      14.275 -13.007  22.818  1.00 93.87           H  
ATOM   2827  CD  ARG B  22      13.102 -14.173  24.204  1.00 93.87           C  
ATOM   2828  HD2 ARG B  22      13.599 -13.725  25.065  1.00 93.87           H  
ATOM   2829  HD3 ARG B  22      12.047 -14.321  24.433  1.00 93.87           H  
ATOM   2830  NE  ARG B  22      13.720 -15.474  23.892  1.00 93.87           N  
ATOM   2831  HE  ARG B  22      14.027 -15.604  22.938  1.00 93.87           H  
ATOM   2832  NH1 ARG B  22      13.581 -16.409  25.982  1.00 93.87           N  
ATOM   2833 HH11 ARG B  22      13.762 -17.188  26.599  1.00 93.87           H  
ATOM   2834 HH12 ARG B  22      13.061 -15.599  26.289  1.00 93.87           H  
ATOM   2835  NH2 ARG B  22      14.604 -17.525  24.338  1.00 93.87           N  
ATOM   2836 HH21 ARG B  22      14.913 -17.603  23.380  1.00 93.87           H  
ATOM   2837 HH22 ARG B  22      14.864 -18.259  24.981  1.00 93.87           H  
ATOM   2838  CZ  ARG B  22      13.961 -16.461  24.735  1.00 93.87           C  
ATOM   2839  N   GLN B  23      11.713  -8.648  22.752  1.00 93.27           N  
ATOM   2840  H   GLN B  23      12.665  -8.396  22.974  1.00 93.27           H  
ATOM   2841  CA  GLN B  23      10.722  -7.576  22.739  1.00 93.27           C  
ATOM   2842  HA  GLN B  23       9.746  -7.998  22.977  1.00 93.27           H  
ATOM   2843  C   GLN B  23      10.583  -6.991  21.330  1.00 93.27           C  
ATOM   2844  CB  GLN B  23      11.052  -6.540  23.822  1.00 93.27           C  
ATOM   2845  HB2 GLN B  23      11.154  -7.046  24.783  1.00 93.27           H  
ATOM   2846  HB3 GLN B  23      11.989  -6.036  23.587  1.00 93.27           H  
ATOM   2847  O   GLN B  23       9.469  -7.004  20.817  1.00 93.27           O  
ATOM   2848  CG  GLN B  23       9.942  -5.492  23.926  1.00 93.27           C  
ATOM   2849  HG2 GLN B  23       9.821  -5.031  22.946  1.00 93.27           H  
ATOM   2850  HG3 GLN B  23       8.996  -5.963  24.192  1.00 93.27           H  
ATOM   2851  CD  GLN B  23      10.252  -4.411  24.953  1.00 93.27           C  
ATOM   2852  NE2 GLN B  23       9.998  -3.168  24.626  1.00 93.27           N  
ATOM   2853 HE21 GLN B  23      10.206  -2.416  25.267  1.00 93.27           H  
ATOM   2854 HE22 GLN B  23       9.691  -2.965  23.685  1.00 93.27           H  
ATOM   2855  OE1 GLN B  23      10.700  -4.695  26.059  1.00 93.27           O  
ATOM   2856  N   ARG B  24      11.695  -6.639  20.668  1.00 94.39           N  
ATOM   2857  H   ARG B  24      12.570  -6.636  21.172  1.00 94.39           H  
ATOM   2858  CA  ARG B  24      11.693  -6.122  19.288  1.00 94.39           C  
ATOM   2859  HA  ARG B  24      11.115  -5.198  19.288  1.00 94.39           H  
ATOM   2860  C   ARG B  24      10.986  -7.053  18.299  1.00 94.39           C  
ATOM   2861  CB  ARG B  24      13.134  -5.790  18.855  1.00 94.39           C  
ATOM   2862  HB2 ARG B  24      13.734  -6.699  18.892  1.00 94.39           H  
ATOM   2863  HB3 ARG B  24      13.555  -5.080  19.567  1.00 94.39           H  
ATOM   2864  O   ARG B  24      10.220  -6.583  17.472  1.00 94.39           O  
ATOM   2865  CG  ARG B  24      13.258  -5.183  17.442  1.00 94.39           C  
ATOM   2866  HG2 ARG B  24      12.941  -5.919  16.703  1.00 94.39           H  
ATOM   2867  HG3 ARG B  24      14.306  -4.952  17.254  1.00 94.39           H  
ATOM   2868  CD  ARG B  24      12.432  -3.901  17.260  1.00 94.39           C  
ATOM   2869  HD2 ARG B  24      12.738  -3.165  18.004  1.00 94.39           H  
ATOM   2870  HD3 ARG B  24      11.378  -4.129  17.419  1.00 94.39           H  
ATOM   2871  NE  ARG B  24      12.590  -3.329  15.909  1.00 94.39           N  
ATOM   2872  HE  ARG B  24      13.254  -3.735  15.265  1.00 94.39           H  
ATOM   2873  NH1 ARG B  24      10.873  -1.801  16.011  1.00 94.39           N  
ATOM   2874 HH11 ARG B  24      10.260  -1.172  15.512  1.00 94.39           H  
ATOM   2875 HH12 ARG B  24      10.665  -2.086  16.957  1.00 94.39           H  
ATOM   2876  NH2 ARG B  24      12.084  -2.033  14.140  1.00 94.39           N  
ATOM   2877 HH21 ARG B  24      11.499  -1.389  13.626  1.00 94.39           H  
ATOM   2878 HH22 ARG B  24      12.780  -2.577  13.651  1.00 94.39           H  
ATOM   2879  CZ  ARG B  24      11.846  -2.384  15.367  1.00 94.39           C  
ATOM   2880  N   ILE B  25      11.158  -8.372  18.434  1.00 94.98           N  
ATOM   2881  H   ILE B  25      11.860  -8.689  19.088  1.00 94.98           H  
ATOM   2882  CA  ILE B  25      10.413  -9.362  17.629  1.00 94.98           C  
ATOM   2883  HA  ILE B  25      10.620  -9.183  16.574  1.00 94.98           H  
ATOM   2884  C   ILE B  25       8.891  -9.202  17.800  1.00 94.98           C  
ATOM   2885  CB  ILE B  25      10.874 -10.798  17.973  1.00 94.98           C  
ATOM   2886  HB  ILE B  25      10.816 -10.926  19.054  1.00 94.98           H  
ATOM   2887  O   ILE B  25       8.171  -9.155  16.810  1.00 94.98           O  
ATOM   2888  CG1 ILE B  25      12.334 -11.010  17.521  1.00 94.98           C  
ATOM   2889 HG12 ILE B  25      12.380 -11.035  16.432  1.00 94.98           H  
ATOM   2890 HG13 ILE B  25      12.941 -10.169  17.856  1.00 94.98           H  
ATOM   2891  CG2 ILE B  25       9.983 -11.864  17.315  1.00 94.98           C  
ATOM   2892 HG21 ILE B  25       8.955 -11.790  17.671  1.00 94.98           H  
ATOM   2893 HG22 ILE B  25       9.970 -11.733  16.233  1.00 94.98           H  
ATOM   2894 HG23 ILE B  25      10.322 -12.875  17.542  1.00 94.98           H  
ATOM   2895  CD1 ILE B  25      12.977 -12.283  18.082  1.00 94.98           C  
ATOM   2896 HD11 ILE B  25      14.038 -12.273  17.832  1.00 94.98           H  
ATOM   2897 HD12 ILE B  25      12.526 -13.172  17.642  1.00 94.98           H  
ATOM   2898 HD13 ILE B  25      12.871 -12.312  19.166  1.00 94.98           H  
ATOM   2899  N   ARG B  26       8.391  -9.060  19.037  1.00 92.78           N  
ATOM   2900  H   ARG B  26       9.037  -8.943  19.805  1.00 92.78           H  
ATOM   2901  CA  ARG B  26       6.948  -8.874  19.278  1.00 92.78           C  
ATOM   2902  HA  ARG B  26       6.400  -9.622  18.705  1.00 92.78           H  
ATOM   2903  C   ARG B  26       6.436  -7.531  18.772  1.00 92.78           C  
ATOM   2904  CB  ARG B  26       6.588  -9.013  20.760  1.00 92.78           C  
ATOM   2905  HB2 ARG B  26       7.215  -8.341  21.347  1.00 92.78           H  
ATOM   2906  HB3 ARG B  26       5.550  -8.704  20.885  1.00 92.78           H  
ATOM   2907  O   ARG B  26       5.288  -7.471  18.354  1.00 92.78           O  
ATOM   2908  CG  ARG B  26       6.718 -10.451  21.275  1.00 92.78           C  
ATOM   2909  HG2 ARG B  26       6.196 -11.122  20.593  1.00 92.78           H  
ATOM   2910  HG3 ARG B  26       7.770 -10.736  21.302  1.00 92.78           H  
ATOM   2911  CD  ARG B  26       6.091 -10.593  22.672  1.00 92.78           C  
ATOM   2912  HD2 ARG B  26       5.020 -10.415  22.577  1.00 92.78           H  
ATOM   2913  HD3 ARG B  26       6.221 -11.617  23.022  1.00 92.78           H  
ATOM   2914  NE  ARG B  26       6.648  -9.632  23.649  1.00 92.78           N  
ATOM   2915  HE  ARG B  26       6.122  -8.777  23.761  1.00 92.78           H  
ATOM   2916  NH1 ARG B  26       8.588 -10.743  24.115  1.00 92.78           N  
ATOM   2917 HH11 ARG B  26       8.295 -11.379  23.387  1.00 92.78           H  
ATOM   2918 HH12 ARG B  26       9.581 -10.603  24.229  1.00 92.78           H  
ATOM   2919  NH2 ARG B  26       8.253  -8.716  24.983  1.00 92.78           N  
ATOM   2920 HH21 ARG B  26       7.709  -7.866  25.025  1.00 92.78           H  
ATOM   2921 HH22 ARG B  26       9.171  -8.743  25.402  1.00 92.78           H  
ATOM   2922  CZ  ARG B  26       7.819  -9.704  24.251  1.00 92.78           C  
ATOM   2923  N   GLU B  27       7.254  -6.484  18.812  1.00 92.76           N  
ATOM   2924  H   GLU B  27       8.176  -6.601  19.209  1.00 92.76           H  
ATOM   2925  CA  GLU B  27       6.907  -5.176  18.246  1.00 92.76           C  
ATOM   2926  HA  GLU B  27       5.951  -4.855  18.660  1.00 92.76           H  
ATOM   2927  C   GLU B  27       6.739  -5.289  16.715  1.00 92.76           C  
ATOM   2928  CB  GLU B  27       7.973  -4.140  18.659  1.00 92.76           C  
ATOM   2929  HB2 GLU B  27       7.795  -3.206  18.127  1.00 92.76           H  
ATOM   2930  HB3 GLU B  27       8.950  -4.521  18.360  1.00 92.76           H  
ATOM   2931  O   GLU B  27       5.704  -4.914  16.169  1.00 92.76           O  
ATOM   2932  CG  GLU B  27       7.959  -3.856  20.180  1.00 92.76           C  
ATOM   2933  HG2 GLU B  27       7.808  -4.790  20.721  1.00 92.76           H  
ATOM   2934  HG3 GLU B  27       7.105  -3.216  20.402  1.00 92.76           H  
ATOM   2935  CD  GLU B  27       9.245  -3.210  20.734  1.00 92.76           C  
ATOM   2936  OE1 GLU B  27       9.264  -2.935  21.961  1.00 92.76           O  
ATOM   2937  OE2 GLU B  27      10.251  -3.105  19.995  1.00 92.76           O  
ATOM   2938  N   LEU B  28       7.697  -5.928  16.036  1.00 93.63           N  
ATOM   2939  H   LEU B  28       8.515  -6.229  16.546  1.00 93.63           H  
ATOM   2940  CA  LEU B  28       7.680  -6.160  14.585  1.00 93.63           C  
ATOM   2941  HA  LEU B  28       7.564  -5.205  14.073  1.00 93.63           H  
ATOM   2942  C   LEU B  28       6.526  -7.064  14.110  1.00 93.63           C  
ATOM   2943  CB  LEU B  28       9.026  -6.793  14.192  1.00 93.63           C  
ATOM   2944  HB2 LEU B  28       8.954  -7.178  13.175  1.00 93.63           H  
ATOM   2945  HB3 LEU B  28       9.206  -7.643  14.851  1.00 93.63           H  
ATOM   2946  O   LEU B  28       5.884  -6.767  13.103  1.00 93.63           O  
ATOM   2947  CG  LEU B  28      10.225  -5.835  14.269  1.00 93.63           C  
ATOM   2948  HG  LEU B  28      10.209  -5.277  15.205  1.00 93.63           H  
ATOM   2949  CD1 LEU B  28      11.520  -6.645  14.214  1.00 93.63           C  
ATOM   2950 HD11 LEU B  28      11.574  -7.186  13.269  1.00 93.63           H  
ATOM   2951 HD12 LEU B  28      11.552  -7.350  15.045  1.00 93.63           H  
ATOM   2952 HD13 LEU B  28      12.372  -5.969  14.281  1.00 93.63           H  
ATOM   2953  CD2 LEU B  28      10.202  -4.845  13.109  1.00 93.63           C  
ATOM   2954 HD21 LEU B  28      11.122  -4.262  13.097  1.00 93.63           H  
ATOM   2955 HD22 LEU B  28       9.357  -4.163  13.206  1.00 93.63           H  
ATOM   2956 HD23 LEU B  28      10.129  -5.376  12.160  1.00 93.63           H  
ATOM   2957  N   GLU B  29       6.264  -8.168  14.813  1.00 91.34           N  
ATOM   2958  H   GLU B  29       6.889  -8.403  15.571  1.00 91.34           H  
ATOM   2959  CA  GLU B  29       5.255  -9.166  14.418  1.00 91.34           C  
ATOM   2960  HA  GLU B  29       5.214  -9.237  13.331  1.00 91.34           H  
ATOM   2961  C   GLU B  29       3.837  -8.797  14.899  1.00 91.34           C  
ATOM   2962  CB  GLU B  29       5.661 -10.554  14.969  1.00 91.34           C  
ATOM   2963  HB2 GLU B  29       5.812 -10.471  16.046  1.00 91.34           H  
ATOM   2964  HB3 GLU B  29       4.845 -11.255  14.794  1.00 91.34           H  
ATOM   2965  O   GLU B  29       2.852  -9.074  14.217  1.00 91.34           O  
ATOM   2966  CG  GLU B  29       6.933 -11.120  14.306  1.00 91.34           C  
ATOM   2967  HG2 GLU B  29       6.726 -11.252  13.244  1.00 91.34           H  
ATOM   2968  HG3 GLU B  29       7.735 -10.387  14.398  1.00 91.34           H  
ATOM   2969  CD  GLU B  29       7.438 -12.459  14.889  1.00 91.34           C  
ATOM   2970  OE1 GLU B  29       8.186 -13.173  14.168  1.00 91.34           O  
ATOM   2971  OE2 GLU B  29       7.157 -12.770  16.070  1.00 91.34           O  
ATOM   2972  N   SER B  30       3.711  -8.193  16.088  1.00 87.29           N  
ATOM   2973  H   SER B  30       4.557  -7.902  16.557  1.00 87.29           H  
ATOM   2974  CA  SER B  30       2.477  -8.281  16.889  1.00 87.29           C  
ATOM   2975  HA  SER B  30       1.637  -8.402  16.205  1.00 87.29           H  
ATOM   2976  C   SER B  30       2.122  -7.055  17.746  1.00 87.29           C  
ATOM   2977  CB  SER B  30       2.529  -9.553  17.757  1.00 87.29           C  
ATOM   2978  HB2 SER B  30       1.565  -9.702  18.245  1.00 87.29           H  
ATOM   2979  HB3 SER B  30       2.716 -10.413  17.114  1.00 87.29           H  
ATOM   2980  O   SER B  30       1.234  -7.172  18.592  1.00 87.29           O  
ATOM   2981  OG  SER B  30       3.548  -9.481  18.744  1.00 87.29           O  
ATOM   2982  HG  SER B  30       4.101  -8.728  18.521  1.00 87.29           H  
ATOM   2983  N   ASP B  31       2.762  -5.886  17.569  1.00 92.49           N  
ATOM   2984  H   ASP B  31       3.539  -5.822  16.927  1.00 92.49           H  
ATOM   2985  CA  ASP B  31       2.434  -4.719  18.412  1.00 92.49           C  
ATOM   2986  HA  ASP B  31       2.636  -5.032  19.436  1.00 92.49           H  
ATOM   2987  C   ASP B  31       0.946  -4.337  18.257  1.00 92.49           C  
ATOM   2988  CB  ASP B  31       3.328  -3.492  18.133  1.00 92.49           C  
ATOM   2989  HB2 ASP B  31       4.329  -3.831  17.865  1.00 92.49           H  
ATOM   2990  HB3 ASP B  31       2.931  -2.936  17.284  1.00 92.49           H  
ATOM   2991  O   ASP B  31       0.472  -4.200  17.116  1.00 92.49           O  
ATOM   2992  CG  ASP B  31       3.483  -2.546  19.341  1.00 92.49           C  
ATOM   2993  OD1 ASP B  31       3.129  -2.952  20.471  1.00 92.49           O  
ATOM   2994  OD2 ASP B  31       4.001  -1.425  19.145  1.00 92.49           O  
ATOM   2995  N   PRO B  32       0.174  -4.192  19.351  1.00 96.58           N  
ATOM   2996  CA  PRO B  32      -1.201  -3.726  19.275  1.00 96.58           C  
ATOM   2997  HA  PRO B  32      -1.742  -4.344  18.558  1.00 96.58           H  
ATOM   2998  C   PRO B  32      -1.253  -2.261  18.839  1.00 96.58           C  
ATOM   2999  CB  PRO B  32      -1.796  -3.930  20.671  1.00 96.58           C  
ATOM   3000  HB2 PRO B  32      -1.776  -2.997  21.233  1.00 96.58           H  
ATOM   3001  HB3 PRO B  32      -2.811  -4.323  20.605  1.00 96.58           H  
ATOM   3002  O   PRO B  32      -0.468  -1.435  19.303  1.00 96.58           O  
ATOM   3003  CG  PRO B  32      -0.862  -4.939  21.333  1.00 96.58           C  
ATOM   3004  HG2 PRO B  32      -1.142  -5.951  21.042  1.00 96.58           H  
ATOM   3005  HG3 PRO B  32      -0.851  -4.833  22.418  1.00 96.58           H  
ATOM   3006  CD  PRO B  32       0.483  -4.586  20.716  1.00 96.58           C  
ATOM   3007  HD2 PRO B  32       1.141  -5.455  20.760  1.00 96.58           H  
ATOM   3008  HD3 PRO B  32       0.922  -3.743  21.249  1.00 96.58           H  
ATOM   3009  N   LEU B  33      -2.208  -1.919  17.978  1.00 98.63           N  
ATOM   3010  H   LEU B  33      -2.860  -2.625  17.670  1.00 98.63           H  
ATOM   3011  CA  LEU B  33      -2.339  -0.566  17.436  1.00 98.63           C  
ATOM   3012  HA  LEU B  33      -1.439   0.005  17.666  1.00 98.63           H  
ATOM   3013  C   LEU B  33      -3.517   0.144  18.104  1.00 98.63           C  
ATOM   3014  CB  LEU B  33      -2.459  -0.608  15.904  1.00 98.63           C  
ATOM   3015  HB2 LEU B  33      -2.367   0.410  15.525  1.00 98.63           H  
ATOM   3016  HB3 LEU B  33      -3.458  -0.962  15.646  1.00 98.63           H  
ATOM   3017  O   LEU B  33      -4.615  -0.407  18.174  1.00 98.63           O  
ATOM   3018  CG  LEU B  33      -1.421  -1.498  15.194  1.00 98.63           C  
ATOM   3019  HG  LEU B  33      -1.467  -2.512  15.591  1.00 98.63           H  
ATOM   3020  CD1 LEU B  33      -1.760  -1.596  13.711  1.00 98.63           C  
ATOM   3021 HD11 LEU B  33      -1.652  -0.620  13.238  1.00 98.63           H  
ATOM   3022 HD12 LEU B  33      -1.081  -2.313  13.249  1.00 98.63           H  
ATOM   3023 HD13 LEU B  33      -2.783  -1.949  13.582  1.00 98.63           H  
ATOM   3024  CD2 LEU B  33       0.007  -0.973  15.349  1.00 98.63           C  
ATOM   3025 HD21 LEU B  33       0.693  -1.578  14.756  1.00 98.63           H  
ATOM   3026 HD22 LEU B  33       0.065   0.065  15.022  1.00 98.63           H  
ATOM   3027 HD23 LEU B  33       0.311  -1.039  16.394  1.00 98.63           H  
ATOM   3028  N   ALA B  34      -3.306   1.354  18.607  1.00 98.75           N  
ATOM   3029  H   ALA B  34      -2.432   1.806  18.379  1.00 98.75           H  
ATOM   3030  CA  ALA B  34      -4.361   2.188  19.160  1.00 98.75           C  
ATOM   3031  HA  ALA B  34      -5.073   1.566  19.702  1.00 98.75           H  
ATOM   3032  C   ALA B  34      -5.107   2.915  18.037  1.00 98.75           C  
ATOM   3033  CB  ALA B  34      -3.743   3.179  20.149  1.00 98.75           C  
ATOM   3034  HB1 ALA B  34      -3.360   2.647  21.020  1.00 98.75           H  
ATOM   3035  HB2 ALA B  34      -2.931   3.724  19.667  1.00 98.75           H  
ATOM   3036  HB3 ALA B  34      -4.499   3.895  20.469  1.00 98.75           H  
ATOM   3037  O   ALA B  34      -4.497   3.624  17.240  1.00 98.75           O  
ATOM   3038  N   ILE B  35      -6.435   2.795  18.017  1.00 98.86           N  
ATOM   3039  H   ILE B  35      -6.868   2.203  18.712  1.00 98.86           H  
ATOM   3040  CA  ILE B  35      -7.298   3.746  17.312  1.00 98.86           C  
ATOM   3041  HA  ILE B  35      -6.812   4.080  16.395  1.00 98.86           H  
ATOM   3042  C   ILE B  35      -7.453   4.942  18.252  1.00 98.86           C  
ATOM   3043  CB  ILE B  35      -8.657   3.105  16.941  1.00 98.86           C  
ATOM   3044  HB  ILE B  35      -9.138   2.760  17.856  1.00 98.86           H  
ATOM   3045  O   ILE B  35      -8.031   4.789  19.330  1.00 98.86           O  
ATOM   3046  CG1 ILE B  35      -8.458   1.890  16.004  1.00 98.86           C  
ATOM   3047 HG12 ILE B  35      -7.728   1.211  16.444  1.00 98.86           H  
ATOM   3048 HG13 ILE B  35      -8.060   2.232  15.049  1.00 98.86           H  
ATOM   3049  CG2 ILE B  35      -9.570   4.154  16.277  1.00 98.86           C  
ATOM   3050 HG21 ILE B  35      -9.118   4.518  15.354  1.00 98.86           H  
ATOM   3051 HG22 ILE B  35     -10.549   3.728  16.058  1.00 98.86           H  
ATOM   3052 HG23 ILE B  35      -9.729   5.002  16.942  1.00 98.86           H  
ATOM   3053  CD1 ILE B  35      -9.731   1.072  15.746  1.00 98.86           C  
ATOM   3054 HD11 ILE B  35     -10.149   0.729  16.693  1.00 98.86           H  
ATOM   3055 HD12 ILE B  35      -9.483   0.203  15.136  1.00 98.86           H  
ATOM   3056 HD13 ILE B  35     -10.472   1.665  15.211  1.00 98.86           H  
ATOM   3057  N   VAL B  36      -6.925   6.104  17.868  1.00 98.62           N  
ATOM   3058  H   VAL B  36      -6.442   6.133  16.982  1.00 98.62           H  
ATOM   3059  CA  VAL B  36      -6.956   7.340  18.677  1.00 98.62           C  
ATOM   3060  HA  VAL B  36      -7.321   7.100  19.676  1.00 98.62           H  
ATOM   3061  C   VAL B  36      -7.938   8.378  18.138  1.00 98.62           C  
ATOM   3062  CB  VAL B  36      -5.549   7.944  18.863  1.00 98.62           C  
ATOM   3063  HB  VAL B  36      -5.652   8.883  19.407  1.00 98.62           H  
ATOM   3064  O   VAL B  36      -8.504   9.141  18.910  1.00 98.62           O  
ATOM   3065  CG1 VAL B  36      -4.681   7.007  19.712  1.00 98.62           C  
ATOM   3066 HG11 VAL B  36      -5.177   6.799  20.660  1.00 98.62           H  
ATOM   3067 HG12 VAL B  36      -4.491   6.077  19.178  1.00 98.62           H  
ATOM   3068 HG13 VAL B  36      -3.727   7.491  19.918  1.00 98.62           H  
ATOM   3069  CG2 VAL B  36      -4.820   8.232  17.543  1.00 98.62           C  
ATOM   3070 HG21 VAL B  36      -4.613   7.307  17.006  1.00 98.62           H  
ATOM   3071 HG22 VAL B  36      -3.870   8.721  17.760  1.00 98.62           H  
ATOM   3072 HG23 VAL B  36      -5.416   8.898  16.919  1.00 98.62           H  
ATOM   3073  N   GLY B  37      -8.216   8.360  16.832  1.00 98.70           N  
ATOM   3074  H   GLY B  37      -7.732   7.685  16.257  1.00 98.70           H  
ATOM   3075  CA  GLY B  37      -9.226   9.203  16.188  1.00 98.70           C  
ATOM   3076  HA2 GLY B  37      -8.739   9.953  15.565  1.00 98.70           H  
ATOM   3077  HA3 GLY B  37      -9.818   9.726  16.939  1.00 98.70           H  
ATOM   3078  C   GLY B  37     -10.158   8.390  15.299  1.00 98.70           C  
ATOM   3079  O   GLY B  37      -9.772   7.348  14.768  1.00 98.70           O  
ATOM   3080  N   MET B  38     -11.393   8.861  15.126  1.00 98.73           N  
ATOM   3081  H   MET B  38     -11.635   9.730  15.580  1.00 98.73           H  
ATOM   3082  CA  MET B  38     -12.364   8.299  14.180  1.00 98.73           C  
ATOM   3083  HA  MET B  38     -11.835   7.857  13.336  1.00 98.73           H  
ATOM   3084  C   MET B  38     -13.300   9.389  13.670  1.00 98.73           C  
ATOM   3085  CB  MET B  38     -13.255   7.228  14.830  1.00 98.73           C  
ATOM   3086  HB2 MET B  38     -13.940   6.852  14.071  1.00 98.73           H  
ATOM   3087  HB3 MET B  38     -13.844   7.699  15.617  1.00 98.73           H  
ATOM   3088  O   MET B  38     -13.830  10.157  14.475  1.00 98.73           O  
ATOM   3089  CG  MET B  38     -12.520   6.033  15.436  1.00 98.73           C  
ATOM   3090  HG2 MET B  38     -11.984   6.361  16.326  1.00 98.73           H  
ATOM   3091  HG3 MET B  38     -11.784   5.675  14.716  1.00 98.73           H  
ATOM   3092  SD  MET B  38     -13.604   4.645  15.882  1.00 98.73           S  
ATOM   3093  CE  MET B  38     -14.791   5.452  16.996  1.00 98.73           C  
ATOM   3094  HE1 MET B  38     -14.263   5.901  17.837  1.00 98.73           H  
ATOM   3095  HE2 MET B  38     -15.347   6.221  16.461  1.00 98.73           H  
ATOM   3096  HE3 MET B  38     -15.500   4.714  17.372  1.00 98.73           H  
ATOM   3097  N   ALA B  39     -13.587   9.382  12.373  1.00 98.83           N  
ATOM   3098  H   ALA B  39     -13.083   8.747  11.771  1.00 98.83           H  
ATOM   3099  CA  ALA B  39     -14.656  10.158  11.756  1.00 98.83           C  
ATOM   3100  HA  ALA B  39     -15.432  10.353  12.497  1.00 98.83           H  
ATOM   3101  C   ALA B  39     -15.300   9.366  10.605  1.00 98.83           C  
ATOM   3102  CB  ALA B  39     -14.089  11.503  11.304  1.00 98.83           C  
ATOM   3103  HB1 ALA B  39     -14.872  12.104  10.842  1.00 98.83           H  
ATOM   3104  HB2 ALA B  39     -13.288  11.337  10.584  1.00 98.83           H  
ATOM   3105  HB3 ALA B  39     -13.689  12.044  12.161  1.00 98.83           H  
ATOM   3106  O   ALA B  39     -14.703   8.440  10.049  1.00 98.83           O  
ATOM   3107  N   CYS B  40     -16.544   9.695  10.261  1.00 98.78           N  
ATOM   3108  H   CYS B  40     -16.980  10.503  10.682  1.00 98.78           H  
ATOM   3109  CA  CYS B  40     -17.273   9.026   9.187  1.00 98.78           C  
ATOM   3110  HA  CYS B  40     -16.608   8.923   8.329  1.00 98.78           H  
ATOM   3111  C   CYS B  40     -18.492   9.825   8.741  1.00 98.78           C  
ATOM   3112  CB  CYS B  40     -17.734   7.629   9.642  1.00 98.78           C  
ATOM   3113  HB2 CYS B  40     -18.319   7.169   8.845  1.00 98.78           H  
ATOM   3114  HB3 CYS B  40     -16.860   7.003   9.826  1.00 98.78           H  
ATOM   3115  O   CYS B  40     -19.131  10.488   9.558  1.00 98.78           O  
ATOM   3116  SG  CYS B  40     -18.749   7.728  11.150  1.00 98.78           S  
ATOM   3117  HG  CYS B  40     -19.253   8.938  10.889  1.00 98.78           H  
ATOM   3118  N   ARG B  41     -18.888   9.635   7.479  1.00 98.68           N  
ATOM   3119  H   ARG B  41     -18.338   9.011   6.906  1.00 98.68           H  
ATOM   3120  CA  ARG B  41     -20.224   9.993   6.997  1.00 98.68           C  
ATOM   3121  HA  ARG B  41     -20.829  10.253   7.866  1.00 98.68           H  
ATOM   3122  C   ARG B  41     -20.873   8.780   6.356  1.00 98.68           C  
ATOM   3123  CB  ARG B  41     -20.208  11.220   6.078  1.00 98.68           C  
ATOM   3124  HB2 ARG B  41     -19.668  10.993   5.159  1.00 98.68           H  
ATOM   3125  HB3 ARG B  41     -21.238  11.472   5.824  1.00 98.68           H  
ATOM   3126  O   ARG B  41     -20.247   8.105   5.537  1.00 98.68           O  
ATOM   3127  CG  ARG B  41     -19.554  12.421   6.776  1.00 98.68           C  
ATOM   3128  HG2 ARG B  41     -19.989  12.560   7.766  1.00 98.68           H  
ATOM   3129  HG3 ARG B  41     -18.487  12.233   6.889  1.00 98.68           H  
ATOM   3130  CD  ARG B  41     -19.747  13.699   5.968  1.00 98.68           C  
ATOM   3131  HD2 ARG B  41     -19.426  13.506   4.944  1.00 98.68           H  
ATOM   3132  HD3 ARG B  41     -20.803  13.970   5.966  1.00 98.68           H  
ATOM   3133  NE  ARG B  41     -18.952  14.801   6.536  1.00 98.68           N  
ATOM   3134  HE  ARG B  41     -18.639  14.734   7.494  1.00 98.68           H  
ATOM   3135  NH1 ARG B  41     -18.714  16.033   4.608  1.00 98.68           N  
ATOM   3136 HH11 ARG B  41     -19.256  15.386   4.054  1.00 98.68           H  
ATOM   3137 HH12 ARG B  41     -18.232  16.820   4.197  1.00 98.68           H  
ATOM   3138  NH2 ARG B  41     -17.741  16.719   6.450  1.00 98.68           N  
ATOM   3139 HH21 ARG B  41     -17.345  17.434   5.855  1.00 98.68           H  
ATOM   3140 HH22 ARG B  41     -17.389  16.580   7.386  1.00 98.68           H  
ATOM   3141  CZ  ARG B  41     -18.482  15.836   5.873  1.00 98.68           C  
ATOM   3142  N   LEU B  42     -22.101   8.479   6.767  1.00 98.80           N  
ATOM   3143  H   LEU B  42     -22.576   9.148   7.356  1.00 98.80           H  
ATOM   3144  CA  LEU B  42     -22.845   7.276   6.381  1.00 98.80           C  
ATOM   3145  HA  LEU B  42     -22.440   6.912   5.437  1.00 98.80           H  
ATOM   3146  C   LEU B  42     -24.328   7.626   6.133  1.00 98.80           C  
ATOM   3147  CB  LEU B  42     -22.659   6.173   7.454  1.00 98.80           C  
ATOM   3148  HB2 LEU B  42     -23.247   5.298   7.178  1.00 98.80           H  
ATOM   3149  HB3 LEU B  42     -23.058   6.539   8.400  1.00 98.80           H  
ATOM   3150  O   LEU B  42     -24.778   8.690   6.564  1.00 98.80           O  
ATOM   3151  CG  LEU B  42     -21.201   5.725   7.680  1.00 98.80           C  
ATOM   3152  HG  LEU B  42     -20.574   6.594   7.880  1.00 98.80           H  
ATOM   3153  CD1 LEU B  42     -21.097   4.814   8.900  1.00 98.80           C  
ATOM   3154 HD11 LEU B  42     -21.420   5.373   9.779  1.00 98.80           H  
ATOM   3155 HD12 LEU B  42     -21.727   3.934   8.774  1.00 98.80           H  
ATOM   3156 HD13 LEU B  42     -20.060   4.513   9.048  1.00 98.80           H  
ATOM   3157  CD2 LEU B  42     -20.627   4.970   6.482  1.00 98.80           C  
ATOM   3158 HD21 LEU B  42     -19.547   4.879   6.604  1.00 98.80           H  
ATOM   3159 HD22 LEU B  42     -20.808   5.529   5.564  1.00 98.80           H  
ATOM   3160 HD23 LEU B  42     -21.082   3.984   6.389  1.00 98.80           H  
ATOM   3161  N   PRO B  43     -25.092   6.770   5.431  1.00 98.35           N  
ATOM   3162  CA  PRO B  43     -26.494   7.035   5.120  1.00 98.35           C  
ATOM   3163  HA  PRO B  43     -26.531   7.912   4.475  1.00 98.35           H  
ATOM   3164  C   PRO B  43     -27.368   7.296   6.350  1.00 98.35           C  
ATOM   3165  CB  PRO B  43     -26.983   5.810   4.340  1.00 98.35           C  
ATOM   3166  HB2 PRO B  43     -27.358   5.050   5.025  1.00 98.35           H  
ATOM   3167  HB3 PRO B  43     -27.749   6.077   3.612  1.00 98.35           H  
ATOM   3168  O   PRO B  43     -27.169   6.690   7.405  1.00 98.35           O  
ATOM   3169  CG  PRO B  43     -25.706   5.302   3.675  1.00 98.35           C  
ATOM   3170  HG2 PRO B  43     -25.486   5.892   2.785  1.00 98.35           H  
ATOM   3171  HG3 PRO B  43     -25.767   4.240   3.437  1.00 98.35           H  
ATOM   3172  CD  PRO B  43     -24.647   5.572   4.735  1.00 98.35           C  
ATOM   3173  HD2 PRO B  43     -23.678   5.710   4.255  1.00 98.35           H  
ATOM   3174  HD3 PRO B  43     -24.607   4.739   5.437  1.00 98.35           H  
ATOM   3175  N   GLY B  44     -28.378   8.154   6.183  1.00 97.51           N  
ATOM   3176  H   GLY B  44     -28.435   8.657   5.309  1.00 97.51           H  
ATOM   3177  CA  GLY B  44     -29.343   8.488   7.235  1.00 97.51           C  
ATOM   3178  HA2 GLY B  44     -30.273   8.805   6.763  1.00 97.51           H  
ATOM   3179  HA3 GLY B  44     -29.547   7.608   7.845  1.00 97.51           H  
ATOM   3180  C   GLY B  44     -28.880   9.615   8.159  1.00 97.51           C  
ATOM   3181  O   GLY B  44     -29.130   9.550   9.362  1.00 97.51           O  
ATOM   3182  N   GLY B  45     -28.191  10.627   7.621  1.00 96.50           N  
ATOM   3183  H   GLY B  45     -28.084  10.678   6.618  1.00 96.50           H  
ATOM   3184  CA  GLY B  45     -27.746  11.793   8.385  1.00 96.50           C  
ATOM   3185  HA2 GLY B  45     -28.586  12.189   8.955  1.00 96.50           H  
ATOM   3186  HA3 GLY B  45     -27.425  12.560   7.680  1.00 96.50           H  
ATOM   3187  C   GLY B  45     -26.588  11.534   9.355  1.00 96.50           C  
ATOM   3188  O   GLY B  45     -26.363  12.342  10.255  1.00 96.50           O  
ATOM   3189  N   VAL B  46     -25.846  10.430   9.206  1.00 98.24           N  
ATOM   3190  H   VAL B  46     -26.036   9.824   8.420  1.00 98.24           H  
ATOM   3191  CA  VAL B  46     -24.667  10.157  10.040  1.00 98.24           C  
ATOM   3192  HA  VAL B  46     -24.912  10.400  11.074  1.00 98.24           H  
ATOM   3193  C   VAL B  46     -23.521  11.060   9.600  1.00 98.24           C  
ATOM   3194  CB  VAL B  46     -24.262   8.673   9.989  1.00 98.24           C  
ATOM   3195  HB  VAL B  46     -24.151   8.375   8.946  1.00 98.24           H  
ATOM   3196  O   VAL B  46     -22.945  10.848   8.533  1.00 98.24           O  
ATOM   3197  CG1 VAL B  46     -22.938   8.375  10.704  1.00 98.24           C  
ATOM   3198 HG11 VAL B  46     -22.112   8.899  10.222  1.00 98.24           H  
ATOM   3199 HG12 VAL B  46     -23.000   8.686  11.747  1.00 98.24           H  
ATOM   3200 HG13 VAL B  46     -22.729   7.306  10.657  1.00 98.24           H  
ATOM   3201  CG2 VAL B  46     -25.340   7.795  10.624  1.00 98.24           C  
ATOM   3202 HG21 VAL B  46     -26.267   7.911  10.064  1.00 98.24           H  
ATOM   3203 HG22 VAL B  46     -25.507   8.086  11.661  1.00 98.24           H  
ATOM   3204 HG23 VAL B  46     -25.036   6.749  10.581  1.00 98.24           H  
ATOM   3205  N   SER B  47     -23.167  12.037  10.439  1.00 96.54           N  
ATOM   3206  H   SER B  47     -23.746  12.226  11.245  1.00 96.54           H  
ATOM   3207  CA  SER B  47     -22.006  12.921  10.251  1.00 96.54           C  
ATOM   3208  HA  SER B  47     -21.570  12.723   9.272  1.00 96.54           H  
ATOM   3209  C   SER B  47     -20.883  12.680  11.268  1.00 96.54           C  
ATOM   3210  CB  SER B  47     -22.455  14.384  10.255  1.00 96.54           C  
ATOM   3211  HB2 SER B  47     -21.610  15.022   9.997  1.00 96.54           H  
ATOM   3212  HB3 SER B  47     -23.235  14.516   9.505  1.00 96.54           H  
ATOM   3213  O   SER B  47     -19.850  13.342  11.219  1.00 96.54           O  
ATOM   3214  OG  SER B  47     -22.949  14.761  11.522  1.00 96.54           O  
ATOM   3215  HG  SER B  47     -23.691  15.360  11.411  1.00 96.54           H  
ATOM   3216  N   SER B  48     -21.069  11.736  12.195  1.00 97.41           N  
ATOM   3217  H   SER B  48     -21.966  11.274  12.226  1.00 97.41           H  
ATOM   3218  CA  SER B  48     -20.103  11.411  13.244  1.00 97.41           C  
ATOM   3219  HA  SER B  48     -19.102  11.543  12.833  1.00 97.41           H  
ATOM   3220  C   SER B  48     -20.254   9.968  13.756  1.00 97.41           C  
ATOM   3221  CB  SER B  48     -20.284  12.394  14.409  1.00 97.41           C  
ATOM   3222  HB2 SER B  48     -20.235  13.417  14.036  1.00 97.41           H  
ATOM   3223  HB3 SER B  48     -19.476  12.251  15.127  1.00 97.41           H  
ATOM   3224  O   SER B  48     -21.322   9.365  13.608  1.00 97.41           O  
ATOM   3225  OG  SER B  48     -21.519  12.188  15.065  1.00 97.41           O  
ATOM   3226  HG  SER B  48     -22.221  12.524  14.502  1.00 97.41           H  
ATOM   3227  N   PRO B  49     -19.229   9.402  14.425  1.00 98.63           N  
ATOM   3228  CA  PRO B  49     -19.356   8.146  15.165  1.00 98.63           C  
ATOM   3229  HA  PRO B  49     -19.534   7.342  14.451  1.00 98.63           H  
ATOM   3230  C   PRO B  49     -20.494   8.145  16.201  1.00 98.63           C  
ATOM   3231  CB  PRO B  49     -17.991   7.932  15.830  1.00 98.63           C  
ATOM   3232  HB2 PRO B  49     -17.971   8.412  16.809  1.00 98.63           H  
ATOM   3233  HB3 PRO B  49     -17.751   6.873  15.922  1.00 98.63           H  
ATOM   3234  O   PRO B  49     -21.132   7.112  16.401  1.00 98.63           O  
ATOM   3235  CG  PRO B  49     -17.028   8.655  14.890  1.00 98.63           C  
ATOM   3236  HG2 PRO B  49     -16.111   8.953  15.398  1.00 98.63           H  
ATOM   3237  HG3 PRO B  49     -16.803   8.022  14.031  1.00 98.63           H  
ATOM   3238  CD  PRO B  49     -17.851   9.860  14.439  1.00 98.63           C  
ATOM   3239  HD2 PRO B  49     -17.523  10.184  13.451  1.00 98.63           H  
ATOM   3240  HD3 PRO B  49     -17.758  10.673  15.158  1.00 98.63           H  
ATOM   3241  N   GLU B  50     -20.804   9.285  16.832  1.00 96.92           N  
ATOM   3242  H   GLU B  50     -20.250  10.113  16.667  1.00 96.92           H  
ATOM   3243  CA  GLU B  50     -21.935   9.403  17.765  1.00 96.92           C  
ATOM   3244  HA  GLU B  50     -21.901   8.571  18.469  1.00 96.92           H  
ATOM   3245  C   GLU B  50     -23.290   9.318  17.050  1.00 96.92           C  
ATOM   3246  CB  GLU B  50     -21.869  10.710  18.572  1.00 96.92           C  
ATOM   3247  HB2 GLU B  50     -22.771  10.769  19.180  1.00 96.92           H  
ATOM   3248  HB3 GLU B  50     -21.880  11.566  17.898  1.00 96.92           H  
ATOM   3249  O   GLU B  50     -24.230   8.741  17.598  1.00 96.92           O  
ATOM   3250  CG  GLU B  50     -20.670  10.808  19.531  1.00 96.92           C  
ATOM   3251  HG2 GLU B  50     -20.642   9.909  20.147  1.00 96.92           H  
ATOM   3252  HG3 GLU B  50     -20.836  11.658  20.193  1.00 96.92           H  
ATOM   3253  CD  GLU B  50     -19.326  11.001  18.816  1.00 96.92           C  
ATOM   3254  OE1 GLU B  50     -18.289  10.521  19.312  1.00 96.92           O  
ATOM   3255  OE2 GLU B  50     -19.285  11.626  17.734  1.00 96.92           O  
ATOM   3256  N   ASP B  51     -23.406   9.835  15.824  1.00 97.78           N  
ATOM   3257  H   ASP B  51     -22.613  10.312  15.421  1.00 97.78           H  
ATOM   3258  CA  ASP B  51     -24.611   9.653  15.006  1.00 97.78           C  
ATOM   3259  HA  ASP B  51     -25.485   9.890  15.612  1.00 97.78           H  
ATOM   3260  C   ASP B  51     -24.764   8.205  14.550  1.00 97.78           C  
ATOM   3261  CB  ASP B  51     -24.618  10.587  13.795  1.00 97.78           C  
ATOM   3262  HB2 ASP B  51     -25.530  10.414  13.224  1.00 97.78           H  
ATOM   3263  HB3 ASP B  51     -23.760  10.372  13.159  1.00 97.78           H  
ATOM   3264  O   ASP B  51     -25.866   7.662  14.620  1.00 97.78           O  
ATOM   3265  CG  ASP B  51     -24.586  12.042  14.226  1.00 97.78           C  
ATOM   3266  OD1 ASP B  51     -25.391  12.403  15.118  1.00 97.78           O  
ATOM   3267  OD2 ASP B  51     -23.682  12.752  13.744  1.00 97.78           O  
ATOM   3268  N   LEU B  52     -23.661   7.544  14.177  1.00 98.69           N  
ATOM   3269  H   LEU B  52     -22.792   8.057  14.124  1.00 98.69           H  
ATOM   3270  CA  LEU B  52     -23.668   6.112  13.880  1.00 98.69           C  
ATOM   3271  HA  LEU B  52     -24.386   5.944  13.078  1.00 98.69           H  
ATOM   3272  C   LEU B  52     -24.138   5.307  15.099  1.00 98.69           C  
ATOM   3273  CB  LEU B  52     -22.273   5.665  13.404  1.00 98.69           C  
ATOM   3274  HB2 LEU B  52     -21.547   5.867  14.192  1.00 98.69           H  
ATOM   3275  HB3 LEU B  52     -21.986   6.254  12.533  1.00 98.69           H  
ATOM   3276  O   LEU B  52     -24.973   4.413  14.953  1.00 98.69           O  
ATOM   3277  CG  LEU B  52     -22.192   4.168  13.048  1.00 98.69           C  
ATOM   3278  HG  LEU B  52     -22.401   3.576  13.939  1.00 98.69           H  
ATOM   3279  CD1 LEU B  52     -23.184   3.764  11.954  1.00 98.69           C  
ATOM   3280 HD11 LEU B  52     -23.101   4.437  11.101  1.00 98.69           H  
ATOM   3281 HD12 LEU B  52     -24.202   3.802  12.342  1.00 98.69           H  
ATOM   3282 HD13 LEU B  52     -22.977   2.743  11.635  1.00 98.69           H  
ATOM   3283  CD2 LEU B  52     -20.779   3.813  12.591  1.00 98.69           C  
ATOM   3284 HD21 LEU B  52     -20.498   4.412  11.725  1.00 98.69           H  
ATOM   3285 HD22 LEU B  52     -20.082   4.018  13.404  1.00 98.69           H  
ATOM   3286 HD23 LEU B  52     -20.717   2.755  12.336  1.00 98.69           H  
ATOM   3287  N   TRP B  53     -23.663   5.642  16.306  1.00 98.47           N  
ATOM   3288  H   TRP B  53     -22.956   6.360  16.368  1.00 98.47           H  
ATOM   3289  CA  TRP B  53     -24.152   5.004  17.529  1.00 98.47           C  
ATOM   3290  HA  TRP B  53     -24.037   3.927  17.412  1.00 98.47           H  
ATOM   3291  C   TRP B  53     -25.650   5.250  17.747  1.00 98.47           C  
ATOM   3292  CB  TRP B  53     -23.349   5.422  18.767  1.00 98.47           C  
ATOM   3293  HB2 TRP B  53     -23.445   6.496  18.926  1.00 98.47           H  
ATOM   3294  HB3 TRP B  53     -22.296   5.191  18.606  1.00 98.47           H  
ATOM   3295  O   TRP B  53     -26.388   4.294  17.971  1.00 98.47           O  
ATOM   3296  CG  TRP B  53     -23.835   4.690  19.983  1.00 98.47           C  
ATOM   3297  CD1 TRP B  53     -24.612   5.203  20.966  1.00 98.47           C  
ATOM   3298  HD1 TRP B  53     -24.920   6.236  21.038  1.00 98.47           H  
ATOM   3299  CD2 TRP B  53     -23.771   3.254  20.243  1.00 98.47           C  
ATOM   3300  CE2 TRP B  53     -24.579   2.964  21.382  1.00 98.47           C  
ATOM   3301  CE3 TRP B  53     -23.171   2.159  19.581  1.00 98.47           C  
ATOM   3302  HE3 TRP B  53     -22.573   2.340  18.700  1.00 98.47           H  
ATOM   3303  NE1 TRP B  53     -25.059   4.187  21.792  1.00 98.47           N  
ATOM   3304  HE1 TRP B  53     -25.762   4.308  22.508  1.00 98.47           H  
ATOM   3305  CH2 TRP B  53     -24.180   0.588  21.155  1.00 98.47           C  
ATOM   3306  HH2 TRP B  53     -24.344  -0.429  21.480  1.00 98.47           H  
ATOM   3307  CZ2 TRP B  53     -24.792   1.655  21.836  1.00 98.47           C  
ATOM   3308  HZ2 TRP B  53     -25.436   1.486  22.687  1.00 98.47           H  
ATOM   3309  CZ3 TRP B  53     -23.370   0.841  20.035  1.00 98.47           C  
ATOM   3310  HZ3 TRP B  53     -22.908   0.019  19.509  1.00 98.47           H  
ATOM   3311  N   ARG B  54     -26.133   6.493  17.610  1.00 98.13           N  
ATOM   3312  H   ARG B  54     -25.476   7.233  17.411  1.00 98.13           H  
ATOM   3313  CA  ARG B  54     -27.568   6.821  17.737  1.00 98.13           C  
ATOM   3314  HA  ARG B  54     -27.915   6.495  18.718  1.00 98.13           H  
ATOM   3315  C   ARG B  54     -28.437   6.068  16.720  1.00 98.13           C  
ATOM   3316  CB  ARG B  54     -27.769   8.341  17.605  1.00 98.13           C  
ATOM   3317  HB2 ARG B  54     -27.213   8.715  16.745  1.00 98.13           H  
ATOM   3318  HB3 ARG B  54     -28.828   8.535  17.433  1.00 98.13           H  
ATOM   3319  O   ARG B  54     -29.522   5.594  17.072  1.00 98.13           O  
ATOM   3320  CG  ARG B  54     -27.345   9.104  18.871  1.00 98.13           C  
ATOM   3321  HG2 ARG B  54     -27.908   8.700  19.712  1.00 98.13           H  
ATOM   3322  HG3 ARG B  54     -26.285   8.958  19.076  1.00 98.13           H  
ATOM   3323  CD  ARG B  54     -27.659  10.607  18.766  1.00 98.13           C  
ATOM   3324  HD2 ARG B  54     -27.757  11.000  19.778  1.00 98.13           H  
ATOM   3325  HD3 ARG B  54     -28.628  10.733  18.283  1.00 98.13           H  
ATOM   3326  NE  ARG B  54     -26.643  11.384  18.015  1.00 98.13           N  
ATOM   3327  HE  ARG B  54     -26.594  11.271  17.013  1.00 98.13           H  
ATOM   3328  NH1 ARG B  54     -25.692  12.525  19.776  1.00 98.13           N  
ATOM   3329 HH11 ARG B  54     -24.987  13.176  20.091  1.00 98.13           H  
ATOM   3330 HH12 ARG B  54     -26.184  11.923  20.421  1.00 98.13           H  
ATOM   3331  NH2 ARG B  54     -25.039  12.971  17.709  1.00 98.13           N  
ATOM   3332 HH21 ARG B  54     -25.114  12.822  16.713  1.00 98.13           H  
ATOM   3333 HH22 ARG B  54     -24.315  13.595  18.034  1.00 98.13           H  
ATOM   3334  CZ  ARG B  54     -25.801  12.282  18.500  1.00 98.13           C  
ATOM   3335  N   LEU B  55     -27.970   5.919  15.481  1.00 98.46           N  
ATOM   3336  H   LEU B  55     -27.099   6.377  15.253  1.00 98.46           H  
ATOM   3337  CA  LEU B  55     -28.650   5.173  14.415  1.00 98.46           C  
ATOM   3338  HA  LEU B  55     -29.668   5.550  14.324  1.00 98.46           H  
ATOM   3339  C   LEU B  55     -28.738   3.674  14.750  1.00 98.46           C  
ATOM   3340  CB  LEU B  55     -27.908   5.475  13.097  1.00 98.46           C  
ATOM   3341  HB2 LEU B  55     -27.793   6.558  13.040  1.00 98.46           H  
ATOM   3342  HB3 LEU B  55     -26.906   5.047  13.123  1.00 98.46           H  
ATOM   3343  O   LEU B  55     -29.801   3.065  14.613  1.00 98.46           O  
ATOM   3344  CG  LEU B  55     -28.632   5.018  11.816  1.00 98.46           C  
ATOM   3345  HG  LEU B  55     -29.701   5.196  11.924  1.00 98.46           H  
ATOM   3346  CD1 LEU B  55     -28.146   5.844  10.631  1.00 98.46           C  
ATOM   3347 HD11 LEU B  55     -27.095   5.636  10.431  1.00 98.46           H  
ATOM   3348 HD12 LEU B  55     -28.721   5.602   9.737  1.00 98.46           H  
ATOM   3349 HD13 LEU B  55     -28.283   6.907  10.829  1.00 98.46           H  
ATOM   3350  CD2 LEU B  55     -28.385   3.546  11.469  1.00 98.46           C  
ATOM   3351 HD21 LEU B  55     -28.850   3.321  10.509  1.00 98.46           H  
ATOM   3352 HD22 LEU B  55     -27.315   3.350  11.403  1.00 98.46           H  
ATOM   3353 HD23 LEU B  55     -28.836   2.892  12.215  1.00 98.46           H  
ATOM   3354  N   LEU B  56     -27.650   3.096  15.263  1.00 98.41           N  
ATOM   3355  H   LEU B  56     -26.814   3.659  15.339  1.00 98.41           H  
ATOM   3356  CA  LEU B  56     -27.571   1.696  15.689  1.00 98.41           C  
ATOM   3357  HA  LEU B  56     -27.974   1.062  14.900  1.00 98.41           H  
ATOM   3358  C   LEU B  56     -28.391   1.400  16.953  1.00 98.41           C  
ATOM   3359  CB  LEU B  56     -26.092   1.352  15.926  1.00 98.41           C  
ATOM   3360  HB2 LEU B  56     -26.029   0.420  16.487  1.00 98.41           H  
ATOM   3361  HB3 LEU B  56     -25.650   2.131  16.547  1.00 98.41           H  
ATOM   3362  O   LEU B  56     -29.123   0.413  16.991  1.00 98.41           O  
ATOM   3363  CG  LEU B  56     -25.269   1.201  14.637  1.00 98.41           C  
ATOM   3364  HG  LEU B  56     -25.457   2.031  13.957  1.00 98.41           H  
ATOM   3365  CD1 LEU B  56     -23.788   1.182  15.004  1.00 98.41           C  
ATOM   3366 HD11 LEU B  56     -23.521   2.134  15.462  1.00 98.41           H  
ATOM   3367 HD12 LEU B  56     -23.186   1.049  14.105  1.00 98.41           H  
ATOM   3368 HD13 LEU B  56     -23.597   0.384  15.721  1.00 98.41           H  
ATOM   3369  CD2 LEU B  56     -25.598  -0.111  13.923  1.00 98.41           C  
ATOM   3370 HD21 LEU B  56     -25.416  -0.961  14.581  1.00 98.41           H  
ATOM   3371 HD22 LEU B  56     -24.995  -0.202  13.020  1.00 98.41           H  
ATOM   3372 HD23 LEU B  56     -26.647  -0.113  13.625  1.00 98.41           H  
ATOM   3373  N   GLU B  57     -28.305   2.251  17.975  1.00 97.55           N  
ATOM   3374  H   GLU B  57     -27.653   3.019  17.895  1.00 97.55           H  
ATOM   3375  CA  GLU B  57     -28.998   2.088  19.258  1.00 97.55           C  
ATOM   3376  HA  GLU B  57     -28.777   1.095  19.650  1.00 97.55           H  
ATOM   3377  C   GLU B  57     -30.520   2.200  19.097  1.00 97.55           C  
ATOM   3378  CB  GLU B  57     -28.453   3.127  20.250  1.00 97.55           C  
ATOM   3379  HB2 GLU B  57     -28.659   4.128  19.870  1.00 97.55           H  
ATOM   3380  HB3 GLU B  57     -27.373   3.000  20.322  1.00 97.55           H  
ATOM   3381  O   GLU B  57     -31.260   1.362  19.615  1.00 97.55           O  
ATOM   3382  CG  GLU B  57     -29.054   2.985  21.653  1.00 97.55           C  
ATOM   3383  HG2 GLU B  57     -28.890   1.967  22.009  1.00 97.55           H  
ATOM   3384  HG3 GLU B  57     -30.129   3.159  21.613  1.00 97.55           H  
ATOM   3385  CD  GLU B  57     -28.414   3.992  22.615  1.00 97.55           C  
ATOM   3386  OE1 GLU B  57     -27.630   3.553  23.487  1.00 97.55           O  
ATOM   3387  OE2 GLU B  57     -28.699   5.201  22.466  1.00 97.55           O  
ATOM   3388  N   SER B  58     -30.989   3.167  18.299  1.00 97.81           N  
ATOM   3389  H   SER B  58     -30.325   3.819  17.906  1.00 97.81           H  
ATOM   3390  CA  SER B  58     -32.398   3.255  17.880  1.00 97.81           C  
ATOM   3391  HA  SER B  58     -33.021   3.191  18.772  1.00 97.81           H  
ATOM   3392  C   SER B  58     -32.829   2.109  16.952  1.00 97.81           C  
ATOM   3393  CB  SER B  58     -32.676   4.607  17.211  1.00 97.81           C  
ATOM   3394  HB2 SER B  58     -33.728   4.653  16.931  1.00 97.81           H  
ATOM   3395  HB3 SER B  58     -32.469   5.409  17.919  1.00 97.81           H  
ATOM   3396  O   SER B  58     -34.025   1.853  16.791  1.00 97.81           O  
ATOM   3397  OG  SER B  58     -31.884   4.794  16.054  1.00 97.81           O  
ATOM   3398  HG  SER B  58     -31.013   5.077  16.343  1.00 97.81           H  
ATOM   3399  N   GLY B  59     -31.866   1.392  16.361  1.00 97.94           N  
ATOM   3400  H   GLY B  59     -30.907   1.627  16.572  1.00 97.94           H  
ATOM   3401  CA  GLY B  59     -32.096   0.299  15.426  1.00 97.94           C  
ATOM   3402  HA2 GLY B  59     -31.135  -0.159  15.189  1.00 97.94           H  
ATOM   3403  HA3 GLY B  59     -32.736  -0.443  15.903  1.00 97.94           H  
ATOM   3404  C   GLY B  59     -32.737   0.766  14.119  1.00 97.94           C  
ATOM   3405  O   GLY B  59     -33.634   0.088  13.614  1.00 97.94           O  
ATOM   3406  N   THR B  60     -32.319   1.929  13.623  1.00 98.22           N  
ATOM   3407  H   THR B  60     -31.550   2.387  14.091  1.00 98.22           H  
ATOM   3408  CA  THR B  60     -32.864   2.592  12.432  1.00 98.22           C  
ATOM   3409  HA  THR B  60     -33.951   2.509  12.456  1.00 98.22           H  
ATOM   3410  C   THR B  60     -32.371   1.928  11.141  1.00 98.22           C  
ATOM   3411  CB  THR B  60     -32.519   4.090  12.487  1.00 98.22           C  
ATOM   3412  HB  THR B  60     -31.450   4.203  12.663  1.00 98.22           H  
ATOM   3413  O   THR B  60     -31.199   1.561  11.032  1.00 98.22           O  
ATOM   3414  CG2 THR B  60     -32.902   4.883  11.238  1.00 98.22           C  
ATOM   3415 HG21 THR B  60     -32.732   5.945  11.417  1.00 98.22           H  
ATOM   3416 HG22 THR B  60     -33.951   4.723  10.992  1.00 98.22           H  
ATOM   3417 HG23 THR B  60     -32.280   4.579  10.396  1.00 98.22           H  
ATOM   3418  OG1 THR B  60     -33.227   4.674  13.560  1.00 98.22           O  
ATOM   3419  HG1 THR B  60     -32.671   4.643  14.342  1.00 98.22           H  
ATOM   3420  N   ASP B  61     -33.287   1.778  10.180  1.00 98.13           N  
ATOM   3421  H   ASP B  61     -34.212   2.142  10.356  1.00 98.13           H  
ATOM   3422  CA  ASP B  61     -33.016   1.462   8.771  1.00 98.13           C  
ATOM   3423  HA  ASP B  61     -32.101   0.875   8.681  1.00 98.13           H  
ATOM   3424  C   ASP B  61     -32.830   2.790   8.019  1.00 98.13           C  
ATOM   3425  CB  ASP B  61     -34.188   0.624   8.213  1.00 98.13           C  
ATOM   3426  HB2 ASP B  61     -34.223  -0.324   8.751  1.00 98.13           H  
ATOM   3427  HB3 ASP B  61     -35.119   1.152   8.418  1.00 98.13           H  
ATOM   3428  O   ASP B  61     -33.706   3.657   8.065  1.00 98.13           O  
ATOM   3429  CG  ASP B  61     -34.134   0.320   6.706  1.00 98.13           C  
ATOM   3430  OD1 ASP B  61     -33.104   0.607   6.062  1.00 98.13           O  
ATOM   3431  OD2 ASP B  61     -35.156  -0.197   6.185  1.00 98.13           O  
ATOM   3432  N   ALA B  62     -31.672   2.960   7.387  1.00 98.08           N  
ATOM   3433  H   ALA B  62     -31.026   2.184   7.387  1.00 98.08           H  
ATOM   3434  CA  ALA B  62     -31.260   4.158   6.659  1.00 98.08           C  
ATOM   3435  HA  ALA B  62     -31.930   4.977   6.920  1.00 98.08           H  
ATOM   3436  C   ALA B  62     -31.335   3.993   5.131  1.00 98.08           C  
ATOM   3437  CB  ALA B  62     -29.855   4.530   7.131  1.00 98.08           C  
ATOM   3438  HB1 ALA B  62     -29.851   4.599   8.219  1.00 98.08           H  
ATOM   3439  HB2 ALA B  62     -29.140   3.771   6.814  1.00 98.08           H  
ATOM   3440  HB3 ALA B  62     -29.568   5.491   6.703  1.00 98.08           H  
ATOM   3441  O   ALA B  62     -30.944   4.895   4.384  1.00 98.08           O  
ATOM   3442  N   VAL B  63     -31.836   2.850   4.649  1.00 96.71           N  
ATOM   3443  H   VAL B  63     -32.171   2.151   5.296  1.00 96.71           H  
ATOM   3444  CA  VAL B  63     -32.093   2.634   3.226  1.00 96.71           C  
ATOM   3445  HA  VAL B  63     -31.201   2.925   2.672  1.00 96.71           H  
ATOM   3446  C   VAL B  63     -33.246   3.533   2.777  1.00 96.71           C  
ATOM   3447  CB  VAL B  63     -32.363   1.150   2.933  1.00 96.71           C  
ATOM   3448  HB  VAL B  63     -33.198   0.794   3.537  1.00 96.71           H  
ATOM   3449  O   VAL B  63     -34.347   3.500   3.330  1.00 96.71           O  
ATOM   3450  CG1 VAL B  63     -32.739   0.943   1.468  1.00 96.71           C  
ATOM   3451 HG11 VAL B  63     -31.957   1.345   0.823  1.00 96.71           H  
ATOM   3452 HG12 VAL B  63     -32.857  -0.122   1.270  1.00 96.71           H  
ATOM   3453 HG13 VAL B  63     -33.689   1.436   1.261  1.00 96.71           H  
ATOM   3454  CG2 VAL B  63     -31.116   0.302   3.228  1.00 96.71           C  
ATOM   3455 HG21 VAL B  63     -30.892   0.341   4.294  1.00 96.71           H  
ATOM   3456 HG22 VAL B  63     -31.296  -0.738   2.956  1.00 96.71           H  
ATOM   3457 HG23 VAL B  63     -30.261   0.679   2.668  1.00 96.71           H  
ATOM   3458  N   SER B  64     -32.991   4.336   1.748  1.00 94.22           N  
ATOM   3459  H   SER B  64     -32.095   4.251   1.288  1.00 94.22           H  
ATOM   3460  CA  SER B  64     -33.900   5.360   1.232  1.00 94.22           C  
ATOM   3461  HA  SER B  64     -34.911   5.147   1.578  1.00 94.22           H  
ATOM   3462  C   SER B  64     -33.941   5.355  -0.299  1.00 94.22           C  
ATOM   3463  CB  SER B  64     -33.494   6.728   1.795  1.00 94.22           C  
ATOM   3464  HB2 SER B  64     -33.574   6.708   2.882  1.00 94.22           H  
ATOM   3465  HB3 SER B  64     -34.166   7.498   1.414  1.00 94.22           H  
ATOM   3466  O   SER B  64     -33.246   4.574  -0.951  1.00 94.22           O  
ATOM   3467  OG  SER B  64     -32.170   7.051   1.436  1.00 94.22           O  
ATOM   3468  HG  SER B  64     -31.582   6.475   1.930  1.00 94.22           H  
ATOM   3469  N   GLY B  65     -34.810   6.185  -0.883  1.00 91.00           N  
ATOM   3470  H   GLY B  65     -35.301   6.849  -0.302  1.00 91.00           H  
ATOM   3471  CA  GLY B  65     -34.952   6.300  -2.335  1.00 91.00           C  
ATOM   3472  HA2 GLY B  65     -35.128   5.306  -2.745  1.00 91.00           H  
ATOM   3473  HA3 GLY B  65     -35.814   6.923  -2.572  1.00 91.00           H  
ATOM   3474  C   GLY B  65     -33.721   6.914  -3.015  1.00 91.00           C  
ATOM   3475  O   GLY B  65     -32.974   7.669  -2.399  1.00 91.00           O  
ATOM   3476  N   PHE B  66     -33.533   6.616  -4.303  1.00 91.54           N  
ATOM   3477  H   PHE B  66     -34.118   5.903  -4.714  1.00 91.54           H  
ATOM   3478  CA  PHE B  66     -32.426   7.157  -5.100  1.00 91.54           C  
ATOM   3479  HA  PHE B  66     -31.502   6.788  -4.655  1.00 91.54           H  
ATOM   3480  C   PHE B  66     -32.376   8.702  -5.099  1.00 91.54           C  
ATOM   3481  CB  PHE B  66     -32.517   6.643  -6.547  1.00 91.54           C  
ATOM   3482  HB2 PHE B  66     -33.534   6.799  -6.908  1.00 91.54           H  
ATOM   3483  HB3 PHE B  66     -31.865   7.265  -7.160  1.00 91.54           H  
ATOM   3484  O   PHE B  66     -33.421   9.351  -5.219  1.00 91.54           O  
ATOM   3485  CG  PHE B  66     -32.122   5.199  -6.818  1.00 91.54           C  
ATOM   3486  CD1 PHE B  66     -31.768   4.302  -5.789  1.00 91.54           C  
ATOM   3487  HD1 PHE B  66     -31.823   4.601  -4.752  1.00 91.54           H  
ATOM   3488  CD2 PHE B  66     -32.080   4.757  -8.154  1.00 91.54           C  
ATOM   3489  HD2 PHE B  66     -32.346   5.432  -8.954  1.00 91.54           H  
ATOM   3490  CE1 PHE B  66     -31.355   2.994  -6.087  1.00 91.54           C  
ATOM   3491  HE1 PHE B  66     -31.075   2.319  -5.292  1.00 91.54           H  
ATOM   3492  CE2 PHE B  66     -31.673   3.446  -8.452  1.00 91.54           C  
ATOM   3493  HE2 PHE B  66     -31.631   3.110  -9.477  1.00 91.54           H  
ATOM   3494  CZ  PHE B  66     -31.301   2.569  -7.422  1.00 91.54           C  
ATOM   3495  HZ  PHE B  66     -30.982   1.564  -7.656  1.00 91.54           H  
ATOM   3496  N   PRO B  67     -31.172   9.304  -5.028  1.00 91.79           N  
ATOM   3497  CA  PRO B  67     -30.989  10.752  -4.992  1.00 91.79           C  
ATOM   3498  HA  PRO B  67     -31.597  11.172  -4.191  1.00 91.79           H  
ATOM   3499  C   PRO B  67     -31.393  11.409  -6.321  1.00 91.79           C  
ATOM   3500  CB  PRO B  67     -29.510  10.966  -4.651  1.00 91.79           C  
ATOM   3501  HB2 PRO B  67     -29.389  11.004  -3.568  1.00 91.79           H  
ATOM   3502  HB3 PRO B  67     -29.108  11.870  -5.107  1.00 91.79           H  
ATOM   3503  O   PRO B  67     -30.944  11.020  -7.400  1.00 91.79           O  
ATOM   3504  CG  PRO B  67     -28.833   9.707  -5.192  1.00 91.79           C  
ATOM   3505  HG2 PRO B  67     -28.658   9.808  -6.263  1.00 91.79           H  
ATOM   3506  HG3 PRO B  67     -27.908   9.479  -4.663  1.00 91.79           H  
ATOM   3507  CD  PRO B  67     -29.883   8.634  -4.946  1.00 91.79           C  
ATOM   3508  HD2 PRO B  67     -29.788   7.845  -5.691  1.00 91.79           H  
ATOM   3509  HD3 PRO B  67     -29.760   8.225  -3.943  1.00 91.79           H  
ATOM   3510  N   THR B  68     -32.248  12.430  -6.245  1.00 90.10           N  
ATOM   3511  H   THR B  68     -32.594  12.691  -5.333  1.00 90.10           H  
ATOM   3512  CA  THR B  68     -32.873  13.080  -7.415  1.00 90.10           C  
ATOM   3513  HA  THR B  68     -32.961  12.344  -8.214  1.00 90.10           H  
ATOM   3514  C   THR B  68     -32.072  14.250  -7.997  1.00 90.10           C  
ATOM   3515  CB  THR B  68     -34.289  13.564  -7.065  1.00 90.10           C  
ATOM   3516  HB  THR B  68     -34.705  14.104  -7.915  1.00 90.10           H  
ATOM   3517  O   THR B  68     -32.472  14.833  -9.001  1.00 90.10           O  
ATOM   3518  CG2 THR B  68     -35.230  12.408  -6.729  1.00 90.10           C  
ATOM   3519 HG21 THR B  68     -36.232  12.797  -6.551  1.00 90.10           H  
ATOM   3520 HG22 THR B  68     -35.262  11.705  -7.561  1.00 90.10           H  
ATOM   3521 HG23 THR B  68     -34.888  11.885  -5.835  1.00 90.10           H  
ATOM   3522  OG1 THR B  68     -34.263  14.422  -5.942  1.00 90.10           O  
ATOM   3523  HG1 THR B  68     -33.639  15.129  -6.121  1.00 90.10           H  
ATOM   3524  N   ASP B  69     -30.974  14.640  -7.356  1.00 90.80           N  
ATOM   3525  H   ASP B  69     -30.669  14.118  -6.547  1.00 90.80           H  
ATOM   3526  CA  ASP B  69     -30.149  15.813  -7.673  1.00 90.80           C  
ATOM   3527  HA  ASP B  69     -30.735  16.504  -8.279  1.00 90.80           H  
ATOM   3528  C   ASP B  69     -28.888  15.478  -8.494  1.00 90.80           C  
ATOM   3529  CB  ASP B  69     -29.808  16.536  -6.358  1.00 90.80           C  
ATOM   3530  HB2 ASP B  69     -30.738  16.825  -5.869  1.00 90.80           H  
ATOM   3531  HB3 ASP B  69     -29.266  17.450  -6.599  1.00 90.80           H  
ATOM   3532  O   ASP B  69     -28.293  16.364  -9.106  1.00 90.80           O  
ATOM   3533  CG  ASP B  69     -28.973  15.704  -5.370  1.00 90.80           C  
ATOM   3534  OD1 ASP B  69     -29.022  14.452  -5.453  1.00 90.80           O  
ATOM   3535  OD2 ASP B  69     -28.303  16.335  -4.530  1.00 90.80           O  
ATOM   3536  N   ARG B  70     -28.520  14.194  -8.591  1.00 90.46           N  
ATOM   3537  H   ARG B  70     -29.033  13.544  -8.012  1.00 90.46           H  
ATOM   3538  CA  ARG B  70     -27.318  13.703  -9.300  1.00 90.46           C  
ATOM   3539  HA  ARG B  70     -26.534  14.449  -9.169  1.00 90.46           H  
ATOM   3540  C   ARG B  70     -27.476  13.557 -10.819  1.00 90.46           C  
ATOM   3541  CB  ARG B  70     -26.828  12.395  -8.655  1.00 90.46           C  
ATOM   3542  HB2 ARG B  70     -25.890  12.097  -9.122  1.00 90.46           H  
ATOM   3543  HB3 ARG B  70     -27.562  11.607  -8.823  1.00 90.46           H  
ATOM   3544  O   ARG B  70     -26.629  12.961 -11.475  1.00 90.46           O  
ATOM   3545  CG  ARG B  70     -26.602  12.560  -7.149  1.00 90.46           C  
ATOM   3546  HG2 ARG B  70     -27.566  12.687  -6.657  1.00 90.46           H  
ATOM   3547  HG3 ARG B  70     -25.987  13.439  -6.957  1.00 90.46           H  
ATOM   3548  CD  ARG B  70     -25.920  11.329  -6.568  1.00 90.46           C  
ATOM   3549  HD2 ARG B  70     -24.907  11.262  -6.967  1.00 90.46           H  
ATOM   3550  HD3 ARG B  70     -26.469  10.438  -6.871  1.00 90.46           H  
ATOM   3551  NE  ARG B  70     -25.882  11.406  -5.099  1.00 90.46           N  
ATOM   3552  HE  ARG B  70     -26.399  12.153  -4.657  1.00 90.46           H  
ATOM   3553  NH1 ARG B  70     -24.607   9.541  -4.800  1.00 90.46           N  
ATOM   3554 HH11 ARG B  70     -24.474   9.382  -5.789  1.00 90.46           H  
ATOM   3555 HH12 ARG B  70     -24.079   8.955  -4.169  1.00 90.46           H  
ATOM   3556  NH2 ARG B  70     -25.365  10.616  -3.020  1.00 90.46           N  
ATOM   3557 HH21 ARG B  70     -25.895  11.330  -2.543  1.00 90.46           H  
ATOM   3558 HH22 ARG B  70     -24.931   9.882  -2.478  1.00 90.46           H  
ATOM   3559  CZ  ARG B  70     -25.290  10.529  -4.315  1.00 90.46           C  
ATOM   3560  N   GLY B  71     -28.574  14.055 -11.389  1.00 88.60           N  
ATOM   3561  H   GLY B  71     -29.204  14.574 -10.794  1.00 88.60           H  
ATOM   3562  CA  GLY B  71     -28.871  13.945 -12.825  1.00 88.60           C  
ATOM   3563  HA2 GLY B  71     -27.999  14.264 -13.395  1.00 88.60           H  
ATOM   3564  HA3 GLY B  71     -29.701  14.611 -13.062  1.00 88.60           H  
ATOM   3565  C   GLY B  71     -29.254  12.536 -13.302  1.00 88.60           C  
ATOM   3566  O   GLY B  71     -29.309  12.295 -14.505  1.00 88.60           O  
ATOM   3567  N   TRP B  72     -29.524  11.606 -12.382  1.00 86.16           N  
ATOM   3568  H   TRP B  72     -29.461  11.860 -11.406  1.00 86.16           H  
ATOM   3569  CA  TRP B  72     -29.991  10.256 -12.699  1.00 86.16           C  
ATOM   3570  HA  TRP B  72     -29.339   9.823 -13.458  1.00 86.16           H  
ATOM   3571  C   TRP B  72     -31.423  10.298 -13.256  1.00 86.16           C  
ATOM   3572  CB  TRP B  72     -29.926   9.382 -11.434  1.00 86.16           C  
ATOM   3573  HB2 TRP B  72     -30.553   9.837 -10.667  1.00 86.16           H  
ATOM   3574  HB3 TRP B  72     -30.366   8.414 -11.673  1.00 86.16           H  
ATOM   3575  O   TRP B  72     -32.291  10.961 -12.690  1.00 86.16           O  
ATOM   3576  CG  TRP B  72     -28.577   9.117 -10.822  1.00 86.16           C  
ATOM   3577  CD1 TRP B  72     -27.386   9.633 -11.215  1.00 86.16           C  
ATOM   3578  HD1 TRP B  72     -27.234  10.335 -12.021  1.00 86.16           H  
ATOM   3579  CD2 TRP B  72     -28.266   8.237  -9.693  1.00 86.16           C  
ATOM   3580  CE2 TRP B  72     -26.853   8.224  -9.505  1.00 86.16           C  
ATOM   3581  CE3 TRP B  72     -29.032   7.422  -8.826  1.00 86.16           C  
ATOM   3582  HE3 TRP B  72     -30.108   7.421  -8.922  1.00 86.16           H  
ATOM   3583  NE1 TRP B  72     -26.375   9.125 -10.427  1.00 86.16           N  
ATOM   3584  HE1 TRP B  72     -25.404   9.380 -10.537  1.00 86.16           H  
ATOM   3585  CH2 TRP B  72     -27.012   6.581  -7.739  1.00 86.16           C  
ATOM   3586  HH2 TRP B  72     -26.531   5.931  -7.022  1.00 86.16           H  
ATOM   3587  CZ2 TRP B  72     -26.229   7.404  -8.560  1.00 86.16           C  
ATOM   3588  HZ2 TRP B  72     -25.151   7.388  -8.485  1.00 86.16           H  
ATOM   3589  CZ3 TRP B  72     -28.413   6.601  -7.860  1.00 86.16           C  
ATOM   3590  HZ3 TRP B  72     -29.014   5.972  -7.220  1.00 86.16           H  
ATOM   3591  N   ASP B  73     -31.706   9.549 -14.325  1.00 83.47           N  
ATOM   3592  H   ASP B  73     -30.960   9.044 -14.783  1.00 83.47           H  
ATOM   3593  CA  ASP B  73     -33.071   9.389 -14.850  1.00 83.47           C  
ATOM   3594  HA  ASP B  73     -33.592  10.342 -14.759  1.00 83.47           H  
ATOM   3595  C   ASP B  73     -33.850   8.367 -14.003  1.00 83.47           C  
ATOM   3596  CB  ASP B  73     -33.033   9.050 -16.350  1.00 83.47           C  
ATOM   3597  HB2 ASP B  73     -32.589   8.065 -16.491  1.00 83.47           H  
ATOM   3598  HB3 ASP B  73     -32.397   9.779 -16.852  1.00 83.47           H  
ATOM   3599  O   ASP B  73     -34.079   7.230 -14.412  1.00 83.47           O  
ATOM   3600  CG  ASP B  73     -34.418   9.083 -17.014  1.00 83.47           C  
ATOM   3601  OD1 ASP B  73     -35.460   9.074 -16.317  1.00 83.47           O  
ATOM   3602  OD2 ASP B  73     -34.471   9.089 -18.262  1.00 83.47           O  
ATOM   3603  N   VAL B  74     -34.199   8.754 -12.772  1.00 83.01           N  
ATOM   3604  H   VAL B  74     -33.899   9.673 -12.480  1.00 83.01           H  
ATOM   3605  CA  VAL B  74     -34.810   7.857 -11.773  1.00 83.01           C  
ATOM   3606  HA  VAL B  74     -34.148   6.999 -11.653  1.00 83.01           H  
ATOM   3607  C   VAL B  74     -36.166   7.303 -12.241  1.00 83.01           C  
ATOM   3608  CB  VAL B  74     -34.935   8.550 -10.394  1.00 83.01           C  
ATOM   3609  HB  VAL B  74     -35.690   9.334 -10.457  1.00 83.01           H  
ATOM   3610  O   VAL B  74     -36.505   6.172 -11.898  1.00 83.01           O  
ATOM   3611  CG1 VAL B  74     -35.347   7.560  -9.295  1.00 83.01           C  
ATOM   3612 HG11 VAL B  74     -35.367   8.060  -8.327  1.00 83.01           H  
ATOM   3613 HG12 VAL B  74     -36.346   7.172  -9.493  1.00 83.01           H  
ATOM   3614 HG13 VAL B  74     -34.643   6.729  -9.255  1.00 83.01           H  
ATOM   3615  CG2 VAL B  74     -33.616   9.190  -9.932  1.00 83.01           C  
ATOM   3616 HG21 VAL B  74     -32.812   8.455  -9.951  1.00 83.01           H  
ATOM   3617 HG22 VAL B  74     -33.355  10.032 -10.574  1.00 83.01           H  
ATOM   3618 HG23 VAL B  74     -33.717   9.575  -8.917  1.00 83.01           H  
ATOM   3619  N   GLU B  75     -36.923   8.044 -13.064  1.00 76.99           N  
ATOM   3620  H   GLU B  75     -36.553   8.922 -13.400  1.00 76.99           H  
ATOM   3621  CA  GLU B  75     -38.188   7.552 -13.631  1.00 76.99           C  
ATOM   3622  HA  GLU B  75     -38.776   7.102 -12.831  1.00 76.99           H  
ATOM   3623  C   GLU B  75     -37.959   6.446 -14.670  1.00 76.99           C  
ATOM   3624  CB  GLU B  75     -39.028   8.685 -14.255  1.00 76.99           C  
ATOM   3625  HB2 GLU B  75     -39.860   8.216 -14.780  1.00 76.99           H  
ATOM   3626  HB3 GLU B  75     -38.428   9.230 -14.984  1.00 76.99           H  
ATOM   3627  O   GLU B  75     -38.617   5.403 -14.609  1.00 76.99           O  
ATOM   3628  CG  GLU B  75     -39.611   9.671 -13.225  1.00 76.99           C  
ATOM   3629  HG2 GLU B  75     -38.810  10.313 -12.859  1.00 76.99           H  
ATOM   3630  HG3 GLU B  75     -39.989   9.095 -12.380  1.00 76.99           H  
ATOM   3631  CD  GLU B  75     -40.764  10.542 -13.774  1.00 76.99           C  
ATOM   3632  OE1 GLU B  75     -41.478  11.147 -12.939  1.00 76.99           O  
ATOM   3633  OE2 GLU B  75     -40.968  10.595 -15.010  1.00 76.99           O  
ATOM   3634  N   ASN B  76     -37.022   6.624 -15.611  1.00 74.32           N  
ATOM   3635  H   ASN B  76     -36.494   7.485 -15.637  1.00 74.32           H  
ATOM   3636  CA  ASN B  76     -36.767   5.607 -16.633  1.00 74.32           C  
ATOM   3637  HA  ASN B  76     -37.707   5.086 -16.817  1.00 74.32           H  
ATOM   3638  C   ASN B  76     -35.783   4.522 -16.191  1.00 74.32           C  
ATOM   3639  CB  ASN B  76     -36.359   6.235 -17.970  1.00 74.32           C  
ATOM   3640  HB2 ASN B  76     -36.159   5.450 -18.699  1.00 74.32           H  
ATOM   3641  HB3 ASN B  76     -35.438   6.804 -17.842  1.00 74.32           H  
ATOM   3642  O   ASN B  76     -35.722   3.495 -16.867  1.00 74.32           O  
ATOM   3643  CG  ASN B  76     -37.455   7.112 -18.536  1.00 74.32           C  
ATOM   3644  ND2 ASN B  76     -37.315   8.408 -18.444  1.00 74.32           N  
ATOM   3645 HD21 ASN B  76     -36.484   8.769 -17.998  1.00 74.32           H  
ATOM   3646 HD22 ASN B  76     -38.095   9.007 -18.676  1.00 74.32           H  
ATOM   3647  OD1 ASN B  76     -38.448   6.622 -19.058  1.00 74.32           O  
ATOM   3648  N   LEU B  77     -35.061   4.660 -15.074  1.00 73.40           N  
ATOM   3649  H   LEU B  77     -35.049   5.557 -14.610  1.00 73.40           H  
ATOM   3650  CA  LEU B  77     -34.169   3.597 -14.595  1.00 73.40           C  
ATOM   3651  HA  LEU B  77     -33.537   3.323 -15.440  1.00 73.40           H  
ATOM   3652  C   LEU B  77     -34.921   2.320 -14.175  1.00 73.40           C  
ATOM   3653  CB  LEU B  77     -33.255   4.090 -13.456  1.00 73.40           C  
ATOM   3654  HB2 LEU B  77     -33.716   3.834 -12.502  1.00 73.40           H  
ATOM   3655  HB3 LEU B  77     -33.144   5.174 -13.480  1.00 73.40           H  
ATOM   3656  O   LEU B  77     -34.288   1.282 -14.020  1.00 73.40           O  
ATOM   3657  CG  LEU B  77     -31.857   3.449 -13.568  1.00 73.40           C  
ATOM   3658  HG  LEU B  77     -31.933   2.465 -14.031  1.00 73.40           H  
ATOM   3659  CD1 LEU B  77     -30.923   4.314 -14.415  1.00 73.40           C  
ATOM   3660 HD11 LEU B  77     -29.955   3.823 -14.515  1.00 73.40           H  
ATOM   3661 HD12 LEU B  77     -30.786   5.289 -13.946  1.00 73.40           H  
ATOM   3662 HD13 LEU B  77     -31.350   4.455 -15.407  1.00 73.40           H  
ATOM   3663  CD2 LEU B  77     -31.231   3.248 -12.196  1.00 73.40           C  
ATOM   3664 HD21 LEU B  77     -30.271   2.745 -12.307  1.00 73.40           H  
ATOM   3665 HD22 LEU B  77     -31.093   4.209 -11.700  1.00 73.40           H  
ATOM   3666 HD23 LEU B  77     -31.888   2.614 -11.601  1.00 73.40           H  
ATOM   3667  N   TYR B  78     -36.250   2.369 -14.022  1.00 58.91           N  
ATOM   3668  H   TYR B  78     -36.699   3.267 -14.137  1.00 58.91           H  
ATOM   3669  CA  TYR B  78     -37.108   1.206 -13.768  1.00 58.91           C  
ATOM   3670  HA  TYR B  78     -36.530   0.477 -13.199  1.00 58.91           H  
ATOM   3671  C   TYR B  78     -37.569   0.507 -15.052  1.00 58.91           C  
ATOM   3672  CB  TYR B  78     -38.315   1.621 -12.911  1.00 58.91           C  
ATOM   3673  HB2 TYR B  78     -39.223   1.181 -13.323  1.00 58.91           H  
ATOM   3674  HB3 TYR B  78     -38.445   2.703 -12.934  1.00 58.91           H  
ATOM   3675  O   TYR B  78     -38.018   1.182 -15.981  1.00 58.91           O  
ATOM   3676  CG  TYR B  78     -38.166   1.171 -11.479  1.00 58.91           C  
ATOM   3677  CD1 TYR B  78     -39.070   0.251 -10.910  1.00 58.91           C  
ATOM   3678  HD1 TYR B  78     -39.915  -0.099 -11.485  1.00 58.91           H  
ATOM   3679  CD2 TYR B  78     -37.055   1.612 -10.747  1.00 58.91           C  
ATOM   3680  HD2 TYR B  78     -36.353   2.307 -11.183  1.00 58.91           H  
ATOM   3681  CE1 TYR B  78     -38.869  -0.218  -9.597  1.00 58.91           C  
ATOM   3682  HE1 TYR B  78     -39.562  -0.919  -9.156  1.00 58.91           H  
ATOM   3683  CE2 TYR B  78     -36.837   1.120  -9.457  1.00 58.91           C  
ATOM   3684  HE2 TYR B  78     -35.948   1.444  -8.935  1.00 58.91           H  
ATOM   3685  OH  TYR B  78     -37.561  -0.229  -7.592  1.00 58.91           O  
ATOM   3686  HH  TYR B  78     -38.189  -0.917  -7.364  1.00 58.91           H  
ATOM   3687  CZ  TYR B  78     -37.751   0.226  -8.859  1.00 58.91           C  
ATOM   3688  N   ASP B  79     -37.476  -0.836 -15.066  1.00 54.50           N  
ATOM   3689  H   ASP B  79     -36.980  -1.220 -14.275  1.00 54.50           H  
ATOM   3690  CA  ASP B  79     -37.883  -1.860 -16.072  1.00 54.50           C  
ATOM   3691  HA  ASP B  79     -38.641  -2.479 -15.594  1.00 54.50           H  
ATOM   3692  C   ASP B  79     -36.697  -2.834 -16.351  1.00 54.50           C  
ATOM   3693  CB  ASP B  79     -38.590  -1.245 -17.312  1.00 54.50           C  
ATOM   3694  HB2 ASP B  79     -39.391  -0.594 -16.962  1.00 54.50           H  
ATOM   3695  HB3 ASP B  79     -37.872  -0.648 -17.875  1.00 54.50           H  
ATOM   3696  O   ASP B  79     -35.872  -3.052 -15.465  1.00 54.50           O  
ATOM   3697  CG  ASP B  79     -39.254  -2.205 -18.301  1.00 54.50           C  
ATOM   3698  OD1 ASP B  79     -39.353  -3.413 -17.997  1.00 54.50           O  
ATOM   3699  OD2 ASP B  79     -39.583  -1.723 -19.405  1.00 54.50           O  
ATOM   3700  N   MET B  80     -36.633  -3.490 -17.518  1.00 45.86           N  
ATOM   3701  H   MET B  80     -37.447  -3.385 -18.106  1.00 45.86           H  
ATOM   3702  CA  MET B  80     -35.826  -4.697 -17.759  1.00 45.86           C  
ATOM   3703  HA  MET B  80     -35.819  -5.284 -16.840  1.00 45.86           H  
ATOM   3704  C   MET B  80     -34.345  -4.492 -18.130  1.00 45.86           C  
ATOM   3705  CB  MET B  80     -36.528  -5.548 -18.830  1.00 45.86           C  
ATOM   3706  HB2 MET B  80     -36.879  -4.895 -19.629  1.00 45.86           H  
ATOM   3707  HB3 MET B  80     -35.816  -6.250 -19.263  1.00 45.86           H  
ATOM   3708  O   MET B  80     -33.470  -5.022 -17.453  1.00 45.86           O  
ATOM   3709  CG  MET B  80     -37.720  -6.336 -18.268  1.00 45.86           C  
ATOM   3710  HG2 MET B  80     -38.153  -5.786 -17.433  1.00 45.86           H  
ATOM   3711  HG3 MET B  80     -38.486  -6.398 -19.042  1.00 45.86           H  
ATOM   3712  SD  MET B  80     -37.334  -8.028 -17.723  1.00 45.86           S  
ATOM   3713  CE  MET B  80     -37.128  -8.844 -19.330  1.00 45.86           C  
ATOM   3714  HE1 MET B  80     -36.285  -8.404 -19.864  1.00 45.86           H  
ATOM   3715  HE2 MET B  80     -38.037  -8.723 -19.920  1.00 45.86           H  
ATOM   3716  HE3 MET B  80     -36.936  -9.905 -19.172  1.00 45.86           H  
ATOM   3717  N   ALA B  81     -34.042  -3.832 -19.253  1.00 42.36           N  
ATOM   3718  H   ALA B  81     -34.777  -3.335 -19.737  1.00 42.36           H  
ATOM   3719  CA  ALA B  81     -32.699  -3.838 -19.852  1.00 42.36           C  
ATOM   3720  HA  ALA B  81     -32.067  -4.541 -19.310  1.00 42.36           H  
ATOM   3721  C   ALA B  81     -32.027  -2.461 -19.764  1.00 42.36           C  
ATOM   3722  CB  ALA B  81     -32.796  -4.343 -21.298  1.00 42.36           C  
ATOM   3723  HB1 ALA B  81     -33.418  -3.667 -21.884  1.00 42.36           H  
ATOM   3724  HB2 ALA B  81     -31.801  -4.380 -21.741  1.00 42.36           H  
ATOM   3725  HB3 ALA B  81     -33.232  -5.342 -21.312  1.00 42.36           H  
ATOM   3726  O   ALA B  81     -32.653  -1.461 -20.105  1.00 42.36           O  
ATOM   3727  N   GLY B  82     -30.760  -2.422 -19.326  1.00 47.44           N  
ATOM   3728  H   GLY B  82     -30.306  -3.289 -19.075  1.00 47.44           H  
ATOM   3729  CA  GLY B  82     -30.040  -1.171 -19.029  1.00 47.44           C  
ATOM   3730  HA2 GLY B  82     -28.991  -1.393 -18.834  1.00 47.44           H  
ATOM   3731  HA3 GLY B  82     -30.099  -0.501 -19.887  1.00 47.44           H  
ATOM   3732  C   GLY B  82     -30.603  -0.433 -17.808  1.00 47.44           C  
ATOM   3733  O   GLY B  82     -30.543   0.790 -17.739  1.00 47.44           O  
ATOM   3734  N   LYS B  83     -31.241  -1.174 -16.898  1.00 61.84           N  
ATOM   3735  H   LYS B  83     -31.165  -2.179 -16.963  1.00 61.84           H  
ATOM   3736  CA  LYS B  83     -32.167  -0.667 -15.886  1.00 61.84           C  
ATOM   3737  HA  LYS B  83     -31.937   0.373 -15.656  1.00 61.84           H  
ATOM   3738  C   LYS B  83     -32.046  -1.454 -14.586  1.00 61.84           C  
ATOM   3739  CB  LYS B  83     -33.595  -0.755 -16.448  1.00 61.84           C  
ATOM   3740  HB2 LYS B  83     -33.740  -1.727 -16.918  1.00 61.84           H  
ATOM   3741  HB3 LYS B  83     -34.312  -0.677 -15.630  1.00 61.84           H  
ATOM   3742  O   LYS B  83     -31.501  -2.556 -14.559  1.00 61.84           O  
ATOM   3743  CG  LYS B  83     -33.883   0.364 -17.462  1.00 61.84           C  
ATOM   3744  HG2 LYS B  83     -33.204   0.306 -18.313  1.00 61.84           H  
ATOM   3745  HG3 LYS B  83     -33.759   1.331 -16.974  1.00 61.84           H  
ATOM   3746  CD  LYS B  83     -35.320   0.225 -17.954  1.00 61.84           C  
ATOM   3747  HD2 LYS B  83     -35.944   0.211 -17.061  1.00 61.84           H  
ATOM   3748  HD3 LYS B  83     -35.439  -0.721 -18.484  1.00 61.84           H  
ATOM   3749  CE  LYS B  83     -35.752   1.380 -18.860  1.00 61.84           C  
ATOM   3750  HE2 LYS B  83     -35.670   1.076 -19.904  1.00 61.84           H  
ATOM   3751  HE3 LYS B  83     -35.066   2.210 -18.693  1.00 61.84           H  
ATOM   3752  NZ  LYS B  83     -37.129   1.826 -18.527  1.00 61.84           N  
ATOM   3753  HZ1 LYS B  83     -37.391   2.656 -19.039  1.00 61.84           H  
ATOM   3754  HZ2 LYS B  83     -37.143   2.080 -17.549  1.00 61.84           H  
ATOM   3755  HZ3 LYS B  83     -37.811   1.089 -18.631  1.00 61.84           H  
ATOM   3756  N   SER B  84     -32.558  -0.862 -13.518  1.00 66.99           N  
ATOM   3757  H   SER B  84     -33.073  -0.007 -13.674  1.00 66.99           H  
ATOM   3758  CA  SER B  84     -32.635  -1.434 -12.184  1.00 66.99           C  
ATOM   3759  HA  SER B  84     -31.939  -2.269 -12.108  1.00 66.99           H  
ATOM   3760  C   SER B  84     -34.054  -1.939 -11.903  1.00 66.99           C  
ATOM   3761  CB  SER B  84     -32.213  -0.365 -11.176  1.00 66.99           C  
ATOM   3762  HB2 SER B  84     -31.227   0.018 -11.437  1.00 66.99           H  
ATOM   3763  HB3 SER B  84     -32.933   0.454 -11.199  1.00 66.99           H  
ATOM   3764  O   SER B  84     -35.041  -1.340 -12.330  1.00 66.99           O  
ATOM   3765  OG  SER B  84     -32.168  -0.912  -9.884  1.00 66.99           O  
ATOM   3766  HG  SER B  84     -32.385  -0.213  -9.263  1.00 66.99           H  
ATOM   3767  N   HIS B  85     -34.185  -3.012 -11.125  1.00 64.46           N  
ATOM   3768  H   HIS B  85     -33.343  -3.466 -10.803  1.00 64.46           H  
ATOM   3769  CA  HIS B  85     -35.478  -3.427 -10.549  1.00 64.46           C  
ATOM   3770  HA  HIS B  85     -36.284  -3.093 -11.203  1.00 64.46           H  
ATOM   3771  C   HIS B  85     -35.737  -2.763  -9.175  1.00 64.46           C  
ATOM   3772  CB  HIS B  85     -35.538  -4.961 -10.495  1.00 64.46           C  
ATOM   3773  HB2 HIS B  85     -36.509  -5.259 -10.101  1.00 64.46           H  
ATOM   3774  HB3 HIS B  85     -34.776  -5.312  -9.799  1.00 64.46           H  
ATOM   3775  O   HIS B  85     -36.601  -3.197  -8.413  1.00 64.46           O  
ATOM   3776  CG  HIS B  85     -35.340  -5.667 -11.821  1.00 64.46           C  
ATOM   3777  CD2 HIS B  85     -34.905  -6.956 -11.973  1.00 64.46           C  
ATOM   3778  HD2 HIS B  85     -34.641  -7.628 -11.170  1.00 64.46           H  
ATOM   3779  ND1 HIS B  85     -35.546  -5.162 -13.090  1.00 64.46           N  
ATOM   3780  HD1 HIS B  85     -35.732  -4.202 -13.342  1.00 64.46           H  
ATOM   3781  CE1 HIS B  85     -35.234  -6.127 -13.970  1.00 64.46           C  
ATOM   3782  HE1 HIS B  85     -35.218  -5.998 -15.042  1.00 64.46           H  
ATOM   3783  NE2 HIS B  85     -34.860  -7.251 -13.340  1.00 64.46           N  
ATOM   3784  N   ARG B  86     -34.927  -1.749  -8.841  1.00 61.97           N  
ATOM   3785  H   ARG B  86     -34.321  -1.417  -9.578  1.00 61.97           H  
ATOM   3786  CA  ARG B  86     -34.525  -1.349  -7.487  1.00 61.97           C  
ATOM   3787  HA  ARG B  86     -35.295  -1.640  -6.772  1.00 61.97           H  
ATOM   3788  C   ARG B  86     -34.331   0.176  -7.432  1.00 61.97           C  
ATOM   3789  CB  ARG B  86     -33.189  -2.093  -7.210  1.00 61.97           C  
ATOM   3790  HB2 ARG B  86     -32.897  -2.666  -8.090  1.00 61.97           H  
ATOM   3791  HB3 ARG B  86     -32.381  -1.379  -7.049  1.00 61.97           H  
ATOM   3792  O   ARG B  86     -33.510   0.685  -8.189  1.00 61.97           O  
ATOM   3793  CG  ARG B  86     -33.213  -3.093  -6.057  1.00 61.97           C  
ATOM   3794  HG2 ARG B  86     -32.570  -3.935  -6.313  1.00 61.97           H  
ATOM   3795  HG3 ARG B  86     -34.224  -3.477  -5.915  1.00 61.97           H  
ATOM   3796  CD  ARG B  86     -32.661  -2.441  -4.782  1.00 61.97           C  
ATOM   3797  HD2 ARG B  86     -33.235  -1.546  -4.541  1.00 61.97           H  
ATOM   3798  HD3 ARG B  86     -31.629  -2.135  -4.952  1.00 61.97           H  
ATOM   3799  NE  ARG B  86     -32.697  -3.374  -3.650  1.00 61.97           N  
ATOM   3800  HE  ARG B  86     -31.822  -3.771  -3.337  1.00 61.97           H  
ATOM   3801  NH1 ARG B  86     -34.952  -3.272  -3.362  1.00 61.97           N  
ATOM   3802 HH11 ARG B  86     -35.797  -3.458  -2.841  1.00 61.97           H  
ATOM   3803 HH12 ARG B  86     -35.001  -2.625  -4.136  1.00 61.97           H  
ATOM   3804  NH2 ARG B  86     -33.700  -4.560  -2.007  1.00 61.97           N  
ATOM   3805 HH21 ARG B  86     -32.798  -4.925  -1.735  1.00 61.97           H  
ATOM   3806 HH22 ARG B  86     -34.539  -4.878  -1.543  1.00 61.97           H  
ATOM   3807  CZ  ARG B  86     -33.787  -3.740  -3.011  1.00 61.97           C  
ATOM   3808  N   ALA B  87     -35.074   0.884  -6.576  1.00 71.58           N  
ATOM   3809  H   ALA B  87     -35.827   0.398  -6.110  1.00 71.58           H  
ATOM   3810  CA  ALA B  87     -35.024   2.350  -6.382  1.00 71.58           C  
ATOM   3811  HA  ALA B  87     -34.337   2.794  -7.101  1.00 71.58           H  
ATOM   3812  C   ALA B  87     -34.519   2.747  -4.986  1.00 71.58           C  
ATOM   3813  CB  ALA B  87     -36.423   2.965  -6.598  1.00 71.58           C  
ATOM   3814  HB1 ALA B  87     -36.406   4.025  -6.345  1.00 71.58           H  
ATOM   3815  HB2 ALA B  87     -36.743   2.904  -7.638  1.00 71.58           H  
ATOM   3816  HB3 ALA B  87     -37.153   2.468  -5.959  1.00 71.58           H  
ATOM   3817  O   ALA B  87     -34.571   3.922  -4.629  1.00 71.58           O  
ATOM   3818  N   GLU B  88     -34.093   1.772  -4.183  1.00 90.31           N  
ATOM   3819  H   GLU B  88     -33.984   0.842  -4.563  1.00 90.31           H  
ATOM   3820  CA  GLU B  88     -33.713   1.963  -2.786  1.00 90.31           C  
ATOM   3821  HA  GLU B  88     -33.750   3.030  -2.566  1.00 90.31           H  
ATOM   3822  C   GLU B  88     -32.268   1.509  -2.539  1.00 90.31           C  
ATOM   3823  CB  GLU B  88     -34.719   1.268  -1.849  1.00 90.31           C  
ATOM   3824  HB2 GLU B  88     -34.812   0.217  -2.120  1.00 90.31           H  
ATOM   3825  HB3 GLU B  88     -34.323   1.331  -0.835  1.00 90.31           H  
ATOM   3826  O   GLU B  88     -31.818   0.509  -3.109  1.00 90.31           O  
ATOM   3827  CG  GLU B  88     -36.107   1.940  -1.877  1.00 90.31           C  
ATOM   3828  HG2 GLU B  88     -35.976   3.010  -1.715  1.00 90.31           H  
ATOM   3829  HG3 GLU B  88     -36.539   1.803  -2.868  1.00 90.31           H  
ATOM   3830  CD  GLU B  88     -37.093   1.408  -0.820  1.00 90.31           C  
ATOM   3831  OE1 GLU B  88     -38.316   1.571  -1.021  1.00 90.31           O  
ATOM   3832  OE2 GLU B  88     -36.654   0.860   0.220  1.00 90.31           O  
ATOM   3833  N   GLY B  89     -31.556   2.264  -1.701  1.00 94.18           N  
ATOM   3834  H   GLY B  89     -32.010   3.067  -1.290  1.00 94.18           H  
ATOM   3835  CA  GLY B  89     -30.164   2.048  -1.301  1.00 94.18           C  
ATOM   3836  HA2 GLY B  89     -29.505   2.215  -2.153  1.00 94.18           H  
ATOM   3837  HA3 GLY B  89     -30.032   1.021  -0.959  1.00 94.18           H  
ATOM   3838  C   GLY B  89     -29.749   2.999  -0.170  1.00 94.18           C  
ATOM   3839  O   GLY B  89     -30.541   3.830   0.276  1.00 94.18           O  
ATOM   3840  N   GLY B  90     -28.518   2.875   0.319  1.00 97.72           N  
ATOM   3841  H   GLY B  90     -27.905   2.184  -0.091  1.00 97.72           H  
ATOM   3842  CA  GLY B  90     -27.952   3.809   1.297  1.00 97.72           C  
ATOM   3843  HA2 GLY B  90     -27.242   3.274   1.928  1.00 97.72           H  
ATOM   3844  HA3 GLY B  90     -28.733   4.213   1.941  1.00 97.72           H  
ATOM   3845  C   GLY B  90     -27.207   4.952   0.607  1.00 97.72           C  
ATOM   3846  O   GLY B  90     -26.201   4.705  -0.049  1.00 97.72           O  
ATOM   3847  N   PHE B  91     -27.647   6.198   0.769  1.00 97.56           N  
ATOM   3848  H   PHE B  91     -28.454   6.368   1.352  1.00 97.56           H  
ATOM   3849  CA  PHE B  91     -27.016   7.364   0.133  1.00 97.56           C  
ATOM   3850  HA  PHE B  91     -26.111   7.053  -0.389  1.00 97.56           H  
ATOM   3851  C   PHE B  91     -26.591   8.409   1.159  1.00 97.56           C  
ATOM   3852  CB  PHE B  91     -27.960   7.965  -0.913  1.00 97.56           C  
ATOM   3853  HB2 PHE B  91     -28.873   8.302  -0.422  1.00 97.56           H  
ATOM   3854  HB3 PHE B  91     -27.484   8.838  -1.361  1.00 97.56           H  
ATOM   3855  O   PHE B  91     -27.227   8.543   2.203  1.00 97.56           O  
ATOM   3856  CG  PHE B  91     -28.307   6.988  -2.013  1.00 97.56           C  
ATOM   3857  CD1 PHE B  91     -27.396   6.762  -3.062  1.00 97.56           C  
ATOM   3858  HD1 PHE B  91     -26.465   7.307  -3.095  1.00 97.56           H  
ATOM   3859  CD2 PHE B  91     -29.509   6.260  -1.957  1.00 97.56           C  
ATOM   3860  HD2 PHE B  91     -30.207   6.419  -1.149  1.00 97.56           H  
ATOM   3861  CE1 PHE B  91     -27.691   5.813  -4.056  1.00 97.56           C  
ATOM   3862  HE1 PHE B  91     -26.984   5.635  -4.852  1.00 97.56           H  
ATOM   3863  CE2 PHE B  91     -29.797   5.304  -2.944  1.00 97.56           C  
ATOM   3864  HE2 PHE B  91     -30.714   4.738  -2.870  1.00 97.56           H  
ATOM   3865  CZ  PHE B  91     -28.893   5.085  -3.999  1.00 97.56           C  
ATOM   3866  HZ  PHE B  91     -29.116   4.353  -4.761  1.00 97.56           H  
ATOM   3867  N   LEU B  92     -25.533   9.160   0.850  1.00 97.57           N  
ATOM   3868  H   LEU B  92     -25.066   8.990  -0.030  1.00 97.57           H  
ATOM   3869  CA  LEU B  92     -25.102  10.293   1.666  1.00 97.57           C  
ATOM   3870  HA  LEU B  92     -25.294  10.055   2.712  1.00 97.57           H  
ATOM   3871  C   LEU B  92     -25.926  11.539   1.330  1.00 97.57           C  
ATOM   3872  CB  LEU B  92     -23.595  10.559   1.487  1.00 97.57           C  
ATOM   3873  HB2 LEU B  92     -23.412  10.765   0.432  1.00 97.57           H  
ATOM   3874  HB3 LEU B  92     -23.323  11.447   2.059  1.00 97.57           H  
ATOM   3875  O   LEU B  92     -25.899  12.023   0.194  1.00 97.57           O  
ATOM   3876  CG  LEU B  92     -22.673   9.404   1.902  1.00 97.57           C  
ATOM   3877  HG  LEU B  92     -22.956   8.513   1.341  1.00 97.57           H  
ATOM   3878  CD1 LEU B  92     -21.225   9.745   1.545  1.00 97.57           C  
ATOM   3879 HD11 LEU B  92     -21.142   9.906   0.470  1.00 97.57           H  
ATOM   3880 HD12 LEU B  92     -20.573   8.917   1.822  1.00 97.57           H  
ATOM   3881 HD13 LEU B  92     -20.912  10.647   2.071  1.00 97.57           H  
ATOM   3882  CD2 LEU B  92     -22.739   9.076   3.394  1.00 97.57           C  
ATOM   3883 HD21 LEU B  92     -22.752   7.992   3.503  1.00 97.57           H  
ATOM   3884 HD22 LEU B  92     -21.869   9.481   3.911  1.00 97.57           H  
ATOM   3885 HD23 LEU B  92     -23.631   9.488   3.865  1.00 97.57           H  
ATOM   3886  N   ASP B  93     -26.580  12.082   2.359  1.00 84.47           N  
ATOM   3887  H   ASP B  93     -26.622  11.544   3.213  1.00 84.47           H  
ATOM   3888  CA  ASP B  93     -27.470  13.250   2.351  1.00 84.47           C  
ATOM   3889  HA  ASP B  93     -28.430  12.973   1.916  1.00 84.47           H  
ATOM   3890  C   ASP B  93     -26.910  14.458   1.576  1.00 84.47           C  
ATOM   3891  CB  ASP B  93     -27.686  13.694   3.816  1.00 84.47           C  
ATOM   3892  HB2 ASP B  93     -26.730  14.020   4.226  1.00 84.47           H  
ATOM   3893  HB3 ASP B  93     -28.346  14.562   3.809  1.00 84.47           H  
ATOM   3894  O   ASP B  93     -27.656  15.202   0.944  1.00 84.47           O  
ATOM   3895  CG  ASP B  93     -28.273  12.642   4.776  1.00 84.47           C  
ATOM   3896  OD1 ASP B  93     -27.791  11.483   4.789  1.00 84.47           O  
ATOM   3897  OD2 ASP B  93     -29.169  13.021   5.559  1.00 84.47           O  
ATOM   3898  N   ALA B  94     -25.588  14.655   1.633  1.00 87.68           N  
ATOM   3899  H   ALA B  94     -25.060  13.991   2.181  1.00 87.68           H  
ATOM   3900  CA  ALA B  94     -24.889  15.815   1.086  1.00 87.68           C  
ATOM   3901  HA  ALA B  94     -25.544  16.297   0.360  1.00 87.68           H  
ATOM   3902  C   ALA B  94     -23.604  15.440   0.320  1.00 87.68           C  
ATOM   3903  CB  ALA B  94     -24.652  16.816   2.228  1.00 87.68           C  
ATOM   3904  HB1 ALA B  94     -25.599  17.060   2.708  1.00 87.68           H  
ATOM   3905  HB2 ALA B  94     -23.975  16.387   2.967  1.00 87.68           H  
ATOM   3906  HB3 ALA B  94     -24.213  17.732   1.834  1.00 87.68           H  
ATOM   3907  O   ALA B  94     -22.618  16.169   0.381  1.00 87.68           O  
ATOM   3908  N   ALA B  95     -23.594  14.324  -0.425  1.00 92.98           N  
ATOM   3909  H   ALA B  95     -24.419  13.741  -0.406  1.00 92.98           H  
ATOM   3910  CA  ALA B  95     -22.416  13.839  -1.174  1.00 92.98           C  
ATOM   3911  HA  ALA B  95     -21.657  13.520  -0.459  1.00 92.98           H  
ATOM   3912  C   ALA B  95     -21.755  14.876  -2.115  1.00 92.98           C  
ATOM   3913  CB  ALA B  95     -22.847  12.629  -2.010  1.00 92.98           C  
ATOM   3914  HB1 ALA B  95     -21.972  12.171  -2.472  1.00 92.98           H  
ATOM   3915  HB2 ALA B  95     -23.341  11.886  -1.384  1.00 92.98           H  
ATOM   3916  HB3 ALA B  95     -23.537  12.944  -2.793  1.00 92.98           H  
ATOM   3917  O   ALA B  95     -20.583  14.747  -2.457  1.00 92.98           O  
ATOM   3918  N   ALA B  96     -22.506  15.888  -2.563  1.00 93.46           N  
ATOM   3919  H   ALA B  96     -23.469  15.928  -2.262  1.00 93.46           H  
ATOM   3920  CA  ALA B  96     -22.003  16.963  -3.417  1.00 93.46           C  
ATOM   3921  HA  ALA B  96     -21.194  16.567  -4.029  1.00 93.46           H  
ATOM   3922  C   ALA B  96     -21.423  18.169  -2.645  1.00 93.46           C  
ATOM   3923  CB  ALA B  96     -23.138  17.383  -4.359  1.00 93.46           C  
ATOM   3924  HB1 ALA B  96     -23.468  16.528  -4.949  1.00 93.46           H  
ATOM   3925  HB2 ALA B  96     -23.982  17.765  -3.783  1.00 93.46           H  
ATOM   3926  HB3 ALA B  96     -22.789  18.164  -5.034  1.00 93.46           H  
ATOM   3927  O   ALA B  96     -20.744  18.989  -3.266  1.00 93.46           O  
ATOM   3928  N   GLY B  97     -21.682  18.288  -1.338  1.00 95.39           N  
ATOM   3929  H   GLY B  97     -22.114  17.506  -0.865  1.00 95.39           H  
ATOM   3930  CA  GLY B  97     -21.193  19.371  -0.480  1.00 95.39           C  
ATOM   3931  HA2 GLY B  97     -21.346  20.326  -0.983  1.00 95.39           H  
ATOM   3932  HA3 GLY B  97     -21.758  19.379   0.452  1.00 95.39           H  
ATOM   3933  C   GLY B  97     -19.711  19.219  -0.132  1.00 95.39           C  
ATOM   3934  O   GLY B  97     -19.226  18.102   0.026  1.00 95.39           O  
ATOM   3935  N   PHE B  98     -18.991  20.343  -0.069  1.00 97.14           N  
ATOM   3936  H   PHE B  98     -19.452  21.229  -0.225  1.00 97.14           H  
ATOM   3937  CA  PHE B  98     -17.566  20.408   0.270  1.00 97.14           C  
ATOM   3938  HA  PHE B  98     -17.376  19.806   1.159  1.00 97.14           H  
ATOM   3939  C   PHE B  98     -17.137  21.863   0.529  1.00 97.14           C  
ATOM   3940  CB  PHE B  98     -16.764  19.850  -0.920  1.00 97.14           C  
ATOM   3941  HB2 PHE B  98     -17.066  18.818  -1.098  1.00 97.14           H  
ATOM   3942  HB3 PHE B  98     -17.020  20.422  -1.812  1.00 97.14           H  
ATOM   3943  O   PHE B  98     -17.422  22.720  -0.315  1.00 97.14           O  
ATOM   3944  CG  PHE B  98     -15.260  19.848  -0.747  1.00 97.14           C  
ATOM   3945  CD1 PHE B  98     -14.433  20.493  -1.686  1.00 97.14           C  
ATOM   3946  HD1 PHE B  98     -14.873  21.031  -2.513  1.00 97.14           H  
ATOM   3947  CD2 PHE B  98     -14.682  19.150   0.328  1.00 97.14           C  
ATOM   3948  HD2 PHE B  98     -15.306  18.641   1.047  1.00 97.14           H  
ATOM   3949  CE1 PHE B  98     -13.035  20.442  -1.547  1.00 97.14           C  
ATOM   3950  HE1 PHE B  98     -12.399  20.942  -2.262  1.00 97.14           H  
ATOM   3951  CE2 PHE B  98     -13.288  19.111   0.474  1.00 97.14           C  
ATOM   3952  HE2 PHE B  98     -12.853  18.591   1.315  1.00 97.14           H  
ATOM   3953  CZ  PHE B  98     -12.466  19.758  -0.459  1.00 97.14           C  
ATOM   3954  HZ  PHE B  98     -11.395  19.736  -0.317  1.00 97.14           H  
ATOM   3955  N   ASP B  99     -16.416  22.159   1.615  1.00 97.37           N  
ATOM   3956  H   ASP B  99     -16.210  21.423   2.275  1.00 97.37           H  
ATOM   3957  CA  ASP B  99     -15.785  23.479   1.799  1.00 97.37           C  
ATOM   3958  HA  ASP B  99     -16.446  24.217   1.344  1.00 97.37           H  
ATOM   3959  C   ASP B  99     -14.455  23.570   1.034  1.00 97.37           C  
ATOM   3960  CB  ASP B  99     -15.669  23.924   3.266  1.00 97.37           C  
ATOM   3961  HB2 ASP B  99     -14.918  23.323   3.778  1.00 97.37           H  
ATOM   3962  HB3 ASP B  99     -16.629  23.766   3.756  1.00 97.37           H  
ATOM   3963  O   ASP B  99     -13.351  23.504   1.577  1.00 97.37           O  
ATOM   3964  CG  ASP B  99     -15.303  25.423   3.369  1.00 97.37           C  
ATOM   3965  OD1 ASP B  99     -14.855  26.021   2.354  1.00 97.37           O  
ATOM   3966  OD2 ASP B  99     -15.475  25.998   4.465  1.00 97.37           O  
ATOM   3967  N   ALA B 100     -14.572  23.770  -0.279  1.00 96.36           N  
ATOM   3968  H   ALA B 100     -15.503  23.741  -0.667  1.00 96.36           H  
ATOM   3969  CA  ALA B 100     -13.423  23.973  -1.155  1.00 96.36           C  
ATOM   3970  HA  ALA B 100     -12.812  23.071  -1.133  1.00 96.36           H  
ATOM   3971  C   ALA B 100     -12.523  25.142  -0.705  1.00 96.36           C  
ATOM   3972  CB  ALA B 100     -13.959  24.185  -2.576  1.00 96.36           C  
ATOM   3973  HB1 ALA B 100     -13.126  24.192  -3.278  1.00 96.36           H  
ATOM   3974  HB2 ALA B 100     -14.640  23.376  -2.839  1.00 96.36           H  
ATOM   3975  HB3 ALA B 100     -14.489  25.135  -2.636  1.00 96.36           H  
ATOM   3976  O   ALA B 100     -11.303  25.063  -0.847  1.00 96.36           O  
ATOM   3977  N   GLY B 101     -13.102  26.201  -0.122  1.00 93.10           N  
ATOM   3978  H   GLY B 101     -14.055  26.100   0.197  1.00 93.10           H  
ATOM   3979  CA  GLY B 101     -12.354  27.361   0.363  1.00 93.10           C  
ATOM   3980  HA2 GLY B 101     -13.062  28.126   0.681  1.00 93.10           H  
ATOM   3981  HA3 GLY B 101     -11.729  27.758  -0.437  1.00 93.10           H  
ATOM   3982  C   GLY B 101     -11.466  27.016   1.556  1.00 93.10           C  
ATOM   3983  O   GLY B 101     -10.308  27.434   1.602  1.00 93.10           O  
ATOM   3984  N   PHE B 102     -11.965  26.187   2.474  1.00 96.47           N  
ATOM   3985  H   PHE B 102     -12.933  25.910   2.397  1.00 96.47           H  
ATOM   3986  CA  PHE B 102     -11.197  25.698   3.614  1.00 96.47           C  
ATOM   3987  HA  PHE B 102     -10.876  26.565   4.193  1.00 96.47           H  
ATOM   3988  C   PHE B 102      -9.938  24.932   3.184  1.00 96.47           C  
ATOM   3989  CB  PHE B 102     -12.100  24.850   4.508  1.00 96.47           C  
ATOM   3990  HB2 PHE B 102     -12.432  23.963   3.969  1.00 96.47           H  
ATOM   3991  HB3 PHE B 102     -12.981  25.437   4.769  1.00 96.47           H  
ATOM   3992  O   PHE B 102      -8.846  25.215   3.689  1.00 96.47           O  
ATOM   3993  CG  PHE B 102     -11.432  24.427   5.792  1.00 96.47           C  
ATOM   3994  CD1 PHE B 102     -10.737  23.206   5.854  1.00 96.47           C  
ATOM   3995  HD1 PHE B 102     -10.688  22.560   4.989  1.00 96.47           H  
ATOM   3996  CD2 PHE B 102     -11.504  25.260   6.924  1.00 96.47           C  
ATOM   3997  HD2 PHE B 102     -12.059  26.185   6.879  1.00 96.47           H  
ATOM   3998  CE1 PHE B 102     -10.127  22.812   7.053  1.00 96.47           C  
ATOM   3999  HE1 PHE B 102      -9.620  21.860   7.109  1.00 96.47           H  
ATOM   4000  CE2 PHE B 102     -10.889  24.866   8.124  1.00 96.47           C  
ATOM   4001  HE2 PHE B 102     -10.963  25.483   9.006  1.00 96.47           H  
ATOM   4002  CZ  PHE B 102     -10.208  23.638   8.186  1.00 96.47           C  
ATOM   4003  HZ  PHE B 102      -9.766  23.315   9.117  1.00 96.47           H  
ATOM   4004  N   PHE B 103     -10.059  24.041   2.195  1.00 95.45           N  
ATOM   4005  H   PHE B 103     -10.989  23.851   1.849  1.00 95.45           H  
ATOM   4006  CA  PHE B 103      -8.934  23.262   1.659  1.00 95.45           C  
ATOM   4007  HA  PHE B 103      -8.271  23.043   2.496  1.00 95.45           H  
ATOM   4008  C   PHE B 103      -8.065  24.016   0.633  1.00 95.45           C  
ATOM   4009  CB  PHE B 103      -9.435  21.903   1.144  1.00 95.45           C  
ATOM   4010  HB2 PHE B 103      -8.611  21.369   0.671  1.00 95.45           H  
ATOM   4011  HB3 PHE B 103     -10.208  22.061   0.393  1.00 95.45           H  
ATOM   4012  O   PHE B 103      -7.094  23.458   0.126  1.00 95.45           O  
ATOM   4013  CG  PHE B 103      -9.973  21.039   2.269  1.00 95.45           C  
ATOM   4014  CD1 PHE B 103      -9.089  20.326   3.100  1.00 95.45           C  
ATOM   4015  HD1 PHE B 103      -8.031  20.323   2.882  1.00 95.45           H  
ATOM   4016  CD2 PHE B 103     -11.347  21.030   2.554  1.00 95.45           C  
ATOM   4017  HD2 PHE B 103     -12.041  21.557   1.916  1.00 95.45           H  
ATOM   4018  CE1 PHE B 103      -9.572  19.644   4.231  1.00 95.45           C  
ATOM   4019  HE1 PHE B 103      -8.890  19.108   4.875  1.00 95.45           H  
ATOM   4020  CE2 PHE B 103     -11.829  20.368   3.691  1.00 95.45           C  
ATOM   4021  HE2 PHE B 103     -12.883  20.425   3.922  1.00 95.45           H  
ATOM   4022  CZ  PHE B 103     -10.943  19.679   4.537  1.00 95.45           C  
ATOM   4023  HZ  PHE B 103     -11.309  19.188   5.426  1.00 95.45           H  
ATOM   4024  N   GLY B 104      -8.377  25.282   0.321  1.00 91.99           N  
ATOM   4025  H   GLY B 104      -9.184  25.698   0.764  1.00 91.99           H  
ATOM   4026  CA  GLY B 104      -7.653  26.079  -0.682  1.00 91.99           C  
ATOM   4027  HA2 GLY B 104      -6.582  26.015  -0.488  1.00 91.99           H  
ATOM   4028  HA3 GLY B 104      -7.963  27.120  -0.587  1.00 91.99           H  
ATOM   4029  C   GLY B 104      -7.900  25.645  -2.135  1.00 91.99           C  
ATOM   4030  O   GLY B 104      -7.161  26.036  -3.035  1.00 91.99           O  
ATOM   4031  N   ILE B 105      -8.934  24.837  -2.368  1.00 92.87           N  
ATOM   4032  H   ILE B 105      -9.574  24.682  -1.602  1.00 92.87           H  
ATOM   4033  CA  ILE B 105      -9.291  24.249  -3.659  1.00 92.87           C  
ATOM   4034  HA  ILE B 105      -8.385  24.136  -4.254  1.00 92.87           H  
ATOM   4035  C   ILE B 105     -10.221  25.207  -4.411  1.00 92.87           C  
ATOM   4036  CB  ILE B 105      -9.881  22.836  -3.432  1.00 92.87           C  
ATOM   4037  HB  ILE B 105     -10.669  22.904  -2.682  1.00 92.87           H  
ATOM   4038  O   ILE B 105     -11.185  25.746  -3.865  1.00 92.87           O  
ATOM   4039  CG1 ILE B 105      -8.755  21.914  -2.898  1.00 92.87           C  
ATOM   4040 HG12 ILE B 105      -7.966  21.843  -3.647  1.00 92.87           H  
ATOM   4041 HG13 ILE B 105      -8.320  22.357  -2.002  1.00 92.87           H  
ATOM   4042  CG2 ILE B 105     -10.494  22.248  -4.715  1.00 92.87           C  
ATOM   4043 HG21 ILE B 105      -9.715  22.107  -5.464  1.00 92.87           H  
ATOM   4044 HG22 ILE B 105     -10.962  21.286  -4.503  1.00 92.87           H  
ATOM   4045 HG23 ILE B 105     -11.269  22.906  -5.108  1.00 92.87           H  
ATOM   4046  CD1 ILE B 105      -9.186  20.496  -2.519  1.00 92.87           C  
ATOM   4047 HD11 ILE B 105     -10.002  20.547  -1.797  1.00 92.87           H  
ATOM   4048 HD12 ILE B 105      -8.344  19.974  -2.064  1.00 92.87           H  
ATOM   4049 HD13 ILE B 105      -9.503  19.941  -3.401  1.00 92.87           H  
ATOM   4050  N   SER B 106      -9.956  25.436  -5.700  1.00 90.49           N  
ATOM   4051  H   SER B 106      -9.178  24.950  -6.121  1.00 90.49           H  
ATOM   4052  CA  SER B 106     -10.796  26.350  -6.486  1.00 90.49           C  
ATOM   4053  HA  SER B 106     -10.900  27.260  -5.895  1.00 90.49           H  
ATOM   4054  C   SER B 106     -12.195  25.755  -6.730  1.00 90.49           C  
ATOM   4055  CB  SER B 106     -10.116  26.748  -7.800  1.00 90.49           C  
ATOM   4056  HB2 SER B 106     -10.626  27.623  -8.202  1.00 90.49           H  
ATOM   4057  HB3 SER B 106      -9.078  27.016  -7.607  1.00 90.49           H  
ATOM   4058  O   SER B 106     -12.301  24.551  -6.969  1.00 90.49           O  
ATOM   4059  OG  SER B 106     -10.173  25.714  -8.766  1.00 90.49           O  
ATOM   4060  HG  SER B 106      -9.603  25.003  -8.465  1.00 90.49           H  
ATOM   4061  N   PRO B 107     -13.282  26.552  -6.802  1.00 91.34           N  
ATOM   4062  CA  PRO B 107     -14.618  26.026  -7.112  1.00 91.34           C  
ATOM   4063  HA  PRO B 107     -14.918  25.351  -6.310  1.00 91.34           H  
ATOM   4064  C   PRO B 107     -14.701  25.269  -8.449  1.00 91.34           C  
ATOM   4065  CB  PRO B 107     -15.543  27.247  -7.112  1.00 91.34           C  
ATOM   4066  HB2 PRO B 107     -15.576  27.696  -8.105  1.00 91.34           H  
ATOM   4067  HB3 PRO B 107     -16.547  26.989  -6.776  1.00 91.34           H  
ATOM   4068  O   PRO B 107     -15.541  24.389  -8.614  1.00 91.34           O  
ATOM   4069  CG  PRO B 107     -14.851  28.207  -6.146  1.00 91.34           C  
ATOM   4070  HG2 PRO B 107     -15.093  27.929  -5.120  1.00 91.34           H  
ATOM   4071  HG3 PRO B 107     -15.124  29.245  -6.337  1.00 91.34           H  
ATOM   4072  CD  PRO B 107     -13.368  27.951  -6.409  1.00 91.34           C  
ATOM   4073  HD2 PRO B 107     -12.799  28.148  -5.500  1.00 91.34           H  
ATOM   4074  HD3 PRO B 107     -13.016  28.584  -7.223  1.00 91.34           H  
ATOM   4075  N   ARG B 108     -13.816  25.587  -9.406  1.00 89.63           N  
ATOM   4076  H   ARG B 108     -13.111  26.271  -9.173  1.00 89.63           H  
ATOM   4077  CA  ARG B 108     -13.727  24.898 -10.703  1.00 89.63           C  
ATOM   4078  HA  ARG B 108     -14.739  24.683 -11.045  1.00 89.63           H  
ATOM   4079  C   ARG B 108     -13.021  23.542 -10.600  1.00 89.63           C  
ATOM   4080  CB  ARG B 108     -13.028  25.817 -11.718  1.00 89.63           C  
ATOM   4081  HB2 ARG B 108     -13.333  26.849 -11.546  1.00 89.63           H  
ATOM   4082  HB3 ARG B 108     -11.950  25.753 -11.568  1.00 89.63           H  
ATOM   4083  O   ARG B 108     -13.321  22.655 -11.387  1.00 89.63           O  
ATOM   4084  CG  ARG B 108     -13.392  25.452 -13.167  1.00 89.63           C  
ATOM   4085  HG2 ARG B 108     -13.293  24.379 -13.330  1.00 89.63           H  
ATOM   4086  HG3 ARG B 108     -14.433  25.724 -13.340  1.00 89.63           H  
ATOM   4087  CD  ARG B 108     -12.509  26.190 -14.182  1.00 89.63           C  
ATOM   4088  HD2 ARG B 108     -12.443  27.244 -13.911  1.00 89.63           H  
ATOM   4089  HD3 ARG B 108     -12.985  26.106 -15.159  1.00 89.63           H  
ATOM   4090  NE  ARG B 108     -11.162  25.591 -14.241  1.00 89.63           N  
ATOM   4091  HE  ARG B 108     -10.897  25.001 -13.465  1.00 89.63           H  
ATOM   4092  NH1 ARG B 108     -10.498  26.352 -16.303  1.00 89.63           N  
ATOM   4093 HH11 ARG B 108     -11.265  27.010 -16.305  1.00 89.63           H  
ATOM   4094 HH12 ARG B 108      -9.831  26.300 -17.061  1.00 89.63           H  
ATOM   4095  NH2 ARG B 108      -9.335  24.742 -15.280  1.00 89.63           N  
ATOM   4096 HH21 ARG B 108      -8.898  24.482 -16.153  1.00 89.63           H  
ATOM   4097 HH22 ARG B 108      -9.200  24.096 -14.516  1.00 89.63           H  
ATOM   4098  CZ  ARG B 108     -10.336  25.573 -15.270  1.00 89.63           C  
ATOM   4099  N   GLU B 109     -12.092  23.396  -9.660  1.00 90.41           N  
ATOM   4100  H   GLU B 109     -11.914  24.164  -9.029  1.00 90.41           H  
ATOM   4101  CA  GLU B 109     -11.454  22.118  -9.335  1.00 90.41           C  
ATOM   4102  HA  GLU B 109     -11.254  21.560 -10.250  1.00 90.41           H  
ATOM   4103  C   GLU B 109     -12.378  21.260  -8.467  1.00 90.41           C  
ATOM   4104  CB  GLU B 109     -10.116  22.385  -8.639  1.00 90.41           C  
ATOM   4105  HB2 GLU B 109     -10.307  22.884  -7.689  1.00 90.41           H  
ATOM   4106  HB3 GLU B 109      -9.523  23.052  -9.265  1.00 90.41           H  
ATOM   4107  O   GLU B 109     -12.598  20.103  -8.794  1.00 90.41           O  
ATOM   4108  CG  GLU B 109      -9.317  21.097  -8.395  1.00 90.41           C  
ATOM   4109  HG2 GLU B 109      -9.101  20.631  -9.356  1.00 90.41           H  
ATOM   4110  HG3 GLU B 109      -9.924  20.407  -7.810  1.00 90.41           H  
ATOM   4111  CD  GLU B 109      -8.006  21.351  -7.641  1.00 90.41           C  
ATOM   4112  OE1 GLU B 109      -7.306  20.344  -7.373  1.00 90.41           O  
ATOM   4113  OE2 GLU B 109      -7.730  22.532  -7.324  1.00 90.41           O  
ATOM   4114  N   ALA B 110     -13.019  21.830  -7.443  1.00 95.07           N  
ATOM   4115  H   ALA B 110     -12.780  22.779  -7.195  1.00 95.07           H  
ATOM   4116  CA  ALA B 110     -13.979  21.119  -6.595  1.00 95.07           C  
ATOM   4117  HA  ALA B 110     -13.473  20.266  -6.142  1.00 95.07           H  
ATOM   4118  C   ALA B 110     -15.195  20.573  -7.372  1.00 95.07           C  
ATOM   4119  CB  ALA B 110     -14.424  22.068  -5.480  1.00 95.07           C  
ATOM   4120  HB1 ALA B 110     -13.560  22.365  -4.884  1.00 95.07           H  
ATOM   4121  HB2 ALA B 110     -14.895  22.954  -5.905  1.00 95.07           H  
ATOM   4122  HB3 ALA B 110     -15.140  21.560  -4.835  1.00 95.07           H  
ATOM   4123  O   ALA B 110     -15.735  19.533  -7.005  1.00 95.07           O  
ATOM   4124  N   LEU B 111     -15.605  21.244  -8.457  1.00 93.28           N  
ATOM   4125  H   LEU B 111     -15.185  22.143  -8.645  1.00 93.28           H  
ATOM   4126  CA  LEU B 111     -16.628  20.748  -9.388  1.00 93.28           C  
ATOM   4127  HA  LEU B 111     -17.435  20.310  -8.801  1.00 93.28           H  
ATOM   4128  C   LEU B 111     -16.107  19.646 -10.330  1.00 93.28           C  
ATOM   4129  CB  LEU B 111     -17.174  21.948 -10.185  1.00 93.28           C  
ATOM   4130  HB2 LEU B 111     -17.476  22.724  -9.481  1.00 93.28           H  
ATOM   4131  HB3 LEU B 111     -16.364  22.346 -10.796  1.00 93.28           H  
ATOM   4132  O   LEU B 111     -16.899  18.861 -10.837  1.00 93.28           O  
ATOM   4133  CG  LEU B 111     -18.376  21.632 -11.099  1.00 93.28           C  
ATOM   4134  HG  LEU B 111     -18.126  20.833 -11.797  1.00 93.28           H  
ATOM   4135  CD1 LEU B 111     -19.620  21.239 -10.299  1.00 93.28           C  
ATOM   4136 HD11 LEU B 111     -19.861  22.010  -9.567  1.00 93.28           H  
ATOM   4137 HD12 LEU B 111     -19.438  20.294  -9.786  1.00 93.28           H  
ATOM   4138 HD13 LEU B 111     -20.463  21.095 -10.975  1.00 93.28           H  
ATOM   4139  CD2 LEU B 111     -18.720  22.865 -11.937  1.00 93.28           C  
ATOM   4140 HD21 LEU B 111     -19.554  22.634 -12.598  1.00 93.28           H  
ATOM   4141 HD22 LEU B 111     -18.989  23.695 -11.283  1.00 93.28           H  
ATOM   4142 HD23 LEU B 111     -17.857  23.141 -12.543  1.00 93.28           H  
ATOM   4143  N   ALA B 112     -14.799  19.591 -10.587  1.00 92.08           N  
ATOM   4144  H   ALA B 112     -14.181  20.229 -10.105  1.00 92.08           H  
ATOM   4145  CA  ALA B 112     -14.185  18.528 -11.378  1.00 92.08           C  
ATOM   4146  HA  ALA B 112     -14.886  18.208 -12.150  1.00 92.08           H  
ATOM   4147  C   ALA B 112     -13.858  17.288 -10.530  1.00 92.08           C  
ATOM   4148  CB  ALA B 112     -12.941  19.093 -12.073  1.00 92.08           C  
ATOM   4149  HB1 ALA B 112     -12.246  19.500 -11.339  1.00 92.08           H  
ATOM   4150  HB2 ALA B 112     -12.442  18.290 -12.616  1.00 92.08           H  
ATOM   4151  HB3 ALA B 112     -13.233  19.875 -12.774  1.00 92.08           H  
ATOM   4152  O   ALA B 112     -13.998  16.171 -11.018  1.00 92.08           O  
ATOM   4153  N   MET B 113     -13.437  17.484  -9.276  1.00 94.85           N  
ATOM   4154  H   MET B 113     -13.332  18.440  -8.968  1.00 94.85           H  
ATOM   4155  CA  MET B 113     -13.041  16.435  -8.336  1.00 94.85           C  
ATOM   4156  HA  MET B 113     -12.220  15.862  -8.767  1.00 94.85           H  
ATOM   4157  C   MET B 113     -14.175  15.465  -8.012  1.00 94.85           C  
ATOM   4158  CB  MET B 113     -12.566  17.048  -7.012  1.00 94.85           C  
ATOM   4159  HB2 MET B 113     -13.263  17.829  -6.705  1.00 94.85           H  
ATOM   4160  HB3 MET B 113     -12.573  16.270  -6.249  1.00 94.85           H  
ATOM   4161  O   MET B 113     -15.266  15.875  -7.586  1.00 94.85           O  
ATOM   4162  CG  MET B 113     -11.151  17.621  -7.075  1.00 94.85           C  
ATOM   4163  HG2 MET B 113     -11.076  18.295  -7.929  1.00 94.85           H  
ATOM   4164  HG3 MET B 113     -10.446  16.804  -7.227  1.00 94.85           H  
ATOM   4165  SD  MET B 113     -10.683  18.536  -5.581  1.00 94.85           S  
ATOM   4166  CE  MET B 113     -10.723  17.211  -4.343  1.00 94.85           C  
ATOM   4167  HE1 MET B 113     -10.122  16.370  -4.688  1.00 94.85           H  
ATOM   4168  HE2 MET B 113     -11.746  16.865  -4.197  1.00 94.85           H  
ATOM   4169  HE3 MET B 113     -10.334  17.580  -3.394  1.00 94.85           H  
ATOM   4170  N   ASP B 114     -13.834  14.177  -8.071  1.00 95.50           N  
ATOM   4171  H   ASP B 114     -12.920  13.929  -8.422  1.00 95.50           H  
ATOM   4172  CA  ASP B 114     -14.624  13.093  -7.505  1.00 95.50           C  
ATOM   4173  HA  ASP B 114     -15.512  12.981  -8.128  1.00 95.50           H  
ATOM   4174  C   ASP B 114     -15.020  13.448  -6.051  1.00 95.50           C  
ATOM   4175  CB  ASP B 114     -13.821  11.775  -7.596  1.00 95.50           C  
ATOM   4176  HB2 ASP B 114     -12.904  11.876  -7.015  1.00 95.50           H  
ATOM   4177  HB3 ASP B 114     -13.546  11.611  -8.638  1.00 95.50           H  
ATOM   4178  O   ASP B 114     -14.140  13.757  -5.232  1.00 95.50           O  
ATOM   4179  CG  ASP B 114     -14.581  10.535  -7.103  1.00 95.50           C  
ATOM   4180  OD1 ASP B 114     -15.678  10.704  -6.533  1.00 95.50           O  
ATOM   4181  OD2 ASP B 114     -14.064   9.406  -7.247  1.00 95.50           O  
ATOM   4182  N   PRO B 115     -16.323  13.440  -5.697  1.00 97.16           N  
ATOM   4183  CA  PRO B 115     -16.771  13.611  -4.317  1.00 97.16           C  
ATOM   4184  HA  PRO B 115     -16.561  14.632  -3.998  1.00 97.16           H  
ATOM   4185  C   PRO B 115     -16.086  12.658  -3.326  1.00 97.16           C  
ATOM   4186  CB  PRO B 115     -18.290  13.406  -4.347  1.00 97.16           C  
ATOM   4187  HB2 PRO B 115     -18.657  12.892  -3.459  1.00 97.16           H  
ATOM   4188  HB3 PRO B 115     -18.779  14.375  -4.451  1.00 97.16           H  
ATOM   4189  O   PRO B 115     -15.956  13.020  -2.159  1.00 97.16           O  
ATOM   4190  CG  PRO B 115     -18.522  12.586  -5.613  1.00 97.16           C  
ATOM   4191  HG2 PRO B 115     -18.304  11.536  -5.423  1.00 97.16           H  
ATOM   4192  HG3 PRO B 115     -19.530  12.715  -6.008  1.00 97.16           H  
ATOM   4193  CD  PRO B 115     -17.468  13.151  -6.550  1.00 97.16           C  
ATOM   4194  HD2 PRO B 115     -17.254  12.410  -7.320  1.00 97.16           H  
ATOM   4195  HD3 PRO B 115     -17.822  14.076  -7.006  1.00 97.16           H  
ATOM   4196  N   GLN B 116     -15.567  11.504  -3.760  1.00 98.04           N  
ATOM   4197  H   GLN B 116     -15.693  11.244  -4.728  1.00 98.04           H  
ATOM   4198  CA  GLN B 116     -14.756  10.628  -2.909  1.00 98.04           C  
ATOM   4199  HA  GLN B 116     -15.358  10.346  -2.045  1.00 98.04           H  
ATOM   4200  C   GLN B 116     -13.496  11.332  -2.368  1.00 98.04           C  
ATOM   4201  CB  GLN B 116     -14.381   9.345  -3.670  1.00 98.04           C  
ATOM   4202  HB2 GLN B 116     -13.777   8.718  -3.013  1.00 98.04           H  
ATOM   4203  HB3 GLN B 116     -13.781   9.597  -4.544  1.00 98.04           H  
ATOM   4204  O   GLN B 116     -13.227  11.252  -1.170  1.00 98.04           O  
ATOM   4205  CG  GLN B 116     -15.616   8.536  -4.099  1.00 98.04           C  
ATOM   4206  HG2 GLN B 116     -16.189   9.069  -4.858  1.00 98.04           H  
ATOM   4207  HG3 GLN B 116     -16.262   8.399  -3.232  1.00 98.04           H  
ATOM   4208  CD  GLN B 116     -15.267   7.160  -4.637  1.00 98.04           C  
ATOM   4209  NE2 GLN B 116     -14.565   7.056  -5.742  1.00 98.04           N  
ATOM   4210 HE21 GLN B 116     -14.302   7.884  -6.256  1.00 98.04           H  
ATOM   4211 HE22 GLN B 116     -14.291   6.124  -6.021  1.00 98.04           H  
ATOM   4212  OE1 GLN B 116     -15.648   6.161  -4.050  1.00 98.04           O  
ATOM   4213  N   GLN B 117     -12.764  12.089  -3.200  1.00 97.96           N  
ATOM   4214  H   GLN B 117     -13.081  12.204  -4.152  1.00 97.96           H  
ATOM   4215  CA  GLN B 117     -11.596  12.866  -2.745  1.00 97.96           C  
ATOM   4216  HA  GLN B 117     -10.922  12.206  -2.199  1.00 97.96           H  
ATOM   4217  C   GLN B 117     -12.007  14.000  -1.788  1.00 97.96           C  
ATOM   4218  CB  GLN B 117     -10.831  13.475  -3.938  1.00 97.96           C  
ATOM   4219  HB2 GLN B 117     -11.492  14.151  -4.481  1.00 97.96           H  
ATOM   4220  HB3 GLN B 117     -10.013  14.066  -3.526  1.00 97.96           H  
ATOM   4221  O   GLN B 117     -11.299  14.300  -0.829  1.00 97.96           O  
ATOM   4222  CG  GLN B 117     -10.232  12.467  -4.937  1.00 97.96           C  
ATOM   4223  HG2 GLN B 117      -9.669  11.711  -4.391  1.00 97.96           H  
ATOM   4224  HG3 GLN B 117     -11.038  11.965  -5.473  1.00 97.96           H  
ATOM   4225  CD  GLN B 117      -9.294  13.121  -5.962  1.00 97.96           C  
ATOM   4226  NE2 GLN B 117      -8.739  12.374  -6.888  1.00 97.96           N  
ATOM   4227 HE21 GLN B 117      -8.879  11.376  -6.945  1.00 97.96           H  
ATOM   4228 HE22 GLN B 117      -8.194  12.853  -7.591  1.00 97.96           H  
ATOM   4229  OE1 GLN B 117      -9.012  14.317  -5.937  1.00 97.96           O  
ATOM   4230  N   ARG B 118     -13.162  14.628  -2.043  1.00 98.15           N  
ATOM   4231  H   ARG B 118     -13.700  14.295  -2.831  1.00 98.15           H  
ATOM   4232  CA  ARG B 118     -13.693  15.749  -1.248  1.00 98.15           C  
ATOM   4233  HA  ARG B 118     -12.902  16.478  -1.075  1.00 98.15           H  
ATOM   4234  C   ARG B 118     -14.132  15.311   0.151  1.00 98.15           C  
ATOM   4235  CB  ARG B 118     -14.833  16.430  -2.025  1.00 98.15           C  
ATOM   4236  HB2 ARG B 118     -15.317  17.157  -1.373  1.00 98.15           H  
ATOM   4237  HB3 ARG B 118     -15.581  15.695  -2.321  1.00 98.15           H  
ATOM   4238  O   ARG B 118     -13.735  15.920   1.139  1.00 98.15           O  
ATOM   4239  CG  ARG B 118     -14.278  17.150  -3.263  1.00 98.15           C  
ATOM   4240  HG2 ARG B 118     -13.873  16.420  -3.964  1.00 98.15           H  
ATOM   4241  HG3 ARG B 118     -13.471  17.807  -2.938  1.00 98.15           H  
ATOM   4242  CD  ARG B 118     -15.309  18.014  -3.988  1.00 98.15           C  
ATOM   4243  HD2 ARG B 118     -14.769  18.774  -4.553  1.00 98.15           H  
ATOM   4244  HD3 ARG B 118     -15.924  18.531  -3.251  1.00 98.15           H  
ATOM   4245  NE  ARG B 118     -16.127  17.245  -4.944  1.00 98.15           N  
ATOM   4246  HE  ARG B 118     -15.634  16.755  -5.677  1.00 98.15           H  
ATOM   4247  NH1 ARG B 118     -18.200  17.979  -4.279  1.00 98.15           N  
ATOM   4248 HH11 ARG B 118     -17.805  18.273  -3.397  1.00 98.15           H  
ATOM   4249 HH12 ARG B 118     -19.189  18.122  -4.423  1.00 98.15           H  
ATOM   4250  NH2 ARG B 118     -17.936  16.863  -6.221  1.00 98.15           N  
ATOM   4251 HH21 ARG B 118     -18.917  16.982  -6.430  1.00 98.15           H  
ATOM   4252 HH22 ARG B 118     -17.296  16.495  -6.910  1.00 98.15           H  
ATOM   4253  CZ  ARG B 118     -17.424  17.367  -5.136  1.00 98.15           C  
ATOM   4254  N   LEU B 119     -14.877  14.210   0.238  1.00 98.31           N  
ATOM   4255  H   LEU B 119     -15.164  13.762  -0.621  1.00 98.31           H  
ATOM   4256  CA  LEU B 119     -15.313  13.625   1.506  1.00 98.31           C  
ATOM   4257  HA  LEU B 119     -15.813  14.391   2.100  1.00 98.31           H  
ATOM   4258  C   LEU B 119     -14.136  13.124   2.355  1.00 98.31           C  
ATOM   4259  CB  LEU B 119     -16.289  12.476   1.209  1.00 98.31           C  
ATOM   4260  HB2 LEU B 119     -16.418  11.890   2.119  1.00 98.31           H  
ATOM   4261  HB3 LEU B 119     -15.836  11.823   0.464  1.00 98.31           H  
ATOM   4262  O   LEU B 119     -14.144  13.310   3.568  1.00 98.31           O  
ATOM   4263  CG  LEU B 119     -17.683  12.912   0.721  1.00 98.31           C  
ATOM   4264  HG  LEU B 119     -17.593  13.540  -0.165  1.00 98.31           H  
ATOM   4265  CD1 LEU B 119     -18.473  11.657   0.357  1.00 98.31           C  
ATOM   4266 HD11 LEU B 119     -19.441  11.937  -0.061  1.00 98.31           H  
ATOM   4267 HD12 LEU B 119     -18.614  11.031   1.237  1.00 98.31           H  
ATOM   4268 HD13 LEU B 119     -17.915  11.094  -0.391  1.00 98.31           H  
ATOM   4269  CD2 LEU B 119     -18.478  13.671   1.788  1.00 98.31           C  
ATOM   4270 HD21 LEU B 119     -19.481  13.877   1.414  1.00 98.31           H  
ATOM   4271 HD22 LEU B 119     -18.536  13.078   2.701  1.00 98.31           H  
ATOM   4272 HD23 LEU B 119     -17.993  14.625   1.995  1.00 98.31           H  
ATOM   4273  N   VAL B 120     -13.112  12.519   1.741  1.00 98.35           N  
ATOM   4274  H   VAL B 120     -13.164  12.357   0.746  1.00 98.35           H  
ATOM   4275  CA  VAL B 120     -11.938  12.018   2.477  1.00 98.35           C  
ATOM   4276  HA  VAL B 120     -12.293  11.440   3.331  1.00 98.35           H  
ATOM   4277  C   VAL B 120     -11.101  13.151   3.077  1.00 98.35           C  
ATOM   4278  CB  VAL B 120     -11.110  11.063   1.593  1.00 98.35           C  
ATOM   4279  HB  VAL B 120     -10.963  11.514   0.611  1.00 98.35           H  
ATOM   4280  O   VAL B 120     -10.596  12.980   4.186  1.00 98.35           O  
ATOM   4281  CG1 VAL B 120      -9.736  10.710   2.170  1.00 98.35           C  
ATOM   4282 HG11 VAL B 120      -9.236   9.984   1.528  1.00 98.35           H  
ATOM   4283 HG12 VAL B 120      -9.838  10.294   3.173  1.00 98.35           H  
ATOM   4284 HG13 VAL B 120      -9.117  11.606   2.212  1.00 98.35           H  
ATOM   4285  CG2 VAL B 120     -11.879   9.746   1.439  1.00 98.35           C  
ATOM   4286 HG21 VAL B 120     -12.873   9.931   1.032  1.00 98.35           H  
ATOM   4287 HG22 VAL B 120     -11.975   9.249   2.404  1.00 98.35           H  
ATOM   4288 HG23 VAL B 120     -11.342   9.088   0.755  1.00 98.35           H  
ATOM   4289  N   LEU B 121     -10.999  14.316   2.424  1.00 98.43           N  
ATOM   4290  H   LEU B 121     -11.436  14.406   1.518  1.00 98.43           H  
ATOM   4291  CA  LEU B 121     -10.330  15.492   3.001  1.00 98.43           C  
ATOM   4292  HA  LEU B 121      -9.319  15.211   3.294  1.00 98.43           H  
ATOM   4293  C   LEU B 121     -11.022  15.979   4.283  1.00 98.43           C  
ATOM   4294  CB  LEU B 121     -10.272  16.627   1.960  1.00 98.43           C  
ATOM   4295  HB2 LEU B 121     -10.152  17.575   2.484  1.00 98.43           H  
ATOM   4296  HB3 LEU B 121     -11.226  16.672   1.434  1.00 98.43           H  
ATOM   4297  O   LEU B 121     -10.361  16.142   5.309  1.00 98.43           O  
ATOM   4298  CG  LEU B 121      -9.136  16.513   0.932  1.00 98.43           C  
ATOM   4299  HG  LEU B 121      -9.181  15.547   0.428  1.00 98.43           H  
ATOM   4300  CD1 LEU B 121      -9.310  17.624  -0.105  1.00 98.43           C  
ATOM   4301 HD11 LEU B 121     -10.247  17.472  -0.642  1.00 98.43           H  
ATOM   4302 HD12 LEU B 121      -8.479  17.603  -0.810  1.00 98.43           H  
ATOM   4303 HD13 LEU B 121      -9.327  18.592   0.394  1.00 98.43           H  
ATOM   4304  CD2 LEU B 121      -7.751  16.680   1.567  1.00 98.43           C  
ATOM   4305 HD21 LEU B 121      -6.979  16.667   0.798  1.00 98.43           H  
ATOM   4306 HD22 LEU B 121      -7.699  17.623   2.111  1.00 98.43           H  
ATOM   4307 HD23 LEU B 121      -7.550  15.860   2.257  1.00 98.43           H  
ATOM   4308  N   GLU B 122     -12.345  16.160   4.245  1.00 98.53           N  
ATOM   4309  H   GLU B 122     -12.831  16.008   3.373  1.00 98.53           H  
ATOM   4310  CA  GLU B 122     -13.112  16.613   5.414  1.00 98.53           C  
ATOM   4311  HA  GLU B 122     -12.649  17.512   5.819  1.00 98.53           H  
ATOM   4312  C   GLU B 122     -13.087  15.586   6.550  1.00 98.53           C  
ATOM   4313  CB  GLU B 122     -14.554  16.960   5.012  1.00 98.53           C  
ATOM   4314  HB2 GLU B 122     -15.147  17.049   5.923  1.00 98.53           H  
ATOM   4315  HB3 GLU B 122     -14.971  16.167   4.391  1.00 98.53           H  
ATOM   4316  O   GLU B 122     -12.778  15.931   7.688  1.00 98.53           O  
ATOM   4317  CG  GLU B 122     -14.606  18.305   4.272  1.00 98.53           C  
ATOM   4318  HG2 GLU B 122     -14.217  19.063   4.952  1.00 98.53           H  
ATOM   4319  HG3 GLU B 122     -13.956  18.251   3.399  1.00 98.53           H  
ATOM   4320  CD  GLU B 122     -16.007  18.741   3.823  1.00 98.53           C  
ATOM   4321  OE1 GLU B 122     -16.107  19.795   3.159  1.00 98.53           O  
ATOM   4322  OE2 GLU B 122     -16.992  18.029   4.128  1.00 98.53           O  
ATOM   4323  N   VAL B 123     -13.315  14.308   6.245  1.00 98.54           N  
ATOM   4324  H   VAL B 123     -13.563  14.072   5.295  1.00 98.54           H  
ATOM   4325  CA  VAL B 123     -13.339  13.252   7.267  1.00 98.54           C  
ATOM   4326  HA  VAL B 123     -13.914  13.625   8.114  1.00 98.54           H  
ATOM   4327  C   VAL B 123     -11.934  12.950   7.819  1.00 98.54           C  
ATOM   4328  CB  VAL B 123     -14.098  12.024   6.730  1.00 98.54           C  
ATOM   4329  HB  VAL B 123     -13.623  11.668   5.816  1.00 98.54           H  
ATOM   4330  O   VAL B 123     -11.810  12.575   8.983  1.00 98.54           O  
ATOM   4331  CG1 VAL B 123     -14.177  10.865   7.725  1.00 98.54           C  
ATOM   4332 HG11 VAL B 123     -13.177  10.548   8.021  1.00 98.54           H  
ATOM   4333 HG12 VAL B 123     -14.721  11.201   8.608  1.00 98.54           H  
ATOM   4334 HG13 VAL B 123     -14.694  10.017   7.278  1.00 98.54           H  
ATOM   4335  CG2 VAL B 123     -15.559  12.410   6.443  1.00 98.54           C  
ATOM   4336 HG21 VAL B 123     -16.128  11.528   6.148  1.00 98.54           H  
ATOM   4337 HG22 VAL B 123     -16.012  12.837   7.338  1.00 98.54           H  
ATOM   4338 HG23 VAL B 123     -15.617  13.148   5.643  1.00 98.54           H  
ATOM   4339  N   SER B 124     -10.854  13.199   7.067  1.00 98.71           N  
ATOM   4340  H   SER B 124     -10.979  13.495   6.110  1.00 98.71           H  
ATOM   4341  CA  SER B 124      -9.489  13.171   7.627  1.00 98.71           C  
ATOM   4342  HA  SER B 124      -9.371  12.256   8.208  1.00 98.71           H  
ATOM   4343  C   SER B 124      -9.224  14.338   8.585  1.00 98.71           C  
ATOM   4344  CB  SER B 124      -8.419  13.164   6.532  1.00 98.71           C  
ATOM   4345  HB2 SER B 124      -8.507  14.063   5.921  1.00 98.71           H  
ATOM   4346  HB3 SER B 124      -7.435  13.155   7.002  1.00 98.71           H  
ATOM   4347  O   SER B 124      -8.591  14.133   9.619  1.00 98.71           O  
ATOM   4348  OG  SER B 124      -8.552  12.020   5.714  1.00 98.71           O  
ATOM   4349  HG  SER B 124      -9.314  12.183   5.153  1.00 98.71           H  
ATOM   4350  N   TRP B 125      -9.742  15.542   8.300  1.00 98.63           N  
ATOM   4351  H   TRP B 125     -10.280  15.657   7.452  1.00 98.63           H  
ATOM   4352  CA  TRP B 125      -9.653  16.679   9.229  1.00 98.63           C  
ATOM   4353  HA  TRP B 125      -8.608  16.843   9.492  1.00 98.63           H  
ATOM   4354  C   TRP B 125     -10.399  16.379  10.535  1.00 98.63           C  
ATOM   4355  CB  TRP B 125     -10.196  17.962   8.573  1.00 98.63           C  
ATOM   4356  HB2 TRP B 125      -9.688  18.122   7.623  1.00 98.63           H  
ATOM   4357  HB3 TRP B 125     -11.259  17.845   8.359  1.00 98.63           H  
ATOM   4358  O   TRP B 125      -9.840  16.496  11.627  1.00 98.63           O  
ATOM   4359  CG  TRP B 125     -10.022  19.188   9.418  1.00 98.63           C  
ATOM   4360  CD1 TRP B 125     -10.794  19.537  10.473  1.00 98.63           C  
ATOM   4361  HD1 TRP B 125     -11.656  18.987  10.821  1.00 98.63           H  
ATOM   4362  CD2 TRP B 125      -8.962  20.190   9.361  1.00 98.63           C  
ATOM   4363  CE2 TRP B 125      -9.105  21.064  10.477  1.00 98.63           C  
ATOM   4364  CE3 TRP B 125      -7.872  20.423   8.496  1.00 98.63           C  
ATOM   4365  HE3 TRP B 125      -7.752  19.782   7.635  1.00 98.63           H  
ATOM   4366  NE1 TRP B 125     -10.258  20.644  11.099  1.00 98.63           N  
ATOM   4367  HE1 TRP B 125     -10.611  21.008  11.972  1.00 98.63           H  
ATOM   4368  CH2 TRP B 125      -7.087  22.266   9.891  1.00 98.63           C  
ATOM   4369  HH2 TRP B 125      -6.349  23.023  10.112  1.00 98.63           H  
ATOM   4370  CZ2 TRP B 125      -8.173  22.070  10.762  1.00 98.63           C  
ATOM   4371  HZ2 TRP B 125      -8.283  22.671  11.653  1.00 98.63           H  
ATOM   4372  CZ3 TRP B 125      -6.946  21.455   8.751  1.00 98.63           C  
ATOM   4373  HZ3 TRP B 125      -6.101  21.600   8.094  1.00 98.63           H  
ATOM   4374  N   GLU B 126     -11.647  15.916  10.415  1.00 98.45           N  
ATOM   4375  H   GLU B 126     -12.042  15.862   9.487  1.00 98.45           H  
ATOM   4376  CA  GLU B 126     -12.480  15.490  11.542  1.00 98.45           C  
ATOM   4377  HA  GLU B 126     -12.653  16.339  12.203  1.00 98.45           H  
ATOM   4378  C   GLU B 126     -11.798  14.386  12.375  1.00 98.45           C  
ATOM   4379  CB  GLU B 126     -13.835  14.985  11.009  1.00 98.45           C  
ATOM   4380  HB2 GLU B 126     -14.372  14.509  11.829  1.00 98.45           H  
ATOM   4381  HB3 GLU B 126     -13.628  14.225  10.255  1.00 98.45           H  
ATOM   4382  O   GLU B 126     -11.890  14.404  13.602  1.00 98.45           O  
ATOM   4383  CG  GLU B 126     -14.759  16.061  10.401  1.00 98.45           C  
ATOM   4384  HG2 GLU B 126     -15.143  16.681  11.211  1.00 98.45           H  
ATOM   4385  HG3 GLU B 126     -14.180  16.709   9.742  1.00 98.45           H  
ATOM   4386  CD  GLU B 126     -15.944  15.465   9.605  1.00 98.45           C  
ATOM   4387  OE1 GLU B 126     -16.648  16.235   8.905  1.00 98.45           O  
ATOM   4388  OE2 GLU B 126     -16.173  14.236   9.679  1.00 98.45           O  
ATOM   4389  N   ALA B 127     -11.083  13.443  11.745  1.00 98.63           N  
ATOM   4390  H   ALA B 127     -11.070  13.443  10.735  1.00 98.63           H  
ATOM   4391  CA  ALA B 127     -10.385  12.360  12.443  1.00 98.63           C  
ATOM   4392  HA  ALA B 127     -11.095  11.888  13.121  1.00 98.63           H  
ATOM   4393  C   ALA B 127      -9.204  12.848  13.308  1.00 98.63           C  
ATOM   4394  CB  ALA B 127      -9.944  11.301  11.423  1.00 98.63           C  
ATOM   4395  HB1 ALA B 127      -9.453  10.476  11.939  1.00 98.63           H  
ATOM   4396  HB2 ALA B 127     -10.812  10.915  10.888  1.00 98.63           H  
ATOM   4397  HB3 ALA B 127      -9.246  11.736  10.708  1.00 98.63           H  
ATOM   4398  O   ALA B 127      -9.057  12.362  14.432  1.00 98.63           O  
ATOM   4399  N   PHE B 128      -8.406  13.819  12.839  1.00 98.28           N  
ATOM   4400  H   PHE B 128      -8.567  14.167  11.904  1.00 98.28           H  
ATOM   4401  CA  PHE B 128      -7.350  14.453  13.647  1.00 98.28           C  
ATOM   4402  HA  PHE B 128      -6.709  13.683  14.077  1.00 98.28           H  
ATOM   4403  C   PHE B 128      -7.936  15.245  14.823  1.00 98.28           C  
ATOM   4404  CB  PHE B 128      -6.488  15.387  12.784  1.00 98.28           C  
ATOM   4405  HB2 PHE B 128      -7.149  16.022  12.194  1.00 98.28           H  
ATOM   4406  HB3 PHE B 128      -5.920  16.035  13.451  1.00 98.28           H  
ATOM   4407  O   PHE B 128      -7.573  15.009  15.978  1.00 98.28           O  
ATOM   4408  CG  PHE B 128      -5.480  14.725  11.866  1.00 98.28           C  
ATOM   4409  CD1 PHE B 128      -4.431  13.955  12.405  1.00 98.28           C  
ATOM   4410  HD1 PHE B 128      -4.361  13.811  13.473  1.00 98.28           H  
ATOM   4411  CD2 PHE B 128      -5.525  14.963  10.480  1.00 98.28           C  
ATOM   4412  HD2 PHE B 128      -6.308  15.577  10.059  1.00 98.28           H  
ATOM   4413  CE1 PHE B 128      -3.458  13.395  11.558  1.00 98.28           C  
ATOM   4414  HE1 PHE B 128      -2.653  12.806  11.972  1.00 98.28           H  
ATOM   4415  CE2 PHE B 128      -4.535  14.430   9.638  1.00 98.28           C  
ATOM   4416  HE2 PHE B 128      -4.558  14.648   8.581  1.00 98.28           H  
ATOM   4417  CZ  PHE B 128      -3.511  13.628  10.174  1.00 98.28           C  
ATOM   4418  HZ  PHE B 128      -2.751  13.216   9.527  1.00 98.28           H  
ATOM   4419  N   GLU B 129      -8.915  16.115  14.553  1.00 97.01           N  
ATOM   4420  H   GLU B 129      -9.176  16.261  13.589  1.00 97.01           H  
ATOM   4421  CA  GLU B 129      -9.578  16.915  15.588  1.00 97.01           C  
ATOM   4422  HA  GLU B 129      -8.848  17.578  16.052  1.00 97.01           H  
ATOM   4423  C   GLU B 129     -10.193  16.052  16.702  1.00 97.01           C  
ATOM   4424  CB  GLU B 129     -10.708  17.739  14.954  1.00 97.01           C  
ATOM   4425  HB2 GLU B 129     -11.449  17.917  15.734  1.00 97.01           H  
ATOM   4426  HB3 GLU B 129     -11.205  17.166  14.171  1.00 97.01           H  
ATOM   4427  O   GLU B 129     -10.198  16.439  17.878  1.00 97.01           O  
ATOM   4428  CG  GLU B 129     -10.237  19.087  14.393  1.00 97.01           C  
ATOM   4429  HG2 GLU B 129      -9.491  19.506  15.068  1.00 97.01           H  
ATOM   4430  HG3 GLU B 129      -9.760  18.922  13.427  1.00 97.01           H  
ATOM   4431  CD  GLU B 129     -11.379  20.112  14.257  1.00 97.01           C  
ATOM   4432  OE1 GLU B 129     -11.107  21.198  13.699  1.00 97.01           O  
ATOM   4433  OE2 GLU B 129     -12.490  19.874  14.795  1.00 97.01           O  
ATOM   4434  N   ARG B 130     -10.723  14.879  16.342  1.00 97.52           N  
ATOM   4435  H   ARG B 130     -10.730  14.661  15.356  1.00 97.52           H  
ATOM   4436  CA  ARG B 130     -11.343  13.924  17.269  1.00 97.52           C  
ATOM   4437  HA  ARG B 130     -11.814  14.478  18.081  1.00 97.52           H  
ATOM   4438  C   ARG B 130     -10.343  13.001  17.974  1.00 97.52           C  
ATOM   4439  CB  ARG B 130     -12.438  13.148  16.527  1.00 97.52           C  
ATOM   4440  HB2 ARG B 130     -12.019  12.702  15.625  1.00 97.52           H  
ATOM   4441  HB3 ARG B 130     -12.795  12.345  17.171  1.00 97.52           H  
ATOM   4442  O   ARG B 130     -10.735  12.366  18.946  1.00 97.52           O  
ATOM   4443  CG  ARG B 130     -13.625  14.068  16.169  1.00 97.52           C  
ATOM   4444  HG2 ARG B 130     -13.276  14.966  15.659  1.00 97.52           H  
ATOM   4445  HG3 ARG B 130     -14.124  14.379  17.087  1.00 97.52           H  
ATOM   4446  CD  ARG B 130     -14.637  13.363  15.260  1.00 97.52           C  
ATOM   4447  HD2 ARG B 130     -14.139  13.089  14.330  1.00 97.52           H  
ATOM   4448  HD3 ARG B 130     -15.447  14.050  15.015  1.00 97.52           H  
ATOM   4449  NE  ARG B 130     -15.150  12.148  15.912  1.00 97.52           N  
ATOM   4450  HE  ARG B 130     -14.604  11.316  15.738  1.00 97.52           H  
ATOM   4451  NH1 ARG B 130     -17.119  12.928  16.784  1.00 97.52           N  
ATOM   4452 HH11 ARG B 130     -17.968  12.643  17.249  1.00 97.52           H  
ATOM   4453 HH12 ARG B 130     -17.098  13.726  16.165  1.00 97.52           H  
ATOM   4454  NH2 ARG B 130     -16.312  10.975  17.459  1.00 97.52           N  
ATOM   4455 HH21 ARG B 130     -17.101  10.905  18.085  1.00 97.52           H  
ATOM   4456 HH22 ARG B 130     -15.568  10.296  17.529  1.00 97.52           H  
ATOM   4457  CZ  ARG B 130     -16.184  12.032  16.717  1.00 97.52           C  
ATOM   4458  N   ALA B 131      -9.078  12.979  17.550  1.00 97.54           N  
ATOM   4459  H   ALA B 131      -8.843  13.491  16.712  1.00 97.54           H  
ATOM   4460  CA  ALA B 131      -7.965  12.416  18.321  1.00 97.54           C  
ATOM   4461  HA  ALA B 131      -8.324  11.554  18.884  1.00 97.54           H  
ATOM   4462  C   ALA B 131      -7.381  13.405  19.351  1.00 97.54           C  
ATOM   4463  CB  ALA B 131      -6.880  11.943  17.344  1.00 97.54           C  
ATOM   4464  HB1 ALA B 131      -7.308  11.274  16.598  1.00 97.54           H  
ATOM   4465  HB2 ALA B 131      -6.104  11.412  17.895  1.00 97.54           H  
ATOM   4466  HB3 ALA B 131      -6.429  12.797  16.839  1.00 97.54           H  
ATOM   4467  O   ALA B 131      -6.532  13.027  20.155  1.00 97.54           O  
ATOM   4468  N   GLY B 132      -7.809  14.675  19.320  1.00 96.63           N  
ATOM   4469  H   GLY B 132      -8.505  14.925  18.632  1.00 96.63           H  
ATOM   4470  CA  GLY B 132      -7.182  15.754  20.087  1.00 96.63           C  
ATOM   4471  HA2 GLY B 132      -6.932  15.397  21.086  1.00 96.63           H  
ATOM   4472  HA3 GLY B 132      -7.889  16.579  20.179  1.00 96.63           H  
ATOM   4473  C   GLY B 132      -5.900  16.298  19.445  1.00 96.63           C  
ATOM   4474  O   GLY B 132      -5.135  16.981  20.118  1.00 96.63           O  
ATOM   4475  N   ILE B 133      -5.666  16.017  18.159  1.00 96.49           N  
ATOM   4476  H   ILE B 133      -6.363  15.513  17.631  1.00 96.49           H  
ATOM   4477  CA  ILE B 133      -4.472  16.453  17.430  1.00 96.49           C  
ATOM   4478  HA  ILE B 133      -3.712  16.759  18.150  1.00 96.49           H  
ATOM   4479  C   ILE B 133      -4.812  17.679  16.579  1.00 96.49           C  
ATOM   4480  CB  ILE B 133      -3.870  15.282  16.621  1.00 96.49           C  
ATOM   4481  HB  ILE B 133      -4.642  14.876  15.966  1.00 96.49           H  
ATOM   4482  O   ILE B 133      -5.776  17.677  15.814  1.00 96.49           O  
ATOM   4483  CG1 ILE B 133      -3.417  14.168  17.600  1.00 96.49           C  
ATOM   4484 HG12 ILE B 133      -2.654  14.557  18.274  1.00 96.49           H  
ATOM   4485 HG13 ILE B 133      -4.267  13.856  18.206  1.00 96.49           H  
ATOM   4486  CG2 ILE B 133      -2.705  15.772  15.740  1.00 96.49           C  
ATOM   4487 HG21 ILE B 133      -2.215  14.936  15.242  1.00 96.49           H  
ATOM   4488 HG22 ILE B 133      -3.074  16.443  14.965  1.00 96.49           H  
ATOM   4489 HG23 ILE B 133      -1.970  16.302  16.346  1.00 96.49           H  
ATOM   4490  CD1 ILE B 133      -2.878  12.907  16.919  1.00 96.49           C  
ATOM   4491 HD11 ILE B 133      -1.853  13.066  16.584  1.00 96.49           H  
ATOM   4492 HD12 ILE B 133      -2.896  12.078  17.625  1.00 96.49           H  
ATOM   4493 HD13 ILE B 133      -3.512  12.660  16.067  1.00 96.49           H  
ATOM   4494  N   GLU B 134      -4.000  18.726  16.710  1.00 96.15           N  
ATOM   4495  H   GLU B 134      -3.210  18.642  17.335  1.00 96.15           H  
ATOM   4496  CA  GLU B 134      -4.091  19.939  15.898  1.00 96.15           C  
ATOM   4497  HA  GLU B 134      -5.128  20.274  15.895  1.00 96.15           H  
ATOM   4498  C   GLU B 134      -3.617  19.623  14.460  1.00 96.15           C  
ATOM   4499  CB  GLU B 134      -3.258  21.032  16.592  1.00 96.15           C  
ATOM   4500  HB2 GLU B 134      -2.198  20.786  16.546  1.00 96.15           H  
ATOM   4501  HB3 GLU B 134      -3.544  21.051  17.644  1.00 96.15           H  
ATOM   4502  O   GLU B 134      -2.461  19.222  14.297  1.00 96.15           O  
ATOM   4503  CG  GLU B 134      -3.500  22.441  16.039  1.00 96.15           C  
ATOM   4504  HG2 GLU B 134      -4.578  22.599  15.991  1.00 96.15           H  
ATOM   4505  HG3 GLU B 134      -3.081  23.168  16.733  1.00 96.15           H  
ATOM   4506  CD  GLU B 134      -2.882  22.658  14.659  1.00 96.15           C  
ATOM   4507  OE1 GLU B 134      -3.643  22.971  13.716  1.00 96.15           O  
ATOM   4508  OE2 GLU B 134      -1.666  22.445  14.501  1.00 96.15           O  
ATOM   4509  N   PRO B 135      -4.448  19.753  13.406  1.00 94.84           N  
ATOM   4510  CA  PRO B 135      -4.088  19.225  12.083  1.00 94.84           C  
ATOM   4511  HA  PRO B 135      -3.763  18.194  12.221  1.00 94.84           H  
ATOM   4512  C   PRO B 135      -2.958  19.963  11.339  1.00 94.84           C  
ATOM   4513  CB  PRO B 135      -5.384  19.201  11.273  1.00 94.84           C  
ATOM   4514  HB2 PRO B 135      -5.432  18.313  10.643  1.00 94.84           H  
ATOM   4515  HB3 PRO B 135      -5.465  20.110  10.677  1.00 94.84           H  
ATOM   4516  O   PRO B 135      -2.459  19.449  10.339  1.00 94.84           O  
ATOM   4517  CG  PRO B 135      -6.481  19.187  12.334  1.00 94.84           C  
ATOM   4518  HG2 PRO B 135      -6.635  18.174  12.705  1.00 94.84           H  
ATOM   4519  HG3 PRO B 135      -7.420  19.601  11.967  1.00 94.84           H  
ATOM   4520  CD  PRO B 135      -5.879  20.036  13.443  1.00 94.84           C  
ATOM   4521  HD2 PRO B 135      -6.051  21.091  13.234  1.00 94.84           H  
ATOM   4522  HD3 PRO B 135      -6.349  19.756  14.386  1.00 94.84           H  
ATOM   4523  N   GLY B 136      -2.526  21.142  11.796  1.00 92.65           N  
ATOM   4524  H   GLY B 136      -2.987  21.560  12.591  1.00 92.65           H  
ATOM   4525  CA  GLY B 136      -1.294  21.795  11.343  1.00 92.65           C  
ATOM   4526  HA2 GLY B 136      -1.318  22.830  11.684  1.00 92.65           H  
ATOM   4527  HA3 GLY B 136      -1.244  21.780  10.254  1.00 92.65           H  
ATOM   4528  C   GLY B 136      -0.020  21.152  11.908  1.00 92.65           C  
ATOM   4529  O   GLY B 136       0.988  21.072  11.206  1.00 92.65           O  
ATOM   4530  N   SER B 137      -0.067  20.641  13.141  1.00 93.30           N  
ATOM   4531  H   SER B 137      -0.888  20.872  13.681  1.00 93.30           H  
ATOM   4532  CA  SER B 137       1.077  20.067  13.869  1.00 93.30           C  
ATOM   4533  HA  SER B 137       1.882  20.801  13.847  1.00 93.30           H  
ATOM   4534  C   SER B 137       1.644  18.777  13.262  1.00 93.30           C  
ATOM   4535  CB  SER B 137       0.703  19.839  15.340  1.00 93.30           C  
ATOM   4536  HB2 SER B 137       0.237  20.738  15.745  1.00 93.30           H  
ATOM   4537  HB3 SER B 137       1.614  19.639  15.904  1.00 93.30           H  
ATOM   4538  O   SER B 137       2.794  18.431  13.524  1.00 93.30           O  
ATOM   4539  OG  SER B 137      -0.178  18.743  15.505  1.00 93.30           O  
ATOM   4540  HG  SER B 137      -1.012  18.958  15.081  1.00 93.30           H  
ATOM   4541  N   VAL B 138       0.879  18.090  12.406  1.00 95.71           N  
ATOM   4542  H   VAL B 138      -0.062  18.427  12.256  1.00 95.71           H  
ATOM   4543  CA  VAL B 138       1.318  16.888  11.669  1.00 95.71           C  
ATOM   4544  HA  VAL B 138       2.065  16.379  12.278  1.00 95.71           H  
ATOM   4545  C   VAL B 138       2.030  17.208  10.344  1.00 95.71           C  
ATOM   4546  CB  VAL B 138       0.158  15.890  11.471  1.00 95.71           C  
ATOM   4547  HB  VAL B 138       0.511  15.052  10.871  1.00 95.71           H  
ATOM   4548  O   VAL B 138       2.485  16.294   9.652  1.00 95.71           O  
ATOM   4549  CG1 VAL B 138      -0.310  15.327  12.819  1.00 95.71           C  
ATOM   4550 HG11 VAL B 138       0.524  14.842  13.325  1.00 95.71           H  
ATOM   4551 HG12 VAL B 138      -0.696  16.126  13.452  1.00 95.71           H  
ATOM   4552 HG13 VAL B 138      -1.096  14.590  12.656  1.00 95.71           H  
ATOM   4553  CG2 VAL B 138      -1.045  16.520  10.761  1.00 95.71           C  
ATOM   4554 HG21 VAL B 138      -1.779  15.749  10.530  1.00 95.71           H  
ATOM   4555 HG22 VAL B 138      -1.517  17.261  11.407  1.00 95.71           H  
ATOM   4556 HG23 VAL B 138      -0.732  16.998   9.833  1.00 95.71           H  
ATOM   4557  N   ARG B 139       2.169  18.487   9.974  1.00 94.10           N  
ATOM   4558  H   ARG B 139       1.808  19.200  10.591  1.00 94.10           H  
ATOM   4559  CA  ARG B 139       2.879  18.914   8.760  1.00 94.10           C  
ATOM   4560  HA  ARG B 139       2.470  18.359   7.916  1.00 94.10           H  
ATOM   4561  C   ARG B 139       4.377  18.605   8.867  1.00 94.10           C  
ATOM   4562  CB  ARG B 139       2.620  20.411   8.549  1.00 94.10           C  
ATOM   4563  HB2 ARG B 139       3.128  20.976   9.330  1.00 94.10           H  
ATOM   4564  HB3 ARG B 139       1.549  20.593   8.634  1.00 94.10           H  
ATOM   4565  O   ARG B 139       5.043  19.069   9.785  1.00 94.10           O  
ATOM   4566  CG  ARG B 139       3.073  20.907   7.173  1.00 94.10           C  
ATOM   4567  HG2 ARG B 139       2.453  20.433   6.412  1.00 94.10           H  
ATOM   4568  HG3 ARG B 139       4.117  20.651   6.995  1.00 94.10           H  
ATOM   4569  CD  ARG B 139       2.906  22.430   7.104  1.00 94.10           C  
ATOM   4570  HD2 ARG B 139       3.712  22.893   7.675  1.00 94.10           H  
ATOM   4571  HD3 ARG B 139       1.967  22.711   7.581  1.00 94.10           H  
ATOM   4572  NE  ARG B 139       2.929  22.930   5.715  1.00 94.10           N  
ATOM   4573  HE  ARG B 139       3.821  23.247   5.363  1.00 94.10           H  
ATOM   4574  NH1 ARG B 139       0.705  22.573   5.243  1.00 94.10           N  
ATOM   4575 HH11 ARG B 139      -0.039  22.466   4.568  1.00 94.10           H  
ATOM   4576 HH12 ARG B 139       0.601  22.111   6.135  1.00 94.10           H  
ATOM   4577  NH2 ARG B 139       2.028  23.478   3.695  1.00 94.10           N  
ATOM   4578 HH21 ARG B 139       1.239  23.449   3.065  1.00 94.10           H  
ATOM   4579 HH22 ARG B 139       2.940  23.744   3.354  1.00 94.10           H  
ATOM   4580  CZ  ARG B 139       1.890  22.996   4.897  1.00 94.10           C  
ATOM   4581  N   GLY B 140       4.914  17.856   7.906  1.00 93.83           N  
ATOM   4582  H   GLY B 140       4.311  17.509   7.173  1.00 93.83           H  
ATOM   4583  CA  GLY B 140       6.293  17.355   7.931  1.00 93.83           C  
ATOM   4584  HA2 GLY B 140       6.589  17.089   6.917  1.00 93.83           H  
ATOM   4585  HA3 GLY B 140       6.962  18.137   8.289  1.00 93.83           H  
ATOM   4586  C   GLY B 140       6.494  16.118   8.816  1.00 93.83           C  
ATOM   4587  O   GLY B 140       7.633  15.762   9.104  1.00 93.83           O  
ATOM   4588  N   SER B 141       5.413  15.474   9.275  1.00 96.08           N  
ATOM   4589  H   SER B 141       4.500  15.822   9.019  1.00 96.08           H  
ATOM   4590  CA  SER B 141       5.487  14.186   9.976  1.00 96.08           C  
ATOM   4591  HA  SER B 141       6.412  14.162  10.553  1.00 96.08           H  
ATOM   4592  C   SER B 141       5.525  13.005   9.005  1.00 96.08           C  
ATOM   4593  CB  SER B 141       4.333  14.013  10.971  1.00 96.08           C  
ATOM   4594  HB2 SER B 141       4.531  13.139  11.593  1.00 96.08           H  
ATOM   4595  HB3 SER B 141       4.270  14.889  11.616  1.00 96.08           H  
ATOM   4596  O   SER B 141       5.028  13.080   7.879  1.00 96.08           O  
ATOM   4597  OG  SER B 141       3.101  13.822  10.301  1.00 96.08           O  
ATOM   4598  HG  SER B 141       2.832  14.679   9.963  1.00 96.08           H  
ATOM   4599  N   ASP B 142       6.018  11.868   9.490  1.00 97.90           N  
ATOM   4600  H   ASP B 142       6.314  11.844  10.455  1.00 97.90           H  
ATOM   4601  CA  ASP B 142       6.018  10.572   8.804  1.00 97.90           C  
ATOM   4602  HA  ASP B 142       6.335  10.737   7.774  1.00 97.90           H  
ATOM   4603  C   ASP B 142       4.626   9.903   8.733  1.00 97.90           C  
ATOM   4604  CB  ASP B 142       7.068   9.663   9.473  1.00 97.90           C  
ATOM   4605  HB2 ASP B 142       7.207   8.778   8.851  1.00 97.90           H  
ATOM   4606  HB3 ASP B 142       8.022  10.190   9.508  1.00 97.90           H  
ATOM   4607  O   ASP B 142       4.531   8.702   8.493  1.00 97.90           O  
ATOM   4608  CG  ASP B 142       6.700   9.210  10.894  1.00 97.90           C  
ATOM   4609  OD1 ASP B 142       5.717   9.718  11.483  1.00 97.90           O  
ATOM   4610  OD2 ASP B 142       7.381   8.318  11.435  1.00 97.90           O  
ATOM   4611  N   THR B 143       3.533  10.648   8.946  1.00 98.63           N  
ATOM   4612  H   THR B 143       3.660  11.636   9.115  1.00 98.63           H  
ATOM   4613  CA  THR B 143       2.174  10.086   8.985  1.00 98.63           C  
ATOM   4614  HA  THR B 143       2.171   9.313   9.753  1.00 98.63           H  
ATOM   4615  C   THR B 143       1.800   9.452   7.640  1.00 98.63           C  
ATOM   4616  CB  THR B 143       1.121  11.134   9.377  1.00 98.63           C  
ATOM   4617  HB  THR B 143       1.115  11.928   8.630  1.00 98.63           H  
ATOM   4618  O   THR B 143       1.805  10.124   6.607  1.00 98.63           O  
ATOM   4619  CG2 THR B 143      -0.292  10.558   9.504  1.00 98.63           C  
ATOM   4620 HG21 THR B 143      -0.296   9.741  10.224  1.00 98.63           H  
ATOM   4621 HG22 THR B 143      -0.640  10.190   8.539  1.00 98.63           H  
ATOM   4622 HG23 THR B 143      -0.973  11.338   9.844  1.00 98.63           H  
ATOM   4623  OG1 THR B 143       1.403  11.693  10.638  1.00 98.63           O  
ATOM   4624  HG1 THR B 143       2.075  12.369  10.525  1.00 98.63           H  
ATOM   4625  N   GLY B 144       1.444   8.167   7.650  1.00 98.80           N  
ATOM   4626  H   GLY B 144       1.460   7.682   8.536  1.00 98.80           H  
ATOM   4627  CA  GLY B 144       0.989   7.441   6.461  1.00 98.80           C  
ATOM   4628  HA2 GLY B 144       1.572   7.766   5.599  1.00 98.80           H  
ATOM   4629  HA3 GLY B 144       1.172   6.375   6.595  1.00 98.80           H  
ATOM   4630  C   GLY B 144      -0.498   7.652   6.146  1.00 98.80           C  
ATOM   4631  O   GLY B 144      -1.284   8.045   7.011  1.00 98.80           O  
ATOM   4632  N   VAL B 145      -0.904   7.360   4.908  1.00 98.92           N  
ATOM   4633  H   VAL B 145      -0.206   7.022   4.261  1.00 98.92           H  
ATOM   4634  CA  VAL B 145      -2.295   7.458   4.429  1.00 98.92           C  
ATOM   4635  HA  VAL B 145      -2.962   7.531   5.288  1.00 98.92           H  
ATOM   4636  C   VAL B 145      -2.666   6.197   3.646  1.00 98.92           C  
ATOM   4637  CB  VAL B 145      -2.514   8.719   3.566  1.00 98.92           C  
ATOM   4638  HB  VAL B 145      -1.886   8.666   2.677  1.00 98.92           H  
ATOM   4639  O   VAL B 145      -2.184   5.982   2.538  1.00 98.92           O  
ATOM   4640  CG1 VAL B 145      -3.980   8.831   3.119  1.00 98.92           C  
ATOM   4641 HG11 VAL B 145      -4.109   9.730   2.517  1.00 98.92           H  
ATOM   4642 HG12 VAL B 145      -4.633   8.883   3.990  1.00 98.92           H  
ATOM   4643 HG13 VAL B 145      -4.256   7.974   2.504  1.00 98.92           H  
ATOM   4644  CG2 VAL B 145      -2.168  10.008   4.321  1.00 98.92           C  
ATOM   4645 HG21 VAL B 145      -2.743  10.073   5.245  1.00 98.92           H  
ATOM   4646 HG22 VAL B 145      -2.382  10.874   3.694  1.00 98.92           H  
ATOM   4647 HG23 VAL B 145      -1.105  10.024   4.563  1.00 98.92           H  
ATOM   4648  N   PHE B 146      -3.561   5.376   4.191  1.00 98.80           N  
ATOM   4649  H   PHE B 146      -3.932   5.615   5.099  1.00 98.80           H  
ATOM   4650  CA  PHE B 146      -3.954   4.089   3.612  1.00 98.80           C  
ATOM   4651  HA  PHE B 146      -3.453   3.940   2.656  1.00 98.80           H  
ATOM   4652  C   PHE B 146      -5.464   4.077   3.362  1.00 98.80           C  
ATOM   4653  CB  PHE B 146      -3.508   2.953   4.547  1.00 98.80           C  
ATOM   4654  HB2 PHE B 146      -4.018   3.057   5.505  1.00 98.80           H  
ATOM   4655  HB3 PHE B 146      -3.822   2.004   4.112  1.00 98.80           H  
ATOM   4656  O   PHE B 146      -6.255   4.059   4.307  1.00 98.80           O  
ATOM   4657  CG  PHE B 146      -2.011   2.891   4.802  1.00 98.80           C  
ATOM   4658  CD1 PHE B 146      -1.206   1.991   4.077  1.00 98.80           C  
ATOM   4659  HD1 PHE B 146      -1.650   1.342   3.337  1.00 98.80           H  
ATOM   4660  CD2 PHE B 146      -1.422   3.721   5.778  1.00 98.80           C  
ATOM   4661  HD2 PHE B 146      -2.034   4.406   6.346  1.00 98.80           H  
ATOM   4662  CE1 PHE B 146       0.180   1.937   4.316  1.00 98.80           C  
ATOM   4663  HE1 PHE B 146       0.803   1.247   3.766  1.00 98.80           H  
ATOM   4664  CE2 PHE B 146      -0.037   3.666   6.012  1.00 98.80           C  
ATOM   4665  HE2 PHE B 146       0.414   4.298   6.764  1.00 98.80           H  
ATOM   4666  CZ  PHE B 146       0.766   2.786   5.269  1.00 98.80           C  
ATOM   4667  HZ  PHE B 146       1.833   2.761   5.433  1.00 98.80           H  
ATOM   4668  N   MET B 147      -5.879   4.103   2.093  1.00 98.77           N  
ATOM   4669  H   MET B 147      -5.185   4.128   1.359  1.00 98.77           H  
ATOM   4670  CA  MET B 147      -7.284   4.287   1.709  1.00 98.77           C  
ATOM   4671  HA  MET B 147      -7.907   4.283   2.603  1.00 98.77           H  
ATOM   4672  C   MET B 147      -7.795   3.161   0.808  1.00 98.77           C  
ATOM   4673  CB  MET B 147      -7.464   5.657   1.035  1.00 98.77           C  
ATOM   4674  HB2 MET B 147      -6.757   5.749   0.210  1.00 98.77           H  
ATOM   4675  HB3 MET B 147      -8.474   5.730   0.631  1.00 98.77           H  
ATOM   4676  O   MET B 147      -7.242   2.893  -0.256  1.00 98.77           O  
ATOM   4677  CG  MET B 147      -7.247   6.817   2.017  1.00 98.77           C  
ATOM   4678  HG2 MET B 147      -6.275   6.698   2.497  1.00 98.77           H  
ATOM   4679  HG3 MET B 147      -7.222   7.749   1.452  1.00 98.77           H  
ATOM   4680  SD  MET B 147      -8.516   6.972   3.308  1.00 98.77           S  
ATOM   4681  CE  MET B 147      -7.716   8.212   4.364  1.00 98.77           C  
ATOM   4682  HE1 MET B 147      -7.447   9.087   3.773  1.00 98.77           H  
ATOM   4683  HE2 MET B 147      -6.818   7.785   4.810  1.00 98.77           H  
ATOM   4684  HE3 MET B 147      -8.400   8.514   5.157  1.00 98.77           H  
ATOM   4685  N   GLY B 148      -8.899   2.529   1.207  1.00 98.73           N  
ATOM   4686  H   GLY B 148      -9.269   2.750   2.120  1.00 98.73           H  
ATOM   4687  CA  GLY B 148      -9.649   1.610   0.356  1.00 98.73           C  
ATOM   4688  HA2 GLY B 148     -10.220   0.931   0.990  1.00 98.73           H  
ATOM   4689  HA3 GLY B 148      -8.959   1.025  -0.251  1.00 98.73           H  
ATOM   4690  C   GLY B 148     -10.637   2.352  -0.544  1.00 98.73           C  
ATOM   4691  O   GLY B 148     -11.641   2.862  -0.044  1.00 98.73           O  
ATOM   4692  N   ALA B 149     -10.382   2.410  -1.852  1.00 97.88           N  
ATOM   4693  H   ALA B 149      -9.564   1.944  -2.218  1.00 97.88           H  
ATOM   4694  CA  ALA B 149     -11.249   3.103  -2.811  1.00 97.88           C  
ATOM   4695  HA  ALA B 149     -12.288   2.955  -2.519  1.00 97.88           H  
ATOM   4696  C   ALA B 149     -11.085   2.568  -4.244  1.00 97.88           C  
ATOM   4697  CB  ALA B 149     -10.947   4.610  -2.766  1.00 97.88           C  
ATOM   4698  HB1 ALA B 149     -11.650   5.147  -3.403  1.00 97.88           H  
ATOM   4699  HB2 ALA B 149     -11.045   4.982  -1.747  1.00 97.88           H  
ATOM   4700  HB3 ALA B 149      -9.933   4.798  -3.120  1.00 97.88           H  
ATOM   4701  O   ALA B 149     -10.060   1.986  -4.591  1.00 97.88           O  
ATOM   4702  N   TYR B 150     -12.091   2.821  -5.080  1.00 93.16           N  
ATOM   4703  H   TYR B 150     -12.895   3.317  -4.723  1.00 93.16           H  
ATOM   4704  CA  TYR B 150     -12.083   2.593  -6.528  1.00 93.16           C  
ATOM   4705  HA  TYR B 150     -11.063   2.720  -6.892  1.00 93.16           H  
ATOM   4706  C   TYR B 150     -12.966   3.654  -7.226  1.00 93.16           C  
ATOM   4707  CB  TYR B 150     -12.495   1.140  -6.824  1.00 93.16           C  
ATOM   4708  HB2 TYR B 150     -12.555   0.973  -7.899  1.00 93.16           H  
ATOM   4709  HB3 TYR B 150     -11.691   0.495  -6.469  1.00 93.16           H  
ATOM   4710  O   TYR B 150     -13.660   4.411  -6.536  1.00 93.16           O  
ATOM   4711  CG  TYR B 150     -13.796   0.673  -6.203  1.00 93.16           C  
ATOM   4712  CD1 TYR B 150     -13.756  -0.269  -5.157  1.00 93.16           C  
ATOM   4713  HD1 TYR B 150     -12.805  -0.636  -4.800  1.00 93.16           H  
ATOM   4714  CD2 TYR B 150     -15.035   1.132  -6.695  1.00 93.16           C  
ATOM   4715  HD2 TYR B 150     -15.072   1.840  -7.510  1.00 93.16           H  
ATOM   4716  CE1 TYR B 150     -14.953  -0.766  -4.616  1.00 93.16           C  
ATOM   4717  HE1 TYR B 150     -14.937  -1.502  -3.826  1.00 93.16           H  
ATOM   4718  CE2 TYR B 150     -16.236   0.644  -6.147  1.00 93.16           C  
ATOM   4719  HE2 TYR B 150     -17.186   0.981  -6.533  1.00 93.16           H  
ATOM   4720  OH  TYR B 150     -17.323  -0.852  -4.610  1.00 93.16           O  
ATOM   4721  HH  TYR B 150     -18.129  -0.469  -4.962  1.00 93.16           H  
ATOM   4722  CZ  TYR B 150     -16.188  -0.318  -5.117  1.00 93.16           C  
ATOM   4723  N   PRO B 151     -12.953   3.783  -8.568  1.00 88.75           N  
ATOM   4724  CA  PRO B 151     -13.664   4.863  -9.255  1.00 88.75           C  
ATOM   4725  HA  PRO B 151     -13.324   5.812  -8.841  1.00 88.75           H  
ATOM   4726  C   PRO B 151     -15.191   4.763  -9.114  1.00 88.75           C  
ATOM   4727  CB  PRO B 151     -13.238   4.792 -10.727  1.00 88.75           C  
ATOM   4728  HB2 PRO B 151     -13.046   5.785 -11.134  1.00 88.75           H  
ATOM   4729  HB3 PRO B 151     -13.997   4.285 -11.323  1.00 88.75           H  
ATOM   4730  O   PRO B 151     -15.794   3.766  -9.502  1.00 88.75           O  
ATOM   4731  CG  PRO B 151     -11.972   3.942 -10.718  1.00 88.75           C  
ATOM   4732  HG2 PRO B 151     -11.095   4.575 -10.584  1.00 88.75           H  
ATOM   4733  HG3 PRO B 151     -11.908   3.350 -11.631  1.00 88.75           H  
ATOM   4734  CD  PRO B 151     -12.144   3.030  -9.512  1.00 88.75           C  
ATOM   4735  HD2 PRO B 151     -11.168   2.764  -9.106  1.00 88.75           H  
ATOM   4736  HD3 PRO B 151     -12.684   2.134  -9.815  1.00 88.75           H  
ATOM   4737  N   GLY B 152     -15.834   5.835  -8.641  1.00 84.57           N  
ATOM   4738  H   GLY B 152     -15.283   6.595  -8.269  1.00 84.57           H  
ATOM   4739  CA  GLY B 152     -17.298   5.928  -8.509  1.00 84.57           C  
ATOM   4740  HA2 GLY B 152     -17.687   4.969  -8.165  1.00 84.57           H  
ATOM   4741  HA3 GLY B 152     -17.525   6.673  -7.746  1.00 84.57           H  
ATOM   4742  C   GLY B 152     -18.055   6.317  -9.790  1.00 84.57           C  
ATOM   4743  O   GLY B 152     -19.239   6.651  -9.718  1.00 84.57           O  
ATOM   4744  N   GLY B 153     -17.374   6.355 -10.943  1.00 84.05           N  
ATOM   4745  H   GLY B 153     -16.436   5.982 -10.930  1.00 84.05           H  
ATOM   4746  CA  GLY B 153     -17.919   6.809 -12.234  1.00 84.05           C  
ATOM   4747  HA2 GLY B 153     -17.276   6.440 -13.033  1.00 84.05           H  
ATOM   4748  HA3 GLY B 153     -18.908   6.372 -12.374  1.00 84.05           H  
ATOM   4749  C   GLY B 153     -18.043   8.334 -12.398  1.00 84.05           C  
ATOM   4750  O   GLY B 153     -18.668   8.801 -13.352  1.00 84.05           O  
ATOM   4751  N   TYR B 154     -17.487   9.136 -11.480  1.00 89.55           N  
ATOM   4752  H   TYR B 154     -16.957   8.721 -10.727  1.00 89.55           H  
ATOM   4753  CA  TYR B 154     -17.653  10.594 -11.506  1.00 89.55           C  
ATOM   4754  HA  TYR B 154     -18.724  10.792 -11.541  1.00 89.55           H  
ATOM   4755  C   TYR B 154     -17.025  11.234 -12.751  1.00 89.55           C  
ATOM   4756  CB  TYR B 154     -17.106  11.247 -10.228  1.00 89.55           C  
ATOM   4757  HB2 TYR B 154     -16.018  11.180 -10.223  1.00 89.55           H  
ATOM   4758  HB3 TYR B 154     -17.472  10.700  -9.359  1.00 89.55           H  
ATOM   4759  O   TYR B 154     -15.871  10.975 -13.084  1.00 89.55           O  
ATOM   4760  CG  TYR B 154     -17.532  12.700 -10.098  1.00 89.55           C  
ATOM   4761  CD1 TYR B 154     -16.662  13.750 -10.458  1.00 89.55           C  
ATOM   4762  HD1 TYR B 154     -15.663  13.539 -10.810  1.00 89.55           H  
ATOM   4763  CD2 TYR B 154     -18.830  12.999  -9.641  1.00 89.55           C  
ATOM   4764  HD2 TYR B 154     -19.490  12.199  -9.341  1.00 89.55           H  
ATOM   4765  CE1 TYR B 154     -17.092  15.088 -10.345  1.00 89.55           C  
ATOM   4766  HE1 TYR B 154     -16.435  15.904 -10.607  1.00 89.55           H  
ATOM   4767  CE2 TYR B 154     -19.268  14.331  -9.546  1.00 89.55           C  
ATOM   4768  HE2 TYR B 154     -20.266  14.546  -9.192  1.00 89.55           H  
ATOM   4769  OH  TYR B 154     -18.816  16.665  -9.775  1.00 89.55           O  
ATOM   4770  HH  TYR B 154     -19.756  16.719  -9.588  1.00 89.55           H  
ATOM   4771  CZ  TYR B 154     -18.393  15.381  -9.891  1.00 89.55           C  
ATOM   4772  N   GLY B 155     -17.786  12.100 -13.427  1.00 79.75           N  
ATOM   4773  H   GLY B 155     -18.725  12.270 -13.097  1.00 79.75           H  
ATOM   4774  CA  GLY B 155     -17.299  12.873 -14.572  1.00 79.75           C  
ATOM   4775  HA2 GLY B 155     -18.005  13.675 -14.785  1.00 79.75           H  
ATOM   4776  HA3 GLY B 155     -16.342  13.319 -14.300  1.00 79.75           H  
ATOM   4777  C   GLY B 155     -17.078  12.082 -15.868  1.00 79.75           C  
ATOM   4778  O   GLY B 155     -16.556  12.658 -16.820  1.00 79.75           O  
ATOM   4779  N   ALA B 156     -17.469  10.804 -15.938  1.00 71.05           N  
ATOM   4780  H   ALA B 156     -17.870  10.372 -15.118  1.00 71.05           H  
ATOM   4781  CA  ALA B 156     -17.248   9.954 -17.110  1.00 71.05           C  
ATOM   4782  HA  ALA B 156     -16.173   9.809 -17.220  1.00 71.05           H  
ATOM   4783  C   ALA B 156     -17.781  10.595 -18.413  1.00 71.05           C  
ATOM   4784  CB  ALA B 156     -17.883   8.583 -16.841  1.00 71.05           C  
ATOM   4785  HB1 ALA B 156     -18.958   8.690 -16.700  1.00 71.05           H  
ATOM   4786  HB2 ALA B 156     -17.447   8.141 -15.945  1.00 71.05           H  
ATOM   4787  HB3 ALA B 156     -17.699   7.920 -17.687  1.00 71.05           H  
ATOM   4788  O   ALA B 156     -18.970  10.891 -18.539  1.00 71.05           O  
ATOM   4789  N   GLY B 157     -16.888  10.824 -19.383  1.00 67.66           N  
ATOM   4790  H   GLY B 157     -15.921  10.587 -19.208  1.00 67.66           H  
ATOM   4791  CA  GLY B 157     -17.208  11.457 -20.670  1.00 67.66           C  
ATOM   4792  HA2 GLY B 157     -16.378  11.280 -21.353  1.00 67.66           H  
ATOM   4793  HA3 GLY B 157     -18.097  10.981 -21.085  1.00 67.66           H  
ATOM   4794  C   GLY B 157     -17.461  12.975 -20.630  1.00 67.66           C  
ATOM   4795  O   GLY B 157     -17.893  13.537 -21.638  1.00 67.66           O  
ATOM   4796  N   ALA B 158     -17.212  13.654 -19.504  1.00 73.88           N  
ATOM   4797  H   ALA B 158     -16.844  13.151 -18.709  1.00 73.88           H  
ATOM   4798  CA  ALA B 158     -17.364  15.103 -19.364  1.00 73.88           C  
ATOM   4799  HA  ALA B 158     -18.007  15.465 -20.166  1.00 73.88           H  
ATOM   4800  C   ALA B 158     -16.020  15.850 -19.476  1.00 73.88           C  
ATOM   4801  CB  ALA B 158     -18.074  15.406 -18.037  1.00 73.88           C  
ATOM   4802  HB1 ALA B 158     -18.288  16.472 -17.966  1.00 73.88           H  
ATOM   4803  HB2 ALA B 158     -17.433  15.119 -17.204  1.00 73.88           H  
ATOM   4804  HB3 ALA B 158     -19.007  14.846 -17.981  1.00 73.88           H  
ATOM   4805  O   ALA B 158     -14.981  15.374 -19.026  1.00 73.88           O  
ATOM   4806  N   ASP B 159     -16.034  17.077 -20.012  1.00 74.50           N  
ATOM   4807  H   ASP B 159     -16.906  17.452 -20.356  1.00 74.50           H  
ATOM   4808  CA  ASP B 159     -14.847  17.942 -19.998  1.00 74.50           C  
ATOM   4809  HA  ASP B 159     -13.980  17.334 -20.255  1.00 74.50           H  
ATOM   4810  C   ASP B 159     -14.609  18.511 -18.587  1.00 74.50           C  
ATOM   4811  CB  ASP B 159     -14.950  19.046 -21.069  1.00 74.50           C  
ATOM   4812  HB2 ASP B 159     -15.799  19.693 -20.846  1.00 74.50           H  
ATOM   4813  HB3 ASP B 159     -15.132  18.576 -22.036  1.00 74.50           H  
ATOM   4814  O   ASP B 159     -15.128  19.570 -18.229  1.00 74.50           O  
ATOM   4815  CG  ASP B 159     -13.676  19.904 -21.179  1.00 74.50           C  
ATOM   4816  OD1 ASP B 159     -12.747  19.777 -20.349  1.00 74.50           O  
ATOM   4817  OD2 ASP B 159     -13.549  20.699 -22.138  1.00 74.50           O  
ATOM   4818  N   LEU B 160     -13.771  17.828 -17.800  1.00 77.59           N  
ATOM   4819  H   LEU B 160     -13.505  16.907 -18.118  1.00 77.59           H  
ATOM   4820  CA  LEU B 160     -13.342  18.247 -16.458  1.00 77.59           C  
ATOM   4821  HA  LEU B 160     -14.223  18.629 -15.941  1.00 77.59           H  
ATOM   4822  C   LEU B 160     -12.347  19.433 -16.464  1.00 77.59           C  
ATOM   4823  CB  LEU B 160     -12.835  17.020 -15.666  1.00 77.59           C  
ATOM   4824  HB2 LEU B 160     -11.939  16.639 -16.157  1.00 77.59           H  
ATOM   4825  HB3 LEU B 160     -12.546  17.347 -14.667  1.00 77.59           H  
ATOM   4826  O   LEU B 160     -11.542  19.600 -15.548  1.00 77.59           O  
ATOM   4827  CG  LEU B 160     -13.845  15.861 -15.508  1.00 77.59           C  
ATOM   4828  HG  LEU B 160     -14.065  15.437 -16.488  1.00 77.59           H  
ATOM   4829  CD1 LEU B 160     -13.251  14.760 -14.631  1.00 77.59           C  
ATOM   4830 HD11 LEU B 160     -13.960  13.937 -14.543  1.00 77.59           H  
ATOM   4831 HD12 LEU B 160     -12.344  14.364 -15.088  1.00 77.59           H  
ATOM   4832 HD13 LEU B 160     -13.026  15.140 -13.634  1.00 77.59           H  
ATOM   4833  CD2 LEU B 160     -15.156  16.315 -14.862  1.00 77.59           C  
ATOM   4834 HD21 LEU B 160     -15.808  15.453 -14.724  1.00 77.59           H  
ATOM   4835 HD22 LEU B 160     -15.674  17.023 -15.509  1.00 77.59           H  
ATOM   4836 HD23 LEU B 160     -14.958  16.764 -13.889  1.00 77.59           H  
ATOM   4837  N   GLY B 161     -12.345  20.271 -17.507  1.00 69.20           N  
ATOM   4838  H   GLY B 161     -12.976  20.058 -18.268  1.00 69.20           H  
ATOM   4839  CA  GLY B 161     -11.650  21.564 -17.545  1.00 69.20           C  
ATOM   4840  HA2 GLY B 161     -11.945  22.076 -18.461  1.00 69.20           H  
ATOM   4841  HA3 GLY B 161     -11.979  22.159 -16.693  1.00 69.20           H  
ATOM   4842  C   GLY B 161     -10.118  21.498 -17.516  1.00 69.20           C  
ATOM   4843  O   GLY B 161      -9.473  22.522 -17.270  1.00 69.20           O  
ATOM   4844  N   GLY B 162      -9.547  20.312 -17.757  1.00 73.40           N  
ATOM   4845  H   GLY B 162     -10.178  19.540 -17.913  1.00 73.40           H  
ATOM   4846  CA  GLY B 162      -8.113  20.015 -17.650  1.00 73.40           C  
ATOM   4847  HA2 GLY B 162      -7.836  19.329 -18.451  1.00 73.40           H  
ATOM   4848  HA3 GLY B 162      -7.537  20.932 -17.776  1.00 73.40           H  
ATOM   4849  C   GLY B 162      -7.676  19.369 -16.328  1.00 73.40           C  
ATOM   4850  O   GLY B 162      -6.482  19.138 -16.162  1.00 73.40           O  
ATOM   4851  N   PHE B 163      -8.603  19.071 -15.410  1.00 82.43           N  
ATOM   4852  H   PHE B 163      -9.567  19.321 -15.577  1.00 82.43           H  
ATOM   4853  CA  PHE B 163      -8.298  18.441 -14.117  1.00 82.43           C  
ATOM   4854  HA  PHE B 163      -7.269  18.668 -13.840  1.00 82.43           H  
ATOM   4855  C   PHE B 163      -8.410  16.906 -14.099  1.00 82.43           C  
ATOM   4856  CB  PHE B 163      -9.214  19.032 -13.032  1.00 82.43           C  
ATOM   4857  HB2 PHE B 163     -10.249  18.813 -13.296  1.00 82.43           H  
ATOM   4858  HB3 PHE B 163      -9.012  18.518 -12.092  1.00 82.43           H  
ATOM   4859  O   PHE B 163      -8.066  16.315 -13.084  1.00 82.43           O  
ATOM   4860  CG  PHE B 163      -9.060  20.515 -12.753  1.00 82.43           C  
ATOM   4861  CD1 PHE B 163      -7.877  20.999 -12.167  1.00 82.43           C  
ATOM   4862  HD1 PHE B 163      -7.062  20.322 -11.958  1.00 82.43           H  
ATOM   4863  CD2 PHE B 163     -10.140  21.391 -12.966  1.00 82.43           C  
ATOM   4864  HD2 PHE B 163     -11.068  21.011 -13.367  1.00 82.43           H  
ATOM   4865  CE1 PHE B 163      -7.773  22.352 -11.796  1.00 82.43           C  
ATOM   4866  HE1 PHE B 163      -6.878  22.702 -11.304  1.00 82.43           H  
ATOM   4867  CE2 PHE B 163     -10.045  22.738 -12.577  1.00 82.43           C  
ATOM   4868  HE2 PHE B 163     -10.923  23.362 -12.651  1.00 82.43           H  
ATOM   4869  CZ  PHE B 163      -8.858  23.223 -11.996  1.00 82.43           C  
ATOM   4870  HZ  PHE B 163      -8.792  24.241 -11.642  1.00 82.43           H  
ATOM   4871  N   ALA B 164      -8.898  16.248 -15.158  1.00 77.58           N  
ATOM   4872  H   ALA B 164      -9.107  16.763 -16.001  1.00 77.58           H  
ATOM   4873  CA  ALA B 164      -9.247  14.817 -15.139  1.00 77.58           C  
ATOM   4874  HA  ALA B 164     -10.097  14.681 -14.470  1.00 77.58           H  
ATOM   4875  C   ALA B 164      -8.130  13.901 -14.575  1.00 77.58           C  
ATOM   4876  CB  ALA B 164      -9.724  14.423 -16.540  1.00 77.58           C  
ATOM   4877  HB1 ALA B 164      -9.738  13.337 -16.635  1.00 77.58           H  
ATOM   4878  HB2 ALA B 164     -10.730  14.799 -16.724  1.00 77.58           H  
ATOM   4879  HB3 ALA B 164      -9.059  14.841 -17.295  1.00 77.58           H  
ATOM   4880  O   ALA B 164      -8.395  13.163 -13.626  1.00 77.58           O  
ATOM   4881  N   ALA B 165      -6.877  14.086 -15.006  1.00 78.53           N  
ATOM   4882  H   ALA B 165      -6.792  14.483 -15.931  1.00 78.53           H  
ATOM   4883  CA  ALA B 165      -5.670  13.405 -14.518  1.00 78.53           C  
ATOM   4884  HA  ALA B 165      -5.732  12.358 -14.816  1.00 78.53           H  
ATOM   4885  C   ALA B 165      -5.444  13.431 -12.991  1.00 78.53           C  
ATOM   4886  CB  ALA B 165      -4.460  14.040 -15.222  1.00 78.53           C  
ATOM   4887  HB1 ALA B 165      -4.402  15.102 -14.983  1.00 78.53           H  
ATOM   4888  HB2 ALA B 165      -3.546  13.547 -14.890  1.00 78.53           H  
ATOM   4889  HB3 ALA B 165      -4.546  13.914 -16.301  1.00 78.53           H  
ATOM   4890  O   ALA B 165      -4.656  12.637 -12.482  1.00 78.53           O  
ATOM   4891  N   THR B 166      -6.099  14.329 -12.248  1.00 87.70           N  
ATOM   4892  H   THR B 166      -6.695  14.991 -12.726  1.00 87.70           H  
ATOM   4893  CA  THR B 166      -6.073  14.370 -10.773  1.00 87.70           C  
ATOM   4894  HA  THR B 166      -5.531  13.499 -10.405  1.00 87.70           H  
ATOM   4895  C   THR B 166      -7.455  14.307 -10.127  1.00 87.70           C  
ATOM   4896  CB  THR B 166      -5.357  15.625 -10.257  1.00 87.70           C  
ATOM   4897  HB  THR B 166      -5.358  15.610  -9.167  1.00 87.70           H  
ATOM   4898  O   THR B 166      -7.563  14.006  -8.939  1.00 87.70           O  
ATOM   4899  CG2 THR B 166      -3.909  15.716 -10.722  1.00 87.70           C  
ATOM   4900 HG21 THR B 166      -3.862  15.838 -11.805  1.00 87.70           H  
ATOM   4901 HG22 THR B 166      -3.377  14.807 -10.443  1.00 87.70           H  
ATOM   4902 HG23 THR B 166      -3.434  16.568 -10.237  1.00 87.70           H  
ATOM   4903  OG1 THR B 166      -6.001  16.806 -10.678  1.00 87.70           O  
ATOM   4904  HG1 THR B 166      -5.431  17.538 -10.431  1.00 87.70           H  
ATOM   4905  N   ALA B 167      -8.517  14.594 -10.876  1.00 86.76           N  
ATOM   4906  H   ALA B 167      -8.355  14.848 -11.840  1.00 86.76           H  
ATOM   4907  CA  ALA B 167      -9.872  14.737 -10.364  1.00 86.76           C  
ATOM   4908  HA  ALA B 167      -9.840  15.289  -9.425  1.00 86.76           H  
ATOM   4909  C   ALA B 167     -10.566  13.398 -10.083  1.00 86.76           C  
ATOM   4910  CB  ALA B 167     -10.657  15.559 -11.384  1.00 86.76           C  
ATOM   4911  HB1 ALA B 167     -10.234  16.560 -11.466  1.00 86.76           H  
ATOM   4912  HB2 ALA B 167     -10.644  15.065 -12.356  1.00 86.76           H  
ATOM   4913  HB3 ALA B 167     -11.690  15.631 -11.046  1.00 86.76           H  
ATOM   4914  O   ALA B 167     -11.290  13.298  -9.095  1.00 86.76           O  
ATOM   4915  N   SER B 168     -10.339  12.392 -10.931  1.00 85.84           N  
ATOM   4916  H   SER B 168      -9.807  12.583 -11.769  1.00 85.84           H  
ATOM   4917  CA  SER B 168     -10.913  11.039 -10.825  1.00 85.84           C  
ATOM   4918  HA  SER B 168     -11.566  10.991  -9.954  1.00 85.84           H  
ATOM   4919  C   SER B 168      -9.858   9.942 -10.623  1.00 85.84           C  
ATOM   4920  CB  SER B 168     -11.776  10.749 -12.059  1.00 85.84           C  
ATOM   4921  HB2 SER B 168     -12.091   9.705 -12.053  1.00 85.84           H  
ATOM   4922  HB3 SER B 168     -12.663  11.382 -12.032  1.00 85.84           H  
ATOM   4923  O   SER B 168     -10.208   8.775 -10.462  1.00 85.84           O  
ATOM   4924  OG  SER B 168     -11.045  11.029 -13.239  1.00 85.84           O  
ATOM   4925  HG  SER B 168     -11.528  10.693 -13.998  1.00 85.84           H  
ATOM   4926  N   ALA B 169      -8.570  10.304 -10.591  1.00 89.74           N  
ATOM   4927  H   ALA B 169      -8.344  11.276 -10.750  1.00 89.74           H  
ATOM   4928  CA  ALA B 169      -7.476   9.382 -10.305  1.00 89.74           C  
ATOM   4929  HA  ALA B 169      -7.564   8.528 -10.976  1.00 89.74           H  
ATOM   4930  C   ALA B 169      -7.548   8.864  -8.856  1.00 89.74           C  
ATOM   4931  CB  ALA B 169      -6.148  10.087 -10.608  1.00 89.74           C  
ATOM   4932  HB1 ALA B 169      -6.039  10.971  -9.979  1.00 89.74           H  
ATOM   4933  HB2 ALA B 169      -6.121  10.388 -11.655  1.00 89.74           H  
ATOM   4934  HB3 ALA B 169      -5.317   9.407 -10.420  1.00 89.74           H  
ATOM   4935  O   ALA B 169      -7.584   9.645  -7.899  1.00 89.74           O  
ATOM   4936  N   THR B 170      -7.536   7.540  -8.696  1.00 92.79           N  
ATOM   4937  H   THR B 170      -7.500   6.947  -9.513  1.00 92.79           H
[truncated: 1,714,051 more chars]
