# Supplementary material for: Module-Based Polyketide Synthase Engineering for de Novo Polyketide Biosynthesis
Source: ACS Synth Biol. 2023 Oct 23;12(11):3148–55. doi: 10.1021/acssynbio.3c00282 (PMC10661043; doi:10.1021/acssynbio.3c00282)
Supplement: Supplementary file 2 — sb3c00282_si_002.zip [file sb3c00282_si_002.zip › Final_PKS_Structures/menzella_pdbs/eryM5_ACP_gelM3_KSAT_dimer.pdb]

ATOM      1  N   LEU A   1      15.739  57.707 -22.551  1.00 59.68           N  
ATOM      2  H   LEU A   1      15.495  58.686 -22.501  1.00 59.68           H  
ATOM      3  H2  LEU A   1      16.147  57.499 -23.451  1.00 59.68           H  
ATOM      4  H3  LEU A   1      14.888  57.171 -22.456  1.00 59.68           H  
ATOM      5  CA  LEU A   1      16.671  57.356 -21.451  1.00 59.68           C  
ATOM      6  HA  LEU A   1      16.156  57.598 -20.521  1.00 59.68           H  
ATOM      7  C   LEU A   1      17.912  58.254 -21.407  1.00 59.68           C  
ATOM      8  CB  LEU A   1      16.953  55.845 -21.389  1.00 59.68           C  
ATOM      9  HB2 LEU A   1      17.825  55.650 -20.764  1.00 59.68           H  
ATOM     10  HB3 LEU A   1      17.160  55.473 -22.393  1.00 59.68           H  
ATOM     11  O   LEU A   1      17.881  59.179 -20.615  1.00 59.68           O  
ATOM     12  CG  LEU A   1      15.729  55.115 -20.790  1.00 59.68           C  
ATOM     13  HG  LEU A   1      14.822  55.537 -21.222  1.00 59.68           H  
ATOM     14  CD1 LEU A   1      15.744  53.633 -21.131  1.00 59.68           C  
ATOM     15 HD11 LEU A   1      14.879  53.140 -20.688  1.00 59.68           H  
ATOM     16 HD12 LEU A   1      15.701  53.483 -22.210  1.00 59.68           H  
ATOM     17 HD13 LEU A   1      16.646  53.158 -20.743  1.00 59.68           H  
ATOM     18  CD2 LEU A   1      15.668  55.295 -19.271  1.00 59.68           C  
ATOM     19 HD21 LEU A   1      16.557  54.875 -18.802  1.00 59.68           H  
ATOM     20 HD22 LEU A   1      15.563  56.343 -18.990  1.00 59.68           H  
ATOM     21 HD23 LEU A   1      14.805  54.757 -18.880  1.00 59.68           H  
ATOM     22  N   ALA A   2      18.955  58.082 -22.233  1.00 62.17           N  
ATOM     23  H   ALA A   2      18.979  57.281 -22.848  1.00 62.17           H  
ATOM     24  CA  ALA A   2      20.236  58.806 -22.063  1.00 62.17           C  
ATOM     25  HA  ALA A   2      20.682  58.474 -21.125  1.00 62.17           H  
ATOM     26  C   ALA A   2      20.158  60.355 -21.982  1.00 62.17           C  
ATOM     27  CB  ALA A   2      21.179  58.376 -23.194  1.00 62.17           C  
ATOM     28  HB1 ALA A   2      21.315  57.294 -23.180  1.00 62.17           H  
ATOM     29  HB2 ALA A   2      20.780  58.678 -24.161  1.00 62.17           H  
ATOM     30  HB3 ALA A   2      22.154  58.844 -23.054  1.00 62.17           H  
ATOM     31  O   ALA A   2      20.943  60.962 -21.260  1.00 62.17           O  
ATOM     32  N   ALA A   3      19.203  60.993 -22.668  1.00 67.26           N  
ATOM     33  H   ALA A   3      18.615  60.456 -23.289  1.00 67.26           H  
ATOM     34  CA  ALA A   3      18.999  62.449 -22.623  1.00 67.26           C  
ATOM     35  HA  ALA A   3      19.974  62.934 -22.647  1.00 67.26           H  
ATOM     36  C   ALA A   3      18.285  62.973 -21.353  1.00 67.26           C  
ATOM     37  CB  ALA A   3      18.241  62.853 -23.895  1.00 67.26           C  
ATOM     38  HB1 ALA A   3      17.245  62.410 -23.898  1.00 67.26           H  
ATOM     39  HB2 ALA A   3      18.141  63.938 -23.926  1.00 67.26           H  
ATOM     40  HB3 ALA A   3      18.792  62.530 -24.778  1.00 67.26           H  
ATOM     41  O   ALA A   3      18.212  64.182 -21.160  1.00 67.26           O  
ATOM     42  N   LEU A   4      17.750  62.086 -20.508  1.00 68.16           N  
ATOM     43  H   LEU A   4      17.923  61.105 -20.675  1.00 68.16           H  
ATOM     44  CA  LEU A   4      17.108  62.428 -19.234  1.00 68.16           C  
ATOM     45  HA  LEU A   4      16.619  63.399 -19.313  1.00 68.16           H  
ATOM     46  C   LEU A   4      18.151  62.525 -18.109  1.00 68.16           C  
ATOM     47  CB  LEU A   4      16.050  61.360 -18.892  1.00 68.16           C  
ATOM     48  HB2 LEU A   4      15.631  61.594 -17.913  1.00 68.16           H  
ATOM     49  HB3 LEU A   4      16.555  60.398 -18.800  1.00 68.16           H  
ATOM     50  O   LEU A   4      19.182  61.837 -18.156  1.00 68.16           O  
ATOM     51  CG  LEU A   4      14.884  61.201 -19.880  1.00 68.16           C  
ATOM     52  HG  LEU A   4      15.278  60.989 -20.874  1.00 68.16           H  
ATOM     53  CD1 LEU A   4      14.019  60.009 -19.459  1.00 68.16           C  
ATOM     54 HD11 LEU A   4      14.620  59.102 -19.394  1.00 68.16           H  
ATOM     55 HD12 LEU A   4      13.206  59.863 -20.170  1.00 68.16           H  
ATOM     56 HD13 LEU A   4      13.583  60.201 -18.479  1.00 68.16           H  
ATOM     57  CD2 LEU A   4      14.006  62.448 -19.949  1.00 68.16           C  
ATOM     58 HD21 LEU A   4      14.579  63.294 -20.328  1.00 68.16           H  
ATOM     59 HD22 LEU A   4      13.633  62.701 -18.956  1.00 68.16           H  
ATOM     60 HD23 LEU A   4      13.156  62.276 -20.610  1.00 68.16           H  
ATOM     61  N   SER A   5      17.861  63.308 -17.067  1.00 69.87           N  
ATOM     62  H   SER A   5      16.985  63.811 -17.061  1.00 69.87           H  
ATOM     63  CA  SER A   5      18.630  63.284 -15.815  1.00 69.87           C  
ATOM     64  HA  SER A   5      19.682  63.429 -16.058  1.00 69.87           H  
ATOM     65  C   SER A   5      18.488  61.936 -15.095  1.00 69.87           C  
ATOM     66  CB  SER A   5      18.200  64.426 -14.886  1.00 69.87           C  
ATOM     67  HB2 SER A   5      18.199  65.368 -15.434  1.00 69.87           H  
ATOM     68  HB3 SER A   5      18.908  64.502 -14.060  1.00 69.87           H  
ATOM     69  O   SER A   5      17.566  61.166 -15.359  1.00 69.87           O  
ATOM     70  OG  SER A   5      16.917  64.179 -14.362  1.00 69.87           O  
ATOM     71  HG  SER A   5      16.304  64.401 -15.067  1.00 69.87           H  
ATOM     72  N   THR A   6      19.396  61.623 -14.167  1.00 66.32           N  
ATOM     73  H   THR A   6      20.184  62.234 -14.011  1.00 66.32           H  
ATOM     74  CA  THR A   6      19.403  60.326 -13.463  1.00 66.32           C  
ATOM     75  HA  THR A   6      19.535  59.534 -14.200  1.00 66.32           H  
ATOM     76  C   THR A   6      18.091  60.039 -12.722  1.00 66.32           C  
ATOM     77  CB  THR A   6      20.584  60.261 -12.482  1.00 66.32           C  
ATOM     78  HB  THR A   6      20.395  60.926 -11.639  1.00 66.32           H  
ATOM     79  O   THR A   6      17.608  58.912 -12.768  1.00 66.32           O  
ATOM     80  CG2 THR A   6      20.849  58.853 -11.959  1.00 66.32           C  
ATOM     81 HG21 THR A   6      19.999  58.512 -11.369  1.00 66.32           H  
ATOM     82 HG22 THR A   6      21.005  58.162 -12.788  1.00 66.32           H  
ATOM     83 HG23 THR A   6      21.729  58.850 -11.316  1.00 66.32           H  
ATOM     84  OG1 THR A   6      21.761  60.685 -13.134  1.00 66.32           O  
ATOM     85  HG1 THR A   6      22.496  60.390 -12.592  1.00 66.32           H  
ATOM     86  N   ALA A   7      17.476  61.056 -12.106  1.00 69.52           N  
ATOM     87  H   ALA A   7      17.881  61.979 -12.162  1.00 69.52           H  
ATOM     88  CA  ALA A   7      16.189  60.915 -11.421  1.00 69.52           C  
ATOM     89  HA  ALA A   7      16.244  60.070 -10.734  1.00 69.52           H  
ATOM     90  C   ALA A   7      15.041  60.628 -12.406  1.00 69.52           C  
ATOM     91  CB  ALA A   7      15.936  62.186 -10.602  1.00 69.52           C  
ATOM     92  HB1 ALA A   7      14.991  62.087 -10.067  1.00 69.52           H  
ATOM     93  HB2 ALA A   7      16.736  62.328  -9.875  1.00 69.52           H  
ATOM     94  HB3 ALA A   7      15.880  63.055 -11.257  1.00 69.52           H  
ATOM     95  O   ALA A   7      14.273  59.692 -12.206  1.00 69.52           O  
ATOM     96  N   GLU A   8      14.972  61.366 -13.517  1.00 78.52           N  
ATOM     97  H   GLU A   8      15.632  62.121 -13.646  1.00 78.52           H  
ATOM     98  CA  GLU A   8      13.986  61.128 -14.580  1.00 78.52           C  
ATOM     99  HA  GLU A   8      12.979  61.156 -14.163  1.00 78.52           H  
ATOM    100  C   GLU A   8      14.173  59.755 -15.249  1.00 78.52           C  
ATOM    101  CB  GLU A   8      14.118  62.225 -15.641  1.00 78.52           C  
ATOM    102  HB2 GLU A   8      13.525  61.955 -16.515  1.00 78.52           H  
ATOM    103  HB3 GLU A   8      15.168  62.251 -15.932  1.00 78.52           H  
ATOM    104  O   GLU A   8      13.192  59.125 -15.634  1.00 78.52           O  
ATOM    105  CG  GLU A   8      13.694  63.628 -15.184  1.00 78.52           C  
ATOM    106  HG2 GLU A   8      14.115  63.839 -14.201  1.00 78.52           H  
ATOM    107  HG3 GLU A   8      12.608  63.664 -15.105  1.00 78.52           H  
ATOM    108  CD  GLU A   8      14.207  64.684 -16.176  1.00 78.52           C  
ATOM    109  OE1 GLU A   8      13.397  65.482 -16.684  1.00 78.52           O  
ATOM    110  OE2 GLU A   8      15.442  64.678 -16.422  1.00 78.52           O  
ATOM    111  N   ARG A   9      15.413  59.249 -15.367  1.00 77.33           N  
ATOM    112  H   ARG A   9      16.184  59.830 -15.070  1.00 77.33           H  
ATOM    113  CA  ARG A   9      15.673  57.874 -15.835  1.00 77.33           C  
ATOM    114  HA  ARG A   9      15.123  57.705 -16.760  1.00 77.33           H  
ATOM    115  C   ARG A   9      15.153  56.830 -14.853  1.00 77.33           C  
ATOM    116  CB  ARG A   9      17.164  57.606 -16.067  1.00 77.33           C  
ATOM    117  HB2 ARG A   9      17.712  57.871 -15.163  1.00 77.33           H  
ATOM    118  HB3 ARG A   9      17.298  56.540 -16.248  1.00 77.33           H  
ATOM    119  O   ARG A   9      14.501  55.897 -15.307  1.00 77.33           O  
ATOM    120  CG  ARG A   9      17.765  58.362 -17.249  1.00 77.33           C  
ATOM    121  HG2 ARG A   9      17.238  58.103 -18.167  1.00 77.33           H  
ATOM    122  HG3 ARG A   9      17.669  59.433 -17.072  1.00 77.33           H  
ATOM    123  CD  ARG A   9      19.246  57.994 -17.379  1.00 77.33           C  
ATOM    124  HD2 ARG A   9      19.340  57.081 -17.966  1.00 77.33           H  
ATOM    125  HD3 ARG A   9      19.656  57.810 -16.386  1.00 77.33           H  
ATOM    126  NE  ARG A   9      20.007  59.092 -17.991  1.00 77.33           N  
ATOM    127  HE  ARG A   9      19.533  59.978 -18.092  1.00 77.33           H  
ATOM    128  NH1 ARG A   9      22.059  58.057 -18.095  1.00 77.33           N  
ATOM    129 HH11 ARG A   9      21.652  57.192 -17.768  1.00 77.33           H  
ATOM    130 HH12 ARG A   9      23.053  58.098 -18.267  1.00 77.33           H  
ATOM    131  NH2 ARG A   9      21.844  60.220 -18.629  1.00 77.33           N  
ATOM    132 HH21 ARG A   9      21.236  60.999 -18.837  1.00 77.33           H  
ATOM    133 HH22 ARG A   9      22.819  60.259 -18.888  1.00 77.33           H  
ATOM    134  CZ  ARG A   9      21.300  59.111 -18.231  1.00 77.33           C  
ATOM    135  N   ARG A  10      15.427  56.983 -13.549  1.00 77.00           N  
ATOM    136  H   ARG A  10      15.989  57.776 -13.274  1.00 77.00           H  
ATOM    137  CA  ARG A  10      14.933  56.080 -12.492  1.00 77.00           C  
ATOM    138  HA  ARG A  10      15.300  55.068 -12.669  1.00 77.00           H  
ATOM    139  C   ARG A  10      13.410  56.009 -12.524  1.00 77.00           C  
ATOM    140  CB  ARG A  10      15.429  56.560 -11.113  1.00 77.00           C  
ATOM    141  HB2 ARG A  10      16.512  56.674 -11.137  1.00 77.00           H  
ATOM    142  HB3 ARG A  10      14.998  57.539 -10.901  1.00 77.00           H  
ATOM    143  O   ARG A  10      12.849  54.924 -12.576  1.00 77.00           O  
ATOM    144  CG  ARG A  10      15.050  55.598  -9.970  1.00 77.00           C  
ATOM    145  HG2 ARG A  10      15.579  54.653 -10.097  1.00 77.00           H  
ATOM    146  HG3 ARG A  10      13.978  55.404  -9.988  1.00 77.00           H  
ATOM    147  CD  ARG A  10      15.406  56.210  -8.607  1.00 77.00           C  
ATOM    148  HD2 ARG A  10      16.484  56.366  -8.563  1.00 77.00           H  
ATOM    149  HD3 ARG A  10      14.920  57.182  -8.520  1.00 77.00           H  
ATOM    150  NE  ARG A  10      14.949  55.358  -7.489  1.00 77.00           N  
ATOM    151  HE  ARG A  10      13.961  55.154  -7.438  1.00 77.00           H  
ATOM    152  NH1 ARG A  10      17.009  54.833  -6.611  1.00 77.00           N  
ATOM    153 HH11 ARG A  10      17.433  54.167  -5.981  1.00 77.00           H  
ATOM    154 HH12 ARG A  10      17.352  54.634  -7.539  1.00 77.00           H  
ATOM    155  NH2 ARG A  10      15.227  53.854  -5.790  1.00 77.00           N  
ATOM    156 HH21 ARG A  10      14.237  53.657  -5.785  1.00 77.00           H  
ATOM    157 HH22 ARG A  10      15.845  53.068  -5.643  1.00 77.00           H  
ATOM    158  CZ  ARG A  10      15.718  54.718  -6.624  1.00 77.00           C  
ATOM    159  N   GLU A  11      12.757  57.167 -12.566  1.00 81.65           N  
ATOM    160  H   GLU A  11      13.288  58.022 -12.484  1.00 81.65           H  
ATOM    161  CA  GLU A  11      11.298  57.257 -12.564  1.00 81.65           C  
ATOM    162  HA  GLU A  11      10.926  56.650 -11.738  1.00 81.65           H  
ATOM    163  C   GLU A  11      10.680  56.684 -13.850  1.00 81.65           C  
ATOM    164  CB  GLU A  11      10.915  58.726 -12.311  1.00 81.65           C  
ATOM    165  HB2 GLU A  11      11.263  59.335 -13.146  1.00 81.65           H  
ATOM    166  HB3 GLU A  11      11.432  59.069 -11.415  1.00 81.65           H  
ATOM    167  O   GLU A  11       9.691  55.958 -13.791  1.00 81.65           O  
ATOM    168  CG  GLU A  11       9.413  58.969 -12.118  1.00 81.65           C  
ATOM    169  HG2 GLU A  11       8.918  58.827 -13.079  1.00 81.65           H  
ATOM    170  HG3 GLU A  11       9.264  60.007 -11.822  1.00 81.65           H  
ATOM    171  CD  GLU A  11       8.775  58.043 -11.073  1.00 81.65           C  
ATOM    172  OE1 GLU A  11       7.618  57.623 -11.295  1.00 81.65           O  
ATOM    173  OE2 GLU A  11       9.435  57.657 -10.085  1.00 81.65           O  
ATOM    174  N   HIS A  12      11.301  56.920 -15.010  1.00 82.08           N  
ATOM    175  H   HIS A  12      12.091  57.549 -15.017  1.00 82.08           H  
ATOM    176  CA  HIS A  12      10.868  56.335 -16.282  1.00 82.08           C  
ATOM    177  HA  HIS A  12       9.797  56.508 -16.387  1.00 82.08           H  
ATOM    178  C   HIS A  12      11.084  54.811 -16.344  1.00 82.08           C  
ATOM    179  CB  HIS A  12      11.591  57.068 -17.418  1.00 82.08           C  
ATOM    180  HB2 HIS A  12      11.461  58.141 -17.273  1.00 82.08           H  
ATOM    181  HB3 HIS A  12      12.657  56.847 -17.364  1.00 82.08           H  
ATOM    182  O   HIS A  12      10.238  54.110 -16.893  1.00 82.08           O  
ATOM    183  CG  HIS A  12      11.086  56.752 -18.802  1.00 82.08           C  
ATOM    184  CD2 HIS A  12      11.797  56.161 -19.809  1.00 82.08           C  
ATOM    185  HD2 HIS A  12      12.803  55.778 -19.726  1.00 82.08           H  
ATOM    186  ND1 HIS A  12       9.857  57.088 -19.320  1.00 82.08           N  
ATOM    187  HD1 HIS A  12       9.073  57.452 -18.797  1.00 82.08           H  
ATOM    188  CE1 HIS A  12       9.833  56.711 -20.610  1.00 82.08           C  
ATOM    189  HE1 HIS A  12       8.981  56.807 -21.266  1.00 82.08           H  
ATOM    190  NE2 HIS A  12      11.015  56.177 -20.968  1.00 82.08           N  
ATOM    191  N   LEU A  13      12.167  54.284 -15.757  1.00 86.38           N  
ATOM    192  H   LEU A  13      12.834  54.910 -15.328  1.00 86.38           H  
ATOM    193  CA  LEU A  13      12.395  52.839 -15.612  1.00 86.38           C  
ATOM    194  HA  LEU A  13      12.238  52.356 -16.576  1.00 86.38           H  
ATOM    195  C   LEU A  13      11.391  52.203 -14.648  1.00 86.38           C  
ATOM    196  CB  LEU A  13      13.835  52.569 -15.135  1.00 86.38           C  
ATOM    197  HB2 LEU A  13      14.077  53.264 -14.332  1.00 86.38           H  
ATOM    198  HB3 LEU A  13      13.888  51.563 -14.717  1.00 86.38           H  
ATOM    199  O   LEU A  13      10.825  51.166 -14.972  1.00 86.38           O  
ATOM    200  CG  LEU A  13      14.891  52.677 -16.246  1.00 86.38           C  
ATOM    201  HG  LEU A  13      14.755  53.610 -16.793  1.00 86.38           H  
ATOM    202  CD1 LEU A  13      16.286  52.685 -15.628  1.00 86.38           C  
ATOM    203 HD11 LEU A  13      17.047  52.759 -16.406  1.00 86.38           H  
ATOM    204 HD12 LEU A  13      16.439  51.768 -15.060  1.00 86.38           H  
ATOM    205 HD13 LEU A  13      16.381  53.533 -14.950  1.00 86.38           H  
ATOM    206  CD2 LEU A  13      14.809  51.509 -17.234  1.00 86.38           C  
ATOM    207 HD21 LEU A  13      15.622  51.571 -17.957  1.00 86.38           H  
ATOM    208 HD22 LEU A  13      13.862  51.533 -17.774  1.00 86.38           H  
ATOM    209 HD23 LEU A  13      14.882  50.563 -16.697  1.00 86.38           H  
ATOM    210  N   ALA A  14      11.120  52.837 -13.506  1.00 86.18           N  
ATOM    211  H   ALA A  14      11.645  53.668 -13.273  1.00 86.18           H  
ATOM    212  CA  ALA A  14      10.129  52.360 -12.548  1.00 86.18           C  
ATOM    213  HA  ALA A  14      10.380  51.337 -12.267  1.00 86.18           H  
ATOM    214  C   ALA A  14       8.716  52.327 -13.155  1.00 86.18           C  
ATOM    215  CB  ALA A  14      10.205  53.235 -11.293  1.00 86.18           C  
ATOM    216  HB1 ALA A  14      11.219  53.221 -10.892  1.00 86.18           H  
ATOM    217  HB2 ALA A  14       9.525  52.842 -10.537  1.00 86.18           H  
ATOM    218  HB3 ALA A  14       9.927  54.262 -11.531  1.00 86.18           H  
ATOM    219  O   ALA A  14       7.995  51.359 -12.942  1.00 86.18           O  
ATOM    220  N   HIS A  15       8.338  53.325 -13.964  1.00 83.86           N  
ATOM    221  H   HIS A  15       8.944  54.128 -14.048  1.00 83.86           H  
ATOM    222  CA  HIS A  15       7.097  53.301 -14.752  1.00 83.86           C  
ATOM    223  HA  HIS A  15       6.258  53.109 -14.082  1.00 83.86           H  
ATOM    224  C   HIS A  15       7.095  52.175 -15.800  1.00 83.86           C  
ATOM    225  CB  HIS A  15       6.883  54.665 -15.433  1.00 83.86           C  
ATOM    226  HB2 HIS A  15       7.669  55.361 -15.141  1.00 83.86           H  
ATOM    227  HB3 HIS A  15       6.955  54.553 -16.515  1.00 83.86           H  
ATOM    228  O   HIS A  15       6.142  51.414 -15.884  1.00 83.86           O  
ATOM    229  CG  HIS A  15       5.560  55.309 -15.122  1.00 83.86           C  
ATOM    230  CD2 HIS A  15       4.340  54.994 -15.664  1.00 83.86           C  
ATOM    231  HD2 HIS A  15       4.126  54.182 -16.344  1.00 83.86           H  
ATOM    232  ND1 HIS A  15       5.375  56.398 -14.298  1.00 83.86           N  
ATOM    233  HD1 HIS A  15       6.091  56.878 -13.771  1.00 83.86           H  
ATOM    234  CE1 HIS A  15       4.079  56.745 -14.358  1.00 83.86           C  
ATOM    235  HE1 HIS A  15       3.627  57.571 -13.830  1.00 83.86           H  
ATOM    236  NE2 HIS A  15       3.420  55.940 -15.197  1.00 83.86           N  
ATOM    237  N   LEU A  16       8.173  52.031 -16.578  1.00 86.34           N  
ATOM    238  H   LEU A  16       8.933  52.688 -16.476  1.00 86.34           H  
ATOM    239  CA  LEU A  16       8.290  51.004 -17.620  1.00 86.34           C  
ATOM    240  HA  LEU A  16       7.450  51.107 -18.306  1.00 86.34           H  
ATOM    241  C   LEU A  16       8.201  49.582 -17.044  1.00 86.34           C  
ATOM    242  CB  LEU A  16       9.587  51.290 -18.398  1.00 86.34           C  
ATOM    243  HB2 LEU A  16      10.406  51.433 -17.692  1.00 86.34           H  
ATOM    244  HB3 LEU A  16       9.438  52.241 -18.908  1.00 86.34           H  
ATOM    245  O   LEU A  16       7.507  48.736 -17.600  1.00 86.34           O  
ATOM    246  CG  LEU A  16      10.008  50.229 -19.436  1.00 86.34           C  
ATOM    247  HG  LEU A  16       9.130  49.724 -19.840  1.00 86.34           H  
ATOM    248  CD1 LEU A  16      10.748  50.910 -20.591  1.00 86.34           C  
ATOM    249 HD11 LEU A  16      10.077  51.611 -21.088  1.00 86.34           H  
ATOM    250 HD12 LEU A  16      11.622  51.440 -20.214  1.00 86.34           H  
ATOM    251 HD13 LEU A  16      11.062  50.160 -21.317  1.00 86.34           H  
ATOM    252  CD2 LEU A  16      10.971  49.204 -18.825  1.00 86.34           C  
ATOM    253 HD21 LEU A  16      10.443  48.579 -18.106  1.00 86.34           H  
ATOM    254 HD22 LEU A  16      11.368  48.552 -19.603  1.00 86.34           H  
ATOM    255 HD23 LEU A  16      11.803  49.703 -18.328  1.00 86.34           H  
ATOM    256  N   ILE A  17       8.847  49.327 -15.904  1.00 90.28           N  
ATOM    257  H   ILE A  17       9.425  50.053 -15.506  1.00 90.28           H  
ATOM    258  CA  ILE A  17       8.781  48.025 -15.232  1.00 90.28           C  
ATOM    259  HA  ILE A  17       8.906  47.249 -15.987  1.00 90.28           H  
ATOM    260  C   ILE A  17       7.396  47.798 -14.629  1.00 90.28           C  
ATOM    261  CB  ILE A  17       9.917  47.892 -14.198  1.00 90.28           C  
ATOM    262  HB  ILE A  17       9.856  48.750 -13.528  1.00 90.28           H  
ATOM    263  O   ILE A  17       6.852  46.710 -14.772  1.00 90.28           O  
ATOM    264  CG1 ILE A  17      11.296  47.898 -14.894  1.00 90.28           C  
ATOM    265 HG12 ILE A  17      11.299  48.589 -15.737  1.00 90.28           H  
ATOM    266 HG13 ILE A  17      11.524  46.902 -15.274  1.00 90.28           H  
ATOM    267  CG2 ILE A  17       9.788  46.600 -13.367  1.00 90.28           C  
ATOM    268 HG21 ILE A  17      10.580  46.551 -12.619  1.00 90.28           H  
ATOM    269 HG22 ILE A  17       9.844  45.727 -14.017  1.00 90.28           H  
ATOM    270 HG23 ILE A  17       8.832  46.573 -12.844  1.00 90.28           H  
ATOM    271  CD1 ILE A  17      12.416  48.328 -13.954  1.00 90.28           C  
ATOM    272 HD11 ILE A  17      13.346  48.399 -14.518  1.00 90.28           H  
ATOM    273 HD12 ILE A  17      12.534  47.608 -13.144  1.00 90.28           H  
ATOM    274 HD13 ILE A  17      12.181  49.309 -13.540  1.00 90.28           H  
ATOM    275  N   ARG A  18       6.789  48.819 -14.015  1.00 86.31           N  
ATOM    276  H   ARG A  18       7.286  49.694 -13.938  1.00 86.31           H  
ATOM    277  CA  ARG A  18       5.416  48.755 -13.493  1.00 86.31           C  
ATOM    278  HA  ARG A  18       5.343  47.945 -12.768  1.00 86.31           H  
ATOM    279  C   ARG A  18       4.387  48.454 -14.585  1.00 86.31           C  
ATOM    280  CB  ARG A  18       5.123  50.091 -12.814  1.00 86.31           C  
ATOM    281  HB2 ARG A  18       5.942  50.326 -12.134  1.00 86.31           H  
ATOM    282  HB3 ARG A  18       5.064  50.867 -13.576  1.00 86.31           H  
ATOM    283  O   ARG A  18       3.495  47.645 -14.351  1.00 86.31           O  
ATOM    284  CG  ARG A  18       3.850  50.110 -11.974  1.00 86.31           C  
ATOM    285  HG2 ARG A  18       3.003  49.700 -12.524  1.00 86.31           H  
ATOM    286  HG3 ARG A  18       4.017  49.533 -11.065  1.00 86.31           H  
ATOM    287  CD  ARG A  18       3.576  51.575 -11.642  1.00 86.31           C  
ATOM    288  HD2 ARG A  18       3.048  52.018 -12.486  1.00 86.31           H  
ATOM    289  HD3 ARG A  18       4.519  52.107 -11.513  1.00 86.31           H  
ATOM    290  NE  ARG A  18       2.800  51.709 -10.409  1.00 86.31           N  
ATOM    291  HE  ARG A  18       2.789  50.923  -9.775  1.00 86.31           H  
ATOM    292  NH1 ARG A  18       1.650  53.608 -10.977  1.00 86.31           N  
ATOM    293 HH11 ARG A  18       0.906  54.258 -10.767  1.00 86.31           H  
ATOM    294 HH12 ARG A  18       1.916  53.485 -11.944  1.00 86.31           H  
ATOM    295  NH2 ARG A  18       1.214  52.526  -9.049  1.00 86.31           N  
ATOM    296 HH21 ARG A  18       1.368  51.678  -8.523  1.00 86.31           H  
ATOM    297 HH22 ARG A  18       0.303  52.953  -8.955  1.00 86.31           H  
ATOM    298  CZ  ARG A  18       1.891  52.624 -10.154  1.00 86.31           C  
ATOM    299  N   ALA A  19       4.546  49.037 -15.771  1.00 86.48           N  
ATOM    300  H   ALA A  19       5.244  49.762 -15.854  1.00 86.48           H  
ATOM    301  CA  ALA A  19       3.696  48.777 -16.926  1.00 86.48           C  
ATOM    302  HA  ALA A  19       2.656  48.896 -16.623  1.00 86.48           H  
ATOM    303  C   ALA A  19       3.851  47.342 -17.461  1.00 86.48           C  
ATOM    304  CB  ALA A  19       4.000  49.831 -17.996  1.00 86.48           C  
ATOM    305  HB1 ALA A  19       5.040  49.752 -18.316  1.00 86.48           H  
ATOM    306  HB2 ALA A  19       3.821  50.826 -17.588  1.00 86.48           H  
ATOM    307  HB3 ALA A  19       3.348  49.675 -18.855  1.00 86.48           H  
ATOM    308  O   ALA A  19       2.845  46.687 -17.726  1.00 86.48           O  
ATOM    309  N   GLU A  20       5.076  46.808 -17.559  1.00 90.30           N  
ATOM    310  H   GLU A  20       5.887  47.384 -17.388  1.00 90.30           H  
ATOM    311  CA  GLU A  20       5.260  45.395 -17.929  1.00 90.30           C  
ATOM    312  HA  GLU A  20       4.646  45.186 -18.805  1.00 90.30           H  
ATOM    313  C   GLU A  20       4.753  44.442 -16.837  1.00 90.30           C  
ATOM    314  CB  GLU A  20       6.721  45.082 -18.291  1.00 90.30           C  
ATOM    315  HB2 GLU A  20       7.369  45.421 -17.483  1.00 90.30           H  
ATOM    316  HB3 GLU A  20       6.838  44.001 -18.376  1.00 90.30           H  
ATOM    317  O   GLU A  20       4.143  43.430 -17.157  1.00 90.30           O  
ATOM    318  CG  GLU A  20       7.187  45.719 -19.611  1.00 90.30           C  
ATOM    319  HG2 GLU A  20       8.224  45.428 -19.776  1.00 90.30           H  
ATOM    320  HG3 GLU A  20       7.167  46.803 -19.501  1.00 90.30           H  
ATOM    321  CD  GLU A  20       6.369  45.319 -20.856  1.00 90.30           C  
ATOM    322  OE1 GLU A  20       6.457  46.070 -21.851  1.00 90.30           O  
ATOM    323  OE2 GLU A  20       5.692  44.258 -20.844  1.00 90.30           O  
ATOM    324  N   VAL A  21       4.908  44.776 -15.553  1.00 85.89           N  
ATOM    325  H   VAL A  21       5.444  45.606 -15.340  1.00 85.89           H  
ATOM    326  CA  VAL A  21       4.332  44.004 -14.437  1.00 85.89           C  
ATOM    327  HA  VAL A  21       4.671  42.970 -14.509  1.00 85.89           H  
ATOM    328  C   VAL A  21       2.810  43.974 -14.506  1.00 85.89           C  
ATOM    329  CB  VAL A  21       4.789  44.579 -13.088  1.00 85.89           C  
ATOM    330  HB  VAL A  21       4.666  45.662 -13.092  1.00 85.89           H  
ATOM    331  O   VAL A  21       2.216  42.903 -14.405  1.00 85.89           O  
ATOM    332  CG1 VAL A  21       3.997  44.010 -11.906  1.00 85.89           C  
ATOM    333 HG11 VAL A  21       4.520  44.178 -10.964  1.00 85.89           H  
ATOM    334 HG12 VAL A  21       3.851  42.940 -12.056  1.00 85.89           H  
ATOM    335 HG13 VAL A  21       3.016  44.482 -11.852  1.00 85.89           H  
ATOM    336  CG2 VAL A  21       6.266  44.262 -12.879  1.00 85.89           C  
ATOM    337 HG21 VAL A  21       6.833  44.408 -13.798  1.00 85.89           H  
ATOM    338 HG22 VAL A  21       6.383  43.230 -12.547  1.00 85.89           H  
ATOM    339 HG23 VAL A  21       6.664  44.954 -12.137  1.00 85.89           H  
ATOM    340  N   ALA A  22       2.181  45.129 -14.734  1.00 78.92           N  
ATOM    341  H   ALA A  22       2.725  45.978 -14.789  1.00 78.92           H  
ATOM    342  CA  ALA A  22       0.747  45.220 -14.965  1.00 78.92           C  
ATOM    343  HA  ALA A  22       0.230  44.853 -14.079  1.00 78.92           H  
ATOM    344  C   ALA A  22       0.331  44.335 -16.152  1.00 78.92           C  
ATOM    345  CB  ALA A  22       0.386  46.697 -15.178  1.00 78.92           C  
ATOM    346  HB1 ALA A  22       0.680  47.279 -14.305  1.00 78.92           H  
ATOM    347  HB2 ALA A  22      -0.687  46.804 -15.332  1.00 78.92           H  
ATOM    348  HB3 ALA A  22       0.900  47.092 -16.055  1.00 78.92           H  
ATOM    349  O   ALA A  22      -0.605  43.549 -16.034  1.00 78.92           O  
ATOM    350  N   ALA A  23       1.079  44.376 -17.258  1.00 80.29           N  
ATOM    351  H   ALA A  23       1.834  45.045 -17.299  1.00 80.29           H  
ATOM    352  CA  ALA A  23       0.798  43.590 -18.456  1.00 80.29           C  
ATOM    353  HA  ALA A  23      -0.269  43.674 -18.664  1.00 80.29           H  
ATOM    354  C   ALA A  23       1.105  42.079 -18.337  1.00 80.29           C  
ATOM    355  CB  ALA A  23       1.554  44.239 -19.619  1.00 80.29           C  
ATOM    356  HB1 ALA A  23       1.277  43.748 -20.552  1.00 80.29           H  
ATOM    357  HB2 ALA A  23       2.628  44.156 -19.454  1.00 80.29           H  
ATOM    358  HB3 ALA A  23       1.289  45.294 -19.687  1.00 80.29           H  
ATOM    359  O   ALA A  23       0.566  41.306 -19.129  1.00 80.29           O  
ATOM    360  N   VAL A  24       1.945  41.651 -17.387  1.00 77.37           N  
ATOM    361  H   VAL A  24       2.458  42.353 -16.873  1.00 77.37           H  
ATOM    362  CA  VAL A  24       2.181  40.235 -17.029  1.00 77.37           C  
ATOM    363  HA  VAL A  24       2.177  39.620 -17.929  1.00 77.37           H  
ATOM    364  C   VAL A  24       1.067  39.708 -16.124  1.00 77.37           C  
ATOM    365  CB  VAL A  24       3.552  40.066 -16.338  1.00 77.37           C  
ATOM    366  HB  VAL A  24       3.649  40.813 -15.550  1.00 77.37           H  
ATOM    367  O   VAL A  24       0.573  38.606 -16.335  1.00 77.37           O  
ATOM    368  CG1 VAL A  24       3.759  38.681 -15.716  1.00 77.37           C  
ATOM    369 HG11 VAL A  24       4.786  38.586 -15.361  1.00 77.37           H  
ATOM    370 HG12 VAL A  24       3.091  38.548 -14.865  1.00 77.37           H  
ATOM    371 HG13 VAL A  24       3.562  37.907 -16.457  1.00 77.37           H  
ATOM    372  CG2 VAL A  24       4.693  40.258 -17.335  1.00 77.37           C  
ATOM    373 HG21 VAL A  24       5.636  40.358 -16.797  1.00 77.37           H  
ATOM    374 HG22 VAL A  24       4.747  39.399 -18.003  1.00 77.37           H  
ATOM    375 HG23 VAL A  24       4.531  41.157 -17.930  1.00 77.37           H  
ATOM    376  N   LEU A  25       0.644  40.507 -15.140  1.00 69.16           N  
ATOM    377  H   LEU A  25       1.115  41.391 -15.012  1.00 69.16           H  
ATOM    378  CA  LEU A  25      -0.395  40.146 -14.167  1.00 69.16           C  
ATOM    379  HA  LEU A  25      -0.371  39.067 -14.012  1.00 69.16           H  
ATOM    380  C   LEU A  25      -1.833  40.457 -14.640  1.00 69.16           C  
ATOM    381  CB  LEU A  25      -0.071  40.834 -12.830  1.00 69.16           C  
ATOM    382  HB2 LEU A  25       0.001  41.907 -13.009  1.00 69.16           H  
ATOM    383  HB3 LEU A  25      -0.902  40.661 -12.146  1.00 69.16           H  
ATOM    384  O   LEU A  25      -2.790  40.218 -13.911  1.00 69.16           O  
ATOM    385  CG  LEU A  25       1.221  40.381 -12.129  1.00 69.16           C  
ATOM    386  HG  LEU A  25       2.081  40.565 -12.773  1.00 69.16           H  
ATOM    387  CD1 LEU A  25       1.367  41.227 -10.865  1.00 69.16           C  
ATOM    388 HD11 LEU A  25       1.585  42.261 -11.133  1.00 69.16           H  
ATOM    389 HD12 LEU A  25       0.442  41.193 -10.289  1.00 69.16           H  
ATOM    390 HD13 LEU A  25       2.164  40.821 -10.242  1.00 69.16           H  
ATOM    391  CD2 LEU A  25       1.212  38.903 -11.732  1.00 69.16           C  
ATOM    392 HD21 LEU A  25       2.131  38.656 -11.199  1.00 69.16           H  
ATOM    393 HD22 LEU A  25       0.362  38.696 -11.082  1.00 69.16           H  
ATOM    394 HD23 LEU A  25       1.155  38.272 -12.619  1.00 69.16           H  
ATOM    395  N   GLY A  26      -2.009  41.003 -15.847  1.00 68.70           N  
ATOM    396  H   GLY A  26      -1.180  41.227 -16.379  1.00 68.70           H  
ATOM    397  CA  GLY A  26      -3.323  41.283 -16.445  1.00 68.70           C  
ATOM    398  HA2 GLY A  26      -3.198  41.347 -17.526  1.00 68.70           H  
ATOM    399  HA3 GLY A  26      -3.992  40.450 -16.231  1.00 68.70           H  
ATOM    400  C   GLY A  26      -4.016  42.574 -15.979  1.00 68.70           C  
ATOM    401  O   GLY A  26      -5.204  42.760 -16.248  1.00 68.70           O  
ATOM    402  N   HIS A  27      -3.309  43.488 -15.313  1.00 68.15           N  
ATOM    403  H   HIS A  27      -2.314  43.333 -15.231  1.00 68.15           H  
ATOM    404  CA  HIS A  27      -3.841  44.796 -14.922  1.00 68.15           C  
ATOM    405  HA  HIS A  27      -4.864  44.658 -14.573  1.00 68.15           H  
ATOM    406  C   HIS A  27      -3.867  45.765 -16.118  1.00 68.15           C  
ATOM    407  CB  HIS A  27      -3.034  45.386 -13.757  1.00 68.15           C  
ATOM    408  HB2 HIS A  27      -3.362  46.411 -13.584  1.00 68.15           H  
ATOM    409  HB3 HIS A  27      -1.980  45.420 -14.035  1.00 68.15           H  
ATOM    410  O   HIS A  27      -2.848  46.019 -16.756  1.00 68.15           O  
ATOM    411  CG  HIS A  27      -3.157  44.624 -12.463  1.00 68.15           C  
ATOM    412  CD2 HIS A  27      -2.566  43.428 -12.162  1.00 68.15           C  
ATOM    413  HD2 HIS A  27      -1.964  42.834 -12.833  1.00 68.15           H  
ATOM    414  ND1 HIS A  27      -3.834  45.032 -11.336  1.00 68.15           N  
ATOM    415  HD1 HIS A  27      -4.333  45.903 -11.223  1.00 68.15           H  
ATOM    416  CE1 HIS A  27      -3.644  44.107 -10.379  1.00 68.15           C  
ATOM    417  HE1 HIS A  27      -4.032  44.160  -9.373  1.00 68.15           H  
ATOM    418  NE2 HIS A  27      -2.869  43.116 -10.834  1.00 68.15           N  
ATOM    419  N   GLY A  28      -5.036  46.352 -16.396  1.00 67.41           N  
ATOM    420  H   GLY A  28      -5.845  46.062 -15.865  1.00 67.41           H  
ATOM    421  CA  GLY A  28      -5.232  47.310 -17.497  1.00 67.41           C  
ATOM    422  HA2 GLY A  28      -6.290  47.329 -17.761  1.00 67.41           H  
ATOM    423  HA3 GLY A  28      -4.673  46.967 -18.367  1.00 67.41           H  
ATOM    424  C   GLY A  28      -4.798  48.756 -17.209  1.00 67.41           C  
ATOM    425  O   GLY A  28      -4.870  49.594 -18.105  1.00 67.41           O  
ATOM    426  N   ASP A  29      -4.375  49.048 -15.980  1.00 69.64           N  
ATOM    427  H   ASP A  29      -4.293  48.292 -15.315  1.00 69.64           H  
ATOM    428  CA  ASP A  29      -3.817  50.331 -15.546  1.00 69.64           C  
ATOM    429  HA  ASP A  29      -3.441  50.880 -16.409  1.00 69.64           H  
ATOM    430  C   ASP A  29      -2.643  50.040 -14.601  1.00 69.64           C  
ATOM    431  CB  ASP A  29      -4.914  51.178 -14.871  1.00 69.64           C  
ATOM    432  HB2 ASP A  29      -5.264  50.662 -13.977  1.00 69.64           H  
ATOM    433  HB3 ASP A  29      -5.755  51.264 -15.559  1.00 69.64           H  
ATOM    434  O   ASP A  29      -2.798  49.305 -13.619  1.00 69.64           O  
ATOM    435  CG  ASP A  29      -4.467  52.594 -14.483  1.00 69.64           C  
ATOM    436  OD1 ASP A  29      -3.271  52.915 -14.662  1.00 69.64           O  
ATOM    437  OD2 ASP A  29      -5.334  53.353 -13.995  1.00 69.64           O  
ATOM    438  N   ASP A  30      -1.465  50.592 -14.899  1.00 68.36           N  
ATOM    439  H   ASP A  30      -1.440  51.321 -15.599  1.00 68.36           H  
ATOM    440  CA  ASP A  30      -0.269  50.383 -14.082  1.00 68.36           C  
ATOM    441  HA  ASP A  30      -0.238  49.321 -13.841  1.00 68.36           H  
ATOM    442  C   ASP A  30      -0.364  51.113 -12.731  1.00 68.36           C  
ATOM    443  CB  ASP A  30       1.011  50.677 -14.895  1.00 68.36           C  
ATOM    444  HB2 ASP A  30       1.787  50.009 -14.521  1.00 68.36           H  
ATOM    445  HB3 ASP A  30       0.846  50.414 -15.940  1.00 68.36           H  
ATOM    446  O   ASP A  30       0.319  50.731 -11.778  1.00 68.36           O  
ATOM    447  CG  ASP A  30       1.557  52.109 -14.818  1.00 68.36           C  
ATOM    448  OD1 ASP A  30       0.783  53.048 -14.539  1.00 68.36           O  
ATOM    449  OD2 ASP A  30       2.792  52.254 -14.959  1.00 68.36           O  
ATOM    450  N   ALA A  31      -1.292  52.076 -12.599  1.00 71.46           N  
ATOM    451  H   ALA A  31      -1.792  52.355 -13.431  1.00 71.46           H  
ATOM    452  CA  ALA A  31      -1.618  52.774 -11.360  1.00 71.46           C  
ATOM    453  HA  ALA A  31      -0.762  53.383 -11.070  1.00 71.46           H  
ATOM    454  C   ALA A  31      -1.939  51.831 -10.191  1.00 71.46           C  
ATOM    455  CB  ALA A  31      -2.778  53.738 -11.617  1.00 71.46           C  
ATOM    456  HB1 ALA A  31      -2.959  54.347 -10.732  1.00 71.46           H  
ATOM    457  HB2 ALA A  31      -2.543  54.389 -12.459  1.00 71.46           H  
ATOM    458  HB3 ALA A  31      -3.683  53.175 -11.849  1.00 71.46           H  
ATOM    459  O   ALA A  31      -1.644  52.183  -9.047  1.00 71.46           O  
ATOM    460  N   ALA A  32      -2.483  50.642 -10.476  1.00 65.96           N  
ATOM    461  H   ALA A  32      -2.646  50.428 -11.449  1.00 65.96           H  
ATOM    462  CA  ALA A  32      -2.870  49.641  -9.484  1.00 65.96           C  
ATOM    463  HA  ALA A  32      -3.375  50.145  -8.660  1.00 65.96           H  
ATOM    464  C   ALA A  32      -1.693  48.851  -8.875  1.00 65.96           C  
ATOM    465  CB  ALA A  32      -3.869  48.694 -10.160  1.00 65.96           C  
ATOM    466  HB1 ALA A  32      -4.719  49.261 -10.539  1.00 65.96           H  
ATOM    467  HB2 ALA A  32      -4.224  47.961  -9.435  1.00 65.96           H  
ATOM    468  HB3 ALA A  32      -3.384  48.176 -10.988  1.00 65.96           H  
ATOM    469  O   ALA A  32      -1.858  48.231  -7.825  1.00 65.96           O  
ATOM    470  N   ILE A  33      -0.519  48.848  -9.514  1.00 76.47           N  
ATOM    471  H   ILE A  33      -0.423  49.405 -10.351  1.00 76.47           H  
ATOM    472  CA  ILE A  33       0.643  48.075  -9.063  1.00 76.47           C  
ATOM    473  HA  ILE A  33       0.301  47.175  -8.552  1.00 76.47           H  
ATOM    474  C   ILE A  33       1.462  48.898  -8.063  1.00 76.47           C  
ATOM    475  CB  ILE A  33       1.484  47.636 -10.281  1.00 76.47           C  
ATOM    476  HB  ILE A  33       1.790  48.539 -10.810  1.00 76.47           H  
ATOM    477  O   ILE A  33       2.023  49.937  -8.419  1.00 76.47           O  
ATOM    478  CG1 ILE A  33       0.720  46.764 -11.303  1.00 76.47           C  
ATOM    479 HG12 ILE A  33       1.394  46.536 -12.128  1.00 76.47           H  
ATOM    480 HG13 ILE A  33      -0.107  47.340 -11.718  1.00 76.47           H  
ATOM    481  CG2 ILE A  33       2.761  46.913  -9.837  1.00 76.47           C  
ATOM    482 HG21 ILE A  33       2.526  46.059  -9.201  1.00 76.47           H  
ATOM    483 HG22 ILE A  33       3.304  46.573 -10.719  1.00 76.47           H  
ATOM    484 HG23 ILE A  33       3.403  47.595  -9.279  1.00 76.47           H  
ATOM    485  CD1 ILE A  33       0.163  45.438 -10.765  1.00 76.47           C  
ATOM    486 HD11 ILE A  33       0.958  44.828 -10.336  1.00 76.47           H  
ATOM    487 HD12 ILE A  33      -0.602  45.626 -10.012  1.00 76.47           H  
ATOM    488 HD13 ILE A  33      -0.284  44.885 -11.590  1.00 76.47           H  
ATOM    489  N   ASP A  34       1.584  48.441  -6.819  1.00 75.14           N  
ATOM    490  H   ASP A  34       1.109  47.587  -6.563  1.00 75.14           H  
ATOM    491  CA  ASP A  34       2.561  49.002  -5.879  1.00 75.14           C  
ATOM    492  HA  ASP A  34       2.471  50.088  -5.886  1.00 75.14           H  
ATOM    493  C   ASP A  34       3.989  48.638  -6.332  1.00 75.14           C  
ATOM    494  CB  ASP A  34       2.238  48.534  -4.454  1.00 75.14           C  
ATOM    495  HB2 ASP A  34       1.197  48.776  -4.242  1.00 75.14           H  
ATOM    496  HB3 ASP A  34       2.345  47.451  -4.406  1.00 75.14           H  
ATOM    497  O   ASP A  34       4.258  47.499  -6.715  1.00 75.14           O  
ATOM    498  CG  ASP A  34       3.112  49.184  -3.373  1.00 75.14           C  
ATOM    499  OD1 ASP A  34       4.111  49.854  -3.730  1.00 75.14           O  
ATOM    500  OD2 ASP A  34       2.773  48.973  -2.194  1.00 75.14           O  
ATOM    501  N   ARG A  35       4.898  49.621  -6.330  1.00 79.25           N  
ATOM    502  H   ARG A  35       4.667  50.426  -5.766  1.00 79.25           H  
ATOM    503  CA  ARG A  35       6.282  49.458  -6.797  1.00 79.25           C  
ATOM    504  HA  ARG A  35       6.273  48.762  -7.635  1.00 79.25           H  
ATOM    505  C   ARG A  35       7.217  48.854  -5.751  1.00 79.25           C  
ATOM    506  CB  ARG A  35       6.860  50.802  -7.245  1.00 79.25           C  
ATOM    507  HB2 ARG A  35       7.919  50.656  -7.462  1.00 79.25           H  
ATOM    508  HB3 ARG A  35       6.785  51.506  -6.417  1.00 79.25           H  
ATOM    509  O   ARG A  35       8.237  48.271  -6.125  1.00 79.25           O  
ATOM    510  CG  ARG A  35       6.202  51.403  -8.493  1.00 79.25           C  
ATOM    511  HG2 ARG A  35       6.308  50.721  -9.337  1.00 79.25           H  
ATOM    512  HG3 ARG A  35       5.148  51.607  -8.307  1.00 79.25           H  
ATOM    513  CD  ARG A  35       6.950  52.709  -8.771  1.00 79.25           C  
ATOM    514  HD2 ARG A  35       8.011  52.485  -8.883  1.00 79.25           H  
ATOM    515  HD3 ARG A  35       6.830  53.358  -7.904  1.00 79.25           H  
ATOM    516  NE  ARG A  35       6.476  53.416  -9.975  1.00 79.25           N  
ATOM    517  HE  ARG A  35       5.808  52.943 -10.566  1.00 79.25           H  
ATOM    518  NH1 ARG A  35       7.739  55.306  -9.639  1.00 79.25           N  
ATOM    519 HH11 ARG A  35       8.021  56.224  -9.951  1.00 79.25           H  
ATOM    520 HH12 ARG A  35       8.130  54.931  -8.787  1.00 79.25           H  
ATOM    521  NH2 ARG A  35       6.394  55.213 -11.383  1.00 79.25           N  
ATOM    522 HH21 ARG A  35       5.710  54.786 -11.990  1.00 79.25           H  
ATOM    523 HH22 ARG A  35       6.735  56.153 -11.525  1.00 79.25           H  
ATOM    524  CZ  ARG A  35       6.865  54.628 -10.326  1.00 79.25           C  
ATOM    525  N   ASP A  36       6.892  49.007  -4.471  1.00 77.86           N  
ATOM    526  H   ASP A  36       6.036  49.491  -4.241  1.00 77.86           H  
ATOM    527  CA  ASP A  36       7.729  48.547  -3.359  1.00 77.86           C  
ATOM    528  HA  ASP A  36       8.713  48.280  -3.744  1.00 77.86           H  
ATOM    529  C   ASP A  36       7.202  47.256  -2.716  1.00 77.86           C  
ATOM    530  CB  ASP A  36       7.949  49.708  -2.378  1.00 77.86           C  
ATOM    531  HB2 ASP A  36       6.987  50.115  -2.068  1.00 77.86           H  
ATOM    532  HB3 ASP A  36       8.471  49.339  -1.496  1.00 77.86           H  
ATOM    533  O   ASP A  36       7.901  46.625  -1.922  1.00 77.86           O  
ATOM    534  CG  ASP A  36       8.809  50.797  -3.032  1.00 77.86           C  
ATOM    535  OD1 ASP A  36       9.906  50.448  -3.533  1.00 77.86           O  
ATOM    536  OD2 ASP A  36       8.381  51.968  -3.096  1.00 77.86           O  
ATOM    537  N   ARG A  37       6.021  46.795  -3.141  1.00 74.70           N  
ATOM    538  H   ARG A  37       5.502  47.384  -3.777  1.00 74.70           H  
ATOM    539  CA  ARG A  37       5.505  45.456  -2.847  1.00 74.70           C  
ATOM    540  HA  ARG A  37       5.623  45.290  -1.776  1.00 74.70           H  
ATOM    541  C   ARG A  37       6.316  44.382  -3.578  1.00 74.70           C  
ATOM    542  CB  ARG A  37       4.012  45.426  -3.192  1.00 74.70           C  
ATOM    543  HB2 ARG A  37       3.547  46.294  -2.726  1.00 74.70           H  
ATOM    544  HB3 ARG A  37       3.880  45.493  -4.272  1.00 74.70           H  
ATOM    545  O   ARG A  37       6.757  44.586  -4.712  1.00 74.70           O  
ATOM    546  CG  ARG A  37       3.316  44.170  -2.661  1.00 74.70           C  
ATOM    547  HG2 ARG A  37       3.627  43.302  -3.243  1.00 74.70           H  
ATOM    548  HG3 ARG A  37       3.591  44.021  -1.616  1.00 74.70           H  
ATOM    549  CD  ARG A  37       1.799  44.338  -2.755  1.00 74.70           C  
ATOM    550  HD2 ARG A  37       1.518  44.414  -3.805  1.00 74.70           H  
ATOM    551  HD3 ARG A  37       1.516  45.257  -2.243  1.00 74.70           H  
ATOM    552  NE  ARG A  37       1.108  43.200  -2.130  1.00 74.70           N  
ATOM    553  HE  ARG A  37       1.691  42.470  -1.746  1.00 74.70           H  
ATOM    554  NH1 ARG A  37      -1.043  43.857  -2.581  1.00 74.70           N  
ATOM    555 HH11 ARG A  37      -2.036  43.680  -2.542  1.00 74.70           H  
ATOM    556 HH12 ARG A  37      -0.671  44.671  -3.050  1.00 74.70           H  
ATOM    557  NH2 ARG A  37      -0.670  41.961  -1.461  1.00 74.70           N  
ATOM    558 HH21 ARG A  37      -1.663  41.775  -1.463  1.00 74.70           H  
ATOM    559 HH22 ARG A  37      -0.029  41.214  -1.235  1.00 74.70           H  
ATOM    560  CZ  ARG A  37      -0.195  43.013  -2.060  1.00 74.70           C  
ATOM    561  N   ALA A  38       6.520  43.233  -2.933  1.00 76.30           N  
ATOM    562  H   ALA A  38       6.124  43.088  -2.015  1.00 76.30           H  
ATOM    563  CA  ALA A  38       7.304  42.160  -3.527  1.00 76.30           C  
ATOM    564  HA  ALA A  38       8.187  42.633  -3.957  1.00 76.30           H  
ATOM    565  C   ALA A  38       6.541  41.454  -4.656  1.00 76.30           C  
ATOM    566  CB  ALA A  38       7.789  41.187  -2.449  1.00 76.30           C  
ATOM    567  HB1 ALA A  38       8.498  40.483  -2.884  1.00 76.30           H  
ATOM    568  HB2 ALA A  38       8.280  41.734  -1.644  1.00 76.30           H  
ATOM    569  HB3 ALA A  38       6.944  40.631  -2.042  1.00 76.30           H  
ATOM    570  O   ALA A  38       5.331  41.253  -4.567  1.00 76.30           O  
ATOM    571  N   PHE A  39       7.250  41.007  -5.692  1.00 79.08           N  
ATOM    572  H   PHE A  39       8.224  41.270  -5.743  1.00 79.08           H  
ATOM    573  CA  PHE A  39       6.664  40.305  -6.834  1.00 79.08           C  
ATOM    574  HA  PHE A  39       5.947  40.970  -7.315  1.00 79.08           H  
ATOM    575  C   PHE A  39       5.866  39.065  -6.410  1.00 79.08           C  
ATOM    576  CB  PHE A  39       7.780  39.974  -7.837  1.00 79.08           C  
ATOM    577  HB2 PHE A  39       7.382  39.295  -8.591  1.00 79.08           H  
ATOM    578  HB3 PHE A  39       8.586  39.454  -7.321  1.00 79.08           H  
ATOM    579  O   PHE A  39       4.734  38.884  -6.853  1.00 79.08           O  
ATOM    580  CG  PHE A  39       8.333  41.185  -8.569  1.00 79.08           C  
ATOM    581  CD1 PHE A  39       7.459  42.015  -9.289  1.00 79.08           C  
ATOM    582  HD1 PHE A  39       6.400  41.805  -9.311  1.00 79.08           H  
ATOM    583  CD2 PHE A  39       9.710  41.478  -8.566  1.00 79.08           C  
ATOM    584  HD2 PHE A  39      10.396  40.856  -8.010  1.00 79.08           H  
ATOM    585  CE1 PHE A  39       7.953  43.130  -9.978  1.00 79.08           C  
ATOM    586  HE1 PHE A  39       7.254  43.780 -10.484  1.00 79.08           H  
ATOM    587  CE2 PHE A  39      10.209  42.574  -9.294  1.00 79.08           C  
ATOM    588  HE2 PHE A  39      11.268  42.783  -9.302  1.00 79.08           H  
ATOM    589  CZ  PHE A  39       9.328  43.406  -9.999  1.00 79.08           C  
ATOM    590  HZ  PHE A  39       9.706  44.259 -10.543  1.00 79.08           H  
ATOM    591  N   ARG A  40       6.378  38.266  -5.466  1.00 63.35           N  
ATOM    592  H   ARG A  40       7.301  38.481  -5.118  1.00 63.35           H  
ATOM    593  CA  ARG A  40       5.636  37.131  -4.886  1.00 63.35           C  
ATOM    594  HA  ARG A  40       5.422  36.410  -5.675  1.00 63.35           H  
ATOM    595  C   ARG A  40       4.274  37.552  -4.306  1.00 63.35           C  
ATOM    596  CB  ARG A  40       6.519  36.466  -3.820  1.00 63.35           C  
ATOM    597  HB2 ARG A  40       6.659  37.159  -2.990  1.00 63.35           H  
ATOM    598  HB3 ARG A  40       7.493  36.241  -4.254  1.00 63.35           H  
ATOM    599  O   ARG A  40       3.286  36.855  -4.508  1.00 63.35           O  
ATOM    600  CG  ARG A  40       5.904  35.162  -3.295  1.00 63.35           C  
ATOM    601  HG2 ARG A  40       5.811  34.450  -4.115  1.00 63.35           H  
ATOM    602  HG3 ARG A  40       4.916  35.359  -2.881  1.00 63.35           H  
ATOM    603  CD  ARG A  40       6.783  34.570  -2.191  1.00 63.35           C  
ATOM    604  HD2 ARG A  40       6.869  35.314  -1.399  1.00 63.35           H  
ATOM    605  HD3 ARG A  40       7.775  34.364  -2.593  1.00 63.35           H  
ATOM    606  NE  ARG A  40       6.198  33.324  -1.660  1.00 63.35           N  
ATOM    607  HE  ARG A  40       5.589  32.817  -2.286  1.00 63.35           H  
ATOM    608  NH1 ARG A  40       7.068  33.435   0.464  1.00 63.35           N  
ATOM    609 HH11 ARG A  40       7.469  34.333   0.236  1.00 63.35           H  
ATOM    610 HH12 ARG A  40       7.125  33.073   1.405  1.00 63.35           H  
ATOM    611  NH2 ARG A  40       5.742  31.731  -0.098  1.00 63.35           N  
ATOM    612 HH21 ARG A  40       5.145  31.253  -0.758  1.00 63.35           H  
ATOM    613 HH22 ARG A  40       5.823  31.371   0.842  1.00 63.35           H  
ATOM    614  CZ  ARG A  40       6.340  32.839  -0.439  1.00 63.35           C  
ATOM    615  N   ASP A  41       4.205  38.716  -3.660  1.00 63.75           N  
ATOM    616  H   ASP A  41       5.049  39.265  -3.573  1.00 63.75           H  
ATOM    617  CA  ASP A  41       2.990  39.248  -3.023  1.00 63.75           C  
ATOM    618  HA  ASP A  41       2.432  38.416  -2.592  1.00 63.75           H  
ATOM    619  C   ASP A  41       2.062  39.979  -4.011  1.00 63.75           C  
ATOM    620  CB  ASP A  41       3.357  40.214  -1.887  1.00 63.75           C  
ATOM    621  HB2 ASP A  41       3.742  41.133  -2.330  1.00 63.75           H  
ATOM    622  HB3 ASP A  41       2.451  40.469  -1.337  1.00 63.75           H  
ATOM    623  O   ASP A  41       0.911  40.270  -3.679  1.00 63.75           O  
ATOM    624  CG  ASP A  41       4.396  39.690  -0.893  1.00 63.75           C  
ATOM    625  OD1 ASP A  41       4.498  38.456  -0.709  1.00 63.75           O  
ATOM    626  OD2 ASP A  41       5.099  40.564  -0.343  1.00 63.75           O  
ATOM    627  N   LEU A  42       2.567  40.287  -5.210  1.00 66.72           N  
ATOM    628  H   LEU A  42       3.549  40.097  -5.352  1.00 66.72           H  
ATOM    629  CA  LEU A  42       1.797  40.706  -6.384  1.00 66.72           C  
ATOM    630  HA  LEU A  42       0.920  41.262  -6.053  1.00 66.72           H  
ATOM    631  C   LEU A  42       1.256  39.498  -7.180  1.00 66.72           C  
ATOM    632  CB  LEU A  42       2.667  41.626  -7.269  1.00 66.72           C  
ATOM    633  HB2 LEU A  42       3.582  41.092  -7.527  1.00 66.72           H  
ATOM    634  HB3 LEU A  42       2.130  41.820  -8.198  1.00 66.72           H  
ATOM    635  O   LEU A  42       0.522  39.695  -8.142  1.00 66.72           O  
ATOM    636  CG  LEU A  42       3.044  42.990  -6.661  1.00 66.72           C  
ATOM    637  HG  LEU A  42       3.448  42.856  -5.658  1.00 66.72           H  
ATOM    638  CD1 LEU A  42       4.105  43.675  -7.525  1.00 66.72           C  
ATOM    639 HD11 LEU A  42       3.741  43.798  -8.545  1.00 66.72           H  
ATOM    640 HD12 LEU A  42       5.016  43.076  -7.529  1.00 66.72           H  
ATOM    641 HD13 LEU A  42       4.348  44.652  -7.106  1.00 66.72           H  
ATOM    642  CD2 LEU A  42       1.834  43.927  -6.588  1.00 66.72           C  
ATOM    643 HD21 LEU A  42       2.145  44.893  -6.190  1.00 66.72           H  
ATOM    644 HD22 LEU A  42       1.073  43.497  -5.938  1.00 66.72           H  
ATOM    645 HD23 LEU A  42       1.415  44.068  -7.584  1.00 66.72           H  
ATOM    646  N   GLY A  43       1.586  38.262  -6.783  1.00 60.72           N  
ATOM    647  H   GLY A  43       2.183  38.163  -5.974  1.00 60.72           H  
ATOM    648  CA  GLY A  43       1.118  37.031  -7.428  1.00 60.72           C  
ATOM    649  HA2 GLY A  43       0.941  36.285  -6.653  1.00 60.72           H  
ATOM    650  HA3 GLY A  43       0.175  37.217  -7.941  1.00 60.72           H  
ATOM    651  C   GLY A  43       2.087  36.413  -8.440  1.00 60.72           C  
ATOM    652  O   GLY A  43       1.667  35.561  -9.218  1.00 60.72           O  
ATOM    653  N   PHE A  44       3.366  36.810  -8.450  1.00 66.27           N  
ATOM    654  H   PHE A  44       3.673  37.513  -7.793  1.00 66.27           H  
ATOM    655  CA  PHE A  44       4.350  36.204  -9.349  1.00 66.27           C  
ATOM    656  HA  PHE A  44       3.900  36.167 -10.340  1.00 66.27           H  
ATOM    657  C   PHE A  44       4.709  34.766  -8.955  1.00 66.27           C  
ATOM    658  CB  PHE A  44       5.623  37.046  -9.469  1.00 66.27           C  
ATOM    659  HB2 PHE A  44       5.938  37.389  -8.484  1.00 66.27           H  
ATOM    660  HB3 PHE A  44       6.422  36.399  -9.831  1.00 66.27           H  
ATOM    661  O   PHE A  44       5.212  34.496  -7.861  1.00 66.27           O  
ATOM    662  CG  PHE A  44       5.505  38.209 -10.432  1.00 66.27           C  
ATOM    663  CD1 PHE A  44       6.051  38.082 -11.716  1.00 66.27           C  
ATOM    664  HD1 PHE A  44       6.542  37.159 -11.987  1.00 66.27           H  
ATOM    665  CD2 PHE A  44       4.840  39.396 -10.082  1.00 66.27           C  
ATOM    666  HD2 PHE A  44       4.369  39.495  -9.115  1.00 66.27           H  
ATOM    667  CE1 PHE A  44       5.925  39.119 -12.651  1.00 66.27           C  
ATOM    668  HE1 PHE A  44       6.319  38.983 -13.647  1.00 66.27           H  
ATOM    669  CE2 PHE A  44       4.751  40.452 -11.001  1.00 66.27           C  
ATOM    670  HE2 PHE A  44       4.252  41.362 -10.705  1.00 66.27           H  
ATOM    671  CZ  PHE A  44       5.272  40.310 -12.297  1.00 66.27           C  
ATOM    672  HZ  PHE A  44       5.161  41.102 -13.022  1.00 66.27           H  
ATOM    673  N   ASP A  45       4.529  33.876  -9.923  1.00 51.29           N  
ATOM    674  H   ASP A  45       4.132  34.234 -10.780  1.00 51.29           H  
ATOM    675  CA  ASP A  45       5.056  32.518  -9.987  1.00 51.29           C  
ATOM    676  HA  ASP A  45       5.347  32.208  -8.984  1.00 51.29           H  
ATOM    677  C   ASP A  45       6.314  32.444 -10.885  1.00 51.29           C  
ATOM    678  CB  ASP A  45       3.925  31.578 -10.459  1.00 51.29           C  
ATOM    679  HB2 ASP A  45       4.233  30.553 -10.252  1.00 51.29           H  
ATOM    680  HB3 ASP A  45       3.031  31.771  -9.865  1.00 51.29           H  
ATOM    681  O   ASP A  45       6.847  33.453 -11.355  1.00 51.29           O  
ATOM    682  CG  ASP A  45       3.568  31.675 -11.952  1.00 51.29           C  
ATOM    683  OD1 ASP A  45       4.118  32.550 -12.664  1.00 51.29           O  
ATOM    684  OD2 ASP A  45       2.829  30.797 -12.428  1.00 51.29           O  
ATOM    685  N   SER A  46       6.802  31.231 -11.159  1.00 48.26           N  
ATOM    686  H   SER A  46       6.351  30.426 -10.748  1.00 48.26           H  
ATOM    687  CA  SER A  46       7.964  31.020 -12.035  1.00 48.26           C  
ATOM    688  HA  SER A  46       8.781  31.649 -11.681  1.00 48.26           H  
ATOM    689  C   SER A  46       7.722  31.385 -13.509  1.00 48.26           C  
ATOM    690  CB  SER A  46       8.420  29.562 -11.958  1.00 48.26           C  
ATOM    691  HB2 SER A  46       7.582  28.909 -12.199  1.00 48.26           H  
ATOM    692  HB3 SER A  46       9.218  29.392 -12.681  1.00 48.26           H  
ATOM    693  O   SER A  46       8.684  31.730 -14.194  1.00 48.26           O  
ATOM    694  OG  SER A  46       8.905  29.266 -10.661  1.00 48.26           O  
ATOM    695  HG  SER A  46       8.810  28.324 -10.503  1.00 48.26           H  
ATOM    696  N   MET A  47       6.485  31.314 -14.021  1.00 50.19           N  
ATOM    697  H   MET A  47       5.702  31.178 -13.397  1.00 50.19           H  
ATOM    698  CA  MET A  47       6.187  31.662 -15.418  1.00 50.19           C  
ATOM    699  HA  MET A  47       6.973  31.278 -16.068  1.00 50.19           H  
ATOM    700  C   MET A  47       6.139  33.171 -15.615  1.00 50.19           C  
ATOM    701  CB  MET A  47       4.843  31.082 -15.874  1.00 50.19           C  
ATOM    702  HB2 MET A  47       4.085  31.231 -15.105  1.00 50.19           H  
ATOM    703  HB3 MET A  47       4.529  31.628 -16.764  1.00 50.19           H  
ATOM    704  O   MET A  47       6.848  33.712 -16.461  1.00 50.19           O  
ATOM    705  CG  MET A  47       4.912  29.605 -16.254  1.00 50.19           C  
ATOM    706  HG2 MET A  47       4.819  28.997 -15.354  1.00 50.19           H  
ATOM    707  HG3 MET A  47       5.878  29.398 -16.714  1.00 50.19           H  
ATOM    708  SD  MET A  47       3.627  29.141 -17.443  1.00 50.19           S  
ATOM    709  CE  MET A  47       2.132  29.519 -16.482  1.00 50.19           C  
ATOM    710  HE1 MET A  47       2.078  30.587 -16.275  1.00 50.19           H  
ATOM    711  HE2 MET A  47       1.247  29.223 -17.046  1.00 50.19           H  
ATOM    712  HE3 MET A  47       2.153  28.975 -15.538  1.00 50.19           H  
ATOM    713  N   THR A  48       5.334  33.854 -14.807  1.00 64.97           N  
ATOM    714  H   THR A  48       4.808  33.328 -14.124  1.00 64.97           H  
ATOM    715  CA  THR A  48       5.201  35.315 -14.794  1.00 64.97           C  
ATOM    716  HA  THR A  48       4.874  35.653 -15.778  1.00 64.97           H  
ATOM    717  C   THR A  48       6.541  35.990 -14.503  1.00 64.97           C  
ATOM    718  CB  THR A  48       4.151  35.755 -13.763  1.00 64.97           C  
ATOM    719  HB  THR A  48       4.201  36.837 -13.639  1.00 64.97           H  
ATOM    720  O   THR A  48       6.870  36.989 -15.143  1.00 64.97           O  
ATOM    721  CG2 THR A  48       2.729  35.376 -14.168  1.00 64.97           C  
ATOM    722 HG21 THR A  48       2.630  34.295 -14.264  1.00 64.97           H  
ATOM    723 HG22 THR A  48       2.033  35.729 -13.407  1.00 64.97           H  
ATOM    724 HG23 THR A  48       2.476  35.846 -15.119  1.00 64.97           H  
ATOM    725  OG1 THR A  48       4.411  35.148 -12.527  1.00 64.97           O  
ATOM    726  HG1 THR A  48       4.247  34.207 -12.625  1.00 64.97           H  
ATOM    727  N   ALA A  49       7.380  35.412 -13.631  1.00 64.57           N  
ATOM    728  H   ALA A  49       7.035  34.653 -13.061  1.00 64.57           H  
ATOM    729  CA  ALA A  49       8.736  35.906 -13.393  1.00 64.57           C  
ATOM    730  HA  ALA A  49       8.666  36.946 -13.077  1.00 64.57           H  
ATOM    731  C   ALA A  49       9.603  35.862 -14.666  1.00 64.57           C  
ATOM    732  CB  ALA A  49       9.371  35.089 -12.260  1.00 64.57           C  
ATOM    733  HB1 ALA A  49       9.355  34.028 -12.509  1.00 64.57           H  
ATOM    734  HB2 ALA A  49       8.816  35.248 -11.335  1.00 64.57           H  
ATOM    735  HB3 ALA A  49      10.405  35.400 -12.114  1.00 64.57           H  
ATOM    736  O   ALA A  49      10.313  36.821 -14.981  1.00 64.57           O  
ATOM    737  N   VAL A  50       9.513  34.770 -15.433  1.00 62.29           N  
ATOM    738  H   VAL A  50       8.889  34.031 -15.141  1.00 62.29           H  
ATOM    739  CA  VAL A  50      10.218  34.622 -16.711  1.00 62.29           C  
ATOM    740  HA  VAL A  50      11.243  34.965 -16.569  1.00 62.29           H  
ATOM    741  C   VAL A  50       9.620  35.520 -17.799  1.00 62.29           C  
ATOM    742  CB  VAL A  50      10.286  33.136 -17.123  1.00 62.29           C  
ATOM    743  HB  VAL A  50       9.300  32.683 -17.021  1.00 62.29           H  
ATOM    744  O   VAL A  50      10.393  36.102 -18.560  1.00 62.29           O  
ATOM    745  CG1 VAL A  50      10.762  32.929 -18.567  1.00 62.29           C  
ATOM    746 HG11 VAL A  50      10.001  33.300 -19.252  1.00 62.29           H  
ATOM    747 HG12 VAL A  50      10.898  31.865 -18.760  1.00 62.29           H  
ATOM    748 HG13 VAL A  50      11.700  33.459 -18.732  1.00 62.29           H  
ATOM    749  CG2 VAL A  50      11.275  32.393 -16.213  1.00 62.29           C  
ATOM    750 HG21 VAL A  50      11.266  31.330 -16.452  1.00 62.29           H  
ATOM    751 HG22 VAL A  50      10.980  32.509 -15.170  1.00 62.29           H  
ATOM    752 HG23 VAL A  50      12.282  32.791 -16.339  1.00 62.29           H  
ATOM    753  N   ASP A  51       8.297  35.706 -17.864  1.00 66.57           N  
ATOM    754  H   ASP A  51       7.700  35.182 -17.241  1.00 66.57           H  
ATOM    755  CA  ASP A  51       7.671  36.614 -18.839  1.00 66.57           C  
ATOM    756  HA  ASP A  51       8.062  36.355 -19.823  1.00 66.57           H  
ATOM    757  C   ASP A  51       8.055  38.076 -18.577  1.00 66.57           C  
ATOM    758  CB  ASP A  51       6.142  36.435 -18.898  1.00 66.57           C  
ATOM    759  HB2 ASP A  51       5.700  36.785 -17.965  1.00 66.57           H  
ATOM    760  HB3 ASP A  51       5.911  35.376 -19.014  1.00 66.57           H  
ATOM    761  O   ASP A  51       8.512  38.761 -19.492  1.00 66.57           O  
ATOM    762  CG  ASP A  51       5.537  37.202 -20.089  1.00 66.57           C  
ATOM    763  OD1 ASP A  51       6.186  37.228 -21.159  1.00 66.57           O  
ATOM    764  OD2 ASP A  51       4.451  37.810 -19.942  1.00 66.57           O  
ATOM    765  N   LEU A  52       8.015  38.540 -17.321  1.00 78.67           N  
ATOM    766  H   LEU A  52       7.635  37.945 -16.599  1.00 78.67           H  
ATOM    767  CA  LEU A  52       8.508  39.873 -16.958  1.00 78.67           C  
ATOM    768  HA  LEU A  52       7.925  40.606 -17.516  1.00 78.67           H  
ATOM    769  C   LEU A  52       9.977  40.052 -17.359  1.00 78.67           C  
ATOM    770  CB  LEU A  52       8.309  40.115 -15.453  1.00 78.67           C  
ATOM    771  HB2 LEU A  52       8.822  39.332 -14.895  1.00 78.67           H  
ATOM    772  HB3 LEU A  52       7.242  40.046 -15.237  1.00 78.67           H  
ATOM    773  O   LEU A  52      10.329  41.041 -18.000  1.00 78.67           O  
ATOM    774  CG  LEU A  52       8.814  41.488 -14.970  1.00 78.67           C  
ATOM    775  HG  LEU A  52       9.875  41.589 -15.201  1.00 78.67           H  
ATOM    776  CD1 LEU A  52       8.048  42.636 -15.631  1.00 78.67           C  
ATOM    777 HD11 LEU A  52       6.980  42.526 -15.447  1.00 78.67           H  
ATOM    778 HD12 LEU A  52       8.224  42.640 -16.707  1.00 78.67           H  
ATOM    779 HD13 LEU A  52       8.388  43.592 -15.231  1.00 78.67           H  
ATOM    780  CD2 LEU A  52       8.662  41.603 -13.456  1.00 78.67           C  
ATOM    781 HD21 LEU A  52       7.617  41.469 -13.177  1.00 78.67           H  
ATOM    782 HD22 LEU A  52       9.247  40.827 -12.963  1.00 78.67           H  
ATOM    783 HD23 LEU A  52       9.010  42.577 -13.113  1.00 78.67           H  
ATOM    784  N   ARG A  53      10.836  39.076 -17.048  1.00 73.41           N  
ATOM    785  H   ARG A  53      10.485  38.294 -16.513  1.00 73.41           H  
ATOM    786  CA  ARG A  53      12.247  39.079 -17.464  1.00 73.41           C  
ATOM    787  HA  ARG A  53      12.730  39.959 -17.039  1.00 73.41           H  
ATOM    788  C   ARG A  53      12.374  39.196 -18.988  1.00 73.41           C  
ATOM    789  CB  ARG A  53      12.901  37.814 -16.881  1.00 73.41           C  
ATOM    790  HB2 ARG A  53      12.455  36.926 -17.329  1.00 73.41           H  
ATOM    791  HB3 ARG A  53      12.669  37.784 -15.817  1.00 73.41           H  
ATOM    792  O   ARG A  53      13.167  40.000 -19.478  1.00 73.41           O  
ATOM    793  CG  ARG A  53      14.428  37.720 -16.993  1.00 73.41           C  
ATOM    794  HG2 ARG A  53      14.864  38.625 -16.570  1.00 73.41           H  
ATOM    795  HG3 ARG A  53      14.736  36.880 -16.370  1.00 73.41           H  
ATOM    796  CD  ARG A  53      15.011  37.495 -18.395  1.00 73.41           C  
ATOM    797  HD2 ARG A  53      14.820  38.361 -19.028  1.00 73.41           H  
ATOM    798  HD3 ARG A  53      16.095  37.430 -18.299  1.00 73.41           H  
ATOM    799  NE  ARG A  53      14.479  36.280 -19.040  1.00 73.41           N  
ATOM    800  HE  ARG A  53      13.559  36.335 -19.453  1.00 73.41           H  
ATOM    801  NH1 ARG A  53      16.271  34.880 -18.675  1.00 73.41           N  
ATOM    802 HH11 ARG A  53      16.789  35.648 -18.273  1.00 73.41           H  
ATOM    803 HH12 ARG A  53      16.683  33.960 -18.740  1.00 73.41           H  
ATOM    804  NH2 ARG A  53      14.414  34.125 -19.683  1.00 73.41           N  
ATOM    805 HH21 ARG A  53      13.528  34.354 -20.110  1.00 73.41           H  
ATOM    806 HH22 ARG A  53      14.788  33.188 -19.729  1.00 73.41           H  
ATOM    807  CZ  ARG A  53      15.063  35.101 -19.120  1.00 73.41           C  
ATOM    808  N   ASN A  54      11.595  38.421 -19.744  1.00 71.38           N  
ATOM    809  H   ASN A  54      10.940  37.814 -19.271  1.00 71.38           H  
ATOM    810  CA  ASN A  54      11.615  38.412 -21.209  1.00 71.38           C  
ATOM    811  HA  ASN A  54      12.639  38.255 -21.549  1.00 71.38           H  
ATOM    812  C   ASN A  54      11.148  39.754 -21.802  1.00 71.38           C  
ATOM    813  CB  ASN A  54      10.741  37.253 -21.721  1.00 71.38           C  
ATOM    814  HB2 ASN A  54      10.668  37.317 -22.806  1.00 71.38           H  
ATOM    815  HB3 ASN A  54       9.732  37.360 -21.322  1.00 71.38           H  
ATOM    816  O   ASN A  54      11.815  40.299 -22.684  1.00 71.38           O  
ATOM    817  CG  ASN A  54      11.246  35.860 -21.382  1.00 71.38           C  
ATOM    818  ND2 ASN A  54      10.404  34.871 -21.569  1.00 71.38           N  
ATOM    819 HD21 ASN A  54       9.445  35.085 -21.804  1.00 71.38           H  
ATOM    820 HD22 ASN A  54      10.673  33.943 -21.276  1.00 71.38           H  
ATOM    821  OD1 ASN A  54      12.387  35.631 -20.987  1.00 71.38           O  
ATOM    822  N   ARG A  55      10.044  40.311 -21.291  1.00 80.94           N  
ATOM    823  H   ARG A  55       9.537  39.785 -20.594  1.00 80.94           H  
ATOM    824  CA  ARG A  55       9.500  41.620 -21.680  1.00 80.94           C  
ATOM    825  HA  ARG A  55       9.270  41.637 -22.745  1.00 80.94           H  
ATOM    826  C   ARG A  55      10.480  42.742 -21.415  1.00 80.94           C  
ATOM    827  CB  ARG A  55       8.230  41.895 -20.879  1.00 80.94           C  
ATOM    828  HB2 ARG A  55       8.416  41.673 -19.828  1.00 80.94           H  
ATOM    829  HB3 ARG A  55       7.971  42.950 -20.962  1.00 80.94           H  
ATOM    830  O   ARG A  55      10.795  43.502 -22.326  1.00 80.94           O  
ATOM    831  CG  ARG A  55       7.054  41.072 -21.394  1.00 80.94           C  
ATOM    832  HG2 ARG A  55       6.633  41.551 -22.278  1.00 80.94           H  
ATOM    833  HG3 ARG A  55       7.359  40.054 -21.639  1.00 80.94           H  
ATOM    834  CD  ARG A  55       6.031  41.022 -20.276  1.00 80.94           C  
ATOM    835  HD2 ARG A  55       5.847  42.022 -19.882  1.00 80.94           H  
ATOM    836  HD3 ARG A  55       6.439  40.417 -19.467  1.00 80.94           H  
ATOM    837  NE  ARG A  55       4.790  40.412 -20.732  1.00 80.94           N  
ATOM    838  HE  ARG A  55       4.719  39.412 -20.607  1.00 80.94           H  
ATOM    839  NH1 ARG A  55       3.643  42.333 -21.245  1.00 80.94           N  
ATOM    840 HH11 ARG A  55       4.475  42.893 -21.125  1.00 80.94           H  
ATOM    841 HH12 ARG A  55       2.767  42.793 -21.446  1.00 80.94           H  
ATOM    842  NH2 ARG A  55       2.592  40.342 -21.076  1.00 80.94           N  
ATOM    843 HH21 ARG A  55       2.709  39.370 -20.828  1.00 80.94           H  
ATOM    844 HH22 ARG A  55       1.710  40.780 -20.853  1.00 80.94           H  
ATOM    845  CZ  ARG A  55       3.685  41.044 -21.032  1.00 80.94           C  
ATOM    846  N   LEU A  56      11.025  42.813 -20.202  1.00 82.16           N  
ATOM    847  H   LEU A  56      10.722  42.153 -19.500  1.00 82.16           H  
ATOM    848  CA  LEU A  56      11.992  43.844 -19.844  1.00 82.16           C  
ATOM    849  HA  LEU A  56      11.553  44.819 -20.056  1.00 82.16           H  
ATOM    850  C   LEU A  56      13.255  43.752 -20.700  1.00 82.16           C  
ATOM    851  CB  LEU A  56      12.313  43.770 -18.351  1.00 82.16           C  
ATOM    852  HB2 LEU A  56      12.692  42.774 -18.122  1.00 82.16           H  
ATOM    853  HB3 LEU A  56      13.092  44.506 -18.150  1.00 82.16           H  
ATOM    854  O   LEU A  56      13.743  44.787 -21.153  1.00 82.16           O  
ATOM    855  CG  LEU A  56      11.129  44.090 -17.429  1.00 82.16           C  
ATOM    856  HG  LEU A  56      10.282  43.440 -17.650  1.00 82.16           H  
ATOM    857  CD1 LEU A  56      11.557  43.874 -15.980  1.00 82.16           C  
ATOM    858 HD11 LEU A  56      11.927  42.857 -15.854  1.00 82.16           H  
ATOM    859 HD12 LEU A  56      12.327  44.595 -15.706  1.00 82.16           H  
ATOM    860 HD13 LEU A  56      10.697  44.009 -15.324  1.00 82.16           H  
ATOM    861  CD2 LEU A  56      10.660  45.530 -17.591  1.00 82.16           C  
ATOM    862 HD21 LEU A  56      10.231  45.683 -18.581  1.00 82.16           H  
ATOM    863 HD22 LEU A  56       9.868  45.704 -16.861  1.00 82.16           H  
ATOM    864 HD23 LEU A  56      11.486  46.225 -17.439  1.00 82.16           H  
ATOM    865  N   ALA A  57      13.726  42.548 -21.035  1.00 76.20           N  
ATOM    866  H   ALA A  57      13.318  41.726 -20.612  1.00 76.20           H  
ATOM    867  CA  ALA A  57      14.815  42.379 -21.995  1.00 76.20           C  
ATOM    868  HA  ALA A  57      15.658  42.978 -21.650  1.00 76.20           H  
ATOM    869  C   ALA A  57      14.460  42.890 -23.409  1.00 76.20           C  
ATOM    870  CB  ALA A  57      15.247  40.908 -22.002  1.00 76.20           C  
ATOM    871  HB1 ALA A  57      16.101  40.785 -22.668  1.00 76.20           H  
ATOM    872  HB2 ALA A  57      14.426  40.277 -22.344  1.00 76.20           H  
ATOM    873  HB3 ALA A  57      15.535  40.611 -20.994  1.00 76.20           H  
ATOM    874  O   ALA A  57      15.343  43.385 -24.111  1.00 76.20           O  
ATOM    875  N   ALA A  58      13.188  42.834 -23.820  1.00 81.09           N  
ATOM    876  H   ALA A  58      12.502  42.410 -23.212  1.00 81.09           H  
ATOM    877  CA  ALA A  58      12.717  43.388 -25.091  1.00 81.09           C  
ATOM    878  HA  ALA A  58      13.453  43.143 -25.857  1.00 81.09           H  
ATOM    879  C   ALA A  58      12.591  44.926 -25.077  1.00 81.09           C  
ATOM    880  CB  ALA A  58      11.403  42.698 -25.484  1.00 81.09           C  
ATOM    881  HB1 ALA A  58      11.112  43.015 -26.486  1.00 81.09           H  
ATOM    882  HB2 ALA A  58      11.534  41.616 -25.475  1.00 81.09           H  
ATOM    883  HB3 ALA A  58      10.606  42.966 -24.790  1.00 81.09           H  
ATOM    884  O   ALA A  58      13.048  45.569 -26.021  1.00 81.09           O  
ATOM    885  N   VAL A  59      12.028  45.535 -24.022  1.00 84.51           N  
ATOM    886  H   VAL A  59      11.623  44.956 -23.299  1.00 84.51           H  
ATOM    887  CA  VAL A  59      11.850  47.004 -23.949  1.00 84.51           C  
ATOM    888  HA  VAL A  59      11.659  47.358 -24.962  1.00 84.51           H  
ATOM    889  C   VAL A  59      13.101  47.773 -23.503  1.00 84.51           C  
ATOM    890  CB  VAL A  59      10.621  47.431 -23.118  1.00 84.51           C  
ATOM    891  HB  VAL A  59      10.637  48.518 -23.037  1.00 84.51           H  
ATOM    892  O   VAL A  59      13.242  48.947 -23.846  1.00 84.51           O  
ATOM    893  CG1 VAL A  59       9.320  47.054 -23.828  1.00 84.51           C  
ATOM    894 HG11 VAL A  59       9.237  45.970 -23.919  1.00 84.51           H  
ATOM    895 HG12 VAL A  59       8.468  47.409 -23.249  1.00 84.51           H  
ATOM    896 HG13 VAL A  59       9.286  47.505 -24.820  1.00 84.51           H  
ATOM    897  CG2 VAL A  59      10.591  46.860 -21.699  1.00 84.51           C  
ATOM    898 HG21 VAL A  59       9.839  47.391 -21.115  1.00 84.51           H  
ATOM    899 HG22 VAL A  59      11.566  46.961 -21.222  1.00 84.51           H  
ATOM    900 HG23 VAL A  59      10.299  45.810 -21.723  1.00 84.51           H  
ATOM    901  N   THR A  60      14.037  47.140 -22.788  1.00 76.25           N  
ATOM    902  H   THR A  60      13.839  46.202 -22.471  1.00 76.25           H  
ATOM    903  CA  THR A  60      15.319  47.764 -22.390  1.00 76.25           C  
ATOM    904  HA  THR A  60      15.223  48.848 -22.451  1.00 76.25           H  
ATOM    905  C   THR A  60      16.496  47.383 -23.294  1.00 76.25           C  
ATOM    906  CB  THR A  60      15.704  47.434 -20.940  1.00 76.25           C  
ATOM    907  HB  THR A  60      16.599  48.004 -20.690  1.00 76.25           H  
ATOM    908  O   THR A  60      17.497  48.097 -23.319  1.00 76.25           O  
ATOM    909  CG2 THR A  60      14.622  47.783 -19.917  1.00 76.25           C  
ATOM    910 HG21 THR A  60      14.370  48.841 -19.995  1.00 76.25           H  
ATOM    911 HG22 THR A  60      13.724  47.188 -20.081  1.00 76.25           H  
ATOM    912 HG23 THR A  60      14.994  47.584 -18.912  1.00 76.25           H  
ATOM    913  OG1 THR A  60      16.019  46.069 -20.839  1.00 76.25           O  
ATOM    914  HG1 THR A  60      15.193  45.585 -20.779  1.00 76.25           H  
ATOM    915  N   GLY A  61      16.409  46.256 -24.012  1.00 75.17           N  
ATOM    916  H   GLY A  61      15.557  45.717 -23.954  1.00 75.17           H  
ATOM    917  CA  GLY A  61      17.535  45.640 -24.726  1.00 75.17           C  
ATOM    918  HA2 GLY A  61      18.059  46.407 -25.296  1.00 75.17           H  
ATOM    919  HA3 GLY A  61      17.141  44.898 -25.420  1.00 75.17           H  
ATOM    920  C   GLY A  61      18.558  44.940 -23.817  1.00 75.17           C  
ATOM    921  O   GLY A  61      19.555  44.409 -24.311  1.00 75.17           O  
ATOM    922  N   VAL A  62      18.343  44.930 -22.498  1.00 76.86           N  
ATOM    923  H   VAL A  62      17.486  45.335 -22.149  1.00 76.86           H  
ATOM    924  CA  VAL A  62      19.290  44.429 -21.496  1.00 76.86           C  
ATOM    925  HA  VAL A  62      20.280  44.362 -21.947  1.00 76.86           H  
ATOM    926  C   VAL A  62      18.880  43.023 -21.048  1.00 76.86           C  
ATOM    927  CB  VAL A  62      19.394  45.432 -20.329  1.00 76.86           C  
ATOM    928  HB  VAL A  62      18.399  45.635 -19.933  1.00 76.86           H  
ATOM    929  O   VAL A  62      17.802  42.813 -20.502  1.00 76.86           O  
ATOM    930  CG1 VAL A  62      20.273  44.913 -19.194  1.00 76.86           C  
ATOM    931 HG11 VAL A  62      21.279  44.714 -19.564  1.00 76.86           H  
ATOM    932 HG12 VAL A  62      19.840  44.007 -18.768  1.00 76.86           H  
ATOM    933 HG13 VAL A  62      20.311  45.653 -18.395  1.00 76.86           H  
ATOM    934  CG2 VAL A  62      19.994  46.769 -20.790  1.00 76.86           C  
ATOM    935 HG21 VAL A  62      20.989  46.616 -21.208  1.00 76.86           H  
ATOM    936 HG22 VAL A  62      20.057  47.454 -19.945  1.00 76.86           H  
ATOM    937 HG23 VAL A  62      19.353  47.223 -21.546  1.00 76.86           H  
ATOM    938  N   ARG A  63      19.745  42.029 -21.289  1.00 67.96           N  
ATOM    939  H   ARG A  63      20.613  42.264 -21.749  1.00 67.96           H  
ATOM    940  CA  ARG A  63      19.505  40.636 -20.873  1.00 67.96           C  
ATOM    941  HA  ARG A  63      18.451  40.408 -21.031  1.00 67.96           H  
ATOM    942  C   ARG A  63      19.778  40.439 -19.384  1.00 67.96           C  
ATOM    943  CB  ARG A  63      20.350  39.651 -21.693  1.00 67.96           C  
ATOM    944  HB2 ARG A  63      20.362  38.694 -21.172  1.00 67.96           H  
ATOM    945  HB3 ARG A  63      21.377  40.014 -21.756  1.00 67.96           H  
ATOM    946  O   ARG A  63      20.912  40.632 -18.937  1.00 67.96           O  
ATOM    947  CG  ARG A  63      19.785  39.419 -23.098  1.00 67.96           C  
ATOM    948  HG2 ARG A  63      18.765  39.043 -23.014  1.00 67.96           H  
ATOM    949  HG3 ARG A  63      19.779  40.355 -23.656  1.00 67.96           H  
ATOM    950  CD  ARG A  63      20.652  38.385 -23.825  1.00 67.96           C  
ATOM    951  HD2 ARG A  63      21.641  38.815 -23.986  1.00 67.96           H  
ATOM    952  HD3 ARG A  63      20.750  37.502 -23.194  1.00 67.96           H  
ATOM    953  NE  ARG A  63      20.059  37.987 -25.114  1.00 67.96           N  
ATOM    954  HE  ARG A  63      19.111  38.290 -25.286  1.00 67.96           H  
ATOM    955  NH1 ARG A  63      21.851  36.788 -25.908  1.00 67.96           N  
ATOM    956 HH11 ARG A  63      22.356  37.006 -25.062  1.00 67.96           H  
ATOM    957 HH12 ARG A  63      22.247  36.152 -26.585  1.00 67.96           H  
ATOM    958  NH2 ARG A  63      19.963  36.872 -27.096  1.00 67.96           N  
ATOM    959 HH21 ARG A  63      20.381  36.250 -27.772  1.00 67.96           H  
ATOM    960 HH22 ARG A  63      18.999  37.153 -27.202  1.00 67.96           H  
ATOM    961  CZ  ARG A  63      20.627  37.224 -26.031  1.00 67.96           C  
ATOM    962  N   GLU A  64      18.759  39.975 -18.670  1.00 67.75           N  
ATOM    963  H   GLU A  64      17.856  39.918 -19.118  1.00 67.75           H  
ATOM    964  CA  GLU A  64      18.811  39.613 -17.252  1.00 67.75           C  
ATOM    965  HA  GLU A  64      19.725  40.013 -16.813  1.00 67.75           H  
ATOM    966  C   GLU A  64      18.860  38.100 -17.001  1.00 67.75           C  
ATOM    967  CB  GLU A  64      17.602  40.218 -16.517  1.00 67.75           C  
ATOM    968  HB2 GLU A  64      16.689  39.886 -17.012  1.00 67.75           H  
ATOM    969  HB3 GLU A  64      17.585  39.838 -15.495  1.00 67.75           H  
ATOM    970  O   GLU A  64      18.456  37.287 -17.843  1.00 67.75           O  
ATOM    971  CG  GLU A  64      17.591  41.749 -16.455  1.00 67.75           C  
ATOM    972  HG2 GLU A  64      16.734  42.054 -15.854  1.00 67.75           H  
ATOM    973  HG3 GLU A  64      17.468  42.131 -17.469  1.00 67.75           H  
ATOM    974  CD  GLU A  64      18.862  42.337 -15.844  1.00 67.75           C  
ATOM    975  OE1 GLU A  64      19.249  43.463 -16.212  1.00 67.75           O  
ATOM    976  OE2 GLU A  64      19.590  41.619 -15.122  1.00 67.75           O  
ATOM    977  N   ALA A  65      19.317  37.733 -15.800  1.00 63.48           N  
ATOM    978  H   ALA A  65      19.578  38.456 -15.145  1.00 63.48           H  
ATOM    979  CA  ALA A  65      19.196  36.378 -15.272  1.00 63.48           C  
ATOM    980  HA  ALA A  65      19.724  35.694 -15.936  1.00 63.48           H  
ATOM    981  C   ALA A  65      17.719  35.950 -15.198  1.00 63.48           C  
ATOM    982  CB  ALA A  65      19.863  36.329 -13.892  1.00 63.48           C  
ATOM    983  HB1 ALA A  65      19.840  35.312 -13.500  1.00 63.48           H  
ATOM    984  HB2 ALA A  65      19.336  36.980 -13.193  1.00 63.48           H  
ATOM    985  HB3 ALA A  65      20.902  36.650 -13.963  1.00 63.48           H  
ATOM    986  O   ALA A  65      16.829  36.775 -14.996  1.00 63.48           O  
ATOM    987  N   ALA A  66      17.435  34.651 -15.343  1.00 54.23           N  
ATOM    988  H   ALA A  66      18.194  33.992 -15.443  1.00 54.23           H  
ATOM    989  CA  ALA A  66      16.066  34.130 -15.214  1.00 54.23           C  
ATOM    990  HA  ALA A  66      15.412  34.691 -15.881  1.00 54.23           H  
ATOM    991  C   ALA A  66      15.489  34.294 -13.790  1.00 54.23           C  
ATOM    992  CB  ALA A  66      16.063  32.664 -15.661  1.00 54.23           C  
ATOM    993  HB1 ALA A  66      16.437  32.578 -16.681  1.00 54.23           H  
ATOM    994  HB2 ALA A  66      15.045  32.276 -15.625  1.00 54.23           H  
ATOM    995  HB3 ALA A  66      16.691  32.070 -14.998  1.00 54.23           H  
ATOM    996  O   ALA A  66      14.282  34.195 -13.597  1.00 54.23           O  
ATOM    997  N   THR A  67      16.353  34.555 -12.809  1.00 56.69           N  
ATOM    998  H   THR A  67      17.340  34.585 -13.022  1.00 56.69           H  
ATOM    999  CA  THR A  67      16.048  34.783 -11.393  1.00 56.69           C  
ATOM   1000  HA  THR A  67      15.149  34.227 -11.124  1.00 56.69           H  
ATOM   1001  C   THR A  67      15.782  36.244 -11.035  1.00 56.69           C  
ATOM   1002  CB  THR A  67      17.217  34.270 -10.535  1.00 56.69           C  
ATOM   1003  HB  THR A  67      17.120  34.618  -9.506  1.00 56.69           H  
ATOM   1004  O   THR A  67      15.426  36.497  -9.892  1.00 56.69           O  
ATOM   1005  CG2 THR A  67      17.262  32.741 -10.528  1.00 56.69           C  
ATOM   1006 HG21 THR A  67      17.414  32.357 -11.536  1.00 56.69           H  
ATOM   1007 HG22 THR A  67      18.092  32.420  -9.898  1.00 56.69           H  
ATOM   1008 HG23 THR A  67      16.335  32.348 -10.111  1.00 56.69           H  
ATOM   1009  OG1 THR A  67      18.424  34.735 -11.095  1.00 56.69           O  
ATOM   1010  HG1 THR A  67      18.606  35.562 -10.645  1.00 56.69           H  
ATOM   1011  N   VAL A  68      15.881  37.204 -11.970  1.00 71.53           N  
ATOM   1012  H   VAL A  68      16.176  36.924 -12.895  1.00 71.53           H  
ATOM   1013  CA  VAL A  68      15.942  38.651 -11.650  1.00 71.53           C  
ATOM   1014  HA  VAL A  68      16.845  38.798 -11.058  1.00 71.53           H  
ATOM   1015  C   VAL A  68      14.770  39.180 -10.802  1.00 71.53           C  
ATOM   1016  CB  VAL A  68      16.118  39.465 -12.947  1.00 71.53           C  
ATOM   1017  HB  VAL A  68      16.844  38.937 -13.565  1.00 71.53           H  
ATOM   1018  O   VAL A  68      14.923  40.138 -10.051  1.00 71.53           O  
ATOM   1019  CG1 VAL A  68      14.824  39.609 -13.763  1.00 71.53           C  
ATOM   1020 HG11 VAL A  68      15.045  40.109 -14.707  1.00 71.53           H  
ATOM   1021 HG12 VAL A  68      14.094  40.208 -13.218  1.00 71.53           H  
ATOM   1022 HG13 VAL A  68      14.407  38.624 -13.971  1.00 71.53           H  
ATOM   1023  CG2 VAL A  68      16.711  40.848 -12.678  1.00 71.53           C  
ATOM   1024 HG21 VAL A  68      17.696  40.739 -12.222  1.00 71.53           H  
ATOM   1025 HG22 VAL A  68      16.070  41.410 -11.999  1.00 71.53           H  
ATOM   1026 HG23 VAL A  68      16.826  41.404 -13.608  1.00 71.53           H  
ATOM   1027  N   VAL A  69      13.608  38.529 -10.885  1.00 75.22           N  
ATOM   1028  H   VAL A  69      13.586  37.732 -11.504  1.00 75.22           H  
ATOM   1029  CA  VAL A  69      12.381  38.827 -10.119  1.00 75.22           C  
ATOM   1030  HA  VAL A  69      12.222  39.905 -10.104  1.00 75.22           H  
ATOM   1031  C   VAL A  69      12.481  38.373  -8.650  1.00 75.22           C  
ATOM   1032  CB  VAL A  69      11.195  38.164 -10.853  1.00 75.22           C  
ATOM   1033  HB  VAL A  69      11.367  37.088 -10.883  1.00 75.22           H  
ATOM   1034  O   VAL A  69      11.829  38.933  -7.775  1.00 75.22           O  
ATOM   1035  CG1 VAL A  69       9.823  38.403 -10.220  1.00 75.22           C  
ATOM   1036 HG11 VAL A  69       9.062  37.835 -10.755  1.00 75.22           H  
ATOM   1037 HG12 VAL A  69       9.572  39.461 -10.282  1.00 75.22           H  
ATOM   1038 HG13 VAL A  69       9.816  38.076  -9.180  1.00 75.22           H  
ATOM   1039  CG2 VAL A  69      11.127  38.695 -12.296  1.00 75.22           C  
ATOM   1040 HG21 VAL A  69      11.929  38.269 -12.899  1.00 75.22           H  
ATOM   1041 HG22 VAL A  69      11.213  39.782 -12.294  1.00 75.22           H  
ATOM   1042 HG23 VAL A  69      10.179  38.424 -12.761  1.00 75.22           H  
ATOM   1043  N   PHE A  70      13.336  37.395  -8.355  1.00 65.77           N  
ATOM   1044  H   PHE A  70      13.876  37.000  -9.111  1.00 65.77           H  
ATOM   1045  CA  PHE A  70      13.708  36.972  -7.003  1.00 65.77           C  
ATOM   1046  HA  PHE A  70      12.901  37.223  -6.314  1.00 65.77           H  
ATOM   1047  C   PHE A  70      14.966  37.707  -6.506  1.00 65.77           C  
ATOM   1048  CB  PHE A  70      13.893  35.445  -6.988  1.00 65.77           C  
ATOM   1049  HB2 PHE A  70      14.815  35.200  -7.515  1.00 65.77           H  
ATOM   1050  HB3 PHE A  70      14.016  35.121  -5.955  1.00 65.77           H  
ATOM   1051  O   PHE A  70      15.040  38.053  -5.330  1.00 65.77           O  
ATOM   1052  CG  PHE A  70      12.742  34.663  -7.607  1.00 65.77           C  
ATOM   1053  CD1 PHE A  70      11.450  34.748  -7.054  1.00 65.77           C  
ATOM   1054  HD1 PHE A  70      11.278  35.353  -6.176  1.00 65.77           H  
ATOM   1055  CD2 PHE A  70      12.952  33.881  -8.760  1.00 65.77           C  
ATOM   1056  HD2 PHE A  70      13.941  33.817  -9.189  1.00 65.77           H  
ATOM   1057  CE1 PHE A  70      10.375  34.065  -7.653  1.00 65.77           C  
ATOM   1058  HE1 PHE A  70       9.381  34.145  -7.238  1.00 65.77           H  
ATOM   1059  CE2 PHE A  70      11.877  33.198  -9.361  1.00 65.77           C  
ATOM   1060  HE2 PHE A  70      12.035  32.614 -10.255  1.00 65.77           H  
ATOM   1061  CZ  PHE A  70      10.588  33.292  -8.808  1.00 65.77           C  
ATOM   1062  HZ  PHE A  70       9.758  32.781  -9.274  1.00 65.77           H  
ATOM   1063  N   ASP A  71      15.915  38.009  -7.401  1.00 68.21           N  
ATOM   1064  H   ASP A  71      15.840  37.598  -8.320  1.00 68.21           H  
ATOM   1065  CA  ASP A  71      17.147  38.752  -7.082  1.00 68.21           C  
ATOM   1066  HA  ASP A  71      17.630  38.282  -6.226  1.00 68.21           H  
ATOM   1067  C   ASP A  71      16.850  40.224  -6.720  1.00 68.21           C  
ATOM   1068  CB  ASP A  71      18.118  38.695  -8.278  1.00 68.21           C  
ATOM   1069  HB2 ASP A  71      17.690  39.277  -9.094  1.00 68.21           H  
ATOM   1070  HB3 ASP A  71      19.055  39.172  -7.988  1.00 68.21           H  
ATOM   1071  O   ASP A  71      17.445  40.799  -5.804  1.00 68.21           O  
ATOM   1072  CG  ASP A  71      18.428  37.286  -8.799  1.00 68.21           C  
ATOM   1073  OD1 ASP A  71      18.525  36.347  -7.985  1.00 68.21           O  
ATOM   1074  OD2 ASP A  71      18.535  37.133 -10.041  1.00 68.21           O  
ATOM   1075  N   HIS A  72      15.867  40.828  -7.399  1.00 78.51           N  
ATOM   1076  H   HIS A  72      15.448  40.314  -8.161  1.00 78.51           H  
ATOM   1077  CA  HIS A  72      15.366  42.181  -7.156  1.00 78.51           C  
ATOM   1078  HA  HIS A  72      15.881  42.612  -6.297  1.00 78.51           H  
ATOM   1079  C   HIS A  72      13.862  42.116  -6.841  1.00 78.51           C  
ATOM   1080  CB  HIS A  72      15.667  43.077  -8.373  1.00 78.51           C  
ATOM   1081  HB2 HIS A  72      15.319  44.088  -8.163  1.00 78.51           H  
ATOM   1082  HB3 HIS A  72      15.113  42.706  -9.236  1.00 78.51           H  
ATOM   1083  O   HIS A  72      13.056  42.394  -7.724  1.00 78.51           O  
ATOM   1084  CG  HIS A  72      17.124  43.126  -8.743  1.00 78.51           C  
ATOM   1085  CD2 HIS A  72      17.792  42.180  -9.470  1.00 78.51           C  
ATOM   1086  HD2 HIS A  72      17.355  41.289  -9.895  1.00 78.51           H  
ATOM   1087  ND1 HIS A  72      18.045  44.083  -8.379  1.00 78.51           N  
ATOM   1088  HD1 HIS A  72      17.851  44.971  -7.938  1.00 78.51           H  
ATOM   1089  CE1 HIS A  72      19.244  43.696  -8.853  1.00 78.51           C  
ATOM   1090  HE1 HIS A  72      20.162  44.259  -8.768  1.00 78.51           H  
ATOM   1091  NE2 HIS A  72      19.135  42.546  -9.532  1.00 78.51           N  
ATOM   1092  N   PRO A  73      13.447  41.784  -5.599  1.00 76.38           N  
ATOM   1093  CA  PRO A  73      12.057  41.421  -5.299  1.00 76.38           C  
ATOM   1094  HA  PRO A  73      11.811  40.535  -5.885  1.00 76.38           H  
ATOM   1095  C   PRO A  73      10.977  42.472  -5.570  1.00 76.38           C  
ATOM   1096  CB  PRO A  73      12.035  41.042  -3.816  1.00 76.38           C  
ATOM   1097  HB2 PRO A  73      11.865  41.927  -3.203  1.00 76.38           H  
ATOM   1098  HB3 PRO A  73      11.281  40.283  -3.606  1.00 76.38           H  
ATOM   1099  O   PRO A  73       9.809  42.127  -5.470  1.00 76.38           O  
ATOM   1100  CG  PRO A  73      13.442  40.521  -3.569  1.00 76.38           C  
ATOM   1101  HG2 PRO A  73      13.732  40.609  -2.522  1.00 76.38           H  
ATOM   1102  HG3 PRO A  73      13.503  39.483  -3.898  1.00 76.38           H  
ATOM   1103  CD  PRO A  73      14.294  41.410  -4.471  1.00 76.38           C  
ATOM   1104  HD2 PRO A  73      14.595  42.307  -3.930  1.00 76.38           H  
ATOM   1105  HD3 PRO A  73      15.173  40.846  -4.784  1.00 76.38           H  
ATOM   1106  N   THR A  74      11.322  43.732  -5.852  1.00 83.23           N  
ATOM   1107  H   THR A  74      12.283  43.910  -6.107  1.00 83.23           H  
ATOM   1108  CA  THR A  74      10.367  44.838  -6.039  1.00 83.23           C  
ATOM   1109  HA  THR A  74       9.367  44.422  -6.159  1.00 83.23           H  
ATOM   1110  C   THR A  74      10.683  45.621  -7.311  1.00 83.23           C  
ATOM   1111  CB  THR A  74      10.310  45.800  -4.832  1.00 83.23           C  
ATOM   1112  HB  THR A  74       9.383  46.367  -4.908  1.00 83.23           H  
ATOM   1113  O   THR A  74      11.827  45.647  -7.778  1.00 83.23           O  
ATOM   1114  CG2 THR A  74      10.323  45.104  -3.472  1.00 83.23           C  
ATOM   1115 HG21 THR A  74      11.247  44.543  -3.331  1.00 83.23           H  
ATOM   1116 HG22 THR A  74       9.469  44.430  -3.402  1.00 83.23           H  
ATOM   1117 HG23 THR A  74      10.239  45.848  -2.679  1.00 83.23           H  
ATOM   1118  OG1 THR A  74      11.383  46.725  -4.817  1.00 83.23           O  
ATOM   1119  HG1 THR A  74      11.081  47.440  -4.252  1.00 83.23           H  
ATOM   1120  N   ILE A  75       9.688  46.327  -7.852  1.00 87.86           N  
ATOM   1121  H   ILE A  75       8.800  46.342  -7.372  1.00 87.86           H  
ATOM   1122  CA  ILE A  75       9.834  47.149  -9.064  1.00 87.86           C  
ATOM   1123  HA  ILE A  75      10.188  46.517  -9.878  1.00 87.86           H  
ATOM   1124  C   ILE A  75      10.878  48.244  -8.862  1.00 87.86           C  
ATOM   1125  CB  ILE A  75       8.469  47.746  -9.463  1.00 87.86           C  
ATOM   1126  HB  ILE A  75       8.042  48.233  -8.586  1.00 87.86           H  
ATOM   1127  O   ILE A  75      11.680  48.488  -9.760  1.00 87.86           O  
ATOM   1128  CG1 ILE A  75       7.541  46.596  -9.891  1.00 87.86           C  
ATOM   1129 HG12 ILE A  75       7.597  45.782  -9.168  1.00 87.86           H  
ATOM   1130 HG13 ILE A  75       7.884  46.215 -10.853  1.00 87.86           H  
ATOM   1131  CG2 ILE A  75       8.596  48.821 -10.559  1.00 87.86           C  
ATOM   1132 HG21 ILE A  75       9.172  48.429 -11.397  1.00 87.86           H  
ATOM   1133 HG22 ILE A  75       9.102  49.703 -10.166  1.00 87.86           H  
ATOM   1134 HG23 ILE A  75       7.616  49.139 -10.915  1.00 87.86           H  
ATOM   1135  CD1 ILE A  75       6.066  46.972  -9.985  1.00 87.86           C  
ATOM   1136 HD11 ILE A  75       5.690  47.210  -8.990  1.00 87.86           H  
ATOM   1137 HD12 ILE A  75       5.514  46.112 -10.364  1.00 87.86           H  
ATOM   1138 HD13 ILE A  75       5.908  47.820 -10.651  1.00 87.86           H  
ATOM   1139  N   THR A  76      10.923  48.870  -7.684  1.00 85.08           N  
ATOM   1140  H   THR A  76      10.196  48.687  -7.008  1.00 85.08           H  
ATOM   1141  CA  THR A  76      11.933  49.891  -7.370  1.00 85.08           C  
ATOM   1142  HA  THR A  76      11.896  50.663  -8.140  1.00 85.08           H  
ATOM   1143  C   THR A  76      13.352  49.315  -7.362  1.00 85.08           C  
ATOM   1144  CB  THR A  76      11.620  50.556  -6.026  1.00 85.08           C  
ATOM   1145  HB  THR A  76      11.698  49.810  -5.235  1.00 85.08           H  
ATOM   1146  O   THR A  76      14.257  49.931  -7.927  1.00 85.08           O  
ATOM   1147  CG2 THR A  76      12.543  51.732  -5.710  1.00 85.08           C  
ATOM   1148 HG21 THR A  76      12.214  52.194  -4.779  1.00 85.08           H  
ATOM   1149 HG22 THR A  76      12.494  52.461  -6.520  1.00 85.08           H  
ATOM   1150 HG23 THR A  76      13.566  51.379  -5.585  1.00 85.08           H  
ATOM   1151  OG1 THR A  76      10.316  51.074  -6.055  1.00 85.08           O  
ATOM   1152  HG1 THR A  76      10.017  51.006  -5.145  1.00 85.08           H  
ATOM   1153  N   ARG A  77      13.563  48.114  -6.794  1.00 86.14           N  
ATOM   1154  H   ARG A  77      12.772  47.625  -6.401  1.00 86.14           H  
ATOM   1155  CA  ARG A  77      14.876  47.437  -6.828  1.00 86.14           C  
ATOM   1156  HA  ARG A  77      15.648  48.133  -6.500  1.00 86.14           H  
ATOM   1157  C   ARG A  77      15.278  47.021  -8.241  1.00 86.14           C  
ATOM   1158  CB  ARG A  77      14.882  46.200  -5.919  1.00 86.14           C  
ATOM   1159  HB2 ARG A  77      13.996  45.594  -6.110  1.00 86.14           H  
ATOM   1160  HB3 ARG A  77      15.759  45.602  -6.164  1.00 86.14           H  
ATOM   1161  O   ARG A  77      16.455  47.106  -8.588  1.00 86.14           O  
ATOM   1162  CG  ARG A  77      14.955  46.558  -4.431  1.00 86.14           C  
ATOM   1163  HG2 ARG A  77      14.040  47.064  -4.123  1.00 86.14           H  
ATOM   1164  HG3 ARG A  77      15.806  47.218  -4.260  1.00 86.14           H  
ATOM   1165  CD  ARG A  77      15.141  45.272  -3.621  1.00 86.14           C  
ATOM   1166  HD2 ARG A  77      14.273  44.632  -3.779  1.00 86.14           H  
ATOM   1167  HD3 ARG A  77      16.028  44.757  -3.991  1.00 86.14           H  
ATOM   1168  NE  ARG A  77      15.284  45.548  -2.180  1.00 86.14           N  
ATOM   1169  HE  ARG A  77      14.848  46.394  -1.841  1.00 86.14           H  
ATOM   1170  NH1 ARG A  77      16.421  43.630  -1.601  1.00 86.14           N  
ATOM   1171 HH11 ARG A  77      16.837  43.034  -0.899  1.00 86.14           H  
ATOM   1172 HH12 ARG A  77      16.443  43.342  -2.569  1.00 86.14           H  
ATOM   1173  NH2 ARG A  77      15.854  45.101  -0.023  1.00 86.14           N  
ATOM   1174 HH21 ARG A  77      15.382  45.942   0.275  1.00 86.14           H  
ATOM   1175 HH22 ARG A  77      16.262  44.483   0.664  1.00 86.14           H  
ATOM   1176  CZ  ARG A  77      15.853  44.762  -1.282  1.00 86.14           C  
ATOM   1177  N   LEU A  78      14.313  46.585  -9.047  1.00 89.23           N  
ATOM   1178  H   LEU A  78      13.387  46.465  -8.663  1.00 89.23           H  
ATOM   1179  CA  LEU A  78      14.543  46.205 -10.437  1.00 89.23           C  
ATOM   1180  HA  LEU A  78      15.423  45.563 -10.461  1.00 89.23           H  
ATOM   1181  C   LEU A  78      14.857  47.443 -11.301  1.00 89.23           C  
ATOM   1182  CB  LEU A  78      13.319  45.384 -10.893  1.00 89.23           C  
ATOM   1183  HB2 LEU A  78      13.137  44.619 -10.140  1.00 89.23           H  
ATOM   1184  HB3 LEU A  78      12.444  46.034 -10.918  1.00 89.23           H  
ATOM   1185  O   LEU A  78      15.759  47.403 -12.133  1.00 89.23           O  
ATOM   1186  CG  LEU A  78      13.447  44.677 -12.254  1.00 89.23           C  
ATOM   1187  HG  LEU A  78      13.430  45.419 -13.052  1.00 89.23           H  
ATOM   1188  CD1 LEU A  78      14.727  43.851 -12.372  1.00 89.23           C  
ATOM   1189 HD11 LEU A  78      14.815  43.200 -11.503  1.00 89.23           H  
ATOM   1190 HD12 LEU A  78      14.705  43.239 -13.274  1.00 89.23           H  
ATOM   1191 HD13 LEU A  78      15.597  44.506 -12.425  1.00 89.23           H  
ATOM   1192  CD2 LEU A  78      12.267  43.720 -12.441  1.00 89.23           C  
ATOM   1193 HD21 LEU A  78      12.346  43.209 -13.401  1.00 89.23           H  
ATOM   1194 HD22 LEU A  78      12.266  42.971 -11.650  1.00 89.23           H  
ATOM   1195 HD23 LEU A  78      11.328  44.272 -12.410  1.00 89.23           H  
ATOM   1196  N   ALA A  79      14.194  48.577 -11.052  1.00 85.94           N  
ATOM   1197  H   ALA A  79      13.443  48.550 -10.377  1.00 85.94           H  
ATOM   1198  CA  ALA A  79      14.449  49.846 -11.736  1.00 85.94           C  
ATOM   1199  HA  ALA A  79      14.370  49.687 -12.812  1.00 85.94           H  
ATOM   1200  C   ALA A  79      15.861  50.392 -11.485  1.00 85.94           C  
ATOM   1201  CB  ALA A  79      13.380  50.862 -11.311  1.00 85.94           C  
ATOM   1202  HB1 ALA A  79      13.468  51.072 -10.245  1.00 85.94           H  
ATOM   1203  HB2 ALA A  79      12.387  50.461 -11.512  1.00 85.94           H  
ATOM   1204  HB3 ALA A  79      13.514  51.789 -11.869  1.00 85.94           H  
ATOM   1205  O   ALA A  79      16.489  50.891 -12.420  1.00 85.94           O  
ATOM   1206  N   ASP A  80      16.374  50.270 -10.259  1.00 80.45           N  
ATOM   1207  H   ASP A  80      15.789  49.904  -9.522  1.00 80.45           H  
ATOM   1208  CA  ASP A  80      17.740  50.690  -9.924  1.00 80.45           C  
ATOM   1209  HA  ASP A  80      17.900  51.696 -10.311  1.00 80.45           H  
ATOM   1210  C   ASP A  80      18.805  49.825 -10.606  1.00 80.45           C  
ATOM   1211  CB  ASP A  80      17.919  50.711  -8.397  1.00 80.45           C  
ATOM   1212  HB2 ASP A  80      17.453  49.830  -7.955  1.00 80.45           H  
ATOM   1213  HB3 ASP A  80      18.985  50.680  -8.169  1.00 80.45           H  
ATOM   1214  O   ASP A  80      19.773  50.356 -11.149  1.00 80.45           O  
ATOM   1215  CG  ASP A  80      17.350  51.982  -7.767  1.00 80.45           C  
ATOM   1216  OD1 ASP A  80      17.209  53.002  -8.487  1.00 80.45           O  
ATOM   1217  OD2 ASP A  80      17.110  52.010  -6.533  1.00 80.45           O  
ATOM   1218  N   HIS A  81      18.584  48.514 -10.685  1.00 82.37           N  
ATOM   1219  H   HIS A  81      17.773  48.134 -10.217  1.00 82.37           H  
ATOM   1220  CA  HIS A  81      19.454  47.598 -11.426  1.00 82.37           C  
ATOM   1221  HA  HIS A  81      20.464  47.640 -11.017  1.00 82.37           H  
ATOM   1222  C   HIS A  81      19.554  47.966 -12.914  1.00 82.37           C  
ATOM   1223  CB  HIS A  81      18.905  46.190 -11.215  1.00 82.37           C  
ATOM   1224  HB2 HIS A  81      18.892  45.993 -10.143  1.00 82.37           H  
ATOM   1225  HB3 HIS A  81      17.878  46.133 -11.576  1.00 82.37           H  
ATOM   1226  O   HIS A  81      20.651  48.149 -13.448  1.00 82.37           O  
ATOM   1227  CG  HIS A  81      19.704  45.115 -11.887  1.00 82.37           C  
ATOM   1228  CD2 HIS A  81      19.221  44.261 -12.828  1.00 82.37           C  
ATOM   1229  HD2 HIS A  81      18.225  44.253 -13.245  1.00 82.37           H  
ATOM   1230  ND1 HIS A  81      21.020  44.771 -11.580  1.00 82.37           N  
ATOM   1231  CE1 HIS A  81      21.281  43.678 -12.311  1.00 82.37           C  
ATOM   1232  HE1 HIS A  81      22.204  43.120 -12.269  1.00 82.37           H  
ATOM   1233  NE2 HIS A  81      20.226  43.362 -13.080  1.00 82.37           N  
ATOM   1234  HE2 HIS A  81      20.146  42.569 -13.700  1.00 82.37           H  
ATOM   1235  N   TYR A  82      18.417  48.199 -13.581  1.00 83.21           N  
ATOM   1236  H   TYR A  82      17.538  48.030 -13.113  1.00 83.21           H  
ATOM   1237  CA  TYR A  82      18.423  48.692 -14.964  1.00 83.21           C  
ATOM   1238  HA  TYR A  82      19.037  48.016 -15.559  1.00 83.21           H  
ATOM   1239  C   TYR A  82      19.056  50.089 -15.099  1.00 83.21           C  
ATOM   1240  CB  TYR A  82      17.005  48.680 -15.551  1.00 83.21           C  
ATOM   1241  HB2 TYR A  82      16.989  49.333 -16.424  1.00 83.21           H  
ATOM   1242  HB3 TYR A  82      16.306  49.092 -14.824  1.00 83.21           H  
ATOM   1243  O   TYR A  82      19.671  50.380 -16.127  1.00 83.21           O  
ATOM   1244  CG  TYR A  82      16.537  47.311 -16.010  1.00 83.21           C  
ATOM   1245  CD1 TYR A  82      17.068  46.739 -17.184  1.00 83.21           C  
ATOM   1246  HD1 TYR A  82      17.819  47.264 -17.756  1.00 83.21           H  
ATOM   1247  CD2 TYR A  82      15.572  46.605 -15.270  1.00 83.21           C  
ATOM   1248  HD2 TYR A  82      15.159  47.037 -14.370  1.00 83.21           H  
ATOM   1249  CE1 TYR A  82      16.624  45.471 -17.609  1.00 83.21           C  
ATOM   1250  HE1 TYR A  82      17.016  44.998 -18.497  1.00 83.21           H  
ATOM   1251  CE2 TYR A  82      15.148  45.330 -15.681  1.00 83.21           C  
ATOM   1252  HE2 TYR A  82      14.429  44.782 -15.089  1.00 83.21           H  
ATOM   1253  OH  TYR A  82      15.234  43.554 -17.288  1.00 83.21           O  
ATOM   1254  HH  TYR A  82      14.645  43.148 -16.648  1.00 83.21           H  
ATOM   1255  CZ  TYR A  82      15.669  44.765 -16.860  1.00 83.21           C  
ATOM   1256  N   LEU A  83      18.945  50.957 -14.087  1.00 76.14           N  
ATOM   1257  H   LEU A  83      18.431  50.674 -13.265  1.00 76.14           H  
ATOM   1258  CA  LEU A  83      19.547  52.293 -14.103  1.00 76.14           C  
ATOM   1259  HA  LEU A  83      19.236  52.785 -15.024  1.00 76.14           H  
ATOM   1260  C   LEU A  83      21.081  52.225 -14.112  1.00 76.14           C  
ATOM   1261  CB  LEU A  83      19.020  53.096 -12.900  1.00 76.14           C  
ATOM   1262  HB2 LEU A  83      17.931  53.053 -12.889  1.00 76.14           H  
ATOM   1263  HB3 LEU A  83      19.379  52.623 -11.986  1.00 76.14           H  
ATOM   1264  O   LEU A  83      21.711  52.951 -14.887  1.00 76.14           O  
ATOM   1265  CG  LEU A  83      19.458  54.568 -12.866  1.00 76.14           C  
ATOM   1266  HG  LEU A  83      20.539  54.646 -12.983  1.00 76.14           H  
ATOM   1267  CD1 LEU A  83      18.781  55.393 -13.962  1.00 76.14           C  
ATOM   1268 HD11 LEU A  83      19.077  56.437 -13.859  1.00 76.14           H  
ATOM   1269 HD12 LEU A  83      19.089  55.023 -14.940  1.00 76.14           H  
ATOM   1270 HD13 LEU A  83      17.699  55.306 -13.860  1.00 76.14           H  
ATOM   1271  CD2 LEU A  83      19.084  55.169 -11.513  1.00 76.14           C  
ATOM   1272 HD21 LEU A  83      19.291  56.239 -11.494  1.00 76.14           H  
ATOM   1273 HD22 LEU A  83      18.029  54.986 -11.309  1.00 76.14           H  
ATOM   1274 HD23 LEU A  83      19.666  54.679 -10.732  1.00 76.14           H  
ATOM   1275  N   GLU A  84      21.676  51.342 -13.305  1.00 74.87           N  
ATOM   1276  H   GLU A  84      21.103  50.806 -12.669  1.00 74.87           H  
ATOM   1277  CA  GLU A  84      23.123  51.103 -13.303  1.00 74.87           C  
ATOM   1278  HA  GLU A  84      23.638  52.059 -13.210  1.00 74.87           H  
ATOM   1279  C   GLU A  84      23.590  50.479 -14.624  1.00 74.87           C  
ATOM   1280  CB  GLU A  84      23.542  50.226 -12.111  1.00 74.87           C  
ATOM   1281  HB2 GLU A  84      24.602  50.000 -12.227  1.00 74.87           H  
ATOM   1282  HB3 GLU A  84      22.984  49.290 -12.123  1.00 74.87           H  
ATOM   1283  O   GLU A  84      24.525  50.988 -15.255  1.00 74.87           O  
ATOM   1284  CG  GLU A  84      23.340  50.940 -10.765  1.00 74.87           C  
ATOM   1285  HG2 GLU A  84      23.673  51.972 -10.873  1.00 74.87           H  
ATOM   1286  HG3 GLU A  84      22.278  50.960 -10.518  1.00 74.87           H  
ATOM   1287  CD  GLU A  84      24.126  50.288  -9.615  1.00 74.87           C  
ATOM   1288  OE1 GLU A  84      24.531  51.053  -8.708  1.00 74.87           O  
ATOM   1289  OE2 GLU A  84      24.372  49.063  -9.675  1.00 74.87           O  
ATOM   1290  N   ARG A  85      22.889  49.442 -15.112  1.00 75.10           N  
ATOM   1291  H   ARG A  85      22.135  49.084 -14.544  1.00 75.10           H  
ATOM   1292  CA  ARG A  85      23.231  48.745 -16.367  1.00 75.10           C  
ATOM   1293  HA  ARG A  85      24.273  48.433 -16.302  1.00 75.10           H  
ATOM   1294  C   ARG A  85      23.163  49.626 -17.623  1.00 75.10           C  
ATOM   1295  CB  ARG A  85      22.358  47.486 -16.526  1.00 75.10           C  
ATOM   1296  HB2 ARG A  85      22.521  47.083 -17.525  1.00 75.10           H  
ATOM   1297  HB3 ARG A  85      21.305  47.751 -16.436  1.00 75.10           H  
ATOM   1298  O   ARG A  85      23.773  49.278 -18.631  1.00 75.10           O  
ATOM   1299  CG  ARG A  85      22.710  46.402 -15.489  1.00 75.10           C  
ATOM   1300  HG2 ARG A  85      23.791  46.268 -15.448  1.00 75.10           H  
ATOM   1301  HG3 ARG A  85      22.379  46.715 -14.499  1.00 75.10           H  
ATOM   1302  CD  ARG A  85      22.059  45.055 -15.820  1.00 75.10           C  
ATOM   1303  HD2 ARG A  85      22.168  44.397 -14.958  1.00 75.10           H  
ATOM   1304  HD3 ARG A  85      20.994  45.207 -15.995  1.00 75.10           H  
ATOM   1305  NE  ARG A  85      22.697  44.430 -17.000  1.00 75.10           N  
ATOM   1306  HE  ARG A  85      23.338  45.008 -17.524  1.00 75.10           H  
ATOM   1307  NH1 ARG A  85      21.666  42.381 -16.867  1.00 75.10           N  
ATOM   1308 HH11 ARG A  85      21.414  41.514 -17.320  1.00 75.10           H  
ATOM   1309 HH12 ARG A  85      20.992  42.738 -16.206  1.00 75.10           H  
ATOM   1310  NH2 ARG A  85      23.046  42.746 -18.512  1.00 75.10           N  
ATOM   1311 HH21 ARG A  85      23.724  43.300 -19.014  1.00 75.10           H  
ATOM   1312 HH22 ARG A  85      22.748  41.827 -18.810  1.00 75.10           H  
ATOM   1313  CZ  ARG A  85      22.470  43.206 -17.440  1.00 75.10           C  
ATOM   1314  N   LEU A  86      22.474  50.769 -17.571  1.00 65.67           N  
ATOM   1315  H   LEU A  86      21.961  50.941 -16.718  1.00 65.67           H  
ATOM   1316  CA  LEU A  86      22.330  51.732 -18.675  1.00 65.67           C  
ATOM   1317  HA  LEU A  86      22.649  51.256 -19.602  1.00 65.67           H  
ATOM   1318  C   LEU A  86      23.211  52.997 -18.536  1.00 65.67           C  
ATOM   1319  CB  LEU A  86      20.835  52.091 -18.798  1.00 65.67           C  
ATOM   1320  HB2 LEU A  86      20.486  52.421 -17.819  1.00 65.67           H  
ATOM   1321  HB3 LEU A  86      20.721  52.929 -19.486  1.00 65.67           H  
ATOM   1322  O   LEU A  86      23.082  53.930 -19.335  1.00 65.67           O  
ATOM   1323  CG  LEU A  86      19.930  50.944 -19.293  1.00 65.67           C  
ATOM   1324  HG  LEU A  86      20.109  50.035 -18.719  1.00 65.67           H  
ATOM   1325  CD1 LEU A  86      18.470  51.360 -19.119  1.00 65.67           C  
ATOM   1326 HD11 LEU A  86      17.815  50.587 -19.522  1.00 65.67           H  
ATOM   1327 HD12 LEU A  86      18.254  51.468 -18.056  1.00 65.67           H  
ATOM   1328 HD13 LEU A  86      18.296  52.309 -19.627  1.00 65.67           H  
ATOM   1329  CD2 LEU A  86      20.156  50.643 -20.777  1.00 65.67           C  
ATOM   1330 HD21 LEU A  86      19.454  49.876 -21.106  1.00 65.67           H  
ATOM   1331 HD22 LEU A  86      20.015  51.541 -21.378  1.00 65.67           H  
ATOM   1332 HD23 LEU A  86      21.164  50.256 -20.926  1.00 65.67           H  
ATOM   1333  N   GLY A  87      24.062  53.094 -17.507  1.00 52.25           N  
ATOM   1334  H   GLY A  87      24.110  52.319 -16.861  1.00 52.25           H  
ATOM   1335  CA  GLY A  87      24.664  54.371 -17.094  1.00 52.25           C  
ATOM   1336  HA2 GLY A  87      23.959  55.178 -17.290  1.00 52.25           H  
ATOM   1337  HA3 GLY A  87      24.807  54.321 -16.015  1.00 52.25           H  
ATOM   1338  C   GLY A  87      26.019  54.770 -17.705  1.00 52.25           C  
ATOM   1339  O   GLY A  87      26.363  55.953 -17.670  1.00 52.25           O  
ATOM   1340  N   THR A  88      26.819  53.831 -18.217  1.00 41.32           N  
ATOM   1341  H   THR A  88      26.454  52.894 -18.309  1.00 41.32           H  
ATOM   1342  CA  THR A  88      28.296  53.937 -18.150  1.00 41.32           C  
ATOM   1343  HA  THR A  88      28.541  54.510 -17.256  1.00 41.32           H  
ATOM   1344  C   THR A  88      29.028  54.668 -19.288  1.00 41.32           C  
ATOM   1345  CB  THR A  88      28.916  52.540 -17.960  1.00 41.32           C  
ATOM   1346  HB  THR A  88      29.976  52.568 -18.211  1.00 41.32           H  
ATOM   1347  O   THR A  88      30.084  55.243 -19.026  1.00 41.32           O  
ATOM   1348  CG2 THR A  88      28.772  52.045 -16.521  1.00 41.32           C  
ATOM   1349 HG21 THR A  88      29.239  51.065 -16.420  1.00 41.32           H  
ATOM   1350 HG22 THR A  88      27.720  51.965 -16.251  1.00 41.32           H  
ATOM   1351 HG23 THR A  88      29.265  52.739 -15.840  1.00 41.32           H  
ATOM   1352  OG1 THR A  88      28.258  51.607 -18.785  1.00 41.32           O  
ATOM   1353  HG1 THR A  88      28.557  50.725 -18.549  1.00 41.32           H  
ATOM   1354  N   GLU A  89      28.532  54.689 -20.530  1.00 35.49           N  
ATOM   1355  H   GLU A  89      27.684  54.169 -20.704  1.00 35.49           H  
ATOM   1356  CA  GLU A  89      29.367  55.055 -21.701  1.00 35.49           C  
ATOM   1357  HA  GLU A  89      30.309  54.509 -21.638  1.00 35.49           H  
ATOM   1358  C   GLU A  89      29.756  56.543 -21.846  1.00 35.49           C  
ATOM   1359  CB  GLU A  89      28.675  54.628 -23.005  1.00 35.49           C  
ATOM   1360  HB2 GLU A  89      29.226  55.065 -23.838  1.00 35.49           H  
ATOM   1361  HB3 GLU A  89      27.662  55.031 -23.024  1.00 35.49           H  
ATOM   1362  O   GLU A  89      30.754  56.861 -22.490  1.00 35.49           O  
ATOM   1363  CG  GLU A  89      28.637  53.111 -23.225  1.00 35.49           C  
ATOM   1364  HG2 GLU A  89      27.899  52.669 -22.555  1.00 35.49           H  
ATOM   1365  HG3 GLU A  89      29.615  52.697 -22.978  1.00 35.49           H  
ATOM   1366  CD  GLU A  89      28.291  52.785 -24.687  1.00 35.49           C  
ATOM   1367  OE1 GLU A  89      28.993  51.930 -25.272  1.00 35.49           O  
ATOM   1368  OE2 GLU A  89      27.350  53.422 -25.215  1.00 35.49           O  
ATOM   1369  N   VAL A  90      28.990  57.487 -21.287  1.00 33.41           N  
ATOM   1370  H   VAL A  90      28.231  57.153 -20.710  1.00 33.41           H  
ATOM   1371  CA  VAL A  90      28.931  58.890 -21.781  1.00 33.41           C  
ATOM   1372  HA  VAL A  90      28.832  58.825 -22.864  1.00 33.41           H  
ATOM   1373  C   VAL A  90      30.208  59.736 -21.539  1.00 33.41           C  
ATOM   1374  CB  VAL A  90      27.650  59.600 -21.258  1.00 33.41           C  
ATOM   1375  HB  VAL A  90      27.803  59.882 -20.216  1.00 33.41           H  
ATOM   1376  O   VAL A  90      30.274  60.898 -21.928  1.00 33.41           O  
ATOM   1377  CG1 VAL A  90      27.265  60.860 -22.054  1.00 33.41           C  
ATOM   1378 HG11 VAL A  90      27.198  60.623 -23.116  1.00 33.41           H  
ATOM   1379 HG12 VAL A  90      27.998  61.653 -21.909  1.00 33.41           H  
ATOM   1380 HG13 VAL A  90      26.305  61.247 -21.713  1.00 33.41           H  
ATOM   1381  CG2 VAL A  90      26.410  58.687 -21.323  1.00 33.41           C  
ATOM   1382 HG21 VAL A  90      26.508  57.855 -20.625  1.00 33.41           H  
ATOM   1383 HG22 VAL A  90      26.287  58.296 -22.333  1.00 33.41           H  
ATOM   1384 HG23 VAL A  90      25.514  59.240 -21.042  1.00 33.41           H  
ATOM   1385  N   ARG A  91      31.260  59.189 -20.917  1.00 26.95           N  
ATOM   1386  H   ARG A  91      31.215  58.189 -20.778  1.00 26.95           H  
ATOM   1387  CA  ARG A  91      32.482  59.917 -20.494  1.00 26.95           C  
ATOM   1388  HA  ARG A  91      32.173  60.909 -20.165  1.00 26.95           H  
ATOM   1389  C   ARG A  91      33.517  60.228 -21.597  1.00 26.95           C  
ATOM   1390  CB  ARG A  91      33.123  59.172 -19.302  1.00 26.95           C  
ATOM   1391  HB2 ARG A  91      32.796  58.132 -19.290  1.00 26.95           H  
ATOM   1392  HB3 ARG A  91      34.208  59.156 -19.402  1.00 26.95           H  
ATOM   1393  O   ARG A  91      34.617  60.657 -21.258  1.00 26.95           O  
ATOM   1394  CG  ARG A  91      32.781  59.833 -17.962  1.00 26.95           C  
ATOM   1395  HG2 ARG A  91      31.715  59.720 -17.764  1.00 26.95           H  
ATOM   1396  HG3 ARG A  91      33.033  60.893 -18.003  1.00 26.95           H  
ATOM   1397  CD  ARG A  91      33.597  59.167 -16.850  1.00 26.95           C  
ATOM   1398  HD2 ARG A  91      34.656  59.302 -17.069  1.00 26.95           H  
ATOM   1399  HD3 ARG A  91      33.372  58.101 -16.847  1.00 26.95           H  
ATOM   1400  NE  ARG A  91      33.292  59.734 -15.523  1.00 26.95           N  
ATOM   1401  HE  ARG A  91      32.546  60.414 -15.482  1.00 26.95           H  
ATOM   1402  NH1 ARG A  91      34.813  58.492 -14.332  1.00 26.95           N  
ATOM   1403 HH11 ARG A  91      35.200  58.187 -13.450  1.00 26.95           H  
ATOM   1404 HH12 ARG A  91      35.111  58.059 -15.194  1.00 26.95           H  
ATOM   1405  NH2 ARG A  91      33.450  59.891 -13.255  1.00 26.95           N  
ATOM   1406 HH21 ARG A  91      33.849  59.574 -12.383  1.00 26.95           H  
ATOM   1407 HH22 ARG A  91      32.672  60.536 -13.245  1.00 26.95           H  
ATOM   1408  CZ  ARG A  91      33.853  59.374 -14.381  1.00 26.95           C  
ATOM   1409  N   GLY A  92      33.196  59.984 -22.870  1.00 25.58           N  
ATOM   1410  H   GLY A  92      32.250  59.679 -23.047  1.00 25.58           H  
ATOM   1411  CA  GLY A  92      34.135  60.000 -24.004  1.00 25.58           C  
ATOM   1412  HA2 GLY A  92      33.579  59.815 -24.923  1.00 25.58           H  
ATOM   1413  HA3 GLY A  92      34.835  59.175 -23.874  1.00 25.58           H  
ATOM   1414  C   GLY A  92      34.959  61.286 -24.211  1.00 25.58           C  
ATOM   1415  O   GLY A  92      34.612  62.368 -23.740  1.00 25.58           O  
ATOM   1416  N   GLU A  93      36.075  61.147 -24.931  1.00 25.64           N  
ATOM   1417  H   GLU A  93      36.280  60.243 -25.333  1.00 25.64           H  
ATOM   1418  CA  GLU A  93      37.116  62.176 -25.066  1.00 25.64           C  
ATOM   1419  HA  GLU A  93      37.444  62.445 -24.062  1.00 25.64           H  
ATOM   1420  C   GLU A  93      36.642  63.466 -25.761  1.00 25.64           C  
ATOM   1421  CB  GLU A  93      38.334  61.608 -25.818  1.00 25.64           C  
ATOM   1422  HB2 GLU A  93      39.078  62.398 -25.915  1.00 25.64           H  
ATOM   1423  HB3 GLU A  93      38.022  61.306 -26.818  1.00 25.64           H  
ATOM   1424  O   GLU A  93      35.996  63.441 -26.811  1.00 25.64           O  
ATOM   1425  CG  GLU A  93      38.985  60.413 -25.103  1.00 25.64           C  
ATOM   1426  HG2 GLU A  93      39.237  60.712 -24.086  1.00 25.64           H  
ATOM   1427  HG3 GLU A  93      38.272  59.591 -25.046  1.00 25.64           H  
ATOM   1428  CD  GLU A  93      40.245  59.936 -25.841  1.00 25.64           C  
ATOM   1429  OE1 GLU A  93      41.320  59.921 -25.201  1.00 25.64           O  
ATOM   1430  OE2 GLU A  93      40.123  59.604 -27.042  1.00 25.64           O  
ATOM   1431  N   ALA A  94      37.036  64.618 -25.207  1.00 33.67           N  
ATOM   1432  H   ALA A  94      37.594  64.580 -24.366  1.00 33.67           H  
ATOM   1433  CA  ALA A  94      36.808  65.926 -25.818  1.00 33.67           C  
ATOM   1434  HA  ALA A  94      35.745  66.008 -26.045  1.00 33.67           H  
ATOM   1435  C   ALA A  94      37.654  66.079 -27.110  1.00 33.67           C  
ATOM   1436  CB  ALA A  94      37.129  67.012 -24.783  1.00 33.67           C  
ATOM   1437  HB1 ALA A  94      36.935  67.994 -25.215  1.00 33.67           H  
ATOM   1438  HB2 ALA A  94      36.502  66.880 -23.901  1.00 33.67           H  
ATOM   1439  HB3 ALA A  94      38.179  66.952 -24.495  1.00 33.67           H  
ATOM   1440  O   ALA A  94      38.881  65.973 -27.026  1.00 33.67           O  
ATOM   1441  N   PRO A  95      37.053  66.333 -28.295  1.00 32.79           N  
ATOM   1442  CA  PRO A  95      37.775  66.277 -29.571  1.00 32.79           C  
ATOM   1443  HA  PRO A  95      38.204  65.277 -29.639  1.00 32.79           H  
ATOM   1444  C   PRO A  95      38.922  67.288 -29.770  1.00 32.79           C  
ATOM   1445  CB  PRO A  95      36.712  66.403 -30.665  1.00 32.79           C  
ATOM   1446  HB2 PRO A  95      36.987  65.853 -31.565  1.00 32.79           H  
ATOM   1447  HB3 PRO A  95      36.535  67.454 -30.896  1.00 32.79           H  
ATOM   1448  O   PRO A  95      39.003  68.339 -29.137  1.00 32.79           O  
ATOM   1449  CG  PRO A  95      35.474  65.813 -29.999  1.00 32.79           C  
ATOM   1450  HG2 PRO A  95      35.522  64.724 -30.023  1.00 32.79           H  
ATOM   1451  HG3 PRO A  95      34.553  66.171 -30.459  1.00 32.79           H  
ATOM   1452  CD  PRO A  95      35.618  66.303 -28.561  1.00 32.79           C  
ATOM   1453  HD2 PRO A  95      35.082  65.613 -27.908  1.00 32.79           H  
ATOM   1454  HD3 PRO A  95      35.210  67.309 -28.466  1.00 32.79           H  
ATOM   1455  N   SER A  96      39.809  66.943 -30.710  1.00 34.25           N  
ATOM   1456  H   SER A  96      39.613  66.089 -31.212  1.00 34.25           H  
ATOM   1457  CA  SER A  96      41.123  67.568 -30.928  1.00 34.25           C  
ATOM   1458  HA  SER A  96      41.588  67.679 -29.949  1.00 34.25           H  
ATOM   1459  C   SER A  96      41.105  68.966 -31.580  1.00 34.25           C  
ATOM   1460  CB  SER A  96      41.985  66.591 -31.737  1.00 34.25           C  
ATOM   1461  HB2 SER A  96      41.564  66.476 -32.736  1.00 34.25           H  
ATOM   1462  HB3 SER A  96      41.975  65.621 -31.240  1.00 34.25           H  
ATOM   1463  O   SER A  96      40.163  69.371 -32.259  1.00 34.25           O  
ATOM   1464  OG  SER A  96      43.326  67.033 -31.840  1.00 34.25           O  
ATOM   1465  HG  SER A  96      43.870  66.276 -32.072  1.00 34.25           H  
ATOM   1466  N   ALA A  97      42.220  69.686 -31.424  1.00 38.62           N  
ATOM   1467  H   ALA A  97      42.983  69.213 -30.960  1.00 38.62           H  
ATOM   1468  CA  ALA A  97      42.397  71.114 -31.704  1.00 38.62           C  
ATOM   1469  HA  ALA A  97      41.643  71.663 -31.141  1.00 38.62           H  
ATOM   1470  C   ALA A  97      42.266  71.565 -33.178  1.00 38.62           C  
ATOM   1471  CB  ALA A  97      43.784  71.492 -31.162  1.00 38.62           C  
ATOM   1472  HB1 ALA A  97      44.559  70.954 -31.707  1.00 38.62           H  
ATOM   1473  HB2 ALA A  97      43.943  72.564 -31.284  1.00 38.62           H  
ATOM   1474  HB3 ALA A  97      43.848  71.249 -30.101  1.00 38.62           H  
ATOM   1475  O   ALA A  97      42.188  72.767 -33.432  1.00 38.62           O  
ATOM   1476  N   LEU A  98      42.282  70.650 -34.155  1.00 44.13           N  
ATOM   1477  H   LEU A  98      42.279  69.677 -33.886  1.00 44.13           H  
ATOM   1478  CA  LEU A  98      42.403  71.001 -35.581  1.00 44.13           C  
ATOM   1479  HA  LEU A  98      43.243  71.686 -35.694  1.00 44.13           H  
ATOM   1480  C   LEU A  98      41.191  71.755 -36.153  1.00 44.13           C  
ATOM   1481  CB  LEU A  98      42.683  69.725 -36.399  1.00 44.13           C  
ATOM   1482  HB2 LEU A  98      42.445  69.914 -37.446  1.00 44.13           H  
ATOM   1483  HB3 LEU A  98      42.017  68.935 -36.052  1.00 44.13           H  
ATOM   1484  O   LEU A  98      41.372  72.643 -36.982  1.00 44.13           O  
ATOM   1485  CG  LEU A  98      44.144  69.248 -36.317  1.00 44.13           C  
ATOM   1486  HG  LEU A  98      44.471  69.248 -35.277  1.00 44.13           H  
ATOM   1487  CD1 LEU A  98      44.260  67.821 -36.854  1.00 44.13           C  
ATOM   1488 HD11 LEU A  98      43.930  67.787 -37.892  1.00 44.13           H  
ATOM   1489 HD12 LEU A  98      43.639  67.152 -36.259  1.00 44.13           H  
ATOM   1490 HD13 LEU A  98      45.295  67.485 -36.793  1.00 44.13           H  
ATOM   1491  CD2 LEU A  98      45.083  70.137 -37.139  1.00 44.13           C  
ATOM   1492 HD21 LEU A  98      44.763  70.155 -38.180  1.00 44.13           H  
ATOM   1493 HD22 LEU A  98      45.078  71.155 -36.751  1.00 44.13           H  
ATOM   1494 HD23 LEU A  98      46.101  69.751 -37.083  1.00 44.13           H  
ATOM   1495  N   ALA A  99      39.973  71.451 -35.692  1.00 44.46           N  
ATOM   1496  H   ALA A  99      39.899  70.751 -34.967  1.00 44.46           H  
ATOM   1497  CA  ALA A  99      38.728  71.960 -36.284  1.00 44.46           C  
ATOM   1498  HA  ALA A  99      38.735  71.718 -37.346  1.00 44.46           H  
ATOM   1499  C   ALA A  99      38.537  73.492 -36.188  1.00 44.46           C  
ATOM   1500  CB  ALA A  99      37.561  71.207 -35.632  1.00 44.46           C  
ATOM   1501  HB1 ALA A  99      36.625  71.516 -36.097  1.00 44.46           H  
ATOM   1502  HB2 ALA A  99      37.684  70.133 -35.776  1.00 44.46           H  
ATOM   1503  HB3 ALA A  99      37.519  71.429 -34.566  1.00 44.46           H  
ATOM   1504  O   ALA A  99      37.638  74.044 -36.817  1.00 44.46           O  
ATOM   1505  N   GLY A 100      39.376  74.196 -35.418  1.00 46.30           N  
ATOM   1506  H   GLY A 100      40.115  73.694 -34.946  1.00 46.30           H  
ATOM   1507  CA  GLY A 100      39.370  75.660 -35.341  1.00 46.30           C  
ATOM   1508  HA2 GLY A 100      39.936  75.965 -34.461  1.00 46.30           H  
ATOM   1509  HA3 GLY A 100      38.343  76.007 -35.225  1.00 46.30           H  
ATOM   1510  C   GLY A 100      39.974  76.379 -36.557  1.00 46.30           C  
ATOM   1511  O   GLY A 100      39.849  77.599 -36.641  1.00 46.30           O  
ATOM   1512  N   LEU A 101      40.634  75.663 -37.478  1.00 52.05           N  
ATOM   1513  H   LEU A 101      40.698  74.663 -37.354  1.00 52.05           H  
ATOM   1514  CA  LEU A 101      41.251  76.242 -38.680  1.00 52.05           C  
ATOM   1515  HA  LEU A 101      41.711  77.194 -38.418  1.00 52.05           H  
ATOM   1516  C   LEU A 101      40.219  76.560 -39.773  1.00 52.05           C  
ATOM   1517  CB  LEU A 101      42.347  75.284 -39.194  1.00 52.05           C  
ATOM   1518  HB2 LEU A 101      42.530  75.475 -40.251  1.00 52.05           H  
ATOM   1519  HB3 LEU A 101      41.981  74.260 -39.119  1.00 52.05           H  
ATOM   1520  O   LEU A 101      40.083  77.715 -40.174  1.00 52.05           O  
ATOM   1521  CG  LEU A 101      43.675  75.426 -38.429  1.00 52.05           C  
ATOM   1522  HG  LEU A 101      43.475  75.580 -37.369  1.00 52.05           H  
ATOM   1523  CD1 LEU A 101      44.530  74.166 -38.567  1.00 52.05           C  
ATOM   1524 HD11 LEU A 101      43.978  73.315 -38.168  1.00 52.05           H  
ATOM   1525 HD12 LEU A 101      45.460  74.281 -38.009  1.00 52.05           H  
ATOM   1526 HD13 LEU A 101      44.748  73.981 -39.619  1.00 52.05           H  
ATOM   1527  CD2 LEU A 101      44.492  76.609 -38.962  1.00 52.05           C  
ATOM   1528 HD21 LEU A 101      43.920  77.531 -38.852  1.00 52.05           H  
ATOM   1529 HD22 LEU A 101      44.718  76.458 -40.018  1.00 52.05           H  
ATOM   1530 HD23 LEU A 101      45.421  76.699 -38.400  1.00 52.05           H  
ATOM   1531  N   ASP A 102      39.480  75.550 -40.229  1.00 52.63           N  
ATOM   1532  H   ASP A 102      39.747  74.622 -39.930  1.00 52.63           H  
ATOM   1533  CA  ASP A 102      38.700  75.584 -41.477  1.00 52.63           C  
ATOM   1534  HA  ASP A 102      39.383  75.736 -42.313  1.00 52.63           H  
ATOM   1535  C   ASP A 102      37.645  76.706 -41.508  1.00 52.63           C  
ATOM   1536  CB  ASP A 102      38.002  74.220 -41.667  1.00 52.63           C  
ATOM   1537  HB2 ASP A 102      37.525  74.213 -42.647  1.00 52.63           H  
ATOM   1538  HB3 ASP A 102      37.215  74.130 -40.918  1.00 52.63           H  
ATOM   1539  O   ASP A 102      37.443  77.377 -42.524  1.00 52.63           O  
ATOM   1540  CG  ASP A 102      38.907  72.980 -41.555  1.00 52.63           C  
ATOM   1541  OD1 ASP A 102      40.148  73.135 -41.503  1.00 52.63           O  
ATOM   1542  OD2 ASP A 102      38.332  71.874 -41.458  1.00 52.63           O  
ATOM   1543  N   ALA A 103      36.996  76.963 -40.366  1.00 50.64           N  
ATOM   1544  H   ALA A 103      37.229  76.395 -39.564  1.00 50.64           H  
ATOM   1545  CA  ALA A 103      35.955  77.983 -40.236  1.00 50.64           C  
ATOM   1546  HA  ALA A 103      35.190  77.790 -40.989  1.00 50.64           H  
ATOM   1547  C   ALA A 103      36.469  79.419 -40.472  1.00 50.64           C  
ATOM   1548  CB  ALA A 103      35.320  77.838 -38.848  1.00 50.64           C  
ATOM   1549  HB1 ALA A 103      36.067  78.022 -38.076  1.00 50.64           H  
ATOM   1550  HB2 ALA A 103      34.510  78.559 -38.741  1.00 50.64           H  
ATOM   1551  HB3 ALA A 103      34.919  76.832 -38.728  1.00 50.64           H  
ATOM   1552  O   ALA A 103      35.696  80.288 -40.878  1.00 50.64           O  
ATOM   1553  N   LEU A 104      37.764  79.674 -40.246  1.00 51.75           N  
ATOM   1554  H   LEU A 104      38.365  78.905 -39.984  1.00 51.75           H  
ATOM   1555  CA  LEU A 104      38.389  80.970 -40.516  1.00 51.75           C  
ATOM   1556  HA  LEU A 104      37.737  81.753 -40.131  1.00 51.75           H  
ATOM   1557  C   LEU A 104      38.569  81.209 -42.024  1.00 51.75           C  
ATOM   1558  CB  LEU A 104      39.742  81.013 -39.777  1.00 51.75           C  
ATOM   1559  HB2 LEU A 104      39.594  80.706 -38.742  1.00 51.75           H  
ATOM   1560  HB3 LEU A 104      40.406  80.288 -40.246  1.00 51.75           H  
ATOM   1561  O   LEU A 104      38.471  82.345 -42.484  1.00 51.75           O  
ATOM   1562  CG  LEU A 104      40.439  82.386 -39.792  1.00 51.75           C  
ATOM   1563  HG  LEU A 104      40.517  82.757 -40.814  1.00 51.75           H  
ATOM   1564  CD1 LEU A 104      39.698  83.419 -38.940  1.00 51.75           C  
ATOM   1565 HD11 LEU A 104      40.251  84.358 -38.935  1.00 51.75           H  
ATOM   1566 HD12 LEU A 104      39.587  83.052 -37.920  1.00 51.75           H  
ATOM   1567 HD13 LEU A 104      38.712  83.606 -39.367  1.00 51.75           H  
ATOM   1568  CD2 LEU A 104      41.858  82.253 -39.236  1.00 51.75           C  
ATOM   1569 HD21 LEU A 104      41.823  81.872 -38.215  1.00 51.75           H  
ATOM   1570 HD22 LEU A 104      42.348  83.227 -39.251  1.00 51.75           H  
ATOM   1571 HD23 LEU A 104      42.425  81.561 -39.857  1.00 51.75           H  
ATOM   1572  N   GLU A 105      38.825  80.147 -42.793  1.00 54.36           N  
ATOM   1573  H   GLU A 105      38.830  79.233 -42.363  1.00 54.36           H  
ATOM   1574  CA  GLU A 105      39.155  80.228 -44.218  1.00 54.36           C  
ATOM   1575  HA  GLU A 105      39.847  81.057 -44.361  1.00 54.36           H  
ATOM   1576  C   GLU A 105      37.914  80.519 -45.077  1.00 54.36           C  
ATOM   1577  CB  GLU A 105      39.879  78.933 -44.631  1.00 54.36           C  
ATOM   1578  HB2 GLU A 105      40.640  78.705 -43.884  1.00 54.36           H  
ATOM   1579  HB3 GLU A 105      39.168  78.108 -44.664  1.00 54.36           H  
ATOM   1580  O   GLU A 105      37.941  81.394 -45.945  1.00 54.36           O  
ATOM   1581  CG  GLU A 105      40.575  79.076 -45.990  1.00 54.36           C  
ATOM   1582  HG2 GLU A 105      41.205  79.965 -45.966  1.00 54.36           H  
ATOM   1583  HG3 GLU A 105      39.823  79.224 -46.765  1.00 54.36           H  
ATOM   1584  CD  GLU A 105      41.431  77.848 -46.337  1.00 54.36           C  
ATOM   1585  OE1 GLU A 105      42.663  78.027 -46.488  1.00 54.36           O  
ATOM   1586  OE2 GLU A 105      40.843  76.758 -46.501  1.00 54.36           O  
ATOM   1587  N   ALA A 106      36.784  79.868 -44.782  1.00 51.92           N  
ATOM   1588  H   ALA A 106      36.824  79.155 -44.067  1.00 51.92           H  
ATOM   1589  CA  ALA A 106      35.537  80.054 -45.529  1.00 51.92           C  
ATOM   1590  HA  ALA A 106      35.742  79.871 -46.584  1.00 51.92           H  
ATOM   1591  C   ALA A 106      34.951  81.479 -45.422  1.00 51.92           C  
ATOM   1592  CB  ALA A 106      34.534  79.000 -45.046  1.00 51.92           C  
ATOM   1593  HB1 ALA A 106      33.610  79.083 -45.619  1.00 51.92           H  
ATOM   1594  HB2 ALA A 106      34.950  78.003 -45.185  1.00 51.92           H  
ATOM   1595  HB3 ALA A 106      34.315  79.151 -43.989  1.00 51.92           H  
ATOM   1596  O   ALA A 106      34.286  81.942 -46.348  1.00 51.92           O  
ATOM   1597  N   ALA A 107      35.212  82.192 -44.319  1.00 51.88           N  
ATOM   1598  H   ALA A 107      35.770  81.759 -43.598  1.00 51.88           H  
ATOM   1599  CA  ALA A 107      34.709  83.549 -44.082  1.00 51.88           C  
ATOM   1600  HA  ALA A 107      33.691  83.611 -44.467  1.00 51.88           H  
ATOM   1601  C   ALA A 107      35.519  84.658 -44.792  1.00 51.88           C  
ATOM   1602  CB  ALA A 107      34.649  83.767 -42.565  1.00 51.88           C  
ATOM   1603  HB1 ALA A 107      34.223  84.748 -42.352  1.00 51.88           H  
ATOM   1604  HB2 ALA A 107      34.026  83.001 -42.104  1.00 51.88           H  
ATOM   1605  HB3 ALA A 107      35.652  83.713 -42.143  1.00 51.88           H  
ATOM   1606  O   ALA A 107      35.051  85.793 -44.893  1.00 51.88           O  
ATOM   1607  N   LEU A 108      36.715  84.350 -45.317  1.00 54.59           N  
ATOM   1608  H   LEU A 108      37.030  83.394 -45.232  1.00 54.59           H  
ATOM   1609  CA  LEU A 108      37.615  85.314 -45.973  1.00 54.59           C  
ATOM   1610  HA  LEU A 108      37.949  86.021 -45.214  1.00 54.59           H  
ATOM   1611  C   LEU A 108      36.997  86.174 -47.104  1.00 54.59           C  
ATOM   1612  CB  LEU A 108      38.845  84.568 -46.532  1.00 54.59           C  
ATOM   1613  HB2 LEU A 108      39.402  85.248 -47.177  1.00 54.59           H  
ATOM   1614  HB3 LEU A 108      38.499  83.744 -47.156  1.00 54.59           H  
ATOM   1615  O   LEU A 108      37.385  87.343 -47.206  1.00 54.59           O  
ATOM   1616  CG  LEU A 108      39.823  84.011 -45.481  1.00 54.59           C  
ATOM   1617  HG  LEU A 108      39.282  83.398 -44.761  1.00 54.59           H  
ATOM   1618  CD1 LEU A 108      40.878  83.148 -46.176  1.00 54.59           C  
ATOM   1619 HD11 LEU A 108      40.388  82.327 -46.700  1.00 54.59           H  
ATOM   1620 HD12 LEU A 108      41.451  83.741 -46.889  1.00 54.59           H  
ATOM   1621 HD13 LEU A 108      41.550  82.719 -45.433  1.00 54.59           H  
ATOM   1622  CD2 LEU A 108      40.556  85.129 -44.733  1.00 54.59           C  
ATOM   1623 HD21 LEU A 108      41.274  84.686 -44.043  1.00 54.59           H  
ATOM   1624 HD22 LEU A 108      39.844  85.710 -44.147  1.00 54.59           H  
ATOM   1625 HD23 LEU A 108      41.078  85.779 -45.435  1.00 54.59           H  
ATOM   1626  N   PRO A 109      36.094  85.676 -47.982  1.00 53.55           N  
ATOM   1627  CA  PRO A 109      35.680  86.430 -49.170  1.00 53.55           C  
ATOM   1628  HA  PRO A 109      36.575  86.689 -49.737  1.00 53.55           H  
ATOM   1629  C   PRO A 109      34.912  87.719 -48.860  1.00 53.55           C  
ATOM   1630  CB  PRO A 109      34.829  85.465 -50.007  1.00 53.55           C  
ATOM   1631  HB2 PRO A 109      33.775  85.566 -49.749  1.00 53.55           H  
ATOM   1632  HB3 PRO A 109      34.974  85.623 -51.075  1.00 53.55           H  
ATOM   1633  O   PRO A 109      35.165  88.745 -49.501  1.00 53.55           O  
ATOM   1634  CG  PRO A 109      35.317  84.087 -49.569  1.00 53.55           C  
ATOM   1635  HG2 PRO A 109      34.560  83.318 -49.721  1.00 53.55           H  
ATOM   1636  HG3 PRO A 109      36.240  83.835 -50.091  1.00 53.55           H  
ATOM   1637  CD  PRO A 109      35.607  84.307 -48.090  1.00 53.55           C  
ATOM   1638  HD2 PRO A 109      34.684  84.210 -47.519  1.00 53.55           H  
ATOM   1639  HD3 PRO A 109      36.336  83.570 -47.752  1.00 53.55           H  
ATOM   1640  N   GLU A 110      34.007  87.671 -47.877  1.00 52.93           N  
ATOM   1641  H   GLU A 110      33.890  86.804 -47.373  1.00 52.93           H  
ATOM   1642  CA  GLU A 110      33.099  88.775 -47.533  1.00 52.93           C  
ATOM   1643  HA  GLU A 110      32.861  89.319 -48.447  1.00 52.93           H  
ATOM   1644  C   GLU A 110      33.725  89.815 -46.590  1.00 52.93           C  
ATOM   1645  CB  GLU A 110      31.763  88.242 -46.978  1.00 52.93           C  
ATOM   1646  HB2 GLU A 110      31.941  87.688 -46.057  1.00 52.93           H  
ATOM   1647  HB3 GLU A 110      31.131  89.101 -46.754  1.00 52.93           H  
ATOM   1648  O   GLU A 110      33.148  90.885 -46.398  1.00 52.93           O  
ATOM   1649  CG  GLU A 110      31.028  87.343 -47.990  1.00 52.93           C  
ATOM   1650  HG2 GLU A 110      31.153  87.775 -48.983  1.00 52.93           H  
ATOM   1651  HG3 GLU A 110      31.499  86.360 -47.998  1.00 52.93           H  
ATOM   1652  CD  GLU A 110      29.520  87.193 -47.714  1.00 52.93           C  
ATOM   1653  OE1 GLU A 110      28.804  86.859 -48.686  1.00 52.93           O  
ATOM   1654  OE2 GLU A 110      29.088  87.435 -46.565  1.00 52.93           O  
ATOM   1655  N   VAL A 111      34.930  89.560 -46.055  1.00 53.94           N  
ATOM   1656  H   VAL A 111      35.346  88.658 -46.244  1.00 53.94           H  
ATOM   1657  CA  VAL A 111      35.664  90.506 -45.194  1.00 53.94           C  
ATOM   1658  HA  VAL A 111      35.106  90.610 -44.263  1.00 53.94           H  
ATOM   1659  C   VAL A 111      35.787  91.868 -45.896  1.00 53.94           C  
ATOM   1660  CB  VAL A 111      37.069  89.981 -44.828  1.00 53.94           C  
ATOM   1661  HB  VAL A 111      37.630  89.785 -45.742  1.00 53.94           H  
ATOM   1662  O   VAL A 111      36.419  91.931 -46.962  1.00 53.94           O  
ATOM   1663  CG1 VAL A 111      37.859  90.994 -43.983  1.00 53.94           C  
ATOM   1664 HG11 VAL A 111      37.304  91.241 -43.078  1.00 53.94           H  
ATOM   1665 HG12 VAL A 111      38.821  90.567 -43.700  1.00 53.94           H  
ATOM   1666 HG13 VAL A 111      38.048  91.908 -44.546  1.00 53.94           H  
ATOM   1667  CG2 VAL A 111      36.981  88.685 -44.017  1.00 53.94           C  
ATOM   1668 HG21 VAL A 111      37.981  88.317 -43.789  1.00 53.94           H  
ATOM   1669 HG22 VAL A 111      36.438  88.855 -43.087  1.00 53.94           H  
ATOM   1670 HG23 VAL A 111      36.461  87.919 -44.590  1.00 53.94           H  
ATOM   1671  N   PRO A 112      35.241  92.966 -45.330  1.00 60.77           N  
ATOM   1672  CA  PRO A 112      35.267  94.283 -45.956  1.00 60.77           C  
ATOM   1673  HA  PRO A 112      34.629  94.244 -46.838  1.00 60.77           H  
ATOM   1674  C   PRO A 112      36.678  94.712 -46.360  1.00 60.77           C  
ATOM   1675  CB  PRO A 112      34.650  95.244 -44.936  1.00 60.77           C  
ATOM   1676  HB2 PRO A 112      34.135  96.075 -45.419  1.00 60.77           H  
ATOM   1677  HB3 PRO A 112      35.414  95.612 -44.251  1.00 60.77           H  
ATOM   1678  O   PRO A 112      37.649  94.498 -45.632  1.00 60.77           O  
ATOM   1679  CG  PRO A 112      33.682  94.345 -44.171  1.00 60.77           C  
ATOM   1680  HG2 PRO A 112      33.472  94.729 -43.173  1.00 60.77           H  
ATOM   1681  HG3 PRO A 112      32.761  94.224 -44.742  1.00 60.77           H  
ATOM   1682  CD  PRO A 112      34.431  93.015 -44.119  1.00 60.77           C  
ATOM   1683  HD2 PRO A 112      35.082  92.992 -43.244  1.00 60.77           H  
ATOM   1684  HD3 PRO A 112      33.712  92.198 -44.078  1.00 60.77           H  
ATOM   1685  N   ALA A 113      36.796  95.348 -47.529  1.00 57.06           N  
ATOM   1686  H   ALA A 113      35.961  95.488 -48.080  1.00 57.06           H  
ATOM   1687  CA  ALA A 113      38.088  95.697 -48.126  1.00 57.06           C  
ATOM   1688  HA  ALA A 113      38.637  94.775 -48.315  1.00 57.06           H  
ATOM   1689  C   ALA A 113      38.985  96.570 -47.222  1.00 57.06           C  
ATOM   1690  CB  ALA A 113      37.816  96.387 -49.469  1.00 57.06           C  
ATOM   1691  HB1 ALA A 113      37.237  95.728 -50.117  1.00 57.06           H  
ATOM   1692  HB2 ALA A 113      37.269  97.315 -49.309  1.00 57.06           H  
ATOM   1693  HB3 ALA A 113      38.765  96.614 -49.956  1.00 57.06           H  
ATOM   1694  O   ALA A 113      40.199  96.553 -47.385  1.00 57.06           O  
ATOM   1695  N   THR A 114      38.394  97.303 -46.274  1.00 56.06           N  
ATOM   1696  H   THR A 114      37.391  97.238 -46.171  1.00 56.06           H  
ATOM   1697  CA  THR A 114      39.077  98.157 -45.291  1.00 56.06           C  
ATOM   1698  HA  THR A 114      39.867  98.721 -45.787  1.00 56.06           H  
ATOM   1699  C   THR A 114      39.742  97.391 -44.147  1.00 56.06           C  
ATOM   1700  CB  THR A 114      38.067  99.145 -44.683  1.00 56.06           C  
ATOM   1701  HB  THR A 114      38.489  99.607 -43.790  1.00 56.06           H  
ATOM   1702  O   THR A 114      40.828  97.766 -43.728  1.00 56.06           O  
ATOM   1703  CG2 THR A 114      37.700 100.246 -45.678  1.00 56.06           C  
ATOM   1704 HG21 THR A 114      37.240  99.815 -46.567  1.00 56.06           H  
ATOM   1705 HG22 THR A 114      38.599 100.794 -45.963  1.00 56.06           H  
ATOM   1706 HG23 THR A 114      36.999 100.936 -45.208  1.00 56.06           H  
ATOM   1707  OG1 THR A 114      36.858  98.484 -44.355  1.00 56.06           O  
ATOM   1708  HG1 THR A 114      36.853  98.323 -43.409  1.00 56.06           H  
ATOM   1709  N   GLU A 115      39.119  96.329 -43.632  1.00 57.66           N  
ATOM   1710  H   GLU A 115      38.243  96.035 -44.041  1.00 57.66           H  
ATOM   1711  CA  GLU A 115      39.606  95.592 -42.446  1.00 57.66           C  
ATOM   1712  HA  GLU A 115      40.232  96.244 -41.837  1.00 57.66           H  
ATOM   1713  C   GLU A 115      40.482  94.387 -42.824  1.00 57.66           C  
ATOM   1714  CB  GLU A 115      38.408  95.166 -41.586  1.00 57.66           C  
ATOM   1715  HB2 GLU A 115      37.698  94.621 -42.208  1.00 57.66           H  
ATOM   1716  HB3 GLU A 115      38.759  94.509 -40.790  1.00 57.66           H  
ATOM   1717  O   GLU A 115      41.282  93.893 -42.026  1.00 57.66           O  
ATOM   1718  CG  GLU A 115      37.722  96.391 -40.956  1.00 57.66           C  
ATOM   1719  HG2 GLU A 115      37.444  97.088 -41.747  1.00 57.66           H  
ATOM   1720  HG3 GLU A 115      38.437  96.896 -40.306  1.00 57.66           H  
ATOM   1721  CD  GLU A 115      36.460  96.050 -40.151  1.00 57.66           C  
ATOM   1722  OE1 GLU A 115      35.728  97.015 -39.836  1.00 57.66           O  
ATOM   1723  OE2 GLU A 115      36.209  94.849 -39.903  1.00 57.66           O  
ATOM   1724  N   ARG A 116      40.390  93.962 -44.090  1.00 56.56           N  
ATOM   1725  H   ARG A 116      39.684  94.411 -44.655  1.00 56.56           H  
ATOM   1726  CA  ARG A 116      41.181  92.887 -44.704  1.00 56.56           C  
ATOM   1727  HA  ARG A 116      40.910  91.945 -44.227  1.00 56.56           H  
ATOM   1728  C   ARG A 116      42.698  93.052 -44.513  1.00 56.56           C  
ATOM   1729  CB  ARG A 116      40.780  92.852 -46.189  1.00 56.56           C  
ATOM   1730  HB2 ARG A 116      41.179  93.735 -46.690  1.00 56.56           H  
ATOM   1731  HB3 ARG A 116      39.693  92.895 -46.247  1.00 56.56           H  
ATOM   1732  O   ARG A 116      43.409  92.054 -44.462  1.00 56.56           O  
ATOM   1733  CG  ARG A 116      41.245  91.592 -46.932  1.00 56.56           C  
ATOM   1734  HG2 ARG A 116      40.881  90.706 -46.411  1.00 56.56           H  
ATOM   1735  HG3 ARG A 116      42.334  91.565 -46.946  1.00 56.56           H  
ATOM   1736  CD  ARG A 116      40.733  91.576 -48.382  1.00 56.56           C  
ATOM   1737  HD2 ARG A 116      41.200  90.728 -48.883  1.00 56.56           H  
ATOM   1738  HD3 ARG A 116      41.052  92.491 -48.880  1.00 56.56           H  
ATOM   1739  NE  ARG A 116      39.259  91.451 -48.462  1.00 56.56           N  
ATOM   1740  HE  ARG A 116      38.724  91.715 -47.646  1.00 56.56           H  
ATOM   1741  NH1 ARG A 116      39.088  90.511 -50.555  1.00 56.56           N  
ATOM   1742 HH11 ARG A 116      40.091  90.573 -50.660  1.00 56.56           H  
ATOM   1743 HH12 ARG A 116      38.499  90.059 -51.239  1.00 56.56           H  
ATOM   1744  NH2 ARG A 116      37.267  90.755 -49.296  1.00 56.56           N  
ATOM   1745 HH21 ARG A 116      36.840  91.058 -48.432  1.00 56.56           H  
ATOM   1746 HH22 ARG A 116      36.720  90.101 -49.836  1.00 56.56           H  
ATOM   1747  CZ  ARG A 116      38.549  90.909 -49.437  1.00 56.56           C  
ATOM   1748  N   GLU A 117      43.186  94.287 -44.394  1.00 58.36           N  
ATOM   1749  H   GLU A 117      42.529  95.053 -44.419  1.00 58.36           H  
ATOM   1750  CA  GLU A 117      44.608  94.612 -44.216  1.00 58.36           C  
ATOM   1751  HA  GLU A 117      45.194  93.979 -44.881  1.00 58.36           H  
ATOM   1752  C   GLU A 117      45.116  94.343 -42.782  1.00 58.36           C  
ATOM   1753  CB  GLU A 117      44.808  96.075 -44.659  1.00 58.36           C  
ATOM   1754  HB2 GLU A 117      44.310  96.206 -45.620  1.00 58.36           H  
ATOM   1755  HB3 GLU A 117      44.334  96.740 -43.938  1.00 58.36           H  
ATOM   1756  O   GLU A 117      46.229  93.845 -42.607  1.00 58.36           O  
ATOM   1757  CG  GLU A 117      46.279  96.475 -44.839  1.00 58.36           C  
ATOM   1758  HG2 GLU A 117      46.754  96.551 -43.860  1.00 58.36           H  
ATOM   1759  HG3 GLU A 117      46.788  95.689 -45.397  1.00 58.36           H  
ATOM   1760  CD  GLU A 117      46.416  97.812 -45.591  1.00 58.36           C  
ATOM   1761  OE1 GLU A 117      47.112  97.825 -46.633  1.00 58.36           O  
ATOM   1762  OE2 GLU A 117      45.836  98.816 -45.120  1.00 58.36           O  
ATOM   1763  N   GLU A 118      44.301  94.587 -41.748  1.00 57.69           N  
ATOM   1764  H   GLU A 118      43.368  94.929 -41.930  1.00 57.69           H  
ATOM   1765  CA  GLU A 118      44.685  94.335 -40.347  1.00 57.69           C  
ATOM   1766  HA  GLU A 118      45.736  94.600 -40.233  1.00 57.69           H  
ATOM   1767  C   GLU A 118      44.563  92.846 -39.970  1.00 57.69           C  
ATOM   1768  CB  GLU A 118      43.880  95.252 -39.405  1.00 57.69           C  
ATOM   1769  HB2 GLU A 118      42.840  94.929 -39.380  1.00 57.69           H  
ATOM   1770  HB3 GLU A 118      43.926  96.271 -39.791  1.00 57.69           H  
ATOM   1771  O   GLU A 118      45.361  92.332 -39.179  1.00 57.69           O  
ATOM   1772  CG  GLU A 118      44.470  95.241 -37.982  1.00 57.69           C  
ATOM   1773  HG2 GLU A 118      44.349  94.243 -37.560  1.00 57.69           H  
ATOM   1774  HG3 GLU A 118      45.539  95.442 -38.052  1.00 57.69           H  
ATOM   1775  CD  GLU A 118      43.844  96.254 -37.007  1.00 57.69           C  
ATOM   1776  OE1 GLU A 118      44.430  96.401 -35.907  1.00 57.69           O  
ATOM   1777  OE2 GLU A 118      42.788  96.840 -37.328  1.00 57.69           O  
ATOM   1778  N   LEU A 119      43.629  92.120 -40.603  1.00 54.91           N  
ATOM   1779  H   LEU A 119      42.989  92.613 -41.208  1.00 54.91           H  
ATOM   1780  CA  LEU A 119      43.467  90.670 -40.441  1.00 54.91           C  
ATOM   1781  HA  LEU A 119      43.206  90.475 -39.401  1.00 54.91           H  
ATOM   1782  C   LEU A 119      44.774  89.910 -40.749  1.00 54.91           C  
ATOM   1783  CB  LEU A 119      42.312  90.207 -41.356  1.00 54.91           C  
ATOM   1784  HB2 LEU A 119      42.651  90.263 -42.390  1.00 54.91           H  
ATOM   1785  HB3 LEU A 119      41.470  90.892 -41.250  1.00 54.91           H  
ATOM   1786  O   LEU A 119      45.191  89.043 -39.976  1.00 54.91           O  
ATOM   1787  CG  LEU A 119      41.818  88.776 -41.065  1.00 54.91           C  
ATOM   1788  HG  LEU A 119      42.672  88.107 -40.956  1.00 54.91           H  
ATOM   1789  CD1 LEU A 119      40.971  88.721 -39.790  1.00 54.91           C  
ATOM   1790 HD11 LEU A 119      40.110  89.382 -39.884  1.00 54.91           H  
ATOM   1791 HD12 LEU A 119      41.567  89.023 -38.929  1.00 54.91           H  
ATOM   1792 HD13 LEU A 119      40.620  87.702 -39.629  1.00 54.91           H  
ATOM   1793  CD2 LEU A 119      40.959  88.265 -42.221  1.00 54.91           C  
ATOM   1794 HD21 LEU A 119      40.087  88.905 -42.351  1.00 54.91           H  
ATOM   1795 HD22 LEU A 119      40.627  87.248 -42.013  1.00 54.91           H  
ATOM   1796 HD23 LEU A 119      41.545  88.255 -43.141  1.00 54.91           H  
ATOM   1797  N   VAL A 120      45.462  90.287 -41.834  1.00 58.05           N  
ATOM   1798  H   VAL A 120      45.071  91.029 -42.397  1.00 58.05           H  
ATOM   1799  CA  VAL A 120      46.739  89.684 -42.262  1.00 58.05           C  
ATOM   1800  HA  VAL A 120      46.596  88.609 -42.369  1.00 58.05           H  
ATOM   1801  C   VAL A 120      47.835  89.882 -41.206  1.00 58.05           C  
ATOM   1802  CB  VAL A 120      47.166  90.247 -43.637  1.00 58.05           C  
ATOM   1803  HB  VAL A 120      47.200  91.335 -43.582  1.00 58.05           H  
ATOM   1804  O   VAL A 120      48.475  88.912 -40.797  1.00 58.05           O  
ATOM   1805  CG1 VAL A 120      48.545  89.743 -44.083  1.00 58.05           C  
ATOM   1806 HG11 VAL A 120      48.773  90.119 -45.080  1.00 58.05           H  
ATOM   1807 HG12 VAL A 120      49.321  90.101 -43.406  1.00 58.05           H  
ATOM   1808 HG13 VAL A 120      48.562  88.653 -44.097  1.00 58.05           H  
ATOM   1809  CG2 VAL A 120      46.164  89.839 -44.727  1.00 58.05           C  
ATOM   1810 HG21 VAL A 120      46.455  90.283 -45.679  1.00 58.05           H  
ATOM   1811 HG22 VAL A 120      45.165  90.196 -44.477  1.00 58.05           H  
ATOM   1812 HG23 VAL A 120      46.138  88.754 -44.826  1.00 58.05           H  
ATOM   1813  N   GLN A 121      47.996  91.103 -40.679  1.00 57.20           N  
ATOM   1814  H   GLN A 121      47.391  91.841 -41.008  1.00 57.20           H  
ATOM   1815  CA  GLN A 121      49.030  91.442 -39.680  1.00 57.20           C  
ATOM   1816  HA  GLN A 121      50.013  91.225 -40.097  1.00 57.20           H  
ATOM   1817  C   GLN A 121      48.899  90.678 -38.349  1.00 57.20           C  
ATOM   1818  CB  GLN A 121      48.942  92.932 -39.322  1.00 57.20           C  
ATOM   1819  HB2 GLN A 121      47.962  93.137 -38.893  1.00 57.20           H  
ATOM   1820  HB3 GLN A 121      49.691  93.136 -38.557  1.00 57.20           H  
ATOM   1821  O   GLN A 121      49.802  90.708 -37.497  1.00 57.20           O  
ATOM   1822  CG  GLN A 121      49.180  93.907 -40.478  1.00 57.20           C  
ATOM   1823  HG2 GLN A 121      50.161  93.726 -40.919  1.00 57.20           H  
ATOM   1824  HG3 GLN A 121      48.422  93.753 -41.247  1.00 57.20           H  
ATOM   1825  CD  GLN A 121      49.115  95.355 -39.996  1.00 57.20           C  
ATOM   1826  NE2 GLN A 121      48.781  96.286 -40.860  1.00 57.20           N  
ATOM   1827 HE21 GLN A 121      48.480  96.030 -41.790  1.00 57.20           H  
ATOM   1828 HE22 GLN A 121      48.658  97.220 -40.496  1.00 57.20           H  
ATOM   1829  OE1 GLN A 121      49.365  95.677 -38.842  1.00 57.20           O  
ATOM   1830  N   ARG A 122      47.739  90.072 -38.082  1.00 56.85           N  
ATOM   1831  H   ARG A 122      47.006  90.128 -38.775  1.00 56.85           H  
ATOM   1832  CA  ARG A 122      47.486  89.348 -36.832  1.00 56.85           C  
ATOM   1833  HA  ARG A 122      48.139  89.755 -36.061  1.00 56.85           H  
ATOM   1834  C   ARG A 122      47.868  87.870 -36.925  1.00 56.85           C  
ATOM   1835  CB  ARG A 122      46.040  89.612 -36.393  1.00 56.85           C  
ATOM   1836  HB2 ARG A 122      45.793  90.649 -36.622  1.00 56.85           H  
ATOM   1837  HB3 ARG A 122      45.355  88.969 -36.945  1.00 56.85           H  
ATOM   1838  O   ARG A 122      48.332  87.329 -35.924  1.00 56.85           O  
ATOM   1839  CG  ARG A 122      45.874  89.399 -34.882  1.00 56.85           C  
ATOM   1840  HG2 ARG A 122      46.685  89.899 -34.351  1.00 56.85           H  
ATOM   1841  HG3 ARG A 122      45.904  88.333 -34.658  1.00 56.85           H  
ATOM   1842  CD  ARG A 122      44.546  89.997 -34.410  1.00 56.85           C  
ATOM   1843  HD2 ARG A 122      44.531  91.055 -34.672  1.00 56.85           H  
ATOM   1844  HD3 ARG A 122      43.730  89.499 -34.933  1.00 56.85           H  
ATOM   1845  NE  ARG A 122      44.368  89.839 -32.953  1.00 56.85           N  
ATOM   1846  HE  ARG A 122      44.917  89.119 -32.506  1.00 56.85           H  
ATOM   1847  NH1 ARG A 122      42.682  91.381 -32.702  1.00 56.85           N  
ATOM   1848 HH11 ARG A 122      41.996  91.857 -32.133  1.00 56.85           H  
ATOM   1849 HH12 ARG A 122      42.737  91.602 -33.686  1.00 56.85           H  
ATOM   1850  NH2 ARG A 122      43.376  90.208 -30.936  1.00 56.85           N  
ATOM   1851 HH21 ARG A 122      43.930  89.470 -30.525  1.00 56.85           H  
ATOM   1852 HH22 ARG A 122      42.666  90.672 -30.388  1.00 56.85           H  
ATOM   1853  CZ  ARG A 122      43.481  90.477 -32.208  1.00 56.85           C  
ATOM   1854  N   LEU A 123      47.771  87.267 -38.113  1.00 51.80           N  
ATOM   1855  H   LEU A 123      47.422  87.811 -38.889  1.00 51.80           H  
ATOM   1856  CA  LEU A 123      48.161  85.876 -38.376  1.00 51.80           C  
ATOM   1857  HA  LEU A 123      47.687  85.227 -37.639  1.00 51.80           H  
ATOM   1858  C   LEU A 123      49.678  85.656 -38.240  1.00 51.80           C  
ATOM   1859  CB  LEU A 123      47.673  85.484 -39.787  1.00 51.80           C  
ATOM   1860  HB2 LEU A 123      47.988  86.254 -40.490  1.00 51.80           H  
ATOM   1861  HB3 LEU A 123      48.157  84.554 -40.086  1.00 51.80           H  
ATOM   1862  O   LEU A 123      50.111  84.731 -37.554  1.00 51.80           O  
ATOM   1863  CG  LEU A 123      46.147  85.293 -39.897  1.00 51.80           C  
ATOM   1864  HG  LEU A 123      45.636  86.124 -39.410  1.00 51.80           H  
ATOM   1865  CD1 LEU A 123      45.721  85.263 -41.364  1.00 51.80           C  
ATOM   1866 HD11 LEU A 123      46.215  84.443 -41.884  1.00 51.80           H  
ATOM   1867 HD12 LEU A 123      45.984  86.207 -41.841  1.00 51.80           H  
ATOM   1868 HD13 LEU A 123      44.641  85.131 -41.431  1.00 51.80           H  
ATOM   1869  CD2 LEU A 123      45.703  83.981 -39.245  1.00 51.80           C  
ATOM   1870 HD21 LEU A 123      46.203  83.136 -39.719  1.00 51.80           H  
ATOM   1871 HD22 LEU A 123      45.931  83.986 -38.179  1.00 51.80           H  
ATOM   1872 HD23 LEU A 123      44.626  83.862 -39.365  1.00 51.80           H  
ATOM   1873  N   GLU A 124      50.494  86.534 -38.835  1.00 56.05           N  
ATOM   1874  H   GLU A 124      50.076  87.256 -39.404  1.00 56.05           H  
ATOM   1875  CA  GLU A 124      51.956  86.350 -38.933  1.00 56.05           C  
ATOM   1876  HA  GLU A 124      52.166  85.459 -39.526  1.00 56.05           H  
ATOM   1877  C   GLU A 124      52.657  86.173 -37.574  1.00 56.05           C  
ATOM   1878  CB  GLU A 124      52.584  87.563 -39.637  1.00 56.05           C  
ATOM   1879  HB2 GLU A 124      52.352  88.459 -39.061  1.00 56.05           H  
ATOM   1880  HB3 GLU A 124      53.666  87.433 -39.643  1.00 56.05           H  
ATOM   1881  O   GLU A 124      53.626  85.421 -37.453  1.00 56.05           O  
ATOM   1882  CG  GLU A 124      52.116  87.753 -41.086  1.00 56.05           C  
ATOM   1883  HG2 GLU A 124      51.049  87.974 -41.098  1.00 56.05           H  
ATOM   1884  HG3 GLU A 124      52.278  86.822 -41.630  1.00 56.05           H  
ATOM   1885  CD  GLU A 124      52.884  88.900 -41.759  1.00 56.05           C  
ATOM   1886  OE1 GLU A 124      53.444  88.663 -42.852  1.00 56.05           O  
ATOM   1887  OE2 GLU A 124      52.932  89.995 -41.151  1.00 56.05           O  
ATOM   1888  N   ARG A 125      52.164  86.847 -36.526  1.00 52.88           N  
ATOM   1889  H   ARG A 125      51.321  87.379 -36.687  1.00 52.88           H  
ATOM   1890  CA  ARG A 125      52.820  86.894 -35.208  1.00 52.88           C  
ATOM   1891  HA  ARG A 125      53.873  87.130 -35.362  1.00 52.88           H  
ATOM   1892  C   ARG A 125      52.839  85.557 -34.465  1.00 52.88           C  
ATOM   1893  CB  ARG A 125      52.176  87.997 -34.349  1.00 52.88           C  
ATOM   1894  HB2 ARG A 125      51.104  88.040 -34.542  1.00 52.88           H  
ATOM   1895  HB3 ARG A 125      52.323  87.766 -33.293  1.00 52.88           H  
ATOM   1896  O   ARG A 125      53.760  85.331 -33.682  1.00 52.88           O  
ATOM   1897  CG  ARG A 125      52.831  89.356 -34.632  1.00 52.88           C  
ATOM   1898  HG2 ARG A 125      53.872  89.307 -34.313  1.00 52.88           H  
ATOM   1899  HG3 ARG A 125      52.814  89.566 -35.701  1.00 52.88           H  
ATOM   1900  CD  ARG A 125      52.145  90.499 -33.874  1.00 52.88           C  
ATOM   1901  HD2 ARG A 125      52.851  91.326 -33.804  1.00 52.88           H  
ATOM   1902  HD3 ARG A 125      51.891  90.168 -32.867  1.00 52.88           H  
ATOM   1903  NE  ARG A 125      50.941  90.967 -34.584  1.00 52.88           N  
ATOM   1904  HE  ARG A 125      50.750  90.551 -35.485  1.00 52.88           H  
ATOM   1905  NH1 ARG A 125      50.357  92.705 -33.189  1.00 52.88           N  
ATOM   1906 HH11 ARG A 125      49.784  93.520 -33.026  1.00 52.88           H  
ATOM   1907 HH12 ARG A 125      51.092  92.437 -32.550  1.00 52.88           H  
ATOM   1908  NH2 ARG A 125      49.261  92.372 -35.115  1.00 52.88           N  
ATOM   1909 HH21 ARG A 125      49.239  91.920 -36.018  1.00 52.88           H  
ATOM   1910 HH22 ARG A 125      48.724  93.218 -34.987  1.00 52.88           H  
ATOM   1911  CZ  ARG A 125      50.191  92.009 -34.282  1.00 52.88           C  
ATOM   1912  N   MET A 126      51.857  84.679 -34.677  1.00 49.96           N  
ATOM   1913  H   MET A 126      51.167  84.885 -35.385  1.00 49.96           H  
ATOM   1914  CA  MET A 126      51.725  83.448 -33.880  1.00 49.96           C  
ATOM   1915  HA  MET A 126      52.008  83.675 -32.852  1.00 49.96           H  
ATOM   1916  C   MET A 126      52.682  82.327 -34.319  1.00 49.96           C  
ATOM   1917  CB  MET A 126      50.258  82.993 -33.850  1.00 49.96           C  
ATOM   1918  HB2 MET A 126      50.206  82.002 -33.399  1.00 49.96           H  
ATOM   1919  HB3 MET A 126      49.861  82.940 -34.863  1.00 49.96           H  
ATOM   1920  O   MET A 126      53.047  81.486 -33.499  1.00 49.96           O  
ATOM   1921  CG  MET A 126      49.417  83.966 -33.007  1.00 49.96           C  
ATOM   1922  HG2 MET A 126      49.492  84.959 -33.450  1.00 49.96           H  
ATOM   1923  HG3 MET A 126      49.842  84.015 -32.004  1.00 49.96           H  
ATOM   1924  SD  MET A 126      47.651  83.580 -32.850  1.00 49.96           S  
ATOM   1925  CE  MET A 126      47.702  82.004 -31.950  1.00 49.96           C  
ATOM   1926  HE1 MET A 126      48.257  82.126 -31.020  1.00 49.96           H  
ATOM   1927  HE2 MET A 126      46.684  81.687 -31.723  1.00 49.96           H  
ATOM   1928  HE3 MET A 126      48.178  81.240 -32.565  1.00 49.96           H  
ATOM   1929  N   LEU A 127      53.172  82.352 -35.564  1.00 49.83           N  
ATOM   1930  H   LEU A 127      52.859  83.088 -36.180  1.00 49.83           H  
ATOM   1931  CA  LEU A 127      54.114  81.356 -36.107  1.00 49.83           C  
ATOM   1932  HA  LEU A 127      53.670  80.366 -36.006  1.00 49.83           H  
ATOM   1933  C   LEU A 127      55.470  81.298 -35.376  1.00 49.83           C  
ATOM   1934  CB  LEU A 127      54.336  81.676 -37.601  1.00 49.83           C  
ATOM   1935  HB2 LEU A 127      54.340  82.757 -37.735  1.00 49.83           H  
ATOM   1936  HB3 LEU A 127      55.317  81.315 -37.909  1.00 49.83           H  
ATOM   1937  O   LEU A 127      56.169  80.287 -35.445  1.00 49.83           O  
ATOM   1938  CG  LEU A 127      53.282  81.042 -38.525  1.00 49.83           C  
ATOM   1939  HG  LEU A 127      52.292  81.155 -38.084  1.00 49.83           H  
ATOM   1940  CD1 LEU A 127      53.288  81.734 -39.888  1.00 49.83           C  
ATOM   1941 HD11 LEU A 127      52.535  81.282 -40.533  1.00 49.83           H  
ATOM   1942 HD12 LEU A 127      54.268  81.643 -40.356  1.00 49.83           H  
ATOM   1943 HD13 LEU A 127      53.045  82.789 -39.763  1.00 49.83           H  
ATOM   1944  CD2 LEU A 127      53.577  79.555 -38.747  1.00 49.83           C  
ATOM   1945 HD21 LEU A 127      53.554  79.020 -37.797  1.00 49.83           H  
ATOM   1946 HD22 LEU A 127      54.555  79.426 -39.210  1.00 49.83           H  
ATOM   1947 HD23 LEU A 127      52.814  79.128 -39.398  1.00 49.83           H  
ATOM   1948  N   ALA A 128      55.872  82.370 -34.687  1.00 46.54           N  
ATOM   1949  H   ALA A 128      55.247  83.162 -34.640  1.00 46.54           H  
ATOM   1950  CA  ALA A 128      57.235  82.526 -34.177  1.00 46.54           C  
ATOM   1951  HA  ALA A 128      57.928  82.291 -34.984  1.00 46.54           H  
ATOM   1952  C   ALA A 128      57.603  81.603 -32.994  1.00 46.54           C  
ATOM   1953  CB  ALA A 128      57.419  84.004 -33.810  1.00 46.54           C  
ATOM   1954  HB1 ALA A 128      58.441  84.173 -33.471  1.00 46.54           H  
ATOM   1955  HB2 ALA A 128      57.227  84.630 -34.682  1.00 46.54           H  
ATOM   1956  HB3 ALA A 128      56.728  84.280 -33.014  1.00 46.54           H  
ATOM   1957  O   ALA A 128      58.786  81.337 -32.775  1.00 46.54           O  
ATOM   1958  N   ALA A 129      56.627  81.115 -32.220  1.00 42.73           N  
ATOM   1959  H   ALA A 129      55.671  81.313 -32.479  1.00 42.73           H  
ATOM   1960  CA  ALA A 129      56.873  80.505 -30.905  1.00 42.73           C  
ATOM   1961  HA  ALA A 129      57.645  81.087 -30.403  1.00 42.73           H  
ATOM   1962  C   ALA A 129      57.384  79.042 -30.922  1.00 42.73           C  
ATOM   1963  CB  ALA A 129      55.584  80.649 -30.084  1.00 42.73           C  
ATOM   1964  HB1 ALA A 129      55.295  81.699 -30.023  1.00 42.73           H  
ATOM   1965  HB2 ALA A 129      54.779  80.081 -30.550  1.00 42.73           H  
ATOM   1966  HB3 ALA A 129      55.746  80.269 -29.076  1.00 42.73           H  
ATOM   1967  O   ALA A 129      57.772  78.517 -29.882  1.00 42.73           O  
ATOM   1968  N   LEU A 130      57.395  78.374 -32.082  1.00 42.01           N  
ATOM   1969  H   LEU A 130      57.102  78.891 -32.898  1.00 42.01           H  
ATOM   1970  CA  LEU A 130      57.423  76.903 -32.194  1.00 42.01           C  
ATOM   1971  HA  LEU A 130      56.630  76.500 -31.563  1.00 42.01           H  
ATOM   1972  C   LEU A 130      58.708  76.161 -31.758  1.00 42.01           C  
ATOM   1973  CB  LEU A 130      57.121  76.552 -33.668  1.00 42.01           C  
ATOM   1974  HB2 LEU A 130      57.457  75.536 -33.874  1.00 42.01           H  
ATOM   1975  HB3 LEU A 130      57.698  77.218 -34.310  1.00 42.01           H  
ATOM   1976  O   LEU A 130      58.637  74.975 -31.458  1.00 42.01           O  
ATOM   1977  CG  LEU A 130      55.631  76.640 -34.049  1.00 42.01           C  
ATOM   1978  HG  LEU A 130      55.202  77.558 -33.647  1.00 42.01           H  
ATOM   1979  CD1 LEU A 130      55.483  76.660 -35.570  1.00 42.01           C  
ATOM   1980 HD11 LEU A 130      55.911  75.757 -36.004  1.00 42.01           H  
ATOM   1981 HD12 LEU A 130      54.426  76.715 -35.832  1.00 42.01           H  
ATOM   1982 HD13 LEU A 130      55.983  77.539 -35.977  1.00 42.01           H  
ATOM   1983  CD2 LEU A 130      54.854  75.435 -33.514  1.00 42.01           C  
ATOM   1984 HD21 LEU A 130      54.903  75.403 -32.425  1.00 42.01           H  
ATOM   1985 HD22 LEU A 130      55.261  74.508 -33.916  1.00 42.01           H  
ATOM   1986 HD23 LEU A 130      53.806  75.517 -33.804  1.00 42.01           H  
ATOM   1987  N   ARG A 131      59.896  76.777 -31.817  1.00 39.57           N  
ATOM   1988  H   ARG A 131      59.884  77.775 -31.975  1.00 39.57           H  
ATOM   1989  CA  ARG A 131      61.165  76.021 -31.984  1.00 39.57           C  
ATOM   1990  HA  ARG A 131      60.914  75.141 -32.576  1.00 39.57           H  
ATOM   1991  C   ARG A 131      61.925  75.365 -30.795  1.00 39.57           C  
ATOM   1992  CB  ARG A 131      62.151  76.868 -32.814  1.00 39.57           C  
ATOM   1993  HB2 ARG A 131      62.091  77.912 -32.509  1.00 39.57           H  
ATOM   1994  HB3 ARG A 131      63.168  76.526 -32.625  1.00 39.57           H  
ATOM   1995  O   ARG A 131      62.705  74.476 -31.126  1.00 39.57           O  
ATOM   1996  CG  ARG A 131      61.893  76.740 -34.322  1.00 39.57           C  
ATOM   1997  HG2 ARG A 131      61.906  75.686 -34.598  1.00 39.57           H  
ATOM   1998  HG3 ARG A 131      60.917  77.161 -34.565  1.00 39.57           H  
ATOM   1999  CD  ARG A 131      62.986  77.475 -35.109  1.00 39.57           C  
ATOM   2000  HD2 ARG A 131      62.936  78.535 -34.860  1.00 39.57           H  
ATOM   2001  HD3 ARG A 131      63.958  77.085 -34.805  1.00 39.57           H  
ATOM   2002  NE  ARG A 131      62.823  77.291 -36.564  1.00 39.57           N  
ATOM   2003  HE  ARG A 131      62.127  76.619 -36.854  1.00 39.57           H  
ATOM   2004  NH1 ARG A 131      64.410  78.804 -37.248  1.00 39.57           N  
ATOM   2005 HH11 ARG A 131      64.612  79.004 -36.278  1.00 39.57           H  
ATOM   2006 HH12 ARG A 131      64.900  79.286 -37.988  1.00 39.57           H  
ATOM   2007  NH2 ARG A 131      63.237  77.670 -38.771  1.00 39.57           N  
ATOM   2008 HH21 ARG A 131      62.520  77.002 -39.016  1.00 39.57           H  
ATOM   2009 HH22 ARG A 131      63.731  78.162 -39.501  1.00 39.57           H  
ATOM   2010  CZ  ARG A 131      63.489  77.919 -37.517  1.00 39.57           C  
ATOM   2011  N   PRO A 132      61.917  75.796 -29.510  1.00 30.79           N  
ATOM   2012  CA  PRO A 132      63.240  75.985 -28.876  1.00 30.79           C  
ATOM   2013  HA  PRO A 132      63.921  76.295 -29.668  1.00 30.79           H  
ATOM   2014  C   PRO A 132      63.955  74.812 -28.162  1.00 30.79           C  
ATOM   2015  CB  PRO A 132      63.100  77.199 -27.944  1.00 30.79           C  
ATOM   2016  HB2 PRO A 132      63.970  77.853 -28.006  1.00 30.79           H  
ATOM   2017  HB3 PRO A 132      62.951  76.876 -26.914  1.00 30.79           H  
ATOM   2018  O   PRO A 132      65.144  74.622 -28.407  1.00 30.79           O  
ATOM   2019  CG  PRO A 132      61.836  77.900 -28.432  1.00 30.79           C  
ATOM   2020  HG2 PRO A 132      61.357  78.477 -27.641  1.00 30.79           H  
ATOM   2021  HG3 PRO A 132      62.061  78.528 -29.295  1.00 30.79           H  
ATOM   2022  CD  PRO A 132      60.987  76.712 -28.861  1.00 30.79           C  
ATOM   2023  HD2 PRO A 132      60.573  76.224 -27.978  1.00 30.79           H  
ATOM   2024  HD3 PRO A 132      60.157  77.045 -29.485  1.00 30.79           H  
ATOM   2025  N   VAL A 133      63.339  74.124 -27.190  1.00 29.39           N  
ATOM   2026  H   VAL A 133      62.337  74.207 -27.092  1.00 29.39           H  
ATOM   2027  CA  VAL A 133      64.095  73.440 -26.101  1.00 29.39           C  
ATOM   2028  HA  VAL A 133      65.081  73.901 -26.047  1.00 29.39           H  
ATOM   2029  C   VAL A 133      64.315  71.942 -26.360  1.00 29.39           C  
ATOM   2030  CB  VAL A 133      63.431  73.661 -24.723  1.00 29.39           C  
ATOM   2031  HB  VAL A 133      62.486  73.119 -24.686  1.00 29.39           H  
ATOM   2032  O   VAL A 133      63.366  71.250 -26.710  1.00 29.39           O  
ATOM   2033  CG1 VAL A 133      64.329  73.165 -23.580  1.00 29.39           C  
ATOM   2034 HG11 VAL A 133      64.470  72.086 -23.652  1.00 29.39           H  
ATOM   2035 HG12 VAL A 133      65.295  73.668 -23.607  1.00 29.39           H  
ATOM   2036 HG13 VAL A 133      63.849  73.366 -22.622  1.00 29.39           H  
ATOM   2037  CG2 VAL A 133      63.141  75.146 -24.453  1.00 29.39           C  
ATOM   2038 HG21 VAL A 133      64.047  75.738 -24.583  1.00 29.39           H  
ATOM   2039 HG22 VAL A 133      62.771  75.273 -23.436  1.00 29.39           H  
ATOM   2040 HG23 VAL A 133      62.364  75.503 -25.130  1.00 29.39           H  
ATOM   2041  N   ALA A 134      65.546  71.433 -26.158  1.00 27.28           N  
ATOM   2042  H   ALA A 134      66.280  72.075 -25.892  1.00 27.28           H  
ATOM   2043  CA  ALA A 134      65.939  70.105 -26.667  1.00 27.28           C  
ATOM   2044  HA  ALA A 134      65.038  69.547 -26.923  1.00 27.28           H  
ATOM   2045  C   ALA A 134      66.763  69.147 -25.762  1.00 27.28           C  
ATOM   2046  CB  ALA A 134      66.700  70.357 -27.978  1.00 27.28           C  
ATOM   2047  HB1 ALA A 134      67.607  70.931 -27.789  1.00 27.28           H  
ATOM   2048  HB2 ALA A 134      66.967  69.403 -28.433  1.00 27.28           H  
ATOM   2049  HB3 ALA A 134      66.065  70.905 -28.674  1.00 27.28           H  
ATOM   2050  O   ALA A 134      66.687  67.946 -25.989  1.00 27.28           O  
ATOM   2051  N   GLN A 135      67.603  69.603 -24.815  1.00 28.00           N  
ATOM   2052  H   GLN A 135      67.605  70.593 -24.614  1.00 28.00           H  
ATOM   2053  CA  GLN A 135      68.826  68.831 -24.466  1.00 28.00           C  
ATOM   2054  HA  GLN A 135      68.986  68.068 -25.228  1.00 28.00           H  
ATOM   2055  C   GLN A 135      68.902  68.047 -23.131  1.00 28.00           C  
ATOM   2056  CB  GLN A 135      70.038  69.784 -24.532  1.00 28.00           C  
ATOM   2057  HB2 GLN A 135      70.897  69.309 -24.057  1.00 28.00           H  
ATOM   2058  HB3 GLN A 135      69.812  70.694 -23.977  1.00 28.00           H  
ATOM   2059  O   GLN A 135      69.723  67.146 -23.041  1.00 28.00           O  
ATOM   2060  CG  GLN A 135      70.452  70.136 -25.969  1.00 28.00           C  
ATOM   2061  HG2 GLN A 135      69.625  70.624 -26.486  1.00 28.00           H  
ATOM   2062  HG3 GLN A 135      70.692  69.214 -26.500  1.00 28.00           H  
ATOM   2063  CD  GLN A 135      71.661  71.070 -26.015  1.00 28.00           C  
ATOM   2064  NE2 GLN A 135      72.553  70.906 -26.966  1.00 28.00           N  
ATOM   2065 HE21 GLN A 135      72.485  70.125 -27.602  1.00 28.00           H  
ATOM   2066 HE22 GLN A 135      73.352  71.523 -26.921  1.00 28.00           H  
ATOM   2067  OE1 GLN A 135      71.815  71.987 -25.227  1.00 28.00           O  
ATOM   2068  N   ALA A 136      68.202  68.438 -22.061  1.00 23.10           N  
ATOM   2069  H   ALA A 136      67.410  69.043 -22.228  1.00 23.10           H  
ATOM   2070  CA  ALA A 136      68.947  68.695 -20.812  1.00 23.10           C  
ATOM   2071  HA  ALA A 136      69.937  69.046 -21.102  1.00 23.10           H  
ATOM   2072  C   ALA A 136      69.237  67.572 -19.774  1.00 23.10           C  
ATOM   2073  CB  ALA A 136      68.258  69.877 -20.117  1.00 23.10           C  
ATOM   2074  HB1 ALA A 136      68.840  70.173 -19.245  1.00 23.10           H  
ATOM   2075  HB2 ALA A 136      67.259  69.587 -19.792  1.00 23.10           H  
ATOM   2076  HB3 ALA A 136      68.192  70.727 -20.797  1.00 23.10           H  
ATOM   2077  O   ALA A 136      70.257  67.690 -19.103  1.00 23.10           O  
ATOM   2078  N   ALA A 137      68.354  66.600 -19.502  1.00 22.94           N  
ATOM   2079  H   ALA A 137      67.590  66.429 -20.140  1.00 22.94           H  
ATOM   2080  CA  ALA A 137      68.389  65.853 -18.220  1.00 22.94           C  
ATOM   2081  HA  ALA A 137      68.830  66.513 -17.473  1.00 22.94           H  
ATOM   2082  C   ALA A 137      69.264  64.571 -18.225  1.00 22.94           C  
ATOM   2083  CB  ALA A 137      66.952  65.584 -17.759  1.00 22.94           C  
ATOM   2084  HB1 ALA A 137      66.475  64.880 -18.441  1.00 22.94           H  
ATOM   2085  HB2 ALA A 137      66.963  65.153 -16.758  1.00 22.94           H  
ATOM   2086  HB3 ALA A 137      66.383  66.514 -17.740  1.00 22.94           H  
ATOM   2087  O   ALA A 137      69.221  63.811 -19.186  1.00 22.94           O  
ATOM   2088  N   ASP A 138      70.020  64.323 -17.138  1.00 22.68           N  
ATOM   2089  H   ASP A 138      69.898  64.962 -16.365  1.00 22.68           H  
ATOM   2090  CA  ASP A 138      71.407  63.815 -17.281  1.00 22.68           C  
ATOM   2091  HA  ASP A 138      71.578  63.512 -18.314  1.00 22.68           H  
ATOM   2092  C   ASP A 138      71.863  62.629 -16.374  1.00 22.68           C  
ATOM   2093  CB  ASP A 138      72.288  65.056 -16.994  1.00 22.68           C  
ATOM   2094  HB2 ASP A 138      71.805  65.939 -17.411  1.00 22.68           H  
ATOM   2095  HB3 ASP A 138      72.337  65.205 -15.915  1.00 22.68           H  
ATOM   2096  O   ASP A 138      72.795  61.920 -16.731  1.00 22.68           O  
ATOM   2097  CG  ASP A 138      73.709  65.042 -17.572  1.00 22.68           C  
ATOM   2098  OD1 ASP A 138      73.886  64.551 -18.707  1.00 22.68           O  
ATOM   2099  OD2 ASP A 138      74.589  65.631 -16.901  1.00 22.68           O  
ATOM   2100  N   ALA A 139      71.291  62.427 -15.173  1.00 21.72           N  
ATOM   2101  H   ALA A 139      70.422  62.912 -15.004  1.00 21.72           H  
ATOM   2102  CA  ALA A 139      72.107  62.084 -13.981  1.00 21.72           C  
ATOM   2103  HA  ALA A 139      73.117  62.421 -14.214  1.00 21.72           H  
ATOM   2104  C   ALA A 139      72.332  60.585 -13.564  1.00 21.72           C  
ATOM   2105  CB  ALA A 139      71.638  62.999 -12.835  1.00 21.72           C  
ATOM   2106  HB1 ALA A 139      71.638  64.036 -13.171  1.00 21.72           H  
ATOM   2107  HB2 ALA A 139      72.320  62.917 -11.988  1.00 21.72           H  
ATOM   2108  HB3 ALA A 139      70.631  62.723 -12.523  1.00 21.72           H  
ATOM   2109  O   ALA A 139      72.936  59.802 -14.289  1.00 21.72           O  
ATOM   2110  N   SER A 140      72.032  60.232 -12.301  1.00 21.00           N  
ATOM   2111  H   SER A 140      71.451  60.864 -11.769  1.00 21.00           H  
ATOM   2112  CA  SER A 140      72.594  59.095 -11.521  1.00 21.00           C  
ATOM   2113  HA  SER A 140      73.541  58.799 -11.973  1.00 21.00           H  
ATOM   2114  C   SER A 140      71.695  57.831 -11.497  1.00 21.00           C  
ATOM   2115  CB  SER A 140      72.888  59.631 -10.112  1.00 21.00           C  
ATOM   2116  HB2 SER A 140      73.636  60.420 -10.187  1.00 21.00           H  
ATOM   2117  HB3 SER A 140      73.294  58.842  -9.479  1.00 21.00           H  
ATOM   2118  O   SER A 140      70.627  57.841 -12.094  1.00 21.00           O  
ATOM   2119  OG  SER A 140      71.719  60.168  -9.519  1.00 21.00           O  
ATOM   2120  HG  SER A 140      71.882  60.352  -8.591  1.00 21.00           H  
ATOM   2121  N   GLY A 141      72.018  56.687 -10.861  1.00 19.56           N  
ATOM   2122  H   GLY A 141      71.329  55.964 -11.013  1.00 19.56           H  
ATOM   2123  CA  GLY A 141      73.142  56.262  -9.998  1.00 19.56           C  
ATOM   2124  HA2 GLY A 141      73.065  56.756  -9.029  1.00 19.56           H  
ATOM   2125  HA3 GLY A 141      74.088  56.531 -10.467  1.00 19.56           H  
ATOM   2126  C   GLY A 141      73.127  54.728  -9.749  1.00 19.56           C  
ATOM   2127  O   GLY A 141      72.232  54.040 -10.226  1.00 19.56           O  
ATOM   2128  N   THR A 142      74.119  54.162  -9.045  1.00 19.93           N  
ATOM   2129  H   THR A 142      74.814  54.757  -8.618  1.00 19.93           H  
ATOM   2130  CA  THR A 142      74.417  52.701  -9.028  1.00 19.93           C  
ATOM   2131  HA  THR A 142      74.028  52.252  -9.942  1.00 19.93           H  
ATOM   2132  C   THR A 142      73.848  51.899  -7.839  1.00 19.93           C  
ATOM   2133  CB  THR A 142      75.941  52.494  -9.004  1.00 19.93           C  
ATOM   2134  HB  THR A 142      76.159  51.435  -8.862  1.00 19.93           H  
ATOM   2135  O   THR A 142      73.948  52.373  -6.709  1.00 19.93           O  
ATOM   2136  CG2 THR A 142      76.628  52.962 -10.287  1.00 19.93           C  
ATOM   2137 HG21 THR A 142      76.490  54.034 -10.424  1.00 19.93           H  
ATOM   2138 HG22 THR A 142      77.694  52.746 -10.223  1.00 19.93           H  
ATOM   2139 HG23 THR A 142      76.209  52.432 -11.142  1.00 19.93           H  
ATOM   2140  OG1 THR A 142      76.498  53.232  -7.936  1.00 19.93           O  
ATOM   2141  HG1 THR A 142      75.994  53.015  -7.149  1.00 19.93           H  
ATOM   2142  N   GLY A 143      73.406  50.642  -8.046  1.00 18.97           N  
ATOM   2143  H   GLY A 143      73.313  50.301  -8.992  1.00 18.97           H  
ATOM   2144  CA  GLY A 143      73.008  49.708  -6.964  1.00 18.97           C  
ATOM   2145  HA2 GLY A 143      71.980  49.925  -6.673  1.00 18.97           H  
ATOM   2146  HA3 GLY A 143      73.636  49.889  -6.091  1.00 18.97           H  
ATOM   2147  C   GLY A 143      73.087  48.203  -7.318  1.00 18.97           C  
ATOM   2148  O   GLY A 143      72.545  47.783  -8.335  1.00 18.97           O  
ATOM   2149  N   ALA A 144      73.779  47.407  -6.488  1.00 20.44           N  
ATOM   2150  H   ALA A 144      74.147  47.825  -5.645  1.00 20.44           H  
ATOM   2151  CA  ALA A 144      74.132  45.974  -6.645  1.00 20.44           C  
ATOM   2152  HA  ALA A 144      73.287  45.403  -7.029  1.00 20.44           H  
ATOM   2153  C   ALA A 144      74.577  45.402  -5.259  1.00 20.44           C  
ATOM   2154  CB  ALA A 144      75.308  45.956  -7.645  1.00 20.44           C  
ATOM   2155  HB1 ALA A 144      76.069  46.670  -7.331  1.00 20.44           H  
ATOM   2156  HB2 ALA A 144      74.948  46.234  -8.636  1.00 20.44           H  
ATOM   2157  HB3 ALA A 144      75.783  44.976  -7.704  1.00 20.44           H  
ATOM   2158  O   ALA A 144      75.008  46.215  -4.445  1.00 20.44           O  
ATOM   2159  N   ASN A 145      74.612  44.101  -4.887  1.00 19.68           N  
ATOM   2160  H   ASN A 145      75.021  44.007  -3.968  1.00 19.68           H  
ATOM   2161  CA  ASN A 145      73.914  42.844  -5.280  1.00 19.68           C  
ATOM   2162  HA  ASN A 145      72.855  43.086  -5.376  1.00 19.68           H  
ATOM   2163  C   ASN A 145      74.021  41.812  -4.072  1.00 19.68           C  
ATOM   2164  CB  ASN A 145      74.450  42.365  -6.649  1.00 19.68           C  
ATOM   2165  HB2 ASN A 145      75.273  41.664  -6.510  1.00 19.68           H  
ATOM   2166  HB3 ASN A 145      74.846  43.210  -7.213  1.00 19.68           H  
ATOM   2167  O   ASN A 145      74.327  42.303  -2.985  1.00 19.68           O  
ATOM   2168  CG  ASN A 145      73.370  41.772  -7.548  1.00 19.68           C  
ATOM   2169  ND2 ASN A 145      73.742  41.143  -8.636  1.00 19.68           N  
ATOM   2170 HD21 ASN A 145      74.717  41.032  -8.874  1.00 19.68           H  
ATOM   2171 HD22 ASN A 145      72.990  40.752  -9.186  1.00 19.68           H  
ATOM   2172  OD1 ASN A 145      72.186  41.855  -7.289  1.00 19.68           O  
ATOM   2173  N   PRO A 146      73.750  40.469  -4.101  1.00 21.04           N  
ATOM   2174  CA  PRO A 146      72.748  39.931  -3.152  1.00 21.04           C  
ATOM   2175  HA  PRO A 146      72.435  40.703  -2.449  1.00 21.04           H  
ATOM   2176  C   PRO A 146      73.035  38.640  -2.315  1.00 21.04           C  
ATOM   2177  CB  PRO A 146      71.584  39.636  -4.109  1.00 21.04           C  
ATOM   2178  HB2 PRO A 146      71.110  40.572  -4.405  1.00 21.04           H  
ATOM   2179  HB3 PRO A 146      70.840  38.962  -3.687  1.00 21.04           H  
ATOM   2180  O   PRO A 146      72.147  38.230  -1.575  1.00 21.04           O  
ATOM   2181  CG  PRO A 146      72.283  39.017  -5.325  1.00 21.04           C  
ATOM   2182  HG2 PRO A 146      72.275  37.929  -5.257  1.00 21.04           H  
ATOM   2183  HG3 PRO A 146      71.812  39.344  -6.252  1.00 21.04           H  
ATOM   2184  CD  PRO A 146      73.723  39.527  -5.218  1.00 21.04           C  
ATOM   2185  HD2 PRO A 146      74.073  39.929  -6.169  1.00 21.04           H  
ATOM   2186  HD3 PRO A 146      74.377  38.688  -4.981  1.00 21.04           H  
ATOM   2187  N   SER A 147      74.159  37.920  -2.456  1.00 19.96           N  
ATOM   2188  H   SER A 147      74.923  38.318  -2.982  1.00 19.96           H  
ATOM   2189  CA  SER A 147      74.174  36.433  -2.342  1.00 19.96           C  
ATOM   2190  HA  SER A 147      73.148  36.067  -2.324  1.00 19.96           H  
ATOM   2191  C   SER A 147      74.882  35.802  -1.110  1.00 19.96           C  
ATOM   2192  CB  SER A 147      74.815  35.902  -3.636  1.00 19.96           C  
ATOM   2193  HB2 SER A 147      74.210  36.203  -4.492  1.00 19.96           H  
ATOM   2194  HB3 SER A 147      74.858  34.813  -3.605  1.00 19.96           H  
ATOM   2195  O   SER A 147      76.046  35.433  -1.235  1.00 19.96           O  
ATOM   2196  OG  SER A 147      76.126  36.429  -3.777  1.00 19.96           O  
ATOM   2197  HG  SER A 147      76.606  36.077  -3.024  1.00 19.96           H  
ATOM   2198  N   GLY A 148      74.216  35.651   0.049  1.00 19.20           N  
ATOM   2199  H   GLY A 148      73.243  35.923   0.074  1.00 19.20           H  
ATOM   2200  CA  GLY A 148      74.775  35.008   1.274  1.00 19.20           C  
ATOM   2201  HA2 GLY A 148      74.405  35.540   2.150  1.00 19.20           H  
ATOM   2202  HA3 GLY A 148      75.860  35.112   1.268  1.00 19.20           H  
ATOM   2203  C   GLY A 148      74.465  33.501   1.474  1.00 19.20           C  
ATOM   2204  O   GLY A 148      73.656  32.950   0.732  1.00 19.20           O  
ATOM   2205  N   ASP A 149      75.091  32.856   2.482  1.00 19.51           N  
ATOM   2206  H   ASP A 149      75.722  33.416   3.038  1.00 19.51           H  
ATOM   2207  CA  ASP A 149      75.496  31.424   2.403  1.00 19.51           C  
ATOM   2208  HA  ASP A 149      75.318  31.070   1.388  1.00 19.51           H  
ATOM   2209  C   ASP A 149      74.878  30.350   3.359  1.00 19.51           C  
ATOM   2210  CB  ASP A 149      77.021  31.368   2.641  1.00 19.51           C  
ATOM   2211  HB2 ASP A 149      77.223  31.638   3.677  1.00 19.51           H  
ATOM   2212  HB3 ASP A 149      77.362  30.343   2.499  1.00 19.51           H  
ATOM   2213  O   ASP A 149      74.806  29.192   2.967  1.00 19.51           O  
ATOM   2214  CG  ASP A 149      77.846  32.277   1.723  1.00 19.51           C  
ATOM   2215  OD1 ASP A 149      78.003  31.929   0.532  1.00 19.51           O  
ATOM   2216  OD2 ASP A 149      78.311  33.328   2.224  1.00 19.51           O  
ATOM   2217  N   ASP A 150      74.521  30.668   4.614  1.00 20.83           N  
ATOM   2218  H   ASP A 150      74.381  31.657   4.761  1.00 20.83           H  
ATOM   2219  CA  ASP A 150      75.127  29.989   5.800  1.00 20.83           C  
ATOM   2220  HA  ASP A 150      76.170  29.822   5.531  1.00 20.83           H  
ATOM   2221  C   ASP A 150      74.655  28.572   6.297  1.00 20.83           C  
ATOM   2222  CB  ASP A 150      75.157  31.045   6.928  1.00 20.83           C  
ATOM   2223  HB2 ASP A 150      74.152  31.158   7.335  1.00 20.83           H  
ATOM   2224  HB3 ASP A 150      75.433  32.006   6.494  1.00 20.83           H  
ATOM   2225  O   ASP A 150      75.320  27.571   6.038  1.00 20.83           O  
ATOM   2226  CG  ASP A 150      76.149  30.779   8.068  1.00 20.83           C  
ATOM   2227  OD1 ASP A 150      77.181  30.120   7.826  1.00 20.83           O  
ATOM   2228  OD2 ASP A 150      75.890  31.316   9.169  1.00 20.83           O  
ATOM   2229  N   LEU A 151      73.605  28.474   7.135  1.00 19.20           N  
ATOM   2230  H   LEU A 151      73.042  29.306   7.241  1.00 19.20           H  
ATOM   2231  CA  LEU A 151      73.456  27.429   8.191  1.00 19.20           C  
ATOM   2232  HA  LEU A 151      74.448  27.229   8.596  1.00 19.20           H  
ATOM   2233  C   LEU A 151      72.860  26.060   7.765  1.00 19.20           C  
ATOM   2234  CB  LEU A 151      72.566  28.005   9.315  1.00 19.20           C  
ATOM   2235  HB2 LEU A 151      71.617  28.294   8.863  1.00 19.20           H  
ATOM   2236  HB3 LEU A 151      72.350  27.219  10.038  1.00 19.20           H  
ATOM   2237  O   LEU A 151      71.935  26.016   6.956  1.00 19.20           O  
ATOM   2238  CG  LEU A 151      73.143  29.213  10.074  1.00 19.20           C  
ATOM   2239  HG  LEU A 151      73.540  29.940   9.365  1.00 19.20           H  
ATOM   2240  CD1 LEU A 151      72.034  29.900  10.875  1.00 19.20           C  
ATOM   2241 HD11 LEU A 151      71.609  29.204  11.598  1.00 19.20           H  
ATOM   2242 HD12 LEU A 151      71.254  30.245  10.196  1.00 19.20           H  
ATOM   2243 HD13 LEU A 151      72.451  30.762  11.396  1.00 19.20           H  
ATOM   2244  CD2 LEU A 151      74.243  28.792  11.049  1.00 19.20           C  
ATOM   2245 HD21 LEU A 151      75.070  28.350  10.493  1.00 19.20           H  
ATOM   2246 HD22 LEU A 151      73.863  28.077  11.778  1.00 19.20           H  
ATOM   2247 HD23 LEU A 151      74.630  29.675  11.557  1.00 19.20           H  
ATOM   2248  N   GLY A 152      73.258  24.949   8.424  1.00 26.58           N  
ATOM   2249  H   GLY A 152      74.037  25.012   9.065  1.00 26.58           H  
ATOM   2250  CA  GLY A 152      72.632  23.630   8.183  1.00 26.58           C  
ATOM   2251  HA2 GLY A 152      71.562  23.724   8.370  1.00 26.58           H  
ATOM   2252  HA3 GLY A 152      72.744  23.404   7.122  1.00 26.58           H  
ATOM   2253  C   GLY A 152      73.123  22.384   8.960  1.00 26.58           C  
ATOM   2254  O   GLY A 152      73.501  21.411   8.315  1.00 26.58           O  
ATOM   2255  N   GLU A 153      73.074  22.344  10.303  1.00 25.31           N  
ATOM   2256  H   GLU A 153      72.741  23.153  10.808  1.00 25.31           H  
ATOM   2257  CA  GLU A 153      73.367  21.125  11.109  1.00 25.31           C  
ATOM   2258  HA  GLU A 153      73.435  20.266  10.440  1.00 25.31           H  
ATOM   2259  C   GLU A 153      72.269  20.788  12.151  1.00 25.31           C  
ATOM   2260  CB  GLU A 153      74.727  21.243  11.830  1.00 25.31           C  
ATOM   2261  HB2 GLU A 153      74.731  22.144  12.443  1.00 25.31           H  
ATOM   2262  HB3 GLU A 153      74.829  20.385  12.495  1.00 25.31           H  
ATOM   2263  O   GLU A 153      71.724  21.692  12.785  1.00 25.31           O  
ATOM   2264  CG  GLU A 153      75.946  21.256  10.895  1.00 25.31           C  
ATOM   2265  HG2 GLU A 153      75.950  22.182  10.319  1.00 25.31           H  
ATOM   2266  HG3 GLU A 153      75.858  20.425  10.196  1.00 25.31           H  
ATOM   2267  CD  GLU A 153      77.262  21.131  11.684  1.00 25.31           C  
ATOM   2268  OE1 GLU A 153      77.965  20.110  11.499  1.00 25.31           O  
ATOM   2269  OE2 GLU A 153      77.561  22.051  12.481  1.00 25.31           O  
ATOM   2270  N   ALA A 154      71.964  19.492  12.364  1.00 22.74           N  
ATOM   2271  H   ALA A 154      72.451  18.793  11.822  1.00 22.74           H  
ATOM   2272  CA  ALA A 154      71.067  18.963  13.418  1.00 22.74           C  
ATOM   2273  HA  ALA A 154      71.260  19.519  14.336  1.00 22.74           H  
ATOM   2274  C   ALA A 154      71.324  17.454  13.717  1.00 22.74           C  
ATOM   2275  CB  ALA A 154      69.608  19.210  13.010  1.00 22.74           C  
ATOM   2276  HB1 ALA A 154      69.388  18.675  12.086  1.00 22.74           H  
ATOM   2277  HB2 ALA A 154      68.935  18.860  13.793  1.00 22.74           H  
ATOM   2278  HB3 ALA A 154      69.438  20.275  12.854  1.00 22.74           H  
ATOM   2279  O   ALA A 154      72.005  16.796  12.935  1.00 22.74           O  
ATOM   2280  N   GLY A 155      70.829  16.925  14.858  1.00 31.10           N  
ATOM   2281  H   GLY A 155      70.174  17.489  15.380  1.00 31.10           H  
ATOM   2282  CA  GLY A 155      71.400  15.740  15.550  1.00 31.10           C  
ATOM   2283  HA2 GLY A 155      72.242  15.371  14.964  1.00 31.10           H  
ATOM   2284  HA3 GLY A 155      71.820  16.084  16.496  1.00 31.10           H  
ATOM   2285  C   GLY A 155      70.519  14.497  15.849  1.00 31.10           C  
ATOM   2286  O   GLY A 155      70.234  13.725  14.944  1.00 31.10           O  
ATOM   2287  N   VAL A 156      70.264  14.209  17.143  1.00 22.91           N  
ATOM   2288  H   VAL A 156      70.283  14.988  17.786  1.00 22.91           H  
ATOM   2289  CA  VAL A 156      70.656  12.913  17.772  1.00 22.91           C  
ATOM   2290  HA  VAL A 156      71.403  12.462  17.118  1.00 22.91           H  
ATOM   2291  C   VAL A 156      69.602  11.795  17.961  1.00 22.91           C  
ATOM   2292  CB  VAL A 156      71.368  13.171  19.127  1.00 22.91           C  
ATOM   2293  HB  VAL A 156      70.665  13.648  19.810  1.00 22.91           H  
ATOM   2294  O   VAL A 156      69.847  10.693  17.480  1.00 22.91           O  
ATOM   2295  CG1 VAL A 156      71.902  11.895  19.796  1.00 22.91           C  
ATOM   2296 HG11 VAL A 156      71.076  11.242  20.078  1.00 22.91           H  
ATOM   2297 HG12 VAL A 156      72.435  12.144  20.713  1.00 22.91           H  
ATOM   2298 HG13 VAL A 156      72.563  11.358  19.115  1.00 22.91           H  
ATOM   2299  CG2 VAL A 156      72.575  14.114  18.965  1.00 22.91           C  
ATOM   2300 HG21 VAL A 156      73.080  14.231  19.923  1.00 22.91           H  
ATOM   2301 HG22 VAL A 156      73.272  13.700  18.237  1.00 22.91           H  
ATOM   2302 HG23 VAL A 156      72.246  15.101  18.641  1.00 22.91           H  
ATOM   2303  N   ASP A 157      68.564  11.991  18.786  1.00 23.40           N  
ATOM   2304  H   ASP A 157      68.404  12.926  19.132  1.00 23.40           H  
ATOM   2305  CA  ASP A 157      68.013  10.902  19.637  1.00 23.40           C  
ATOM   2306  HA  ASP A 157      68.871  10.337  20.003  1.00 23.40           H  
ATOM   2307  C   ASP A 157      67.113   9.826  18.961  1.00 23.40           C  
ATOM   2308  CB  ASP A 157      67.368  11.523  20.887  1.00 23.40           C  
ATOM   2309  HB2 ASP A 157      66.899  10.739  21.482  1.00 23.40           H  
ATOM   2310  HB3 ASP A 157      66.592  12.228  20.586  1.00 23.40           H  
ATOM   2311  O   ASP A 157      66.610  10.009  17.857  1.00 23.40           O  
ATOM   2312  CG  ASP A 157      68.417  12.228  21.756  1.00 23.40           C  
ATOM   2313  OD1 ASP A 157      69.157  11.513  22.467  1.00 23.40           O  
ATOM   2314  OD2 ASP A 157      68.501  13.476  21.676  1.00 23.40           O  
ATOM   2315  N   GLU A 158      66.959   8.668  19.634  1.00 27.90           N  
ATOM   2316  H   GLU A 158      67.325   8.663  20.576  1.00 27.90           H  
ATOM   2317  CA  GLU A 158      66.835   7.334  18.996  1.00 27.90           C  
ATOM   2318  HA  GLU A 158      67.140   7.457  17.957  1.00 27.90           H  
ATOM   2319  C   GLU A 158      65.420   6.662  18.915  1.00 27.90           C  
ATOM   2320  CB  GLU A 158      67.860   6.371  19.639  1.00 27.90           C  
ATOM   2321  HB2 GLU A 158      67.517   6.149  20.650  1.00 27.90           H  
ATOM   2322  HB3 GLU A 158      67.855   5.445  19.064  1.00 27.90           H  
ATOM   2323  O   GLU A 158      64.510   7.168  18.269  1.00 27.90           O  
ATOM   2324  CG  GLU A 158      69.327   6.810  19.729  1.00 27.90           C  
ATOM   2325  HG2 GLU A 158      69.682   7.063  18.729  1.00 27.90           H  
ATOM   2326  HG3 GLU A 158      69.409   7.693  20.362  1.00 27.90           H  
ATOM   2327  CD  GLU A 158      70.176   5.669  20.327  1.00 27.90           C  
ATOM   2328  OE1 GLU A 158      71.207   5.306  19.714  1.00 27.90           O  
ATOM   2329  OE2 GLU A 158      69.774   5.129  21.385  1.00 27.90           O  
ATOM   2330  N   LEU A 159      65.266   5.426  19.441  1.00 21.20           N  
ATOM   2331  H   LEU A 159      65.990   5.163  20.094  1.00 21.20           H  
ATOM   2332  CA  LEU A 159      64.712   4.288  18.665  1.00 21.20           C  
ATOM   2333  HA  LEU A 159      64.327   4.657  17.714  1.00 21.20           H  
ATOM   2334  C   LEU A 159      63.573   3.449  19.295  1.00 21.20           C  
ATOM   2335  CB  LEU A 159      65.903   3.319  18.407  1.00 21.20           C  
ATOM   2336  HB2 LEU A 159      65.582   2.286  18.540  1.00 21.20           H  
ATOM   2337  HB3 LEU A 159      66.669   3.478  19.166  1.00 21.20           H  
ATOM   2338  O   LEU A 159      63.015   2.601  18.602  1.00 21.20           O  
ATOM   2339  CG  LEU A 159      66.541   3.427  17.013  1.00 21.20           C  
ATOM   2340  HG  LEU A 159      66.617   4.475  16.723  1.00 21.20           H  
ATOM   2341  CD1 LEU A 159      67.945   2.817  17.024  1.00 21.20           C  
ATOM   2342 HD11 LEU A 159      68.576   3.368  17.721  1.00 21.20           H  
ATOM   2343 HD12 LEU A 159      67.900   1.772  17.328  1.00 21.20           H  
ATOM   2344 HD13 LEU A 159      68.385   2.893  16.029  1.00 21.20           H  
ATOM   2345  CD2 LEU A 159      65.711   2.663  15.977  1.00 21.20           C  
ATOM   2346 HD21 LEU A 159      64.699   3.068  15.952  1.00 21.20           H  
ATOM   2347 HD22 LEU A 159      66.157   2.779  14.990  1.00 21.20           H  
ATOM   2348 HD23 LEU A 159      65.659   1.605  16.236  1.00 21.20           H  
ATOM   2349  N   LEU A 160      63.342   3.531  20.611  1.00 24.08           N  
ATOM   2350  H   LEU A 160      63.738   4.328  21.089  1.00 24.08           H  
ATOM   2351  CA  LEU A 160      63.104   2.304  21.405  1.00 24.08           C  
ATOM   2352  HA  LEU A 160      63.561   1.484  20.851  1.00 24.08           H  
ATOM   2353  C   LEU A 160      61.657   1.811  21.622  1.00 24.08           C  
ATOM   2354  CB  LEU A 160      63.850   2.422  22.748  1.00 24.08           C  
ATOM   2355  HB2 LEU A 160      63.412   1.728  23.466  1.00 24.08           H  
ATOM   2356  HB3 LEU A 160      63.704   3.428  23.142  1.00 24.08           H  
ATOM   2357  O   LEU A 160      61.355   0.668  21.275  1.00 24.08           O  
ATOM   2358  CG  LEU A 160      65.355   2.116  22.646  1.00 24.08           C  
ATOM   2359  HG  LEU A 160      65.783   2.652  21.799  1.00 24.08           H  
ATOM   2360  CD1 LEU A 160      66.064   2.575  23.919  1.00 24.08           C  
ATOM   2361 HD11 LEU A 160      65.924   3.649  24.046  1.00 24.08           H  
ATOM   2362 HD12 LEU A 160      67.133   2.381  23.835  1.00 24.08           H  
ATOM   2363 HD13 LEU A 160      65.659   2.054  24.787  1.00 24.08           H  
ATOM   2364  CD2 LEU A 160      65.622   0.614  22.484  1.00 24.08           C  
ATOM   2365 HD21 LEU A 160      65.190   0.064  23.320  1.00 24.08           H  
ATOM   2366 HD22 LEU A 160      66.697   0.439  22.448  1.00 24.08           H  
ATOM   2367 HD23 LEU A 160      65.186   0.252  21.553  1.00 24.08           H  
ATOM   2368  N   GLU A 161      60.800   2.563  22.320  1.00 25.06           N  
ATOM   2369  H   GLU A 161      61.041   3.516  22.550  1.00 25.06           H  
ATOM   2370  CA  GLU A 161      59.528   2.018  22.835  1.00 25.06           C  
ATOM   2371  HA  GLU A 161      59.689   0.974  23.104  1.00 25.06           H  
ATOM   2372  C   GLU A 161      58.423   2.026  21.767  1.00 25.06           C  
ATOM   2373  CB  GLU A 161      59.084   2.731  24.129  1.00 25.06           C  
ATOM   2374  HB2 GLU A 161      59.098   3.811  23.981  1.00 25.06           H  
ATOM   2375  HB3 GLU A 161      58.064   2.424  24.356  1.00 25.06           H  
ATOM   2376  O   GLU A 161      57.942   3.087  21.379  1.00 25.06           O  
ATOM   2377  CG  GLU A 161      59.973   2.352  25.326  1.00 25.06           C  
ATOM   2378  HG2 GLU A 161      60.062   1.266  25.362  1.00 25.06           H  
ATOM   2379  HG3 GLU A 161      60.973   2.758  25.172  1.00 25.06           H  
ATOM   2380  CD  GLU A 161      59.415   2.861  26.668  1.00 25.06           C  
ATOM   2381  OE1 GLU A 161      59.152   2.006  27.548  1.00 25.06           O  
ATOM   2382  OE2 GLU A 161      59.302   4.096  26.827  1.00 25.06           O  
ATOM   2383  N   ALA A 162      58.017   0.834  21.301  1.00 25.74           N  
ATOM   2384  H   ALA A 162      58.534   0.021  21.604  1.00 25.74           H  
ATOM   2385  CA  ALA A 162      57.072   0.685  20.184  1.00 25.74           C  
ATOM   2386  HA  ALA A 162      56.553   1.630  20.027  1.00 25.74           H  
ATOM   2387  C   ALA A 162      55.967  -0.382  20.368  1.00 25.74           C  
ATOM   2388  CB  ALA A 162      57.900   0.397  18.921  1.00 25.74           C  
ATOM   2389  HB1 ALA A 162      58.606   1.210  18.753  1.00 25.74           H  
ATOM   2390  HB2 ALA A 162      57.236   0.329  18.059  1.00 25.74           H  
ATOM   2391  HB3 ALA A 162      58.450  -0.538  19.028  1.00 25.74           H  
ATOM   2392  O   ALA A 162      54.801  -0.100  20.126  1.00 25.74           O  
ATOM   2393  N   LEU A 163      56.316  -1.616  20.757  1.00 24.07           N  
ATOM   2394  H   LEU A 163      57.286  -1.751  21.004  1.00 24.07           H  
ATOM   2395  CA  LEU A 163      55.573  -2.835  20.353  1.00 24.07           C  
ATOM   2396  HA  LEU A 163      54.781  -2.538  19.666  1.00 24.07           H  
ATOM   2397  C   LEU A 163      54.864  -3.574  21.520  1.00 24.07           C  
ATOM   2398  CB  LEU A 163      56.579  -3.716  19.566  1.00 24.07           C  
ATOM   2399  HB2 LEU A 163      57.029  -4.449  20.236  1.00 24.07           H  
ATOM   2400  HB3 LEU A 163      57.388  -3.075  19.215  1.00 24.07           H  
ATOM   2401  O   LEU A 163      54.823  -4.802  21.572  1.00 24.07           O  
ATOM   2402  CG  LEU A 163      56.032  -4.428  18.314  1.00 24.07           C  
ATOM   2403  HG  LEU A 163      55.529  -3.699  17.679  1.00 24.07           H  
ATOM   2404  CD1 LEU A 163      57.215  -5.010  17.532  1.00 24.07           C  
ATOM   2405 HD11 LEU A 163      57.747  -5.738  18.145  1.00 24.07           H  
ATOM   2406 HD12 LEU A 163      57.892  -4.208  17.236  1.00 24.07           H  
ATOM   2407 HD13 LEU A 163      56.845  -5.497  16.630  1.00 24.07           H  
ATOM   2408  CD2 LEU A 163      55.072  -5.577  18.613  1.00 24.07           C  
ATOM   2409 HD21 LEU A 163      55.527  -6.294  19.295  1.00 24.07           H  
ATOM   2410 HD22 LEU A 163      54.782  -6.075  17.688  1.00 24.07           H  
ATOM   2411 HD23 LEU A 163      54.159  -5.184  19.062  1.00 24.07           H  
ATOM   2412  N   GLY A 164      54.435  -2.856  22.562  1.00 25.11           N  
ATOM   2413  H   GLY A 164      54.387  -1.853  22.456  1.00 25.11           H  
ATOM   2414  CA  GLY A 164      54.093  -3.460  23.858  1.00 25.11           C  
ATOM   2415  HA2 GLY A 164      54.609  -4.414  23.970  1.00 25.11           H  
ATOM   2416  HA3 GLY A 164      54.470  -2.800  24.639  1.00 25.11           H  
ATOM   2417  C   GLY A 164      52.599  -3.674  24.140  1.00 25.11           C  
ATOM   2418  O   GLY A 164      51.941  -2.731  24.556  1.00 25.11           O  
ATOM   2419  N   ARG A 165      52.135  -4.937  24.115  1.00 24.90           N  
ATOM   2420  H   ARG A 165      52.715  -5.595  23.616  1.00 24.90           H  
ATOM   2421  CA  ARG A 165      50.816  -5.417  24.612  1.00 24.90           C  
ATOM   2422  HA  ARG A 165      50.706  -6.450  24.283  1.00 24.90           H  
ATOM   2423  C   ARG A 165      49.581  -4.716  24.013  1.00 24.90           C  
ATOM   2424  CB  ARG A 165      50.750  -5.413  26.160  1.00 24.90           C  
ATOM   2425  HB2 ARG A 165      49.704  -5.368  26.462  1.00 24.90           H  
ATOM   2426  HB3 ARG A 165      51.246  -4.527  26.557  1.00 24.90           H  
ATOM   2427  O   ARG A 165      48.982  -3.853  24.644  1.00 24.90           O  
ATOM   2428  CG  ARG A 165      51.329  -6.684  26.792  1.00 24.90           C  
ATOM   2429  HG2 ARG A 165      50.866  -7.546  26.313  1.00 24.90           H  
ATOM   2430  HG3 ARG A 165      52.405  -6.732  26.619  1.00 24.90           H  
ATOM   2431  CD  ARG A 165      51.022  -6.758  28.296  1.00 24.90           C  
ATOM   2432  HD2 ARG A 165      49.989  -6.453  28.462  1.00 24.90           H  
ATOM   2433  HD3 ARG A 165      51.126  -7.797  28.608  1.00 24.90           H  
ATOM   2434  NE  ARG A 165      51.944  -5.927  29.095  1.00 24.90           N  
ATOM   2435  HE  ARG A 165      52.673  -5.456  28.578  1.00 24.90           H  
ATOM   2436  NH1 ARG A 165      50.894  -6.168  31.121  1.00 24.90           N  
ATOM   2437 HH11 ARG A 165      50.814  -5.938  32.101  1.00 24.90           H  
ATOM   2438 HH12 ARG A 165      50.127  -6.609  30.635  1.00 24.90           H  
ATOM   2439  NH2 ARG A 165      52.827  -5.052  31.002  1.00 24.90           N  
ATOM   2440 HH21 ARG A 165      52.745  -4.833  31.984  1.00 24.90           H  
ATOM   2441 HH22 ARG A 165      53.561  -4.634  30.449  1.00 24.90           H  
ATOM   2442  CZ  ARG A 165      51.885  -5.722  30.398  1.00 24.90           C  
ATOM   2443  N   GLU A 166      49.126  -5.241  22.880  1.00 25.89           N  
ATOM   2444  H   GLU A 166      49.731  -5.852  22.349  1.00 25.89           H  
ATOM   2445  CA  GLU A 166      47.881  -4.843  22.195  1.00 25.89           C  
ATOM   2446  HA  GLU A 166      47.707  -3.779  22.358  1.00 25.89           H  
ATOM   2447  C   GLU A 166      46.596  -5.550  22.727  1.00 25.89           C  
ATOM   2448  CB  GLU A 166      48.125  -5.031  20.680  1.00 25.89           C  
ATOM   2449  HB2 GLU A 166      47.189  -4.908  20.137  1.00 25.89           H  
ATOM   2450  HB3 GLU A 166      48.487  -6.045  20.510  1.00 25.89           H  
ATOM   2451  O   GLU A 166      45.503  -5.089  22.442  1.00 25.89           O  
ATOM   2452  CG  GLU A 166      49.149  -3.999  20.143  1.00 25.89           C  
ATOM   2453  HG2 GLU A 166      49.807  -3.670  20.947  1.00 25.89           H  
ATOM   2454  HG3 GLU A 166      48.604  -3.114  19.813  1.00 25.89           H  
ATOM   2455  CD  GLU A 166      50.045  -4.530  19.011  1.00 25.89           C  
ATOM   2456  OE1 GLU A 166      50.032  -3.931  17.913  1.00 25.89           O  
ATOM   2457  OE2 GLU A 166      50.820  -5.476  19.297  1.00 25.89           O  
ATOM   2458  N   LEU A 167      46.753  -6.573  23.591  1.00 23.31           N  
ATOM   2459  H   LEU A 167      47.723  -6.814  23.736  1.00 23.31           H  
ATOM   2460  CA  LEU A 167      45.772  -7.561  24.123  1.00 23.31           C  
ATOM   2461  HA  LEU A 167      45.740  -8.362  23.385  1.00 23.31           H  
ATOM   2462  C   LEU A 167      44.269  -7.185  24.249  1.00 23.31           C  
ATOM   2463  CB  LEU A 167      46.324  -8.153  25.439  1.00 23.31           C  
ATOM   2464  HB2 LEU A 167      45.561  -8.777  25.905  1.00 23.31           H  
ATOM   2465  HB3 LEU A 167      46.541  -7.326  26.115  1.00 23.31           H  
ATOM   2466  O   LEU A 167      43.584  -7.150  23.250  1.00 23.31           O  
ATOM   2467  CG  LEU A 167      47.578  -9.024  25.267  1.00 23.31           C  
ATOM   2468  HG  LEU A 167      48.308  -8.511  24.640  1.00 23.31           H  
ATOM   2469  CD1 LEU A 167      48.224  -9.261  26.636  1.00 23.31           C  
ATOM   2470 HD11 LEU A 167      49.121  -9.868  26.515  1.00 23.31           H  
ATOM   2471 HD12 LEU A 167      48.484  -8.301  27.083  1.00 23.31           H  
ATOM   2472 HD13 LEU A 167      47.514  -9.779  27.282  1.00 23.31           H  
ATOM   2473  CD2 LEU A 167      47.255 -10.389  24.659  1.00 23.31           C  
ATOM   2474 HD21 LEU A 167      48.160 -10.988  24.565  1.00 23.31           H  
ATOM   2475 HD22 LEU A 167      46.522 -10.913  25.272  1.00 23.31           H  
ATOM   2476 HD23 LEU A 167      46.831 -10.254  23.664  1.00 23.31           H  
ATOM   2477  N   ASP A 168      43.687  -7.045  25.458  1.00 22.31           N  
ATOM   2478  H   ASP A 168      44.286  -7.094  26.270  1.00 22.31           H  
ATOM   2479  CA  ASP A 168      42.223  -7.192  25.703  1.00 22.31           C  
ATOM   2480  HA  ASP A 168      41.914  -8.116  25.215  1.00 22.31           H  
ATOM   2481  C   ASP A 168      41.308  -6.086  25.090  1.00 22.31           C  
ATOM   2482  CB  ASP A 168      41.936  -7.362  27.218  1.00 22.31           C  
ATOM   2483  HB2 ASP A 168      42.256  -6.455  27.730  1.00 22.31           H  
ATOM   2484  HB3 ASP A 168      40.860  -7.453  27.367  1.00 22.31           H  
ATOM   2485  O   ASP A 168      40.164  -5.912  25.521  1.00 22.31           O  
ATOM   2486  CG  ASP A 168      42.569  -8.581  27.911  1.00 22.31           C  
ATOM   2487  OD1 ASP A 168      42.321  -9.730  27.486  1.00 22.31           O  
ATOM   2488  OD2 ASP A 168      43.265  -8.365  28.935  1.00 22.31           O  
ATOM   2489  N   GLY A 169      41.814  -5.308  24.126  1.00 23.41           N  
ATOM   2490  H   GLY A 169      42.736  -5.566  23.803  1.00 23.41           H  
ATOM   2491  CA  GLY A 169      41.044  -4.495  23.178  1.00 23.41           C  
ATOM   2492  HA2 GLY A 169      40.024  -4.371  23.541  1.00 23.41           H  
ATOM   2493  HA3 GLY A 169      41.510  -3.513  23.099  1.00 23.41           H  
ATOM   2494  C   GLY A 169      40.957  -5.082  21.753  1.00 23.41           C  
ATOM   2495  O   GLY A 169      40.357  -4.419  20.907  1.00 23.41           O  
ATOM   2496  N   ASP A 170      41.549  -6.265  21.517  1.00 25.50           N  
ATOM   2497  H   ASP A 170      42.105  -6.661  22.261  1.00 25.50           H  
ATOM   2498  CA  ASP A 170      41.406  -7.149  20.337  1.00 25.50           C  
ATOM   2499  HA  ASP A 170      41.762  -6.631  19.446  1.00 25.50           H  
ATOM   2500  C   ASP A 170      39.934  -7.558  20.067  1.00 25.50           C  
ATOM   2501  CB  ASP A 170      42.267  -8.438  20.542  1.00 25.50           C  
ATOM   2502  HB2 ASP A 170      41.904  -9.184  19.836  1.00 25.50           H  
ATOM   2503  HB3 ASP A 170      42.057  -8.835  21.535  1.00 25.50           H  
ATOM   2504  O   ASP A 170      39.228  -7.955  21.030  1.00 25.50           O  
ATOM   2505  CG  ASP A 170      43.807  -8.380  20.342  1.00 25.50           C  
ATOM   2506  OD1 ASP A 170      44.272  -7.774  19.348  1.00 25.50           O  
ATOM   2507  OD2 ASP A 170      44.528  -9.101  21.089  1.00 25.50           O  
ATOM   2508  OXT ASP A 170      39.524  -7.531  18.882  1.00 25.50           O  
TER    2509      ASP A 170                                                       
ATOM   2509  N   MET B   1      28.370 -32.636  38.644  1.00 75.94           N  
ATOM   2510  H   MET B   1      29.094 -33.102  39.171  1.00 75.94           H  
ATOM   2511  H2  MET B   1      27.520 -32.622  39.189  1.00 75.94           H  
ATOM   2512  H3  MET B   1      28.218 -33.126  37.775  1.00 75.94           H  
ATOM   2513  CA  MET B   1      28.782 -31.251  38.369  1.00 75.94           C  
ATOM   2514  HA  MET B   1      29.741 -31.251  37.853  1.00 75.94           H  
ATOM   2515  C   MET B   1      28.938 -30.495  39.678  1.00 75.94           C  
ATOM   2516  CB  MET B   1      27.764 -30.515  37.496  1.00 75.94           C  
ATOM   2517  HB2 MET B   1      26.789 -30.553  37.982  1.00 75.94           H  
ATOM   2518  HB3 MET B   1      28.060 -29.470  37.411  1.00 75.94           H  
ATOM   2519  O   MET B   1      28.095 -30.630  40.561  1.00 75.94           O  
ATOM   2520  CG  MET B   1      27.631 -31.084  36.084  1.00 75.94           C  
ATOM   2521  HG2 MET B   1      27.361 -32.138  36.138  1.00 75.94           H  
ATOM   2522  HG3 MET B   1      28.576 -30.981  35.551  1.00 75.94           H  
ATOM   2523  SD  MET B   1      26.337 -30.207  35.186  1.00 75.94           S  
ATOM   2524  CE  MET B   1      26.058 -31.331  33.791  1.00 75.94           C  
ATOM   2525  HE1 MET B   1      25.248 -30.945  33.173  1.00 75.94           H  
ATOM   2526  HE2 MET B   1      26.959 -31.394  33.181  1.00 75.94           H  
ATOM   2527  HE3 MET B   1      25.785 -32.321  34.154  1.00 75.94           H  
ATOM   2528  N   THR B   2      30.004 -29.715  39.772  1.00 85.72           N  
ATOM   2529  H   THR B   2      30.644 -29.758  38.992  1.00 85.72           H  
ATOM   2530  CA  THR B   2      30.194 -28.552  40.642  1.00 85.72           C  
ATOM   2531  HA  THR B   2      30.105 -28.849  41.687  1.00 85.72           H  
ATOM   2532  C   THR B   2      29.152 -27.463  40.352  1.00 85.72           C  
ATOM   2533  CB  THR B   2      31.598 -27.962  40.400  1.00 85.72           C  
ATOM   2534  HB  THR B   2      31.727 -27.087  41.037  1.00 85.72           H  
ATOM   2535  O   THR B   2      28.337 -27.589  39.433  1.00 85.72           O  
ATOM   2536  CG2 THR B   2      32.728 -28.943  40.708  1.00 85.72           C  
ATOM   2537 HG21 THR B   2      33.685 -28.438  40.575  1.00 85.72           H  
ATOM   2538 HG22 THR B   2      32.650 -29.285  41.740  1.00 85.72           H  
ATOM   2539 HG23 THR B   2      32.691 -29.800  40.036  1.00 85.72           H  
ATOM   2540  OG1 THR B   2      31.732 -27.563  39.058  1.00 85.72           O  
ATOM   2541  HG1 THR B   2      31.852 -28.353  38.526  1.00 85.72           H  
ATOM   2542  N   ASP B   3      29.160 -26.379  41.131  1.00 77.28           N  
ATOM   2543  H   ASP B   3      29.830 -26.292  41.882  1.00 77.28           H  
ATOM   2544  CA  ASP B   3      28.267 -25.250  40.862  1.00 77.28           C  
ATOM   2545  HA  ASP B   3      27.277 -25.667  40.673  1.00 77.28           H  
ATOM   2546  C   ASP B   3      28.655 -24.507  39.574  1.00 77.28           C  
ATOM   2547  CB  ASP B   3      28.140 -24.347  42.097  1.00 77.28           C  
ATOM   2548  HB2 ASP B   3      28.852 -23.523  42.036  1.00 77.28           H  
ATOM   2549  HB3 ASP B   3      28.357 -24.922  42.997  1.00 77.28           H  
ATOM   2550  O   ASP B   3      27.810 -24.357  38.692  1.00 77.28           O  
ATOM   2551  CG  ASP B   3      26.706 -23.826  42.206  1.00 77.28           C  
ATOM   2552  OD1 ASP B   3      25.809 -24.693  42.355  1.00 77.28           O  
ATOM   2553  OD2 ASP B   3      26.502 -22.606  42.094  1.00 77.28           O  
ATOM   2554  N   SER B   4      29.944 -24.179  39.397  1.00 75.47           N  
ATOM   2555  H   SER B   4      30.593 -24.300  40.162  1.00 75.47           H  
ATOM   2556  CA  SER B   4      30.463 -23.530  38.182  1.00 75.47           C  
ATOM   2557  HA  SER B   4      29.989 -22.553  38.087  1.00 75.47           H  
ATOM   2558  C   SER B   4      30.146 -24.309  36.899  1.00 75.47           C  
ATOM   2559  CB  SER B   4      31.980 -23.304  38.271  1.00 75.47           C  
ATOM   2560  HB2 SER B   4      32.325 -22.854  37.340  1.00 75.47           H  
ATOM   2561  HB3 SER B   4      32.486 -24.260  38.406  1.00 75.47           H  
ATOM   2562  O   SER B   4      29.742 -23.692  35.919  1.00 75.47           O  
ATOM   2563  OG  SER B   4      32.308 -22.436  39.341  1.00 75.47           O  
ATOM   2564  HG  SER B   4      32.864 -21.738  38.986  1.00 75.47           H  
ATOM   2565  N   GLU B   5      30.245 -25.646  36.890  1.00 82.58           N  
ATOM   2566  H   GLU B   5      30.599 -26.115  37.711  1.00 82.58           H  
ATOM   2567  CA  GLU B   5      29.878 -26.458  35.712  1.00 82.58           C  
ATOM   2568  HA  GLU B   5      30.467 -26.138  34.853  1.00 82.58           H  
ATOM   2569  C   GLU B   5      28.400 -26.286  35.320  1.00 82.58           C  
ATOM   2570  CB  GLU B   5      30.172 -27.943  35.980  1.00 82.58           C  
ATOM   2571  HB2 GLU B   5      29.608 -28.555  35.276  1.00 82.58           H  
ATOM   2572  HB3 GLU B   5      29.820 -28.171  36.986  1.00 82.58           H  
ATOM   2573  O   GLU B   5      28.105 -26.048  34.149  1.00 82.58           O  
ATOM   2574  CG  GLU B   5      31.658 -28.318  35.846  1.00 82.58           C  
ATOM   2575  HG2 GLU B   5      32.265 -27.595  36.393  1.00 82.58           H  
ATOM   2576  HG3 GLU B   5      31.940 -28.268  34.795  1.00 82.58           H  
ATOM   2577  CD  GLU B   5      31.930 -29.721  36.410  1.00 82.58           C  
ATOM   2578  OE1 GLU B   5      32.579 -30.548  35.746  1.00 82.58           O  
ATOM   2579  OE2 GLU B   5      31.469 -29.982  37.548  1.00 82.58           O  
ATOM   2580  N   LYS B   6      27.472 -26.330  36.290  1.00 85.01           N  
ATOM   2581  H   LYS B   6      27.788 -26.436  37.244  1.00 85.01           H  
ATOM   2582  CA  LYS B   6      26.034 -26.122  36.025  1.00 85.01           C  
ATOM   2583  HA  LYS B   6      25.712 -26.806  35.239  1.00 85.01           H  
ATOM   2584  C   LYS B   6      25.763 -24.711  35.505  1.00 85.01           C  
ATOM   2585  CB  LYS B   6      25.194 -26.357  37.289  1.00 85.01           C  
ATOM   2586  HB2 LYS B   6      24.169 -26.050  37.081  1.00 85.01           H  
ATOM   2587  HB3 LYS B   6      25.579 -25.719  38.084  1.00 85.01           H  
ATOM   2588  O   LYS B   6      25.034 -24.539  34.533  1.00 85.01           O  
ATOM   2589  CG  LYS B   6      25.165 -27.822  37.750  1.00 85.01           C  
ATOM   2590  HG2 LYS B   6      24.675 -28.421  36.982  1.00 85.01           H  
ATOM   2591  HG3 LYS B   6      26.184 -28.185  37.881  1.00 85.01           H  
ATOM   2592  CD  LYS B   6      24.400 -27.986  39.072  1.00 85.01           C  
ATOM   2593  HD2 LYS B   6      23.420 -27.520  38.972  1.00 85.01           H  
ATOM   2594  HD3 LYS B   6      24.259 -29.048  39.272  1.00 85.01           H  
ATOM   2595  CE  LYS B   6      25.195 -27.360  40.228  1.00 85.01           C  
ATOM   2596  HE2 LYS B   6      25.994 -26.757  39.797  1.00 85.01           H  
ATOM   2597  HE3 LYS B   6      25.677 -28.149  40.806  1.00 85.01           H  
ATOM   2598  NZ  LYS B   6      24.359 -26.501  41.100  1.00 85.01           N  
ATOM   2599  HZ1 LYS B   6      23.933 -25.749  40.578  1.00 85.01           H  
ATOM   2600  HZ2 LYS B   6      24.942 -26.003  41.758  1.00 85.01           H  
ATOM   2601  HZ3 LYS B   6      23.662 -27.015  41.620  1.00 85.01           H  
ATOM   2602  N   VAL B   7      26.334 -23.692  36.152  1.00 83.55           N  
ATOM   2603  H   VAL B   7      26.938 -23.896  36.935  1.00 83.55           H  
ATOM   2604  CA  VAL B   7      26.098 -22.288  35.775  1.00 83.55           C  
ATOM   2605  HA  VAL B   7      25.023 -22.142  35.667  1.00 83.55           H  
ATOM   2606  C   VAL B   7      26.711 -21.979  34.402  1.00 83.55           C  
ATOM   2607  CB  VAL B   7      26.576 -21.316  36.874  1.00 83.55           C  
ATOM   2608  HB  VAL B   7      27.656 -21.405  36.990  1.00 83.55           H  
ATOM   2609  O   VAL B   7      26.084 -21.277  33.612  1.00 83.55           O  
ATOM   2610  CG1 VAL B   7      26.218 -19.863  36.539  1.00 83.55           C  
ATOM   2611 HG11 VAL B   7      26.681 -19.192  37.262  1.00 83.55           H  
ATOM   2612 HG12 VAL B   7      25.137 -19.725  36.566  1.00 83.55           H  
ATOM   2613 HG13 VAL B   7      26.573 -19.605  35.541  1.00 83.55           H  
ATOM   2614  CG2 VAL B   7      25.890 -21.594  38.221  1.00 83.55           C  
ATOM   2615 HG21 VAL B   7      24.810 -21.478  38.128  1.00 83.55           H  
ATOM   2616 HG22 VAL B   7      26.260 -20.899  38.975  1.00 83.55           H  
ATOM   2617 HG23 VAL B   7      26.103 -22.604  38.571  1.00 83.55           H  
ATOM   2618  N   ALA B   8      27.866 -22.560  34.059  1.00 81.18           N  
ATOM   2619  H   ALA B   8      28.362 -23.111  34.745  1.00 81.18           H  
ATOM   2620  CA  ALA B   8      28.455 -22.452  32.723  1.00 81.18           C  
ATOM   2621  HA  ALA B   8      28.573 -21.395  32.480  1.00 81.18           H  
ATOM   2622  C   ALA B   8      27.570 -23.083  31.631  1.00 81.18           C  
ATOM   2623  CB  ALA B   8      29.846 -23.097  32.750  1.00 81.18           C  
ATOM   2624  HB1 ALA B   8      29.765 -24.153  33.008  1.00 81.18           H  
ATOM   2625  HB2 ALA B   8      30.471 -22.595  33.489  1.00 81.18           H  
ATOM   2626  HB3 ALA B   8      30.314 -23.001  31.770  1.00 81.18           H  
ATOM   2627  O   ALA B   8      27.473 -22.546  30.526  1.00 81.18           O  
ATOM   2628  N   GLU B   9      26.889 -24.192  31.928  1.00 86.25           N  
ATOM   2629  H   GLU B   9      27.040 -24.632  32.824  1.00 86.25           H  
ATOM   2630  CA  GLU B   9      25.960 -24.835  30.995  1.00 86.25           C  
ATOM   2631  HA  GLU B   9      26.452 -24.895  30.024  1.00 86.25           H  
ATOM   2632  C   GLU B   9      24.679 -24.003  30.787  1.00 86.25           C  
ATOM   2633  CB  GLU B   9      25.699 -26.269  31.475  1.00 86.25           C  
ATOM   2634  HB2 GLU B   9      26.650 -26.699  31.789  1.00 86.25           H  
ATOM   2635  HB3 GLU B   9      25.025 -26.263  32.332  1.00 86.25           H  
ATOM   2636  O   GLU B   9      24.271 -23.776  29.644  1.00 86.25           O  
ATOM   2637  CG  GLU B   9      25.131 -27.158  30.365  1.00 86.25           C  
ATOM   2638  HG2 GLU B   9      24.081 -26.914  30.205  1.00 86.25           H  
ATOM   2639  HG3 GLU B   9      25.668 -26.956  29.438  1.00 86.25           H  
ATOM   2640  CD  GLU B   9      25.287 -28.638  30.734  1.00 86.25           C  
ATOM   2641  OE1 GLU B   9      26.076 -29.312  30.032  1.00 86.25           O  
ATOM   2642  OE2 GLU B   9      24.647 -29.063  31.720  1.00 86.25           O  
ATOM   2643  N   TYR B  10      24.115 -23.429  31.859  1.00 86.43           N  
ATOM   2644  H   TYR B  10      24.464 -23.678  32.773  1.00 86.43           H  
ATOM   2645  CA  TYR B  10      23.017 -22.456  31.758  1.00 86.43           C  
ATOM   2646  HA  TYR B  10      22.207 -22.913  31.190  1.00 86.43           H  
ATOM   2647  C   TYR B  10      23.419 -21.182  30.999  1.00 86.43           C  
ATOM   2648  CB  TYR B  10      22.486 -22.087  33.153  1.00 86.43           C  
ATOM   2649  HB2 TYR B  10      23.323 -21.792  33.786  1.00 86.43           H  
ATOM   2650  HB3 TYR B  10      21.836 -21.217  33.054  1.00 86.43           H  
ATOM   2651  O   TYR B  10      22.650 -20.704  30.164  1.00 86.43           O  
ATOM   2652  CG  TYR B  10      21.677 -23.173  33.838  1.00 86.43           C  
ATOM   2653  CD1 TYR B  10      20.492 -23.647  33.241  1.00 86.43           C  
ATOM   2654  HD1 TYR B  10      20.163 -23.247  32.293  1.00 86.43           H  
ATOM   2655  CD2 TYR B  10      22.085 -23.687  35.084  1.00 86.43           C  
ATOM   2656  HD2 TYR B  10      22.989 -23.317  35.546  1.00 86.43           H  
ATOM   2657  CE1 TYR B  10      19.732 -24.649  33.874  1.00 86.43           C  
ATOM   2658  HE1 TYR B  10      18.829 -25.027  33.419  1.00 86.43           H  
ATOM   2659  CE2 TYR B  10      21.332 -24.692  35.720  1.00 86.43           C  
ATOM   2660  HE2 TYR B  10      21.658 -25.092  36.669  1.00 86.43           H  
ATOM   2661  OH  TYR B  10      19.418 -26.146  35.716  1.00 86.43           O  
ATOM   2662  HH  TYR B  10      19.823 -26.449  36.532  1.00 86.43           H  
ATOM   2663  CZ  TYR B  10      20.154 -25.178  35.111  1.00 86.43           C  
ATOM   2664  N   LEU B  11      24.625 -20.649  31.231  1.00 83.17           N  
ATOM   2665  H   LEU B  11      25.197 -21.056  31.958  1.00 83.17           H  
ATOM   2666  CA  LEU B  11      25.140 -19.478  30.515  1.00 83.17           C  
ATOM   2667  HA  LEU B  11      24.398 -18.683  30.591  1.00 83.17           H  
ATOM   2668  C   LEU B  11      25.319 -19.763  29.020  1.00 83.17           C  
ATOM   2669  CB  LEU B  11      26.443 -19.004  31.188  1.00 83.17           C  
ATOM   2670  HB2 LEU B  11      27.170 -19.815  31.146  1.00 83.17           H  
ATOM   2671  HB3 LEU B  11      26.235 -18.794  32.238  1.00 83.17           H  
ATOM   2672  O   LEU B  11      24.943 -18.927  28.201  1.00 83.17           O  
ATOM   2673  CG  LEU B  11      27.076 -17.749  30.552  1.00 83.17           C  
ATOM   2674  HG  LEU B  11      27.328 -17.955  29.511  1.00 83.17           H  
ATOM   2675  CD1 LEU B  11      26.154 -16.530  30.611  1.00 83.17           C  
ATOM   2676 HD11 LEU B  11      25.262 -16.699  30.009  1.00 83.17           H  
ATOM   2677 HD12 LEU B  11      26.671 -15.657  30.213  1.00 83.17           H  
ATOM   2678 HD13 LEU B  11      25.873 -16.336  31.647  1.00 83.17           H  
ATOM   2679  CD2 LEU B  11      28.361 -17.389  31.295  1.00 83.17           C  
ATOM   2680 HD21 LEU B  11      28.129 -17.113  32.324  1.00 83.17           H  
ATOM   2681 HD22 LEU B  11      28.848 -16.548  30.803  1.00 83.17           H  
ATOM   2682 HD23 LEU B  11      29.044 -18.239  31.292  1.00 83.17           H  
ATOM   2683  N   ARG B  12      25.805 -20.960  28.656  1.00 85.34           N  
ATOM   2684  H   ARG B  12      26.123 -21.579  29.388  1.00 85.34           H  
ATOM   2685  CA  ARG B  12      25.890 -21.415  27.259  1.00 85.34           C  
ATOM   2686  HA  ARG B  12      26.448 -20.674  26.688  1.00 85.34           H  
ATOM   2687  C   ARG B  12      24.510 -21.502  26.602  1.00 85.34           C  
ATOM   2688  CB  ARG B  12      26.634 -22.760  27.207  1.00 85.34           C  
ATOM   2689  HB2 ARG B  12      27.561 -22.668  27.774  1.00 85.34           H  
ATOM   2690  HB3 ARG B  12      26.021 -23.529  27.677  1.00 85.34           H  
ATOM   2691  O   ARG B  12      24.364 -21.098  25.452  1.00 85.34           O  
ATOM   2692  CG  ARG B  12      26.979 -23.193  25.771  1.00 85.34           C  
ATOM   2693  HG2 ARG B  12      26.076 -23.188  25.160  1.00 85.34           H  
ATOM   2694  HG3 ARG B  12      27.688 -22.486  25.340  1.00 85.34           H  
ATOM   2695  CD  ARG B  12      27.569 -24.610  25.720  1.00 85.34           C  
ATOM   2696  HD2 ARG B  12      27.753 -24.869  24.677  1.00 85.34           H  
ATOM   2697  HD3 ARG B  12      26.824 -25.304  26.107  1.00 85.34           H  
ATOM   2698  NE  ARG B  12      28.840 -24.720  26.468  1.00 85.34           N  
ATOM   2699  HE  ARG B  12      29.554 -24.044  26.236  1.00 85.34           H  
ATOM   2700  NH1 ARG B  12      28.324 -26.532  27.809  1.00 85.34           N  
ATOM   2701 HH11 ARG B  12      28.562 -27.182  28.545  1.00 85.34           H  
ATOM   2702 HH12 ARG B  12      27.406 -26.607  27.393  1.00 85.34           H  
ATOM   2703  NH2 ARG B  12      30.316 -25.552  27.986  1.00 85.34           N  
ATOM   2704 HH21 ARG B  12      30.989 -24.845  27.727  1.00 85.34           H  
ATOM   2705 HH22 ARG B  12      30.536 -26.219  28.712  1.00 85.34           H  
ATOM   2706  CZ  ARG B  12      29.147 -25.599  27.411  1.00 85.34           C  
ATOM   2707  N   ARG B  13      23.484 -21.995  27.309  1.00 87.24           N  
ATOM   2708  H   ARG B  13      23.667 -22.354  28.235  1.00 87.24           H  
ATOM   2709  CA  ARG B  13      22.111 -22.009  26.775  1.00 87.24           C  
ATOM   2710  HA  ARG B  13      22.154 -22.434  25.772  1.00 87.24           H  
ATOM   2711  C   ARG B  13      21.570 -20.589  26.587  1.00 87.24           C  
ATOM   2712  CB  ARG B  13      21.192 -22.883  27.653  1.00 87.24           C  
ATOM   2713  HB2 ARG B  13      21.621 -23.881  27.745  1.00 87.24           H  
ATOM   2714  HB3 ARG B  13      21.139 -22.448  28.651  1.00 87.24           H  
ATOM   2715  O   ARG B  13      21.058 -20.284  25.515  1.00 87.24           O  
ATOM   2716  CG  ARG B  13      19.760 -23.001  27.095  1.00 87.24           C  
ATOM   2717  HG2 ARG B  13      19.132 -23.495  27.836  1.00 87.24           H  
ATOM   2718  HG3 ARG B  13      19.355 -22.000  26.945  1.00 87.24           H  
ATOM   2719  CD  ARG B  13      19.679 -23.800  25.783  1.00 87.24           C  
ATOM   2720  HD2 ARG B  13      20.592 -23.661  25.203  1.00 87.24           H  
ATOM   2721  HD3 ARG B  13      19.592 -24.858  26.031  1.00 87.24           H  
ATOM   2722  NE  ARG B  13      18.550 -23.365  24.944  1.00 87.24           N  
ATOM   2723  HE  ARG B  13      18.231 -22.415  25.069  1.00 87.24           H  
ATOM   2724  NH1 ARG B  13      18.251 -25.282  23.704  1.00 87.24           N  
ATOM   2725 HH11 ARG B  13      18.901 -25.769  24.304  1.00 87.24           H  
ATOM   2726 HH12 ARG B  13      17.789 -25.752  22.939  1.00 87.24           H  
ATOM   2727  NH2 ARG B  13      17.130 -23.438  23.174  1.00 87.24           N  
ATOM   2728 HH21 ARG B  13      17.055 -22.434  23.247  1.00 87.24           H  
ATOM   2729 HH22 ARG B  13      16.709 -23.899  22.379  1.00 87.24           H  
ATOM   2730  CZ  ARG B  13      17.982 -24.029  23.953  1.00 87.24           C  
ATOM   2731  N   ALA B  14      21.741 -19.716  27.581  1.00 87.79           N  
ATOM   2732  H   ALA B  14      22.174 -20.040  28.434  1.00 87.79           H  
ATOM   2733  CA  ALA B  14      21.270 -18.333  27.524  1.00 87.79           C  
ATOM   2734  HA  ALA B  14      20.196 -18.345  27.338  1.00 87.79           H  
ATOM   2735  C   ALA B  14      21.918 -17.527  26.381  1.00 87.79           C  
ATOM   2736  CB  ALA B  14      21.515 -17.676  28.889  1.00 87.79           C  
ATOM   2737  HB1 ALA B  14      21.123 -16.658  28.879  1.00 87.79           H  
ATOM   2738  HB2 ALA B  14      21.010 -18.243  29.670  1.00 87.79           H  
ATOM   2739  HB3 ALA B  14      22.583 -17.644  29.103  1.00 87.79           H  
ATOM   2740  O   ALA B  14      21.221 -16.773  25.705  1.00 87.79           O  
ATOM   2741  N   THR B  15      23.218 -17.705  26.115  1.00 86.82           N  
ATOM   2742  H   THR B  15      23.771 -18.308  26.707  1.00 86.82           H  
ATOM   2743  CA  THR B  15      23.902 -17.030  24.996  1.00 86.82           C  
ATOM   2744  HA  THR B  15      23.585 -15.987  24.983  1.00 86.82           H  
ATOM   2745  C   THR B  15      23.523 -17.605  23.630  1.00 86.82           C  
ATOM   2746  CB  THR B  15      25.428 -17.028  25.171  1.00 86.82           C  
ATOM   2747  HB  THR B  15      25.893 -16.682  24.248  1.00 86.82           H  
ATOM   2748  O   THR B  15      23.400 -16.837  22.677  1.00 86.82           O  
ATOM   2749  CG2 THR B  15      25.879 -16.096  26.302  1.00 86.82           C  
ATOM   2750 HG21 THR B  15      26.183 -15.139  25.879  1.00 86.82           H  
ATOM   2751 HG22 THR B  15      26.724 -16.520  26.845  1.00 86.82           H  
ATOM   2752 HG23 THR B  15      25.068 -15.923  27.009  1.00 86.82           H  
ATOM   2753  OG1 THR B  15      25.908 -18.320  25.445  1.00 86.82           O  
ATOM   2754  HG1 THR B  15      26.755 -18.214  25.886  1.00 86.82           H  
ATOM   2755  N   LEU B  16      23.254 -18.913  23.520  1.00 90.42           N  
ATOM   2756  H   LEU B  16      23.424 -19.507  24.319  1.00 90.42           H  
ATOM   2757  CA  LEU B  16      22.693 -19.512  22.300  1.00 90.42           C  
ATOM   2758  HA  LEU B  16      23.310 -19.217  21.451  1.00 90.42           H  
ATOM   2759  C   LEU B  16      21.280 -18.985  21.999  1.00 90.42           C  
ATOM   2760  CB  LEU B  16      22.693 -21.049  22.416  1.00 90.42           C  
ATOM   2761  HB2 LEU B  16      22.036 -21.458  21.649  1.00 90.42           H  
ATOM   2762  HB3 LEU B  16      22.272 -21.323  23.384  1.00 90.42           H  
ATOM   2763  O   LEU B  16      21.024 -18.551  20.876  1.00 90.42           O  
ATOM   2764  CG  LEU B  16      24.078 -21.703  22.263  1.00 90.42           C  
ATOM   2765  HG  LEU B  16      24.799 -21.215  22.920  1.00 90.42           H  
ATOM   2766  CD1 LEU B  16      23.990 -23.183  22.644  1.00 90.42           C  
ATOM   2767 HD11 LEU B  16      23.279 -23.695  21.997  1.00 90.42           H  
ATOM   2768 HD12 LEU B  16      23.666 -23.269  23.681  1.00 90.42           H  
ATOM   2769 HD13 LEU B  16      24.971 -23.648  22.545  1.00 90.42           H  
ATOM   2770  CD2 LEU B  16      24.603 -21.618  20.826  1.00 90.42           C  
ATOM   2771 HD21 LEU B  16      24.763 -20.576  20.551  1.00 90.42           H  
ATOM   2772 HD22 LEU B  16      23.887 -22.072  20.141  1.00 90.42           H  
ATOM   2773 HD23 LEU B  16      25.556 -22.142  20.755  1.00 90.42           H  
ATOM   2774  N   ASP B  17      20.394 -18.959  22.998  1.00 91.09           N  
ATOM   2775  H   ASP B  17      20.665 -19.345  23.892  1.00 91.09           H  
ATOM   2776  CA  ASP B  17      19.034 -18.419  22.858  1.00 91.09           C  
ATOM   2777  HA  ASP B  17      18.544 -18.912  22.018  1.00 91.09           H  
ATOM   2778  C   ASP B  17      19.043 -16.911  22.544  1.00 91.09           C  
ATOM   2779  CB  ASP B  17      18.221 -18.702  24.136  1.00 91.09           C  
ATOM   2780  HB2 ASP B  17      18.811 -18.427  25.011  1.00 91.09           H  
ATOM   2781  HB3 ASP B  17      17.331 -18.073  24.124  1.00 91.09           H  
ATOM   2782  O   ASP B  17      18.240 -16.444  21.736  1.00 91.09           O  
ATOM   2783  CG  ASP B  17      17.743 -20.152  24.262  1.00 91.09           C  
ATOM   2784  OD1 ASP B  17      17.305 -20.737  23.251  1.00 91.09           O  
ATOM   2785  OD2 ASP B  17      17.707 -20.700  25.384  1.00 91.09           O  
ATOM   2786  N   LEU B  18      19.971 -16.143  23.132  1.00 89.56           N  
ATOM   2787  H   LEU B  18      20.555 -16.562  23.841  1.00 89.56           H  
ATOM   2788  CA  LEU B  18      20.152 -14.716  22.839  1.00 89.56           C  
ATOM   2789  HA  LEU B  18      19.186 -14.218  22.921  1.00 89.56           H  
ATOM   2790  C   LEU B  18      20.653 -14.485  21.408  1.00 89.56           C  
ATOM   2791  CB  LEU B  18      21.110 -14.109  23.881  1.00 89.56           C  
ATOM   2792  HB2 LEU B  18      20.648 -14.194  24.864  1.00 89.56           H  
ATOM   2793  HB3 LEU B  18      22.026 -14.701  23.889  1.00 89.56           H  
ATOM   2794  O   LEU B  18      20.184 -13.563  20.740  1.00 89.56           O  
ATOM   2795  CG  LEU B  18      21.503 -12.638  23.640  1.00 89.56           C  
ATOM   2796  HG  LEU B  18      22.044 -12.550  22.698  1.00 89.56           H  
ATOM   2797  CD1 LEU B  18      20.297 -11.702  23.605  1.00 89.56           C  
ATOM   2798 HD11 LEU B  18      20.626 -10.668  23.506  1.00 89.56           H  
ATOM   2799 HD12 LEU B  18      19.646 -11.944  22.764  1.00 89.56           H  
ATOM   2800 HD13 LEU B  18      19.735 -11.809  24.533  1.00 89.56           H  
ATOM   2801  CD2 LEU B  18      22.430 -12.171  24.763  1.00 89.56           C  
ATOM   2802 HD21 LEU B  18      21.917 -12.241  25.723  1.00 89.56           H  
ATOM   2803 HD22 LEU B  18      22.731 -11.137  24.596  1.00 89.56           H  
ATOM   2804 HD23 LEU B  18      23.322 -12.796  24.789  1.00 89.56           H  
ATOM   2805  N   ARG B  19      21.580 -15.318  20.919  1.00 89.83           N  
ATOM   2806  H   ARG B  19      21.945 -16.038  21.526  1.00 89.83           H  
ATOM   2807  CA  ARG B  19      22.070 -15.240  19.536  1.00 89.83           C  
ATOM   2808  HA  ARG B  19      22.395 -14.218  19.344  1.00 89.83           H  
ATOM   2809  C   ARG B  19      20.947 -15.523  18.539  1.00 89.83           C  
ATOM   2810  CB  ARG B  19      23.267 -16.184  19.350  1.00 89.83           C  
ATOM   2811  HB2 ARG B  19      24.002 -15.979  20.129  1.00 89.83           H  
ATOM   2812  HB3 ARG B  19      22.935 -17.217  19.454  1.00 89.83           H  
ATOM   2813  O   ARG B  19      20.804 -14.760  17.590  1.00 89.83           O  
ATOM   2814  CG  ARG B  19      23.937 -15.984  17.980  1.00 89.83           C  
ATOM   2815  HG2 ARG B  19      24.266 -14.948  17.899  1.00 89.83           H  
ATOM   2816  HG3 ARG B  19      23.226 -16.181  17.178  1.00 89.83           H  
ATOM   2817  CD  ARG B  19      25.156 -16.896  17.802  1.00 89.83           C  
ATOM   2818  HD2 ARG B  19      25.821 -16.766  18.657  1.00 89.83           H  
ATOM   2819  HD3 ARG B  19      25.685 -16.586  16.901  1.00 89.83           H  
ATOM   2820  NE  ARG B  19      24.765 -18.312  17.664  1.00 89.83           N  
ATOM   2821  HE  ARG B  19      23.792 -18.490  17.459  1.00 89.83           H  
ATOM   2822  NH1 ARG B  19      26.859 -19.235  17.867  1.00 89.83           N  
ATOM   2823 HH11 ARG B  19      27.473 -20.034  17.794  1.00 89.83           H  
ATOM   2824 HH12 ARG B  19      27.248 -18.307  17.962  1.00 89.83           H  
ATOM   2825  NH2 ARG B  19      25.103 -20.551  17.461  1.00 89.83           N  
ATOM   2826 HH21 ARG B  19      25.729 -21.341  17.400  1.00 89.83           H  
ATOM   2827 HH22 ARG B  19      24.128 -20.670  17.224  1.00 89.83           H  
ATOM   2828  CZ  ARG B  19      25.575 -19.355  17.670  1.00 89.83           C  
ATOM   2829  N   ALA B  20      20.136 -16.553  18.786  1.00 93.79           N  
ATOM   2830  H   ALA B  20      20.325 -17.135  19.590  1.00 93.79           H  
ATOM   2831  CA  ALA B  20      18.970 -16.870  17.963  1.00 93.79           C  
ATOM   2832  HA  ALA B  20      19.293 -17.010  16.931  1.00 93.79           H  
ATOM   2833  C   ALA B  20      17.939 -15.726  17.965  1.00 93.79           C  
ATOM   2834  CB  ALA B  20      18.369 -18.190  18.462  1.00 93.79           C  
ATOM   2835  HB1 ALA B  20      18.030 -18.086  19.492  1.00 93.79           H  
ATOM   2836  HB2 ALA B  20      17.520 -18.461  17.833  1.00 93.79           H  
ATOM   2837  HB3 ALA B  20      19.115 -18.982  18.406  1.00 93.79           H  
ATOM   2838  O   ALA B  20      17.502 -15.292  16.905  1.00 93.79           O  
ATOM   2839  N   ALA B  21      17.618 -15.160  19.135  1.00 94.19           N  
ATOM   2840  H   ALA B  21      17.972 -15.565  19.990  1.00 94.19           H  
ATOM   2841  CA  ALA B  21      16.684 -14.037  19.226  1.00 94.19           C  
ATOM   2842  HA  ALA B  21      15.758 -14.330  18.732  1.00 94.19           H  
ATOM   2843  C   ALA B  21      17.200 -12.775  18.500  1.00 94.19           C  
ATOM   2844  CB  ALA B  21      16.376 -13.774  20.706  1.00 94.19           C  
ATOM   2845  HB1 ALA B  21      15.619 -12.994  20.784  1.00 94.19           H  
ATOM   2846  HB2 ALA B  21      17.280 -13.459  21.228  1.00 94.19           H  
ATOM   2847  HB3 ALA B  21      15.993 -14.684  21.169  1.00 94.19           H  
ATOM   2848  O   ALA B  21      16.463 -12.153  17.742  1.00 94.19           O  
ATOM   2849  N   ARG B  22      18.484 -12.419  18.661  1.00 91.14           N  
ATOM   2850  H   ARG B  22      19.053 -12.965  19.292  1.00 91.14           H  
ATOM   2851  CA  ARG B  22      19.104 -11.298  17.925  1.00 91.14           C  
ATOM   2852  HA  ARG B  22      18.471 -10.415  18.018  1.00 91.14           H  
ATOM   2853  C   ARG B  22      19.206 -11.539  16.418  1.00 91.14           C  
ATOM   2854  CB  ARG B  22      20.497 -10.985  18.489  1.00 91.14           C  
ATOM   2855  HB2 ARG B  22      21.058 -11.911  18.614  1.00 91.14           H  
ATOM   2856  HB3 ARG B  22      21.029 -10.359  17.773  1.00 91.14           H  
ATOM   2857  O   ARG B  22      19.270 -10.573  15.666  1.00 91.14           O  
ATOM   2858  CG  ARG B  22      20.430 -10.224  19.819  1.00 91.14           C  
ATOM   2859  HG2 ARG B  22      19.931 -10.833  20.573  1.00 91.14           H  
ATOM   2860  HG3 ARG B  22      19.864  -9.303  19.675  1.00 91.14           H  
ATOM   2861  CD  ARG B  22      21.850  -9.879  20.283  1.00 91.14           C  
ATOM   2862  HD2 ARG B  22      22.357  -9.343  19.481  1.00 91.14           H  
ATOM   2863  HD3 ARG B  22      22.385 -10.807  20.485  1.00 91.14           H  
ATOM   2864  NE  ARG B  22      21.842  -9.038  21.494  1.00 91.14           N  
ATOM   2865  HE  ARG B  22      20.937  -8.792  21.869  1.00 91.14           H  
ATOM   2866  NH1 ARG B  22      24.116  -8.743  21.689  1.00 91.14           N  
ATOM   2867 HH11 ARG B  22      24.253  -9.241  20.821  1.00 91.14           H  
ATOM   2868 HH12 ARG B  22      24.899  -8.300  22.148  1.00 91.14           H  
ATOM   2869  NH2 ARG B  22      22.753  -7.823  23.195  1.00 91.14           N  
ATOM   2870 HH21 ARG B  22      23.558  -7.446  23.673  1.00 91.14           H  
ATOM   2871 HH22 ARG B  22      21.834  -7.610  23.555  1.00 91.14           H  
ATOM   2872  CZ  ARG B  22      22.899  -8.540  22.116  1.00 91.14           C  
ATOM   2873  N   GLN B  23      19.250 -12.795  15.977  1.00 92.76           N  
ATOM   2874  H   GLN B  23      19.243 -13.552  16.646  1.00 92.76           H  
ATOM   2875  CA  GLN B  23      19.190 -13.130  14.560  1.00 92.76           C  
ATOM   2876  HA  GLN B  23      19.824 -12.432  14.014  1.00 92.76           H  
ATOM   2877  C   GLN B  23      17.769 -12.932  14.013  1.00 92.76           C  
ATOM   2878  CB  GLN B  23      19.762 -14.537  14.341  1.00 92.76           C  
ATOM   2879  HB2 GLN B  23      20.777 -14.573  14.736  1.00 92.76           H  
ATOM   2880  HB3 GLN B  23      19.152 -15.275  14.862  1.00 92.76           H  
ATOM   2881  O   GLN B  23      17.621 -12.184  13.052  1.00 92.76           O  
ATOM   2882  CG  GLN B  23      19.788 -14.872  12.849  1.00 92.76           C  
ATOM   2883  HG2 GLN B  23      20.348 -14.114  12.301  1.00 92.76           H  
ATOM   2884  HG3 GLN B  23      18.760 -14.857  12.487  1.00 92.76           H  
ATOM   2885  CD  GLN B  23      20.396 -16.233  12.539  1.00 92.76           C  
ATOM   2886  NE2 GLN B  23      19.917 -16.885  11.509  1.00 92.76           N  
ATOM   2887 HE21 GLN B  23      19.097 -16.517  11.047  1.00 92.76           H  
ATOM   2888 HE22 GLN B  23      20.288 -17.792  11.266  1.00 92.76           H  
ATOM   2889  OE1 GLN B  23      21.313 -16.701  13.206  1.00 92.76           O  
ATOM   2890  N   ARG B  24      16.737 -13.470  14.682  1.00 93.42           N  
ATOM   2891  H   ARG B  24      16.937 -14.096  15.449  1.00 93.42           H  
ATOM   2892  CA  ARG B  24      15.330 -13.307  14.266  1.00 93.42           C  
ATOM   2893  HA  ARG B  24      15.242 -13.717  13.260  1.00 93.42           H  
ATOM   2894  C   ARG B  24      14.896 -11.841  14.160  1.00 93.42           C  
ATOM   2895  CB  ARG B  24      14.408 -14.113  15.203  1.00 93.42           C  
ATOM   2896  HB2 ARG B  24      14.720 -15.157  15.180  1.00 93.42           H  
ATOM   2897  HB3 ARG B  24      14.532 -13.747  16.222  1.00 93.42           H  
ATOM   2898  O   ARG B  24      14.156 -11.497  13.251  1.00 93.42           O  
ATOM   2899  CG  ARG B  24      12.908 -14.049  14.843  1.00 93.42           C  
ATOM   2900  HG2 ARG B  24      12.545 -13.028  14.970  1.00 93.42           H  
ATOM   2901  HG3 ARG B  24      12.357 -14.686  15.535  1.00 93.42           H  
ATOM   2902  CD  ARG B  24      12.613 -14.510  13.408  1.00 93.42           C  
ATOM   2903  HD2 ARG B  24      12.978 -15.529  13.275  1.00 93.42           H  
ATOM   2904  HD3 ARG B  24      13.149 -13.864  12.712  1.00 93.42           H  
ATOM   2905  NE  ARG B  24      11.174 -14.455  13.088  1.00 93.42           N  
ATOM   2906  HE  ARG B  24      10.503 -14.256  13.816  1.00 93.42           H  
ATOM   2907  NH1 ARG B  24      11.372 -14.615  10.800  1.00 93.42           N  
ATOM   2908 HH11 ARG B  24      10.949 -14.463   9.895  1.00 93.42           H  
ATOM   2909 HH12 ARG B  24      12.377 -14.666  10.885  1.00 93.42           H  
ATOM   2910  NH2 ARG B  24       9.363 -14.366  11.756  1.00 93.42           N  
ATOM   2911 HH21 ARG B  24       8.913 -14.263  10.857  1.00 93.42           H  
ATOM   2912 HH22 ARG B  24       8.857 -14.154  12.604  1.00 93.42           H  
ATOM   2913  CZ  ARG B  24      10.649 -14.486  11.878  1.00 93.42           C  
ATOM   2914  N   ILE B  25      15.387 -10.966  15.043  1.00 94.23           N  
ATOM   2915  H   ILE B  25      15.935 -11.328  15.810  1.00 94.23           H  
ATOM   2916  CA  ILE B  25      15.131  -9.516  14.952  1.00 94.23           C  
ATOM   2917  HA  ILE B  25      14.054  -9.350  14.942  1.00 94.23           H  
ATOM   2918  C   ILE B  25      15.661  -8.937  13.630  1.00 94.23           C  
ATOM   2919  CB  ILE B  25      15.714  -8.785  16.183  1.00 94.23           C  
ATOM   2920  HB  ILE B  25      16.754  -9.089  16.303  1.00 94.23           H  
ATOM   2921  O   ILE B  25      14.927  -8.238  12.941  1.00 94.23           O  
ATOM   2922  CG1 ILE B  25      14.924  -9.179  17.448  1.00 94.23           C  
ATOM   2923 HG12 ILE B  25      14.799 -10.261  17.475  1.00 94.23           H  
ATOM   2924 HG13 ILE B  25      13.928  -8.736  17.411  1.00 94.23           H  
ATOM   2925  CG2 ILE B  25      15.674  -7.258  16.020  1.00 94.23           C  
ATOM   2926 HG21 ILE B  25      16.057  -6.744  16.901  1.00 94.23           H  
ATOM   2927 HG22 ILE B  25      16.292  -6.942  15.179  1.00 94.23           H  
ATOM   2928 HG23 ILE B  25      14.654  -6.922  15.830  1.00 94.23           H  
ATOM   2929  CD1 ILE B  25      15.609  -8.769  18.755  1.00 94.23           C  
ATOM   2930 HD11 ILE B  25      15.060  -9.212  19.586  1.00 94.23           H  
ATOM   2931 HD12 ILE B  25      15.603  -7.685  18.872  1.00 94.23           H  
ATOM   2932 HD13 ILE B  25      16.635  -9.137  18.774  1.00 94.23           H  
ATOM   2933  N   ARG B  26      16.894  -9.273  13.223  1.00 92.64           N  
ATOM   2934  H   ARG B  26      17.420  -9.941  13.768  1.00 92.64           H  
ATOM   2935  CA  ARG B  26      17.440  -8.811  11.934  1.00 92.64           C  
ATOM   2936  HA  ARG B  26      17.294  -7.733  11.853  1.00 92.64           H  
ATOM   2937  C   ARG B  26      16.692  -9.400  10.741  1.00 92.64           C  
ATOM   2938  CB  ARG B  26      18.934  -9.116  11.815  1.00 92.64           C  
ATOM   2939  HB2 ARG B  26      19.101 -10.175  12.009  1.00 92.64           H  
ATOM   2940  HB3 ARG B  26      19.244  -8.900  10.792  1.00 92.64           H  
ATOM   2941  O   ARG B  26      16.448  -8.678   9.786  1.00 92.64           O  
ATOM   2942  CG  ARG B  26      19.774  -8.254  12.766  1.00 92.64           C  
ATOM   2943  HG2 ARG B  26      19.534  -8.496  13.801  1.00 92.64           H  
ATOM   2944  HG3 ARG B  26      19.546  -7.202  12.590  1.00 92.64           H  
ATOM   2945  CD  ARG B  26      21.268  -8.480  12.512  1.00 92.64           C  
ATOM   2946  HD2 ARG B  26      21.840  -7.789  13.131  1.00 92.64           H  
ATOM   2947  HD3 ARG B  26      21.482  -8.234  11.472  1.00 92.64           H  
ATOM   2948  NE  ARG B  26      21.651  -9.885  12.767  1.00 92.64           N  
ATOM   2949  HE  ARG B  26      21.334 -10.543  12.070  1.00 92.64           H  
ATOM   2950  NH1 ARG B  26      22.753  -9.592  14.757  1.00 92.64           N  
ATOM   2951 HH11 ARG B  26      22.552  -8.606  14.669  1.00 92.64           H  
ATOM   2952 HH12 ARG B  26      23.352  -9.948  15.488  1.00 92.64           H  
ATOM   2953  NH2 ARG B  26      22.547 -11.644  13.888  1.00 92.64           N  
ATOM   2954 HH21 ARG B  26      22.237 -12.243  13.136  1.00 92.64           H  
ATOM   2955 HH22 ARG B  26      23.055 -12.027  14.672  1.00 92.64           H  
ATOM   2956  CZ  ARG B  26      22.307 -10.364  13.805  1.00 92.64           C  
ATOM   2957  N   GLU B  27      16.290 -10.667  10.817  1.00 93.12           N  
ATOM   2958  H   GLU B  27      16.554 -11.211  11.626  1.00 93.12           H  
ATOM   2959  CA  GLU B  27      15.478 -11.317   9.776  1.00 93.12           C  
ATOM   2960  HA  GLU B  27      16.012 -11.262   8.827  1.00 93.12           H  
ATOM   2961  C   GLU B  27      14.112 -10.618   9.583  1.00 93.12           C  
ATOM   2962  CB  GLU B  27      15.292 -12.805  10.126  1.00 93.12           C  
ATOM   2963  HB2 GLU B  27      14.564 -13.248   9.445  1.00 93.12           H  
ATOM   2964  HB3 GLU B  27      14.889 -12.866  11.136  1.00 93.12           H  
ATOM   2965  O   GLU B  27      13.606 -10.540   8.469  1.00 93.12           O  
ATOM   2966  CG  GLU B  27      16.603 -13.615  10.031  1.00 93.12           C  
ATOM   2967  HG2 GLU B  27      16.862 -13.732   8.979  1.00 93.12           H  
ATOM   2968  HG3 GLU B  27      17.410 -13.054  10.504  1.00 93.12           H  
ATOM   2969  CD  GLU B  27      16.542 -15.001  10.702  1.00 93.12           C  
ATOM   2970  OE1 GLU B  27      17.556 -15.738  10.600  1.00 93.12           O  
ATOM   2971  OE2 GLU B  27      15.551 -15.298  11.413  1.00 93.12           O  
ATOM   2972  N   LEU B  28      13.535 -10.057  10.652  1.00 93.96           N  
ATOM   2973  H   LEU B  28      13.977 -10.186  11.551  1.00 93.96           H  
ATOM   2974  CA  LEU B  28      12.290  -9.281  10.605  1.00 93.96           C  
ATOM   2975  HA  LEU B  28      11.603  -9.746   9.898  1.00 93.96           H  
ATOM   2976  C   LEU B  28      12.491  -7.830  10.127  1.00 93.96           C  
ATOM   2977  CB  LEU B  28      11.661  -9.297  12.009  1.00 93.96           C  
ATOM   2978  HB2 LEU B  28      12.432  -9.024  12.730  1.00 93.96           H  
ATOM   2979  HB3 LEU B  28      10.885  -8.533  12.059  1.00 93.96           H  
ATOM   2980  O   LEU B  28      11.663  -7.308   9.388  1.00 93.96           O  
ATOM   2981  CG  LEU B  28      11.046 -10.648  12.412  1.00 93.96           C  
ATOM   2982  HG  LEU B  28      11.719 -11.465  12.150  1.00 93.96           H  
ATOM   2983  CD1 LEU B  28      10.824 -10.678  13.925  1.00 93.96           C  
ATOM   2984 HD11 LEU B  28      11.773 -10.521  14.438  1.00 93.96           H  
ATOM   2985 HD12 LEU B  28      10.418 -11.648  14.213  1.00 93.96           H  
ATOM   2986 HD13 LEU B  28      10.120  -9.897  14.208  1.00 93.96           H  
ATOM   2987  CD2 LEU B  28       9.704 -10.870  11.715  1.00 93.96           C  
ATOM   2988 HD21 LEU B  28       9.218 -11.760  12.114  1.00 93.96           H  
ATOM   2989 HD22 LEU B  28       9.856 -10.996  10.643  1.00 93.96           H  
ATOM   2990 HD23 LEU B  28       9.047 -10.016  11.884  1.00 93.96           H  
ATOM   2991  N   GLU B  29      13.563  -7.160  10.558  1.00 92.48           N  
ATOM   2992  H   GLU B  29      14.163  -7.622  11.227  1.00 92.48           H  
ATOM   2993  CA  GLU B  29      13.760  -5.716  10.331  1.00 92.48           C  
ATOM   2994  HA  GLU B  29      12.790  -5.230  10.226  1.00 92.48           H  
ATOM   2995  C   GLU B  29      14.553  -5.386   9.050  1.00 92.48           C  
ATOM   2996  CB  GLU B  29      14.467  -5.105  11.561  1.00 92.48           C  
ATOM   2997  HB2 GLU B  29      15.388  -5.659  11.741  1.00 92.48           H  
ATOM   2998  HB3 GLU B  29      14.733  -4.071  11.337  1.00 92.48           H  
ATOM   2999  O   GLU B  29      14.354  -4.329   8.447  1.00 92.48           O  
ATOM   3000  CG  GLU B  29      13.596  -5.110  12.833  1.00 92.48           C  
ATOM   3001  HG2 GLU B  29      13.251  -6.126  13.030  1.00 92.48           H  
ATOM   3002  HG3 GLU B  29      12.715  -4.497  12.643  1.00 92.48           H  
ATOM   3003  CD  GLU B  29      14.311  -4.587  14.096  1.00 92.48           C  
ATOM   3004  OE1 GLU B  29      13.599  -4.140  15.034  1.00 92.48           O  
ATOM   3005  OE2 GLU B  29      15.556  -4.670  14.181  1.00 92.48           O  
ATOM   3006  N   SER B  30      15.493  -6.254   8.657  1.00 89.45           N  
ATOM   3007  H   SER B  30      15.571  -7.129   9.155  1.00 89.45           H  
ATOM   3008  CA  SER B  30      16.589  -5.916   7.731  1.00 89.45           C  
ATOM   3009  HA  SER B  30      16.201  -5.211   6.995  1.00 89.45           H  
ATOM   3010  C   SER B  30      17.140  -7.098   6.911  1.00 89.45           C  
ATOM   3011  CB  SER B  30      17.714  -5.180   8.489  1.00 89.45           C  
ATOM   3012  HB2 SER B  30      17.375  -4.167   8.706  1.00 89.45           H  
ATOM   3013  HB3 SER B  30      18.606  -5.099   7.869  1.00 89.45           H  
ATOM   3014  O   SER B  30      18.244  -6.995   6.374  1.00 89.45           O  
ATOM   3015  OG  SER B  30      18.033  -5.820   9.717  1.00 89.45           O  
ATOM   3016  HG  SER B  30      17.236  -5.777  10.249  1.00 89.45           H  
ATOM   3017  N   ASP B  31      16.400  -8.208   6.751  1.00 94.41           N  
ATOM   3018  H   ASP B  31      15.526  -8.306   7.246  1.00 94.41           H  
ATOM   3019  CA  ASP B  31      16.873  -9.318   5.900  1.00 94.41           C  
ATOM   3020  HA  ASP B  31      17.816  -9.644   6.339  1.00 94.41           H  
ATOM   3021  C   ASP B  31      17.092  -8.831   4.452  1.00 94.41           C  
ATOM   3022  CB  ASP B  31      15.927 -10.535   5.913  1.00 94.41           C  
ATOM   3023  HB2 ASP B  31      15.093 -10.356   5.234  1.00 94.41           H  
ATOM   3024  HB3 ASP B  31      15.518 -10.643   6.918  1.00 94.41           H  
ATOM   3025  O   ASP B  31      16.224  -8.112   3.926  1.00 94.41           O  
ATOM   3026  CG  ASP B  31      16.624 -11.862   5.547  1.00 94.41           C  
ATOM   3027  OD1 ASP B  31      17.839 -11.994   5.819  1.00 94.41           O  
ATOM   3028  OD2 ASP B  31      15.941 -12.774   5.030  1.00 94.41           O  
ATOM   3029  N   PRO B  32      18.220  -9.168   3.797  1.00 96.80           N  
ATOM   3030  CA  PRO B  32      18.457  -8.797   2.409  1.00 96.80           C  
ATOM   3031  HA  PRO B  32      18.219  -7.741   2.284  1.00 96.80           H  
ATOM   3032  C   PRO B  32      17.591  -9.632   1.459  1.00 96.80           C  
ATOM   3033  CB  PRO B  32      19.957  -8.997   2.163  1.00 96.80           C  
ATOM   3034  HB2 PRO B  32      20.379  -8.142   1.634  1.00 96.80           H  
ATOM   3035  HB3 PRO B  32      20.135  -9.921   1.612  1.00 96.80           H  
ATOM   3036  O   PRO B  32      17.572 -10.863   1.526  1.00 96.80           O  
ATOM   3037  CG  PRO B  32      20.567  -9.109   3.556  1.00 96.80           C  
ATOM   3038  HG2 PRO B  32      20.785  -8.114   3.944  1.00 96.80           H  
ATOM   3039  HG3 PRO B  32      21.461  -9.732   3.561  1.00 96.80           H  
ATOM   3040  CD  PRO B  32      19.437  -9.732   4.362  1.00 96.80           C  
ATOM   3041  HD2 PRO B  32      19.434 -10.814   4.224  1.00 96.80           H  
ATOM   3042  HD3 PRO B  32      19.574  -9.480   5.413  1.00 96.80           H  
ATOM   3043  N   VAL B  33      16.907  -8.967   0.531  1.00 98.69           N  
ATOM   3044  H   VAL B  33      17.015  -7.964   0.483  1.00 98.69           H  
ATOM   3045  CA  VAL B  33      16.013  -9.617  -0.438  1.00 98.69           C  
ATOM   3046  HA  VAL B  33      15.798 -10.633  -0.109  1.00 98.69           H  
ATOM   3047  C   VAL B  33      16.718  -9.724  -1.788  1.00 98.69           C  
ATOM   3048  CB  VAL B  33      14.660  -8.884  -0.498  1.00 98.69           C  
ATOM   3049  HB  VAL B  33      14.827  -7.826  -0.700  1.00 98.69           H  
ATOM   3050  O   VAL B  33      17.158  -8.725  -2.351  1.00 98.69           O  
ATOM   3051  CG1 VAL B  33      13.737  -9.442  -1.581  1.00 98.69           C  
ATOM   3052 HG11 VAL B  33      14.183  -9.307  -2.566  1.00 98.69           H  
ATOM   3053 HG12 VAL B  33      12.784  -8.914  -1.555  1.00 98.69           H  
ATOM   3054 HG13 VAL B  33      13.557 -10.504  -1.411  1.00 98.69           H  
ATOM   3055  CG2 VAL B  33      13.924  -9.017   0.845  1.00 98.69           C  
ATOM   3056 HG21 VAL B  33      12.942  -8.547   0.784  1.00 98.69           H  
ATOM   3057 HG22 VAL B  33      14.492  -8.528   1.637  1.00 98.69           H  
ATOM   3058 HG23 VAL B  33      13.794 -10.069   1.099  1.00 98.69           H  
ATOM   3059  N   ALA B  34      16.852 -10.939  -2.307  1.00 98.71           N  
ATOM   3060  H   ALA B  34      16.337 -11.694  -1.876  1.00 98.71           H  
ATOM   3061  CA  ALA B  34      17.419 -11.215  -3.618  1.00 98.71           C  
ATOM   3062  HA  ALA B  34      18.311 -10.604  -3.759  1.00 98.71           H  
ATOM   3063  C   ALA B  34      16.420 -10.878  -4.733  1.00 98.71           C  
ATOM   3064  CB  ALA B  34      17.830 -12.692  -3.669  1.00 98.71           C  
ATOM   3065  HB1 ALA B  34      18.166 -12.946  -4.674  1.00 98.71           H  
ATOM   3066  HB2 ALA B  34      16.977 -13.325  -3.425  1.00 98.71           H  
ATOM   3067  HB3 ALA B  34      18.637 -12.878  -2.960  1.00 98.71           H  
ATOM   3068  O   ALA B  34      15.245 -11.235  -4.660  1.00 98.71           O  
ATOM   3069  N   ILE B  35      16.917 -10.251  -5.799  1.00 98.79           N  
ATOM   3070  H   ILE B  35      17.887  -9.970  -5.769  1.00 98.79           H  
ATOM   3071  CA  ILE B  35      16.252 -10.212  -7.103  1.00 98.79           C  
ATOM   3072  HA  ILE B  35      15.172 -10.278  -6.975  1.00 98.79           H  
ATOM   3073  C   ILE B  35      16.732 -11.448  -7.863  1.00 98.79           C  
ATOM   3074  CB  ILE B  35      16.581  -8.895  -7.844  1.00 98.79           C  
ATOM   3075  HB  ILE B  35      17.665  -8.793  -7.905  1.00 98.79           H  
ATOM   3076  O   ILE B  35      17.890 -11.488  -8.286  1.00 98.79           O  
ATOM   3077  CG1 ILE B  35      16.011  -7.678  -7.081  1.00 98.79           C  
ATOM   3078 HG12 ILE B  35      14.936  -7.621  -7.252  1.00 98.79           H  
ATOM   3079 HG13 ILE B  35      16.176  -7.793  -6.010  1.00 98.79           H  
ATOM   3080  CG2 ILE B  35      16.011  -8.934  -9.277  1.00 98.79           C  
ATOM   3081 HG21 ILE B  35      16.497  -9.719  -9.856  1.00 98.79           H  
ATOM   3082 HG22 ILE B  35      16.182  -7.988  -9.791  1.00 98.79           H  
ATOM   3083 HG23 ILE B  35      14.942  -9.140  -9.246  1.00 98.79           H  
ATOM   3084  CD1 ILE B  35      16.642  -6.343  -7.490  1.00 98.79           C  
ATOM   3085 HD11 ILE B  35      17.706  -6.355  -7.252  1.00 98.79           H  
ATOM   3086 HD12 ILE B  35      16.505  -6.160  -8.555  1.00 98.79           H  
ATOM   3087 HD13 ILE B  35      16.170  -5.539  -6.927  1.00 98.79           H  
ATOM   3088  N   VAL B  36      15.864 -12.452  -8.013  1.00 98.15           N  
ATOM   3089  H   VAL B  36      14.932 -12.348  -7.640  1.00 98.15           H  
ATOM   3090  CA  VAL B  36      16.219 -13.717  -8.687  1.00 98.15           C  
ATOM   3091  HA  VAL B  36      17.299 -13.840  -8.605  1.00 98.15           H  
ATOM   3092  C   VAL B  36      15.937 -13.690 -10.188  1.00 98.15           C  
ATOM   3093  CB  VAL B  36      15.601 -14.957  -8.013  1.00 98.15           C  
ATOM   3094  HB  VAL B  36      15.913 -15.836  -8.575  1.00 98.15           H  
ATOM   3095  O   VAL B  36      16.626 -14.339 -10.968  1.00 98.15           O  
ATOM   3096  CG1 VAL B  36      16.116 -15.110  -6.577  1.00 98.15           C  
ATOM   3097 HG11 VAL B  36      17.205 -15.166  -6.587  1.00 98.15           H  
ATOM   3098 HG12 VAL B  36      15.726 -16.031  -6.145  1.00 98.15           H  
ATOM   3099 HG13 VAL B  36      15.798 -14.268  -5.961  1.00 98.15           H  
ATOM   3100  CG2 VAL B  36      14.069 -14.941  -7.983  1.00 98.15           C  
ATOM   3101 HG21 VAL B  36      13.715 -15.891  -7.583  1.00 98.15           H  
ATOM   3102 HG22 VAL B  36      13.705 -14.136  -7.344  1.00 98.15           H  
ATOM   3103 HG23 VAL B  36      13.677 -14.824  -8.994  1.00 98.15           H  
ATOM   3104  N   SER B  37      14.977 -12.874 -10.630  1.00 98.34           N  
ATOM   3105  H   SER B  37      14.437 -12.351  -9.956  1.00 98.34           H  
ATOM   3106  CA  SER B  37      14.777 -12.581 -12.052  1.00 98.34           C  
ATOM   3107  HA  SER B  37      15.758 -12.562 -12.525  1.00 98.34           H  
ATOM   3108  C   SER B  37      14.131 -11.215 -12.273  1.00 98.34           C  
ATOM   3109  CB  SER B  37      13.977 -13.686 -12.744  1.00 98.34           C  
ATOM   3110  HB2 SER B  37      14.369 -14.656 -12.439  1.00 98.34           H  
ATOM   3111  HB3 SER B  37      14.100 -13.590 -13.823  1.00 98.34           H  
ATOM   3112  O   SER B  37      13.596 -10.593 -11.353  1.00 98.34           O  
ATOM   3113  OG  SER B  37      12.609 -13.587 -12.434  1.00 98.34           O  
ATOM   3114  HG  SER B  37      12.138 -14.255 -12.938  1.00 98.34           H  
ATOM   3115  N   MET B  38      14.203 -10.726 -13.514  1.00 98.71           N  
ATOM   3116  H   MET B  38      14.618 -11.304 -14.231  1.00 98.71           H  
ATOM   3117  CA  MET B  38      13.625  -9.444 -13.915  1.00 98.71           C  
ATOM   3118  HA  MET B  38      12.738  -9.275 -13.304  1.00 98.71           H  
ATOM   3119  C   MET B  38      13.156  -9.444 -15.374  1.00 98.71           C  
ATOM   3120  CB  MET B  38      14.596  -8.292 -13.611  1.00 98.71           C  
ATOM   3121  HB2 MET B  38      14.122  -7.355 -13.902  1.00 98.71           H  
ATOM   3122  HB3 MET B  38      14.774  -8.264 -12.536  1.00 98.71           H  
ATOM   3123  O   MET B  38      13.738 -10.094 -16.254  1.00 98.71           O  
ATOM   3124  CG  MET B  38      15.957  -8.388 -14.304  1.00 98.71           C  
ATOM   3125  HG2 MET B  38      15.805  -8.356 -15.383  1.00 98.71           H  
ATOM   3126  HG3 MET B  38      16.424  -9.338 -14.048  1.00 98.71           H  
ATOM   3127  SD  MET B  38      17.091  -7.051 -13.848  1.00 98.71           S  
ATOM   3128  CE  MET B  38      18.535  -7.499 -14.844  1.00 98.71           C  
ATOM   3129  HE1 MET B  38      18.252  -7.575 -15.894  1.00 98.71           H  
ATOM   3130  HE2 MET B  38      18.933  -8.456 -14.507  1.00 98.71           H  
ATOM   3131  HE3 MET B  38      19.304  -6.735 -14.732  1.00 98.71           H  
ATOM   3132  N   ASN B  39      12.092  -8.691 -15.644  1.00 98.30           N  
ATOM   3133  H   ASN B  39      11.649  -8.192 -14.886  1.00 98.30           H  
ATOM   3134  CA  ASN B  39      11.500  -8.561 -16.967  1.00 98.30           C  
ATOM   3135  HA  ASN B  39      12.297  -8.693 -17.698  1.00 98.30           H  
ATOM   3136  C   ASN B  39      10.920  -7.164 -17.206  1.00 98.30           C  
ATOM   3137  CB  ASN B  39      10.446  -9.668 -17.150  1.00 98.30           C  
ATOM   3138  HB2 ASN B  39      10.844 -10.620 -16.799  1.00 98.30           H  
ATOM   3139  HB3 ASN B  39       9.566  -9.436 -16.550  1.00 98.30           H  
ATOM   3140  O   ASN B  39      10.487  -6.492 -16.276  1.00 98.30           O  
ATOM   3141  CG  ASN B  39      10.035  -9.857 -18.596  1.00 98.30           C  
ATOM   3142  ND2 ASN B  39       9.052 -10.674 -18.829  1.00 98.30           N  
ATOM   3143 HD21 ASN B  39       8.820 -10.902 -19.785  1.00 98.30           H  
ATOM   3144 HD22 ASN B  39       8.532 -11.100 -18.075  1.00 98.30           H  
ATOM   3145  OD1 ASN B  39      10.646  -9.324 -19.517  1.00 98.30           O  
ATOM   3146  N   CYS B  40      10.914  -6.726 -18.463  1.00 98.69           N  
ATOM   3147  H   CYS B  40      11.165  -7.362 -19.206  1.00 98.69           H  
ATOM   3148  CA  CYS B  40      10.325  -5.461 -18.865  1.00 98.69           C  
ATOM   3149  HA  CYS B  40       9.397  -5.347 -18.305  1.00 98.69           H  
ATOM   3150  C   CYS B  40       9.959  -5.444 -20.356  1.00 98.69           C  
ATOM   3151  CB  CYS B  40      11.275  -4.307 -18.487  1.00 98.69           C  
ATOM   3152  HB2 CYS B  40      11.389  -4.289 -17.403  1.00 98.69           H  
ATOM   3153  HB3 CYS B  40      10.818  -3.362 -18.783  1.00 98.69           H  
ATOM   3154  O   CYS B  40      10.657  -6.030 -21.185  1.00 98.69           O  
ATOM   3155  SG  CYS B  40      12.920  -4.467 -19.257  1.00 98.69           S  
ATOM   3156  HG  CYS B  40      13.439  -3.362 -18.714  1.00 98.69           H  
ATOM   3157  N   ARG B  41       8.896  -4.712 -20.696  1.00 98.68           N  
ATOM   3158  H   ARG B  41       8.404  -4.249 -19.945  1.00 98.68           H  
ATOM   3159  CA  ARG B  41       8.619  -4.228 -22.057  1.00 98.68           C  
ATOM   3160  HA  ARG B  41       9.431  -4.528 -22.719  1.00 98.68           H  
ATOM   3161  C   ARG B  41       8.609  -2.697 -21.965  1.00 98.68           C  
ATOM   3162  CB  ARG B  41       7.301  -4.807 -22.623  1.00 98.68           C  
ATOM   3163  HB2 ARG B  41       7.121  -4.359 -23.600  1.00 98.68           H  
ATOM   3164  HB3 ARG B  41       6.482  -4.486 -21.979  1.00 98.68           H  
ATOM   3165  O   ARG B  41       7.895  -2.155 -21.123  1.00 98.68           O  
ATOM   3166  CG  ARG B  41       7.229  -6.346 -22.790  1.00 98.68           C  
ATOM   3167  HG2 ARG B  41       7.695  -6.835 -21.934  1.00 98.68           H  
ATOM   3168  HG3 ARG B  41       7.761  -6.633 -23.696  1.00 98.68           H  
ATOM   3169  CD  ARG B  41       5.750  -6.794 -22.878  1.00 98.68           C  
ATOM   3170  HD2 ARG B  41       5.236  -6.098 -23.541  1.00 98.68           H  
ATOM   3171  HD3 ARG B  41       5.302  -6.710 -21.888  1.00 98.68           H  
ATOM   3172  NE  ARG B  41       5.494  -8.157 -23.407  1.00 98.68           N  
ATOM   3173  HE  ARG B  41       4.785  -8.248 -24.121  1.00 98.68           H  
ATOM   3174  NH1 ARG B  41       6.831  -9.445 -22.052  1.00 98.68           N  
ATOM   3175 HH11 ARG B  41       6.877  -8.717 -21.354  1.00 98.68           H  
ATOM   3176 HH12 ARG B  41       7.276 -10.340 -21.905  1.00 98.68           H  
ATOM   3177  NH2 ARG B  41       5.690 -10.392 -23.697  1.00 98.68           N  
ATOM   3178 HH21 ARG B  41       6.128 -11.264 -23.437  1.00 98.68           H  
ATOM   3179 HH22 ARG B  41       4.785 -10.447 -24.142  1.00 98.68           H  
ATOM   3180  CZ  ARG B  41       6.005  -9.320 -23.046  1.00 98.68           C  
ATOM   3181  N   LEU B  42       9.444  -2.010 -22.747  1.00 98.79           N  
ATOM   3182  H   LEU B  42       9.938  -2.523 -23.463  1.00 98.79           H  
ATOM   3183  CA  LEU B  42       9.682  -0.555 -22.672  1.00 98.79           C  
ATOM   3184  HA  LEU B  42       8.810  -0.088 -22.214  1.00 98.79           H  
ATOM   3185  C   LEU B  42       9.829   0.060 -24.091  1.00 98.79           C  
ATOM   3186  CB  LEU B  42      10.918  -0.265 -21.777  1.00 98.79           C  
ATOM   3187  HB2 LEU B  42      11.145   0.800 -21.802  1.00 98.79           H  
ATOM   3188  HB3 LEU B  42      11.783  -0.777 -22.200  1.00 98.79           H  
ATOM   3189  O   LEU B  42      10.005  -0.683 -25.068  1.00 98.79           O  
ATOM   3190  CG  LEU B  42      10.813  -0.688 -20.298  1.00 98.79           C  
ATOM   3191  HG  LEU B  42      10.513  -1.734 -20.242  1.00 98.79           H  
ATOM   3192  CD1 LEU B  42      12.174  -0.558 -19.615  1.00 98.79           C  
ATOM   3193 HD11 LEU B  42      12.089  -0.846 -18.567  1.00 98.79           H  
ATOM   3194 HD12 LEU B  42      12.886  -1.223 -20.105  1.00 98.79           H  
ATOM   3195 HD13 LEU B  42      12.531   0.470 -19.676  1.00 98.79           H  
ATOM   3196  CD2 LEU B  42       9.815   0.158 -19.512  1.00 98.79           C  
ATOM   3197 HD21 LEU B  42      10.130   1.201 -19.493  1.00 98.79           H  
ATOM   3198 HD22 LEU B  42       9.734  -0.219 -18.493  1.00 98.79           H  
ATOM   3199 HD23 LEU B  42       8.836   0.087 -19.986  1.00 98.79           H  
ATOM   3200  N   PRO B  43       9.760   1.400 -24.241  1.00 98.33           N  
ATOM   3201  CA  PRO B  43       9.856   2.081 -25.534  1.00 98.33           C  
ATOM   3202  HA  PRO B  43       9.018   1.748 -26.147  1.00 98.33           H  
ATOM   3203  C   PRO B  43      11.161   1.795 -26.294  1.00 98.33           C  
ATOM   3204  CB  PRO B  43       9.668   3.575 -25.236  1.00 98.33           C  
ATOM   3205  HB2 PRO B  43      10.630   4.044 -25.029  1.00 98.33           H  
ATOM   3206  HB3 PRO B  43       9.160   4.090 -26.051  1.00 98.33           H  
ATOM   3207  O   PRO B  43      12.142   1.290 -25.748  1.00 98.33           O  
ATOM   3208  CG  PRO B  43       8.830   3.564 -23.960  1.00 98.33           C  
ATOM   3209  HG2 PRO B  43       8.932   4.489 -23.392  1.00 98.33           H  
ATOM   3210  HG3 PRO B  43       7.785   3.362 -24.197  1.00 98.33           H  
ATOM   3211  CD  PRO B  43       9.423   2.376 -23.213  1.00 98.33           C  
ATOM   3212  HD2 PRO B  43      10.330   2.689 -22.696  1.00 98.33           H  
ATOM   3213  HD3 PRO B  43       8.701   1.983 -22.497  1.00 98.33           H  
ATOM   3214  N   GLY B  44      11.188   2.100 -27.596  1.00 97.54           N  
ATOM   3215  H   GLY B  44      10.402   2.608 -27.977  1.00 97.54           H  
ATOM   3216  CA  GLY B  44      12.380   1.885 -28.434  1.00 97.54           C  
ATOM   3217  HA2 GLY B  44      13.256   2.265 -27.908  1.00 97.54           H  
ATOM   3218  HA3 GLY B  44      12.262   2.457 -29.354  1.00 97.54           H  
ATOM   3219  C   GLY B  44      12.655   0.420 -28.812  1.00 97.54           C  
ATOM   3220  O   GLY B  44      13.782   0.099 -29.210  1.00 97.54           O  
ATOM   3221  N   LYS B  45      11.622  -0.437 -28.726  1.00 96.18           N  
ATOM   3222  H   LYS B  45      10.765  -0.036 -28.372  1.00 96.18           H  
ATOM   3223  CA  LYS B  45      11.629  -1.903 -28.934  1.00 96.18           C  
ATOM   3224  HA  LYS B  45      10.603  -2.237 -28.775  1.00 96.18           H  
ATOM   3225  C   LYS B  45      12.421  -2.687 -27.880  1.00 96.18           C  
ATOM   3226  CB  LYS B  45      11.985  -2.293 -30.382  1.00 96.18           C  
ATOM   3227  HB2 LYS B  45      13.012  -2.001 -30.603  1.00 96.18           H  
ATOM   3228  HB3 LYS B  45      11.916  -3.377 -30.472  1.00 96.18           H  
ATOM   3229  O   LYS B  45      13.141  -3.634 -28.201  1.00 96.18           O  
ATOM   3230  CG  LYS B  45      11.038  -1.668 -31.412  1.00 96.18           C  
ATOM   3231  HG2 LYS B  45      10.011  -1.907 -31.137  1.00 96.18           H  
ATOM   3232  HG3 LYS B  45      11.162  -0.585 -31.418  1.00 96.18           H  
ATOM   3233  CD  LYS B  45      11.315  -2.216 -32.816  1.00 96.18           C  
ATOM   3234  HD2 LYS B  45      11.183  -3.298 -32.803  1.00 96.18           H  
ATOM   3235  HD3 LYS B  45      12.338  -1.978 -33.109  1.00 96.18           H  
ATOM   3236  CE  LYS B  45      10.322  -1.582 -33.793  1.00 96.18           C  
ATOM   3237  HE2 LYS B  45      10.528  -0.514 -33.859  1.00 96.18           H  
ATOM   3238  HE3 LYS B  45       9.319  -1.692 -33.380  1.00 96.18           H  
ATOM   3239  NZ  LYS B  45      10.388  -2.213 -35.134  1.00 96.18           N  
ATOM   3240  HZ1 LYS B  45       9.711  -1.784 -35.748  1.00 96.18           H  
ATOM   3241  HZ2 LYS B  45      11.310  -2.112 -35.534  1.00 96.18           H  
ATOM   3242  HZ3 LYS B  45      10.162  -3.195 -35.063  1.00 96.18           H  
ATOM   3243  N   VAL B  46      12.271  -2.308 -26.613  1.00 97.94           N  
ATOM   3244  H   VAL B  46      11.652  -1.540 -26.399  1.00 97.94           H  
ATOM   3245  CA  VAL B  46      12.803  -3.072 -25.482  1.00 97.94           C  
ATOM   3246  HA  VAL B  46      13.728  -3.564 -25.780  1.00 97.94           H  
ATOM   3247  C   VAL B  46      11.796  -4.152 -25.084  1.00 97.94           C  
ATOM   3248  CB  VAL B  46      13.137  -2.124 -24.320  1.00 97.94           C  
ATOM   3249  HB  VAL B  46      12.259  -1.509 -24.120  1.00 97.94           H  
ATOM   3250  O   VAL B  46      10.739  -3.847 -24.546  1.00 97.94           O  
ATOM   3251  CG1 VAL B  46      13.514  -2.878 -23.041  1.00 97.94           C  
ATOM   3252 HG11 VAL B  46      12.657  -3.428 -22.653  1.00 97.94           H  
ATOM   3253 HG12 VAL B  46      13.816  -2.160 -22.278  1.00 97.94           H  
ATOM   3254 HG13 VAL B  46      14.333  -3.570 -23.237  1.00 97.94           H  
ATOM   3255  CG2 VAL B  46      14.294  -1.188 -24.693  1.00 97.94           C  
ATOM   3256 HG21 VAL B  46      14.016  -0.574 -25.549  1.00 97.94           H  
ATOM   3257 HG22 VAL B  46      15.183  -1.766 -24.944  1.00 97.94           H  
ATOM   3258 HG23 VAL B  46      14.515  -0.521 -23.860  1.00 97.94           H  
ATOM   3259  N   THR B  47      12.134  -5.418 -25.331  1.00 94.77           N  
ATOM   3260  H   THR B  47      12.951  -5.594 -25.898  1.00 94.77           H  
ATOM   3261  CA  THR B  47      11.332  -6.608 -24.965  1.00 94.77           C  
ATOM   3262  HA  THR B  47      10.369  -6.284 -24.570  1.00 94.77           H  
ATOM   3263  C   THR B  47      11.974  -7.442 -23.845  1.00 94.77           C  
ATOM   3264  CB  THR B  47      11.049  -7.475 -26.202  1.00 94.77           C  
ATOM   3265  HB  THR B  47      10.534  -8.387 -25.901  1.00 94.77           H  
ATOM   3266  O   THR B  47      11.672  -8.620 -23.662  1.00 94.77           O  
ATOM   3267  CG2 THR B  47      10.183  -6.746 -27.230  1.00 94.77           C  
ATOM   3268 HG21 THR B  47       9.261  -6.409 -26.755  1.00 94.77           H  
ATOM   3269 HG22 THR B  47      10.713  -5.886 -27.637  1.00 94.77           H  
ATOM   3270 HG23 THR B  47       9.924  -7.429 -28.039  1.00 94.77           H  
ATOM   3271  OG1 THR B  47      12.262  -7.805 -26.849  1.00 94.77           O  
ATOM   3272  HG1 THR B  47      12.057  -8.545 -27.426  1.00 94.77           H  
ATOM   3273  N   GLY B  48      12.914  -6.846 -23.109  1.00 96.61           N  
ATOM   3274  H   GLY B  48      13.093  -5.866 -23.277  1.00 96.61           H  
ATOM   3275  CA  GLY B  48      13.538  -7.450 -21.938  1.00 96.61           C  
ATOM   3276  HA2 GLY B  48      13.779  -8.493 -22.144  1.00 96.61           H  
ATOM   3277  HA3 GLY B  48      12.815  -7.417 -21.124  1.00 96.61           H  
ATOM   3278  C   GLY B  48      14.817  -6.723 -21.503  1.00 96.61           C  
ATOM   3279  O   GLY B  48      15.325  -5.872 -22.240  1.00 96.61           O  
ATOM   3280  N   PRO B  49      15.393  -7.084 -20.340  1.00 98.00           N  
ATOM   3281  CA  PRO B  49      16.539  -6.397 -19.745  1.00 98.00           C  
ATOM   3282  HA  PRO B  49      16.229  -5.384 -19.488  1.00 98.00           H  
ATOM   3283  C   PRO B  49      17.770  -6.310 -20.659  1.00 98.00           C  
ATOM   3284  CB  PRO B  49      16.843  -7.158 -18.450  1.00 98.00           C  
ATOM   3285  HB2 PRO B  49      17.572  -7.947 -18.635  1.00 98.00           H  
ATOM   3286  HB3 PRO B  49      17.191  -6.489 -17.663  1.00 98.00           H  
ATOM   3287  O   PRO B  49      18.413  -5.269 -20.709  1.00 98.00           O  
ATOM   3288  CG  PRO B  49      15.509  -7.787 -18.071  1.00 98.00           C  
ATOM   3289  HG2 PRO B  49      14.902  -7.071 -17.517  1.00 98.00           H  
ATOM   3290  HG3 PRO B  49      15.651  -8.707 -17.503  1.00 98.00           H  
ATOM   3291  CD  PRO B  49      14.869  -8.076 -19.420  1.00 98.00           C  
ATOM   3292  HD2 PRO B  49      13.786  -8.002 -19.322  1.00 98.00           H  
ATOM   3293  HD3 PRO B  49      15.164  -9.068 -19.760  1.00 98.00           H  
ATOM   3294  N   GLY B  50      18.063  -7.343 -21.460  1.00 95.99           N  
ATOM   3295  H   GLY B  50      17.529  -8.195 -21.372  1.00 95.99           H  
ATOM   3296  CA  GLY B  50      19.152  -7.282 -22.447  1.00 95.99           C  
ATOM   3297  HA2 GLY B  50      19.226  -8.239 -22.962  1.00 95.99           H  
ATOM   3298  HA3 GLY B  50      20.096  -7.092 -21.936  1.00 95.99           H  
ATOM   3299  C   GLY B  50      18.948  -6.183 -23.501  1.00 95.99           C  
ATOM   3300  O   GLY B  50      19.884  -5.463 -23.835  1.00 95.99           O  
ATOM   3301  N   LYS B  51      17.705  -5.971 -23.960  1.00 97.51           N  
ATOM   3302  H   LYS B  51      16.948  -6.501 -23.552  1.00 97.51           H  
ATOM   3303  CA  LYS B  51      17.369  -4.873 -24.883  1.00 97.51           C  
ATOM   3304  HA  LYS B  51      18.178  -4.789 -25.609  1.00 97.51           H  
ATOM   3305  C   LYS B  51      17.335  -3.511 -24.189  1.00 97.51           C  
ATOM   3306  CB  LYS B  51      16.044  -5.155 -25.621  1.00 97.51           C  
ATOM   3307  HB2 LYS B  51      15.743  -4.254 -26.154  1.00 97.51           H  
ATOM   3308  HB3 LYS B  51      15.270  -5.394 -24.891  1.00 97.51           H  
ATOM   3309  O   LYS B  51      17.637  -2.510 -24.834  1.00 97.51           O  
ATOM   3310  CG  LYS B  51      16.141  -6.299 -26.643  1.00 97.51           C  
ATOM   3311  HG2 LYS B  51      15.137  -6.596 -26.946  1.00 97.51           H  
ATOM   3312  HG3 LYS B  51      16.617  -7.157 -26.167  1.00 97.51           H  
ATOM   3313  CD  LYS B  51      16.930  -5.880 -27.897  1.00 97.51           C  
ATOM   3314  HD2 LYS B  51      16.270  -5.355 -28.587  1.00 97.51           H  
ATOM   3315  HD3 LYS B  51      17.724  -5.190 -27.613  1.00 97.51           H  
ATOM   3316  CE  LYS B  51      17.554  -7.101 -28.585  1.00 97.51           C  
ATOM   3317  HE2 LYS B  51      16.874  -7.480 -29.348  1.00 97.51           H  
ATOM   3318  HE3 LYS B  51      17.688  -7.881 -27.836  1.00 97.51           H  
ATOM   3319  NZ  LYS B  51      18.883  -6.772 -29.156  1.00 97.51           N  
ATOM   3320  HZ1 LYS B  51      18.827  -6.076 -29.886  1.00 97.51           H  
ATOM   3321  HZ2 LYS B  51      19.378  -7.590 -29.481  1.00 97.51           H  
ATOM   3322  HZ3 LYS B  51      19.464  -6.353 -28.445  1.00 97.51           H  
ATOM   3323  N   LEU B  52      17.020  -3.458 -22.892  1.00 98.56           N  
ATOM   3324  H   LEU B  52      16.740  -4.310 -22.429  1.00 98.56           H  
ATOM   3325  CA  LEU B  52      17.172  -2.233 -22.102  1.00 98.56           C  
ATOM   3326  HA  LEU B  52      16.671  -1.425 -22.634  1.00 98.56           H  
ATOM   3327  C   LEU B  52      18.653  -1.853 -21.978  1.00 98.56           C  
ATOM   3328  CB  LEU B  52      16.511  -2.402 -20.720  1.00 98.56           C  
ATOM   3329  HB2 LEU B  52      15.471  -2.699 -20.852  1.00 98.56           H  
ATOM   3330  HB3 LEU B  52      17.018  -3.202 -20.180  1.00 98.56           H  
ATOM   3331  O   LEU B  52      18.994  -0.686 -22.154  1.00 98.56           O  
ATOM   3332  CG  LEU B  52      16.564  -1.131 -19.848  1.00 98.56           C  
ATOM   3333  HG  LEU B  52      17.603  -0.880 -19.633  1.00 98.56           H  
ATOM   3334  CD1 LEU B  52      15.895   0.072 -20.514  1.00 98.56           C  
ATOM   3335 HD11 LEU B  52      15.825   0.888 -19.795  1.00 98.56           H  
ATOM   3336 HD12 LEU B  52      16.492   0.416 -21.358  1.00 98.56           H  
ATOM   3337 HD13 LEU B  52      14.894  -0.189 -20.857  1.00 98.56           H  
ATOM   3338  CD2 LEU B  52      15.862  -1.397 -18.518  1.00 98.56           C  
ATOM   3339 HD21 LEU B  52      14.813  -1.645 -18.681  1.00 98.56           H  
ATOM   3340 HD22 LEU B  52      16.360  -2.224 -18.011  1.00 98.56           H  
ATOM   3341 HD23 LEU B  52      15.925  -0.516 -17.880  1.00 98.56           H  
ATOM   3342  N   TRP B  53      19.531  -2.834 -21.745  1.00 98.08           N  
ATOM   3343  H   TRP B  53      19.187  -3.768 -21.572  1.00 98.08           H  
ATOM   3344  CA  TRP B  53      20.973  -2.608 -21.710  1.00 98.08           C  
ATOM   3345  HA  TRP B  53      21.169  -1.802 -21.002  1.00 98.08           H  
ATOM   3346  C   TRP B  53      21.518  -2.138 -23.062  1.00 98.08           C  
ATOM   3347  CB  TRP B  53      21.721  -3.842 -21.206  1.00 98.08           C  
ATOM   3348  HB2 TRP B  53      21.302  -4.149 -20.247  1.00 98.08           H  
ATOM   3349  HB3 TRP B  53      21.599  -4.663 -21.912  1.00 98.08           H  
ATOM   3350  O   TRP B  53      22.230  -1.135 -23.094  1.00 98.08           O  
ATOM   3351  CG  TRP B  53      23.175  -3.558 -21.013  1.00 98.08           C  
ATOM   3352  CD1 TRP B  53      24.184  -4.077 -21.746  1.00 98.08           C  
ATOM   3353  HD1 TRP B  53      24.067  -4.809 -22.531  1.00 98.08           H  
ATOM   3354  CD2 TRP B  53      23.793  -2.598 -20.100  1.00 98.08           C  
ATOM   3355  CE2 TRP B  53      25.196  -2.569 -20.361  1.00 98.08           C  
ATOM   3356  CE3 TRP B  53      23.306  -1.727 -19.100  1.00 98.08           C  
ATOM   3357  HE3 TRP B  53      22.249  -1.716 -18.874  1.00 98.08           H  
ATOM   3358  NE1 TRP B  53      25.378  -3.505 -21.355  1.00 98.08           N  
ATOM   3359  HE1 TRP B  53      26.269  -3.766 -21.753  1.00 98.08           H  
ATOM   3360  CH2 TRP B  53      25.549  -0.858 -18.688  1.00 98.08           C  
ATOM   3361  HH2 TRP B  53      26.204  -0.192 -18.146  1.00 98.08           H  
ATOM   3362  CZ2 TRP B  53      26.069  -1.711 -19.676  1.00 98.08           C  
ATOM   3363  HZ2 TRP B  53      27.126  -1.716 -19.898  1.00 98.08           H  
ATOM   3364  CZ3 TRP B  53      24.174  -0.872 -18.397  1.00 98.08           C  
ATOM   3365  HZ3 TRP B  53      23.785  -0.222 -17.628  1.00 98.08           H  
ATOM   3366  N   ASP B  54      21.121  -2.770 -24.177  1.00 97.67           N  
ATOM   3367  H   ASP B  54      20.623  -3.644 -24.082  1.00 97.67           H  
ATOM   3368  CA  ASP B  54      21.420  -2.275 -25.533  1.00 97.67           C  
ATOM   3369  HA  ASP B  54      22.487  -2.373 -25.733  1.00 97.67           H  
ATOM   3370  C   ASP B  54      21.039  -0.790 -25.680  1.00 97.67           C  
ATOM   3371  CB  ASP B  54      20.626  -3.047 -26.608  1.00 97.67           C  
ATOM   3372  HB2 ASP B  54      19.583  -3.122 -26.301  1.00 97.67           H  
ATOM   3373  HB3 ASP B  54      20.640  -2.457 -27.525  1.00 97.67           H  
ATOM   3374  O   ASP B  54      21.826   0.009 -26.181  1.00 97.67           O  
ATOM   3375  CG  ASP B  54      21.135  -4.437 -26.988  1.00 97.67           C  
ATOM   3376  OD1 ASP B  54      22.348  -4.690 -26.874  1.00 97.67           O  
ATOM   3377  OD2 ASP B  54      20.301  -5.204 -27.536  1.00 97.67           O  
ATOM   3378  N   LEU B  55      19.839  -0.404 -25.230  1.00 98.35           N  
ATOM   3379  H   LEU B  55      19.241  -1.105 -24.814  1.00 98.35           H  
ATOM   3380  CA  LEU B  55      19.319   0.956 -25.370  1.00 98.35           C  
ATOM   3381  HA  LEU B  55      19.374   1.231 -26.423  1.00 98.35           H  
ATOM   3382  C   LEU B  55      20.147   1.992 -24.586  1.00 98.35           C  
ATOM   3383  CB  LEU B  55      17.842   0.966 -24.933  1.00 98.35           C  
ATOM   3384  HB2 LEU B  55      17.793   0.820 -23.853  1.00 98.35           H  
ATOM   3385  HB3 LEU B  55      17.320   0.126 -25.391  1.00 98.35           H  
ATOM   3386  O   LEU B  55      20.562   3.005 -25.158  1.00 98.35           O  
ATOM   3387  CG  LEU B  55      17.135   2.282 -25.309  1.00 98.35           C  
ATOM   3388  HG  LEU B  55      17.871   3.028 -25.609  1.00 98.35           H  
ATOM   3389  CD1 LEU B  55      16.182   2.062 -26.484  1.00 98.35           C  
ATOM   3390 HD11 LEU B  55      15.313   1.490 -26.159  1.00 98.35           H  
ATOM   3391 HD12 LEU B  55      15.856   3.030 -26.866  1.00 98.35           H  
ATOM   3392 HD13 LEU B  55      16.703   1.518 -27.272  1.00 98.35           H  
ATOM   3393  CD2 LEU B  55      16.358   2.857 -24.132  1.00 98.35           C  
ATOM   3394 HD21 LEU B  55      17.034   3.037 -23.296  1.00 98.35           H  
ATOM   3395 HD22 LEU B  55      15.569   2.171 -23.823  1.00 98.35           H  
ATOM   3396 HD23 LEU B  55      15.918   3.809 -24.429  1.00 98.35           H  
ATOM   3397  N   VAL B  56      20.395   1.746 -23.293  1.00 98.27           N  
ATOM   3398  H   VAL B  56      20.032   0.893 -22.891  1.00 98.27           H  
ATOM   3399  CA  VAL B  56      21.081   2.717 -22.417  1.00 98.27           C  
ATOM   3400  HA  VAL B  56      20.717   3.710 -22.681  1.00 98.27           H  
ATOM   3401  C   VAL B  56      22.592   2.753 -22.650  1.00 98.27           C  
ATOM   3402  CB  VAL B  56      20.751   2.528 -20.920  1.00 98.27           C  
ATOM   3403  HB  VAL B  56      21.222   3.343 -20.372  1.00 98.27           H  
ATOM   3404  O   VAL B  56      23.175   3.834 -22.626  1.00 98.27           O  
ATOM   3405  CG1 VAL B  56      19.242   2.626 -20.665  1.00 98.27           C  
ATOM   3406 HG11 VAL B  56      18.864   3.571 -21.057  1.00 98.27           H  
ATOM   3407 HG12 VAL B  56      18.715   1.801 -21.143  1.00 98.27           H  
ATOM   3408 HG13 VAL B  56      19.051   2.595 -19.592  1.00 98.27           H  
ATOM   3409  CG2 VAL B  56      21.272   1.214 -20.323  1.00 98.27           C  
ATOM   3410 HG21 VAL B  56      22.361   1.187 -20.354  1.00 98.27           H  
ATOM   3411 HG22 VAL B  56      20.879   0.367 -20.885  1.00 98.27           H  
ATOM   3412 HG23 VAL B  56      20.957   1.128 -19.284  1.00 98.27           H  
ATOM   3413  N   SER B  57      23.230   1.615 -22.950  1.00 97.32           N  
ATOM   3414  H   SER B  57      22.701   0.755 -22.984  1.00 97.32           H  
ATOM   3415  CA  SER B  57      24.673   1.557 -23.243  1.00 97.32           C  
ATOM   3416  HA  SER B  57      25.203   2.108 -22.466  1.00 97.32           H  
ATOM   3417  C   SER B  57      25.023   2.222 -24.579  1.00 97.32           C  
ATOM   3418  CB  SER B  57      25.189   0.115 -23.215  1.00 97.32           C  
ATOM   3419  HB2 SER B  57      26.268   0.122 -23.370  1.00 97.32           H  
ATOM   3420  HB3 SER B  57      24.980  -0.328 -22.242  1.00 97.32           H  
ATOM   3421  O   SER B  57      26.034   2.913 -24.676  1.00 97.32           O  
ATOM   3422  OG  SER B  57      24.582  -0.659 -24.228  1.00 97.32           O  
ATOM   3423  HG  SER B  57      23.727  -0.941 -23.896  1.00 97.32           H  
ATOM   3424  N   GLN B  58      24.146   2.111 -25.585  1.00 97.04           N  
ATOM   3425  H   GLN B  58      23.374   1.469 -25.474  1.00 97.04           H  
ATOM   3426  CA  GLN B  58      24.246   2.864 -26.843  1.00 97.04           C  
ATOM   3427  HA  GLN B  58      25.288   2.869 -27.165  1.00 97.04           H  
ATOM   3428  C   GLN B  58      23.822   4.337 -26.687  1.00 97.04           C  
ATOM   3429  CB  GLN B  58      23.406   2.169 -27.930  1.00 97.04           C  
ATOM   3430  HB2 GLN B  58      23.418   2.771 -28.838  1.00 97.04           H  
ATOM   3431  HB3 GLN B  58      22.374   2.103 -27.584  1.00 97.04           H  
ATOM   3432  O   GLN B  58      23.947   5.115 -27.632  1.00 97.04           O  
ATOM   3433  CG  GLN B  58      23.934   0.765 -28.277  1.00 97.04           C  
ATOM   3434  HG2 GLN B  58      24.161   0.218 -27.362  1.00 97.04           H  
ATOM   3435  HG3 GLN B  58      24.862   0.858 -28.841  1.00 97.04           H  
ATOM   3436  CD  GLN B  58      22.948  -0.077 -29.087  1.00 97.04           C  
ATOM   3437  NE2 GLN B  58      23.121  -1.382 -29.086  1.00 97.04           N  
ATOM   3438 HE21 GLN B  58      23.790  -1.797 -28.454  1.00 97.04           H  
ATOM   3439 HE22 GLN B  58      22.436  -1.946 -29.569  1.00 97.04           H  
ATOM   3440  OE1 GLN B  58      22.026   0.399 -29.743  1.00 97.04           O  
ATOM   3441  N   GLY B  59      23.301   4.733 -25.518  1.00 97.14           N  
ATOM   3442  H   GLY B  59      23.256   4.063 -24.764  1.00 97.14           H  
ATOM   3443  CA  GLY B  59      22.858   6.095 -25.238  1.00 97.14           C  
ATOM   3444  HA2 GLY B  59      22.481   6.133 -24.216  1.00 97.14           H  
ATOM   3445  HA3 GLY B  59      23.713   6.765 -25.328  1.00 97.14           H  
ATOM   3446  C   GLY B  59      21.749   6.579 -26.178  1.00 97.14           C  
ATOM   3447  O   GLY B  59      21.787   7.743 -26.585  1.00 97.14           O  
ATOM   3448  N   ARG B  60      20.818   5.691 -26.554  1.00 97.84           N  
ATOM   3449  H   ARG B  60      20.848   4.779 -26.121  1.00 97.84           H  
ATOM   3450  CA  ARG B  60      19.706   5.972 -27.476  1.00 97.84           C  
ATOM   3451  HA  ARG B  60      20.064   6.626 -28.271  1.00 97.84           H  
ATOM   3452  C   ARG B  60      18.549   6.697 -26.783  1.00 97.84           C  
ATOM   3453  CB  ARG B  60      19.192   4.660 -28.094  1.00 97.84           C  
ATOM   3454  HB2 ARG B  60      18.204   4.846 -28.514  1.00 97.84           H  
ATOM   3455  HB3 ARG B  60      19.086   3.915 -27.305  1.00 97.84           H  
ATOM   3456  O   ARG B  60      18.195   6.357 -25.654  1.00 97.84           O  
ATOM   3457  CG  ARG B  60      20.096   4.098 -29.204  1.00 97.84           C  
ATOM   3458  HG2 ARG B  60      21.122   4.032 -28.840  1.00 97.84           H  
ATOM   3459  HG3 ARG B  60      20.075   4.775 -30.058  1.00 97.84           H  
ATOM   3460  CD  ARG B  60      19.647   2.697 -29.653  1.00 97.84           C  
ATOM   3461  HD2 ARG B  60      20.250   2.390 -30.508  1.00 97.84           H  
ATOM   3462  HD3 ARG B  60      19.850   2.007 -28.834  1.00 97.84           H  
ATOM   3463  NE  ARG B  60      18.208   2.656 -30.007  1.00 97.84           N  
ATOM   3464  HE  ARG B  60      17.758   3.549 -30.148  1.00 97.84           H  
ATOM   3465  NH1 ARG B  60      17.894   0.399 -29.755  1.00 97.84           N  
ATOM   3466 HH11 ARG B  60      17.267  -0.378 -29.605  1.00 97.84           H  
ATOM   3467 HH12 ARG B  60      18.894   0.293 -29.655  1.00 97.84           H  
ATOM   3468  NH2 ARG B  60      16.122   1.740 -30.025  1.00 97.84           N  
ATOM   3469 HH21 ARG B  60      15.733   2.671 -30.069  1.00 97.84           H  
ATOM   3470 HH22 ARG B  60      15.500   0.973 -29.814  1.00 97.84           H  
ATOM   3471  CZ  ARG B  60      17.418   1.599 -29.940  1.00 97.84           C  
ATOM   3472  N   ASP B  61      17.949   7.637 -27.511  1.00 97.86           N  
ATOM   3473  H   ASP B  61      18.335   7.846 -28.420  1.00 97.86           H  
ATOM   3474  CA  ASP B  61      16.591   8.148 -27.279  1.00 97.86           C  
ATOM   3475  HA  ASP B  61      16.420   8.260 -26.208  1.00 97.86           H  
ATOM   3476  C   ASP B  61      15.579   7.113 -27.827  1.00 97.86           C  
ATOM   3477  CB  ASP B  61      16.472   9.551 -27.932  1.00 97.86           C  
ATOM   3478  HB2 ASP B  61      16.615   9.446 -29.007  1.00 97.86           H  
ATOM   3479  HB3 ASP B  61      17.281  10.173 -27.551  1.00 97.86           H  
ATOM   3480  O   ASP B  61      15.841   6.438 -28.835  1.00 97.86           O  
ATOM   3481  CG  ASP B  61      15.147  10.300 -27.686  1.00 97.86           C  
ATOM   3482  OD1 ASP B  61      14.279   9.720 -27.003  1.00 97.86           O  
ATOM   3483  OD2 ASP B  61      14.991  11.430 -28.217  1.00 97.86           O  
ATOM   3484  N   ALA B  62      14.460   6.939 -27.129  1.00 98.12           N  
ATOM   3485  H   ALA B  62      14.340   7.535 -26.322  1.00 98.12           H  
ATOM   3486  CA  ALA B  62      13.368   6.020 -27.442  1.00 98.12           C  
ATOM   3487  HA  ALA B  62      13.574   5.541 -28.399  1.00 98.12           H  
ATOM   3488  C   ALA B  62      12.002   6.719 -27.587  1.00 98.12           C  
ATOM   3489  CB  ALA B  62      13.328   4.943 -26.356  1.00 98.12           C  
ATOM   3490  HB1 ALA B  62      12.980   5.391 -25.425  1.00 98.12           H  
ATOM   3491  HB2 ALA B  62      14.322   4.523 -26.202  1.00 98.12           H  
ATOM   3492  HB3 ALA B  62      12.630   4.156 -26.642  1.00 98.12           H  
ATOM   3493  O   ALA B  62      11.003   6.037 -27.834  1.00 98.12           O  
ATOM   3494  N   ILE B  63      11.960   8.046 -27.439  1.00 98.00           N  
ATOM   3495  H   ILE B  63      12.821   8.539 -27.248  1.00 98.00           H  
ATOM   3496  CA  ILE B  63      10.794   8.882 -27.724  1.00 98.00           C  
ATOM   3497  HA  ILE B  63       9.931   8.474 -27.199  1.00 98.00           H  
ATOM   3498  C   ILE B  63      10.486   8.850 -29.229  1.00 98.00           C  
ATOM   3499  CB  ILE B  63      11.057  10.318 -27.206  1.00 98.00           C  
ATOM   3500  HB  ILE B  63      11.966  10.683 -27.683  1.00 98.00           H  
ATOM   3501  O   ILE B  63      11.384   8.845 -30.074  1.00 98.00           O  
ATOM   3502  CG1 ILE B  63      11.292  10.370 -25.675  1.00 98.00           C  
ATOM   3503 HG12 ILE B  63      12.186   9.798 -25.427  1.00 98.00           H  
ATOM   3504 HG13 ILE B  63      11.500  11.403 -25.395  1.00 98.00           H  
ATOM   3505  CG2 ILE B  63       9.941  11.290 -27.618  1.00 98.00           C  
ATOM   3506 HG21 ILE B  63      10.125  12.271 -27.180  1.00 98.00           H  
ATOM   3507 HG22 ILE B  63       8.967  10.927 -27.288  1.00 98.00           H  
ATOM   3508 HG23 ILE B  63       9.943  11.419 -28.700  1.00 98.00           H  
ATOM   3509  CD1 ILE B  63      10.145   9.850 -24.798  1.00 98.00           C  
ATOM   3510 HD11 ILE B  63      10.012   8.778 -24.943  1.00 98.00           H  
ATOM   3511 HD12 ILE B  63      10.389  10.033 -23.751  1.00 98.00           H  
ATOM   3512 HD13 ILE B  63       9.219  10.375 -25.032  1.00 98.00           H  
ATOM   3513  N   GLY B  64       9.200   8.827 -29.575  1.00 95.95           N  
ATOM   3514  H   GLY B  64       8.504   8.826 -28.843  1.00 95.95           H  
ATOM   3515  CA  GLY B  64       8.715   8.873 -30.953  1.00 95.95           C  
ATOM   3516  HA2 GLY B  64       8.711   7.862 -31.361  1.00 95.95           H  
ATOM   3517  HA3 GLY B  64       9.382   9.492 -31.553  1.00 95.95           H  
ATOM   3518  C   GLY B  64       7.303   9.456 -31.053  1.00 95.95           C  
ATOM   3519  O   GLY B  64       6.715   9.807 -30.032  1.00 95.95           O  
ATOM   3520  N   PRO B  65       6.741   9.583 -32.266  1.00 95.55           N  
ATOM   3521  CA  PRO B  65       5.414  10.160 -32.466  1.00 95.55           C  
ATOM   3522  HA  PRO B  65       5.390  11.163 -32.039  1.00 95.55           H  
ATOM   3523  C   PRO B  65       4.300   9.325 -31.820  1.00 95.55           C  
ATOM   3524  CB  PRO B  65       5.242  10.264 -33.984  1.00 95.55           C  
ATOM   3525  HB2 PRO B  65       4.204  10.144 -34.294  1.00 95.55           H  
ATOM   3526  HB3 PRO B  65       5.633  11.222 -34.328  1.00 95.55           H  
ATOM   3527  O   PRO B  65       4.438   8.113 -31.639  1.00 95.55           O  
ATOM   3528  CG  PRO B  65       6.126   9.133 -34.509  1.00 95.55           C  
ATOM   3529  HG2 PRO B  65       6.450   9.313 -35.534  1.00 95.55           H  
ATOM   3530  HG3 PRO B  65       5.594   8.185 -34.432  1.00 95.55           H  
ATOM   3531  CD  PRO B  65       7.302   9.144 -33.532  1.00 95.55           C  
ATOM   3532  HD2 PRO B  65       7.734   8.146 -33.456  1.00 95.55           H  
ATOM   3533  HD3 PRO B  65       8.052   9.861 -33.862  1.00 95.55           H  
ATOM   3534  N   PHE B  66       3.174   9.977 -31.520  1.00 96.02           N  
ATOM   3535  H   PHE B  66       3.164  10.982 -31.626  1.00 96.02           H  
ATOM   3536  CA  PHE B  66       1.965   9.328 -31.005  1.00 96.02           C  
ATOM   3537  HA  PHE B  66       2.209   8.912 -30.027  1.00 96.02           H  
ATOM   3538  C   PHE B  66       1.474   8.171 -31.911  1.00 96.02           C  
ATOM   3539  CB  PHE B  66       0.845  10.370 -30.834  1.00 96.02           C  
ATOM   3540  HB2 PHE B  66      -0.091   9.831 -30.687  1.00 96.02           H  
ATOM   3541  HB3 PHE B  66       0.751  10.923 -31.768  1.00 96.02           H  
ATOM   3542  O   PHE B  66       1.565   8.262 -33.141  1.00 96.02           O  
ATOM   3543  CG  PHE B  66       0.950  11.378 -29.696  1.00 96.02           C  
ATOM   3544  CD1 PHE B  66       2.056  11.431 -28.821  1.00 96.02           C  
ATOM   3545  HD1 PHE B  66       2.904  10.776 -28.961  1.00 96.02           H  
ATOM   3546  CD2 PHE B  66      -0.111  12.284 -29.506  1.00 96.02           C  
ATOM   3547  HD2 PHE B  66      -0.967  12.263 -30.164  1.00 96.02           H  
ATOM   3548  CE1 PHE B  66       2.082  12.351 -27.759  1.00 96.02           C  
ATOM   3549  HE1 PHE B  66       2.922  12.380 -27.082  1.00 96.02           H  
ATOM   3550  CE2 PHE B  66      -0.074  13.223 -28.461  1.00 96.02           C  
ATOM   3551  HE2 PHE B  66      -0.882  13.928 -28.330  1.00 96.02           H  
ATOM   3552  CZ  PHE B  66       1.015  13.245 -27.579  1.00 96.02           C  
ATOM   3553  HZ  PHE B  66       1.029  13.952 -26.763  1.00 96.02           H  
ATOM   3554  N   PRO B  67       0.920   7.091 -31.325  1.00 94.53           N  
ATOM   3555  CA  PRO B  67       0.432   5.927 -32.062  1.00 94.53           C  
ATOM   3556  HA  PRO B  67       1.207   5.578 -32.744  1.00 94.53           H  
ATOM   3557  C   PRO B  67      -0.836   6.244 -32.871  1.00 94.53           C  
ATOM   3558  CB  PRO B  67       0.187   4.855 -30.996  1.00 94.53           C  
ATOM   3559  HB2 PRO B  67      -0.628   4.183 -31.267  1.00 94.53           H  
ATOM   3560  HB3 PRO B  67       1.104   4.291 -30.826  1.00 94.53           H  
ATOM   3561  O   PRO B  67      -1.766   6.884 -32.382  1.00 94.53           O  
ATOM   3562  CG  PRO B  67      -0.151   5.669 -29.748  1.00 94.53           C  
ATOM   3563  HG2 PRO B  67       0.075   5.127 -28.829  1.00 94.53           H  
ATOM   3564  HG3 PRO B  67      -1.196   5.976 -29.774  1.00 94.53           H  
ATOM   3565  CD  PRO B  67       0.744   6.891 -29.895  1.00 94.53           C  
ATOM   3566  HD2 PRO B  67       1.715   6.689 -29.444  1.00 94.53           H  
ATOM   3567  HD3 PRO B  67       0.276   7.753 -29.420  1.00 94.53           H  
ATOM   3568  N   THR B  68      -0.891   5.758 -34.112  1.00 93.37           N  
ATOM   3569  H   THR B  68      -0.102   5.234 -34.461  1.00 93.37           H  
ATOM   3570  CA  THR B  68      -1.979   6.025 -35.075  1.00 93.37           C  
ATOM   3571  HA  THR B  68      -2.500   6.937 -34.782  1.00 93.37           H  
ATOM   3572  C   THR B  68      -3.043   4.924 -35.140  1.00 93.37           C  
ATOM   3573  CB  THR B  68      -1.399   6.246 -36.480  1.00 93.37           C  
ATOM   3574  HB  THR B  68      -2.213   6.319 -37.202  1.00 93.37           H  
ATOM   3575  O   THR B  68      -4.067   5.089 -35.798  1.00 93.37           O  
ATOM   3576  CG2 THR B  68      -0.557   7.517 -36.572  1.00 93.37           C  
ATOM   3577 HG21 THR B  68       0.290   7.466 -35.888  1.00 93.37           H  
ATOM   3578 HG22 THR B  68      -1.175   8.375 -36.307  1.00 93.37           H  
ATOM   3579 HG23 THR B  68      -0.193   7.650 -37.591  1.00 93.37           H  
ATOM   3580  OG1 THR B  68      -0.550   5.178 -36.842  1.00 93.37           O  
ATOM   3581  HG1 THR B  68      -0.287   5.321 -37.754  1.00 93.37           H  
ATOM   3582  N   ASP B  69      -2.819   3.801 -34.460  1.00 90.85           N  
ATOM   3583  H   ASP B  69      -1.977   3.735 -33.906  1.00 90.85           H  
ATOM   3584  CA  ASP B  69      -3.654   2.594 -34.457  1.00 90.85           C  
ATOM   3585  HA  ASP B  69      -4.246   2.580 -35.371  1.00 90.85           H  
ATOM   3586  C   ASP B  69      -4.667   2.538 -33.296  1.00 90.85           C  
ATOM   3587  CB  ASP B  69      -2.732   1.356 -34.498  1.00 90.85           C  
ATOM   3588  HB2 ASP B  69      -3.346   0.458 -34.440  1.00 90.85           H  
ATOM   3589  HB3 ASP B  69      -2.231   1.345 -35.466  1.00 90.85           H  
ATOM   3590  O   ASP B  69      -5.567   1.700 -33.296  1.00 90.85           O  
ATOM   3591  CG  ASP B  69      -1.648   1.290 -33.405  1.00 90.85           C  
ATOM   3592  OD1 ASP B  69      -1.547   2.234 -32.583  1.00 90.85           O  
ATOM   3593  OD2 ASP B  69      -0.871   0.313 -33.429  1.00 90.85           O  
ATOM   3594  N   ARG B  70      -4.581   3.467 -32.335  1.00 90.45           N  
ATOM   3595  H   ARG B  70      -3.788   4.091 -32.395  1.00 90.45           H  
ATOM   3596  CA  ARG B  70      -5.427   3.515 -31.122  1.00 90.45           C  
ATOM   3597  HA  ARG B  70      -5.762   2.499 -30.911  1.00 90.45           H  
ATOM   3598  C   ARG B  70      -6.718   4.328 -31.262  1.00 90.45           C  
ATOM   3599  CB  ARG B  70      -4.596   3.987 -29.918  1.00 90.45           C  
ATOM   3600  HB2 ARG B  70      -4.283   5.020 -30.070  1.00 90.45           H  
ATOM   3601  HB3 ARG B  70      -5.208   3.936 -29.018  1.00 90.45           H  
ATOM   3602  O   ARG B  70      -7.380   4.605 -30.267  1.00 90.45           O  
ATOM   3603  CG  ARG B  70      -3.361   3.105 -29.725  1.00 90.45           C  
ATOM   3604  HG2 ARG B  70      -3.652   2.054 -29.710  1.00 90.45           H  
ATOM   3605  HG3 ARG B  70      -2.670   3.274 -30.551  1.00 90.45           H  
ATOM   3606  CD  ARG B  70      -2.653   3.451 -28.424  1.00 90.45           C  
ATOM   3607  HD2 ARG B  70      -2.487   4.527 -28.379  1.00 90.45           H  
ATOM   3608  HD3 ARG B  70      -3.285   3.159 -27.585  1.00 90.45           H  
ATOM   3609  NE  ARG B  70      -1.363   2.750 -28.357  1.00 90.45           N  
ATOM   3610  HE  ARG B  70      -1.079   2.230 -29.175  1.00 90.45           H  
ATOM   3611  NH1 ARG B  70      -0.815   3.462 -26.260  1.00 90.45           N  
ATOM   3612 HH11 ARG B  70      -0.236   3.310 -25.446  1.00 90.45           H  
ATOM   3613 HH12 ARG B  70      -1.691   3.944 -26.117  1.00 90.45           H  
ATOM   3614  NH2 ARG B  70       0.603   2.170 -27.366  1.00 90.45           N  
ATOM   3615 HH21 ARG B  70       1.220   2.265 -26.572  1.00 90.45           H  
ATOM   3616 HH22 ARG B  70       0.908   1.650 -28.176  1.00 90.45           H  
ATOM   3617  CZ  ARG B  70      -0.537   2.793 -27.333  1.00 90.45           C  
ATOM   3618  N   GLY B  71      -7.063   4.757 -32.477  1.00 88.61           N  
ATOM   3619  H   GLY B  71      -6.488   4.463 -33.254  1.00 88.61           H  
ATOM   3620  CA  GLY B  71      -8.242   5.595 -32.734  1.00 88.61           C  
ATOM   3621  HA2 GLY B  71      -9.116   5.137 -32.270  1.00 88.61           H  
ATOM   3622  HA3 GLY B  71      -8.410   5.645 -33.810  1.00 88.61           H  
ATOM   3623  C   GLY B  71      -8.132   7.035 -32.212  1.00 88.61           C  
ATOM   3624  O   GLY B  71      -9.145   7.719 -32.098  1.00 88.61           O  
ATOM   3625  N   TRP B  72      -6.924   7.503 -31.884  1.00 89.01           N  
ATOM   3626  H   TRP B  72      -6.121   6.904 -32.011  1.00 89.01           H  
ATOM   3627  CA  TRP B  72      -6.676   8.891 -31.489  1.00 89.01           C  
ATOM   3628  HA  TRP B  72      -7.449   9.214 -30.791  1.00 89.01           H  
ATOM   3629  C   TRP B  72      -6.713   9.805 -32.721  1.00 89.01           C  
ATOM   3630  CB  TRP B  72      -5.306   9.002 -30.799  1.00 89.01           C  
ATOM   3631  HB2 TRP B  72      -5.125  10.057 -30.593  1.00 89.01           H  
ATOM   3632  HB3 TRP B  72      -4.540   8.682 -31.504  1.00 89.01           H  
ATOM   3633  O   TRP B  72      -6.027   9.534 -33.708  1.00 89.01           O  
ATOM   3634  CG  TRP B  72      -5.072   8.256 -29.514  1.00 89.01           C  
ATOM   3635  CD1 TRP B  72      -5.894   7.359 -28.914  1.00 89.01           C  
ATOM   3636  HD1 TRP B  72      -6.854   7.038 -29.290  1.00 89.01           H  
ATOM   3637  CD2 TRP B  72      -3.897   8.350 -28.649  1.00 89.01           C  
ATOM   3638  CE2 TRP B  72      -4.096   7.500 -27.523  1.00 89.01           C  
ATOM   3639  CE3 TRP B  72      -2.689   9.084 -28.694  1.00 89.01           C  
ATOM   3640  HE3 TRP B  72      -2.499   9.730 -29.538  1.00 89.01           H  
ATOM   3641  NE1 TRP B  72      -5.312   6.896 -27.750  1.00 89.01           N  
ATOM   3642  HE1 TRP B  72      -5.732   6.198 -27.153  1.00 89.01           H  
ATOM   3643  CH2 TRP B  72      -1.984   8.164 -26.545  1.00 89.01           C  
ATOM   3644  HH2 TRP B  72      -1.263   8.108 -25.742  1.00 89.01           H  
ATOM   3645  CZ2 TRP B  72      -3.170   7.414 -26.480  1.00 89.01           C  
ATOM   3646  HZ2 TRP B  72      -3.380   6.778 -25.633  1.00 89.01           H  
ATOM   3647  CZ3 TRP B  72      -1.741   8.992 -27.655  1.00 89.01           C  
ATOM   3648  HZ3 TRP B  72      -0.831   9.572 -27.704  1.00 89.01           H  
ATOM   3649  N   ASP B  73      -7.447  10.919 -32.660  1.00 89.08           N  
ATOM   3650  H   ASP B  73      -8.024  11.092 -31.850  1.00 89.08           H  
ATOM   3651  CA  ASP B  73      -7.388  11.959 -33.697  1.00 89.08           C  
ATOM   3652  HA  ASP B  73      -7.311  11.475 -34.671  1.00 89.08           H  
ATOM   3653  C   ASP B  73      -6.123  12.815 -33.519  1.00 89.08           C  
ATOM   3654  CB  ASP B  73      -8.684  12.783 -33.726  1.00 89.08           C  
ATOM   3655  HB2 ASP B  73      -8.789  13.333 -32.791  1.00 89.08           H  
ATOM   3656  HB3 ASP B  73      -9.529  12.100 -33.815  1.00 89.08           H  
ATOM   3657  O   ASP B  73      -6.148  13.908 -32.958  1.00 89.08           O  
ATOM   3658  CG  ASP B  73      -8.725  13.769 -34.905  1.00 89.08           C  
ATOM   3659  OD1 ASP B  73      -7.685  13.989 -35.569  1.00 89.08           O  
ATOM   3660  OD2 ASP B  73      -9.805  14.355 -35.133  1.00 89.08           O  
ATOM   3661  N   VAL B  74      -4.986  12.276 -33.960  1.00 91.61           N  
ATOM   3662  H   VAL B  74      -5.044  11.341 -34.337  1.00 91.61           H  
ATOM   3663  CA  VAL B  74      -3.654  12.887 -33.809  1.00 91.61           C  
ATOM   3664  HA  VAL B  74      -3.536  13.153 -32.759  1.00 91.61           H  
ATOM   3665  C   VAL B  74      -3.457  14.204 -34.567  1.00 91.61           C  
ATOM   3666  CB  VAL B  74      -2.521  11.903 -34.181  1.00 91.61           C  
ATOM   3667  HB  VAL B  74      -1.670  12.466 -34.564  1.00 91.61           H  
ATOM   3668  O   VAL B  74      -2.540  14.944 -34.212  1.00 91.61           O  
ATOM   3669  CG1 VAL B  74      -2.030  11.160 -32.939  1.00 91.61           C  
ATOM   3670 HG11 VAL B  74      -1.234  10.466 -33.210  1.00 91.61           H  
ATOM   3671 HG12 VAL B  74      -1.640  11.885 -32.224  1.00 91.61           H  
ATOM   3672 HG13 VAL B  74      -2.850  10.602 -32.486  1.00 91.61           H  
ATOM   3673  CG2 VAL B  74      -2.900  10.864 -35.245  1.00 91.61           C  
ATOM   3674 HG21 VAL B  74      -3.607  10.138 -34.844  1.00 91.61           H  
ATOM   3675 HG22 VAL B  74      -1.999  10.339 -35.561  1.00 91.61           H  
ATOM   3676 HG23 VAL B  74      -3.335  11.365 -36.111  1.00 91.61           H  
ATOM   3677  N   GLU B  75      -4.284  14.536 -35.567  1.00 91.75           N  
ATOM   3678  H   GLU B  75      -5.090  13.956 -35.750  1.00 91.75           H  
ATOM   3679  CA  GLU B  75      -4.238  15.876 -36.175  1.00 91.75           C  
ATOM   3680  HA  GLU B  75      -3.210  16.237 -36.160  1.00 91.75           H  
ATOM   3681  C   GLU B  75      -5.036  16.882 -35.343  1.00 91.75           C  
ATOM   3682  CB  GLU B  75      -4.692  15.892 -37.647  1.00 91.75           C  
ATOM   3683  HB2 GLU B  75      -5.680  15.442 -37.743  1.00 91.75           H  
ATOM   3684  HB3 GLU B  75      -4.763  16.938 -37.944  1.00 91.75           H  
ATOM   3685  O   GLU B  75      -4.509  17.944 -35.011  1.00 91.75           O  
ATOM   3686  CG  GLU B  75      -3.700  15.186 -38.592  1.00 91.75           C  
ATOM   3687  HG2 GLU B  75      -2.704  15.243 -38.152  1.00 91.75           H  
ATOM   3688  HG3 GLU B  75      -3.964  14.131 -38.660  1.00 91.75           H  
ATOM   3689  CD  GLU B  75      -3.632  15.801 -40.007  1.00 91.75           C  
ATOM   3690  OE1 GLU B  75      -2.530  15.740 -40.605  1.00 91.75           O  
ATOM   3691  OE2 GLU B  75      -4.652  16.334 -40.501  1.00 91.75           O  
ATOM   3692  N   THR B  76      -6.271  16.552 -34.949  1.00 91.51           N  
ATOM   3693  H   THR B  76      -6.673  15.677 -35.252  1.00 91.51           H  
ATOM   3694  CA  THR B  76      -7.124  17.486 -34.197  1.00 91.51           C  
ATOM   3695  HA  THR B  76      -7.013  18.472 -34.649  1.00 91.51           H  
ATOM   3696  C   THR B  76      -6.708  17.619 -32.727  1.00 91.51           C  
ATOM   3697  CB  THR B  76      -8.608  17.098 -34.300  1.00 91.51           C  
ATOM   3698  HB  THR B  76      -8.782  16.199 -33.708  1.00 91.51           H  
ATOM   3699  O   THR B  76      -6.987  18.650 -32.117  1.00 91.51           O  
ATOM   3700  CG2 THR B  76      -9.562  18.194 -33.818  1.00 91.51           C  
ATOM   3701 HG21 THR B  76     -10.585  17.907 -34.062  1.00 91.51           H  
ATOM   3702 HG22 THR B  76      -9.322  19.136 -34.311  1.00 91.51           H  
ATOM   3703 HG23 THR B  76      -9.487  18.298 -32.736  1.00 91.51           H  
ATOM   3704  OG1 THR B  76      -8.977  16.855 -35.634  1.00 91.51           O  
ATOM   3705  HG1 THR B  76      -9.223  15.928 -35.659  1.00 91.51           H  
ATOM   3706  N   LEU B  77      -6.035  16.624 -32.141  1.00 92.15           N  
ATOM   3707  H   LEU B  77      -5.909  15.771 -32.667  1.00 92.15           H  
ATOM   3708  CA  LEU B  77      -5.529  16.650 -30.759  1.00 92.15           C  
ATOM   3709  HA  LEU B  77      -6.355  16.877 -30.085  1.00 92.15           H  
ATOM   3710  C   LEU B  77      -4.445  17.716 -30.533  1.00 92.15           C  
ATOM   3711  CB  LEU B  77      -4.992  15.240 -30.435  1.00 92.15           C  
ATOM   3712  HB2 LEU B  77      -4.244  14.987 -31.187  1.00 92.15           H  
ATOM   3713  HB3 LEU B  77      -5.816  14.533 -30.526  1.00 92.15           H  
ATOM   3714  O   LEU B  77      -4.302  18.211 -29.416  1.00 92.15           O  
ATOM   3715  CG  LEU B  77      -4.356  15.043 -29.047  1.00 92.15           C  
ATOM   3716  HG  LEU B  77      -3.527  15.737 -28.911  1.00 92.15           H  
ATOM   3717  CD1 LEU B  77      -5.365  15.231 -27.915  1.00 92.15           C  
ATOM   3718 HD11 LEU B  77      -5.726  16.259 -27.903  1.00 92.15           H  
ATOM   3719 HD12 LEU B  77      -6.212  14.557 -28.044  1.00 92.15           H  
ATOM   3720 HD13 LEU B  77      -4.880  15.031 -26.959  1.00 92.15           H  
ATOM   3721  CD2 LEU B  77      -3.794  13.624 -28.956  1.00 92.15           C  
ATOM   3722 HD21 LEU B  77      -4.598  12.894 -29.053  1.00 92.15           H  
ATOM   3723 HD22 LEU B  77      -3.288  13.492 -28.000  1.00 92.15           H  
ATOM   3724 HD23 LEU B  77      -3.072  13.468 -29.758  1.00 92.15           H  
ATOM   3725  N   PHE B  78      -3.677  18.072 -31.565  1.00 94.69           N  
ATOM   3726  H   PHE B  78      -3.882  17.706 -32.483  1.00 94.69           H  
ATOM   3727  CA  PHE B  78      -2.564  19.005 -31.414  1.00 94.69           C  
ATOM   3728  HA  PHE B  78      -2.118  18.835 -30.434  1.00 94.69           H  
ATOM   3729  C   PHE B  78      -3.005  20.472 -31.480  1.00 94.69           C  
ATOM   3730  CB  PHE B  78      -1.480  18.707 -32.450  1.00 94.69           C  
ATOM   3731  HB2 PHE B  78      -1.138  17.680 -32.319  1.00 94.69           H  
ATOM   3732  HB3 PHE B  78      -1.908  18.790 -33.448  1.00 94.69           H  
ATOM   3733  O   PHE B  78      -3.654  20.886 -32.440  1.00 94.69           O  
ATOM   3734  CG  PHE B  78      -0.294  19.645 -32.334  1.00 94.69           C  
ATOM   3735  CD1 PHE B  78      -0.283  20.860 -33.045  1.00 94.69           C  
ATOM   3736  HD1 PHE B  78      -1.140  21.135 -33.642  1.00 94.69           H  
ATOM   3737  CD2 PHE B  78       0.766  19.339 -31.463  1.00 94.69           C  
ATOM   3738  HD2 PHE B  78       0.716  18.458 -30.840  1.00 94.69           H  
ATOM   3739  CE1 PHE B  78       0.813  21.734 -32.936  1.00 94.69           C  
ATOM   3740  HE1 PHE B  78       0.795  22.686 -33.447  1.00 94.69           H  
ATOM   3741  CE2 PHE B  78       1.875  20.198 -31.379  1.00 94.69           C  
ATOM   3742  HE2 PHE B  78       2.690  19.962 -30.711  1.00 94.69           H  
ATOM   3743  CZ  PHE B  78       1.905  21.389 -32.120  1.00 94.69           C  
ATOM   3744  HZ  PHE B  78       2.742  22.062 -32.007  1.00 94.69           H  
ATOM   3745  N   ASP B  79      -2.536  21.282 -30.533  1.00 94.61           N  
ATOM   3746  H   ASP B  79      -1.997  20.885 -29.777  1.00 94.61           H  
ATOM   3747  CA  ASP B  79      -2.498  22.744 -30.654  1.00 94.61           C  
ATOM   3748  HA  ASP B  79      -2.405  22.999 -31.710  1.00 94.61           H  
ATOM   3749  C   ASP B  79      -1.263  23.294 -29.924  1.00 94.61           C  
ATOM   3750  CB  ASP B  79      -3.801  23.370 -30.133  1.00 94.61           C  
ATOM   3751  HB2 ASP B  79      -3.757  23.471 -29.048  1.00 94.61           H  
ATOM   3752  HB3 ASP B  79      -4.627  22.707 -30.388  1.00 94.61           H  
ATOM   3753  O   ASP B  79      -0.851  22.740 -28.911  1.00 94.61           O  
ATOM   3754  CG  ASP B  79      -4.078  24.734 -30.773  1.00 94.61           C  
ATOM   3755  OD1 ASP B  79      -3.105  25.507 -30.953  1.00 94.61           O  
ATOM   3756  OD2 ASP B  79      -5.251  24.959 -31.152  1.00 94.61           O  
ATOM   3757  N   LEU B  80      -0.650  24.363 -30.438  1.00 92.96           N  
ATOM   3758  H   LEU B  80      -1.199  24.905 -31.091  1.00 92.96           H  
ATOM   3759  CA  LEU B  80       0.517  24.994 -29.805  1.00 92.96           C  
ATOM   3760  HA  LEU B  80       1.178  24.210 -29.436  1.00 92.96           H  
ATOM   3761  C   LEU B  80       0.148  25.828 -28.573  1.00 92.96           C  
ATOM   3762  CB  LEU B  80       1.266  25.869 -30.831  1.00 92.96           C  
ATOM   3763  HB2 LEU B  80       0.533  26.345 -31.483  1.00 92.96           H  
ATOM   3764  HB3 LEU B  80       1.796  26.664 -30.307  1.00 92.96           H  
ATOM   3765  O   LEU B  80       1.036  26.135 -27.780  1.00 92.96           O  
ATOM   3766  CG  LEU B  80       2.291  25.097 -31.674  1.00 92.96           C  
ATOM   3767  HG  LEU B  80       1.815  24.209 -32.090  1.00 92.96           H  
ATOM   3768  CD1 LEU B  80       2.773  25.961 -32.841  1.00 92.96           C  
ATOM   3769 HD11 LEU B  80       1.919  26.245 -33.456  1.00 92.96           H  
ATOM   3770 HD12 LEU B  80       3.255  26.860 -32.457  1.00 92.96           H  
ATOM   3771 HD13 LEU B  80       3.480  25.398 -33.450  1.00 92.96           H  
ATOM   3772  CD2 LEU B  80       3.525  24.681 -30.865  1.00 92.96           C  
ATOM   3773 HD21 LEU B  80       3.984  25.555 -30.403  1.00 92.96           H  
ATOM   3774 HD22 LEU B  80       4.252  24.187 -31.510  1.00 92.96           H  
ATOM   3775 HD23 LEU B  80       3.239  23.983 -30.078  1.00 92.96           H  
ATOM   3776  N   ASP B  81      -1.120  26.213 -28.429  1.00 91.99           N  
ATOM   3777  H   ASP B  81      -1.798  25.922 -29.118  1.00 91.99           H  
ATOM   3778  CA  ASP B  81      -1.621  26.930 -27.258  1.00 91.99           C  
ATOM   3779  HA  ASP B  81      -0.869  27.653 -26.942  1.00 91.99           H  
ATOM   3780  C   ASP B  81      -1.921  25.953 -26.097  1.00 91.99           C  
ATOM   3781  CB  ASP B  81      -2.856  27.751 -27.661  1.00 91.99           C  
ATOM   3782  HB2 ASP B  81      -2.579  28.418 -28.477  1.00 91.99           H  
ATOM   3783  HB3 ASP B  81      -3.632  27.078 -28.027  1.00 91.99           H  
ATOM   3784  O   ASP B  81      -2.838  25.135 -26.215  1.00 91.99           O  
ATOM   3785  CG  ASP B  81      -3.415  28.599 -26.514  1.00 91.99           C  
ATOM   3786  OD1 ASP B  81      -2.769  28.635 -25.440  1.00 91.99           O  
ATOM   3787  OD2 ASP B  81      -4.474  29.228 -26.731  1.00 91.99           O  
ATOM   3788  N   PRO B  82      -1.208  26.027 -24.952  1.00 87.69           N  
ATOM   3789  CA  PRO B  82      -1.508  25.204 -23.779  1.00 87.69           C  
ATOM   3790  HA  PRO B  82      -1.472  24.153 -24.066  1.00 87.69           H  
ATOM   3791  C   PRO B  82      -2.886  25.494 -23.158  1.00 87.69           C  
ATOM   3792  CB  PRO B  82      -0.388  25.505 -22.775  1.00 87.69           C  
ATOM   3793  HB2 PRO B  82      -0.744  26.221 -22.035  1.00 87.69           H  
ATOM   3794  HB3 PRO B  82      -0.037  24.598 -22.282  1.00 87.69           H  
ATOM   3795  O   PRO B  82      -3.424  24.651 -22.439  1.00 87.69           O  
ATOM   3796  CG  PRO B  82       0.724  26.142 -23.605  1.00 87.69           C  
ATOM   3797  HG2 PRO B  82       1.339  26.822 -23.016  1.00 87.69           H  
ATOM   3798  HG3 PRO B  82       1.337  25.368 -24.066  1.00 87.69           H  
ATOM   3799  CD  PRO B  82      -0.061  26.878 -24.679  1.00 87.69           C  
ATOM   3800  HD2 PRO B  82       0.571  27.027 -25.554  1.00 87.69           H  
ATOM   3801  HD3 PRO B  82      -0.411  27.837 -24.297  1.00 87.69           H  
ATOM   3802  N   ASP B  83      -3.466  26.668 -23.434  1.00 85.75           N  
ATOM   3803  H   ASP B  83      -3.003  27.313 -24.059  1.00 85.75           H  
ATOM   3804  CA  ASP B  83      -4.781  27.079 -22.937  1.00 85.75           C  
ATOM   3805  HA  ASP B  83      -4.965  26.550 -22.002  1.00 85.75           H  
ATOM   3806  C   ASP B  83      -5.929  26.676 -23.889  1.00 85.75           C  
ATOM   3807  CB  ASP B  83      -4.774  28.579 -22.593  1.00 85.75           C  
ATOM   3808  HB2 ASP B  83      -4.629  29.156 -23.506  1.00 85.75           H  
ATOM   3809  HB3 ASP B  83      -5.747  28.846 -22.181  1.00 85.75           H  
ATOM   3810  O   ASP B  83      -7.110  26.913 -23.592  1.00 85.75           O  
ATOM   3811  CG  ASP B  83      -3.694  28.947 -21.564  1.00 85.75           C  
ATOM   3812  OD1 ASP B  83      -3.455  28.171 -20.610  1.00 85.75           O  
ATOM   3813  OD2 ASP B  83      -3.046  30.009 -21.693  1.00 85.75           O  
ATOM   3814  N   ALA B  84      -5.630  25.964 -24.982  1.00 89.67           N  
ATOM   3815  H   ALA B  84      -4.658  25.787 -25.191  1.00 89.67           H  
ATOM   3816  CA  ALA B  84      -6.636  25.345 -25.839  1.00 89.67           C  
ATOM   3817  HA  ALA B  84      -7.431  26.076 -25.987  1.00 89.67           H  
ATOM   3818  C   ALA B  84      -7.253  24.090 -25.182  1.00 89.67           C  
ATOM   3819  CB  ALA B  84      -6.023  25.067 -27.211  1.00 89.67           C  
ATOM   3820  HB1 ALA B  84      -5.222  24.333 -27.118  1.00 89.67           H  
ATOM   3821  HB2 ALA B  84      -6.792  24.698 -27.889  1.00 89.67           H  
ATOM   3822  HB3 ALA B  84      -5.613  25.989 -27.624  1.00 89.67           H  
ATOM   3823  O   ALA B  84      -6.561  23.224 -24.650  1.00 89.67           O  
ATOM   3824  N   VAL B  85      -8.587  24.004 -25.193  1.00 85.27           N  
ATOM   3825  H   VAL B  85      -9.098  24.727 -25.681  1.00 85.27           H  
ATOM   3826  CA  VAL B  85      -9.360  22.965 -24.480  1.00 85.27           C  
ATOM   3827  HA  VAL B  85      -8.921  22.823 -23.492  1.00 85.27           H  
ATOM   3828  C   VAL B  85      -9.301  21.630 -25.224  1.00 85.27           C  
ATOM   3829  CB  VAL B  85     -10.837  23.373 -24.305  1.00 85.27           C  
ATOM   3830  HB  VAL B  85     -11.340  23.291 -25.268  1.00 85.27           H  
ATOM   3831  O   VAL B  85      -9.525  21.597 -26.437  1.00 85.27           O  
ATOM   3832  CG1 VAL B  85     -11.559  22.463 -23.304  1.00 85.27           C  
ATOM   3833 HG11 VAL B  85     -12.615  22.726 -23.252  1.00 85.27           H  
ATOM   3834 HG12 VAL B  85     -11.108  22.557 -22.315  1.00 85.27           H  
ATOM   3835 HG13 VAL B  85     -11.491  21.420 -23.614  1.00 85.27           H  
ATOM   3836  CG2 VAL B  85     -11.013  24.821 -23.824  1.00 85.27           C  
ATOM   3837 HG21 VAL B  85     -10.540  24.941 -22.849  1.00 85.27           H  
ATOM   3838 HG22 VAL B  85     -10.570  25.522 -24.531  1.00 85.27           H  
ATOM   3839 HG23 VAL B  85     -12.076  25.051 -23.753  1.00 85.27           H  
ATOM   3840  N   GLY B  86      -9.054  20.524 -24.517  1.00 86.79           N  
ATOM   3841  H   GLY B  86      -8.988  20.579 -23.511  1.00 86.79           H  
ATOM   3842  CA  GLY B  86      -8.985  19.187 -25.113  1.00 86.79           C  
ATOM   3843  HA2 GLY B  86      -9.898  18.996 -25.676  1.00 86.79           H  
ATOM   3844  HA3 GLY B  86      -8.924  18.455 -24.307  1.00 86.79           H  
ATOM   3845  C   GLY B  86      -7.789  18.971 -26.050  1.00 86.79           C  
ATOM   3846  O   GLY B  86      -7.832  18.070 -26.890  1.00 86.79           O  
ATOM   3847  N   LYS B  87      -6.751  19.815 -25.959  1.00 91.69           N  
ATOM   3848  H   LYS B  87      -6.781  20.511 -25.228  1.00 91.69           H  
ATOM   3849  CA  LYS B  87      -5.560  19.799 -26.826  1.00 91.69           C  
ATOM   3850  HA  LYS B  87      -5.701  19.061 -27.615  1.00 91.69           H  
ATOM   3851  C   LYS B  87      -4.295  19.400 -26.075  1.00 91.69           C  
ATOM   3852  CB  LYS B  87      -5.333  21.181 -27.464  1.00 91.69           C  
ATOM   3853  HB2 LYS B  87      -5.099  21.898 -26.677  1.00 91.69           H  
ATOM   3854  HB3 LYS B  87      -4.466  21.127 -28.123  1.00 91.69           H  
ATOM   3855  O   LYS B  87      -4.235  19.460 -24.851  1.00 91.69           O  
ATOM   3856  CG  LYS B  87      -6.504  21.729 -28.278  1.00 91.69           C  
ATOM   3857  HG2 LYS B  87      -6.188  22.671 -28.726  1.00 91.69           H  
ATOM   3858  HG3 LYS B  87      -7.340  21.945 -27.613  1.00 91.69           H  
ATOM   3859  CD  LYS B  87      -6.958  20.790 -29.392  1.00 91.69           C  
ATOM   3860  HD2 LYS B  87      -6.100  20.490 -29.994  1.00 91.69           H  
ATOM   3861  HD3 LYS B  87      -7.433  19.908 -28.961  1.00 91.69           H  
ATOM   3862  CE  LYS B  87      -7.953  21.562 -30.252  1.00 91.69           C  
ATOM   3863  HE2 LYS B  87      -7.424  22.396 -30.713  1.00 91.69           H  
ATOM   3864  HE3 LYS B  87      -8.735  21.961 -29.606  1.00 91.69           H  
ATOM   3865  NZ  LYS B  87      -8.525  20.675 -31.279  1.00 91.69           N  
ATOM   3866  HZ1 LYS B  87      -7.770  20.203 -31.755  1.00 91.69           H  
ATOM   3867  HZ2 LYS B  87      -9.063  19.941 -30.841  1.00 91.69           H  
ATOM   3868  HZ3 LYS B  87      -9.079  21.186 -31.952  1.00 91.69           H  
ATOM   3869  N   SER B  88      -3.251  19.063 -26.826  1.00 94.07           N  
ATOM   3870  H   SER B  88      -3.389  18.998 -27.825  1.00 94.07           H  
ATOM   3871  CA  SER B  88      -1.883  18.975 -26.318  1.00 94.07           C  
ATOM   3872  HA  SER B  88      -1.833  19.507 -25.368  1.00 94.07           H  
ATOM   3873  C   SER B  88      -0.890  19.640 -27.274  1.00 94.07           C  
ATOM   3874  CB  SER B  88      -1.517  17.513 -26.059  1.00 94.07           C  
ATOM   3875  HB2 SER B  88      -2.268  17.061 -25.411  1.00 94.07           H  
ATOM   3876  HB3 SER B  88      -1.492  16.972 -27.005  1.00 94.07           H  
ATOM   3877  O   SER B  88      -1.021  19.524 -28.492  1.00 94.07           O  
ATOM   3878  OG  SER B  88      -0.256  17.428 -25.432  1.00 94.07           O  
ATOM   3879  HG  SER B  88      -0.300  17.873 -24.583  1.00 94.07           H  
ATOM   3880  N   TYR B  89       0.123  20.308 -26.718  1.00 95.12           N  
ATOM   3881  H   TYR B  89       0.165  20.352 -25.710  1.00 95.12           H  
ATOM   3882  CA  TYR B  89       1.204  20.947 -27.483  1.00 95.12           C  
ATOM   3883  HA  TYR B  89       0.817  21.211 -28.467  1.00 95.12           H  
ATOM   3884  C   TYR B  89       2.382  20.016 -27.788  1.00 95.12           C  
ATOM   3885  CB  TYR B  89       1.641  22.254 -26.803  1.00 95.12           C  
ATOM   3886  HB2 TYR B  89       0.777  22.917 -26.743  1.00 95.12           H  
ATOM   3887  HB3 TYR B  89       2.374  22.754 -27.436  1.00 95.12           H  
ATOM   3888  O   TYR B  89       3.344  20.438 -28.429  1.00 95.12           O  
ATOM   3889  CG  TYR B  89       2.235  22.086 -25.417  1.00 95.12           C  
ATOM   3890  CD1 TYR B  89       1.504  22.499 -24.289  1.00 95.12           C  
ATOM   3891  HD1 TYR B  89       0.531  22.950 -24.414  1.00 95.12           H  
ATOM   3892  CD2 TYR B  89       3.525  21.542 -25.253  1.00 95.12           C  
ATOM   3893  HD2 TYR B  89       4.108  21.257 -26.117  1.00 95.12           H  
ATOM   3894  CE1 TYR B  89       2.063  22.365 -23.004  1.00 95.12           C  
ATOM   3895  HE1 TYR B  89       1.531  22.731 -22.138  1.00 95.12           H  
ATOM   3896  CE2 TYR B  89       4.070  21.377 -23.966  1.00 95.12           C  
ATOM   3897  HE2 TYR B  89       5.054  20.950 -23.843  1.00 95.12           H  
ATOM   3898  OH  TYR B  89       3.852  21.647 -21.590  1.00 95.12           O  
ATOM   3899  HH  TYR B  89       4.766  21.356 -21.622  1.00 95.12           H  
ATOM   3900  CZ  TYR B  89       3.338  21.792 -22.836  1.00 95.12           C  
ATOM   3901  N   VAL B  90       2.319  18.751 -27.362  1.00 95.83           N  
ATOM   3902  H   VAL B  90       1.485  18.451 -26.878  1.00 95.83           H  
ATOM   3903  CA  VAL B  90       3.294  17.718 -27.734  1.00 95.83           C  
ATOM   3904  HA  VAL B  90       4.137  18.202 -28.228  1.00 95.83           H  
ATOM   3905  C   VAL B  90       2.708  16.742 -28.754  1.00 95.83           C  
ATOM   3906  CB  VAL B  90       3.888  16.990 -26.514  1.00 95.83           C  
ATOM   3907  HB  VAL B  90       4.546  16.203 -26.884  1.00 95.83           H  
ATOM   3908  O   VAL B  90       1.498  16.552 -28.850  1.00 95.83           O  
ATOM   3909  CG1 VAL B  90       4.734  17.939 -25.665  1.00 95.83           C  
ATOM   3910 HG11 VAL B  90       5.507  18.397 -26.282  1.00 95.83           H  
ATOM   3911 HG12 VAL B  90       4.112  18.720 -25.228  1.00 95.83           H  
ATOM   3912 HG13 VAL B  90       5.218  17.380 -24.865  1.00 95.83           H  
ATOM   3913  CG2 VAL B  90       2.845  16.344 -25.605  1.00 95.83           C  
ATOM   3914 HG21 VAL B  90       3.352  15.677 -24.908  1.00 95.83           H  
ATOM   3915 HG22 VAL B  90       2.305  17.110 -25.048  1.00 95.83           H  
ATOM   3916 HG23 VAL B  90       2.134  15.768 -26.198  1.00 95.83           H  
ATOM   3917  N   ARG B  91       3.594  16.122 -29.540  1.00 94.71           N  
ATOM   3918  H   ARG B  91       4.565  16.376 -29.422  1.00 94.71           H  
ATOM   3919  CA  ARG B  91       3.264  15.087 -30.543  1.00 94.71           C  
ATOM   3920  HA  ARG B  91       2.209  14.824 -30.463  1.00 94.71           H  
ATOM   3921  C   ARG B  91       4.034  13.785 -30.335  1.00 94.71           C  
ATOM   3922  CB  ARG B  91       3.549  15.614 -31.958  1.00 94.71           C  
ATOM   3923  HB2 ARG B  91       4.618  15.802 -32.056  1.00 94.71           H  
ATOM   3924  HB3 ARG B  91       3.273  14.846 -32.680  1.00 94.71           H  
ATOM   3925  O   ARG B  91       3.860  12.842 -31.107  1.00 94.71           O  
ATOM   3926  CG  ARG B  91       2.783  16.893 -32.298  1.00 94.71           C  
ATOM   3927  HG2 ARG B  91       3.092  17.692 -31.624  1.00 94.71           H  
ATOM   3928  HG3 ARG B  91       1.714  16.713 -32.187  1.00 94.71           H  
ATOM   3929  CD  ARG B  91       3.092  17.311 -33.737  1.00 94.71           C  
ATOM   3930  HD2 ARG B  91       2.788  16.498 -34.396  1.00 94.71           H  
ATOM   3931  HD3 ARG B  91       4.166  17.464 -33.838  1.00 94.71           H  
ATOM   3932  NE  ARG B  91       2.388  18.554 -34.095  1.00 94.71           N  
ATOM   3933  HE  ARG B  91       2.137  19.161 -33.328  1.00 94.71           H  
ATOM   3934  NH1 ARG B  91       2.155  18.162 -36.346  1.00 94.71           N  
ATOM   3935 HH11 ARG B  91       2.596  17.264 -36.209  1.00 94.71           H  
ATOM   3936 HH12 ARG B  91       1.698  18.385 -37.219  1.00 94.71           H  
ATOM   3937  NH2 ARG B  91       1.306  20.013 -35.455  1.00 94.71           N  
ATOM   3938 HH21 ARG B  91       0.865  20.229 -36.338  1.00 94.71           H  
ATOM   3939 HH22 ARG B  91       1.067  20.541 -34.628  1.00 94.71           H  
ATOM   3940  CZ  ARG B  91       1.960  18.904 -35.292  1.00 94.71           C  
ATOM   3941  N   GLU B  92       4.929  13.765 -29.349  1.00 96.22           N  
ATOM   3942  H   GLU B  92       4.919  14.514 -28.673  1.00 96.22           H  
ATOM   3943  CA  GLU B  92       5.904  12.703 -29.126  1.00 96.22           C  
ATOM   3944  HA  GLU B  92       5.626  11.859 -29.757  1.00 96.22           H  
ATOM   3945  C   GLU B  92       5.851  12.202 -27.673  1.00 96.22           C  
ATOM   3946  CB  GLU B  92       7.328  13.146 -29.542  1.00 96.22           C  
ATOM   3947  HB2 GLU B  92       7.670  13.945 -28.884  1.00 96.22           H  
ATOM   3948  HB3 GLU B  92       7.986  12.286 -29.421  1.00 96.22           H  
ATOM   3949  O   GLU B  92       5.478  12.934 -26.756  1.00 96.22           O  
ATOM   3950  CG  GLU B  92       7.418  13.618 -31.008  1.00 96.22           C  
ATOM   3951  HG2 GLU B  92       6.867  12.906 -31.623  1.00 96.22           H  
ATOM   3952  HG3 GLU B  92       6.918  14.582 -31.096  1.00 96.22           H  
ATOM   3953  CD  GLU B  92       8.844  13.744 -31.590  1.00 96.22           C  
ATOM   3954  OE1 GLU B  92       8.936  13.895 -32.828  1.00 96.22           O  
ATOM   3955  OE2 GLU B  92       9.855  13.679 -30.849  1.00 96.22           O  
ATOM   3956  N   GLY B  93       6.199  10.932 -27.481  1.00 97.45           N  
ATOM   3957  H   GLY B  93       6.478  10.398 -28.291  1.00 97.45           H  
ATOM   3958  CA  GLY B  93       6.246  10.230 -26.201  1.00 97.45           C  
ATOM   3959  HA2 GLY B  93       6.839  10.809 -25.493  1.00 97.45           H  
ATOM   3960  HA3 GLY B  93       5.238  10.121 -25.801  1.00 97.45           H  
ATOM   3961  C   GLY B  93       6.879   8.844 -26.356  1.00 97.45           C  
ATOM   3962  O   GLY B  93       7.207   8.414 -27.463  1.00 97.45           O  
ATOM   3963  N   GLY B  94       7.085   8.126 -25.255  1.00 98.44           N  
ATOM   3964  H   GLY B  94       6.827   8.517 -24.360  1.00 98.44           H  
ATOM   3965  CA  GLY B  94       7.640   6.770 -25.283  1.00 98.44           C  
ATOM   3966  HA2 GLY B  94       8.227   6.607 -24.380  1.00 98.44           H  
ATOM   3967  HA3 GLY B  94       8.308   6.647 -26.135  1.00 98.44           H  
ATOM   3968  C   GLY B  94       6.536   5.716 -25.341  1.00 98.44           C  
ATOM   3969  O   GLY B  94       5.910   5.443 -24.324  1.00 98.44           O  
ATOM   3970  N   PHE B  95       6.306   5.084 -26.493  1.00 98.28           N  
ATOM   3971  H   PHE B  95       6.836   5.363 -27.306  1.00 98.28           H  
ATOM   3972  CA  PHE B  95       5.224   4.100 -26.666  1.00 98.28           C  
ATOM   3973  HA  PHE B  95       4.600   4.098 -25.772  1.00 98.28           H  
ATOM   3974  C   PHE B  95       5.731   2.662 -26.832  1.00 98.28           C  
ATOM   3975  CB  PHE B  95       4.304   4.527 -27.818  1.00 98.28           C  
ATOM   3976  HB2 PHE B  95       3.546   3.758 -27.969  1.00 98.28           H  
ATOM   3977  HB3 PHE B  95       4.885   4.604 -28.736  1.00 98.28           H  
ATOM   3978  O   PHE B  95       6.803   2.415 -27.397  1.00 98.28           O  
ATOM   3979  CG  PHE B  95       3.600   5.844 -27.551  1.00 98.28           C  
ATOM   3980  CD1 PHE B  95       2.397   5.868 -26.819  1.00 98.28           C  
ATOM   3981  HD1 PHE B  95       1.954   4.945 -26.476  1.00 98.28           H  
ATOM   3982  CD2 PHE B  95       4.173   7.052 -27.988  1.00 98.28           C  
ATOM   3983  HD2 PHE B  95       5.097   7.050 -28.548  1.00 98.28           H  
ATOM   3984  CE1 PHE B  95       1.772   7.093 -26.524  1.00 98.28           C  
ATOM   3985  HE1 PHE B  95       0.851   7.104 -25.960  1.00 98.28           H  
ATOM   3986  CE2 PHE B  95       3.557   8.275 -27.680  1.00 98.28           C  
ATOM   3987  HE2 PHE B  95       4.024   9.194 -28.000  1.00 98.28           H  
ATOM   3988  CZ  PHE B  95       2.353   8.300 -26.955  1.00 98.28           C  
ATOM   3989  HZ  PHE B  95       1.879   9.244 -26.728  1.00 98.28           H  
ATOM   3990  N   LEU B  96       4.933   1.696 -26.371  1.00 97.96           N  
ATOM   3991  H   LEU B  96       4.049   1.969 -25.966  1.00 97.96           H  
ATOM   3992  CA  LEU B  96       5.177   0.273 -26.589  1.00 97.96           C  
ATOM   3993  HA  LEU B  96       6.246   0.087 -26.487  1.00 97.96           H  
ATOM   3994  C   LEU B  96       4.789  -0.128 -28.016  1.00 97.96           C  
ATOM   3995  CB  LEU B  96       4.430  -0.579 -25.544  1.00 97.96           C  
ATOM   3996  HB2 LEU B  96       4.478  -1.624 -25.849  1.00 97.96           H  
ATOM   3997  HB3 LEU B  96       3.382  -0.277 -25.538  1.00 97.96           H  
ATOM   3998  O   LEU B  96       3.676   0.115 -28.485  1.00 97.96           O  
ATOM   3999  CG  LEU B  96       4.956  -0.468 -24.104  1.00 97.96           C  
ATOM   4000  HG  LEU B  96       4.846   0.560 -23.758  1.00 97.96           H  
ATOM   4001  CD1 LEU B  96       4.146  -1.377 -23.180  1.00 97.96           C  
ATOM   4002 HD11 LEU B  96       4.491  -1.265 -22.152  1.00 97.96           H  
ATOM   4003 HD12 LEU B  96       3.096  -1.090 -23.220  1.00 97.96           H  
ATOM   4004 HD13 LEU B  96       4.244  -2.418 -23.486  1.00 97.96           H  
ATOM   4005  CD2 LEU B  96       6.427  -0.851 -23.982  1.00 97.96           C  
ATOM   4006 HD21 LEU B  96       6.592  -1.857 -24.368  1.00 97.96           H  
ATOM   4007 HD22 LEU B  96       7.045  -0.131 -24.518  1.00 97.96           H  
ATOM   4008 HD23 LEU B  96       6.704  -0.807 -22.928  1.00 97.96           H  
ATOM   4009  N   THR B  97       5.712  -0.800 -28.706  1.00 90.63           N  
ATOM   4010  H   THR B  97       6.568  -1.041 -28.226  1.00 90.63           H  
ATOM   4011  CA  THR B  97       5.412  -1.478 -29.974  1.00 90.63           C  
ATOM   4012  HA  THR B  97       4.797  -0.829 -30.596  1.00 90.63           H  
ATOM   4013  C   THR B  97       4.635  -2.756 -29.665  1.00 90.63           C  
ATOM   4014  CB  THR B  97       6.702  -1.829 -30.732  1.00 90.63           C  
ATOM   4015  HB  THR B  97       7.209  -2.653 -30.230  1.00 90.63           H  
ATOM   4016  O   THR B  97       5.116  -3.552 -28.864  1.00 90.63           O  
ATOM   4017  CG2 THR B  97       6.431  -2.212 -32.185  1.00 90.63           C  
ATOM   4018 HG21 THR B  97       7.372  -2.448 -32.681  1.00 90.63           H  
ATOM   4019 HG22 THR B  97       5.791  -3.093 -32.221  1.00 90.63           H  
ATOM   4020 HG23 THR B  97       5.938  -1.389 -32.703  1.00 90.63           H  
ATOM   4021  OG1 THR B  97       7.580  -0.722 -30.765  1.00 90.63           O  
ATOM   4022  HG1 THR B  97       7.138  -0.016 -30.288  1.00 90.63           H  
ATOM   4023  N   GLY B  98       3.468  -2.954 -30.284  1.00 90.48           N  
ATOM   4024  H   GLY B  98       3.119  -2.268 -30.938  1.00 90.48           H  
ATOM   4025  CA  GLY B  98       2.624  -4.126 -30.011  1.00 90.48           C  
ATOM   4026  HA2 GLY B  98       3.238  -5.026 -29.980  1.00 90.48           H  
ATOM   4027  HA3 GLY B  98       1.906  -4.247 -30.822  1.00 90.48           H  
ATOM   4028  C   GLY B  98       1.836  -4.046 -28.697  1.00 90.48           C  
ATOM   4029  O   GLY B  98       1.500  -5.069 -28.119  1.00 90.48           O  
ATOM   4030  N   ALA B  99       1.523  -2.843 -28.197  1.00 92.18           N  
ATOM   4031  H   ALA B  99       1.856  -2.020 -28.678  1.00 92.18           H  
ATOM   4032  CA  ALA B  99       0.803  -2.656 -26.925  1.00 92.18           C  
ATOM   4033  HA  ALA B  99       1.402  -3.091 -26.125  1.00 92.18           H  
ATOM   4034  C   ALA B  99      -0.593  -3.320 -26.861  1.00 92.18           C  
ATOM   4035  CB  ALA B  99       0.668  -1.149 -26.680  1.00 92.18           C  
ATOM   4036  HB1 ALA B  99       0.299  -0.975 -25.669  1.00 92.18           H  
ATOM   4037  HB2 ALA B  99       1.633  -0.656 -26.797  1.00 92.18           H  
ATOM   4038  HB3 ALA B  99      -0.038  -0.721 -27.391  1.00 92.18           H  
ATOM   4039  O   ALA B  99      -1.145  -3.477 -25.775  1.00 92.18           O  
ATOM   4040  N   GLY B 100      -1.180  -3.660 -28.014  1.00 92.37           N  
ATOM   4041  H   GLY B 100      -0.652  -3.524 -28.864  1.00 92.37           H  
ATOM   4042  CA  GLY B 100      -2.447  -4.386 -28.123  1.00 92.37           C  
ATOM   4043  HA2 GLY B 100      -3.016  -3.965 -28.951  1.00 92.37           H  
ATOM   4044  HA3 GLY B 100      -3.025  -4.258 -27.208  1.00 92.37           H  
ATOM   4045  C   GLY B 100      -2.304  -5.891 -28.382  1.00 92.37           C  
ATOM   4046  O   GLY B 100      -3.326  -6.578 -28.356  1.00 92.37           O  
ATOM   4047  N   ASP B 101      -1.088  -6.389 -28.621  1.00 94.72           N  
ATOM   4048  H   ASP B 101      -0.278  -5.799 -28.495  1.00 94.72           H  
ATOM   4049  CA  ASP B 101      -0.808  -7.800 -28.905  1.00 94.72           C  
ATOM   4050  HA  ASP B 101      -1.569  -8.171 -29.591  1.00 94.72           H  
ATOM   4051  C   ASP B 101      -0.880  -8.624 -27.605  1.00 94.72           C  
ATOM   4052  CB  ASP B 101       0.565  -7.961 -29.594  1.00 94.72           C  
ATOM   4053  HB2 ASP B 101       0.721  -9.020 -29.800  1.00 94.72           H  
ATOM   4054  HB3 ASP B 101       1.346  -7.644 -28.902  1.00 94.72           H  
ATOM   4055  O   ASP B 101      -0.503  -8.138 -26.538  1.00 94.72           O  
ATOM   4056  CG  ASP B 101       0.723  -7.191 -30.917  1.00 94.72           C  
ATOM   4057  OD1 ASP B 101      -0.296  -6.968 -31.608  1.00 94.72           O  
ATOM   4058  OD2 ASP B 101       1.876  -6.828 -31.254  1.00 94.72           O  
ATOM   4059  N   PHE B 102      -1.408  -9.851 -27.677  1.00 96.39           N  
ATOM   4060  H   PHE B 102      -1.715 -10.201 -28.573  1.00 96.39           H  
ATOM   4061  CA  PHE B 102      -1.525 -10.759 -26.528  1.00 96.39           C  
ATOM   4062  HA  PHE B 102      -0.588 -10.743 -25.970  1.00 96.39           H  
ATOM   4063  C   PHE B 102      -1.821 -12.199 -26.970  1.00 96.39           C  
ATOM   4064  CB  PHE B 102      -2.668 -10.263 -25.624  1.00 96.39           C  
ATOM   4065  HB2 PHE B 102      -2.439  -9.247 -25.301  1.00 96.39           H  
ATOM   4066  HB3 PHE B 102      -3.582 -10.218 -26.216  1.00 96.39           H  
ATOM   4067  O   PHE B 102      -2.765 -12.411 -27.740  1.00 96.39           O  
ATOM   4068  CG  PHE B 102      -2.926 -11.082 -24.373  1.00 96.39           C  
ATOM   4069  CD1 PHE B 102      -4.220 -11.559 -24.088  1.00 96.39           C  
ATOM   4070  HD1 PHE B 102      -5.024 -11.386 -24.787  1.00 96.39           H  
ATOM   4071  CD2 PHE B 102      -1.881 -11.318 -23.462  1.00 96.39           C  
ATOM   4072  HD2 PHE B 102      -0.885 -10.957 -23.672  1.00 96.39           H  
ATOM   4073  CE1 PHE B 102      -4.469 -12.262 -22.895  1.00 96.39           C  
ATOM   4074  HE1 PHE B 102      -5.460 -12.636 -22.683  1.00 96.39           H  
ATOM   4075  CE2 PHE B 102      -2.128 -12.026 -22.274  1.00 96.39           C  
ATOM   4076  HE2 PHE B 102      -1.316 -12.218 -21.588  1.00 96.39           H  
ATOM   4077  CZ  PHE B 102      -3.419 -12.496 -21.988  1.00 96.39           C  
ATOM   4078  HZ  PHE B 102      -3.592 -13.051 -21.078  1.00 96.39           H  
ATOM   4079  N   ASP B 103      -1.099 -13.197 -26.449  1.00 96.05           N  
ATOM   4080  H   ASP B 103      -0.317 -12.968 -25.853  1.00 96.05           H  
ATOM   4081  CA  ASP B 103      -1.465 -14.614 -26.644  1.00 96.05           C  
ATOM   4082  HA  ASP B 103      -1.873 -14.711 -27.650  1.00 96.05           H  
ATOM   4083  C   ASP B 103      -2.589 -15.042 -25.680  1.00 96.05           C  
ATOM   4084  CB  ASP B 103      -0.243 -15.548 -26.619  1.00 96.05           C  
ATOM   4085  HB2 ASP B 103       0.128 -15.648 -25.599  1.00 96.05           H  
ATOM   4086  HB3 ASP B 103       0.547 -15.102 -27.224  1.00 96.05           H  
ATOM   4087  O   ASP B 103      -2.380 -15.682 -24.647  1.00 96.05           O  
ATOM   4088  CG  ASP B 103      -0.569 -16.941 -27.195  1.00 96.05           C  
ATOM   4089  OD1 ASP B 103      -1.764 -17.329 -27.210  1.00 96.05           O  
ATOM   4090  OD2 ASP B 103       0.385 -17.626 -27.634  1.00 96.05           O  
ATOM   4091  N   ALA B 104      -3.821 -14.658 -26.021  1.00 94.70           N  
ATOM   4092  H   ALA B 104      -3.913 -14.068 -26.835  1.00 94.70           H  
ATOM   4093  CA  ALA B 104      -5.003 -14.983 -25.227  1.00 94.70           C  
ATOM   4094  HA  ALA B 104      -4.855 -14.599 -24.218  1.00 94.70           H  
ATOM   4095  C   ALA B 104      -5.245 -16.502 -25.104  1.00 94.70           C  
ATOM   4096  CB  ALA B 104      -6.207 -14.273 -25.860  1.00 94.70           C  
ATOM   4097  HB1 ALA B 104      -5.995 -13.210 -25.974  1.00 94.70           H  
ATOM   4098  HB2 ALA B 104      -7.078 -14.396 -25.217  1.00 94.70           H  
ATOM   4099  HB3 ALA B 104      -6.421 -14.705 -26.837  1.00 94.70           H  
ATOM   4100  O   ALA B 104      -5.684 -16.973 -24.054  1.00 94.70           O  
ATOM   4101  N   GLU B 105      -4.933 -17.271 -26.151  1.00 90.30           N  
ATOM   4102  H   GLU B 105      -4.404 -16.859 -26.906  1.00 90.30           H  
ATOM   4103  CA  GLU B 105      -5.213 -18.709 -26.222  1.00 90.30           C  
ATOM   4104  HA  GLU B 105      -6.216 -18.875 -25.831  1.00 90.30           H  
ATOM   4105  C   GLU B 105      -4.248 -19.514 -25.330  1.00 90.30           C  
ATOM   4106  CB  GLU B 105      -5.207 -19.133 -27.706  1.00 90.30           C  
ATOM   4107  HB2 GLU B 105      -4.180 -19.200 -28.065  1.00 90.30           H  
ATOM   4108  HB3 GLU B 105      -5.716 -18.358 -28.278  1.00 90.30           H  
ATOM   4109  O   GLU B 105      -4.668 -20.469 -24.672  1.00 90.30           O  
ATOM   4110  CG  GLU B 105      -5.942 -20.456 -27.975  1.00 90.30           C  
ATOM   4111  HG2 GLU B 105      -6.872 -20.460 -27.407  1.00 90.30           H  
ATOM   4112  HG3 GLU B 105      -5.330 -21.284 -27.617  1.00 90.30           H  
ATOM   4113  CD  GLU B 105      -6.261 -20.648 -29.472  1.00 90.30           C  
ATOM   4114  OE1 GLU B 105      -7.459 -20.825 -29.797  1.00 90.30           O  
ATOM   4115  OE2 GLU B 105      -5.314 -20.630 -30.292  1.00 90.30           O  
ATOM   4116  N   PHE B 106      -2.995 -19.060 -25.185  1.00 94.58           N  
ATOM   4117  H   PHE B 106      -2.686 -18.310 -25.788  1.00 94.58           H  
ATOM   4118  CA  PHE B 106      -2.035 -19.587 -24.210  1.00 94.58           C  
ATOM   4119  HA  PHE B 106      -1.847 -20.634 -24.450  1.00 94.58           H  
ATOM   4120  C   PHE B 106      -2.563 -19.528 -22.767  1.00 94.58           C  
ATOM   4121  CB  PHE B 106      -0.719 -18.806 -24.350  1.00 94.58           C  
ATOM   4122  HB2 PHE B 106      -0.893 -17.754 -24.122  1.00 94.58           H  
ATOM   4123  HB3 PHE B 106      -0.404 -18.872 -25.391  1.00 94.58           H  
ATOM   4124  O   PHE B 106      -2.485 -20.521 -22.038  1.00 94.58           O  
ATOM   4125  CG  PHE B 106       0.427 -19.301 -23.492  1.00 94.58           C  
ATOM   4126  CD1 PHE B 106       0.538 -18.908 -22.145  1.00 94.58           C  
ATOM   4127  HD1 PHE B 106      -0.186 -18.234 -21.713  1.00 94.58           H  
ATOM   4128  CD2 PHE B 106       1.404 -20.140 -24.060  1.00 94.58           C  
ATOM   4129  HD2 PHE B 106       1.342 -20.398 -25.106  1.00 94.58           H  
ATOM   4130  CE1 PHE B 106       1.601 -19.388 -21.360  1.00 94.58           C  
ATOM   4131  HE1 PHE B 106       1.686 -19.087 -20.326  1.00 94.58           H  
ATOM   4132  CE2 PHE B 106       2.463 -20.625 -23.274  1.00 94.58           C  
ATOM   4133  HE2 PHE B 106       3.218 -21.263 -23.709  1.00 94.58           H  
ATOM   4134  CZ  PHE B 106       2.556 -20.252 -21.924  1.00 94.58           C  
ATOM   4135  HZ  PHE B 106       3.379 -20.614 -21.326  1.00 94.58           H  
ATOM   4136  N   PHE B 107      -3.151 -18.392 -22.374  1.00 93.25           N  
ATOM   4137  H   PHE B 107      -3.173 -17.629 -23.037  1.00 93.25           H  
ATOM   4138  CA  PHE B 107      -3.725 -18.171 -21.040  1.00 93.25           C  
ATOM   4139  HA  PHE B 107      -3.142 -18.748 -20.322  1.00 93.25           H  
ATOM   4140  C   PHE B 107      -5.176 -18.670 -20.884  1.00 93.25           C  
ATOM   4141  CB  PHE B 107      -3.580 -16.687 -20.660  1.00 93.25           C  
ATOM   4142  HB2 PHE B 107      -4.111 -16.500 -19.727  1.00 93.25           H  
ATOM   4143  HB3 PHE B 107      -4.050 -16.077 -21.432  1.00 93.25           H  
ATOM   4144  O   PHE B 107      -5.758 -18.517 -19.811  1.00 93.25           O  
ATOM   4145  CG  PHE B 107      -2.140 -16.247 -20.464  1.00 93.25           C  
ATOM   4146  CD1 PHE B 107      -1.421 -16.670 -19.329  1.00 93.25           C  
ATOM   4147  HD1 PHE B 107      -1.900 -17.294 -18.588  1.00 93.25           H  
ATOM   4148  CD2 PHE B 107      -1.504 -15.445 -21.428  1.00 93.25           C  
ATOM   4149  HD2 PHE B 107      -2.043 -15.116 -22.304  1.00 93.25           H  
ATOM   4150  CE1 PHE B 107      -0.074 -16.301 -19.166  1.00 93.25           C  
ATOM   4151  HE1 PHE B 107       0.480 -16.635 -18.301  1.00 93.25           H  
ATOM   4152  CE2 PHE B 107      -0.155 -15.086 -21.272  1.00 93.25           C  
ATOM   4153  HE2 PHE B 107       0.328 -14.497 -22.038  1.00 93.25           H  
ATOM   4154  CZ  PHE B 107       0.562 -15.516 -20.142  1.00 93.25           C  
ATOM   4155  HZ  PHE B 107       1.604 -15.257 -20.029  1.00 93.25           H  
ATOM   4156  N   GLY B 108      -5.774 -19.268 -21.923  1.00 88.45           N  
ATOM   4157  H   GLY B 108      -5.251 -19.371 -22.781  1.00 88.45           H  
ATOM   4158  CA  GLY B 108      -7.163 -19.750 -21.899  1.00 88.45           C  
ATOM   4159  HA2 GLY B 108      -7.312 -20.372 -21.016  1.00 88.45           H  
ATOM   4160  HA3 GLY B 108      -7.331 -20.359 -22.787  1.00 88.45           H  
ATOM   4161  C   GLY B 108      -8.225 -18.640 -21.884  1.00 88.45           C  
ATOM   4162  O   GLY B 108      -9.372 -18.891 -21.516  1.00 88.45           O  
ATOM   4163  N   ILE B 109      -7.855 -17.419 -22.271  1.00 90.25           N  
ATOM   4164  H   ILE B 109      -6.932 -17.323 -22.671  1.00 90.25           H  
ATOM   4165  CA  ILE B 109      -8.716 -16.234 -22.303  1.00 90.25           C  
ATOM   4166  HA  ILE B 109      -9.493 -16.340 -21.547  1.00 90.25           H  
ATOM   4167  C   ILE B 109      -9.403 -16.149 -23.671  1.00 90.25           C  
ATOM   4168  CB  ILE B 109      -7.880 -14.981 -21.946  1.00 90.25           C  
ATOM   4169  HB  ILE B 109      -6.982 -14.978 -22.564  1.00 90.25           H  
ATOM   4170  O   ILE B 109      -8.777 -16.309 -24.719  1.00 90.25           O  
ATOM   4171  CG1 ILE B 109      -7.466 -15.054 -20.455  1.00 90.25           C  
ATOM   4172 HG12 ILE B 109      -8.344 -14.902 -19.828  1.00 90.25           H  
ATOM   4173 HG13 ILE B 109      -7.070 -16.045 -20.232  1.00 90.25           H  
ATOM   4174  CG2 ILE B 109      -8.647 -13.674 -22.214  1.00 90.25           C  
ATOM   4175 HG21 ILE B 109      -8.019 -12.810 -21.994  1.00 90.25           H  
ATOM   4176 HG22 ILE B 109      -8.936 -13.607 -23.263  1.00 90.25           H  
ATOM   4177 HG23 ILE B 109      -9.538 -13.635 -21.586  1.00 90.25           H  
ATOM   4178  CD1 ILE B 109      -6.383 -14.050 -20.049  1.00 90.25           C  
ATOM   4179 HD11 ILE B 109      -6.121 -14.210 -19.003  1.00 90.25           H  
ATOM   4180 HD12 ILE B 109      -6.737 -13.026 -20.168  1.00 90.25           H  
ATOM   4181 HD13 ILE B 109      -5.497 -14.208 -20.664  1.00 90.25           H  
ATOM   4182  N   SER B 110     -10.712 -15.879 -23.689  1.00 86.37           N  
ATOM   4183  H   SER B 110     -11.176 -15.716 -22.807  1.00 86.37           H  
ATOM   4184  CA  SER B 110     -11.450 -15.782 -24.957  1.00 86.37           C  
ATOM   4185  HA  SER B 110     -11.164 -16.650 -25.551  1.00 86.37           H  
ATOM   4186  C   SER B 110     -11.082 -14.507 -25.738  1.00 86.37           C  
ATOM   4187  CB  SER B 110     -12.962 -15.870 -24.732  1.00 86.37           C  
ATOM   4188  HB2 SER B 110     -13.184 -16.695 -24.055  1.00 86.37           H  
ATOM   4189  HB3 SER B 110     -13.445 -16.071 -25.688  1.00 86.37           H  
ATOM   4190  O   SER B 110     -10.840 -13.471 -25.116  1.00 86.37           O  
ATOM   4191  OG  SER B 110     -13.489 -14.665 -24.209  1.00 86.37           O  
ATOM   4192  HG  SER B 110     -13.186 -14.572 -23.303  1.00 86.37           H  
ATOM   4193  N   PRO B 111     -11.137 -14.493 -27.087  1.00 87.15           N  
ATOM   4194  CA  PRO B 111     -10.869 -13.278 -27.865  1.00 87.15           C  
ATOM   4195  HA  PRO B 111      -9.833 -12.985 -27.693  1.00 87.15           H  
ATOM   4196  C   PRO B 111     -11.775 -12.087 -27.509  1.00 87.15           C  
ATOM   4197  CB  PRO B 111     -11.031 -13.691 -29.331  1.00 87.15           C  
ATOM   4198  HB2 PRO B 111     -10.369 -13.122 -29.984  1.00 87.15           H  
ATOM   4199  HB3 PRO B 111     -12.068 -13.576 -29.645  1.00 87.15           H  
ATOM   4200  O   PRO B 111     -11.335 -10.945 -27.582  1.00 87.15           O  
ATOM   4201  CG  PRO B 111     -10.669 -15.176 -29.313  1.00 87.15           C  
ATOM   4202  HG2 PRO B 111     -11.114 -15.715 -30.150  1.00 87.15           H  
ATOM   4203  HG3 PRO B 111      -9.585 -15.289 -29.316  1.00 87.15           H  
ATOM   4204  CD  PRO B 111     -11.229 -15.646 -27.971  1.00 87.15           C  
ATOM   4205  HD2 PRO B 111     -12.273 -15.940 -28.085  1.00 87.15           H  
ATOM   4206  HD3 PRO B 111     -10.635 -16.484 -27.606  1.00 87.15           H  
ATOM   4207  N   ARG B 112     -13.026 -12.336 -27.083  1.00 83.61           N  
ATOM   4208  H   ARG B 112     -13.300 -13.303 -26.984  1.00 83.61           H  
ATOM   4209  CA  ARG B 112     -13.949 -11.286 -26.607  1.00 83.61           C  
ATOM   4210  HA  ARG B 112     -13.883 -10.434 -27.283  1.00 83.61           H  
ATOM   4211  C   ARG B 112     -13.537 -10.724 -25.246  1.00 83.61           C  
ATOM   4212  CB  ARG B 112     -15.403 -11.804 -26.577  1.00 83.61           C  
ATOM   4213  HB2 ARG B 112     -15.419 -12.887 -26.697  1.00 83.61           H  
ATOM   4214  HB3 ARG B 112     -15.852 -11.571 -25.611  1.00 83.61           H  
ATOM   4215  O   ARG B 112     -13.623  -9.519 -25.046  1.00 83.61           O  
ATOM   4216  CG  ARG B 112     -16.253 -11.149 -27.680  1.00 83.61           C  
ATOM   4217  HG2 ARG B 112     -15.761 -11.303 -28.641  1.00 83.61           H  
ATOM   4218  HG3 ARG B 112     -16.319 -10.076 -27.501  1.00 83.61           H  
ATOM   4219  CD  ARG B 112     -17.671 -11.732 -27.770  1.00 83.61           C  
ATOM   4220  HD2 ARG B 112     -17.588 -12.800 -27.970  1.00 83.61           H  
ATOM   4221  HD3 ARG B 112     -18.178 -11.266 -28.615  1.00 83.61           H  
ATOM   4222  NE  ARG B 112     -18.464 -11.499 -26.543  1.00 83.61           N  
ATOM   4223  HE  ARG B 112     -18.259 -10.666 -26.010  1.00 83.61           H  
ATOM   4224  NH1 ARG B 112     -19.978 -13.205 -26.799  1.00 83.61           N  
ATOM   4225 HH11 ARG B 112     -20.789 -13.708 -26.468  1.00 83.61           H  
ATOM   4226 HH12 ARG B 112     -19.570 -13.395 -27.703  1.00 83.61           H  
ATOM   4227  NH2 ARG B 112     -20.117 -11.857 -25.030  1.00 83.61           N  
ATOM   4228 HH21 ARG B 112     -20.894 -12.390 -24.666  1.00 83.61           H  
ATOM   4229 HH22 ARG B 112     -19.845 -10.982 -24.606  1.00 83.61           H  
ATOM   4230  CZ  ARG B 112     -19.509 -12.191 -26.131  1.00 83.61           C  
ATOM   4231  N   GLU B 113     -13.058 -11.569 -24.338  1.00 85.76           N  
ATOM   4232  H   GLU B 113     -12.976 -12.548 -24.571  1.00 85.76           H  
ATOM   4233  CA  GLU B 113     -12.514 -11.114 -23.056  1.00 85.76           C  
ATOM   4234  HA  GLU B 113     -13.218 -10.421 -22.597  1.00 85.76           H  
ATOM   4235  C   GLU B 113     -11.194 -10.358 -23.254  1.00 85.76           C  
ATOM   4236  CB  GLU B 113     -12.352 -12.312 -22.117  1.00 85.76           C  
ATOM   4237  HB2 GLU B 113     -13.314 -12.815 -22.026  1.00 85.76           H  
ATOM   4238  HB3 GLU B 113     -11.633 -13.010 -22.546  1.00 85.76           H  
ATOM   4239  O   GLU B 113     -11.048  -9.260 -22.733  1.00 85.76           O  
ATOM   4240  CG  GLU B 113     -11.883 -11.877 -20.721  1.00 85.76           C  
ATOM   4241  HG2 GLU B 113     -12.599 -11.162 -20.317  1.00 85.76           H  
ATOM   4242  HG3 GLU B 113     -10.918 -11.377 -20.808  1.00 85.76           H  
ATOM   4243  CD  GLU B 113     -11.731 -13.048 -19.746  1.00 85.76           C  
ATOM   4244  OE1 GLU B 113     -11.399 -12.757 -18.569  1.00 85.76           O  
ATOM   4245  OE2 GLU B 113     -11.928 -14.209 -20.174  1.00 85.76           O  
ATOM   4246  N   ALA B 114     -10.276 -10.868 -24.082  1.00 92.58           N  
ATOM   4247  H   ALA B 114     -10.441 -11.783 -24.476  1.00 92.58           H  
ATOM   4248  CA  ALA B 114      -9.016 -10.196 -24.402  1.00 92.58           C  
ATOM   4249  HA  ALA B 114      -8.458 -10.051 -23.477  1.00 92.58           H  
ATOM   4250  C   ALA B 114      -9.217  -8.806 -25.041  1.00 92.58           C  
ATOM   4251  CB  ALA B 114      -8.202 -11.112 -25.322  1.00 92.58           C  
ATOM   4252  HB1 ALA B 114      -7.249 -10.639 -25.557  1.00 92.58           H  
ATOM   4253  HB2 ALA B 114      -8.747 -11.291 -26.249  1.00 92.58           H  
ATOM   4254  HB3 ALA B 114      -8.014 -12.063 -24.825  1.00 92.58           H  
ATOM   4255  O   ALA B 114      -8.401  -7.913 -24.820  1.00 92.58           O  
ATOM   4256  N   LEU B 115     -10.311  -8.604 -25.790  1.00 89.49           N  
ATOM   4257  H   LEU B 115     -10.897  -9.400 -25.997  1.00 89.49           H  
ATOM   4258  CA  LEU B 115     -10.691  -7.300 -26.347  1.00 89.49           C  
ATOM   4259  HA  LEU B 115      -9.783  -6.813 -26.701  1.00 89.49           H  
ATOM   4260  C   LEU B 115     -11.332  -6.352 -25.314  1.00 89.49           C  
ATOM   4261  CB  LEU B 115     -11.644  -7.520 -27.539  1.00 89.49           C  
ATOM   4262  HB2 LEU B 115     -11.451  -8.488 -28.003  1.00 89.49           H  
ATOM   4263  HB3 LEU B 115     -12.668  -7.534 -27.165  1.00 89.49           H  
ATOM   4264  O   LEU B 115     -11.306  -5.142 -25.509  1.00 89.49           O  
ATOM   4265  CG  LEU B 115     -11.494  -6.439 -28.624  1.00 89.49           C  
ATOM   4266  HG  LEU B 115     -11.339  -5.462 -28.165  1.00 89.49           H  
ATOM   4267  CD1 LEU B 115     -10.313  -6.760 -29.546  1.00 89.49           C  
ATOM   4268 HD11 LEU B 115     -10.469  -7.718 -30.042  1.00 89.49           H  
ATOM   4269 HD12 LEU B 115     -10.207  -5.976 -30.295  1.00 89.49           H  
ATOM   4270 HD13 LEU B 115      -9.393  -6.809 -28.963  1.00 89.49           H  
ATOM   4271  CD2 LEU B 115     -12.752  -6.364 -29.488  1.00 89.49           C  
ATOM   4272 HD21 LEU B 115     -13.606  -6.106 -28.861  1.00 89.49           H  
ATOM   4273 HD22 LEU B 115     -12.934  -7.326 -29.967  1.00 89.49           H  
ATOM   4274 HD23 LEU B 115     -12.630  -5.593 -30.249  1.00 89.49           H  
ATOM   4275  N   ALA B 116     -11.916  -6.883 -24.234  1.00 87.73           N  
ATOM   4276  H   ALA B 116     -11.915  -7.888 -24.138  1.00 87.73           H  
ATOM   4277  CA  ALA B 116     -12.447  -6.100 -23.113  1.00 87.73           C  
ATOM   4278  HA  ALA B 116     -12.794  -5.134 -23.480  1.00 87.73           H  
ATOM   4279  C   ALA B 116     -11.392  -5.821 -22.026  1.00 87.73           C  
ATOM   4280  CB  ALA B 116     -13.648  -6.851 -22.529  1.00 87.73           C  
ATOM   4281  HB1 ALA B 116     -14.077  -6.273 -21.710  1.00 87.73           H  
ATOM   4282  HB2 ALA B 116     -14.408  -7.001 -23.295  1.00 87.73           H  
ATOM   4283  HB3 ALA B 116     -13.325  -7.820 -22.147  1.00 87.73           H  
ATOM   4284  O   ALA B 116     -11.525  -4.856 -21.278  1.00 87.73           O  
ATOM   4285  N   MET B 117     -10.352  -6.655 -21.933  1.00 91.95           N  
ATOM   4286  H   MET B 117     -10.355  -7.472 -22.526  1.00 91.95           H  
ATOM   4287  CA  MET B 117      -9.246  -6.498 -20.992  1.00 91.95           C  
ATOM   4288  HA  MET B 117      -9.651  -6.315 -19.997  1.00 91.95           H  
ATOM   4289  C   MET B 117      -8.352  -5.316 -21.351  1.00 91.95           C  
ATOM   4290  CB  MET B 117      -8.385  -7.767 -20.942  1.00 91.95           C  
ATOM   4291  HB2 MET B 117      -7.426  -7.510 -20.493  1.00 91.95           H  
ATOM   4292  HB3 MET B 117      -8.202  -8.126 -21.954  1.00 91.95           H  
ATOM   4293  O   MET B 117      -7.778  -5.263 -22.447  1.00 91.95           O  
ATOM   4294  CG  MET B 117      -9.010  -8.884 -20.104  1.00 91.95           C  
ATOM   4295  HG2 MET B 117      -9.076  -8.551 -19.068  1.00 91.95           H  
ATOM   4296  HG3 MET B 117     -10.022  -9.075 -20.460  1.00 91.95           H  
ATOM   4297  SD  MET B 117      -8.080 -10.440 -20.158  1.00 91.95           S  
ATOM   4298  CE  MET B 117      -6.523  -9.932 -19.382  1.00 91.95           C  
ATOM   4299  HE1 MET B 117      -6.728  -9.466 -18.419  1.00 91.95           H  
ATOM   4300  HE2 MET B 117      -5.879 -10.801 -19.246  1.00 91.95           H  
ATOM   4301  HE3 MET B 117      -6.010  -9.208 -20.014  1.00 91.95           H  
ATOM   4302  N   ASP B 118      -8.135  -4.449 -20.363  1.00 93.67           N  
ATOM   4303  H   ASP B 118      -8.657  -4.544 -19.504  1.00 93.67           H  
ATOM   4304  CA  ASP B 118      -7.072  -3.454 -20.364  1.00 93.67           C  
ATOM   4305  HA  ASP B 118      -7.334  -2.682 -21.086  1.00 93.67           H  
ATOM   4306  C   ASP B 118      -5.735  -4.121 -20.759  1.00 93.67           C  
ATOM   4307  CB  ASP B 118      -7.019  -2.784 -18.976  1.00 93.67           C  
ATOM   4308  HB2 ASP B 118      -7.979  -2.304 -18.786  1.00 93.67           H  
ATOM   4309  HB3 ASP B 118      -6.871  -3.555 -18.219  1.00 93.67           H  
ATOM   4310  O   ASP B 118      -5.342  -5.126 -20.145  1.00 93.67           O  
ATOM   4311  CG  ASP B 118      -5.917  -1.733 -18.815  1.00 93.67           C  
ATOM   4312  OD1 ASP B 118      -5.164  -1.500 -19.785  1.00 93.67           O  
ATOM   4313  OD2 ASP B 118      -5.761  -1.205 -17.696  1.00 93.67           O  
ATOM   4314  N   PRO B 119      -5.021  -3.613 -21.786  1.00 96.49           N  
ATOM   4315  CA  PRO B 119      -3.686  -4.094 -22.130  1.00 96.49           C  
ATOM   4316  HA  PRO B 119      -3.765  -5.116 -22.501  1.00 96.49           H  
ATOM   4317  C   PRO B 119      -2.708  -4.101 -20.943  1.00 96.49           C  
ATOM   4318  CB  PRO B 119      -3.204  -3.196 -23.272  1.00 96.49           C  
ATOM   4319  HB2 PRO B 119      -2.138  -2.979 -23.206  1.00 96.49           H  
ATOM   4320  HB3 PRO B 119      -3.430  -3.676 -24.224  1.00 96.49           H  
ATOM   4321  O   PRO B 119      -1.799  -4.929 -20.937  1.00 96.49           O  
ATOM   4322  CG  PRO B 119      -4.050  -1.933 -23.133  1.00 96.49           C  
ATOM   4323  HG2 PRO B 119      -3.630  -1.285 -22.363  1.00 96.49           H  
ATOM   4324  HG3 PRO B 119      -4.156  -1.402 -24.079  1.00 96.49           H  
ATOM   4325  CD  PRO B 119      -5.377  -2.488 -22.643  1.00 96.49           C  
ATOM   4326  HD2 PRO B 119      -5.970  -2.845 -23.485  1.00 96.49           H  
ATOM   4327  HD3 PRO B 119      -5.912  -1.698 -22.116  1.00 96.49           H  
ATOM   4328  N   GLN B 120      -2.910  -3.290 -19.896  1.00 97.63           N  
ATOM   4329  H   GLN B 120      -3.670  -2.625 -19.930  1.00 97.63           H  
ATOM   4330  CA  GLN B 120      -2.127  -3.390 -18.657  1.00 97.63           C  
ATOM   4331  HA  GLN B 120      -1.078  -3.240 -18.911  1.00 97.63           H  
ATOM   4332  C   GLN B 120      -2.239  -4.783 -18.002  1.00 97.63           C  
ATOM   4333  CB  GLN B 120      -2.539  -2.289 -17.662  1.00 97.63           C  
ATOM   4334  HB2 GLN B 120      -3.579  -2.434 -17.372  1.00 97.63           H  
ATOM   4335  HB3 GLN B 120      -1.933  -2.393 -16.762  1.00 97.63           H  
ATOM   4336  O   GLN B 120      -1.218  -5.354 -17.613  1.00 97.63           O  
ATOM   4337  CG  GLN B 120      -2.336  -0.869 -18.221  1.00 97.63           C  
ATOM   4338  HG2 GLN B 120      -1.317  -0.784 -18.598  1.00 97.63           H  
ATOM   4339  HG3 GLN B 120      -3.013  -0.682 -19.055  1.00 97.63           H  
ATOM   4340  CD  GLN B 120      -2.543   0.227 -17.184  1.00 97.63           C  
ATOM   4341  NE2 GLN B 120      -3.735   0.420 -16.671  1.00 97.63           N  
ATOM   4342 HE21 GLN B 120      -4.518  -0.129 -16.995  1.00 97.63           H  
ATOM   4343 HE22 GLN B 120      -3.853   1.146 -15.978  1.00 97.63           H  
ATOM   4344  OE1 GLN B 120      -1.605   0.931 -16.843  1.00 97.63           O  
ATOM   4345  N   GLN B 121      -3.440  -5.381 -17.948  1.00 97.45           N  
ATOM   4346  H   GLN B 121      -4.227  -4.908 -18.368  1.00 97.45           H  
ATOM   4347  CA  GLN B 121      -3.638  -6.746 -17.429  1.00 97.45           C  
ATOM   4348  HA  GLN B 121      -3.171  -6.820 -16.447  1.00 97.45           H  
ATOM   4349  C   GLN B 121      -2.989  -7.808 -18.335  1.00 97.45           C  
ATOM   4350  CB  GLN B 121      -5.134  -7.089 -17.284  1.00 97.45           C  
ATOM   4351  HB2 GLN B 121      -5.598  -7.105 -18.270  1.00 97.45           H  
ATOM   4352  HB3 GLN B 121      -5.182  -8.100 -16.878  1.00 97.45           H  
ATOM   4353  O   GLN B 121      -2.443  -8.799 -17.849  1.00 97.45           O  
ATOM   4354  CG  GLN B 121      -5.965  -6.167 -16.372  1.00 97.45           C  
ATOM   4355  HG2 GLN B 121      -5.419  -5.981 -15.448  1.00 97.45           H  
ATOM   4356  HG3 GLN B 121      -6.113  -5.208 -16.869  1.00 97.45           H  
ATOM   4357  CD  GLN B 121      -7.335  -6.759 -16.016  1.00 97.45           C  
ATOM   4358  NE2 GLN B 121      -8.191  -6.037 -15.333  1.00 97.45           N  
ATOM   4359 HE21 GLN B 121      -8.003  -5.072 -15.101  1.00 97.45           H  
ATOM   4360 HE22 GLN B 121      -9.105  -6.441 -15.184  1.00 97.45           H  
ATOM   4361  OE1 GLN B 121      -7.659  -7.904 -16.316  1.00 97.45           O  
ATOM   4362  N   ARG B 122      -3.038  -7.603 -19.658  1.00 97.78           N  
ATOM   4363  H   ARG B 122      -3.482  -6.753 -19.976  1.00 97.78           H  
ATOM   4364  CA  ARG B 122      -2.477  -8.527 -20.661  1.00 97.78           C  
ATOM   4365  HA  ARG B 122      -2.789  -9.546 -20.432  1.00 97.78           H  
ATOM   4366  C   ARG B 122      -0.949  -8.560 -20.612  1.00 97.78           C  
ATOM   4367  CB  ARG B 122      -3.008  -8.156 -22.057  1.00 97.78           C  
ATOM   4368  HB2 ARG B 122      -2.477  -8.746 -22.804  1.00 97.78           H  
ATOM   4369  HB3 ARG B 122      -2.821  -7.102 -22.264  1.00 97.78           H  
ATOM   4370  O   ARG B 122      -0.355  -9.634 -20.520  1.00 97.78           O  
ATOM   4371  CG  ARG B 122      -4.512  -8.458 -22.152  1.00 97.78           C  
ATOM   4372  HG2 ARG B 122      -4.661  -9.504 -21.884  1.00 97.78           H  
ATOM   4373  HG3 ARG B 122      -5.061  -7.836 -21.445  1.00 97.78           H  
ATOM   4374  CD  ARG B 122      -5.093  -8.252 -23.551  1.00 97.78           C  
ATOM   4375  HD2 ARG B 122      -5.929  -8.940 -23.674  1.00 97.78           H  
ATOM   4376  HD3 ARG B 122      -4.337  -8.511 -24.292  1.00 97.78           H  
ATOM   4377  NE  ARG B 122      -5.605  -6.886 -23.757  1.00 97.78           N  
ATOM   4378  HE  ARG B 122      -6.222  -6.508 -23.052  1.00 97.78           H  
ATOM   4379  NH1 ARG B 122      -4.899  -6.593 -25.923  1.00 97.78           N  
ATOM   4380 HH11 ARG B 122      -4.901  -6.106 -26.808  1.00 97.78           H  
ATOM   4381 HH12 ARG B 122      -4.248  -7.358 -25.822  1.00 97.78           H  
ATOM   4382  NH2 ARG B 122      -6.401  -5.193 -24.998  1.00 97.78           N  
ATOM   4383 HH21 ARG B 122      -7.032  -5.016 -24.229  1.00 97.78           H  
ATOM   4384 HH22 ARG B 122      -6.570  -4.751 -25.890  1.00 97.78           H  
ATOM   4385  CZ  ARG B 122      -5.624  -6.230 -24.899  1.00 97.78           C  
ATOM   4386  N   LEU B 123      -0.319  -7.385 -20.549  1.00 98.11           N  
ATOM   4387  H   LEU B 123      -0.876  -6.546 -20.634  1.00 98.11           H  
ATOM   4388  CA  LEU B 123       1.125  -7.250 -20.358  1.00 98.11           C  
ATOM   4389  HA  LEU B 123       1.637  -7.802 -21.147  1.00 98.11           H  
ATOM   4390  C   LEU B 123       1.590  -7.848 -19.026  1.00 98.11           C  
ATOM   4391  CB  LEU B 123       1.514  -5.765 -20.426  1.00 98.11           C  
ATOM   4392  HB2 LEU B 123       2.546  -5.662 -20.090  1.00 98.11           H  
ATOM   4393  HB3 LEU B 123       0.885  -5.215 -19.727  1.00 98.11           H  
ATOM   4394  O   LEU B 123       2.648  -8.479 -18.995  1.00 98.11           O  
ATOM   4395  CG  LEU B 123       1.396  -5.120 -21.819  1.00 98.11           C  
ATOM   4396  HG  LEU B 123       0.383  -5.228 -22.206  1.00 98.11           H  
ATOM   4397  CD1 LEU B 123       1.729  -3.637 -21.680  1.00 98.11           C  
ATOM   4398 HD11 LEU B 123       1.546  -3.134 -22.630  1.00 98.11           H  
ATOM   4399 HD12 LEU B 123       2.769  -3.501 -21.383  1.00 98.11           H  
ATOM   4400 HD13 LEU B 123       1.084  -3.202 -20.917  1.00 98.11           H  
ATOM   4401  CD2 LEU B 123       2.378  -5.705 -22.830  1.00 98.11           C  
ATOM   4402 HD21 LEU B 123       2.160  -6.758 -23.005  1.00 98.11           H  
ATOM   4403 HD22 LEU B 123       3.392  -5.583 -22.452  1.00 98.11           H  
ATOM   4404 HD23 LEU B 123       2.272  -5.183 -23.781  1.00 98.11           H  
ATOM   4405  N   LEU B 124       0.818  -7.683 -17.943  1.00 98.32           N  
ATOM   4406  H   LEU B 124      -0.011  -7.112 -18.024  1.00 98.32           H  
ATOM   4407  CA  LEU B 124       1.110  -8.297 -16.642  1.00 98.32           C  
ATOM   4408  HA  LEU B 124       2.113  -8.000 -16.336  1.00 98.32           H  
ATOM   4409  C   LEU B 124       1.136  -9.829 -16.719  1.00 98.32           C  
ATOM   4410  CB  LEU B 124       0.100  -7.805 -15.586  1.00 98.32           C  
ATOM   4411  HB2 LEU B 124      -0.881  -7.709 -16.052  1.00 98.32           H  
ATOM   4412  HB3 LEU B 124       0.008  -8.553 -14.799  1.00 98.32           H  
ATOM   4413  O   LEU B 124       2.063 -10.426 -16.173  1.00 98.32           O  
ATOM   4414  CG  LEU B 124       0.486  -6.467 -14.928  1.00 98.32           C  
ATOM   4415  HG  LEU B 124       0.821  -5.764 -15.690  1.00 98.32           H  
ATOM   4416  CD1 LEU B 124      -0.720  -5.878 -14.205  1.00 98.32           C  
ATOM   4417 HD11 LEU B 124      -1.105  -6.591 -13.476  1.00 98.32           H  
ATOM   4418 HD12 LEU B 124      -1.496  -5.651 -14.936  1.00 98.32           H  
ATOM   4419 HD13 LEU B 124      -0.442  -4.957 -13.693  1.00 98.32           H  
ATOM   4420  CD2 LEU B 124       1.590  -6.641 -13.881  1.00 98.32           C  
ATOM   4421 HD21 LEU B 124       1.879  -5.666 -13.489  1.00 98.32           H  
ATOM   4422 HD22 LEU B 124       1.233  -7.266 -13.062  1.00 98.32           H  
ATOM   4423 HD23 LEU B 124       2.464  -7.118 -14.325  1.00 98.32           H  
ATOM   4424  N   ALA B 125       0.190 -10.461 -17.420  1.00 97.69           N  
ATOM   4425  H   ALA B 125      -0.551  -9.915 -17.837  1.00 97.69           H  
ATOM   4426  CA  ALA B 125       0.152 -11.917 -17.579  1.00 97.69           C  
ATOM   4427  HA  ALA B 125       0.159 -12.368 -16.587  1.00 97.69           H  
ATOM   4428  C   ALA B 125       1.389 -12.463 -18.325  1.00 97.69           C  
ATOM   4429  CB  ALA B 125      -1.166 -12.308 -18.260  1.00 97.69           C  
ATOM   4430  HB1 ALA B 125      -1.212 -13.392 -18.371  1.00 97.69           H  
ATOM   4431  HB2 ALA B 125      -1.232 -11.848 -19.246  1.00 97.69           H  
ATOM   4432  HB3 ALA B 125      -2.009 -11.976 -17.654  1.00 97.69           H  
ATOM   4433  O   ALA B 125       2.115 -13.293 -17.774  1.00 97.69           O  
ATOM   4434  N   GLU B 126       1.689 -11.951 -19.527  1.00 98.16           N  
ATOM   4435  H   GLU B 126       1.062 -11.272 -19.934  1.00 98.16           H  
ATOM   4436  CA  GLU B 126       2.874 -12.372 -20.301  1.00 98.16           C  
ATOM   4437  HA  GLU B 126       2.828 -13.442 -20.501  1.00 98.16           H  
ATOM   4438  C   GLU B 126       4.181 -12.108 -19.547  1.00 98.16           C  
ATOM   4439  CB  GLU B 126       2.956 -11.623 -21.640  1.00 98.16           C  
ATOM   4440  HB2 GLU B 126       3.944 -11.809 -22.060  1.00 98.16           H  
ATOM   4441  HB3 GLU B 126       2.848 -10.553 -21.466  1.00 98.16           H  
ATOM   4442  O   GLU B 126       5.032 -12.990 -19.405  1.00 98.16           O  
ATOM   4443  CG  GLU B 126       1.916 -12.086 -22.664  1.00 98.16           C  
ATOM   4444  HG2 GLU B 126       0.921 -11.861 -22.277  1.00 98.16           H  
ATOM   4445  HG3 GLU B 126       2.008 -13.166 -22.777  1.00 98.16           H  
ATOM   4446  CD  GLU B 126       2.093 -11.431 -24.045  1.00 98.16           C  
ATOM   4447  OE1 GLU B 126       1.286 -11.785 -24.934  1.00 98.16           O  
ATOM   4448  OE2 GLU B 126       3.029 -10.603 -24.212  1.00 98.16           O  
ATOM   4449  N   THR B 127       4.336 -10.889 -19.024  1.00 98.43           N  
ATOM   4450  H   THR B 127       3.583 -10.224 -19.133  1.00 98.43           H  
ATOM   4451  CA  THR B 127       5.588 -10.457 -18.392  1.00 98.43           C  
ATOM   4452  HA  THR B 127       6.398 -10.690 -19.083  1.00 98.43           H  
ATOM   4453  C   THR B 127       5.854 -11.239 -17.102  1.00 98.43           C  
ATOM   4454  CB  THR B 127       5.596  -8.934 -18.160  1.00 98.43           C  
ATOM   4455  HB  THR B 127       4.836  -8.684 -17.420  1.00 98.43           H  
ATOM   4456  O   THR B 127       7.025 -11.466 -16.795  1.00 98.43           O  
ATOM   4457  CG2 THR B 127       6.932  -8.342 -17.716  1.00 98.43           C  
ATOM   4458 HG21 THR B 127       6.792  -7.288 -17.473  1.00 98.43           H  
ATOM   4459 HG22 THR B 127       7.304  -8.854 -16.828  1.00 98.43           H  
ATOM   4460 HG23 THR B 127       7.658  -8.418 -18.526  1.00 98.43           H  
ATOM   4461  OG1 THR B 127       5.310  -8.274 -19.375  1.00 98.43           O  
ATOM   4462  HG1 THR B 127       4.354  -8.314 -19.451  1.00 98.43           H  
ATOM   4463  N   SER B 128       4.808 -11.700 -16.395  1.00 98.43           N  
ATOM   4464  H   SER B 128       3.880 -11.475 -16.722  1.00 98.43           H  
ATOM   4465  CA  SER B 128       4.911 -12.558 -15.200  1.00 98.43           C  
ATOM   4466  HA  SER B 128       5.706 -12.175 -14.560  1.00 98.43           H  
ATOM   4467  C   SER B 128       5.244 -14.017 -15.524  1.00 98.43           C  
ATOM   4468  CB  SER B 128       3.614 -12.543 -14.383  1.00 98.43           C  
ATOM   4469  HB2 SER B 128       3.740 -13.173 -13.503  1.00 98.43           H  
ATOM   4470  HB3 SER B 128       2.794 -12.941 -14.981  1.00 98.43           H  
ATOM   4471  O   SER B 128       6.029 -14.623 -14.801  1.00 98.43           O  
ATOM   4472  OG  SER B 128       3.298 -11.233 -13.967  1.00 98.43           O  
ATOM   4473  HG  SER B 128       2.837 -10.819 -14.701  1.00 98.43           H  
ATOM   4474  N   TRP B 129       4.715 -14.590 -16.612  1.00 98.27           N  
ATOM   4475  H   TRP B 129       4.060 -14.070 -17.179  1.00 98.27           H  
ATOM   4476  CA  TRP B 129       5.095 -15.946 -17.040  1.00 98.27           C  
ATOM   4477  HA  TRP B 129       4.931 -16.645 -16.219  1.00 98.27           H  
ATOM   4478  C   TRP B 129       6.588 -16.010 -17.398  1.00 98.27           C  
ATOM   4479  CB  TRP B 129       4.220 -16.381 -18.224  1.00 98.27           C  
ATOM   4480  HB2 TRP B 129       3.174 -16.348 -17.917  1.00 98.27           H  
ATOM   4481  HB3 TRP B 129       4.342 -15.677 -19.048  1.00 98.27           H  
ATOM   4482  O   TRP B 129       7.356 -16.800 -16.846  1.00 98.27           O  
ATOM   4483  CG  TRP B 129       4.526 -17.760 -18.723  1.00 98.27           C  
ATOM   4484  CD1 TRP B 129       5.562 -18.095 -19.527  1.00 98.27           C  
ATOM   4485  HD1 TRP B 129       6.287 -17.403 -19.930  1.00 98.27           H  
ATOM   4486  CD2 TRP B 129       3.847 -19.016 -18.411  1.00 98.27           C  
ATOM   4487  CE2 TRP B 129       4.566 -20.082 -19.033  1.00 98.27           C  
ATOM   4488  CE3 TRP B 129       2.707 -19.363 -17.651  1.00 98.27           C  
ATOM   4489  HE3 TRP B 129       2.141 -18.584 -17.162  1.00 98.27           H  
ATOM   4490  NE1 TRP B 129       5.605 -19.463 -19.697  1.00 98.27           N  
ATOM   4491  HE1 TRP B 129       6.369 -19.922 -20.173  1.00 98.27           H  
ATOM   4492  CH2 TRP B 129       3.038 -21.736 -18.136  1.00 98.27           C  
ATOM   4493  HH2 TRP B 129       2.730 -22.764 -18.018  1.00 98.27           H  
ATOM   4494  CZ2 TRP B 129       4.182 -21.424 -18.892  1.00 98.27           C  
ATOM   4495  HZ2 TRP B 129       4.763 -22.202 -19.366  1.00 98.27           H  
ATOM   4496  CZ3 TRP B 129       2.302 -20.707 -17.521  1.00 98.27           C  
ATOM   4497  HZ3 TRP B 129       1.432 -20.951 -16.930  1.00 98.27           H  
ATOM   4498  N   GLU B 130       7.025 -15.091 -18.261  1.00 97.68           N  
ATOM   4499  H   GLU B 130       6.339 -14.470 -18.666  1.00 97.68           H  
ATOM   4500  CA  GLU B 130       8.425 -14.926 -18.669  1.00 97.68           C  
ATOM   4501  HA  GLU B 130       8.778 -15.825 -19.174  1.00 97.68           H  
ATOM   4502  C   GLU B 130       9.375 -14.625 -17.492  1.00 97.68           C  
ATOM   4503  CB  GLU B 130       8.486 -13.733 -19.626  1.00 97.68           C  
ATOM   4504  HB2 GLU B 130       9.527 -13.436 -19.752  1.00 97.68           H  
ATOM   4505  HB3 GLU B 130       7.945 -12.921 -19.141  1.00 97.68           H  
ATOM   4506  O   GLU B 130      10.582 -14.859 -17.589  1.00 97.68           O  
ATOM   4507  CG  GLU B 130       7.880 -13.935 -21.021  1.00 97.68           C  
ATOM   4508  HG2 GLU B 130       8.495 -14.645 -21.573  1.00 97.68           H  
ATOM   4509  HG3 GLU B 130       6.875 -14.348 -20.928  1.00 97.68           H  
ATOM   4510  CD  GLU B 130       7.818 -12.601 -21.786  1.00 97.68           C  
ATOM   4511  OE1 GLU B 130       7.171 -12.525 -22.847  1.00 97.68           O  
ATOM   4512  OE2 GLU B 130       8.429 -11.597 -21.342  1.00 97.68           O  
ATOM   4513  N   LEU B 131       8.857 -14.082 -16.384  1.00 97.71           N  
ATOM   4514  H   LEU B 131       7.859 -13.928 -16.358  1.00 97.71           H  
ATOM   4515  CA  LEU B 131       9.630 -13.768 -15.183  1.00 97.71           C  
ATOM   4516  HA  LEU B 131      10.520 -13.215 -15.486  1.00 97.71           H  
ATOM   4517  C   LEU B 131      10.097 -15.045 -14.466  1.00 97.71           C  
ATOM   4518  CB  LEU B 131       8.768 -12.873 -14.275  1.00 97.71           C  
ATOM   4519  HB2 LEU B 131       8.330 -12.070 -14.867  1.00 97.71           H  
ATOM   4520  HB3 LEU B 131       7.958 -13.480 -13.870  1.00 97.71           H  
ATOM   4521  O   LEU B 131      11.277 -15.147 -14.126  1.00 97.71           O  
ATOM   4522  CG  LEU B 131       9.492 -12.226 -13.094  1.00 97.71           C  
ATOM   4523  HG  LEU B 131      10.022 -13.000 -12.540  1.00 97.71           H  
ATOM   4524  CD1 LEU B 131      10.477 -11.144 -13.540  1.00 97.71           C  
ATOM   4525 HD11 LEU B 131      11.254 -11.585 -14.165  1.00 97.71           H  
ATOM   4526 HD12 LEU B 131       9.954 -10.360 -14.086  1.00 97.71           H  
ATOM   4527 HD13 LEU B 131      10.951 -10.717 -12.656  1.00 97.71           H  
ATOM   4528  CD2 LEU B 131       8.438 -11.586 -12.190  1.00 97.71           C  
ATOM   4529 HD21 LEU B 131       7.877 -10.833 -12.743  1.00 97.71           H  
ATOM   4530 HD22 LEU B 131       8.912 -11.127 -11.322  1.00 97.71           H  
ATOM   4531 HD23 LEU B 131       7.748 -12.351 -11.835  1.00 97.71           H  
ATOM   4532  N   PHE B 132       9.217 -16.038 -14.300  1.00 98.20           N  
ATOM   4533  H   PHE B 132       8.271 -15.908 -14.627  1.00 98.20           H  
ATOM   4534  CA  PHE B 132       9.585 -17.348 -13.745  1.00 98.20           C  
ATOM   4535  HA  PHE B 132      10.143 -17.200 -12.820  1.00 98.20           H  
ATOM   4536  C   PHE B 132      10.506 -18.123 -14.694  1.00 98.20           C  
ATOM   4537  CB  PHE B 132       8.323 -18.151 -13.414  1.00 98.20           C  
ATOM   4538  HB2 PHE B 132       7.655 -18.123 -14.274  1.00 98.20           H  
ATOM   4539  HB3 PHE B 132       8.595 -19.190 -13.232  1.00 98.20           H  
ATOM   4540  O   PHE B 132      11.542 -18.629 -14.257  1.00 98.20           O  
ATOM   4541  CG  PHE B 132       7.583 -17.639 -12.198  1.00 98.20           C  
ATOM   4542  CD1 PHE B 132       8.112 -17.844 -10.910  1.00 98.20           C  
ATOM   4543  HD1 PHE B 132       9.036 -18.389 -10.785  1.00 98.20           H  
ATOM   4544  CD2 PHE B 132       6.374 -16.940 -12.353  1.00 98.20           C  
ATOM   4545  HD2 PHE B 132       5.959 -16.779 -13.337  1.00 98.20           H  
ATOM   4546  CE1 PHE B 132       7.441 -17.343  -9.781  1.00 98.20           C  
ATOM   4547  HE1 PHE B 132       7.850 -17.504  -8.794  1.00 98.20           H  
ATOM   4548  CE2 PHE B 132       5.707 -16.439 -11.225  1.00 98.20           C  
ATOM   4549  HE2 PHE B 132       4.787 -15.888 -11.354  1.00 98.20           H  
ATOM   4550  CZ  PHE B 132       6.234 -16.641  -9.939  1.00 98.20           C  
ATOM   4551  HZ  PHE B 132       5.713 -16.255  -9.075  1.00 98.20           H  
ATOM   4552  N   GLU B 133      10.233 -18.102 -16.006  1.00 96.92           N  
ATOM   4553  H   GLU B 133       9.357 -17.701 -16.312  1.00 96.92           H  
ATOM   4554  CA  GLU B 133      11.117 -18.742 -16.992  1.00 96.92           C  
ATOM   4555  HA  GLU B 133      11.150 -19.808 -16.766  1.00 96.92           H  
ATOM   4556  C   GLU B 133      12.562 -18.205 -16.933  1.00 96.92           C  
ATOM   4557  CB  GLU B 133      10.597 -18.551 -18.426  1.00 96.92           C  
ATOM   4558  HB2 GLU B 133      10.414 -17.492 -18.610  1.00 96.92           H  
ATOM   4559  HB3 GLU B 133      11.386 -18.877 -19.104  1.00 96.92           H  
ATOM   4560  O   GLU B 133      13.516 -18.952 -17.182  1.00 96.92           O  
ATOM   4561  CG  GLU B 133       9.334 -19.359 -18.756  1.00 96.92           C  
ATOM   4562  HG2 GLU B 133       8.488 -18.937 -18.213  1.00 96.92           H  
ATOM   4563  HG3 GLU B 133       9.485 -20.383 -18.415  1.00 96.92           H  
ATOM   4564  CD  GLU B 133       9.022 -19.382 -20.266  1.00 96.92           C  
ATOM   4565  OE1 GLU B 133       8.191 -20.230 -20.665  1.00 96.92           O  
ATOM   4566  OE2 GLU B 133       9.636 -18.598 -21.033  1.00 96.92           O  
ATOM   4567  N   ARG B 134      12.748 -16.926 -16.580  1.00 97.00           N  
ATOM   4568  H   ARG B 134      11.922 -16.366 -16.424  1.00 97.00           H  
ATOM   4569  CA  ARG B 134      14.071 -16.308 -16.381  1.00 97.00           C  
ATOM   4570  HA  ARG B 134      14.788 -16.778 -17.054  1.00 97.00           H  
ATOM   4571  C   ARG B 134      14.677 -16.506 -14.994  1.00 97.00           C  
ATOM   4572  CB  ARG B 134      14.008 -14.816 -16.706  1.00 97.00           C  
ATOM   4573  HB2 ARG B 134      14.927 -14.337 -16.370  1.00 97.00           H  
ATOM   4574  HB3 ARG B 134      13.169 -14.363 -16.179  1.00 97.00           H  
ATOM   4575  O   ARG B 134      15.865 -16.254 -14.851  1.00 97.00           O  
ATOM   4576  CG  ARG B 134      13.872 -14.590 -18.212  1.00 97.00           C  
ATOM   4577  HG2 ARG B 134      12.918 -14.987 -18.560  1.00 97.00           H  
ATOM   4578  HG3 ARG B 134      14.682 -15.087 -18.745  1.00 97.00           H  
ATOM   4579  CD  ARG B 134      13.942 -13.089 -18.466  1.00 97.00           C  
ATOM   4580  HD2 ARG B 134      14.978 -12.759 -18.389  1.00 97.00           H  
ATOM   4581  HD3 ARG B 134      13.356 -12.593 -17.692  1.00 97.00           H  
ATOM   4582  NE  ARG B 134      13.389 -12.745 -19.785  1.00 97.00           N  
ATOM   4583  HE  ARG B 134      13.185 -13.510 -20.412  1.00 97.00           H  
ATOM   4584  NH1 ARG B 134      13.037 -10.560 -19.277  1.00 97.00           N  
ATOM   4585 HH11 ARG B 134      13.467 -10.709 -18.375  1.00 97.00           H  
ATOM   4586 HH12 ARG B 134      12.384  -9.802 -19.417  1.00 97.00           H  
ATOM   4587  NH2 ARG B 134      12.125 -11.377 -21.121  1.00 97.00           N  
ATOM   4588 HH21 ARG B 134      11.580 -10.529 -21.187  1.00 97.00           H  
ATOM   4589 HH22 ARG B 134      11.793 -12.159 -21.666  1.00 97.00           H  
ATOM   4590  CZ  ARG B 134      12.867 -11.572 -20.069  1.00 97.00           C  
ATOM   4591  N   ALA B 135      13.907 -16.955 -14.006  1.00 97.40           N  
ATOM   4592  H   ALA B 135      12.931 -17.135 -14.196  1.00 97.40           H  
ATOM   4593  CA  ALA B 135      14.433 -17.398 -12.713  1.00 97.40           C  
ATOM   4594  HA  ALA B 135      15.273 -16.766 -12.424  1.00 97.40           H  
ATOM   4595  C   ALA B 135      14.958 -18.847 -12.754  1.00 97.40           C  
ATOM   4596  CB  ALA B 135      13.325 -17.237 -11.664  1.00 97.40           C  
ATOM   4597  HB1 ALA B 135      13.722 -17.475 -10.677  1.00 97.40           H  
ATOM   4598  HB2 ALA B 135      12.956 -16.211 -11.657  1.00 97.40           H  
ATOM   4599  HB3 ALA B 135      12.499 -17.912 -11.884  1.00 97.40           H  
ATOM   4600  O   ALA B 135      15.532 -19.319 -11.778  1.00 97.40           O  
ATOM   4601  N   GLY B 136      14.737 -19.565 -13.864  1.00 96.77           N  
ATOM   4602  H   GLY B 136      14.252 -19.119 -14.630  1.00 96.77           H  
ATOM   4603  CA  GLY B 136      14.970 -21.009 -13.939  1.00 96.77           C  
ATOM   4604  HA2 GLY B 136      15.062 -21.301 -14.985  1.00 96.77           H  
ATOM   4605  HA3 GLY B 136      15.900 -21.258 -13.428  1.00 96.77           H  
ATOM   4606  C   GLY B 136      13.843 -21.834 -13.304  1.00 96.77           C  
ATOM   4607  O   GLY B 136      14.060 -22.988 -12.958  1.00 96.77           O  
ATOM   4608  N   ILE B 137      12.644 -21.263 -13.161  1.00 97.47           N  
ATOM   4609  H   ILE B 137      12.502 -20.328 -13.517  1.00 97.47           H  
ATOM   4610  CA  ILE B 137      11.499 -21.889 -12.491  1.00 97.47           C  
ATOM   4611  HA  ILE B 137      11.816 -22.818 -12.018  1.00 97.47           H  
ATOM   4612  C   ILE B 137      10.433 -22.236 -13.537  1.00 97.47           C  
ATOM   4613  CB  ILE B 137      10.973 -20.951 -11.375  1.00 97.47           C  
ATOM   4614  HB  ILE B 137      10.677 -20.009 -11.838  1.00 97.47           H  
ATOM   4615  O   ILE B 137      10.088 -21.400 -14.373  1.00 97.47           O  
ATOM   4616  CG1 ILE B 137      12.078 -20.648 -10.330  1.00 97.47           C  
ATOM   4617 HG12 ILE B 137      12.971 -20.281 -10.835  1.00 97.47           H  
ATOM   4618 HG13 ILE B 137      12.349 -21.566  -9.808  1.00 97.47           H  
ATOM   4619  CG2 ILE B 137       9.736 -21.551 -10.684  1.00 97.47           C  
ATOM   4620 HG21 ILE B 137       8.922 -21.671 -11.399  1.00 97.47           H  
ATOM   4621 HG22 ILE B 137       9.375 -20.889  -9.897  1.00 97.47           H  
ATOM   4622 HG23 ILE B 137       9.977 -22.520 -10.247  1.00 97.47           H  
ATOM   4623  CD1 ILE B 137      11.697 -19.581  -9.294  1.00 97.47           C  
ATOM   4624 HD11 ILE B 137      12.588 -19.294  -8.736  1.00 97.47           H  
ATOM   4625 HD12 ILE B 137      10.961 -19.972  -8.591  1.00 97.47           H  
ATOM   4626 HD13 ILE B 137      11.297 -18.699  -9.793  1.00 97.47           H  
ATOM   4627  N   ASP B 138       9.886 -23.453 -13.479  1.00 96.70           N  
ATOM   4628  H   ASP B 138      10.202 -24.097 -12.768  1.00 96.70           H  
ATOM   4629  CA  ASP B 138       8.680 -23.814 -14.232  1.00 96.70           C  
ATOM   4630  HA  ASP B 138       8.844 -23.592 -15.287  1.00 96.70           H  
ATOM   4631  C   ASP B 138       7.469 -23.008 -13.705  1.00 96.70           C  
ATOM   4632  CB  ASP B 138       8.431 -25.330 -14.148  1.00 96.70           C  
ATOM   4633  HB2 ASP B 138       8.543 -25.651 -13.112  1.00 96.70           H  
ATOM   4634  HB3 ASP B 138       9.181 -25.845 -14.747  1.00 96.70           H  
ATOM   4635  O   ASP B 138       7.105 -23.171 -12.534  1.00 96.70           O  
ATOM   4636  CG  ASP B 138       7.031 -25.726 -14.641  1.00 96.70           C  
ATOM   4637  OD1 ASP B 138       6.465 -24.997 -15.488  1.00 96.70           O  
ATOM   4638  OD2 ASP B 138       6.471 -26.700 -14.102  1.00 96.70           O  
ATOM   4639  N   PRO B 139       6.800 -22.181 -14.534  1.00 96.96           N  
ATOM   4640  CA  PRO B 139       5.637 -21.397 -14.113  1.00 96.96           C  
ATOM   4641  HA  PRO B 139       5.931 -20.788 -13.258  1.00 96.96           H  
ATOM   4642  C   PRO B 139       4.409 -22.233 -13.709  1.00 96.96           C  
ATOM   4643  CB  PRO B 139       5.313 -20.473 -15.292  1.00 96.96           C  
ATOM   4644  HB2 PRO B 139       4.525 -20.921 -15.897  1.00 96.96           H  
ATOM   4645  HB3 PRO B 139       5.015 -19.479 -14.956  1.00 96.96           H  
ATOM   4646  O   PRO B 139       3.475 -21.683 -13.128  1.00 96.96           O  
ATOM   4647  CG  PRO B 139       6.603 -20.433 -16.107  1.00 96.96           C  
ATOM   4648  HG2 PRO B 139       7.299 -19.703 -15.694  1.00 96.96           H  
ATOM   4649  HG3 PRO B 139       6.425 -20.222 -17.162  1.00 96.96           H  
ATOM   4650  CD  PRO B 139       7.162 -21.829 -15.900  1.00 96.96           C  
ATOM   4651  HD2 PRO B 139       8.240 -21.805 -16.059  1.00 96.96           H  
ATOM   4652  HD3 PRO B 139       6.691 -22.526 -16.593  1.00 96.96           H  
ATOM   4653  N   VAL B 140       4.383 -23.545 -13.979  1.00 94.39           N  
ATOM   4654  H   VAL B 140       5.142 -23.947 -14.511  1.00 94.39           H  
ATOM   4655  CA  VAL B 140       3.345 -24.456 -13.458  1.00 94.39           C  
ATOM   4656  HA  VAL B 140       2.414 -23.898 -13.364  1.00 94.39           H  
ATOM   4657  C   VAL B 140       3.688 -24.952 -12.044  1.00 94.39           C  
ATOM   4658  CB  VAL B 140       3.085 -25.615 -14.445  1.00 94.39           C  
ATOM   4659  HB  VAL B 140       3.996 -26.198 -14.576  1.00 94.39           H  
ATOM   4660  O   VAL B 140       2.786 -25.119 -11.222  1.00 94.39           O  
ATOM   4661  CG1 VAL B 140       1.972 -26.561 -13.972  1.00 94.39           C  
ATOM   4662 HG11 VAL B 140       2.276 -27.060 -13.052  1.00 94.39           H  
ATOM   4663 HG12 VAL B 140       1.052 -26.003 -13.795  1.00 94.39           H  
ATOM   4664 HG13 VAL B 140       1.796 -27.328 -14.727  1.00 94.39           H  
ATOM   4665  CG2 VAL B 140       2.647 -25.077 -15.817  1.00 94.39           C  
ATOM   4666 HG21 VAL B 140       3.435 -24.448 -16.232  1.00 94.39           H  
ATOM   4667 HG22 VAL B 140       1.735 -24.489 -15.718  1.00 94.39           H  
ATOM   4668 HG23 VAL B 140       2.477 -25.908 -16.502  1.00 94.39           H  
ATOM   4669  N   SER B 141       4.973 -25.105 -11.707  1.00 95.15           N  
ATOM   4670  H   SER B 141       5.664 -24.993 -12.435  1.00 95.15           H  
ATOM   4671  CA  SER B 141       5.432 -25.582 -10.388  1.00 95.15           C  
ATOM   4672  HA  SER B 141       4.901 -26.509 -10.172  1.00 95.15           H  
ATOM   4673  C   SER B 141       5.157 -24.626  -9.208  1.00 95.15           C  
ATOM   4674  CB  SER B 141       6.927 -25.911 -10.454  1.00 95.15           C  
ATOM   4675  HB2 SER B 141       7.194 -26.510  -9.584  1.00 95.15           H  
ATOM   4676  HB3 SER B 141       7.144 -26.493 -11.350  1.00 95.15           H  
ATOM   4677  O   SER B 141       5.219 -25.030  -8.043  1.00 95.15           O  
ATOM   4678  OG  SER B 141       7.695 -24.723 -10.449  1.00 95.15           O  
ATOM   4679  HG  SER B 141       7.434 -24.177 -11.195  1.00 95.15           H  
ATOM   4680  N   VAL B 142       4.829 -23.357  -9.486  1.00 96.92           N  
ATOM   4681  H   VAL B 142       4.858 -23.074 -10.455  1.00 96.92           H  
ATOM   4682  CA  VAL B 142       4.501 -22.334  -8.470  1.00 96.92           C  
ATOM   4683  HA  VAL B 142       5.046 -22.581  -7.559  1.00 96.92           H  
ATOM   4684  C   VAL B 142       3.028 -22.309  -8.045  1.00 96.92           C  
ATOM   4685  CB  VAL B 142       4.991 -20.940  -8.890  1.00 96.92           C  
ATOM   4686  HB  VAL B 142       4.679 -20.225  -8.128  1.00 96.92           H  
ATOM   4687  O   VAL B 142       2.675 -21.621  -7.084  1.00 96.92           O  
ATOM   4688  CG1 VAL B 142       6.522 -20.930  -8.951  1.00 96.92           C  
ATOM   4689 HG11 VAL B 142       6.876 -21.621  -9.717  1.00 96.92           H  
ATOM   4690 HG12 VAL B 142       6.933 -21.226  -7.986  1.00 96.92           H  
ATOM   4691 HG13 VAL B 142       6.875 -19.926  -9.190  1.00 96.92           H  
ATOM   4692  CG2 VAL B 142       4.436 -20.468 -10.237  1.00 96.92           C  
ATOM   4693 HG21 VAL B 142       4.728 -19.432 -10.410  1.00 96.92           H  
ATOM   4694 HG22 VAL B 142       3.348 -20.534 -10.246  1.00 96.92           H  
ATOM   4695 HG23 VAL B 142       4.843 -21.081 -11.042  1.00 96.92           H  
ATOM   4696  N   ARG B 143       2.163 -23.091  -8.702  1.00 95.14           N  
ATOM   4697  H   ARG B 143       2.515 -23.652  -9.463  1.00 95.14           H  
ATOM   4698  CA  ARG B 143       0.755 -23.248  -8.313  1.00 95.14           C  
ATOM   4699  HA  ARG B 143       0.294 -22.260  -8.322  1.00 95.14           H  
ATOM   4700  C   ARG B 143       0.635 -23.819  -6.894  1.00 95.14           C  
ATOM   4701  CB  ARG B 143       0.054 -24.127  -9.358  1.00 95.14           C  
ATOM   4702  HB2 ARG B 143       0.095 -23.614 -10.319  1.00 95.14           H  
ATOM   4703  HB3 ARG B 143       0.592 -25.071  -9.452  1.00 95.14           H  
ATOM   4704  O   ARG B 143       1.243 -24.835  -6.574  1.00 95.14           O  
ATOM   4705  CG  ARG B 143      -1.406 -24.428  -8.988  1.00 95.14           C  
ATOM   4706  HG2 ARG B 143      -1.422 -25.095  -8.127  1.00 95.14           H  
ATOM   4707  HG3 ARG B 143      -1.923 -23.507  -8.719  1.00 95.14           H  
ATOM   4708  CD  ARG B 143      -2.147 -25.114 -10.137  1.00 95.14           C  
ATOM   4709  HD2 ARG B 143      -3.077 -25.521  -9.740  1.00 95.14           H  
ATOM   4710  HD3 ARG B 143      -1.537 -25.934 -10.516  1.00 95.14           H  
ATOM   4711  NE  ARG B 143      -2.459 -24.167 -11.225  1.00 95.14           N  
ATOM   4712  HE  ARG B 143      -2.018 -23.260 -11.178  1.00 95.14           H  
ATOM   4713  NH1 ARG B 143      -3.793 -25.566 -12.458  1.00 95.14           N  
ATOM   4714 HH11 ARG B 143      -4.417 -25.715 -13.238  1.00 95.14           H  
ATOM   4715 HH12 ARG B 143      -3.554 -26.317 -11.827  1.00 95.14           H  
ATOM   4716  NH2 ARG B 143      -3.551 -23.431 -13.082  1.00 95.14           N  
ATOM   4717 HH21 ARG B 143      -4.187 -23.581 -13.853  1.00 95.14           H  
ATOM   4718 HH22 ARG B 143      -3.159 -22.509 -12.956  1.00 95.14           H  
ATOM   4719  CZ  ARG B 143      -3.263 -24.391 -12.248  1.00 95.14           C  
ATOM   4720  N   GLY B 144      -0.189 -23.192  -6.057  1.00 95.55           N  
ATOM   4721  H   GLY B 144      -0.651 -22.355  -6.383  1.00 95.55           H  
ATOM   4722  CA  GLY B 144      -0.380 -23.572  -4.653  1.00 95.55           C  
ATOM   4723  HA2 GLY B 144      -1.349 -23.204  -4.317  1.00 95.55           H  
ATOM   4724  HA3 GLY B 144      -0.388 -24.659  -4.570  1.00 95.55           H  
ATOM   4725  C   GLY B 144       0.693 -23.037  -3.696  1.00 95.55           C  
ATOM   4726  O   GLY B 144       0.675 -23.386  -2.519  1.00 95.55           O  
ATOM   4727  N   GLN B 145       1.635 -22.209  -4.166  1.00 97.29           N  
ATOM   4728  H   GLN B 145       1.634 -21.966  -5.146  1.00 97.29           H  
ATOM   4729  CA  GLN B 145       2.642 -21.583  -3.305  1.00 97.29           C  
ATOM   4730  HA  GLN B 145       2.769 -22.202  -2.417  1.00 97.29           H  
ATOM   4731  C   GLN B 145       2.206 -20.193  -2.819  1.00 97.29           C  
ATOM   4732  CB  GLN B 145       4.010 -21.524  -4.000  1.00 97.29           C  
ATOM   4733  HB2 GLN B 145       4.707 -21.055  -3.306  1.00 97.29           H  
ATOM   4734  HB3 GLN B 145       3.947 -20.900  -4.891  1.00 97.29           H  
ATOM   4735  O   GLN B 145       1.518 -19.450  -3.523  1.00 97.29           O  
ATOM   4736  CG  GLN B 145       4.545 -22.915  -4.390  1.00 97.29           C  
ATOM   4737  HG2 GLN B 145       4.401 -23.608  -3.562  1.00 97.29           H  
ATOM   4738  HG3 GLN B 145       3.985 -23.290  -5.247  1.00 97.29           H  
ATOM   4739  CD  GLN B 145       6.034 -22.894  -4.725  1.00 97.29           C  
ATOM   4740  NE2 GLN B 145       6.490 -23.680  -5.676  1.00 97.29           N  
ATOM   4741 HE21 GLN B 145       7.476 -23.615  -5.883  1.00 97.29           H  
ATOM   4742 HE22 GLN B 145       5.877 -24.242  -6.250  1.00 97.29           H  
ATOM   4743  OE1 GLN B 145       6.820 -22.186  -4.113  1.00 97.29           O  
ATOM   4744  N   ALA B 146       2.670 -19.809  -1.627  1.00 98.01           N  
ATOM   4745  H   ALA B 146       3.238 -20.464  -1.109  1.00 98.01           H  
ATOM   4746  CA  ALA B 146       2.442 -18.497  -1.016  1.00 98.01           C  
ATOM   4747  HA  ALA B 146       1.402 -18.220  -1.184  1.00 98.01           H  
ATOM   4748  C   ALA B 146       3.309 -17.395  -1.664  1.00 98.01           C  
ATOM   4749  CB  ALA B 146       2.646 -18.624   0.501  1.00 98.01           C  
ATOM   4750  HB1 ALA B 146       3.678 -18.900   0.719  1.00 98.01           H  
ATOM   4751  HB2 ALA B 146       1.971 -19.380   0.905  1.00 98.01           H  
ATOM   4752  HB3 ALA B 146       2.429 -17.669   0.979  1.00 98.01           H  
ATOM   4753  O   ALA B 146       4.135 -16.763  -1.006  1.00 98.01           O  
ATOM   4754  N   ILE B 147       3.148 -17.187  -2.972  1.00 98.75           N  
ATOM   4755  H   ILE B 147       2.472 -17.758  -3.459  1.00 98.75           H  
ATOM   4756  CA  ILE B 147       3.821 -16.124  -3.723  1.00 98.75           C  
ATOM   4757  HA  ILE B 147       4.711 -15.831  -3.166  1.00 98.75           H  
ATOM   4758  C   ILE B 147       2.897 -14.909  -3.809  1.00 98.75           C  
ATOM   4759  CB  ILE B 147       4.298 -16.620  -5.105  1.00 98.75           C  
ATOM   4760  HB  ILE B 147       3.425 -16.949  -5.668  1.00 98.75           H  
ATOM   4761  O   ILE B 147       1.763 -15.029  -4.273  1.00 98.75           O  
ATOM   4762  CG1 ILE B 147       5.244 -17.832  -4.923  1.00 98.75           C  
ATOM   4763 HG12 ILE B 147       6.016 -17.588  -4.194  1.00 98.75           H  
ATOM   4764 HG13 ILE B 147       4.665 -18.664  -4.524  1.00 98.75           H  
ATOM   4765  CG2 ILE B 147       4.969 -15.480  -5.898  1.00 98.75           C  
ATOM   4766 HG21 ILE B 147       5.235 -15.822  -6.899  1.00 98.75           H  
ATOM   4767 HG22 ILE B 147       5.869 -15.138  -5.387  1.00 98.75           H  
ATOM   4768 HG23 ILE B 147       4.284 -14.640  -6.020  1.00 98.75           H  
ATOM   4769  CD1 ILE B 147       5.923 -18.322  -6.207  1.00 98.75           C  
ATOM   4770 HD11 ILE B 147       6.373 -19.299  -6.031  1.00 98.75           H  
ATOM   4771 HD12 ILE B 147       6.706 -17.627  -6.511  1.00 98.75           H  
ATOM   4772 HD13 ILE B 147       5.184 -18.399  -7.006  1.00 98.75           H  
ATOM   4773  N   GLY B 148       3.374 -13.751  -3.353  1.00 98.81           N  
ATOM   4774  H   GLY B 148       4.317 -13.737  -2.993  1.00 98.81           H  
ATOM   4775  CA  GLY B 148       2.634 -12.487  -3.425  1.00 98.81           C  
ATOM   4776  HA2 GLY B 148       3.010 -11.798  -2.668  1.00 98.81           H  
ATOM   4777  HA3 GLY B 148       1.582 -12.673  -3.210  1.00 98.81           H  
ATOM   4778  C   GLY B 148       2.738 -11.806  -4.794  1.00 98.81           C  
ATOM   4779  O   GLY B 148       3.701 -12.018  -5.535  1.00 98.81           O  
ATOM   4780  N   VAL B 149       1.765 -10.951  -5.116  1.00 98.91           N  
ATOM   4781  H   VAL B 149       1.023 -10.817  -4.444  1.00 98.91           H  
ATOM   4782  CA  VAL B 149       1.731 -10.134  -6.340  1.00 98.91           C  
ATOM   4783  HA  VAL B 149       2.712 -10.157  -6.815  1.00 98.91           H  
ATOM   4784  C   VAL B 149       1.422  -8.686  -5.967  1.00 98.91           C  
ATOM   4785  CB  VAL B 149       0.703 -10.666  -7.364  1.00 98.91           C  
ATOM   4786  HB  VAL B 149      -0.304 -10.571  -6.958  1.00 98.91           H  
ATOM   4787  O   VAL B 149       0.276  -8.347  -5.678  1.00 98.91           O  
ATOM   4788  CG1 VAL B 149       0.778  -9.864  -8.672  1.00 98.91           C  
ATOM   4789 HG11 VAL B 149       0.027 -10.235  -9.369  1.00 98.91           H  
ATOM   4790 HG12 VAL B 149       0.572  -8.810  -8.487  1.00 98.91           H  
ATOM   4791 HG13 VAL B 149       1.767  -9.966  -9.120  1.00 98.91           H  
ATOM   4792  CG2 VAL B 149       0.931 -12.143  -7.708  1.00 98.91           C  
ATOM   4793 HG21 VAL B 149       0.743 -12.762  -6.831  1.00 98.91           H  
ATOM   4794 HG22 VAL B 149       1.960 -12.297  -8.033  1.00 98.91           H  
ATOM   4795 HG23 VAL B 149       0.246 -12.454  -8.496  1.00 98.91           H  
ATOM   4796  N   PHE B 150       2.435  -7.822  -5.997  1.00 98.86           N  
ATOM   4797  H   PHE B 150       3.347  -8.164  -6.264  1.00 98.86           H  
ATOM   4798  CA  PHE B 150       2.321  -6.407  -5.637  1.00 98.86           C  
ATOM   4799  HA  PHE B 150       1.323  -6.202  -5.248  1.00 98.86           H  
ATOM   4800  C   PHE B 150       2.528  -5.541  -6.885  1.00 98.86           C  
ATOM   4801  CB  PHE B 150       3.320  -6.087  -4.514  1.00 98.86           C  
ATOM   4802  HB2 PHE B 150       4.331  -6.294  -4.864  1.00 98.86           H  
ATOM   4803  HB3 PHE B 150       3.261  -5.021  -4.294  1.00 98.86           H  
ATOM   4804  O   PHE B 150       3.639  -5.446  -7.405  1.00 98.86           O  
ATOM   4805  CG  PHE B 150       3.076  -6.854  -3.224  1.00 98.86           C  
ATOM   4806  CD1 PHE B 150       2.278  -6.293  -2.209  1.00 98.86           C  
ATOM   4807  HD1 PHE B 150       1.839  -5.315  -2.343  1.00 98.86           H  
ATOM   4808  CD2 PHE B 150       3.639  -8.133  -3.038  1.00 98.86           C  
ATOM   4809  HD2 PHE B 150       4.245  -8.573  -3.817  1.00 98.86           H  
ATOM   4810  CE1 PHE B 150       2.046  -7.003  -1.016  1.00 98.86           C  
ATOM   4811  HE1 PHE B 150       1.435  -6.573  -0.237  1.00 98.86           H  
ATOM   4812  CE2 PHE B 150       3.410  -8.842  -1.844  1.00 98.86           C  
ATOM   4813  HE2 PHE B 150       3.846  -9.819  -1.698  1.00 98.86           H  
ATOM   4814  CZ  PHE B 150       2.612  -8.277  -0.834  1.00 98.86           C  
ATOM   4815  HZ  PHE B 150       2.433  -8.820   0.082  1.00 98.86           H  
ATOM   4816  N   ALA B 151       1.461  -4.927  -7.399  1.00 98.70           N  
ATOM   4817  H   ALA B 151       0.576  -5.005  -6.919  1.00 98.70           H  
ATOM   4818  CA  ALA B 151       1.489  -4.240  -8.691  1.00 98.70           C  
ATOM   4819  HA  ALA B 151       2.493  -4.292  -9.113  1.00 98.70           H  
ATOM   4820  C   ALA B 151       1.130  -2.754  -8.570  1.00 98.70           C  
ATOM   4821  CB  ALA B 151       0.565  -4.985  -9.664  1.00 98.70           C  
ATOM   4822  HB1 ALA B 151      -0.466  -4.929  -9.312  1.00 98.70           H  
ATOM   4823  HB2 ALA B 151       0.865  -6.030  -9.736  1.00 98.70           H  
ATOM   4824  HB3 ALA B 151       0.626  -4.530 -10.652  1.00 98.70           H  
ATOM   4825  O   ALA B 151       0.029  -2.404  -8.149  1.00 98.70           O  
ATOM   4826  N   GLY B 152       2.038  -1.876  -9.002  1.00 98.68           N  
ATOM   4827  H   GLY B 152       2.952  -2.216  -9.265  1.00 98.68           H  
ATOM   4828  CA  GLY B 152       1.732  -0.470  -9.246  1.00 98.68           C  
ATOM   4829  HA2 GLY B 152       2.662   0.092  -9.337  1.00 98.68           H  
ATOM   4830  HA3 GLY B 152       1.165  -0.073  -8.404  1.00 98.68           H  
ATOM   4831  C   GLY B 152       0.934  -0.299 -10.541  1.00 98.68           C  
ATOM   4832  O   GLY B 152       1.495  -0.499 -11.622  1.00 98.68           O  
ATOM   4833  N   VAL B 153      -0.348   0.066 -10.441  1.00 97.74           N  
ATOM   4834  H   VAL B 153      -0.725   0.250  -9.522  1.00 97.74           H  
ATOM   4835  CA  VAL B 153      -1.269   0.226 -11.586  1.00 97.74           C  
ATOM   4836  HA  VAL B 153      -0.680   0.422 -12.481  1.00 97.74           H  
ATOM   4837  C   VAL B 153      -2.191   1.423 -11.349  1.00 97.74           C  
ATOM   4838  CB  VAL B 153      -2.134  -1.034 -11.845  1.00 97.74           C  
ATOM   4839  HB  VAL B 153      -2.928  -1.078 -11.100  1.00 97.74           H  
ATOM   4840  O   VAL B 153      -2.642   1.651 -10.231  1.00 97.74           O  
ATOM   4841  CG1 VAL B 153      -2.794  -0.987 -13.232  1.00 97.74           C  
ATOM   4842 HG11 VAL B 153      -3.506  -0.164 -13.290  1.00 97.74           H  
ATOM   4843 HG12 VAL B 153      -2.041  -0.864 -14.010  1.00 97.74           H  
ATOM   4844 HG13 VAL B 153      -3.348  -1.908 -13.415  1.00 97.74           H  
ATOM   4845  CG2 VAL B 153      -1.341  -2.346 -11.766  1.00 97.74           C  
ATOM   4846 HG21 VAL B 153      -0.982  -2.499 -10.748  1.00 97.74           H  
ATOM   4847 HG22 VAL B 153      -1.982  -3.188 -12.024  1.00 97.74           H  
ATOM   4848 HG23 VAL B 153      -0.492  -2.306 -12.449  1.00 97.74           H  
ATOM   4849  N   ILE B 154      -2.481   2.172 -12.411  1.00 93.75           N  
ATOM   4850  H   ILE B 154      -2.138   1.869 -13.312  1.00 93.75           H  
ATOM   4851  CA  ILE B 154      -3.408   3.314 -12.432  1.00 93.75           C  
ATOM   4852  HA  ILE B 154      -3.925   3.393 -11.476  1.00 93.75           H  
ATOM   4853  C   ILE B 154      -4.438   3.021 -13.534  1.00 93.75           C  
ATOM   4854  CB  ILE B 154      -2.636   4.635 -12.700  1.00 93.75           C  
ATOM   4855  HB  ILE B 154      -2.268   4.600 -13.725  1.00 93.75           H  
ATOM   4856  O   ILE B 154      -4.054   2.463 -14.567  1.00 93.75           O  
ATOM   4857  CG1 ILE B 154      -1.414   4.824 -11.766  1.00 93.75           C  
ATOM   4858 HG12 ILE B 154      -1.756   4.966 -10.741  1.00 93.75           H  
ATOM   4859 HG13 ILE B 154      -0.797   3.926 -11.786  1.00 93.75           H  
ATOM   4860  CG2 ILE B 154      -3.572   5.849 -12.564  1.00 93.75           C  
ATOM   4861 HG21 ILE B 154      -3.931   5.929 -11.538  1.00 93.75           H  
ATOM   4862 HG22 ILE B 154      -4.427   5.755 -13.234  1.00 93.75           H  
ATOM   4863 HG23 ILE B 154      -3.054   6.769 -12.836  1.00 93.75           H  
ATOM   4864  CD1 ILE B 154      -0.496   5.990 -12.164  1.00 93.75           C  
ATOM   4865 HD11 ILE B 154      -0.255   5.931 -13.225  1.00 93.75           H  
ATOM   4866 HD12 ILE B 154      -0.978   6.945 -11.950  1.00 93.75           H  
ATOM   4867 HD13 ILE B 154       0.430   5.931 -11.592  1.00 93.75           H  
ATOM   4868  N   ASP B 155      -5.715   3.381 -13.361  1.00 90.04           N  
ATOM   4869  H   ASP B 155      -5.997   3.865 -12.521  1.00 90.04           H  
ATOM   4870  CA  ASP B 155      -6.668   3.322 -14.483  1.00 90.04           C  
ATOM   4871  HA  ASP B 155      -6.583   2.334 -14.936  1.00 90.04           H  
ATOM   4872  C   ASP B 155      -6.273   4.364 -15.549  1.00 90.04           C  
ATOM   4873  CB  ASP B 155      -8.137   3.464 -14.023  1.00 90.04           C  
ATOM   4874  HB2 ASP B 155      -8.301   4.478 -13.659  1.00 90.04           H  
ATOM   4875  HB3 ASP B 155      -8.310   2.775 -13.197  1.00 90.04           H  
ATOM   4876  O   ASP B 155      -6.008   5.528 -15.246  1.00 90.04           O  
ATOM   4877  CG  ASP B 155      -9.161   3.151 -15.139  1.00 90.04           C  
ATOM   4878  OD1 ASP B 155      -8.734   2.869 -16.287  1.00 90.04           O  
ATOM   4879  OD2 ASP B 155     -10.381   3.193 -14.871  1.00 90.04           O  
ATOM   4880  N   GLN B 156      -6.185   3.921 -16.803  1.00 86.50           N  
ATOM   4881  H   GLN B 156      -6.506   2.977 -16.958  1.00 86.50           H  
ATOM   4882  CA  GLN B 156      -5.830   4.733 -17.974  1.00 86.50           C  
ATOM   4883  HA  GLN B 156      -5.581   5.741 -17.642  1.00 86.50           H  
ATOM   4884  C   GLN B 156      -7.029   4.890 -18.939  1.00 86.50           C  
ATOM   4885  CB  GLN B 156      -4.575   4.143 -18.649  1.00 86.50           C  
ATOM   4886  HB2 GLN B 156      -4.351   4.700 -19.558  1.00 86.50           H  
ATOM   4887  HB3 GLN B 156      -4.802   3.117 -18.941  1.00 86.50           H  
ATOM   4888  O   GLN B 156      -6.876   5.374 -20.065  1.00 86.50           O  
ATOM   4889  CG  GLN B 156      -3.318   4.121 -17.751  1.00 86.50           C  
ATOM   4890  HG2 GLN B 156      -2.623   3.379 -18.144  1.00 86.50           H  
ATOM   4891  HG3 GLN B 156      -3.585   3.781 -16.750  1.00 86.50           H  
ATOM   4892  CD  GLN B 156      -2.548   5.441 -17.644  1.00 86.50           C  
ATOM   4893  NE2 GLN B 156      -1.949   5.702 -16.502  1.00 86.50           N  
ATOM   4894 HE21 GLN B 156      -1.417   6.557 -16.416  1.00 86.50           H  
ATOM   4895 HE22 GLN B 156      -2.124   5.102 -15.709  1.00 86.50           H  
ATOM   4896  OE1 GLN B 156      -2.396   6.213 -18.584  1.00 86.50           O  
ATOM   4897  N   GLY B 157      -8.232   4.477 -18.518  1.00 79.83           N  
ATOM   4898  H   GLY B 157      -8.292   4.054 -17.603  1.00 79.83           H  
ATOM   4899  CA  GLY B 157      -9.501   4.715 -19.205  1.00 79.83           C  
ATOM   4900  HA2 GLY B 157     -10.297   4.582 -18.473  1.00 79.83           H  
ATOM   4901  HA3 GLY B 157      -9.528   5.746 -19.557  1.00 79.83           H  
ATOM   4902  C   GLY B 157      -9.791   3.782 -20.385  1.00 79.83           C  
ATOM   4903  O   GLY B 157     -10.458   4.199 -21.340  1.00 79.83           O  
ATOM   4904  N   TYR B 158      -9.288   2.541 -20.362  1.00 83.42           N  
ATOM   4905  H   TYR B 158      -8.796   2.246 -19.531  1.00 83.42           H  
ATOM   4906  CA  TYR B 158      -9.477   1.576 -21.454  1.00 83.42           C  
ATOM   4907  HA  TYR B 158      -9.261   2.092 -22.389  1.00 83.42           H  
ATOM   4908  C   TYR B 158     -10.922   1.052 -21.527  1.00 83.42           C  
ATOM   4909  CB  TYR B 158      -8.479   0.414 -21.347  1.00 83.42           C  
ATOM   4910  HB2 TYR B 158      -7.467   0.815 -21.280  1.00 83.42           H  
ATOM   4911  HB3 TYR B 158      -8.668  -0.145 -20.430  1.00 83.42           H  
ATOM   4912  O   TYR B 158     -11.351   0.267 -20.687  1.00 83.42           O  
ATOM   4913  CG  TYR B 158      -8.552  -0.528 -22.540  1.00 83.42           C  
ATOM   4914  CD1 TYR B 158      -9.249  -1.750 -22.452  1.00 83.42           C  
ATOM   4915  HD1 TYR B 158      -9.738  -2.032 -21.531  1.00 83.42           H  
ATOM   4916  CD2 TYR B 158      -7.939  -0.164 -23.754  1.00 83.42           C  
ATOM   4917  HD2 TYR B 158      -7.397   0.768 -23.824  1.00 83.42           H  
ATOM   4918  CE1 TYR B 158      -9.286  -2.624 -23.557  1.00 83.42           C  
ATOM   4919  HE1 TYR B 158      -9.800  -3.572 -23.490  1.00 83.42           H  
ATOM   4920  CE2 TYR B 158      -8.007  -1.014 -24.873  1.00 83.42           C  
ATOM   4921  HE2 TYR B 158      -7.527  -0.728 -25.797  1.00 83.42           H  
ATOM   4922  OH  TYR B 158      -8.694  -3.089 -25.844  1.00 83.42           O  
ATOM   4923  HH  TYR B 158      -8.397  -2.645 -26.641  1.00 83.42           H  
ATOM   4924  CZ  TYR B 158      -8.667  -2.257 -24.770  1.00 83.42           C  
ATOM   4925  N   ILE B 159     -11.654   1.470 -22.569  1.00 65.18           N  
ATOM   4926  H   ILE B 159     -11.187   2.124 -23.180  1.00 65.18           H  
ATOM   4927  CA  ILE B 159     -13.056   1.140 -22.921  1.00 65.18           C  
ATOM   4928  HA  ILE B 159     -13.297   1.761 -23.784  1.00 65.18           H  
ATOM   4929  C   ILE B 159     -14.118   1.503 -21.867  1.00 65.18           C  
ATOM   4930  CB  ILE B 159     -13.223  -0.328 -23.399  1.00 65.18           C  
ATOM   4931  HB  ILE B 159     -13.032  -0.994 -22.558  1.00 65.18           H  
ATOM   4932  O   ILE B 159     -15.098   2.152 -22.226  1.00 65.18           O  
ATOM   4933  CG1 ILE B 159     -12.229  -0.675 -24.533  1.00 65.18           C  
ATOM   4934 HG12 ILE B 159     -12.400  -0.014 -25.382  1.00 65.18           H  
ATOM   4935 HG13 ILE B 159     -11.211  -0.509 -24.180  1.00 65.18           H  
ATOM   4936  CG2 ILE B 159     -14.669  -0.563 -23.893  1.00 65.18           C  
ATOM   4937 HG21 ILE B 159     -15.391  -0.362 -23.101  1.00 65.18           H
[truncated: 1,879,939 more chars]
