# Supplementary material for: Module-Based Polyketide Synthase Engineering for de Novo Polyketide Biosynthesis
Source: ACS Synth Biol. 2023 Oct 23;12(11):3148–55. doi: 10.1021/acssynbio.3c00282 (PMC10661043; doi:10.1021/acssynbio.3c00282)
Supplement: Supplementary file 2 — sb3c00282_si_002.zip [file sb3c00282_si_002.zip › Final_PKS_Structures/menzella_pdbs/eryM5_ACP_rapM2_KSAT_dimer.pdb]

ATOM      1  N   LEU A   1       1.114 -55.146  27.136  1.00 61.80           N  
ATOM      2  H   LEU A   1       0.875 -56.116  27.283  1.00 61.80           H  
ATOM      3  H2  LEU A   1       0.269 -54.648  26.897  1.00 61.80           H  
ATOM      4  H3  LEU A   1       1.481 -54.745  27.988  1.00 61.80           H  
ATOM      5  CA  LEU A   1       2.089 -55.013  26.026  1.00 61.80           C  
ATOM      6  HA  LEU A   1       1.628 -55.432  25.132  1.00 61.80           H  
ATOM      7  C   LEU A   1       3.355 -55.853  26.225  1.00 61.80           C  
ATOM      8  CB  LEU A   1       2.375 -53.538  25.707  1.00 61.80           C  
ATOM      9  HB2 LEU A   1       3.327 -53.445  25.185  1.00 61.80           H  
ATOM     10  HB3 LEU A   1       2.454 -52.979  26.640  1.00 61.80           H  
ATOM     11  O   LEU A   1       3.614 -56.678  25.366  1.00 61.80           O  
ATOM     12  CG  LEU A   1       1.252 -52.950  24.821  1.00 61.80           C  
ATOM     13  HG  LEU A   1       0.311 -53.444  25.065  1.00 61.80           H  
ATOM     14  CD1 LEU A   1       1.067 -51.466  25.091  1.00 61.80           C  
ATOM     15 HD11 LEU A   1       1.993 -50.928  24.885  1.00 61.80           H  
ATOM     16 HD12 LEU A   1       0.285 -51.063  24.448  1.00 61.80           H  
ATOM     17 HD13 LEU A   1       0.777 -51.289  26.127  1.00 61.80           H  
ATOM     18  CD2 LEU A   1       1.545 -53.166  23.336  1.00 61.80           C  
ATOM     19 HD21 LEU A   1       2.502 -52.723  23.061  1.00 61.80           H  
ATOM     20 HD22 LEU A   1       0.773 -52.683  22.737  1.00 61.80           H  
ATOM     21 HD23 LEU A   1       1.532 -54.228  23.091  1.00 61.80           H  
ATOM     22  N   ALA A   2       4.113 -55.737  27.326  1.00 64.35           N  
ATOM     23  H   ALA A   2       3.948 -54.984  27.979  1.00 64.35           H  
ATOM     24  CA  ALA A   2       5.386 -56.471  27.493  1.00 64.35           C  
ATOM     25  HA  ALA A   2       6.067 -56.145  26.707  1.00 64.35           H  
ATOM     26  C   ALA A   2       5.287 -58.012  27.387  1.00 64.35           C  
ATOM     27  CB  ALA A   2       6.006 -56.064  28.835  1.00 64.35           C  
ATOM     28  HB1 ALA A   2       6.974 -56.551  28.952  1.00 64.35           H  
ATOM     29  HB2 ALA A   2       5.362 -56.362  29.662  1.00 64.35           H  
ATOM     30  HB3 ALA A   2       6.160 -54.985  28.867  1.00 64.35           H  
ATOM     31  O   ALA A   2       6.197 -58.647  26.861  1.00 64.35           O  
ATOM     32  N   ALA A   3       4.176 -58.605  27.838  1.00 69.85           N  
ATOM     33  H   ALA A   3       3.493 -58.044  28.326  1.00 69.85           H  
ATOM     34  CA  ALA A   3       3.929 -60.049  27.746  1.00 69.85           C  
ATOM     35  HA  ALA A   3       4.829 -60.578  28.059  1.00 69.85           H  
ATOM     36  C   ALA A   3       3.595 -60.547  26.325  1.00 69.85           C  
ATOM     37  CB  ALA A   3       2.801 -60.396  28.726  1.00 69.85           C  
ATOM     38  HB1 ALA A   3       2.636 -61.473  28.719  1.00 69.85           H  
ATOM     39  HB2 ALA A   3       3.076 -60.093  29.736  1.00 69.85           H  
ATOM     40  HB3 ALA A   3       1.877 -59.900  28.429  1.00 69.85           H  
ATOM     41  O   ALA A   3       3.581 -61.751  26.096  1.00 69.85           O  
ATOM     42  N   LEU A   4       3.306 -59.636  25.390  1.00 71.32           N  
ATOM     43  H   LEU A   4       3.458 -58.660  25.602  1.00 71.32           H  
ATOM     44  CA  LEU A   4       3.005 -59.964  23.999  1.00 71.32           C  
ATOM     45  HA  LEU A   4       2.527 -60.943  23.946  1.00 71.32           H  
ATOM     46  C   LEU A   4       4.302 -60.046  23.191  1.00 71.32           C  
ATOM     47  CB  LEU A   4       2.046 -58.915  23.407  1.00 71.32           C  
ATOM     48  HB2 LEU A   4       2.532 -57.940  23.456  1.00 71.32           H  
ATOM     49  HB3 LEU A   4       1.888 -59.142  22.352  1.00 71.32           H  
ATOM     50  O   LEU A   4       5.246 -59.279  23.440  1.00 71.32           O  
ATOM     51  CG  LEU A   4       0.674 -58.809  24.092  1.00 71.32           C  
ATOM     52  HG  LEU A   4       0.812 -58.631  25.158  1.00 71.32           H  
ATOM     53  CD1 LEU A   4      -0.094 -57.615  23.521  1.00 71.32           C  
ATOM     54 HD11 LEU A   4      -1.056 -57.511  24.022  1.00 71.32           H  
ATOM     55 HD12 LEU A   4       0.481 -56.696  23.639  1.00 71.32           H  
ATOM     56 HD13 LEU A   4      -0.276 -57.772  22.458  1.00 71.32           H  
ATOM     57  CD2 LEU A   4      -0.163 -60.072  23.904  1.00 71.32           C  
ATOM     58 HD21 LEU A   4      -1.151 -59.940  24.346  1.00 71.32           H  
ATOM     59 HD22 LEU A   4       0.321 -60.924  24.383  1.00 71.32           H  
ATOM     60 HD23 LEU A   4      -0.278 -60.293  22.843  1.00 71.32           H  
ATOM     61  N   SER A   5       4.323 -60.936  22.198  1.00 70.99           N  
ATOM     62  H   SER A   5       3.496 -61.487  22.021  1.00 70.99           H  
ATOM     63  CA  SER A   5       5.373 -60.941  21.178  1.00 70.99           C  
ATOM     64  HA  SER A   5       6.338 -61.052  21.674  1.00 70.99           H  
ATOM     65  C   SER A   5       5.381 -59.618  20.402  1.00 70.99           C  
ATOM     66  CB  SER A   5       5.185 -62.126  20.227  1.00 70.99           C  
ATOM     67  HB2 SER A   5       5.104 -63.051  20.798  1.00 70.99           H  
ATOM     68  HB3 SER A   5       6.049 -62.196  19.566  1.00 70.99           H  
ATOM     69  O   SER A   5       4.398 -58.879  20.399  1.00 70.99           O  
ATOM     70  OG  SER A   5       4.027 -61.949  19.446  1.00 70.99           O  
ATOM     71  HG  SER A   5       3.278 -62.181  20.001  1.00 70.99           H  
ATOM     72  N   THR A   6       6.485 -59.283  19.732  1.00 68.17           N  
ATOM     73  H   THR A   6       7.311 -59.860  19.803  1.00 68.17           H  
ATOM     74  CA  THR A   6       6.610 -58.005  19.005  1.00 68.17           C  
ATOM     75  HA  THR A   6       6.512 -57.186  19.717  1.00 68.17           H  
ATOM     76  C   THR A   6       5.525 -57.820  17.942  1.00 68.17           C  
ATOM     77  CB  THR A   6       7.990 -57.902  18.344  1.00 68.17           C  
ATOM     78  HB  THR A   6       8.071 -58.644  17.549  1.00 68.17           H  
ATOM     79  O   THR A   6       4.955 -56.737  17.838  1.00 68.17           O  
ATOM     80  CG2 THR A   6       8.270 -56.519  17.765  1.00 68.17           C  
ATOM     81 HG21 THR A   6       7.576 -56.304  16.953  1.00 68.17           H  
ATOM     82 HG22 THR A   6       9.282 -56.480  17.361  1.00 68.17           H  
ATOM     83 HG23 THR A   6       8.163 -55.758  18.538  1.00 68.17           H  
ATOM     84  OG1 THR A   6       8.987 -58.159  19.307  1.00 68.17           O  
ATOM     85  HG1 THR A   6       9.818 -57.869  18.924  1.00 68.17           H  
ATOM     86  N   ALA A   7       5.196 -58.876  17.194  1.00 72.86           N  
ATOM     87  H   ALA A   7       5.655 -59.760  17.358  1.00 72.86           H  
ATOM     88  CA  ALA A   7       4.142 -58.831  16.183  1.00 72.86           C  
ATOM     89  HA  ALA A   7       4.335 -58.003  15.500  1.00 72.86           H  
ATOM     90  C   ALA A   7       2.764 -58.590  16.817  1.00 72.86           C  
ATOM     91  CB  ALA A   7       4.180 -60.137  15.384  1.00 72.86           C  
ATOM     92  HB1 ALA A   7       3.996 -60.990  16.038  1.00 72.86           H  
ATOM     93  HB2 ALA A   7       3.408 -60.111  14.614  1.00 72.86           H  
ATOM     94  HB3 ALA A   7       5.150 -60.251  14.901  1.00 72.86           H  
ATOM     95  O   ALA A   7       2.037 -57.697  16.396  1.00 72.86           O  
ATOM     96  N   GLU A   8       2.441 -59.314  17.892  1.00 79.62           N  
ATOM     97  H   GLU A   8       3.067 -60.038  18.213  1.00 79.62           H  
ATOM     98  CA  GLU A   8       1.199 -59.090  18.638  1.00 79.62           C  
ATOM     99  HA  GLU A   8       0.346 -59.180  17.965  1.00 79.62           H  
ATOM    100  C   GLU A   8       1.147 -57.686  19.256  1.00 79.62           C  
ATOM    101  CB  GLU A   8       1.070 -60.134  19.749  1.00 79.62           C  
ATOM    102  HB2 GLU A   8       1.997 -60.111  20.323  1.00 79.62           H  
ATOM    103  HB3 GLU A   8       0.253 -59.852  20.412  1.00 79.62           H  
ATOM    104  O   GLU A   8       0.074 -57.092  19.310  1.00 79.62           O  
ATOM    105  CG  GLU A   8       0.803 -61.557  19.236  1.00 79.62           C  
ATOM    106  HG2 GLU A   8       1.489 -61.790  18.421  1.00 79.62           H  
ATOM    107  HG3 GLU A   8      -0.213 -61.604  18.846  1.00 79.62           H  
ATOM    108  CD  GLU A   8       0.999 -62.589  20.356  1.00 79.62           C  
ATOM    109  OE1 GLU A   8       0.171 -63.516  20.462  1.00 79.62           O  
ATOM    110  OE2 GLU A   8       2.018 -62.453  21.086  1.00 79.62           O  
ATOM    111  N   ARG A   9       2.283 -57.114  19.692  1.00 79.76           N  
ATOM    112  H   ARG A   9       3.131 -57.662  19.650  1.00 79.76           H  
ATOM    113  CA  ARG A   9       2.335 -55.719  20.165  1.00 79.76           C  
ATOM    114  HA  ARG A   9       1.554 -55.569  20.911  1.00 79.76           H  
ATOM    115  C   ARG A   9       2.033 -54.724  19.056  1.00 79.76           C  
ATOM    116  CB  ARG A   9       3.692 -55.335  20.756  1.00 79.76           C  
ATOM    117  HB2 ARG A   9       3.720 -54.251  20.865  1.00 79.76           H  
ATOM    118  HB3 ARG A   9       4.483 -55.635  20.068  1.00 79.76           H  
ATOM    119  O   ARG A   9       1.253 -53.812  19.308  1.00 79.76           O  
ATOM    120  CG  ARG A   9       3.971 -55.934  22.123  1.00 79.76           C  
ATOM    121  HG2 ARG A   9       4.038 -57.016  22.015  1.00 79.76           H  
ATOM    122  HG3 ARG A   9       3.170 -55.697  22.823  1.00 79.76           H  
ATOM    123  CD  ARG A   9       5.297 -55.385  22.646  1.00 79.76           C  
ATOM    124  HD2 ARG A   9       5.952 -55.158  21.805  1.00 79.76           H  
ATOM    125  HD3 ARG A   9       5.114 -54.467  23.206  1.00 79.76           H  
ATOM    126  NE  ARG A   9       5.953 -56.392  23.485  1.00 79.76           N  
ATOM    127  HE  ARG A   9       5.529 -57.309  23.512  1.00 79.76           H  
ATOM    128  NH1 ARG A   9       7.802 -55.166  24.068  1.00 79.76           N  
ATOM    129 HH11 ARG A   9       7.451 -54.381  23.537  1.00 79.76           H  
ATOM    130 HH12 ARG A   9       8.707 -55.098  24.510  1.00 79.76           H  
ATOM    131  NH2 ARG A   9       7.597 -57.300  24.722  1.00 79.76           N  
ATOM    132 HH21 ARG A   9       7.035 -58.136  24.802  1.00 79.76           H  
ATOM    133 HH22 ARG A   9       8.493 -57.254  25.184  1.00 79.76           H  
ATOM    134  CZ  ARG A   9       7.116 -56.278  24.081  1.00 79.76           C  
ATOM    135  N   ARG A  10       2.639 -54.876  17.873  1.00 78.61           N  
ATOM    136  H   ARG A  10       3.280 -55.649  17.765  1.00 78.61           H  
ATOM    137  CA  ARG A  10       2.389 -54.003  16.713  1.00 78.61           C  
ATOM    138  HA  ARG A  10       2.615 -52.967  16.966  1.00 78.61           H  
ATOM    139  C   ARG A  10       0.919 -54.050  16.332  1.00 78.61           C  
ATOM    140  CB  ARG A  10       3.271 -54.438  15.534  1.00 78.61           C  
ATOM    141  HB2 ARG A  10       3.011 -55.458  15.252  1.00 78.61           H  
ATOM    142  HB3 ARG A  10       4.314 -54.433  15.852  1.00 78.61           H  
ATOM    143  O   ARG A  10       0.292 -53.010  16.180  1.00 78.61           O  
ATOM    144  CG  ARG A  10       3.122 -53.526  14.303  1.00 78.61           C  
ATOM    145  HG2 ARG A  10       2.078 -53.476  13.992  1.00 78.61           H  
ATOM    146  HG3 ARG A  10       3.472 -52.522  14.542  1.00 78.61           H  
ATOM    147  CD  ARG A  10       3.951 -54.103  13.151  1.00 78.61           C  
ATOM    148  HD2 ARG A  10       3.605 -55.116  12.942  1.00 78.61           H  
ATOM    149  HD3 ARG A  10       4.992 -54.160  13.468  1.00 78.61           H  
ATOM    150  NE  ARG A  10       3.825 -53.308  11.916  1.00 78.61           N  
ATOM    151  HE  ARG A  10       2.892 -53.064  11.619  1.00 78.61           H  
ATOM    152  NH1 ARG A  10       6.061 -52.877  11.562  1.00 78.61           N  
ATOM    153 HH11 ARG A  10       6.128 -52.667  12.547  1.00 78.61           H  
ATOM    154 HH12 ARG A  10       6.673 -52.314  10.989  1.00 78.61           H  
ATOM    155  NH2 ARG A  10       4.567 -52.063  10.160  1.00 78.61           N  
ATOM    156 HH21 ARG A  10       5.126 -51.222  10.150  1.00 78.61           H  
ATOM    157 HH22 ARG A  10       3.608 -51.913   9.883  1.00 78.61           H  
ATOM    158  CZ  ARG A  10       4.813 -52.787  11.207  1.00 78.61           C  
ATOM    159  N   GLU A  11       0.362 -55.252  16.268  1.00 83.00           N  
ATOM    160  H   GLU A  11       0.953 -56.068  16.343  1.00 83.00           H  
ATOM    161  CA  GLU A  11      -1.037 -55.443  15.913  1.00 83.00           C  
ATOM    162  HA  GLU A  11      -1.211 -54.909  14.978  1.00 83.00           H  
ATOM    163  C   GLU A  11      -1.973 -54.835  16.959  1.00 83.00           C  
ATOM    164  CB  GLU A  11      -1.286 -56.948  15.715  1.00 83.00           C  
ATOM    165  HB2 GLU A  11      -0.410 -57.405  15.255  1.00 83.00           H  
ATOM    166  HB3 GLU A  11      -1.436 -57.426  16.683  1.00 83.00           H  
ATOM    167  O   GLU A  11      -2.950 -54.176  16.611  1.00 83.00           O  
ATOM    168  CG  GLU A  11      -2.488 -57.233  14.811  1.00 83.00           C  
ATOM    169  HG2 GLU A  11      -2.583 -58.312  14.687  1.00 83.00           H  
ATOM    170  HG3 GLU A  11      -3.389 -56.875  15.310  1.00 83.00           H  
ATOM    171  CD  GLU A  11      -2.361 -56.570  13.432  1.00 83.00           C  
ATOM    172  OE1 GLU A  11      -3.433 -56.244  12.871  1.00 83.00           O  
ATOM    173  OE2 GLU A  11      -1.226 -56.288  12.992  1.00 83.00           O  
ATOM    174  N   HIS A  12      -1.635 -54.979  18.243  1.00 84.55           N  
ATOM    175  H   HIS A  12      -0.842 -55.563  18.468  1.00 84.55           H  
ATOM    176  CA  HIS A  12      -2.371 -54.354  19.336  1.00 84.55           C  
ATOM    177  HA  HIS A  12      -3.424 -54.613  19.225  1.00 84.55           H  
ATOM    178  C   HIS A  12      -2.278 -52.820  19.303  1.00 84.55           C  
ATOM    179  CB  HIS A  12      -1.864 -54.930  20.663  1.00 84.55           C  
ATOM    180  HB2 HIS A  12      -0.870 -54.539  20.880  1.00 84.55           H  
ATOM    181  HB3 HIS A  12      -1.794 -56.014  20.570  1.00 84.55           H  
ATOM    182  O   HIS A  12      -3.281 -52.154  19.536  1.00 84.55           O  
ATOM    183  CG  HIS A  12      -2.782 -54.660  21.820  1.00 84.55           C  
ATOM    184  CD2 HIS A  12      -2.578 -53.788  22.854  1.00 84.55           C  
ATOM    185  HD2 HIS A  12      -1.730 -53.129  22.969  1.00 84.55           H  
ATOM    186  ND1 HIS A  12      -3.988 -55.281  22.042  1.00 84.55           N  
ATOM    187  HD1 HIS A  12      -4.456 -55.909  21.404  1.00 84.55           H  
ATOM    188  CE1 HIS A  12      -4.499 -54.797  23.185  1.00 84.55           C  
ATOM    189  HE1 HIS A  12      -5.460 -55.064  23.598  1.00 84.55           H  
ATOM    190  NE2 HIS A  12      -3.653 -53.913  23.739  1.00 84.55           N  
ATOM    191  N   LEU A  13      -1.111 -52.253  18.973  1.00 88.32           N  
ATOM    192  H   LEU A  13      -0.323 -52.858  18.791  1.00 88.32           H  
ATOM    193  CA  LEU A  13      -0.911 -50.808  18.814  1.00 88.32           C  
ATOM    194  HA  LEU A  13      -1.314 -50.296  19.689  1.00 88.32           H  
ATOM    195  C   LEU A  13      -1.657 -50.247  17.606  1.00 88.32           C  
ATOM    196  CB  LEU A  13       0.590 -50.502  18.686  1.00 88.32           C  
ATOM    197  HB2 LEU A  13       0.732 -49.614  18.070  1.00 88.32           H  
ATOM    198  HB3 LEU A  13       1.082 -51.326  18.169  1.00 88.32           H  
ATOM    199  O   LEU A  13      -2.317 -49.223  17.727  1.00 88.32           O  
ATOM    200  CG  LEU A  13       1.262 -50.254  20.042  1.00 88.32           C  
ATOM    201  HG  LEU A  13       0.932 -51.003  20.762  1.00 88.32           H  
ATOM    202  CD1 LEU A  13       2.771 -50.378  19.885  1.00 88.32           C  
ATOM    203 HD11 LEU A  13       3.015 -51.385  19.544  1.00 88.32           H  
ATOM    204 HD12 LEU A  13       3.116 -49.658  19.144  1.00 88.32           H  
ATOM    205 HD13 LEU A  13       3.268 -50.185  20.836  1.00 88.32           H  
ATOM    206  CD2 LEU A  13       0.924 -48.859  20.573  1.00 88.32           C  
ATOM    207 HD21 LEU A  13       1.497 -48.648  21.477  1.00 88.32           H  
ATOM    208 HD22 LEU A  13      -0.138 -48.791  20.812  1.00 88.32           H  
ATOM    209 HD23 LEU A  13       1.153 -48.107  19.818  1.00 88.32           H  
ATOM    210  N   ALA A  14      -1.604 -50.925  16.461  1.00 87.34           N  
ATOM    211  H   ALA A  14      -1.008 -51.738  16.402  1.00 87.34           H  
ATOM    212  CA  ALA A  14      -2.349 -50.524  15.276  1.00 87.34           C  
ATOM    213  HA  ALA A  14      -2.098 -49.493  15.029  1.00 87.34           H  
ATOM    214  C   ALA A  14      -3.859 -50.576  15.530  1.00 87.34           C  
ATOM    215  CB  ALA A  14      -1.933 -51.422  14.108  1.00 87.34           C  
ATOM    216  HB1 ALA A  14      -2.444 -51.100  13.202  1.00 87.34           H  
ATOM    217  HB2 ALA A  14      -2.186 -52.461  14.320  1.00 87.34           H  
ATOM    218  HB3 ALA A  14      -0.857 -51.344  13.948  1.00 87.34           H  
ATOM    219  O   ALA A  14      -4.573 -49.670  15.115  1.00 87.34           O  
ATOM    220  N   HIS A  15      -4.349 -51.589  16.254  1.00 86.62           N  
ATOM    221  H   HIS A  15      -3.726 -52.331  16.539  1.00 86.62           H  
ATOM    222  CA  HIS A  15      -5.743 -51.625  16.704  1.00 86.62           C  
ATOM    223  HA  HIS A  15      -6.388 -51.509  15.834  1.00 86.62           H  
ATOM    224  C   HIS A  15      -6.066 -50.467  17.652  1.00 86.62           C  
ATOM    225  CB  HIS A  15      -6.063 -52.967  17.381  1.00 86.62           C  
ATOM    226  HB2 HIS A  15      -6.222 -52.821  18.449  1.00 86.62           H  
ATOM    227  HB3 HIS A  15      -5.225 -53.657  17.280  1.00 86.62           H  
ATOM    228  O   HIS A  15      -7.079 -49.805  17.470  1.00 86.62           O  
ATOM    229  CG  HIS A  15      -7.278 -53.637  16.803  1.00 86.62           C  
ATOM    230  CD2 HIS A  15      -8.591 -53.384  17.100  1.00 86.62           C  
ATOM    231  HD2 HIS A  15      -8.969 -52.623  17.766  1.00 86.62           H  
ATOM    232  ND1 HIS A  15      -7.256 -54.660  15.884  1.00 86.62           N  
ATOM    233  HD1 HIS A  15      -6.432 -55.166  15.592  1.00 86.62           H  
ATOM    234  CE1 HIS A  15      -8.524 -55.015  15.626  1.00 86.62           C  
ATOM    235  HE1 HIS A  15      -8.832 -55.825  14.981  1.00 86.62           H  
ATOM    236  NE2 HIS A  15      -9.363 -54.292  16.368  1.00 86.62           N  
ATOM    237  N   LEU A  16      -5.197 -50.191  18.629  1.00 88.48           N  
ATOM    238  H   LEU A  16      -4.391 -50.790  18.744  1.00 88.48           H  
ATOM    239  CA  LEU A  16      -5.381 -49.105  19.592  1.00 88.48           C  
ATOM    240  HA  LEU A  16      -6.343 -49.240  20.087  1.00 88.48           H  
ATOM    241  C   LEU A  16      -5.430 -47.739  18.902  1.00 88.48           C  
ATOM    242  CB  LEU A  16      -4.271 -49.210  20.651  1.00 88.48           C  
ATOM    243  HB2 LEU A  16      -3.296 -49.192  20.164  1.00 88.48           H  
ATOM    244  HB3 LEU A  16      -4.377 -50.187  21.123  1.00 88.48           H  
ATOM    245  O   LEU A  16      -6.343 -46.961  19.151  1.00 88.48           O  
ATOM    246  CG  LEU A  16      -4.320 -48.114  21.734  1.00 88.48           C  
ATOM    247  HG  LEU A  16      -5.307 -47.652  21.765  1.00 88.48           H  
ATOM    248  CD1 LEU A  16      -4.044 -48.746  23.098  1.00 88.48           C  
ATOM    249 HD11 LEU A  16      -3.103 -49.296  23.071  1.00 88.48           H  
ATOM    250 HD12 LEU A  16      -3.974 -47.966  23.857  1.00 88.48           H  
ATOM    251 HD13 LEU A  16      -4.860 -49.420  23.358  1.00 88.48           H  
ATOM    252  CD2 LEU A  16      -3.259 -47.036  21.486  1.00 88.48           C  
ATOM    253 HD21 LEU A  16      -2.258 -47.465  21.518  1.00 88.48           H  
ATOM    254 HD22 LEU A  16      -3.346 -46.254  22.240  1.00 88.48           H  
ATOM    255 HD23 LEU A  16      -3.424 -46.575  20.512  1.00 88.48           H  
ATOM    256  N   ILE A  17      -4.503 -47.466  17.985  1.00 90.65           N  
ATOM    257  H   ILE A  17      -3.765 -48.138  17.829  1.00 90.65           H  
ATOM    258  CA  ILE A  17      -4.489 -46.210  17.237  1.00 90.65           C  
ATOM    259  HA  ILE A  17      -4.595 -45.388  17.945  1.00 90.65           H  
ATOM    260  C   ILE A  17      -5.695 -46.133  16.316  1.00 90.65           C  
ATOM    261  CB  ILE A  17      -3.171 -46.039  16.468  1.00 90.65           C  
ATOM    262  HB  ILE A  17      -3.013 -46.936  15.869  1.00 90.65           H  
ATOM    263  O   ILE A  17      -6.367 -45.114  16.305  1.00 90.65           O  
ATOM    264  CG1 ILE A  17      -1.998 -45.874  17.451  1.00 90.65           C  
ATOM    265 HG12 ILE A  17      -2.124 -46.515  18.324  1.00 90.65           H  
ATOM    266 HG13 ILE A  17      -1.936 -44.839  17.786  1.00 90.65           H  
ATOM    267  CG2 ILE A  17      -3.213 -44.808  15.542  1.00 90.65           C  
ATOM    268 HG21 ILE A  17      -2.289 -44.734  14.968  1.00 90.65           H  
ATOM    269 HG22 ILE A  17      -4.036 -44.882  14.831  1.00 90.65           H  
ATOM    270 HG23 ILE A  17      -3.353 -43.900  16.129  1.00 90.65           H  
ATOM    271  CD1 ILE A  17      -0.674 -46.235  16.807  1.00 90.65           C  
ATOM    272 HD11 ILE A  17       0.122 -46.118  17.542  1.00 90.65           H  
ATOM    273 HD12 ILE A  17      -0.722 -47.276  16.490  1.00 90.65           H  
ATOM    274 HD13 ILE A  17      -0.478 -45.592  15.949  1.00 90.65           H  
ATOM    275  N   ARG A  18      -6.021 -47.199  15.582  1.00 88.37           N  
ATOM    276  H   ARG A  18      -5.442 -48.024  15.641  1.00 88.37           H  
ATOM    277  CA  ARG A  18      -7.213 -47.228  14.728  1.00 88.37           C  
ATOM    278  HA  ARG A  18      -7.132 -46.447  13.972  1.00 88.37           H  
ATOM    279  C   ARG A  18      -8.490 -46.948  15.521  1.00 88.37           C  
ATOM    280  CB  ARG A  18      -7.297 -48.595  14.059  1.00 88.37           C  
ATOM    281  HB2 ARG A  18      -7.535 -49.341  14.817  1.00 88.37           H  
ATOM    282  HB3 ARG A  18      -6.333 -48.846  13.615  1.00 88.37           H  
ATOM    283  O   ARG A  18      -9.333 -46.199  15.040  1.00 88.37           O  
ATOM    284  CG  ARG A  18      -8.329 -48.648  12.935  1.00 88.37           C  
ATOM    285  HG2 ARG A  18      -9.274 -48.193  13.232  1.00 88.37           H  
ATOM    286  HG3 ARG A  18      -7.941 -48.132  12.057  1.00 88.37           H  
ATOM    287  CD  ARG A  18      -8.559 -50.122  12.629  1.00 88.37           C  
ATOM    288  HD2 ARG A  18      -7.637 -50.681  12.785  1.00 88.37           H  
ATOM    289  HD3 ARG A  18      -9.308 -50.494  13.328  1.00 88.37           H  
ATOM    290  NE  ARG A  18      -9.002 -50.315  11.253  1.00 88.37           N  
ATOM    291  HE  ARG A  18      -8.936 -49.523  10.630  1.00 88.37           H  
ATOM    292  NH1 ARG A  18      -9.931 -52.383  11.497  1.00 88.37           N  
ATOM    293 HH11 ARG A  18     -10.493 -53.121  11.098  1.00 88.37           H  
ATOM    294 HH12 ARG A  18      -9.867 -52.283  12.500  1.00 88.37           H  
ATOM    295  NH2 ARG A  18     -10.146 -51.272   9.565  1.00 88.37           N  
ATOM    296 HH21 ARG A  18      -9.940 -50.421   9.060  1.00 88.37           H  
ATOM    297 HH22 ARG A  18     -10.934 -51.821   9.253  1.00 88.37           H  
ATOM    298  CZ  ARG A  18      -9.693 -51.325  10.779  1.00 88.37           C  
ATOM    299  N   ALA A  19      -8.608 -47.503  16.726  1.00 88.29           N  
ATOM    300  H   ALA A  19      -7.901 -48.156  17.033  1.00 88.29           H  
ATOM    301  CA  ALA A  19      -9.725 -47.243  17.623  1.00 88.29           C  
ATOM    302  HA  ALA A  19     -10.653 -47.439  17.086  1.00 88.29           H  
ATOM    303  C   ALA A  19      -9.764 -45.775  18.079  1.00 88.29           C  
ATOM    304  CB  ALA A  19      -9.647 -48.215  18.804  1.00 88.29           C  
ATOM    305  HB1 ALA A  19      -8.726 -48.057  19.365  1.00 88.29           H  
ATOM    306  HB2 ALA A  19      -9.678 -49.240  18.436  1.00 88.29           H  
ATOM    307  HB3 ALA A  19     -10.498 -48.051  19.465  1.00 88.29           H  
ATOM    308  O   ALA A  19     -10.831 -45.165  18.055  1.00 88.29           O  
ATOM    309  N   GLU A  20      -8.621 -45.169  18.421  1.00 91.41           N  
ATOM    310  H   GLU A  20      -7.773 -45.714  18.484  1.00 91.41           H  
ATOM    311  CA  GLU A  20      -8.575 -43.738  18.758  1.00 91.41           C  
ATOM    312  HA  GLU A  20      -9.364 -43.528  19.481  1.00 91.41           H  
ATOM    313  C   GLU A  20      -8.873 -42.842  17.554  1.00 91.41           C  
ATOM    314  CB  GLU A  20      -7.224 -43.346  19.377  1.00 91.41           C  
ATOM    315  HB2 GLU A  20      -7.177 -42.259  19.446  1.00 91.41           H  
ATOM    316  HB3 GLU A  20      -6.413 -43.672  18.726  1.00 91.41           H  
ATOM    317  O   GLU A  20      -9.588 -41.857  17.680  1.00 91.41           O  
ATOM    318  CG  GLU A  20      -6.999 -43.914  20.786  1.00 91.41           C  
ATOM    319  HG2 GLU A  20      -6.865 -44.993  20.716  1.00 91.41           H  
ATOM    320  HG3 GLU A  20      -6.073 -43.494  21.179  1.00 91.41           H  
ATOM    321  CD  GLU A  20      -8.137 -43.605  21.778  1.00 91.41           C  
ATOM    322  OE1 GLU A  20      -8.345 -44.444  22.681  1.00 91.41           O  
ATOM    323  OE2 GLU A  20      -8.798 -42.537  21.660  1.00 91.41           O  
ATOM    324  N   VAL A  21      -8.402 -43.204  16.366  1.00 88.10           N  
ATOM    325  H   VAL A  21      -7.797 -44.012  16.333  1.00 88.10           H  
ATOM    326  CA  VAL A  21      -8.699 -42.502  15.111  1.00 88.10           C  
ATOM    327  HA  VAL A  21      -8.426 -41.451  15.206  1.00 88.10           H  
ATOM    328  C   VAL A  21     -10.186 -42.565  14.807  1.00 88.10           C  
ATOM    329  CB  VAL A  21      -7.887 -43.138  13.977  1.00 88.10           C  
ATOM    330  HB  VAL A  21      -8.041 -44.217  13.982  1.00 88.10           H  
ATOM    331  O   VAL A  21     -10.790 -41.548  14.474  1.00 88.10           O  
ATOM    332  CG1 VAL A  21      -8.213 -42.611  12.578  1.00 88.10           C  
ATOM    333 HG11 VAL A  21      -7.819 -41.599  12.491  1.00 88.10           H  
ATOM    334 HG12 VAL A  21      -9.286 -42.595  12.387  1.00 88.10           H  
ATOM    335 HG13 VAL A  21      -7.725 -43.221  11.817  1.00 88.10           H  
ATOM    336  CG2 VAL A  21      -6.412 -42.836  14.221  1.00 88.10           C  
ATOM    337 HG21 VAL A  21      -6.123 -42.994  15.260  1.00 88.10           H  
ATOM    338 HG22 VAL A  21      -6.203 -41.794  13.979  1.00 88.10           H  
ATOM    339 HG23 VAL A  21      -5.810 -43.505  13.606  1.00 88.10           H  
ATOM    340  N   ALA A  22     -10.793 -43.740  14.978  1.00 84.29           N  
ATOM    341  H   ALA A  22     -10.237 -44.543  15.237  1.00 84.29           H  
ATOM    342  CA  ALA A  22     -12.230 -43.914  14.859  1.00 84.29           C  
ATOM    343  HA  ALA A  22     -12.549 -43.572  13.874  1.00 84.29           H  
ATOM    344  C   ALA A  22     -12.970 -43.036  15.866  1.00 84.29           C  
ATOM    345  CB  ALA A  22     -12.563 -45.404  15.000  1.00 84.29           C  
ATOM    346  HB1 ALA A  22     -12.046 -45.971  14.226  1.00 84.29           H  
ATOM    347  HB2 ALA A  22     -13.638 -45.560  14.905  1.00 84.29           H  
ATOM    348  HB3 ALA A  22     -12.248 -45.772  15.977  1.00 84.29           H  
ATOM    349  O   ALA A  22     -13.906 -42.339  15.485  1.00 84.29           O  
ATOM    350  N   ALA A  23     -12.505 -42.985  17.114  1.00 84.56           N  
ATOM    351  H   ALA A  23     -11.739 -43.590  17.373  1.00 84.56           H  
ATOM    352  CA  ALA A  23     -13.104 -42.143  18.138  1.00 84.56           C  
ATOM    353  HA  ALA A  23     -14.168 -42.377  18.183  1.00 84.56           H  
ATOM    354  C   ALA A  23     -12.985 -40.639  17.828  1.00 84.56           C  
ATOM    355  CB  ALA A  23     -12.480 -42.507  19.487  1.00 84.56           C  
ATOM    356  HB1 ALA A  23     -11.427 -42.225  19.505  1.00 84.56           H  
ATOM    357  HB2 ALA A  23     -12.562 -43.581  19.657  1.00 84.56           H  
ATOM    358  HB3 ALA A  23     -13.012 -41.981  20.279  1.00 84.56           H  
ATOM    359  O   ALA A  23     -13.951 -39.909  18.045  1.00 84.56           O  
ATOM    360  N   VAL A  24     -11.844 -40.178  17.304  1.00 82.25           N  
ATOM    361  H   VAL A  24     -11.079 -40.829  17.201  1.00 82.25           H  
ATOM    362  CA  VAL A  24     -11.610 -38.772  16.918  1.00 82.25           C  
ATOM    363  HA  VAL A  24     -11.879 -38.116  17.745  1.00 82.25           H  
ATOM    364  C   VAL A  24     -12.472 -38.367  15.725  1.00 82.25           C  
ATOM    365  CB  VAL A  24     -10.123 -38.549  16.589  1.00 82.25           C  
ATOM    366  HB  VAL A  24      -9.790 -39.313  15.886  1.00 82.25           H  
ATOM    367  O   VAL A  24     -13.051 -37.285  15.721  1.00 82.25           O  
ATOM    368  CG1 VAL A  24      -9.834 -37.174  15.984  1.00 82.25           C  
ATOM    369 HG11 VAL A  24      -8.757 -37.042  15.883  1.00 82.25           H  
ATOM    370 HG12 VAL A  24     -10.278 -37.099  14.991  1.00 82.25           H  
ATOM    371 HG13 VAL A  24     -10.237 -36.389  16.624  1.00 82.25           H  
ATOM    372  CG2 VAL A  24      -9.281 -38.649  17.857  1.00 82.25           C  
ATOM    373 HG21 VAL A  24      -9.542 -39.544  18.421  1.00 82.25           H  
ATOM    374 HG22 VAL A  24      -8.228 -38.705  17.582  1.00 82.25           H  
ATOM    375 HG23 VAL A  24      -9.452 -37.771  18.479  1.00 82.25           H  
ATOM    376  N   LEU A  25     -12.597 -39.244  14.730  1.00 74.93           N  
ATOM    377  H   LEU A  25     -12.066 -40.102  14.779  1.00 74.93           H  
ATOM    378  CA  LEU A  25     -13.397 -38.997  13.528  1.00 74.93           C  
ATOM    379  HA  LEU A  25     -13.367 -37.933  13.294  1.00 74.93           H  
ATOM    380  C   LEU A  25     -14.891 -39.334  13.693  1.00 74.93           C  
ATOM    381  CB  LEU A  25     -12.772 -39.774  12.365  1.00 74.93           C  
ATOM    382  HB2 LEU A  25     -13.458 -39.732  11.519  1.00 74.93           H  
ATOM    383  HB3 LEU A  25     -12.669 -40.814  12.677  1.00 74.93           H  
ATOM    384  O   LEU A  25     -15.676 -39.130  12.770  1.00 74.93           O  
ATOM    385  CG  LEU A  25     -11.395 -39.285  11.894  1.00 74.93           C  
ATOM    386  HG  LEU A  25     -10.663 -39.407  12.691  1.00 74.93           H  
ATOM    387  CD1 LEU A  25     -11.000 -40.168  10.713  1.00 74.93           C  
ATOM    388 HD11 LEU A  25     -10.724 -41.162  11.066  1.00 74.93           H  
ATOM    389 HD12 LEU A  25     -11.827 -40.249  10.008  1.00 74.93           H  
ATOM    390 HD13 LEU A  25     -10.169 -39.702  10.183  1.00 74.93           H  
ATOM    391  CD2 LEU A  25     -11.389 -37.823  11.442  1.00 74.93           C  
ATOM    392 HD21 LEU A  25     -10.409 -37.556  11.046  1.00 74.93           H  
ATOM    393 HD22 LEU A  25     -11.594 -37.164  12.286  1.00 74.93           H  
ATOM    394 HD23 LEU A  25     -12.136 -37.668  10.664  1.00 74.93           H  
ATOM    395  N   GLY A  26     -15.307 -39.853  14.852  1.00 73.50           N  
ATOM    396  H   GLY A  26     -14.614 -40.013  15.569  1.00 73.50           H  
ATOM    397  CA  GLY A  26     -16.707 -40.174  15.149  1.00 73.50           C  
ATOM    398  HA2 GLY A  26     -17.339 -39.352  14.814  1.00 73.50           H  
ATOM    399  HA3 GLY A  26     -16.810 -40.270  16.229  1.00 73.50           H  
ATOM    400  C   GLY A  26     -17.231 -41.469  14.512  1.00 73.50           C  
ATOM    401  O   GLY A  26     -18.443 -41.632  14.355  1.00 73.50           O  
ATOM    402  N   HIS A  27     -16.354 -42.408  14.157  1.00 75.63           N  
ATOM    403  H   HIS A  27     -15.385 -42.245  14.388  1.00 75.63           H  
ATOM    404  CA  HIS A  27     -16.737 -43.740  13.691  1.00 75.63           C  
ATOM    405  HA  HIS A  27     -17.636 -43.643  13.083  1.00 75.63           H  
ATOM    406  C   HIS A  27     -17.066 -44.671  14.873  1.00 75.63           C  
ATOM    407  CB  HIS A  27     -15.637 -44.318  12.791  1.00 75.63           C  
ATOM    408  HB2 HIS A  27     -15.855 -45.367  12.589  1.00 75.63           H  
ATOM    409  HB3 HIS A  27     -14.683 -44.273  13.316  1.00 75.63           H  
ATOM    410  O   HIS A  27     -16.297 -44.789  15.821  1.00 75.63           O  
ATOM    411  CG  HIS A  27     -15.505 -43.602  11.471  1.00 75.63           C  
ATOM    412  CD2 HIS A  27     -14.551 -42.686  11.125  1.00 75.63           C  
ATOM    413  HD2 HIS A  27     -13.765 -42.322  11.770  1.00 75.63           H  
ATOM    414  ND1 HIS A  27     -16.327 -43.749  10.378  1.00 75.63           N  
ATOM    415  HD1 HIS A  27     -17.122 -44.368  10.311  1.00 75.63           H  
ATOM    416  CE1 HIS A  27     -15.869 -42.949   9.400  1.00 75.63           C  
ATOM    417  HE1 HIS A  27     -16.301 -42.854   8.415  1.00 75.63           H  
ATOM    418  NE2 HIS A  27     -14.774 -42.297   9.803  1.00 75.63           N  
ATOM    419  N   GLY A  28     -18.218 -45.355  14.816  1.00 70.39           N  
ATOM    420  H   GLY A  28     -18.833 -45.181  14.035  1.00 70.39           H  
ATOM    421  CA  GLY A  28     -18.664 -46.283  15.872  1.00 70.39           C  
ATOM    422  HA2 GLY A  28     -19.748 -46.382  15.817  1.00 70.39           H  
ATOM    423  HA3 GLY A  28     -18.409 -45.866  16.846  1.00 70.39           H  
ATOM    424  C   GLY A  28     -18.064 -47.693  15.800  1.00 70.39           C  
ATOM    425  O   GLY A  28     -18.154 -48.441  16.769  1.00 70.39           O  
ATOM    426  N   ASP A  29     -17.477 -48.051  14.660  1.00 72.80           N  
ATOM    427  H   ASP A  29     -17.372 -47.353  13.938  1.00 72.80           H  
ATOM    428  CA  ASP A  29     -16.746 -49.297  14.438  1.00 72.80           C  
ATOM    429  HA  ASP A  29     -16.536 -49.785  15.390  1.00 72.80           H  
ATOM    430  C   ASP A  29     -15.415 -48.933  13.777  1.00 72.80           C  
ATOM    431  CB  ASP A  29     -17.592 -50.254  13.579  1.00 72.80           C  
ATOM    432  HB2 ASP A  29     -17.783 -49.790  12.612  1.00 72.80           H  
ATOM    433  HB3 ASP A  29     -18.552 -50.404  14.074  1.00 72.80           H  
ATOM    434  O   ASP A  29     -15.385 -48.255  12.743  1.00 72.80           O  
ATOM    435  CG  ASP A  29     -16.951 -51.629  13.352  1.00 72.80           C  
ATOM    436  OD1 ASP A  29     -15.844 -51.869  13.875  1.00 72.80           O  
ATOM    437  OD2 ASP A  29     -17.579 -52.437  12.632  1.00 72.80           O  
ATOM    438  N   ASP A  30     -14.313 -49.350  14.387  1.00 69.72           N  
ATOM    439  H   ASP A  30     -14.393 -50.065  15.096  1.00 69.72           H  
ATOM    440  CA  ASP A  30     -12.971 -49.091  13.886  1.00 69.72           C  
ATOM    441  HA  ASP A  30     -12.920 -48.047  13.578  1.00 69.72           H  
ATOM    442  C   ASP A  30     -12.662 -49.935  12.642  1.00 69.72           C  
ATOM    443  CB  ASP A  30     -11.954 -49.288  15.021  1.00 69.72           C  
ATOM    444  HB2 ASP A  30     -12.254 -48.674  15.871  1.00 69.72           H  
ATOM    445  HB3 ASP A  30     -10.986 -48.921  14.679  1.00 69.72           H  
ATOM    446  O   ASP A  30     -11.766 -49.582  11.874  1.00 69.72           O  
ATOM    447  CG  ASP A  30     -11.798 -50.738  15.491  1.00 69.72           C  
ATOM    448  OD1 ASP A  30     -12.791 -51.493  15.448  1.00 69.72           O  
ATOM    449  OD2 ASP A  30     -10.656 -51.086  15.861  1.00 69.72           O  
ATOM    450  N   ALA A  31     -13.448 -50.984  12.364  1.00 73.34           N  
ATOM    451  H   ALA A  31     -14.138 -51.247  13.053  1.00 73.34           H  
ATOM    452  CA  ALA A  31     -13.327 -51.819  11.172  1.00 73.34           C  
ATOM    453  HA  ALA A  31     -12.356 -52.313  11.209  1.00 73.34           H  
ATOM    454  C   ALA A  31     -13.404 -51.039   9.849  1.00 73.34           C  
ATOM    455  CB  ALA A  31     -14.385 -52.922  11.216  1.00 73.34           C  
ATOM    456  HB1 ALA A  31     -14.328 -53.454  12.166  1.00 73.34           H  
ATOM    457  HB2 ALA A  31     -15.379 -52.485  11.119  1.00 73.34           H  
ATOM    458  HB3 ALA A  31     -14.225 -53.625  10.399  1.00 73.34           H  
ATOM    459  O   ALA A  31     -12.814 -51.484   8.862  1.00 73.34           O  
ATOM    460  N   ALA A  32     -14.072 -49.881   9.828  1.00 68.61           N  
ATOM    461  H   ALA A  32     -14.503 -49.574  10.688  1.00 68.61           H  
ATOM    462  CA  ALA A  32     -14.215 -49.037   8.641  1.00 68.61           C  
ATOM    463  HA  ALA A  32     -14.374 -49.678   7.774  1.00 68.61           H  
ATOM    464  C   ALA A  32     -12.981 -48.169   8.333  1.00 68.61           C  
ATOM    465  CB  ALA A  32     -15.462 -48.168   8.830  1.00 68.61           C  
ATOM    466  HB1 ALA A  32     -15.330 -47.512   9.690  1.00 68.61           H  
ATOM    467  HB2 ALA A  32     -15.623 -47.559   7.939  1.00 68.61           H  
ATOM    468  HB3 ALA A  32     -16.335 -48.801   8.991  1.00 68.61           H  
ATOM    469  O   ALA A  32     -12.865 -47.642   7.228  1.00 68.61           O  
ATOM    470  N   ILE A  33     -12.065 -48.002   9.289  1.00 80.80           N  
ATOM    471  H   ILE A  33     -12.184 -48.475  10.174  1.00 80.80           H  
ATOM    472  CA  ILE A  33     -10.912 -47.117   9.120  1.00 80.80           C  
ATOM    473  HA  ILE A  33     -11.184 -46.297   8.456  1.00 80.80           H  
ATOM    474  C   ILE A  33      -9.776 -47.876   8.457  1.00 80.80           C  
ATOM    475  CB  ILE A  33     -10.514 -46.492  10.467  1.00 80.80           C  
ATOM    476  HB  ILE A  33     -10.338 -47.289  11.190  1.00 80.80           H  
ATOM    477  O   ILE A  33      -9.193 -48.775   9.053  1.00 80.80           O  
ATOM    478  CG1 ILE A  33     -11.705 -45.640  10.973  1.00 80.80           C  
ATOM    479 HG12 ILE A  33     -12.408 -45.450  10.162  1.00 80.80           H  
ATOM    480 HG13 ILE A  33     -12.238 -46.206  11.737  1.00 80.80           H  
ATOM    481  CG2 ILE A  33      -9.197 -45.711  10.315  1.00 80.80           C  
ATOM    482 HG21 ILE A  33      -9.299 -44.920   9.572  1.00 80.80           H  
ATOM    483 HG22 ILE A  33      -8.912 -45.281  11.275  1.00 80.80           H  
ATOM    484 HG23 ILE A  33      -8.390 -46.375  10.005  1.00 80.80           H  
ATOM    485  CD1 ILE A  33     -11.335 -44.275  11.541  1.00 80.80           C  
ATOM    486 HD11 ILE A  33     -12.248 -43.773  11.859  1.00 80.80           H  
ATOM    487 HD12 ILE A  33     -10.674 -44.405  12.398  1.00 80.80           H  
ATOM    488 HD13 ILE A  33     -10.862 -43.655  10.780  1.00 80.80           H  
ATOM    489  N   ASP A  34      -9.429 -47.526   7.230  1.00 79.04           N  
ATOM    490  H   ASP A  34      -9.930 -46.787   6.758  1.00 79.04           H  
ATOM    491  CA  ASP A  34      -8.238 -48.084   6.599  1.00 79.04           C  
ATOM    492  HA  ASP A  34      -8.273 -49.170   6.682  1.00 79.04           H  
ATOM    493  C   ASP A  34      -6.974 -47.588   7.326  1.00 79.04           C  
ATOM    494  CB  ASP A  34      -8.259 -47.749   5.111  1.00 79.04           C  
ATOM    495  HB2 ASP A  34      -8.175 -46.669   4.986  1.00 79.04           H  
ATOM    496  HB3 ASP A  34      -9.220 -48.058   4.701  1.00 79.04           H  
ATOM    497  O   ASP A  34      -6.802 -46.390   7.550  1.00 79.04           O  
ATOM    498  CG  ASP A  34      -7.152 -48.461   4.333  1.00 79.04           C  
ATOM    499  OD1 ASP A  34      -6.230 -49.008   4.983  1.00 79.04           O  
ATOM    500  OD2 ASP A  34      -7.270 -48.450   3.093  1.00 79.04           O  
ATOM    501  N   ARG A  35      -6.109 -48.521   7.738  1.00 80.93           N  
ATOM    502  H   ARG A  35      -6.190 -49.426   7.297  1.00 80.93           H  
ATOM    503  CA  ARG A  35      -4.913 -48.221   8.536  1.00 80.93           C  
ATOM    504  HA  ARG A  35      -5.184 -47.477   9.285  1.00 80.93           H  
ATOM    505  C   ARG A  35      -3.786 -47.603   7.717  1.00 80.93           C  
ATOM    506  CB  ARG A  35      -4.391 -49.486   9.218  1.00 80.93           C  
ATOM    507  HB2 ARG A  35      -3.445 -49.246   9.704  1.00 80.93           H  
ATOM    508  HB3 ARG A  35      -4.196 -50.243   8.458  1.00 80.93           H  
ATOM    509  O   ARG A  35      -2.935 -46.922   8.290  1.00 80.93           O  
ATOM    510  CG  ARG A  35      -5.345 -50.047  10.277  1.00 80.93           C  
ATOM    511  HG2 ARG A  35      -5.523 -49.298  11.049  1.00 80.93           H  
ATOM    512  HG3 ARG A  35      -6.290 -50.340   9.819  1.00 80.93           H  
ATOM    513  CD  ARG A  35      -4.655 -51.269  10.879  1.00 80.93           C  
ATOM    514  HD2 ARG A  35      -4.481 -51.988  10.079  1.00 80.93           H  
ATOM    515  HD3 ARG A  35      -3.690 -50.959  11.278  1.00 80.93           H  
ATOM    516  NE  ARG A  35      -5.441 -51.907  11.949  1.00 80.93           N  
ATOM    517  HE  ARG A  35      -6.287 -51.446  12.251  1.00 80.93           H  
ATOM    518  NH1 ARG A  35      -4.029 -53.687  12.186  1.00 80.93           N  
ATOM    519 HH11 ARG A  35      -3.419 -53.309  11.476  1.00 80.93           H  
ATOM    520 HH12 ARG A  35      -3.828 -54.626  12.500  1.00 80.93           H  
ATOM    521  NH2 ARG A  35      -5.860 -53.618  13.413  1.00 80.93           N  
ATOM    522 HH21 ARG A  35      -5.515 -54.509  13.743  1.00 80.93           H  
ATOM    523 HH22 ARG A  35      -6.686 -53.176  13.791  1.00 80.93           H  
ATOM    524  CZ  ARG A  35      -5.116 -53.054  12.513  1.00 80.93           C  
ATOM    525  N   ASP A  36      -3.786 -47.834   6.410  1.00 79.44           N  
ATOM    526  H   ASP A  36      -4.518 -48.403   6.011  1.00 79.44           H  
ATOM    527  CA  ASP A  36      -2.751 -47.341   5.502  1.00 79.44           C  
ATOM    528  HA  ASP A  36      -1.878 -47.042   6.082  1.00 79.44           H  
ATOM    529  C   ASP A  36      -3.191 -46.085   4.746  1.00 79.44           C  
ATOM    530  CB  ASP A  36      -2.300 -48.482   4.584  1.00 79.44           C  
ATOM    531  HB2 ASP A  36      -3.157 -48.862   4.028  1.00 79.44           H  
ATOM    532  HB3 ASP A  36      -1.566 -48.104   3.874  1.00 79.44           H  
ATOM    533  O   ASP A  36      -2.400 -45.469   4.033  1.00 79.44           O  
ATOM    534  CG  ASP A  36      -1.654 -49.609   5.398  1.00 79.44           C  
ATOM    535  OD1 ASP A  36      -0.819 -49.290   6.284  1.00 79.44           O  
ATOM    536  OD2 ASP A  36      -2.006 -50.786   5.179  1.00 79.44           O  
ATOM    537  N   ARG A  37      -4.434 -45.643   4.958  1.00 80.48           N  
ATOM    538  H   ARG A  37      -5.024 -46.178   5.580  1.00 80.48           H  
ATOM    539  CA  ARG A  37      -4.926 -44.377   4.429  1.00 80.48           C  
ATOM    540  HA  ARG A  37      -4.550 -44.290   3.410  1.00 80.48           H  
ATOM    541  C   ARG A  37      -4.366 -43.212   5.233  1.00 80.48           C  
ATOM    542  CB  ARG A  37      -6.450 -44.421   4.385  1.00 80.48           C  
ATOM    543  HB2 ARG A  37      -6.729 -45.380   3.950  1.00 80.48           H  
ATOM    544  HB3 ARG A  37      -6.859 -44.351   5.393  1.00 80.48           H  
ATOM    545  O   ARG A  37      -4.282 -43.271   6.462  1.00 80.48           O  
ATOM    546  CG  ARG A  37      -7.021 -43.320   3.493  1.00 80.48           C  
ATOM    547  HG2 ARG A  37      -6.912 -42.352   3.982  1.00 80.48           H  
ATOM    548  HG3 ARG A  37      -6.483 -43.312   2.545  1.00 80.48           H  
ATOM    549  CD  ARG A  37      -8.498 -43.604   3.226  1.00 80.48           C  
ATOM    550  HD2 ARG A  37      -9.058 -43.413   4.141  1.00 80.48           H  
ATOM    551  HD3 ARG A  37      -8.616 -44.652   2.950  1.00 80.48           H  
ATOM    552  NE  ARG A  37      -9.001 -42.769   2.127  1.00 80.48           N  
ATOM    553  HE  ARG A  37      -8.306 -42.287   1.576  1.00 80.48           H  
ATOM    554  NH1 ARG A  37     -11.236 -43.111   2.503  1.00 80.48           N  
ATOM    555 HH11 ARG A  37     -12.200 -42.897   2.292  1.00 80.48           H  
ATOM    556 HH12 ARG A  37     -10.986 -43.648   3.321  1.00 80.48           H  
ATOM    557  NH2 ARG A  37     -10.576 -41.857   0.773  1.00 80.48           N  
ATOM    558 HH21 ARG A  37     -11.542 -41.642   0.572  1.00 80.48           H  
ATOM    559 HH22 ARG A  37      -9.836 -41.383   0.274  1.00 80.48           H  
ATOM    560  CZ  ARG A  37     -10.266 -42.583   1.808  1.00 80.48           C  
ATOM    561  N   ALA A  38      -3.979 -42.151   4.530  1.00 77.82           N  
ATOM    562  H   ALA A  38      -4.074 -42.144   3.525  1.00 77.82           H  
ATOM    563  CA  ALA A  38      -3.431 -40.983   5.189  1.00 77.82           C  
ATOM    564  HA  ALA A  38      -2.619 -41.349   5.817  1.00 77.82           H  
ATOM    565  C   ALA A  38      -4.492 -40.310   6.070  1.00 77.82           C  
ATOM    566  CB  ALA A  38      -2.820 -40.024   4.165  1.00 77.82           C  
ATOM    567  HB1 ALA A  38      -2.077 -40.548   3.563  1.00 77.82           H  
ATOM    568  HB2 ALA A  38      -3.598 -39.632   3.510  1.00 77.82           H  
ATOM    569  HB3 ALA A  38      -2.337 -39.195   4.682  1.00 77.82           H  
ATOM    570  O   ALA A  38      -5.653 -40.198   5.680  1.00 77.82           O  
ATOM    571  N   PHE A  39      -4.097 -39.790   7.227  1.00 81.28           N  
ATOM    572  H   PHE A  39      -3.156 -39.992   7.534  1.00 81.28           H  
ATOM    573  CA  PHE A  39      -4.968 -39.082   8.153  1.00 81.28           C  
ATOM    574  HA  PHE A  39      -5.738 -39.768   8.507  1.00 81.28           H  
ATOM    575  C   PHE A  39      -5.699 -37.929   7.462  1.00 81.28           C  
ATOM    576  CB  PHE A  39      -4.125 -38.614   9.345  1.00 81.28           C  
ATOM    577  HB2 PHE A  39      -4.711 -37.904   9.929  1.00 81.28           H  
ATOM    578  HB3 PHE A  39      -3.240 -38.091   8.982  1.00 81.28           H  
ATOM    579  O   PHE A  39      -6.910 -37.796   7.606  1.00 81.28           O  
ATOM    580  CG  PHE A  39      -3.715 -39.734  10.282  1.00 81.28           C  
ATOM    581  CD1 PHE A  39      -4.707 -40.527  10.876  1.00 81.28           C  
ATOM    582  HD1 PHE A  39      -5.749 -40.360  10.646  1.00 81.28           H  
ATOM    583  CD2 PHE A  39      -2.367 -39.975  10.607  1.00 81.28           C  
ATOM    584  HD2 PHE A  39      -1.586 -39.383  10.154  1.00 81.28           H  
ATOM    585  CE1 PHE A  39      -4.352 -41.566  11.741  1.00 81.28           C  
ATOM    586  HE1 PHE A  39      -5.131 -42.219  12.105  1.00 81.28           H  
ATOM    587  CE2 PHE A  39      -2.025 -40.967  11.544  1.00 81.28           C  
ATOM    588  HE2 PHE A  39      -0.999 -41.124  11.841  1.00 81.28           H  
ATOM    589  CZ  PHE A  39      -3.016 -41.778  12.102  1.00 81.28           C  
ATOM    590  HZ  PHE A  39      -2.751 -42.566  12.792  1.00 81.28           H  
ATOM    591  N   ARG A  40      -5.008 -37.163   6.610  1.00 65.33           N  
ATOM    592  H   ARG A  40      -4.018 -37.340   6.518  1.00 65.33           H  
ATOM    593  CA  ARG A  40      -5.628 -36.095   5.813  1.00 65.33           C  
ATOM    594  HA  ARG A  40      -6.062 -35.361   6.492  1.00 65.33           H  
ATOM    595  C   ARG A  40      -6.785 -36.602   4.936  1.00 65.33           C  
ATOM    596  CB  ARG A  40      -4.534 -35.419   4.979  1.00 65.33           C  
ATOM    597  HB2 ARG A  40      -4.155 -36.129   4.244  1.00 65.33           H  
ATOM    598  HB3 ARG A  40      -3.715 -35.127   5.637  1.00 65.33           H  
ATOM    599  O   ARG A  40      -7.812 -35.939   4.846  1.00 65.33           O  
ATOM    600  CG  ARG A  40      -5.056 -34.169   4.262  1.00 65.33           C  
ATOM    601  HG2 ARG A  40      -5.411 -33.442   4.993  1.00 65.33           H  
ATOM    602  HG3 ARG A  40      -5.878 -34.444   3.601  1.00 65.33           H  
ATOM    603  CD  ARG A  40      -3.937 -33.556   3.420  1.00 65.33           C  
ATOM    604  HD2 ARG A  40      -3.164 -33.165   4.082  1.00 65.33           H  
ATOM    605  HD3 ARG A  40      -3.509 -34.348   2.805  1.00 65.33           H  
ATOM    606  NE  ARG A  40      -4.454 -32.479   2.559  1.00 65.33           N  
ATOM    607  HE  ARG A  40      -5.292 -32.015   2.879  1.00 65.33           H  
ATOM    608  NH1 ARG A  40      -2.891 -32.656   0.885  1.00 65.33           N  
ATOM    609 HH11 ARG A  40      -2.465 -33.426   1.382  1.00 65.33           H  
ATOM    610 HH12 ARG A  40      -2.544 -32.384  -0.024  1.00 65.33           H  
ATOM    611  NH2 ARG A  40      -4.533 -31.157   0.709  1.00 65.33           N  
ATOM    612 HH21 ARG A  40      -5.353 -30.699   1.080  1.00 65.33           H  
ATOM    613 HH22 ARG A  40      -4.140 -30.859  -0.172  1.00 65.33           H  
ATOM    614  CZ  ARG A  40      -3.958 -32.105   1.393  1.00 65.33           C  
ATOM    615  N   ASP A  41      -6.654 -37.792   4.352  1.00 71.15           N  
ATOM    616  H   ASP A  41      -5.813 -38.325   4.520  1.00 71.15           H  
ATOM    617  CA  ASP A  41      -7.690 -38.407   3.506  1.00 71.15           C  
ATOM    618  HA  ASP A  41      -8.154 -37.634   2.894  1.00 71.15           H  
ATOM    619  C   ASP A  41      -8.796 -39.089   4.320  1.00 71.15           C  
ATOM    620  CB  ASP A  41      -7.059 -39.444   2.571  1.00 71.15           C  
ATOM    621  HB2 ASP A  41      -6.628 -40.244   3.174  1.00 71.15           H  
ATOM    622  HB3 ASP A  41      -7.839 -39.879   1.947  1.00 71.15           H  
ATOM    623  O   ASP A  41      -9.894 -39.324   3.812  1.00 71.15           O  
ATOM    624  CG  ASP A  41      -5.978 -38.874   1.658  1.00 71.15           C  
ATOM    625  OD1 ASP A  41      -6.093 -37.694   1.259  1.00 71.15           O  
ATOM    626  OD2 ASP A  41      -5.044 -39.652   1.370  1.00 71.15           O  
ATOM    627  N   LEU A  42      -8.514 -39.406   5.586  1.00 72.68           N  
ATOM    628  H   LEU A  42      -7.569 -39.254   5.907  1.00 72.68           H  
ATOM    629  CA  LEU A  42      -9.511 -39.821   6.570  1.00 72.68           C  
ATOM    630  HA  LEU A  42     -10.239 -40.466   6.078  1.00 72.68           H  
ATOM    631  C   LEU A  42     -10.323 -38.627   7.113  1.00 72.68           C  
ATOM    632  CB  LEU A  42      -8.824 -40.623   7.695  1.00 72.68           C  
ATOM    633  HB2 LEU A  42      -9.571 -40.839   8.459  1.00 72.68           H  
ATOM    634  HB3 LEU A  42      -8.051 -40.003   8.149  1.00 72.68           H  
ATOM    635  O   LEU A  42     -11.300 -38.841   7.822  1.00 72.68           O  
ATOM    636  CG  LEU A  42      -8.207 -41.970   7.283  1.00 72.68           C  
ATOM    637  HG  LEU A  42      -7.558 -41.844   6.417  1.00 72.68           H  
ATOM    638  CD1 LEU A  42      -7.382 -42.541   8.438  1.00 72.68           C  
ATOM    639 HD11 LEU A  42      -6.978 -43.513   8.156  1.00 72.68           H  
ATOM    640 HD12 LEU A  42      -6.542 -41.880   8.652  1.00 72.68           H  
ATOM    641 HD13 LEU A  42      -8.000 -42.648   9.330  1.00 72.68           H  
ATOM    642  CD2 LEU A  42      -9.298 -42.990   6.941  1.00 72.68           C  
ATOM    643 HD21 LEU A  42      -8.838 -43.947   6.693  1.00 72.68           H  
ATOM    644 HD22 LEU A  42      -9.958 -43.124   7.798  1.00 72.68           H  
ATOM    645 HD23 LEU A  42      -9.885 -42.637   6.093  1.00 72.68           H  
ATOM    646  N   GLY A  43      -9.965 -37.389   6.754  1.00 66.84           N  
ATOM    647  H   GLY A  43      -9.164 -37.282   6.148  1.00 66.84           H  
ATOM    648  CA  GLY A  43     -10.654 -36.173   7.189  1.00 66.84           C  
ATOM    649  HA2 GLY A  43     -10.657 -35.464   6.361  1.00 66.84           H  
ATOM    650  HA3 GLY A  43     -11.687 -36.399   7.452  1.00 66.84           H  
ATOM    651  C   GLY A  43     -10.002 -35.483   8.383  1.00 66.84           C  
ATOM    652  O   GLY A  43     -10.647 -34.652   9.018  1.00 66.84           O  
ATOM    653  N   PHE A  44      -8.741 -35.805   8.691  1.00 70.81           N  
ATOM    654  H   PHE A  44      -8.251 -36.499   8.146  1.00 70.81           H  
ATOM    655  CA  PHE A  44      -8.014 -35.083   9.724  1.00 70.81           C  
ATOM    656  HA  PHE A  44      -8.682 -35.014  10.583  1.00 70.81           H  
ATOM    657  C   PHE A  44      -7.669 -33.667   9.272  1.00 70.81           C  
ATOM    658  CB  PHE A  44      -6.754 -35.809  10.198  1.00 70.81           C  
ATOM    659  HB2 PHE A  44      -6.124 -35.081  10.708  1.00 70.81           H  
ATOM    660  HB3 PHE A  44      -6.176 -36.158   9.343  1.00 70.81           H  
ATOM    661  O   PHE A  44      -6.954 -33.447   8.292  1.00 70.81           O  
ATOM    662  CG  PHE A  44      -7.033 -36.936  11.165  1.00 70.81           C  
ATOM    663  CD1 PHE A  44      -6.725 -36.758  12.519  1.00 70.81           C  
ATOM    664  HD1 PHE A  44      -6.268 -35.833  12.838  1.00 70.81           H  
ATOM    665  CD2 PHE A  44      -7.646 -38.127  10.750  1.00 70.81           C  
ATOM    666  HD2 PHE A  44      -7.936 -38.264   9.718  1.00 70.81           H  
ATOM    667  CE1 PHE A  44      -7.052 -37.742  13.459  1.00 70.81           C  
ATOM    668  HE1 PHE A  44      -6.855 -37.551  14.503  1.00 70.81           H  
ATOM    669  CE2 PHE A  44      -7.941 -39.126  11.685  1.00 70.81           C  
ATOM    670  HE2 PHE A  44      -8.424 -40.029  11.343  1.00 70.81           H  
ATOM    671  CZ  PHE A  44      -7.664 -38.933  13.048  1.00 70.81           C  
ATOM    672  HZ  PHE A  44      -7.942 -39.678  13.779  1.00 70.81           H  
ATOM    673  N   ASP A  45      -8.145 -32.719  10.058  1.00 52.63           N  
ATOM    674  H   ASP A  45      -8.710 -33.039  10.832  1.00 52.63           H  
ATOM    675  CA  ASP A  45      -7.667 -31.352  10.142  1.00 52.63           C  
ATOM    676  HA  ASP A  45      -7.118 -31.108   9.232  1.00 52.63           H  
ATOM    677  C   ASP A  45      -6.692 -31.190  11.326  1.00 52.63           C  
ATOM    678  CB  ASP A  45      -8.884 -30.415  10.221  1.00 52.63           C  
ATOM    679  HB2 ASP A  45      -8.536 -29.382  10.204  1.00 52.63           H  
ATOM    680  HB3 ASP A  45      -9.490 -30.564   9.327  1.00 52.63           H  
ATOM    681  O   ASP A  45      -6.339 -32.143  12.026  1.00 52.63           O  
ATOM    682  CG  ASP A  45      -9.771 -30.610  11.460  1.00 52.63           C  
ATOM    683  OD1 ASP A  45      -9.284 -31.163  12.480  1.00 52.63           O  
ATOM    684  OD2 ASP A  45     -10.924 -30.145  11.407  1.00 52.63           O  
ATOM    685  N   SER A  46      -6.239 -29.962  11.577  1.00 50.57           N  
ATOM    686  H   SER A  46      -6.493 -29.204  10.961  1.00 50.57           H  
ATOM    687  CA  SER A  46      -5.315 -29.680  12.681  1.00 50.57           C  
ATOM    688  HA  SER A  46      -4.414 -30.278  12.544  1.00 50.57           H  
ATOM    689  C   SER A  46      -5.892 -30.020  14.063  1.00 50.57           C  
ATOM    690  CB  SER A  46      -4.918 -28.202  12.658  1.00 50.57           C  
ATOM    691  HB2 SER A  46      -5.787 -27.587  12.891  1.00 50.57           H  
ATOM    692  HB3 SER A  46      -4.150 -28.027  13.412  1.00 50.57           H  
ATOM    693  O   SER A  46      -5.136 -30.370  14.966  1.00 50.57           O  
ATOM    694  OG  SER A  46      -4.418 -27.838  11.382  1.00 50.57           O  
ATOM    695  HG  SER A  46      -4.070 -26.945  11.438  1.00 50.57           H  
ATOM    696  N   MET A  47      -7.211 -29.931  14.252  1.00 54.09           N  
ATOM    697  H   MET A  47      -7.812 -29.843  13.445  1.00 54.09           H  
ATOM    698  CA  MET A  47      -7.849 -30.145  15.556  1.00 54.09           C  
ATOM    699  HA  MET A  47      -7.222 -29.699  16.329  1.00 54.09           H  
ATOM    700  C   MET A  47      -7.961 -31.626  15.872  1.00 54.09           C  
ATOM    701  CB  MET A  47      -9.234 -29.482  15.572  1.00 54.09           C  
ATOM    702  HB2 MET A  47     -10.030 -30.225  15.623  1.00 54.09           H  
ATOM    703  HB3 MET A  47      -9.369 -28.930  14.642  1.00 54.09           H  
ATOM    704  O   MET A  47      -7.537 -32.080  16.931  1.00 54.09           O  
ATOM    705  CG  MET A  47      -9.361 -28.532  16.766  1.00 54.09           C  
ATOM    706  HG2 MET A  47      -8.424 -27.986  16.881  1.00 54.09           H  
ATOM    707  HG3 MET A  47      -9.516 -29.118  17.672  1.00 54.09           H  
ATOM    708  SD  MET A  47     -10.674 -27.291  16.630  1.00 54.09           S  
ATOM    709  CE  MET A  47     -10.205 -26.477  15.075  1.00 54.09           C  
ATOM    710  HE1 MET A  47     -10.434 -27.122  14.226  1.00 54.09           H  
ATOM    711  HE2 MET A  47     -10.776 -25.554  14.969  1.00 54.09           H  
ATOM    712  HE3 MET A  47      -9.142 -26.238  15.089  1.00 54.09           H  
ATOM    713  N   THR A  48      -8.462 -32.391  14.912  1.00 69.95           N  
ATOM    714  H   THR A  48      -8.783 -31.938  14.069  1.00 69.95           H  
ATOM    715  CA  THR A  48      -8.500 -33.853  14.981  1.00 69.95           C  
ATOM    716  HA  THR A  48      -9.037 -34.154  15.880  1.00 69.95           H  
ATOM    717  C   THR A  48      -7.090 -34.437  15.082  1.00 69.95           C  
ATOM    718  CB  THR A  48      -9.239 -34.425  13.768  1.00 69.95           C  
ATOM    719  HB  THR A  48      -9.085 -35.503  13.716  1.00 69.95           H  
ATOM    720  O   THR A  48      -6.880 -35.387  15.835  1.00 69.95           O  
ATOM    721  CG2 THR A  48     -10.736 -34.135  13.798  1.00 69.95           C  
ATOM    722 HG21 THR A  48     -11.200 -34.541  12.899  1.00 69.95           H  
ATOM    723 HG22 THR A  48     -11.187 -34.608  14.670  1.00 69.95           H  
ATOM    724 HG23 THR A  48     -10.920 -33.061  13.834  1.00 69.95           H  
ATOM    725  OG1 THR A  48      -8.748 -33.827  12.605  1.00 69.95           O  
ATOM    726  HG1 THR A  48      -9.011 -32.904  12.621  1.00 69.95           H  
ATOM    727  N   ALA A  49      -6.087 -33.835  14.428  1.00 70.25           N  
ATOM    728  H   ALA A  49      -6.310 -33.120  13.751  1.00 70.25           H  
ATOM    729  CA  ALA A  49      -4.693 -34.253  14.579  1.00 70.25           C  
ATOM    730  HA  ALA A  49      -4.632 -35.313  14.331  1.00 70.25           H  
ATOM    731  C   ALA A  49      -4.196 -34.095  16.026  1.00 70.25           C  
ATOM    732  CB  ALA A  49      -3.822 -33.474  13.587  1.00 70.25           C  
ATOM    733  HB1 ALA A  49      -3.934 -32.402  13.750  1.00 70.25           H  
ATOM    734  HB2 ALA A  49      -4.120 -33.712  12.566  1.00 70.25           H  
ATOM    735  HB3 ALA A  49      -2.774 -33.738  13.727  1.00 70.25           H  
ATOM    736  O   ALA A  49      -3.615 -35.021  16.600  1.00 70.25           O  
ATOM    737  N   VAL A  50      -4.479 -32.947  16.648  1.00 67.35           N  
ATOM    738  H   VAL A  50      -4.957 -32.225  16.128  1.00 67.35           H  
ATOM    739  CA  VAL A  50      -4.138 -32.697  18.053  1.00 67.35           C  
ATOM    740  HA  VAL A  50      -3.087 -32.948  18.196  1.00 67.35           H  
ATOM    741  C   VAL A  50      -4.934 -33.602  18.996  1.00 67.35           C  
ATOM    742  CB  VAL A  50      -4.317 -31.205  18.396  1.00 67.35           C  
ATOM    743  HB  VAL A  50      -5.290 -30.861  18.044  1.00 67.35           H  
ATOM    744  O   VAL A  50      -4.356 -34.109  19.961  1.00 67.35           O  
ATOM    745  CG1 VAL A  50      -4.221 -30.928  19.903  1.00 67.35           C  
ATOM    746 HG11 VAL A  50      -5.097 -31.342  20.403  1.00 67.35           H  
ATOM    747 HG12 VAL A  50      -3.316 -31.378  20.310  1.00 67.35           H  
ATOM    748 HG13 VAL A  50      -4.216 -29.853  20.084  1.00 67.35           H  
ATOM    749  CG2 VAL A  50      -3.220 -30.376  17.715  1.00 67.35           C  
ATOM    750 HG21 VAL A  50      -2.240 -30.648  18.108  1.00 67.35           H  
ATOM    751 HG22 VAL A  50      -3.222 -30.554  16.640  1.00 67.35           H  
ATOM    752 HG23 VAL A  50      -3.397 -29.314  17.885  1.00 67.35           H  
ATOM    753  N   ASP A  51      -6.217 -33.852  18.724  1.00 69.57           N  
ATOM    754  H   ASP A  51      -6.656 -33.375  17.950  1.00 69.57           H  
ATOM    755  CA  ASP A  51      -7.047 -34.721  19.565  1.00 69.57           C  
ATOM    756  HA  ASP A  51      -6.943 -34.370  20.592  1.00 69.57           H  
ATOM    757  C   ASP A  51      -6.555 -36.172  19.533  1.00 69.57           C  
ATOM    758  CB  ASP A  51      -8.538 -34.621  19.188  1.00 69.57           C  
ATOM    759  HB2 ASP A  51      -8.808 -33.571  19.076  1.00 69.57           H  
ATOM    760  HB3 ASP A  51      -8.709 -35.125  18.237  1.00 69.57           H  
ATOM    761  O   ASP A  51      -6.375 -36.789  20.585  1.00 69.57           O  
ATOM    762  CG  ASP A  51      -9.431 -35.232  20.285  1.00 69.57           C  
ATOM    763  OD1 ASP A  51      -9.101 -35.050  21.478  1.00 69.57           O  
ATOM    764  OD2 ASP A  51     -10.428 -35.925  19.968  1.00 69.57           O  
ATOM    765  N   LEU A  52      -6.212 -36.699  18.351  1.00 80.76           N  
ATOM    766  H   LEU A  52      -6.376 -36.156  17.515  1.00 80.76           H  
ATOM    767  CA  LEU A  52      -5.610 -38.028  18.232  1.00 80.76           C  
ATOM    768  HA  LEU A  52      -6.293 -38.750  18.679  1.00 80.76           H  
ATOM    769  C   LEU A  52      -4.298 -38.115  19.003  1.00 80.76           C  
ATOM    770  CB  LEU A  52      -5.405 -38.376  16.752  1.00 80.76           C  
ATOM    771  HB2 LEU A  52      -4.835 -37.582  16.270  1.00 80.76           H  
ATOM    772  HB3 LEU A  52      -6.393 -38.429  16.295  1.00 80.76           H  
ATOM    773  O   LEU A  52      -4.099 -39.042  19.786  1.00 80.76           O  
ATOM    774  CG  LEU A  52      -4.698 -39.721  16.513  1.00 80.76           C  
ATOM    775  HG  LEU A  52      -3.717 -39.717  16.989  1.00 80.76           H  
ATOM    776  CD1 LEU A  52      -5.523 -40.883  17.070  1.00 80.76           C  
ATOM    777 HD11 LEU A  52      -6.519 -40.883  16.628  1.00 80.76           H  
ATOM    778 HD12 LEU A  52      -5.024 -41.827  16.851  1.00 80.76           H  
ATOM    779 HD13 LEU A  52      -5.612 -40.799  18.153  1.00 80.76           H  
ATOM    780  CD2 LEU A  52      -4.487 -39.939  15.019  1.00 80.76           C  
ATOM    781 HD21 LEU A  52      -3.818 -39.177  14.619  1.00 80.76           H  
ATOM    782 HD22 LEU A  52      -5.437 -39.854  14.491  1.00 80.76           H  
ATOM    783 HD23 LEU A  52      -4.042 -40.918  14.839  1.00 80.76           H  
ATOM    784  N   ARG A  53      -3.420 -37.126  18.834  1.00 76.70           N  
ATOM    785  H   ARG A  53      -3.646 -36.400  18.170  1.00 76.70           H  
ATOM    786  CA  ARG A  53      -2.160 -37.054  19.575  1.00 76.70           C  
ATOM    787  HA  ARG A  53      -1.560 -37.931  19.333  1.00 76.70           H  
ATOM    788  C   ARG A  53      -2.393 -37.083  21.088  1.00 76.70           C  
ATOM    789  CB  ARG A  53      -1.428 -35.797  19.094  1.00 76.70           C  
ATOM    790  HB2 ARG A  53      -1.310 -35.876  18.013  1.00 76.70           H  
ATOM    791  HB3 ARG A  53      -2.033 -34.910  19.282  1.00 76.70           H  
ATOM    792  O   ARG A  53      -1.715 -37.822  21.802  1.00 76.70           O  
ATOM    793  CG  ARG A  53      -0.034 -35.611  19.696  1.00 76.70           C  
ATOM    794  HG2 ARG A  53       0.471 -36.577  19.706  1.00 76.70           H  
ATOM    795  HG3 ARG A  53       0.515 -34.952  19.023  1.00 76.70           H  
ATOM    796  CD  ARG A  53       0.019 -34.986  21.096  1.00 76.70           C  
ATOM    797  HD2 ARG A  53       1.068 -34.939  21.390  1.00 76.70           H  
ATOM    798  HD3 ARG A  53      -0.481 -35.626  21.823  1.00 76.70           H  
ATOM    799  NE  ARG A  53      -0.592 -33.644  21.127  1.00 76.70           N  
ATOM    800  HE  ARG A  53      -1.578 -33.596  20.913  1.00 76.70           H  
ATOM    801  NH1 ARG A  53       1.160 -32.496  22.076  1.00 76.70           N  
ATOM    802 HH11 ARG A  53       1.751 -33.307  21.967  1.00 76.70           H  
ATOM    803 HH12 ARG A  53       1.556 -31.624  22.397  1.00 76.70           H  
ATOM    804  NH2 ARG A  53      -0.740 -31.425  21.600  1.00 76.70           N  
ATOM    805 HH21 ARG A  53      -1.718 -31.456  21.351  1.00 76.70           H  
ATOM    806 HH22 ARG A  53      -0.371 -30.575  22.001  1.00 76.70           H  
ATOM    807  CZ  ARG A  53      -0.055 -32.534  21.601  1.00 76.70           C  
ATOM    808  N   ASN A  54      -3.349 -36.299  21.585  1.00 73.00           N  
ATOM    809  H   ASN A  54      -3.877 -35.732  20.937  1.00 73.00           H  
ATOM    810  CA  ASN A  54      -3.669 -36.216  23.012  1.00 73.00           C  
ATOM    811  HA  ASN A  54      -2.757 -36.012  23.573  1.00 73.00           H  
ATOM    812  C   ASN A  54      -4.238 -37.536  23.546  1.00 73.00           C  
ATOM    813  CB  ASN A  54      -4.663 -35.065  23.239  1.00 73.00           C  
ATOM    814  HB2 ASN A  54      -5.511 -35.178  22.564  1.00 73.00           H  
ATOM    815  HB3 ASN A  54      -5.042 -35.115  24.260  1.00 73.00           H  
ATOM    816  O   ASN A  54      -3.830 -37.999  24.614  1.00 73.00           O  
ATOM    817  CG  ASN A  54      -4.064 -33.684  23.047  1.00 73.00           C  
ATOM    818  ND2 ASN A  54      -4.901 -32.678  22.953  1.00 73.00           N  
ATOM    819 HD21 ASN A  54      -5.889 -32.864  22.859  1.00 73.00           H  
ATOM    820 HD22 ASN A  54      -4.516 -31.760  22.784  1.00 73.00           H  
ATOM    821  OD1 ASN A  54      -2.859 -33.479  23.011  1.00 73.00           O  
ATOM    822  N   ARG A  55      -5.138 -38.168  22.789  1.00 81.77           N  
ATOM    823  H   ARG A  55      -5.451 -37.717  21.942  1.00 81.77           H  
ATOM    824  CA  ARG A  55      -5.697 -39.482  23.121  1.00 81.77           C  
ATOM    825  HA  ARG A  55      -6.172 -39.450  24.102  1.00 81.77           H  
ATOM    826  C   ARG A  55      -4.616 -40.537  23.199  1.00 81.77           C  
ATOM    827  CB  ARG A  55      -6.732 -39.871  22.070  1.00 81.77           C  
ATOM    828  HB2 ARG A  55      -6.921 -40.942  22.133  1.00 81.77           H  
ATOM    829  HB3 ARG A  55      -6.345 -39.650  21.075  1.00 81.77           H  
ATOM    830  O   ARG A  55      -4.510 -41.216  24.215  1.00 81.77           O  
ATOM    831  CG  ARG A  55      -8.043 -39.125  22.311  1.00 81.77           C  
ATOM    832  HG2 ARG A  55      -7.860 -38.074  22.532  1.00 81.77           H  
ATOM    833  HG3 ARG A  55      -8.571 -39.585  23.147  1.00 81.77           H  
ATOM    834  CD  ARG A  55      -8.875 -39.218  21.044  1.00 81.77           C  
ATOM    835  HD2 ARG A  55      -8.368 -38.622  20.286  1.00 81.77           H  
ATOM    836  HD3 ARG A  55      -8.915 -40.248  20.690  1.00 81.77           H  
ATOM    837  NE  ARG A  55     -10.224 -38.682  21.241  1.00 81.77           N  
ATOM    838  HE  ARG A  55     -10.360 -37.719  20.969  1.00 81.77           H  
ATOM    839  NH1 ARG A  55     -11.184 -40.660  21.928  1.00 81.77           N  
ATOM    840 HH11 ARG A  55     -11.995 -41.208  22.177  1.00 81.77           H  
ATOM    841 HH12 ARG A  55     -10.299 -41.136  21.826  1.00 81.77           H  
ATOM    842  NH2 ARG A  55     -12.427 -38.794  21.668  1.00 81.77           N  
ATOM    843 HH21 ARG A  55     -12.449 -37.847  21.319  1.00 81.77           H  
ATOM    844 HH22 ARG A  55     -13.275 -39.332  21.772  1.00 81.77           H  
ATOM    845  CZ  ARG A  55     -11.268 -39.387  21.619  1.00 81.77           C  
ATOM    846  N   LEU A  56      -3.753 -40.619  22.192  1.00 83.33           N  
ATOM    847  H   LEU A  56      -3.890 -40.023  21.388  1.00 83.33           H  
ATOM    848  CA  LEU A  56      -2.672 -41.595  22.184  1.00 83.33           C  
ATOM    849  HA  LEU A  56      -3.099 -42.587  22.329  1.00 83.33           H  
ATOM    850  C   LEU A  56      -1.701 -41.382  23.341  1.00 83.33           C  
ATOM    851  CB  LEU A  56      -1.954 -41.563  20.840  1.00 83.33           C  
ATOM    852  HB2 LEU A  56      -1.581 -40.555  20.658  1.00 83.33           H  
ATOM    853  HB3 LEU A  56      -1.120 -42.262  20.908  1.00 83.33           H  
ATOM    854  O   LEU A  56      -1.305 -42.363  23.969  1.00 83.33           O  
ATOM    855  CG  LEU A  56      -2.810 -42.013  19.656  1.00 83.33           C  
ATOM    856  HG  LEU A  56      -3.741 -41.448  19.614  1.00 83.33           H  
ATOM    857  CD1 LEU A  56      -2.045 -41.799  18.357  1.00 83.33           C  
ATOM    858 HD11 LEU A  56      -1.688 -40.771  18.303  1.00 83.33           H  
ATOM    859 HD12 LEU A  56      -1.206 -42.493  18.305  1.00 83.33           H  
ATOM    860 HD13 LEU A  56      -2.710 -41.987  17.514  1.00 83.33           H  
ATOM    861  CD2 LEU A  56      -3.164 -43.491  19.774  1.00 83.33           C  
ATOM    862 HD21 LEU A  56      -3.828 -43.658  20.622  1.00 83.33           H  
ATOM    863 HD22 LEU A  56      -3.704 -43.779  18.872  1.00 83.33           H  
ATOM    864 HD23 LEU A  56      -2.262 -44.092  19.893  1.00 83.33           H  
ATOM    865  N   ALA A  57      -1.393 -40.137  23.709  1.00 77.73           N  
ATOM    866  H   ALA A  57      -1.712 -39.364  23.144  1.00 77.73           H  
ATOM    867  CA  ALA A  57      -0.605 -39.864  24.908  1.00 77.73           C  
ATOM    868  HA  ALA A  57       0.345 -40.389  24.813  1.00 77.73           H  
ATOM    869  C   ALA A  57      -1.275 -40.396  26.187  1.00 77.73           C  
ATOM    870  CB  ALA A  57      -0.327 -38.359  24.988  1.00 77.73           C  
ATOM    871  HB1 ALA A  57       0.176 -38.034  24.078  1.00 77.73           H  
ATOM    872  HB2 ALA A  57      -1.261 -37.809  25.099  1.00 77.73           H  
ATOM    873  HB3 ALA A  57       0.316 -38.155  25.844  1.00 77.73           H  
ATOM    874  O   ALA A  57      -0.587 -40.922  27.061  1.00 77.73           O  
ATOM    875  N   ALA A  58      -2.605 -40.328  26.285  1.00 81.43           N  
ATOM    876  H   ALA A  58      -3.128 -39.893  25.538  1.00 81.43           H  
ATOM    877  CA  ALA A  58      -3.345 -40.869  27.421  1.00 81.43           C  
ATOM    878  HA  ALA A  58      -2.860 -40.530  28.336  1.00 81.43           H  
ATOM    879  C   ALA A  58      -3.345 -42.407  27.458  1.00 81.43           C  
ATOM    880  CB  ALA A  58      -4.768 -40.297  27.405  1.00 81.43           C  
ATOM    881  HB1 ALA A  58      -5.321 -40.669  26.542  1.00 81.43           H  
ATOM    882  HB2 ALA A  58      -5.292 -40.600  28.312  1.00 81.43           H  
ATOM    883  HB3 ALA A  58      -4.730 -39.209  27.362  1.00 81.43           H  
ATOM    884  O   ALA A  58      -3.172 -42.983  28.532  1.00 81.43           O  
ATOM    885  N   VAL A  59      -3.508 -43.085  26.313  1.00 84.42           N  
ATOM    886  H   VAL A  59      -3.713 -42.563  25.472  1.00 84.42           H  
ATOM    887  CA  VAL A  59      -3.589 -44.561  26.292  1.00 84.42           C  
ATOM    888  HA  VAL A  59      -4.108 -44.860  27.203  1.00 84.42           H  
ATOM    889  C   VAL A  59      -2.220 -45.237  26.347  1.00 84.42           C  
ATOM    890  CB  VAL A  59      -4.388 -45.135  25.099  1.00 84.42           C  
ATOM    891  HB  VAL A  59      -3.686 -45.546  24.373  1.00 84.42           H  
ATOM    892  O   VAL A  59      -2.098 -46.354  26.846  1.00 84.42           O  
ATOM    893  CG1 VAL A  59      -5.279 -46.279  25.595  1.00 84.42           C  
ATOM    894 HG11 VAL A  59      -6.021 -45.893  26.294  1.00 84.42           H  
ATOM    895 HG12 VAL A  59      -5.801 -46.735  24.754  1.00 84.42           H  
ATOM    896 HG13 VAL A  59      -4.672 -47.037  26.090  1.00 84.42           H  
ATOM    897  CG2 VAL A  59      -5.284 -44.154  24.344  1.00 84.42           C  
ATOM    898 HG21 VAL A  59      -5.965 -44.698  23.690  1.00 84.42           H  
ATOM    899 HG22 VAL A  59      -5.874 -43.544  25.028  1.00 84.42           H  
ATOM    900 HG23 VAL A  59      -4.662 -43.535  23.698  1.00 84.42           H  
ATOM    901  N   THR A  60      -1.181 -44.576  25.839  1.00 77.20           N  
ATOM    902  H   THR A  60      -1.353 -43.681  25.404  1.00 77.20           H  
ATOM    903  CA  THR A  60       0.177 -45.139  25.771  1.00 77.20           C  
ATOM    904  HA  THR A  60       0.128 -46.221  25.895  1.00 77.20           H  
ATOM    905  C   THR A  60       1.096 -44.623  26.876  1.00 77.20           C  
ATOM    906  CB  THR A  60       0.820 -44.877  24.405  1.00 77.20           C  
ATOM    907  HB  THR A  60       1.792 -45.370  24.377  1.00 77.20           H  
ATOM    908  O   THR A  60       2.111 -45.253  27.155  1.00 77.20           O  
ATOM    909  CG2 THR A  60      -0.027 -45.397  23.239  1.00 77.20           C  
ATOM    910 HG21 THR A  60      -0.989 -44.887  23.195  1.00 77.20           H  
ATOM    911 HG22 THR A  60      -0.196 -46.467  23.358  1.00 77.20           H  
ATOM    912 HG23 THR A  60       0.502 -45.226  22.301  1.00 77.20           H  
ATOM    913  OG1 THR A  60       1.015 -43.496  24.252  1.00 77.20           O  
ATOM    914  HG1 THR A  60       0.170 -43.108  24.012  1.00 77.20           H  
ATOM    915  N   GLY A  61       0.765 -43.488  27.505  1.00 74.73           N  
ATOM    916  H   GLY A  61      -0.088 -43.018  27.237  1.00 74.73           H  
ATOM    917  CA  GLY A  61       1.659 -42.765  28.416  1.00 74.73           C  
ATOM    918  HA2 GLY A  61       1.075 -42.031  28.971  1.00 74.73           H  
ATOM    919  HA3 GLY A  61       2.101 -43.470  29.121  1.00 74.73           H  
ATOM    920  C   GLY A  61       2.798 -42.026  27.705  1.00 74.73           C  
ATOM    921  O   GLY A  61       3.638 -41.408  28.355  1.00 74.73           O  
ATOM    922  N   VAL A  62       2.835 -42.070  26.373  1.00 76.94           N  
ATOM    923  H   VAL A  62       2.098 -42.562  25.888  1.00 76.94           H  
ATOM    924  CA  VAL A  62       3.938 -41.565  25.563  1.00 76.94           C  
ATOM    925  HA  VAL A  62       4.814 -41.421  26.194  1.00 76.94           H  
ATOM    926  C   VAL A  62       3.551 -40.215  24.960  1.00 76.94           C  
ATOM    927  CB  VAL A  62       4.309 -42.622  24.514  1.00 76.94           C  
ATOM    928  HB  VAL A  62       3.418 -42.902  23.951  1.00 76.94           H  
ATOM    929  O   VAL A  62       2.625 -40.106  24.158  1.00 76.94           O  
ATOM    930  CG1 VAL A  62       5.361 -42.119  23.550  1.00 76.94           C  
ATOM    931 HG11 VAL A  62       5.006 -41.238  23.016  1.00 76.94           H  
ATOM    932 HG12 VAL A  62       6.263 -41.904  24.123  1.00 76.94           H  
ATOM    933 HG13 VAL A  62       5.563 -42.890  22.806  1.00 76.94           H  
ATOM    934  CG2 VAL A  62       4.860 -43.904  25.143  1.00 76.94           C  
ATOM    935 HG21 VAL A  62       4.112 -44.347  25.801  1.00 76.94           H  
ATOM    936 HG22 VAL A  62       5.755 -43.689  25.726  1.00 76.94           H  
ATOM    937 HG23 VAL A  62       5.100 -44.626  24.363  1.00 76.94           H  
ATOM    938  N   ARG A  63       4.265 -39.156  25.356  1.00 70.76           N  
ATOM    939  H   ARG A  63       4.994 -39.309  26.037  1.00 70.76           H  
ATOM    940  CA  ARG A  63       4.047 -37.801  24.828  1.00 70.76           C  
ATOM    941  HA  ARG A  63       2.975 -37.632  24.721  1.00 70.76           H  
ATOM    942  C   ARG A  63       4.661 -37.642  23.447  1.00 70.76           C  
ATOM    943  CB  ARG A  63       4.624 -36.742  25.771  1.00 70.76           C  
ATOM    944  HB2 ARG A  63       5.604 -37.056  26.128  1.00 70.76           H  
ATOM    945  HB3 ARG A  63       4.745 -35.811  25.216  1.00 70.76           H  
ATOM    946  O   ARG A  63       5.882 -37.706  23.313  1.00 70.76           O  
ATOM    947  CG  ARG A  63       3.690 -36.472  26.950  1.00 70.76           C  
ATOM    948  HG2 ARG A  63       3.574 -37.376  27.548  1.00 70.76           H  
ATOM    949  HG3 ARG A  63       2.715 -36.158  26.576  1.00 70.76           H  
ATOM    950  CD  ARG A  63       4.292 -35.357  27.805  1.00 70.76           C  
ATOM    951  HD2 ARG A  63       5.241 -35.711  28.208  1.00 70.76           H  
ATOM    952  HD3 ARG A  63       4.480 -34.487  27.177  1.00 70.76           H  
ATOM    953  NE  ARG A  63       3.381 -34.975  28.896  1.00 70.76           N  
ATOM    954  HE  ARG A  63       2.399 -35.165  28.753  1.00 70.76           H  
ATOM    955  NH1 ARG A  63       4.962 -34.066  30.290  1.00 70.76           N  
ATOM    956 HH11 ARG A  63       5.203 -33.553  31.126  1.00 70.76           H  
ATOM    957 HH12 ARG A  63       5.669 -34.257  29.594  1.00 70.76           H  
ATOM    958  NH2 ARG A  63       2.811 -34.039  30.887  1.00 70.76           N  
ATOM    959 HH21 ARG A  63       1.837 -34.215  30.688  1.00 70.76           H  
ATOM    960 HH22 ARG A  63       3.069 -33.528  31.720  1.00 70.76           H  
ATOM    961  CZ  ARG A  63       3.723 -34.366  30.016  1.00 70.76           C  
ATOM    962  N   GLU A  64       3.816 -37.383  22.462  1.00 69.20           N  
ATOM    963  H   GLU A  64       2.826 -37.395  22.663  1.00 69.20           H  
ATOM    964  CA  GLU A  64       4.205 -37.107  21.081  1.00 69.20           C  
ATOM    965  HA  GLU A  64       5.224 -37.454  20.905  1.00 69.20           H  
ATOM    966  C   GLU A  64       4.199 -35.616  20.744  1.00 69.20           C  
ATOM    967  CB  GLU A  64       3.261 -37.843  20.125  1.00 69.20           C  
ATOM    968  HB2 GLU A  64       2.236 -37.576  20.381  1.00 69.20           H  
ATOM    969  HB3 GLU A  64       3.461 -37.511  19.107  1.00 69.20           H  
ATOM    970  O   GLU A  64       3.505 -34.813  21.382  1.00 69.20           O  
ATOM    971  CG  GLU A  64       3.375 -39.362  20.164  1.00 69.20           C  
ATOM    972  HG2 GLU A  64       3.109 -39.705  21.164  1.00 69.20           H  
ATOM    973  HG3 GLU A  64       2.664 -39.761  19.440  1.00 69.20           H  
ATOM    974  CD  GLU A  64       4.758 -39.877  19.803  1.00 69.20           C  
ATOM    975  OE1 GLU A  64       5.104 -40.984  20.253  1.00 69.20           O  
ATOM    976  OE2 GLU A  64       5.585 -39.120  19.252  1.00 69.20           O  
ATOM    977  N   ALA A  65       4.940 -35.273  19.690  1.00 63.52           N  
ATOM    978  H   ALA A  65       5.431 -35.999  19.186  1.00 63.52           H  
ATOM    979  CA  ALA A  65       4.846 -33.971  19.049  1.00 63.52           C  
ATOM    980  HA  ALA A  65       5.095 -33.199  19.778  1.00 63.52           H  
ATOM    981  C   ALA A  65       3.414 -33.731  18.544  1.00 63.52           C  
ATOM    982  CB  ALA A  65       5.865 -33.911  17.904  1.00 63.52           C  
ATOM    983  HB1 ALA A  65       6.870 -34.082  18.289  1.00 63.52           H  
ATOM    984  HB2 ALA A  65       5.635 -34.667  17.153  1.00 63.52           H  
ATOM    985  HB3 ALA A  65       5.835 -32.931  17.428  1.00 63.52           H  
ATOM    986  O   ALA A  65       2.738 -34.658  18.101  1.00 63.52           O  
ATOM    987  N   ALA A  66       2.936 -32.484  18.580  1.00 55.38           N  
ATOM    988  H   ALA A  66       3.530 -31.744  18.924  1.00 55.38           H  
ATOM    989  CA  ALA A  66       1.594 -32.142  18.087  1.00 55.38           C  
ATOM    990  HA  ALA A  66       0.857 -32.721  18.644  1.00 55.38           H  
ATOM    991  C   ALA A  66       1.396 -32.482  16.593  1.00 55.38           C  
ATOM    992  CB  ALA A  66       1.346 -30.656  18.362  1.00 55.38           C  
ATOM    993  HB1 ALA A  66       0.342 -30.387  18.033  1.00 55.38           H  
ATOM    994  HB2 ALA A  66       2.069 -30.048  17.817  1.00 55.38           H  
ATOM    995  HB3 ALA A  66       1.434 -30.452  19.430  1.00 55.38           H  
ATOM    996  O   ALA A  66       0.270 -32.672  16.144  1.00 55.38           O  
ATOM    997  N   THR A  67       2.493 -32.601  15.844  1.00 56.74           N  
ATOM    998  H   THR A  67       3.395 -32.437  16.269  1.00 56.74           H  
ATOM    999  CA  THR A  67       2.542 -32.956  14.425  1.00 56.74           C  
ATOM   1000  HA  THR A  67       1.656 -32.558  13.931  1.00 56.74           H  
ATOM   1001  C   THR A  67       2.554 -34.454  14.159  1.00 56.74           C  
ATOM   1002  CB  THR A  67       3.784 -32.331  13.771  1.00 56.74           C  
ATOM   1003  HB  THR A  67       3.912 -32.698  12.752  1.00 56.74           H  
ATOM   1004  O   THR A  67       2.618 -34.831  12.998  1.00 56.74           O  
ATOM   1005  CG2 THR A  67       3.656 -30.807  13.727  1.00 56.74           C  
ATOM   1006 HG21 THR A  67       2.763 -30.525  13.170  1.00 56.74           H  
ATOM   1007 HG22 THR A  67       3.607 -30.394  14.735  1.00 56.74           H  
ATOM   1008 HG23 THR A  67       4.530 -30.396  13.221  1.00 56.74           H  
ATOM   1009  OG1 THR A  67       4.918 -32.648  14.544  1.00 56.74           O  
ATOM   1010  HG1 THR A  67       5.275 -33.470  14.200  1.00 56.74           H  
ATOM   1011  N   VAL A  68       2.436 -35.321  15.173  1.00 71.32           N  
ATOM   1012  H   VAL A  68       2.424 -34.953  16.114  1.00 71.32           H  
ATOM   1013  CA  VAL A  68       2.630 -36.776  15.010  1.00 71.32           C  
ATOM   1014  HA  VAL A  68       3.673 -36.929  14.732  1.00 71.32           H  
ATOM   1015  C   VAL A  68       1.769 -37.398  13.903  1.00 71.32           C  
ATOM   1016  CB  VAL A  68       2.391 -37.486  16.354  1.00 71.32           C  
ATOM   1017  HB  VAL A  68       2.873 -36.889  17.128  1.00 71.32           H  
ATOM   1018  O   VAL A  68       2.177 -38.342  13.238  1.00 71.32           O  
ATOM   1019  CG1 VAL A  68       0.909 -37.632  16.734  1.00 71.32           C  
ATOM   1020 HG11 VAL A  68       0.835 -38.015  17.752  1.00 71.32           H  
ATOM   1021 HG12 VAL A  68       0.408 -38.331  16.065  1.00 71.32           H  
ATOM   1022 HG13 VAL A  68       0.422 -36.658  16.683  1.00 71.32           H  
ATOM   1023  CG2 VAL A  68       3.088 -38.842  16.377  1.00 71.32           C  
ATOM   1024 HG21 VAL A  68       4.168 -38.696  16.378  1.00 71.32           H  
ATOM   1025 HG22 VAL A  68       2.813 -39.402  17.271  1.00 71.32           H  
ATOM   1026 HG23 VAL A  68       2.822 -39.416  15.489  1.00 71.32           H  
ATOM   1027  N   VAL A  69       0.585 -36.832  13.671  1.00 76.44           N  
ATOM   1028  H   VAL A  69       0.338 -36.044  14.254  1.00 76.44           H  
ATOM   1029  CA  VAL A  69      -0.369 -37.247  12.634  1.00 76.44           C  
ATOM   1030  HA  VAL A  69      -0.465 -38.333  12.644  1.00 76.44           H  
ATOM   1031  C   VAL A  69       0.104 -36.846  11.232  1.00 76.44           C  
ATOM   1032  CB  VAL A  69      -1.734 -36.619  12.969  1.00 76.44           C  
ATOM   1033  HB  VAL A  69      -1.634 -35.535  12.921  1.00 76.44           H  
ATOM   1034  O   VAL A  69      -0.193 -37.518  10.253  1.00 76.44           O  
ATOM   1035  CG1 VAL A  69      -2.867 -37.024  12.033  1.00 76.44           C  
ATOM   1036 HG11 VAL A  69      -3.123 -38.068  12.213  1.00 76.44           H  
ATOM   1037 HG12 VAL A  69      -2.585 -36.864  10.993  1.00 76.44           H  
ATOM   1038 HG13 VAL A  69      -3.747 -36.416  12.242  1.00 76.44           H  
ATOM   1039  CG2 VAL A  69      -2.147 -37.015  14.395  1.00 76.44           C  
ATOM   1040 HG21 VAL A  69      -1.905 -38.063  14.575  1.00 76.44           H  
ATOM   1041 HG22 VAL A  69      -3.216 -36.867  14.546  1.00 76.44           H  
ATOM   1042 HG23 VAL A  69      -1.618 -36.400  15.123  1.00 76.44           H  
ATOM   1043  N   PHE A  70       0.871 -35.768  11.112  1.00 65.05           N  
ATOM   1044  H   PHE A  70       1.167 -35.297  11.955  1.00 65.05           H  
ATOM   1045  CA  PHE A  70       1.521 -35.364   9.867  1.00 65.05           C  
ATOM   1046  HA  PHE A  70       0.900 -35.670   9.024  1.00 65.05           H  
ATOM   1047  C   PHE A  70       2.881 -36.057   9.682  1.00 65.05           C  
ATOM   1048  CB  PHE A  70       1.634 -33.832   9.840  1.00 65.05           C  
ATOM   1049  HB2 PHE A  70       2.039 -33.533   8.873  1.00 65.05           H  
ATOM   1050  HB3 PHE A  70       2.348 -33.520  10.602  1.00 65.05           H  
ATOM   1051  O   PHE A  70       3.232 -36.401   8.556  1.00 65.05           O  
ATOM   1052  CG  PHE A  70       0.314 -33.105  10.055  1.00 65.05           C  
ATOM   1053  CD1 PHE A  70      -0.767 -33.324   9.179  1.00 65.05           C  
ATOM   1054  HD1 PHE A  70      -0.657 -34.004   8.347  1.00 65.05           H  
ATOM   1055  CD2 PHE A  70       0.155 -32.225  11.143  1.00 65.05           C  
ATOM   1056  HD2 PHE A  70       0.981 -32.048  11.816  1.00 65.05           H  
ATOM   1057  CE1 PHE A  70      -1.997 -32.674   9.392  1.00 65.05           C  
ATOM   1058  HE1 PHE A  70      -2.831 -32.857   8.731  1.00 65.05           H  
ATOM   1059  CE2 PHE A  70      -1.074 -31.575  11.358  1.00 65.05           C  
ATOM   1060  HE2 PHE A  70      -1.194 -30.908  12.198  1.00 65.05           H  
ATOM   1061  CZ  PHE A  70      -2.151 -31.800  10.482  1.00 65.05           C  
ATOM   1062  HZ  PHE A  70      -3.099 -31.311  10.653  1.00 65.05           H  
ATOM   1063  N   ASP A  71       3.603 -36.324  10.774  1.00 68.34           N  
ATOM   1064  H   ASP A  71       3.294 -35.924  11.649  1.00 68.34           H  
ATOM   1065  CA  ASP A  71       4.905 -37.008  10.771  1.00 68.34           C  
ATOM   1066  HA  ASP A  71       5.544 -36.554  10.012  1.00 68.34           H  
ATOM   1067  C   ASP A  71       4.765 -38.504  10.443  1.00 68.34           C  
ATOM   1068  CB  ASP A  71       5.583 -36.831  12.142  1.00 68.34           C  
ATOM   1069  HB2 ASP A  71       6.545 -37.343  12.125  1.00 68.34           H  
ATOM   1070  HB3 ASP A  71       4.965 -37.309  12.903  1.00 68.34           H  
ATOM   1071  O   ASP A  71       5.569 -39.084   9.707  1.00 68.34           O  
ATOM   1072  CG  ASP A  71       5.820 -35.366  12.530  1.00 68.34           C  
ATOM   1073  OD1 ASP A  71       6.109 -34.550  11.629  1.00 68.34           O  
ATOM   1074  OD2 ASP A  71       5.680 -35.045  13.734  1.00 68.34           O  
ATOM   1075  N   HIS A  72       3.690 -39.125  10.933  1.00 79.44           N  
ATOM   1076  H   HIS A  72       3.102 -38.603  11.566  1.00 79.44           H  
ATOM   1077  CA  HIS A  72       3.313 -40.506  10.660  1.00 79.44           C  
ATOM   1078  HA  HIS A  72       4.028 -40.955   9.970  1.00 79.44           H  
ATOM   1079  C   HIS A  72       1.927 -40.515  10.013  1.00 79.44           C  
ATOM   1080  CB  HIS A  72       3.355 -41.324  11.955  1.00 79.44           C  
ATOM   1081  HB2 HIS A  72       3.111 -42.361  11.723  1.00 79.44           H  
ATOM   1082  HB3 HIS A  72       2.604 -40.942  12.646  1.00 79.44           H  
ATOM   1083  O   HIS A  72       0.947 -40.762  10.703  1.00 79.44           O  
ATOM   1084  CG  HIS A  72       4.693 -41.272  12.631  1.00 79.44           C  
ATOM   1085  CD2 HIS A  72       5.083 -40.339  13.552  1.00 79.44           C  
ATOM   1086  HD2 HIS A  72       4.479 -39.529  13.931  1.00 79.44           H  
ATOM   1087  ND1 HIS A  72       5.785 -42.066  12.365  1.00 79.44           N  
ATOM   1088  HD1 HIS A  72       5.800 -42.910  11.810  1.00 79.44           H  
ATOM   1089  CE1 HIS A  72       6.811 -41.610  13.104  1.00 79.44           C  
ATOM   1090  HE1 HIS A  72       7.794 -42.055  13.155  1.00 79.44           H  
ATOM   1091  NE2 HIS A  72       6.426 -40.564  13.845  1.00 79.44           N  
ATOM   1092  N   PRO A  73       1.814 -40.271   8.694  1.00 76.76           N  
ATOM   1093  CA  PRO A  73       0.543 -39.955   8.048  1.00 76.76           C  
ATOM   1094  HA  PRO A  73       0.130 -39.058   8.511  1.00 76.76           H  
ATOM   1095  C   PRO A  73      -0.509 -41.051   8.104  1.00 76.76           C  
ATOM   1096  CB  PRO A  73       0.868 -39.639   6.588  1.00 76.76           C  
ATOM   1097  HB2 PRO A  73       0.226 -38.850   6.195  1.00 76.76           H  
ATOM   1098  HB3 PRO A  73       0.780 -40.538   5.978  1.00 76.76           H  
ATOM   1099  O   PRO A  73      -1.633 -40.786   7.724  1.00 76.76           O  
ATOM   1100  CG  PRO A  73       2.325 -39.210   6.629  1.00 76.76           C  
ATOM   1101  HG2 PRO A  73       2.381 -38.151   6.880  1.00 76.76           H  
ATOM   1102  HG3 PRO A  73       2.834 -39.404   5.685  1.00 76.76           H  
ATOM   1103  CD  PRO A  73       2.905 -40.039   7.765  1.00 76.76           C  
ATOM   1104  HD2 PRO A  73       3.725 -39.479   8.215  1.00 76.76           H  
ATOM   1105  HD3 PRO A  73       3.264 -40.992   7.377  1.00 76.76           H  
ATOM   1106  N   THR A  74      -0.171 -42.271   8.506  1.00 86.87           N  
ATOM   1107  H   THR A  74       0.716 -42.387   8.975  1.00 86.87           H  
ATOM   1108  CA  THR A  74      -1.086 -43.412   8.522  1.00 86.87           C  
ATOM   1109  HA  THR A  74      -2.106 -43.067   8.354  1.00 86.87           H  
ATOM   1110  C   THR A  74      -1.053 -44.077   9.890  1.00 86.87           C  
ATOM   1111  CB  THR A  74      -0.758 -44.432   7.418  1.00 86.87           C  
ATOM   1112  HB  THR A  74      -1.597 -45.124   7.341  1.00 86.87           H  
ATOM   1113  O   THR A  74      -0.069 -43.974  10.630  1.00 86.87           O  
ATOM   1114  CG2 THR A  74      -0.545 -43.806   6.041  1.00 86.87           C  
ATOM   1115 HG21 THR A  74      -0.351 -44.590   5.309  1.00 86.87           H  
ATOM   1116 HG22 THR A  74      -1.446 -43.270   5.743  1.00 86.87           H  
ATOM   1117 HG23 THR A  74       0.303 -43.121   6.052  1.00 86.87           H  
ATOM   1118  OG1 THR A  74       0.408 -45.179   7.706  1.00 86.87           O  
ATOM   1119  HG1 THR A  74       0.383 -45.916   7.092  1.00 86.87           H  
ATOM   1120  N   ILE A  75      -2.101 -44.827  10.219  1.00 89.03           N  
ATOM   1121  H   ILE A  75      -2.835 -44.952   9.537  1.00 89.03           H  
ATOM   1122  CA  ILE A  75      -2.184 -45.569  11.481  1.00 89.03           C  
ATOM   1123  HA  ILE A  75      -2.098 -44.871  12.313  1.00 89.03           H  
ATOM   1124  C   ILE A  75      -1.041 -46.571  11.607  1.00 89.03           C  
ATOM   1125  CB  ILE A  75      -3.534 -46.295  11.572  1.00 89.03           C  
ATOM   1126  HB  ILE A  75      -3.690 -46.861  10.654  1.00 89.03           H  
ATOM   1127  O   ILE A  75      -0.455 -46.688  12.679  1.00 89.03           O  
ATOM   1128  CG1 ILE A  75      -4.648 -45.254  11.719  1.00 89.03           C  
ATOM   1129 HG12 ILE A  75      -4.628 -44.922  12.757  1.00 89.03           H  
ATOM   1130 HG13 ILE A  75      -4.473 -44.390  11.078  1.00 89.03           H  
ATOM   1131  CG2 ILE A  75      -3.559 -47.292  12.747  1.00 89.03           C  
ATOM   1132 HG21 ILE A  75      -3.163 -46.815  13.644  1.00 89.03           H  
ATOM   1133 HG22 ILE A  75      -2.947 -48.164  12.516  1.00 89.03           H  
ATOM   1134 HG23 ILE A  75      -4.571 -47.641  12.952  1.00 89.03           H  
ATOM   1135  CD1 ILE A  75      -6.033 -45.794  11.383  1.00 89.03           C  
ATOM   1136 HD11 ILE A  75      -6.778 -45.185  11.895  1.00 89.03           H  
ATOM   1137 HD12 ILE A  75      -6.186 -45.733  10.306  1.00 89.03           H  
ATOM   1138 HD13 ILE A  75      -6.146 -46.829  11.705  1.00 89.03           H  
ATOM   1139  N   THR A  76      -0.705 -47.278  10.526  1.00 86.77           N  
ATOM   1140  H   THR A  76      -1.265 -47.189   9.690  1.00 86.77           H  
ATOM   1141  CA  THR A  76       0.379 -48.268  10.534  1.00 86.77           C  
ATOM   1142  HA  THR A  76       0.171 -49.009  11.306  1.00 86.77           H  
ATOM   1143  C   THR A  76       1.722 -47.620  10.866  1.00 86.77           C  
ATOM   1144  CB  THR A  76       0.455 -48.992   9.183  1.00 86.77           C  
ATOM   1145  HB  THR A  76       0.719 -48.277   8.403  1.00 86.77           H  
ATOM   1146  O   THR A  76       2.461 -48.140  11.702  1.00 86.77           O  
ATOM   1147  CG2 THR A  76       1.467 -50.138   9.194  1.00 86.77           C  
ATOM   1148 HG21 THR A  76       1.224 -50.836   9.995  1.00 86.77           H  
ATOM   1149 HG22 THR A  76       2.475 -49.748   9.336  1.00 86.77           H  
ATOM   1150 HG23 THR A  76       1.423 -50.655   8.236  1.00 86.77           H  
ATOM   1151  OG1 THR A  76      -0.801 -49.549   8.888  1.00 86.77           O  
ATOM   1152  HG1 THR A  76      -0.861 -49.559   7.930  1.00 86.77           H  
ATOM   1153  N   ARG A  77       2.021 -46.451  10.280  1.00 86.63           N  
ATOM   1154  H   ARG A  77       1.344 -46.031   9.660  1.00 86.63           H  
ATOM   1155  CA  ARG A  77       3.254 -45.714  10.598  1.00 86.63           C  
ATOM   1156  HA  ARG A  77       4.106 -46.392  10.542  1.00 86.63           H  
ATOM   1157  C   ARG A  77       3.257 -45.186  12.024  1.00 86.63           C  
ATOM   1158  CB  ARG A  77       3.462 -44.548   9.631  1.00 86.63           C  
ATOM   1159  HB2 ARG A  77       2.539 -43.976   9.525  1.00 86.63           H  
ATOM   1160  HB3 ARG A  77       4.223 -43.891  10.053  1.00 86.63           H  
ATOM   1161  O   ARG A  77       4.294 -45.224  12.680  1.00 86.63           O  
ATOM   1162  CG  ARG A  77       3.947 -45.024   8.261  1.00 86.63           C  
ATOM   1163  HG2 ARG A  77       4.779 -45.718   8.382  1.00 86.63           H  
ATOM   1164  HG3 ARG A  77       3.135 -45.519   7.729  1.00 86.63           H  
ATOM   1165  CD  ARG A  77       4.426 -43.800   7.483  1.00 86.63           C  
ATOM   1166  HD2 ARG A  77       5.257 -43.342   8.020  1.00 86.63           H  
ATOM   1167  HD3 ARG A  77       3.601 -43.090   7.431  1.00 86.63           H  
ATOM   1168  NE  ARG A  77       4.846 -44.142   6.116  1.00 86.63           N  
ATOM   1169  HE  ARG A  77       4.684 -45.090   5.809  1.00 86.63           H  
ATOM   1170  NH1 ARG A  77       5.580 -42.043   5.534  1.00 86.63           N  
ATOM   1171 HH11 ARG A  77       5.451 -41.729   6.486  1.00 86.63           H  
ATOM   1172 HH12 ARG A  77       5.951 -41.403   4.847  1.00 86.63           H  
ATOM   1173  NH2 ARG A  77       5.569 -43.676   4.010  1.00 86.63           N  
ATOM   1174 HH21 ARG A  77       5.362 -44.622   3.726  1.00 86.63           H  
ATOM   1175 HH22 ARG A  77       5.920 -43.017   3.330  1.00 86.63           H  
ATOM   1176  CZ  ARG A  77       5.330 -43.288   5.231  1.00 86.63           C  
ATOM   1177  N   LEU A  78       2.111 -44.710  12.500  1.00 89.63           N  
ATOM   1178  H   LEU A  78       1.312 -44.644  11.885  1.00 89.63           H  
ATOM   1179  CA  LEU A  78       1.986 -44.230  13.868  1.00 89.63           C  
ATOM   1180  HA  LEU A  78       2.799 -43.525  14.043  1.00 89.63           H  
ATOM   1181  C   LEU A  78       2.165 -45.388  14.867  1.00 89.63           C  
ATOM   1182  CB  LEU A  78       0.644 -43.485  13.980  1.00 89.63           C  
ATOM   1183  HB2 LEU A  78       0.589 -42.778  13.153  1.00 89.63           H  
ATOM   1184  HB3 LEU A  78      -0.173 -44.197  13.858  1.00 89.63           H  
ATOM   1185  O   LEU A  78       2.832 -45.232  15.883  1.00 89.63           O  
ATOM   1186  CG  LEU A  78       0.432 -42.701  15.286  1.00 89.63           C  
ATOM   1187  HG  LEU A  78       0.305 -43.389  16.121  1.00 89.63           H  
ATOM   1188  CD1 LEU A  78       1.589 -41.760  15.587  1.00 89.63           C  
ATOM   1189 HD11 LEU A  78       2.482 -42.322  15.861  1.00 89.63           H  
ATOM   1190 HD12 LEU A  78       1.791 -41.153  14.704  1.00 89.63           H  
ATOM   1191 HD13 LEU A  78       1.332 -41.106  16.419  1.00 89.63           H  
ATOM   1192  CD2 LEU A  78      -0.821 -41.835  15.151  1.00 89.63           C  
ATOM   1193 HD21 LEU A  78      -0.940 -41.203  16.031  1.00 89.63           H  
ATOM   1194 HD22 LEU A  78      -1.706 -42.461  15.033  1.00 89.63           H  
ATOM   1195 HD23 LEU A  78      -0.729 -41.180  14.285  1.00 89.63           H  
ATOM   1196  N   ALA A  79       1.655 -46.583  14.558  1.00 87.14           N  
ATOM   1197  H   ALA A  79       1.101 -46.660  13.718  1.00 87.14           H  
ATOM   1198  CA  ALA A  79       1.805 -47.775  15.396  1.00 87.14           C  
ATOM   1199  HA  ALA A  79       1.470 -47.550  16.408  1.00 87.14           H  
ATOM   1200  C   ALA A  79       3.255 -48.231  15.537  1.00 87.14           C  
ATOM   1201  CB  ALA A  79       0.932 -48.895  14.817  1.00 87.14           C  
ATOM   1202  HB1 ALA A  79       0.945 -49.754  15.488  1.00 87.14           H  
ATOM   1203  HB2 ALA A  79      -0.092 -48.542  14.693  1.00 87.14           H  
ATOM   1204  HB3 ALA A  79       1.315 -49.201  13.844  1.00 87.14           H  
ATOM   1205  O   ALA A  79       3.679 -48.588  16.637  1.00 87.14           O  
ATOM   1206  N   ASP A  80       4.012 -48.192  14.444  1.00 82.48           N  
ATOM   1207  H   ASP A  80       3.584 -47.940  13.565  1.00 82.48           H  
ATOM   1208  CA  ASP A  80       5.435 -48.530  14.455  1.00 82.48           C  
ATOM   1209  HA  ASP A  80       5.571 -49.520  14.889  1.00 82.48           H  
ATOM   1210  C   ASP A  80       6.240 -47.578  15.320  1.00 82.48           C  
ATOM   1211  CB  ASP A  80       5.963 -48.520  13.017  1.00 82.48           C  
ATOM   1212  HB2 ASP A  80       7.053 -48.532  13.039  1.00 82.48           H  
ATOM   1213  HB3 ASP A  80       5.638 -47.617  12.501  1.00 82.48           H  
ATOM   1214  O   ASP A  80       7.046 -48.017  16.142  1.00 82.48           O  
ATOM   1215  CG  ASP A  80       5.496 -49.749  12.261  1.00 82.48           C  
ATOM   1216  OD1 ASP A  80       5.073 -50.725  12.927  1.00 82.48           O  
ATOM   1217  OD2 ASP A  80       5.645 -49.792  11.017  1.00 82.48           O  
ATOM   1218  N   HIS A  81       5.940 -46.290  15.206  1.00 84.65           N  
ATOM   1219  H   HIS A  81       5.272 -46.006  14.503  1.00 84.65           H  
ATOM   1220  CA  HIS A  81       6.542 -45.267  16.044  1.00 84.65           C  
ATOM   1221  HA  HIS A  81       7.622 -45.255  15.894  1.00 84.65           H  
ATOM   1222  C   HIS A  81       6.298 -45.525  17.537  1.00 84.65           C  
ATOM   1223  CB  HIS A  81       5.976 -43.929  15.589  1.00 84.65           C  
ATOM   1224  HB2 HIS A  81       4.890 -43.915  15.683  1.00 84.65           H  
ATOM   1225  HB3 HIS A  81       6.230 -43.782  14.540  1.00 84.65           H  
ATOM   1226  O   HIS A  81       7.234 -45.560  18.340  1.00 84.65           O  
ATOM   1227  CG  HIS A  81       6.536 -42.801  16.384  1.00 84.65           C  
ATOM   1228  CD2 HIS A  81       5.829 -42.004  17.226  1.00 84.65           C  
ATOM   1229  HD2 HIS A  81       4.772 -42.056  17.442  1.00 84.65           H  
ATOM   1230  ND1 HIS A  81       7.872 -42.412  16.376  1.00 84.65           N  
ATOM   1231  CE1 HIS A  81       7.932 -41.341  17.176  1.00 84.65           C  
ATOM   1232  HE1 HIS A  81       8.821 -40.751  17.341  1.00 84.65           H  
ATOM   1233  NE2 HIS A  81       6.725 -41.083  17.701  1.00 84.65           N  
ATOM   1234  HE2 HIS A  81       6.481 -40.290  18.278  1.00 84.65           H  
ATOM   1235  N   TYR A  82       5.056 -45.823  17.926  1.00 84.63           N  
ATOM   1236  H   TYR A  82       4.311 -45.766  17.247  1.00 84.63           H  
ATOM   1237  CA  TYR A  82       4.752 -46.172  19.318  1.00 84.63           C  
ATOM   1238  HA  TYR A  82       5.161 -45.392  19.959  1.00 84.63           H  
ATOM   1239  C   TYR A  82       5.398 -47.491  19.771  1.00 84.63           C  
ATOM   1240  CB  TYR A  82       3.237 -46.215  19.534  1.00 84.63           C  
ATOM   1241  HB2 TYR A  82       3.033 -46.843  20.401  1.00 84.63           H  
ATOM   1242  HB3 TYR A  82       2.751 -46.670  18.670  1.00 84.63           H  
ATOM   1243  O   TYR A  82       5.760 -47.625  20.944  1.00 84.63           O  
ATOM   1244  CG  TYR A  82       2.632 -44.859  19.821  1.00 84.63           C  
ATOM   1245  CD1 TYR A  82       2.780 -44.291  21.100  1.00 84.63           C  
ATOM   1246  HD1 TYR A  82       3.325 -44.814  21.872  1.00 84.63           H  
ATOM   1247  CD2 TYR A  82       1.942 -44.150  18.822  1.00 84.63           C  
ATOM   1248  HD2 TYR A  82       1.820 -44.577  17.837  1.00 84.63           H  
ATOM   1249  CE1 TYR A  82       2.228 -43.025  21.364  1.00 84.63           C  
ATOM   1250  HE1 TYR A  82       2.327 -42.551  22.330  1.00 84.63           H  
ATOM   1251  CE2 TYR A  82       1.415 -42.875  19.085  1.00 84.63           C  
ATOM   1252  HE2 TYR A  82       0.926 -42.304  18.309  1.00 84.63           H  
ATOM   1253  OH  TYR A  82       1.009 -41.112  20.666  1.00 84.63           O  
ATOM   1254  HH  TYR A  82       1.300 -40.818  21.532  1.00 84.63           H  
ATOM   1255  CZ  TYR A  82       1.547 -42.319  20.366  1.00 84.63           C  
ATOM   1256  N   LEU A  83       5.563 -48.472  18.877  1.00 79.37           N  
ATOM   1257  H   LEU A  83       5.258 -48.308  17.929  1.00 79.37           H  
ATOM   1258  CA  LEU A  83       6.209 -49.747  19.196  1.00 79.37           C  
ATOM   1259  HA  LEU A  83       5.699 -50.184  20.054  1.00 79.37           H  
ATOM   1260  C   LEU A  83       7.679 -49.542  19.578  1.00 79.37           C  
ATOM   1261  CB  LEU A  83       6.084 -50.691  17.986  1.00 79.37           C  
ATOM   1262  HB2 LEU A  83       6.717 -50.307  17.187  1.00 79.37           H  
ATOM   1263  HB3 LEU A  83       5.057 -50.685  17.619  1.00 79.37           H  
ATOM   1264  O   LEU A  83       8.151 -50.147  20.546  1.00 79.37           O  
ATOM   1265  CG  LEU A  83       6.501 -52.138  18.292  1.00 79.37           C  
ATOM   1266  HG  LEU A  83       7.401 -52.157  18.907  1.00 79.37           H  
ATOM   1267  CD1 LEU A  83       5.392 -52.896  19.019  1.00 79.37           C  
ATOM   1268 HD11 LEU A  83       4.487 -52.877  18.411  1.00 79.37           H  
ATOM   1269 HD12 LEU A  83       5.199 -52.421  19.980  1.00 79.37           H  
ATOM   1270 HD13 LEU A  83       5.712 -53.927  19.173  1.00 79.37           H  
ATOM   1271  CD2 LEU A  83       6.810 -52.884  16.997  1.00 79.37           C  
ATOM   1272 HD21 LEU A  83       7.671 -52.419  16.515  1.00 79.37           H  
ATOM   1273 HD22 LEU A  83       5.959 -52.812  16.320  1.00 79.37           H  
ATOM   1274 HD23 LEU A  83       7.038 -53.930  17.202  1.00 79.37           H  
ATOM   1275  N   GLU A  84       8.381 -48.676  18.847  1.00 76.61           N  
ATOM   1276  H   GLU A  84       7.939 -48.240  18.050  1.00 76.61           H  
ATOM   1277  CA  GLU A  84       9.759 -48.299  19.156  1.00 76.61           C  
ATOM   1278  HA  GLU A  84      10.365 -49.200  19.257  1.00 76.61           H  
ATOM   1279  C   GLU A  84       9.847 -47.558  20.488  1.00 76.61           C  
ATOM   1280  CB  GLU A  84      10.355 -47.446  18.029  1.00 76.61           C  
ATOM   1281  HB2 GLU A  84       9.668 -46.641  17.767  1.00 76.61           H  
ATOM   1282  HB3 GLU A  84      11.287 -47.010  18.390  1.00 76.61           H  
ATOM   1283  O   GLU A  84      10.648 -47.936  21.348  1.00 76.61           O  
ATOM   1284  CG  GLU A  84      10.668 -48.302  16.795  1.00 76.61           C  
ATOM   1285  HG2 GLU A  84       9.737 -48.683  16.375  1.00 76.61           H  
ATOM   1286  HG3 GLU A  84      11.261 -49.158  17.115  1.00 76.61           H  
ATOM   1287  CD  GLU A  84      11.443 -47.539  15.711  1.00 76.61           C  
ATOM   1288  OE1 GLU A  84      12.038 -48.238  14.859  1.00 76.61           O  
ATOM   1289  OE2 GLU A  84      11.483 -46.290  15.766  1.00 76.61           O  
ATOM   1290  N   ARG A  85       8.975 -46.567  20.710  1.00 76.50           N  
ATOM   1291  H   ARG A  85       8.363 -46.298  19.952  1.00 76.50           H  
ATOM   1292  CA  ARG A  85       8.988 -45.773  21.947  1.00 76.50           C  
ATOM   1293  HA  ARG A  85       9.999 -45.395  22.097  1.00 76.50           H  
ATOM   1294  C   ARG A  85       8.688 -46.586  23.206  1.00 76.50           C  
ATOM   1295  CB  ARG A  85       8.031 -44.584  21.820  1.00 76.50           C  
ATOM   1296  HB2 ARG A  85       7.055 -44.919  21.470  1.00 76.50           H  
ATOM   1297  HB3 ARG A  85       7.908 -44.141  22.808  1.00 76.50           H  
ATOM   1298  O   ARG A  85       9.262 -46.303  24.251  1.00 76.50           O  
ATOM   1299  CG  ARG A  85       8.600 -43.528  20.860  1.00 76.50           C  
ATOM   1300  HG2 ARG A  85       8.546 -43.899  19.837  1.00 76.50           H  
ATOM   1301  HG3 ARG A  85       9.644 -43.323  21.097  1.00 76.50           H  
ATOM   1302  CD  ARG A  85       7.808 -42.229  20.953  1.00 76.50           C  
ATOM   1303  HD2 ARG A  85       8.087 -41.590  20.116  1.00 76.50           H  
ATOM   1304  HD3 ARG A  85       6.752 -42.482  20.858  1.00 76.50           H  
ATOM   1305  NE  ARG A  85       8.061 -41.524  22.228  1.00 76.50           N  
ATOM   1306  HE  ARG A  85       8.535 -42.043  22.953  1.00 76.50           H  
ATOM   1307  NH1 ARG A  85       7.026 -39.566  21.661  1.00 76.50           N  
ATOM   1308 HH11 ARG A  85       6.667 -38.663  21.937  1.00 76.50           H  
ATOM   1309 HH12 ARG A  85       6.650 -39.993  20.826  1.00 76.50           H  
ATOM   1310  NH2 ARG A  85       7.815 -39.776  23.692  1.00 76.50           N  
ATOM   1311 HH21 ARG A  85       8.326 -40.265  24.413  1.00 76.50           H  
ATOM   1312 HH22 ARG A  85       7.415 -38.859  23.826  1.00 76.50           H  
ATOM   1313  CZ  ARG A  85       7.644 -40.305  22.514  1.00 76.50           C  
ATOM   1314  N   LEU A  86       7.832 -47.603  23.125  1.00 69.91           N  
ATOM   1315  H   LEU A  86       7.355 -47.736  22.245  1.00 69.91           H  
ATOM   1316  CA  LEU A  86       7.470 -48.445  24.275  1.00 69.91           C  
ATOM   1317  HA  LEU A  86       7.488 -47.834  25.178  1.00 69.91           H  
ATOM   1318  C   LEU A  86       8.453 -49.605  24.533  1.00 69.91           C  
ATOM   1319  CB  LEU A  86       6.039 -48.968  24.058  1.00 69.91           C  
ATOM   1320  HB2 LEU A  86       5.987 -49.415  23.065  1.00 69.91           H  
ATOM   1321  HB3 LEU A  86       5.830 -49.752  24.787  1.00 69.91           H  
ATOM   1322  O   LEU A  86       8.428 -50.215  25.604  1.00 69.91           O  
ATOM   1323  CG  LEU A  86       4.952 -47.883  24.185  1.00 69.91           C  
ATOM   1324  HG  LEU A  86       5.227 -46.999  23.609  1.00 69.91           H  
ATOM   1325  CD1 LEU A  86       3.631 -48.422  23.637  1.00 69.91           C  
ATOM   1326 HD11 LEU A  86       3.343 -49.324  24.177  1.00 69.91           H  
ATOM   1327 HD12 LEU A  86       2.857 -47.662  23.743  1.00 69.91           H  
ATOM   1328 HD13 LEU A  86       3.752 -48.640  22.576  1.00 69.91           H  
ATOM   1329  CD2 LEU A  86       4.725 -47.483  25.644  1.00 69.91           C  
ATOM   1330 HD21 LEU A  86       4.487 -48.355  26.254  1.00 69.91           H  
ATOM   1331 HD22 LEU A  86       3.904 -46.769  25.708  1.00 69.91           H  
ATOM   1332 HD23 LEU A  86       5.617 -46.998  26.043  1.00 69.91           H  
ATOM   1333  N   GLY A  87       9.292 -49.974  23.561  1.00 56.95           N  
ATOM   1334  H   GLY A  87       9.281 -49.448  22.699  1.00 56.95           H  
ATOM   1335  CA  GLY A  87      10.214 -51.109  23.679  1.00 56.95           C  
ATOM   1336  HA2 GLY A  87       9.693 -51.955  24.128  1.00 56.95           H  
ATOM   1337  HA3 GLY A  87      10.531 -51.387  22.673  1.00 56.95           H  
ATOM   1338  C   GLY A  87      11.476 -50.826  24.501  1.00 56.95           C  
ATOM   1339  O   GLY A  87      12.002 -51.736  25.148  1.00 56.95           O  
ATOM   1340  N   THR A  88      11.967 -49.588  24.490  1.00 44.94           N  
ATOM   1341  H   THR A  88      11.490 -48.873  23.960  1.00 44.94           H  
ATOM   1342  CA  THR A  88      13.246 -49.192  25.103  1.00 44.94           C  
ATOM   1343  HA  THR A  88      13.989 -49.949  24.852  1.00 44.94           H  
ATOM   1344  C   THR A  88      13.217 -49.136  26.632  1.00 44.94           C  
ATOM   1345  CB  THR A  88      13.734 -47.844  24.531  1.00 44.94           C  
ATOM   1346  HB  THR A  88      14.278 -47.290  25.296  1.00 44.94           H  
ATOM   1347  O   THR A  88      14.211 -49.510  27.255  1.00 44.94           O  
ATOM   1348  CG2 THR A  88      14.658 -48.050  23.333  1.00 44.94           C  
ATOM   1349 HG21 THR A  88      15.535 -48.623  23.636  1.00 44.94           H  
ATOM   1350 HG22 THR A  88      14.127 -48.582  22.544  1.00 44.94           H  
ATOM   1351 HG23 THR A  88      14.985 -47.082  22.952  1.00 44.94           H  
ATOM   1352  OG1 THR A  88      12.641 -47.080  24.083  1.00 44.94           O  
ATOM   1353  HG1 THR A  88      12.956 -46.314  23.597  1.00 44.94           H  
ATOM   1354  N   GLU A  89      12.107 -48.746  27.265  1.00 38.02           N  
ATOM   1355  H   GLU A  89      11.335 -48.399  26.714  1.00 38.02           H  
ATOM   1356  CA  GLU A  89      12.069 -48.530  28.725  1.00 38.02           C  
ATOM   1357  HA  GLU A  89      12.932 -47.930  29.013  1.00 38.02           H  
ATOM   1358  C   GLU A  89      12.152 -49.813  29.575  1.00 38.02           C  
ATOM   1359  CB  GLU A  89      10.810 -47.741  29.115  1.00 38.02           C  
ATOM   1360  HB2 GLU A  89       9.944 -48.167  28.608  1.00 38.02           H  
ATOM   1361  HB3 GLU A  89      10.662 -47.841  30.190  1.00 38.02           H  
ATOM   1362  O   GLU A  89      12.645 -49.781  30.700  1.00 38.02           O  
ATOM   1363  CG  GLU A  89      10.933 -46.243  28.797  1.00 38.02           C  
ATOM   1364  HG2 GLU A  89      10.962 -46.111  27.716  1.00 38.02           H  
ATOM   1365  HG3 GLU A  89      11.875 -45.879  29.207  1.00 38.02           H  
ATOM   1366  CD  GLU A  89       9.772 -45.424  29.388  1.00 38.02           C  
ATOM   1367  OE1 GLU A  89       9.994 -44.220  29.644  1.00 38.02           O  
ATOM   1368  OE2 GLU A  89       8.683 -46.011  29.586  1.00 38.02           O  
ATOM   1369  N   VAL A  90      11.727 -50.976  29.066  1.00 36.48           N  
ATOM   1370  H   VAL A  90      11.351 -50.959  28.129  1.00 36.48           H  
ATOM   1371  CA  VAL A  90      11.547 -52.183  29.909  1.00 36.48           C  
ATOM   1372  HA  VAL A  90      11.006 -51.874  30.803  1.00 36.48           H  
ATOM   1373  C   VAL A  90      12.868 -52.797  30.408  1.00 36.48           C  
ATOM   1374  CB  VAL A  90      10.680 -53.239  29.184  1.00 36.48           C  
ATOM   1375  HB  VAL A  90      11.215 -53.591  28.302  1.00 36.48           H  
ATOM   1376  O   VAL A  90      12.862 -53.600  31.339  1.00 36.48           O  
ATOM   1377  CG1 VAL A  90      10.333 -54.458  30.056  1.00 36.48           C  
ATOM   1378 HG11 VAL A  90      11.221 -55.067  30.227  1.00 36.48           H  
ATOM   1379 HG12 VAL A  90       9.595 -55.086  29.558  1.00 36.48           H  
ATOM   1380 HG13 VAL A  90       9.937 -54.126  31.015  1.00 36.48           H  
ATOM   1381  CG2 VAL A  90       9.339 -52.646  28.724  1.00 36.48           C  
ATOM   1382 HG21 VAL A  90       8.802 -52.234  29.578  1.00 36.48           H  
ATOM   1383 HG22 VAL A  90       8.728 -53.411  28.244  1.00 36.48           H  
ATOM   1384 HG23 VAL A  90       9.501 -51.850  27.998  1.00 36.48           H  
ATOM   1385  N   ARG A  91      14.024 -52.474  29.813  1.00 32.83           N  
ATOM   1386  H   ARG A  91      14.007 -51.736  29.124  1.00 32.83           H  
ATOM   1387  CA  ARG A  91      15.296 -53.143  30.164  1.00 32.83           C  
ATOM   1388  HA  ARG A  91      15.102 -54.209  30.283  1.00 32.83           H  
ATOM   1389  C   ARG A  91      15.901 -52.733  31.510  1.00 32.83           C  
ATOM   1390  CB  ARG A  91      16.340 -52.931  29.053  1.00 32.83           C  
ATOM   1391  HB2 ARG A  91      17.317 -52.755  29.502  1.00 32.83           H  
ATOM   1392  HB3 ARG A  91      16.089 -52.048  28.465  1.00 32.83           H  
ATOM   1393  O   ARG A  91      16.745 -53.475  32.000  1.00 32.83           O  
ATOM   1394  CG  ARG A  91      16.456 -54.153  28.137  1.00 32.83           C  
ATOM   1395  HG2 ARG A  91      15.521 -54.292  27.594  1.00 32.83           H  
ATOM   1396  HG3 ARG A  91      16.665 -55.038  28.737  1.00 32.83           H  
ATOM   1397  CD  ARG A  91      17.606 -53.928  27.150  1.00 32.83           C  
ATOM   1398  HD2 ARG A  91      17.384 -53.034  26.566  1.00 32.83           H  
ATOM   1399  HD3 ARG A  91      18.524 -53.760  27.713  1.00 32.83           H  
ATOM   1400  NE  ARG A  91      17.789 -55.079  26.247  1.00 32.83           N  
ATOM   1401  HE  ARG A  91      17.227 -55.897  26.436  1.00 32.83           H  
ATOM   1402  NH1 ARG A  91      19.343 -54.098  24.872  1.00 32.83           N  
ATOM   1403 HH11 ARG A  91      19.281 -53.255  25.426  1.00 32.83           H  
ATOM   1404 HH12 ARG A  91      19.916 -54.110  24.040  1.00 32.83           H  
ATOM   1405  NH2 ARG A  91      18.648 -56.173  24.441  1.00 32.83           N  
ATOM   1406 HH21 ARG A  91      18.054 -56.966  24.636  1.00 32.83           H  
ATOM   1407 HH22 ARG A  91      19.237 -56.170  23.620  1.00 32.83           H  
ATOM   1408  CZ  ARG A  91      18.590 -55.112  25.197  1.00 32.83           C  
ATOM   1409  N   GLY A  92      15.573 -51.551  32.029  1.00 30.63           N  
ATOM   1410  H   GLY A  92      14.815 -51.040  31.600  1.00 30.63           H  
ATOM   1411  CA  GLY A  92      16.429 -50.841  32.983  1.00 30.63           C  
ATOM   1412  HA2 GLY A  92      17.423 -50.730  32.551  1.00 30.63           H  
ATOM   1413  HA3 GLY A  92      16.023 -49.840  33.134  1.00 30.63           H  
ATOM   1414  C   GLY A  92      16.594 -51.495  34.357  1.00 30.63           C  
ATOM   1415  O   GLY A  92      17.640 -52.069  34.664  1.00 30.63           O  
ATOM   1416  N   GLU A  93      15.613 -51.302  35.238  1.00 32.37           N  
ATOM   1417  H   GLU A  93      14.768 -50.832  34.943  1.00 32.37           H  
ATOM   1418  CA  GLU A  93      15.815 -51.489  36.678  1.00 32.37           C  
ATOM   1419  HA  GLU A  93      16.810 -51.122  36.929  1.00 32.37           H  
ATOM   1420  C   GLU A  93      15.801 -52.968  37.083  1.00 32.37           C  
ATOM   1421  CB  GLU A  93      14.833 -50.628  37.486  1.00 32.37           C  
ATOM   1422  HB2 GLU A  93      13.823 -50.764  37.101  1.00 32.37           H  
ATOM   1423  HB3 GLU A  93      14.863 -50.953  38.527  1.00 32.37           H  
ATOM   1424  O   GLU A  93      14.766 -53.569  37.373  1.00 32.37           O  
ATOM   1425  CG  GLU A  93      15.238 -49.144  37.433  1.00 32.37           C  
ATOM   1426  HG2 GLU A  93      16.278 -49.059  37.748  1.00 32.37           H  
ATOM   1427  HG3 GLU A  93      15.170 -48.795  36.403  1.00 32.37           H  
ATOM   1428  CD  GLU A  93      14.366 -48.249  38.326  1.00 32.37           C  
ATOM   1429  OE1 GLU A  93      14.886 -47.193  38.752  1.00 32.37           O  
ATOM   1430  OE2 GLU A  93      13.204 -48.630  38.591  1.00 32.37           O  
ATOM   1431  N   ALA A  94      16.995 -53.565  37.110  1.00 38.14           N  
ATOM   1432  H   ALA A  94      17.780 -53.056  36.730  1.00 38.14           H  
ATOM   1433  CA  ALA A  94      17.217 -54.889  37.668  1.00 38.14           C  
ATOM   1434  HA  ALA A  94      16.583 -55.579  37.111  1.00 38.14           H  
ATOM   1435  C   ALA A  94      16.841 -54.900  39.169  1.00 38.14           C  
ATOM   1436  CB  ALA A  94      18.679 -55.293  37.440  1.00 38.14           C  
ATOM   1437  HB1 ALA A  94      18.846 -56.296  37.834  1.00 38.14           H  
ATOM   1438  HB2 ALA A  94      19.340 -54.593  37.951  1.00 38.14           H  
ATOM   1439  HB3 ALA A  94      18.900 -55.284  36.373  1.00 38.14           H  
ATOM   1440  O   ALA A  94      17.358 -54.080  39.934  1.00 38.14           O  
ATOM   1441  N   PRO A  95      15.966 -55.816  39.622  1.00 39.97           N  
ATOM   1442  CA  PRO A  95      15.491 -55.830  41.002  1.00 39.97           C  
ATOM   1443  HA  PRO A  95      15.024 -54.867  41.209  1.00 39.97           H  
ATOM   1444  C   PRO A  95      16.639 -56.036  42.006  1.00 39.97           C  
ATOM   1445  CB  PRO A  95      14.409 -56.914  41.064  1.00 39.97           C  
ATOM   1446  HB2 PRO A  95      13.429 -56.446  40.967  1.00 39.97           H  
ATOM   1447  HB3 PRO A  95      14.458 -57.493  41.987  1.00 39.97           H  
ATOM   1448  O   PRO A  95      17.523 -56.871  41.814  1.00 39.97           O  
ATOM   1449  CG  PRO A  95      14.672 -57.788  39.838  1.00 39.97           C  
ATOM   1450  HG2 PRO A  95      15.399 -58.558  40.094  1.00 39.97           H  
ATOM   1451  HG3 PRO A  95      13.756 -58.238  39.455  1.00 39.97           H  
ATOM   1452  CD  PRO A  95      15.292 -56.828  38.831  1.00 39.97           C  
ATOM   1453  HD2 PRO A  95      15.988 -57.366  38.187  1.00 39.97           H  
ATOM   1454  HD3 PRO A  95      14.510 -56.356  38.237  1.00 39.97           H  
ATOM   1455  N   SER A  96      16.612 -55.250  43.087  1.00 47.11           N  
ATOM   1456  H   SER A  96      15.858 -54.580  43.137  1.00 47.11           H  
ATOM   1457  CA  SER A  96      17.661 -55.171  44.114  1.00 47.11           C  
ATOM   1458  HA  SER A  96      18.567 -54.787  43.645  1.00 47.11           H  
ATOM   1459  C   SER A  96      17.985 -56.527  44.759  1.00 47.11           C  
ATOM   1460  CB  SER A  96      17.219 -54.171  45.190  1.00 47.11           C  
ATOM   1461  HB2 SER A  96      17.238 -53.164  44.771  1.00 47.11           H  
ATOM   1462  HB3 SER A  96      16.198 -54.404  45.492  1.00 47.11           H  
ATOM   1463  O   SER A  96      17.099 -57.225  45.254  1.00 47.11           O  
ATOM   1464  OG  SER A  96      18.045 -54.226  46.339  1.00 47.11           O  
ATOM   1465  HG  SER A  96      17.763 -53.525  46.931  1.00 47.11           H  
ATOM   1466  N   ALA A  97      19.278 -56.863  44.833  1.00 55.12           N  
ATOM   1467  H   ALA A  97      19.945 -56.251  44.385  1.00 55.12           H  
ATOM   1468  CA  ALA A  97      19.779 -58.103  45.432  1.00 55.12           C  
ATOM   1469  HA  ALA A  97      19.336 -58.946  44.901  1.00 55.12           H  
ATOM   1470  C   ALA A  97      19.425 -58.266  46.927  1.00 55.12           C  
ATOM   1471  CB  ALA A  97      21.301 -58.138  45.229  1.00 55.12           C  
ATOM   1472  HB1 ALA A  97      21.534 -58.081  44.166  1.00 55.12           H  
ATOM   1473  HB2 ALA A  97      21.769 -57.302  45.749  1.00 55.12           H  
ATOM   1474  HB3 ALA A  97      21.699 -59.072  45.627  1.00 55.12           H  
ATOM   1475  O   ALA A  97      19.323 -59.395  47.409  1.00 55.12           O  
ATOM   1476  N   LEU A  98      19.219 -57.161  47.657  1.00 60.89           N  
ATOM   1477  H   LEU A  98      19.235 -56.271  47.180  1.00 60.89           H  
ATOM   1478  CA  LEU A  98      18.925 -57.171  49.098  1.00 60.89           C  
ATOM   1479  HA  LEU A  98      19.688 -57.756  49.611  1.00 60.89           H  
ATOM   1480  C   LEU A  98      17.585 -57.845  49.421  1.00 60.89           C  
ATOM   1481  CB  LEU A  98      18.944 -55.728  49.638  1.00 60.89           C  
ATOM   1482  HB2 LEU A  98      18.412 -55.698  50.589  1.00 60.89           H  
ATOM   1483  HB3 LEU A  98      18.397 -55.089  48.944  1.00 60.89           H  
ATOM   1484  O   LEU A  98      17.516 -58.620  50.367  1.00 60.89           O  
ATOM   1485  CG  LEU A  98      20.359 -55.166  49.861  1.00 60.89           C  
ATOM   1486  HG  LEU A  98      20.990 -55.415  49.008  1.00 60.89           H  
ATOM   1487  CD1 LEU A  98      20.306 -53.643  49.987  1.00 60.89           C  
ATOM   1488 HD11 LEU A  98      19.909 -53.210  49.069  1.00 60.89           H  
ATOM   1489 HD12 LEU A  98      21.310 -53.251  50.153  1.00 60.89           H  
ATOM   1490 HD13 LEU A  98      19.667 -53.361  50.824  1.00 60.89           H  
ATOM   1491  CD2 LEU A  98      20.992 -55.727  51.137  1.00 60.89           C  
ATOM   1492 HD21 LEU A  98      20.378 -55.475  52.002  1.00 60.89           H  
ATOM   1493 HD22 LEU A  98      21.989 -55.308  51.271  1.00 60.89           H  
ATOM   1494 HD23 LEU A  98      21.075 -56.812  51.072  1.00 60.89           H  
ATOM   1495  N   ALA A  99      16.552 -57.638  48.600  1.00 56.99           N  
ATOM   1496  H   ALA A  99      16.678 -57.052  47.788  1.00 56.99           H  
ATOM   1497  CA  ALA A  99      15.233 -58.233  48.836  1.00 56.99           C  
ATOM   1498  HA  ALA A  99      14.899 -57.959  49.837  1.00 56.99           H  
ATOM   1499  C   ALA A  99      15.254 -59.776  48.770  1.00 56.99           C  
ATOM   1500  CB  ALA A  99      14.260 -57.638  47.812  1.00 56.99           C  
ATOM   1501  HB1 ALA A  99      14.223 -56.555  47.924  1.00 56.99           H  
ATOM   1502  HB2 ALA A  99      14.579 -57.888  46.800  1.00 56.99           H  
ATOM   1503  HB3 ALA A  99      13.263 -58.043  47.984  1.00 56.99           H  
ATOM   1504  O   ALA A  99      14.426 -60.446  49.386  1.00 56.99           O  
ATOM   1505  N   GLY A 100      16.223 -60.357  48.051  1.00 57.58           N  
ATOM   1506  H   GLY A 100      16.902 -59.762  47.597  1.00 57.58           H  
ATOM   1507  CA  GLY A 100      16.427 -61.806  48.013  1.00 57.58           C  
ATOM   1508  HA2 GLY A 100      17.136 -62.038  47.219  1.00 57.58           H  
ATOM   1509  HA3 GLY A 100      15.480 -62.299  47.792  1.00 57.58           H  
ATOM   1510  C   GLY A 100      16.977 -62.386  49.322  1.00 57.58           C  
ATOM   1511  O   GLY A 100      16.695 -63.543  49.635  1.00 57.58           O  
ATOM   1512  N   LEU A 101      17.735 -61.600  50.098  1.00 63.87           N  
ATOM   1513  H   LEU A 101      17.833 -60.627  49.847  1.00 63.87           H  
ATOM   1514  CA  LEU A 101      18.294 -62.026  51.388  1.00 63.87           C  
ATOM   1515  HA  LEU A 101      18.703 -63.030  51.277  1.00 63.87           H  
ATOM   1516  C   LEU A 101      17.212 -62.136  52.472  1.00 63.87           C  
ATOM   1517  CB  LEU A 101      19.432 -61.071  51.805  1.00 63.87           C  
ATOM   1518  HB2 LEU A 101      19.484 -61.025  52.892  1.00 63.87           H  
ATOM   1519  HB3 LEU A 101      19.201 -60.062  51.463  1.00 63.87           H  
ATOM   1520  O   LEU A 101      17.209 -63.126  53.200  1.00 63.87           O  
ATOM   1521  CG  LEU A 101      20.807 -61.501  51.263  1.00 63.87           C  
ATOM   1522  HG  LEU A 101      20.690 -61.935  50.270  1.00 63.87           H  
ATOM   1523  CD1 LEU A 101      21.752 -60.304  51.146  1.00 63.87           C  
ATOM   1524 HD11 LEU A 101      21.867 -59.827  52.120  1.00 63.87           H  
ATOM   1525 HD12 LEU A 101      21.332 -59.584  50.444  1.00 63.87           H  
ATOM   1526 HD13 LEU A 101      22.724 -60.632  50.778  1.00 63.87           H  
ATOM   1527  CD2 LEU A 101      21.456 -62.534  52.190  1.00 63.87           C  
ATOM   1528 HD21 LEU A 101      22.411 -62.855  51.774  1.00 63.87           H  
ATOM   1529 HD22 LEU A 101      21.614 -62.100  53.177  1.00 63.87           H  
ATOM   1530 HD23 LEU A 101      20.800 -63.399  52.288  1.00 63.87           H  
ATOM   1531  N   ASP A 102      16.259 -61.201  52.526  1.00 61.98           N  
ATOM   1532  H   ASP A 102      16.372 -60.366  51.969  1.00 61.98           H  
ATOM   1533  CA  ASP A 102      15.173 -61.209  53.523  1.00 61.98           C  
ATOM   1534  HA  ASP A 102      15.601 -61.172  54.524  1.00 61.98           H  
ATOM   1535  C   ASP A 102      14.302 -62.476  53.420  1.00 61.98           C  
ATOM   1536  CB  ASP A 102      14.274 -59.973  53.328  1.00 61.98           C  
ATOM   1537  HB2 ASP A 102      13.883 -59.981  52.310  1.00 61.98           H  
ATOM   1538  HB3 ASP A 102      13.426 -60.054  54.008  1.00 61.98           H  
ATOM   1539  O   ASP A 102      13.946 -63.100  54.423  1.00 61.98           O  
ATOM   1540  CG  ASP A 102      14.958 -58.626  53.590  1.00 61.98           C  
ATOM   1541  OD1 ASP A 102      15.974 -58.601  54.316  1.00 61.98           O  
ATOM   1542  OD2 ASP A 102      14.448 -57.621  53.045  1.00 61.98           O  
ATOM   1543  N   ALA A 103      13.990 -62.904  52.191  1.00 64.05           N  
ATOM   1544  H   ALA A 103      14.297 -62.346  51.407  1.00 64.05           H  
ATOM   1545  CA  ALA A 103      13.202 -64.112  51.947  1.00 64.05           C  
ATOM   1546  HA  ALA A 103      12.272 -64.041  52.511  1.00 64.05           H  
ATOM   1547  C   ALA A 103      13.930 -65.384  52.413  1.00 64.05           C  
ATOM   1548  CB  ALA A 103      12.869 -64.180  50.452  1.00 64.05           C  
ATOM   1549  HB1 ALA A 103      12.255 -65.059  50.255  1.00 64.05           H  
ATOM   1550  HB2 ALA A 103      13.787 -64.243  49.868  1.00 64.05           H  
ATOM   1551  HB3 ALA A 103      12.319 -63.287  50.157  1.00 64.05           H  
ATOM   1552  O   ALA A 103      13.306 -66.299  52.955  1.00 64.05           O  
ATOM   1553  N   LEU A 104      15.253 -65.433  52.229  1.00 67.30           N  
ATOM   1554  H   LEU A 104      15.711 -64.626  51.831  1.00 67.30           H  
ATOM   1555  CA  LEU A 104      16.076 -66.525  52.738  1.00 67.30           C  
ATOM   1556  HA  LEU A 104      15.655 -67.467  52.386  1.00 67.30           H  
ATOM   1557  C   LEU A 104      16.054 -66.546  54.271  1.00 67.30           C  
ATOM   1558  CB  LEU A 104      17.501 -66.361  52.187  1.00 67.30           C  
ATOM   1559  HB2 LEU A 104      17.464 -66.276  51.101  1.00 67.30           H  
ATOM   1560  HB3 LEU A 104      17.915 -65.432  52.579  1.00 67.30           H  
ATOM   1561  O   LEU A 104      15.892 -67.613  54.860  1.00 67.30           O  
ATOM   1562  CG  LEU A 104      18.440 -67.511  52.576  1.00 67.30           C  
ATOM   1563  HG  LEU A 104      18.360 -67.722  53.643  1.00 67.30           H  
ATOM   1564  CD1 LEU A 104      18.143 -68.792  51.791  1.00 67.30           C  
ATOM   1565 HD11 LEU A 104      18.859 -69.567  52.065  1.00 67.30           H  
ATOM   1566 HD12 LEU A 104      18.204 -68.597  50.720  1.00 67.30           H  
ATOM   1567 HD13 LEU A 104      17.142 -69.146  52.036  1.00 67.30           H  
ATOM   1568  CD2 LEU A 104      19.879 -67.096  52.299  1.00 67.30           C  
ATOM   1569 HD21 LEU A 104      20.532 -67.887  52.666  1.00 67.30           H  
ATOM   1570 HD22 LEU A 104      20.030 -66.935  51.231  1.00 67.30           H  
ATOM   1571 HD23 LEU A 104      20.107 -66.179  52.842  1.00 67.30           H  
ATOM   1572  N   GLU A 105      16.170 -65.381  54.913  1.00 69.00           N  
ATOM   1573  H   GLU A 105      16.287 -64.538  54.370  1.00 69.00           H  
ATOM   1574  CA  GLU A 105      16.205 -65.256  56.371  1.00 69.00           C  
ATOM   1575  HA  GLU A 105      16.999 -65.914  56.725  1.00 69.00           H  
ATOM   1576  C   GLU A 105      14.897 -65.725  57.030  1.00 69.00           C  
ATOM   1577  CB  GLU A 105      16.572 -63.811  56.755  1.00 69.00           C  
ATOM   1578  HB2 GLU A 105      17.177 -63.371  55.961  1.00 69.00           H  
ATOM   1579  HB3 GLU A 105      15.664 -63.219  56.865  1.00 69.00           H  
ATOM   1580  O   GLU A 105      14.926 -66.444  58.030  1.00 69.00           O  
ATOM   1581  CG  GLU A 105      17.404 -63.768  58.045  1.00 69.00           C  
ATOM   1582  HG2 GLU A 105      18.272 -64.414  57.916  1.00 69.00           H  
ATOM   1583  HG3 GLU A 105      16.808 -64.173  58.863  1.00 69.00           H  
ATOM   1584  CD  GLU A 105      17.882 -62.354  58.417  1.00 69.00           C  
ATOM   1585  OE1 GLU A 105      18.946 -62.269  59.077  1.00 69.00           O  
ATOM   1586  OE2 GLU A 105      17.170 -61.380  58.096  1.00 69.00           O  
ATOM   1587  N   ALA A 106      13.749 -65.413  56.418  1.00 65.39           N  
ATOM   1588  H   ALA A 106      13.793 -64.777  55.635  1.00 65.39           H  
ATOM   1589  CA  ALA A 106      12.437 -65.876  56.872  1.00 65.39           C  
ATOM   1590  HA  ALA A 106      12.352 -65.677  57.940  1.00 65.39           H  
ATOM   1591  C   ALA A 106      12.211 -67.385  56.666  1.00 65.39           C  
ATOM   1592  CB  ALA A 106      11.365 -65.062  56.141  1.00 65.39           C  
ATOM   1593  HB1 ALA A 106      11.427 -65.245  55.069  1.00 65.39           H  
ATOM   1594  HB2 ALA A 106      11.518 -63.999  56.329  1.00 65.39           H  
ATOM   1595  HB3 ALA A 106      10.377 -65.351  56.500  1.00 65.39           H  
ATOM   1596  O   ALA A 106      11.469 -67.998  57.433  1.00 65.39           O  
ATOM   1597  N   ALA A 107      12.844 -67.990  55.656  1.00 68.46           N  
ATOM   1598  H   ALA A 107      13.401 -67.422  55.033  1.00 68.46           H  
ATOM   1599  CA  ALA A 107      12.748 -69.424  55.385  1.00 68.46           C  
ATOM   1600  HA  ALA A 107      11.731 -69.753  55.598  1.00 68.46           H  
ATOM   1601  C   ALA A 107      13.687 -70.268  56.269  1.00 68.46           C  
ATOM   1602  CB  ALA A 107      13.011 -69.650  53.893  1.00 68.46           C  
ATOM   1603  HB1 ALA A 107      14.024 -69.335  53.641  1.00 68.46           H  
ATOM   1604  HB2 ALA A 107      12.894 -70.708  53.657  1.00 68.46           H  
ATOM   1605  HB3 ALA A 107      12.301 -69.072  53.302  1.00 68.46           H  
ATOM   1606  O   ALA A 107      13.404 -71.442  56.516  1.00 68.46           O  
ATOM   1607  N   LEU A 108      14.777 -69.683  56.791  1.00 70.91           N  
ATOM   1608  H   LEU A 108      14.962 -68.726  56.524  1.00 70.91           H  
ATOM   1609  CA  LEU A 108      15.762 -70.370  57.643  1.00 70.91           C  
ATOM   1610  HA  LEU A 108      16.266 -71.109  57.019  1.00 70.91           H  
ATOM   1611  C   LEU A 108      15.173 -71.161  58.832  1.00 70.91           C  
ATOM   1612  CB  LEU A 108      16.811 -69.368  58.175  1.00 70.91           C  
ATOM   1613  HB2 LEU A 108      17.272 -69.781  59.072  1.00 70.91           H  
ATOM   1614  HB3 LEU A 108      16.302 -68.453  58.479  1.00 70.91           H  
ATOM   1615  O   LEU A 108      15.668 -72.264  59.091  1.00 70.91           O  
ATOM   1616  CG  LEU A 108      17.944 -69.012  57.199  1.00 70.91           C  
ATOM   1617  HG  LEU A 108      17.533 -68.752  56.224  1.00 70.91           H  
ATOM   1618  CD1 LEU A 108      18.764 -67.835  57.731  1.00 70.91           C  
ATOM   1619 HD11 LEU A 108      19.417 -67.456  56.945  1.00 70.91           H  
ATOM   1620 HD12 LEU A 108      18.104 -67.033  58.062  1.00 70.91           H  
ATOM   1621 HD13 LEU A 108      19.363 -68.142  58.589  1.00 70.91           H  
ATOM   1622  CD2 LEU A 108      18.913 -70.182  57.028  1.00 70.91           C  
ATOM   1623 HD21 LEU A 108      19.674 -69.913  56.295  1.00 70.91           H  
ATOM   1624 HD22 LEU A 108      18.366 -71.055  56.673  1.00 70.91           H  
ATOM   1625 HD23 LEU A 108      19.390 -70.424  57.978  1.00 70.91           H  
ATOM   1626  N   PRO A 109      14.157 -70.675  59.580  1.00 70.07           N  
ATOM   1627  CA  PRO A 109      13.631 -71.382  60.747  1.00 70.07           C  
ATOM   1628  HA  PRO A 109      14.443 -71.529  61.460  1.00 70.07           H  
ATOM   1629  C   PRO A 109      13.019 -72.742  60.400  1.00 70.07           C  
ATOM   1630  CB  PRO A 109      12.575 -70.455  61.366  1.00 70.07           C  
ATOM   1631  HB2 PRO A 109      12.603 -70.485  62.455  1.00 70.07           H  
ATOM   1632  HB3 PRO A 109      11.581 -70.720  61.008  1.00 70.07           H  
ATOM   1633  O   PRO A 109      13.185 -73.694  61.170  1.00 70.07           O  
ATOM   1634  CG  PRO A 109      12.936 -69.071  60.834  1.00 70.07           C  
ATOM   1635  HG2 PRO A 109      13.717 -68.626  61.451  1.00 70.07           H  
ATOM   1636  HG3 PRO A 109      12.066 -68.416  60.774  1.00 70.07           H  
ATOM   1637  CD  PRO A 109      13.493 -69.390  59.456  1.00 70.07           C  
ATOM   1638  HD2 PRO A 109      12.666 -69.511  58.757  1.00 70.07           H  
ATOM   1639  HD3 PRO A 109      14.165 -68.595  59.133  1.00 70.07           H  
ATOM   1640  N   GLU A 110      12.351 -72.834  59.246  1.00 67.55           N  
ATOM   1641  H   GLU A 110      12.317 -72.028  58.639  1.00 67.55           H  
ATOM   1642  CA  GLU A 110      11.639 -74.035  58.794  1.00 67.55           C  
ATOM   1643  HA  GLU A 110      11.228 -74.543  59.666  1.00 67.55           H  
ATOM   1644  C   GLU A 110      12.549 -75.060  58.110  1.00 67.55           C  
ATOM   1645  CB  GLU A 110      10.452 -73.669  57.887  1.00 67.55           C  
ATOM   1646  HB2 GLU A 110      10.808 -73.151  56.996  1.00 67.55           H  
ATOM   1647  HB3 GLU A 110       9.990 -74.607  57.580  1.00 67.55           H  
ATOM   1648  O   GLU A 110      12.109 -76.172  57.819  1.00 67.55           O  
ATOM   1649  CG  GLU A 110       9.406 -72.798  58.610  1.00 67.55           C  
ATOM   1650  HG2 GLU A 110       9.506 -72.955  59.684  1.00 67.55           H  
ATOM   1651  HG3 GLU A 110       9.626 -71.749  58.414  1.00 67.55           H  
ATOM   1652  CD  GLU A 110       7.949 -73.113  58.220  1.00 67.55           C  
ATOM   1653  OE1 GLU A 110       7.063 -72.760  59.033  1.00 67.55           O  
ATOM   1654  OE2 GLU A 110       7.716 -73.735  57.159  1.00 67.55           O  
ATOM   1655  N   VAL A 111      13.831 -74.732  57.900  1.00 70.25           N  
ATOM   1656  H   VAL A 111      14.132 -73.797  58.137  1.00 70.25           H  
ATOM   1657  CA  VAL A 111      14.792 -75.658  57.292  1.00 70.25           C  
ATOM   1658  HA  VAL A 111      14.396 -75.923  56.312  1.00 70.25           H  
ATOM   1659  C   VAL A 111      14.928 -76.905  58.178  1.00 70.25           C  
ATOM   1660  CB  VAL A 111      16.160 -75.009  57.035  1.00 70.25           C  
ATOM   1661  HB  VAL A 111      16.573 -74.646  57.977  1.00 70.25           H  
ATOM   1662  O   VAL A 111      15.353 -76.783  59.342  1.00 70.25           O  
ATOM   1663  CG1 VAL A 111      17.148 -76.011  56.416  1.00 70.25           C  
ATOM   1664 HG11 VAL A 111      16.764 -76.385  55.467  1.00 70.25           H  
ATOM   1665 HG12 VAL A 111      18.110 -75.527  56.245  1.00 70.25           H  
ATOM   1666 HG13 VAL A 111      17.318 -76.855  57.085  1.00 70.25           H  
ATOM   1667  CG2 VAL A 111      16.009 -73.834  56.064  1.00 70.25           C  
ATOM   1668 HG21 VAL A 111      15.247 -73.141  56.420  1.00 70.25           H  
ATOM   1669 HG22 VAL A 111      15.719 -74.190  55.075  1.00 70.25           H  
ATOM   1670 HG23 VAL A 111      16.947 -73.282  55.998  1.00 70.25           H  
ATOM   1671  N   PRO A 112      14.602 -78.105  57.648  1.00 75.75           N  
ATOM   1672  CA  PRO A 112      14.693 -79.358  58.382  1.00 75.75           C  
ATOM   1673  HA  PRO A 112      13.955 -79.338  59.183  1.00 75.75           H  
ATOM   1674  C   PRO A 112      16.093 -79.568  58.961  1.00 75.75           C  
ATOM   1675  CB  PRO A 112      14.334 -80.466  57.384  1.00 75.75           C  
ATOM   1676  HB2 PRO A 112      15.236 -80.849  56.905  1.00 75.75           H  
ATOM   1677  HB3 PRO A 112      13.784 -81.278  57.859  1.00 75.75           H  
ATOM   1678  O   PRO A 112      17.104 -79.273  58.323  1.00 75.75           O  
ATOM   1679  CG  PRO A 112      13.489 -79.753  56.333  1.00 75.75           C  
ATOM   1680  HG2 PRO A 112      12.453 -79.699  56.670  1.00 75.75           H  
ATOM   1681  HG3 PRO A 112      13.554 -80.238  55.360  1.00 75.75           H  
ATOM   1682  CD  PRO A 112      14.086 -78.353  56.305  1.00 75.75           C  
ATOM   1683  HD2 PRO A 112      14.905 -78.317  55.586  1.00 75.75           H  
ATOM   1684  HD3 PRO A 112      13.307 -77.644  56.025  1.00 75.75           H  
ATOM   1685  N   ALA A 113      16.171 -80.124  60.172  1.00 74.06           N  
ATOM   1686  H   ALA A 113      15.308 -80.337  60.652  1.00 74.06           H  
ATOM   1687  CA  ALA A 113      17.436 -80.295  60.893  1.00 74.06           C  
ATOM   1688  HA  ALA A 113      17.846 -79.308  61.107  1.00 74.06           H  
ATOM   1689  C   ALA A 113      18.506 -81.066  60.094  1.00 74.06           C  
ATOM   1690  CB  ALA A 113      17.136 -81.004  62.219  1.00 74.06           C  
ATOM   1691  HB1 ALA A 113      16.426 -80.417  62.802  1.00 74.06           H  
ATOM   1692  HB2 ALA A 113      16.721 -81.994  62.029  1.00 74.06           H  
ATOM   1693  HB3 ALA A 113      18.059 -81.111  62.788  1.00 74.06           H  
ATOM   1694  O   ALA A 113      19.690 -80.780  60.241  1.00 74.06           O  
ATOM   1695  N   THR A 114      18.085 -82.007  59.244  1.00 72.41           N  
ATOM   1696  H   THR A 114      17.092 -82.138  59.117  1.00 72.41           H  
ATOM   1697  CA  THR A 114      18.956 -82.823  58.384  1.00 72.41           C  
ATOM   1698  HA  THR A 114      19.746 -83.269  58.987  1.00 72.41           H  
ATOM   1699  C   THR A 114      19.649 -82.032  57.278  1.00 72.41           C  
ATOM   1700  CB  THR A 114      18.137 -83.946  57.725  1.00 72.41           C  
ATOM   1701  HB  THR A 114      18.713 -84.408  56.923  1.00 72.41           H  
ATOM   1702  O   THR A 114      20.719 -82.433  56.843  1.00 72.41           O  
ATOM   1703  CG2 THR A 114      17.762 -85.026  58.742  1.00 72.41           C  
ATOM   1704 HG21 THR A 114      18.669 -85.455  59.169  1.00 72.41           H  
ATOM   1705 HG22 THR A 114      17.202 -85.813  58.237  1.00 72.41           H  
ATOM   1706 HG23 THR A 114      17.149 -84.602  59.537  1.00 72.41           H  
ATOM   1707  OG1 THR A 114      16.920 -83.440  57.211  1.00 72.41           O  
ATOM   1708  HG1 THR A 114      17.074 -83.136  56.313  1.00 72.41           H  
ATOM   1709  N   GLU A 115      19.059 -80.924  56.827  1.00 75.92           N  
ATOM   1710  H   GLU A 115      18.183 -80.634  57.239  1.00 75.92           H  
ATOM   1711  CA  GLU A 115      19.591 -80.088  55.740  1.00 75.92           C  
ATOM   1712  HA  GLU A 115      20.312 -80.652  55.149  1.00 75.92           H  
ATOM   1713  C   GLU A 115      20.322 -78.847  56.266  1.00 75.92           C  
ATOM   1714  CB  GLU A 115      18.446 -79.670  54.810  1.00 75.92           C  
ATOM   1715  HB2 GLU A 115      17.667 -79.188  55.401  1.00 75.92           H  
ATOM   1716  HB3 GLU A 115      18.830 -78.951  54.086  1.00 75.92           H  
ATOM   1717  O   GLU A 115      21.125 -78.253  55.550  1.00 75.92           O  
ATOM   1718  CG  GLU A 115      17.852 -80.865  54.049  1.00 75.92           C  
ATOM   1719  HG2 GLU A 115      17.524 -81.617  54.768  1.00 75.92           H  
ATOM   1720  HG3 GLU A 115      18.632 -81.311  53.431  1.00 75.92           H  
ATOM   1721  CD  GLU A 115      16.658 -80.478  53.164  1.00 75.92           C  
ATOM   1722  OE1 GLU A 115      15.930 -81.417  52.770  1.00 75.92           O  
ATOM   1723  OE2 GLU A 115      16.455 -79.267  52.925  1.00 75.92           O  
ATOM   1724  N   ARG A 116      20.091 -78.463  57.533  1.00 73.45           N  
ATOM   1725  H   ARG A 116      19.394 -78.980  58.049  1.00 73.45           H  
ATOM   1726  CA  ARG A 116      20.719 -77.281  58.154  1.00 73.45           C  
ATOM   1727  HA  ARG A 116      20.387 -76.388  57.624  1.00 73.45           H  
ATOM   1728  C   ARG A 116      22.235 -77.282  58.042  1.00 73.45           C  
ATOM   1729  CB  ARG A 116      20.350 -77.171  59.639  1.00 73.45           C  
ATOM   1730  HB2 ARG A 116      20.359 -78.158  60.101  1.00 73.45           H  
ATOM   1731  HB3 ARG A 116      21.095 -76.553  60.141  1.00 73.45           H  
ATOM   1732  O   ARG A 116      22.813 -76.232  57.799  1.00 73.45           O  
ATOM   1733  CG  ARG A 116      18.990 -76.504  59.836  1.00 73.45           C  
ATOM   1734  HG2 ARG A 116      18.214 -77.133  59.400  1.00 73.45           H  
ATOM   1735  HG3 ARG A 116      18.978 -75.533  59.342  1.00 73.45           H  
ATOM   1736  CD  ARG A 116      18.716 -76.317  61.328  1.00 73.45           C  
ATOM   1737  HD2 ARG A 116      19.453 -75.625  61.734  1.00 73.45           H  
ATOM   1738  HD3 ARG A 116      18.812 -77.281  61.827  1.00 73.45           H  
ATOM   1739  NE  ARG A 116      17.360 -75.786  61.537  1.00 73.45           N  
ATOM   1740  HE  ARG A 116      16.767 -75.716  60.723  1.00 73.45           H  
ATOM   1741  NH1 ARG A 116      17.448 -75.614  63.818  1.00 73.45           N  
ATOM   1742 HH11 ARG A 116      17.029 -75.295  64.680  1.00 73.45           H  
ATOM   1743 HH12 ARG A 116      18.383 -75.993  63.782  1.00 73.45           H  
ATOM   1744  NH2 ARG A 116      15.626 -74.911  62.714  1.00 73.45           N  
ATOM   1745 HH21 ARG A 116      15.186 -74.604  63.570  1.00 73.45           H  
ATOM   1746 HH22 ARG A 116      15.118 -74.757  61.854  1.00 73.45           H  
ATOM   1747  CZ  ARG A 116      16.818 -75.438  62.685  1.00 73.45           C  
ATOM   1748  N   GLU A 117      22.876 -78.429  58.229  1.00 77.25           N  
ATOM   1749  H   GLU A 117      22.332 -79.262  58.405  1.00 77.25           H  
ATOM   1750  CA  GLU A 117      24.338 -78.535  58.205  1.00 77.25           C  
ATOM   1751  HA  GLU A 117      24.751 -77.775  58.869  1.00 77.25           H  
ATOM   1752  C   GLU A 117      24.893 -78.259  56.797  1.00 77.25           C  
ATOM   1753  CB  GLU A 117      24.713 -79.924  58.748  1.00 77.25           C  
ATOM   1754  HB2 GLU A 117      23.956 -80.212  59.477  1.00 77.25           H  
ATOM   1755  HB3 GLU A 117      24.698 -80.656  57.940  1.00 77.25           H  
ATOM   1756  O   GLU A 117      25.865 -77.519  56.634  1.00 77.25           O  
ATOM   1757  CG  GLU A 117      26.067 -79.957  59.469  1.00 77.25           C  
ATOM   1758  HG2 GLU A 117      26.867 -79.911  58.730  1.00 77.25           H  
ATOM   1759  HG3 GLU A 117      26.143 -79.075  60.105  1.00 77.25           H  
ATOM   1760  CD  GLU A 117      26.228 -81.214  60.347  1.00 77.25           C  
ATOM   1761  OE1 GLU A 117      27.036 -81.148  61.302  1.00 77.25           O  
ATOM   1762  OE2 GLU A 117      25.552 -82.232  60.074  1.00 77.25           O  
ATOM   1763  N   GLU A 118      24.212 -78.762  55.764  1.00 75.76           N  
ATOM   1764  H   GLU A 118      23.378 -79.301  55.949  1.00 75.76           H  
ATOM   1765  CA  GLU A 118      24.558 -78.506  54.366  1.00 75.76           C  
ATOM   1766  HA  GLU A 118      25.633 -78.645  54.253  1.00 75.76           H  
ATOM   1767  C   GLU A 118      24.233 -77.061  53.957  1.00 75.76           C  
ATOM   1768  CB  GLU A 118      23.844 -79.538  53.478  1.00 75.76           C  
ATOM   1769  HB2 GLU A 118      23.938 -80.520  53.942  1.00 75.76           H  
ATOM   1770  HB3 GLU A 118      22.787 -79.286  53.397  1.00 75.76           H  
ATOM   1771  O   GLU A 118      25.027 -76.419  53.263  1.00 75.76           O  
ATOM   1772  CG  GLU A 118      24.482 -79.601  52.083  1.00 75.76           C  
ATOM   1773  HG2 GLU A 118      25.553 -79.765  52.200  1.00 75.76           H  
ATOM   1774  HG3 GLU A 118      24.347 -78.638  51.591  1.00 75.76           H  
ATOM   1775  CD  GLU A 118      23.908 -80.705  51.181  1.00 75.76           C  
ATOM   1776  OE1 GLU A 118      24.502 -80.888  50.092  1.00 75.76           O  
ATOM   1777  OE2 GLU A 118      22.894 -81.332  51.553  1.00 75.76           O  
ATOM   1778  N   LEU A 119      23.116 -76.507  54.444  1.00 72.01           N  
ATOM   1779  H   LEU A 119      22.485 -77.099  54.965  1.00 72.01           H  
ATOM   1780  CA  LEU A 119      22.748 -75.108  54.237  1.00 72.01           C  
ATOM   1781  HA  LEU A 119      22.755 -74.921  53.164  1.00 72.01           H  
ATOM   1782  C   LEU A 119      23.762 -74.156  54.879  1.00 72.01           C  
ATOM   1783  CB  LEU A 119      21.329 -74.859  54.774  1.00 72.01           C  
ATOM   1784  HB2 LEU A 119      20.640 -75.552  54.291  1.00 72.01           H  
ATOM   1785  HB3 LEU A 119      21.317 -75.063  55.845  1.00 72.01           H  
ATOM   1786  O   LEU A 119      24.193 -73.215  54.218  1.00 72.01           O  
ATOM   1787  CG  LEU A 119      20.841 -73.416  54.543  1.00 72.01           C  
ATOM   1788  HG  LEU A 119      21.529 -72.713  55.012  1.00 72.01           H  
ATOM   1789  CD1 LEU A 119      20.700 -73.068  53.059  1.00 72.01           C  
ATOM   1790 HD11 LEU A 119      21.679 -73.067  52.581  1.00 72.01           H  
ATOM   1791 HD12 LEU A 119      20.274 -72.070  52.955  1.00 72.01           H  
ATOM   1792 HD13 LEU A 119      20.047 -73.789  52.567  1.00 72.01           H  
ATOM   1793  CD2 LEU A 119      19.478 -73.229  55.186  1.00 72.01           C  
ATOM   1794 HD21 LEU A 119      19.121 -72.220  54.981  1.00 72.01           H  
ATOM   1795 HD22 LEU A 119      18.775 -73.937  54.746  1.00 72.01           H  
ATOM   1796 HD23 LEU A 119      19.545 -73.383  56.263  1.00 72.01           H  
ATOM   1797  N   VAL A 120      24.192 -74.415  56.118  1.00 74.91           N  
ATOM   1798  H   VAL A 120      23.787 -75.201  56.606  1.00 74.91           H  
ATOM   1799  CA  VAL A 120      25.244 -73.642  56.795  1.00 74.91           C  
ATOM   1800  HA  VAL A 120      24.948 -72.593  56.817  1.00 74.91           H  
ATOM   1801  C   VAL A 120      26.540 -73.712  55.993  1.00 74.91           C  
ATOM   1802  CB  VAL A 120      25.447 -74.105  58.251  1.00 74.91           C  
ATOM   1803  HB  VAL A 120      25.524 -75.192  58.277  1.00 74.91           H  
ATOM   1804  O   VAL A 120      27.073 -72.663  55.652  1.00 74.91           O  
ATOM   1805  CG1 VAL A 120      26.708 -73.512  58.895  1.00 74.91           C  
ATOM   1806 HG11 VAL A 120      27.605 -73.901  58.413  1.00 74.91           H  
ATOM   1807 HG12 VAL A 120      26.757 -73.789  59.948  1.00 74.91           H  
ATOM   1808 HG13 VAL A 120      26.706 -72.425  58.811  1.00 74.91           H  
ATOM   1809  CG2 VAL A 120      24.260 -73.666  59.122  1.00 74.91           C  
ATOM   1810 HG21 VAL A 120      24.345 -74.117  60.110  1.00 74.91           H  
ATOM   1811 HG22 VAL A 120      23.316 -73.977  58.674  1.00 74.91           H  
ATOM   1812 HG23 VAL A 120      24.251 -72.580  59.219  1.00 74.91           H  
ATOM   1813  N   GLN A 121      26.992 -74.898  55.569  1.00 75.58           N  
ATOM   1814  H   GLN A 121      26.521 -75.738  55.874  1.00 75.58           H  
ATOM   1815  CA  GLN A 121      28.194 -75.020  54.727  1.00 75.58           C  
ATOM   1816  HA  GLN A 121      29.051 -74.612  55.262  1.00 75.58           H  
ATOM   1817  C   GLN A 121      28.072 -74.273  53.393  1.00 75.58           C  
ATOM   1818  CB  GLN A 121      28.450 -76.491  54.386  1.00 75.58           C  
ATOM   1819  HB2 GLN A 121      29.140 -76.536  53.543  1.00 75.58           H  
ATOM   1820  HB3 GLN A 121      27.517 -76.968  54.087  1.00 75.58           H  
ATOM   1821  O   GLN A 121      29.060 -73.788  52.829  1.00 75.58           O  
ATOM   1822  CG  GLN A 121      29.080 -77.277  55.535  1.00 75.58           C  
ATOM   1823  HG2 GLN A 121      28.419 -77.258  56.402  1.00 75.58           H  
ATOM   1824  HG3 GLN A 121      30.024 -76.814  55.820  1.00 75.58           H  
ATOM   1825  CD  GLN A 121      29.342 -78.727  55.142  1.00 75.58           C  
ATOM   1826  NE2 GLN A 121      29.707 -79.566  56.083  1.00 75.58           N  
ATOM   1827 HE21 GLN A 121      29.760 -80.538  55.813  1.00 75.58           H  
ATOM   1828 HE22 GLN A 121      29.679 -79.273  57.049  1.00 75.58           H  
ATOM   1829  OE1 GLN A 121      29.256 -79.131  53.989  1.00 75.58           O  
ATOM   1830  N   ARG A 122      26.871 -74.232  52.815  1.00 74.83           N  
ATOM   1831  H   ARG A 122      26.105 -74.698  53.280  1.00 74.83           H  
ATOM   1832  CA  ARG A 122      26.624 -73.548  51.545  1.00 74.83           C  
ATOM   1833  HA  ARG A 122      27.473 -73.728  50.885  1.00 74.83           H  
ATOM   1834  C   ARG A 122      26.573 -72.032  51.738  1.00 74.83           C  
ATOM   1835  CB  ARG A 122      25.375 -74.159  50.902  1.00 74.83           C  
ATOM   1836  HB2 ARG A 122      24.477 -73.742  51.357  1.00 74.83           H  
ATOM   1837  HB3 ARG A 122      25.384 -75.234  51.081  1.00 74.83           H  
ATOM   1838  O   ARG A 122      27.200 -71.325  50.954  1.00 74.83           O  
ATOM   1839  CG  ARG A 122      25.349 -73.961  49.386  1.00 74.83           C  
ATOM   1840  HG2 ARG A 122      26.295 -74.282  48.950  1.00 74.83           H  
ATOM   1841  HG3 ARG A 122      25.186 -72.907  49.163  1.00 74.83           H  
ATOM   1842  CD  ARG A 122      24.214 -74.803  48.796  1.00 74.83           C  
ATOM   1843  HD2 ARG A 122      23.289 -74.551  49.315  1.00 74.83           H  
ATOM   1844  HD3 ARG A 122      24.428 -75.859  48.963  1.00 74.83           H  
ATOM   1845  NE  ARG A 122      24.048 -74.546  47.356  1.00 74.83           N  
ATOM   1846  HE  ARG A 122      24.622 -73.821  46.951  1.00 74.83           H  
ATOM   1847  NH1 ARG A 122      22.308 -76.007  47.018  1.00 74.83           N  
ATOM   1848 HH11 ARG A 122      22.376 -76.314  47.978  1.00 74.83           H  
ATOM   1849 HH12 ARG A 122      21.595 -76.408  46.426  1.00 74.83           H  
ATOM   1850  NH2 ARG A 122      23.021 -74.726  45.334  1.00 74.83           N  
ATOM   1851 HH21 ARG A 122      22.293 -75.127  44.760  1.00 74.83           H  
ATOM   1852 HH22 ARG A 122      23.601 -73.986  44.965  1.00 74.83           H  
ATOM   1853  CZ  ARG A 122      23.131 -75.095  46.579  1.00 74.83           C  
ATOM   1854  N   LEU A 123      25.946 -71.550  52.811  1.00 72.34           N  
ATOM   1855  H   LEU A 123      25.467 -72.204  53.414  1.00 72.34           H  
ATOM   1856  CA  LEU A 123      25.945 -70.140  53.208  1.00 72.34           C  
ATOM   1857  HA  LEU A 123      25.642 -69.543  52.347  1.00 72.34           H  
ATOM   1858  C   LEU A 123      27.341 -69.655  53.591  1.00 72.34           C  
ATOM   1859  CB  LEU A 123      24.963 -69.918  54.375  1.00 72.34           C  
ATOM   1860  HB2 LEU A 123      25.157 -68.945  54.827  1.00 72.34           H  
ATOM   1861  HB3 LEU A 123      25.142 -70.679  55.134  1.00 72.34           H  
ATOM   1862  O   LEU A 123      27.751 -68.592  53.140  1.00 72.34           O  
ATOM   1863  CG  LEU A 123      23.492 -69.961  53.942  1.00 72.34           C  
ATOM   1864  HG  LEU A 123      23.324 -70.851  53.335  1.00 72.34           H  
ATOM   1865  CD1 LEU A 123      22.575 -70.029  55.163  1.00 72.34           C  
ATOM   1866 HD11 LEU A 123      22.813 -70.915  55.752  1.00 72.34           H  
ATOM   1867 HD12 LEU A 123      22.704 -69.143  55.784  1.00 72.34           H  
ATOM   1868 HD13 LEU A 123      21.538 -70.088  54.831  1.00 72.34           H  
ATOM   1869  CD2 LEU A 123      23.108 -68.733  53.114  1.00 72.34           C  
ATOM   1870 HD21 LEU A 123      22.273 -69.014  52.472  1.00 72.34           H  
ATOM   1871 HD22 LEU A 123      23.918 -68.403  52.463  1.00 72.34           H  
ATOM   1872 HD23 LEU A 123      22.826 -67.901  53.760  1.00 72.34           H  
ATOM   1873  N   GLU A 124      28.109 -70.451  54.333  1.00 75.03           N  
ATOM   1874  H   GLU A 124      27.692 -71.278  54.736  1.00 75.03           H  
ATOM   1875  CA  GLU A 124      29.508 -70.172  54.661  1.00 75.03           C  
ATOM   1876  HA  GLU A 124      29.576 -69.212  55.172  1.00 75.03           H  
ATOM   1877  C   GLU A 124      30.371 -70.081  53.401  1.00 75.03           C  
ATOM   1878  CB  GLU A 124      30.070 -71.262  55.582  1.00 75.03           C  
ATOM   1879  HB2 GLU A 124      31.158 -71.194  55.577  1.00 75.03           H  
ATOM   1880  HB3 GLU A 124      29.788 -72.238  55.187  1.00 75.03           H  
ATOM   1881  O   GLU A 124      31.181 -69.162  53.290  1.00 75.03           O  
ATOM   1882  CG  GLU A 124      29.597 -71.112  57.036  1.00 75.03           C  
ATOM   1883  HG2 GLU A 124      29.934 -70.142  57.402  1.00 75.03           H  
ATOM   1884  HG3 GLU A 124      28.508 -71.117  57.078  1.00 75.03           H  
ATOM   1885  CD  GLU A 124      30.152 -72.220  57.946  1.00 75.03           C  
ATOM   1886  OE1 GLU A 124      30.243 -71.957  59.167  1.00 75.03           O  
ATOM   1887  OE2 GLU A 124      30.509 -73.302  57.423  1.00 75.03           O  
ATOM   1888  N   ARG A 125      30.171 -70.968  52.412  1.00 73.00           N  
ATOM   1889  H   ARG A 125      29.523 -71.724  52.583  1.00 73.00           H  
ATOM   1890  CA  ARG A 125      30.849 -70.866  51.106  1.00 73.00           C  
ATOM   1891  HA  ARG A 125      31.921 -70.772  51.281  1.00 73.00           H  
ATOM   1892  C   ARG A 125      30.463 -69.599  50.348  1.00 73.00           C  
ATOM   1893  CB  ARG A 125      30.584 -72.108  50.242  1.00 73.00           C  
ATOM   1894  HB2 ARG A 125      30.700 -71.842  49.192  1.00 73.00           H  
ATOM   1895  HB3 ARG A 125      29.562 -72.457  50.393  1.00 73.00           H  
ATOM   1896  O   ARG A 125      31.340 -68.970  49.761  1.00 73.00           O  
ATOM   1897  CG  ARG A 125      31.588 -73.223  50.559  1.00 73.00           C  
ATOM   1898  HG2 ARG A 125      32.595 -72.849  50.376  1.00 73.00           H  
ATOM   1899  HG3 ARG A 125      31.513 -73.506  51.609  1.00 73.00           H  
ATOM   1900  CD  ARG A 125      31.364 -74.455  49.676  1.00 73.00           C  
ATOM   1901  HD2 ARG A 125      32.225 -75.111  49.804  1.00 73.00           H  
ATOM   1902  HD3 ARG A 125      31.307 -74.149  48.631  1.00 73.00           H  
ATOM   1903  NE  ARG A 125      30.137 -75.175  50.061  1.00 73.00           N  
ATOM   1904  HE  ARG A 125      29.545 -74.708  50.733  1.00 73.00           H  
ATOM   1905  NH1 ARG A 125      30.630 -77.184  49.063  1.00 73.00           N  
ATOM   1906 HH11 ARG A 125      30.382 -78.147  48.889  1.00 73.00           H  
ATOM   1907 HH12 ARG A 125      31.507 -76.799  48.740  1.00 73.00           H  
ATOM   1908  NH2 ARG A 125      28.729 -76.961  50.206  1.00 73.00           N  
ATOM   1909 HH21 ARG A 125      28.527 -77.940  50.064  1.00 73.00           H  
ATOM   1910 HH22 ARG A 125      28.144 -76.456  50.856  1.00 73.00           H  
ATOM   1911  CZ  ARG A 125      29.836 -76.429  49.772  1.00 73.00           C  
ATOM   1912  N   MET A 126      29.190 -69.208  50.373  1.00 69.48           N  
ATOM   1913  H   MET A 126      28.520 -69.782  50.864  1.00 69.48           H  
ATOM   1914  CA  MET A 126      28.730 -67.967  49.741  1.00 69.48           C  
ATOM   1915  HA  MET A 126      29.075 -67.947  48.707  1.00 69.48           H  
ATOM   1916  C   MET A 126      29.331 -66.731  50.425  1.00 69.48           C  
ATOM   1917  CB  MET A 126      27.195 -67.910  49.733  1.00 69.48           C  
ATOM   1918  HB2 MET A 126      26.884 -66.907  49.441  1.00 69.48           H  
ATOM   1919  HB3 MET A 126      26.809 -68.110  50.733  1.00 69.48           H  
ATOM   1920  O   MET A 126      29.879 -65.863  49.749  1.00 69.48           O  
ATOM   1921  CG  MET A 126      26.598 -68.915  48.741  1.00 69.48           C  
ATOM   1922  HG2 MET A 126      26.908 -68.638  47.734  1.00 69.48           H  
ATOM   1923  HG3 MET A 126      27.004 -69.905  48.950  1.00 69.48           H  
ATOM   1924  SD  MET A 126      24.789 -69.041  48.775  1.00 69.48           S  
ATOM   1925  CE  MET A 126      24.330 -67.403  48.140  1.00 69.48           C  
ATOM   1926  HE1 MET A 126      24.650 -66.630  48.838  1.00 69.48           H  
ATOM   1927  HE2 MET A 126      24.796 -67.236  47.169  1.00 69.48           H  
ATOM   1928  HE3 MET A 126      23.247 -67.349  48.032  1.00 69.48           H  
ATOM   1929  N   LEU A 127      29.322 -66.683  51.760  1.00 71.59           N  
ATOM   1930  H   LEU A 127      28.839 -67.420  52.253  1.00 71.59           H  
ATOM   1931  CA  LEU A 127      29.954 -65.628  52.561  1.00 71.59           C  
ATOM   1932  HA  LEU A 127      29.553 -64.664  52.247  1.00 71.59           H  
ATOM   1933  C   LEU A 127      31.473 -65.564  52.344  1.00 71.59           C  
ATOM   1934  CB  LEU A 127      29.620 -65.872  54.050  1.00 71.59           C  
ATOM   1935  HB2 LEU A 127      30.531 -65.829  54.647  1.00 71.59           H  
ATOM   1936  HB3 LEU A 127      29.236 -66.884  54.179  1.00 71.59           H  
ATOM   1937  O   LEU A 127      32.037 -64.475  52.224  1.00 71.59           O  
ATOM   1938  CG  LEU A 127      28.604 -64.861  54.611  1.00 71.59           C  
ATOM   1939  HG  LEU A 127      27.976 -64.477  53.806  1.00 71.59           H  
ATOM   1940  CD1 LEU A 127      27.692 -65.515  55.645  1.00 71.59           C  
ATOM   1941 HD11 LEU A 127      28.278 -65.925  56.468  1.00 71.59           H  
ATOM   1942 HD12 LEU A 127      27.127 -66.320  55.174  1.00 71.59           H  
ATOM   1943 HD13 LEU A 127      26.985 -64.781  56.032  1.00 71.59           H  
ATOM   1944  CD2 LEU A 127      29.344 -63.696  55.276  1.00 71.59           C  
ATOM   1945 HD21 LEU A 127      28.616 -62.961  55.620  1.00 71.59           H  
ATOM   1946 HD22 LEU A 127      29.923 -64.055  56.127  1.00 71.59           H  
ATOM   1947 HD23 LEU A 127      30.002 -63.222  54.548  1.00 71.59           H  
ATOM   1948  N   ALA A 128      32.140 -66.718  52.266  1.00 68.92           N  
ATOM   1949  H   ALA A 128      31.635 -67.577  52.435  1.00 68.92           H  
ATOM   1950  CA  ALA A 128      33.572 -66.808  52.001  1.00 68.92           C  
ATOM   1951  HA  ALA A 128      34.098 -66.170  52.712  1.00 68.92           H  
ATOM   1952  C   ALA A 128      33.933 -66.311  50.594  1.00 68.92           C  
ATOM   1953  CB  ALA A 128      34.035 -68.253  52.217  1.00 68.92           C  
ATOM   1954  HB1 ALA A 128      33.819 -68.563  53.239  1.00 68.92           H  
ATOM   1955  HB2 ALA A 128      35.108 -68.324  52.043  1.00 68.92           H  
ATOM   1956  HB3 ALA A 128      33.518 -68.918  51.524  1.00 68.92           H  
ATOM   1957  O   ALA A 128      34.964 -65.664  50.436  1.00 68.92           O  
ATOM   1958  N   ALA A 129      33.083 -66.569  49.594  1.00 65.38           N  
ATOM   1959  H   ALA A 129      32.279 -67.151  49.779  1.00 65.38           H  
ATOM   1960  CA  ALA A 129      33.269 -66.080  48.229  1.00 65.38           C  
ATOM   1961  HA  ALA A 129      34.308 -66.236  47.939  1.00 65.38           H  
ATOM   1962  C   ALA A 129      32.980 -64.575  48.082  1.00 65.38           C  
ATOM   1963  CB  ALA A 129      32.383 -66.914  47.297  1.00 65.38           C  
ATOM   1964  HB1 ALA A 129      31.333 -66.777  47.557  1.00 65.38           H  
ATOM   1965  HB2 ALA A 129      32.641 -67.970  47.385  1.00 65.38           H  
ATOM   1966  HB3 ALA A 129      32.538 -66.595  46.266  1.00 65.38           H  
ATOM   1967  O   ALA A 129      33.619 -63.912  47.270  1.00 65.38           O  
ATOM   1968  N   LEU A 130      32.053 -64.024  48.874  1.00 60.16           N  
ATOM   1969  H   LEU A 130      31.495 -64.643  49.445  1.00 60.16           H  
ATOM   1970  CA  LEU A 130      31.698 -62.597  48.857  1.00 60.16           C  
ATOM   1971  HA  LEU A 130      31.642 -62.264  47.820  1.00 60.16           H  
ATOM   1972  C   LEU A 130      32.745 -61.698  49.530  1.00 60.16           C  
ATOM   1973  CB  LEU A 130      30.314 -62.426  49.515  1.00 60.16           C  
ATOM   1974  HB2 LEU A 130      30.288 -61.499  50.089  1.00 60.16           H  
ATOM   1975  HB3 LEU A 130      30.146 -63.238  50.223  1.00 60.16           H  
ATOM   1976  O   LEU A 130      32.958 -60.568  49.096  1.00 60.16           O  
ATOM   1977  CG  LEU A 130      29.178 -62.389  48.478  1.00 60.16           C  
ATOM   1978  HG  LEU A 130      29.401 -63.080  47.665  1.00 60.16           H  
ATOM   1979  CD1 LEU A 130      27.852 -62.811  49.108  1.00 60.16           C  
ATOM   1980 HD11 LEU A 130      27.061 -62.769  48.359  1.00 60.16           H  
ATOM   1981 HD12 LEU A 130      27.599 -62.145  49.932  1.00 60.16           H  
ATOM   1982 HD13 LEU A 130      27.931 -63.833  49.478  1.00 60.16           H  
ATOM   1983  CD2 LEU A 130      29.019 -60.975  47.913  1.00 60.16           C  
ATOM   1984 HD21 LEU A 130      28.746 -60.276  48.704  1.00 60.16           H  
ATOM   1985 HD22 LEU A 130      29.951 -60.647  47.454  1.00 60.16           H  
ATOM   1986 HD23 LEU A 130      28.238 -60.969  47.152  1.00 60.16           H  
ATOM   1987  N   ARG A 131      33.421 -62.182  50.579  1.00 63.43           N  
ATOM   1988  H   ARG A 131      33.176 -63.108  50.898  1.00 63.43           H  
ATOM   1989  CA  ARG A 131      34.378 -61.376  51.361  1.00 63.43           C  
ATOM   1990  HA  ARG A 131      33.833 -60.531  51.783  1.00 63.43           H  
ATOM   1991  C   ARG A 131      35.510 -60.719  50.556  1.00 63.43           C  
ATOM   1992  CB  ARG A 131      34.976 -62.210  52.501  1.00 63.43           C  
ATOM   1993  HB2 ARG A 131      35.989 -61.864  52.706  1.00 63.43           H  
ATOM   1994  HB3 ARG A 131      35.026 -63.261  52.216  1.00 63.43           H  
ATOM   1995  O   ARG A 131      35.748 -59.536  50.789  1.00 63.43           O  
ATOM   1996  CG  ARG A 131      34.162 -62.067  53.784  1.00 63.43           C  
ATOM   1997  HG2 ARG A 131      34.117 -61.019  54.079  1.00 63.43           H  
ATOM   1998  HG3 ARG A 131      33.152 -62.442  53.621  1.00 63.43           H  
ATOM   1999  CD  ARG A 131      34.850 -62.879  54.880  1.00 63.43           C  
ATOM   2000  HD2 ARG A 131      35.844 -62.467  55.056  1.00 63.43           H  
ATOM   2001  HD3 ARG A 131      34.945 -63.908  54.535  1.00 63.43           H  
ATOM   2002  NE  ARG A 131      34.073 -62.849  56.128  1.00 63.43           N  
ATOM   2003  HE  ARG A 131      33.275 -62.231  56.147  1.00 63.43           H  
ATOM   2004  NH1 ARG A 131      35.290 -64.433  57.255  1.00 63.43           N  
ATOM   2005 HH11 ARG A 131      35.415 -65.030  58.059  1.00 63.43           H  
ATOM   2006 HH12 ARG A 131      35.905 -64.503  56.456  1.00 63.43           H  
ATOM   2007  NH2 ARG A 131      33.485 -63.533  58.215  1.00 63.43           N  
ATOM   2008 HH21 ARG A 131      33.622 -64.135  59.014  1.00 63.43           H  
ATOM   2009 HH22 ARG A 131      32.684 -62.920  58.186  1.00 63.43           H  
ATOM   2010  CZ  ARG A 131      34.287 -63.601  57.191  1.00 63.43           C  
ATOM   2011  N   PRO A 132      36.230 -61.423  49.660  1.00 54.66           N  
ATOM   2012  CA  PRO A 132      37.378 -60.845  48.967  1.00 54.66           C  
ATOM   2013  HA  PRO A 132      38.115 -60.522  49.702  1.00 54.66           H  
ATOM   2014  C   PRO A 132      36.998 -59.649  48.091  1.00 54.66           C  
ATOM   2015  CB  PRO A 132      37.969 -61.976  48.114  1.00 54.66           C  
ATOM   2016  HB2 PRO A 132      37.581 -61.925  47.097  1.00 54.66           H  
ATOM   2017  HB3 PRO A 132      39.058 -61.939  48.101  1.00 54.66           H  
ATOM   2018  O   PRO A 132      37.754 -58.687  48.004  1.00 54.66           O  
ATOM   2019  CG  PRO A 132      37.458 -63.253  48.773  1.00 54.66           C  
ATOM   2020  HG2 PRO A 132      37.358 -64.070  48.058  1.00 54.66           H  
ATOM   2021  HG3 PRO A 132      38.123 -63.534  49.590  1.00 54.66           H  
ATOM   2022  CD  PRO A 132      36.110 -62.832  49.339  1.00 54.66           C  
ATOM   2023  HD2 PRO A 132      35.881 -63.433  50.220  1.00 54.66           H  
ATOM   2024  HD3 PRO A 132      35.341 -62.955  48.576  1.00 54.66           H  
ATOM   2025  N   VAL A 133      35.817 -59.697  47.466  1.00 50.18           N  
ATOM   2026  H   VAL A 133      35.214 -60.491  47.628  1.00 50.18           H  
ATOM   2027  CA  VAL A 133      35.371 -58.684  46.499  1.00 50.18           C  
ATOM   2028  HA  VAL A 133      36.157 -58.543  45.757  1.00 50.18           H  
ATOM   2029  C   VAL A 133      35.152 -57.328  47.173  1.00 50.18           C  
ATOM   2030  CB  VAL A 133      34.100 -59.158  45.765  1.00 50.18           C  
ATOM   2031  HB  VAL A 133      33.288 -59.261  46.485  1.00 50.18           H  
ATOM   2032  O   VAL A 133      35.512 -56.302  46.606  1.00 50.18           O  
ATOM   2033  CG1 VAL A 133      33.666 -58.167  44.679  1.00 50.18           C  
ATOM   2034 HG11 VAL A 133      32.789 -58.547  44.156  1.00 50.18           H  
ATOM   2035 HG12 VAL A 133      33.401 -57.208  45.124  1.00 50.18           H  
ATOM   2036 HG13 VAL A 133      34.474 -58.015  43.963  1.00 50.18           H  
ATOM   2037  CG2 VAL A 133      34.323 -60.521  45.089  1.00 50.18           C  
ATOM   2038 HG21 VAL A 133      33.436 -60.799  44.519  1.00 50.18           H  
ATOM   2039 HG22 VAL A 133      35.178 -60.468  44.414  1.00 50.18           H  
ATOM   2040 HG23 VAL A 133      34.493 -61.297  45.835  1.00 50.18           H  
ATOM   2041  N   ALA A 134      34.634 -57.312  48.404  1.00 45.83           N  
ATOM   2042  H   ALA A 134      34.379 -58.190  48.835  1.00 45.83           H  
ATOM   2043  CA  ALA A 134      34.357 -56.074  49.129  1.00 45.83           C  
ATOM   2044  HA  ALA A 134      33.745 -55.430  48.496  1.00 45.83           H  
ATOM   2045  C   ALA A 134      35.622 -55.269  49.494  1.00 45.83           C  
ATOM   2046  CB  ALA A 134      33.543 -56.433  50.379  1.00 45.83           C  
ATOM   2047  HB1 ALA A 134      32.626 -56.946  50.089  1.00 45.83           H  
ATOM   2048  HB2 ALA A 134      34.129 -57.078  51.034  1.00 45.83           H  
ATOM   2049  HB3 ALA A 134      33.282 -55.521  50.915  1.00 45.83           H  
ATOM   2050  O   ALA A 134      35.558 -54.049  49.583  1.00 45.83           O  
ATOM   2051  N   GLN A 135      36.772 -55.921  49.708  1.00 44.80           N  
ATOM   2052  H   GLN A 135      36.801 -56.918  49.550  1.00 44.80           H  
ATOM   2053  CA  GLN A 135      37.977 -55.244  50.215  1.00 44.80           C  
ATOM   2054  HA  GLN A 135      37.679 -54.511  50.965  1.00 44.80           H  
ATOM   2055  C   GLN A 135      38.760 -54.455  49.158  1.00 44.80           C  
ATOM   2056  CB  GLN A 135      38.909 -56.267  50.884  1.00 44.80           C  
ATOM   2057  HB2 GLN A 135      39.013 -57.144  50.245  1.00 44.80           H  
ATOM   2058  HB3 GLN A 135      39.894 -55.819  51.013  1.00 44.80           H  
ATOM   2059  O   GLN A 135      39.489 -53.535  49.511  1.00 44.80           O  
ATOM   2060  CG  GLN A 135      38.398 -56.681  52.268  1.00 44.80           C  
ATOM   2061  HG2 GLN A 135      37.424 -57.159  52.170  1.00 44.80           H  
ATOM   2062  HG3 GLN A 135      38.281 -55.786  52.881  1.00 44.80           H  
ATOM   2063  CD  GLN A 135      39.337 -57.643  52.991  1.00 44.80           C  
ATOM   2064  NE2 GLN A 135      39.163 -57.821  54.282  1.00 44.80           N  
ATOM   2065 HE21 GLN A 135      39.854 -58.404  54.732  1.00 44.80           H  
ATOM   2066 HE22 GLN A 135      38.484 -57.259  54.775  1.00 44.80           H  
ATOM   2067  OE1 GLN A 135      40.229 -58.268  52.441  1.00 44.80           O  
ATOM   2068  N   ALA A 136      38.656 -54.801  47.873  1.00 37.71           N  
ATOM   2069  H   ALA A 136      38.014 -55.535  47.611  1.00 37.71           H  
ATOM   2070  CA  ALA A 136      39.525 -54.219  46.847  1.00 37.71           C  
ATOM   2071  HA  ALA A 136      40.551 -54.248  47.212  1.00 37.71           H  
ATOM   2072  C   ALA A 136      39.231 -52.736  46.522  1.00 37.71           C  
ATOM   2073  CB  ALA A 136      39.449 -55.107  45.600  1.00 37.71           C  
ATOM   2074  HB1 ALA A 136      39.799 -56.111  45.838  1.00 37.71           H  
ATOM   2075  HB2 ALA A 136      40.077 -54.689  44.814  1.00 37.71           H  
ATOM   2076  HB3 ALA A 136      38.420 -55.159  45.242  1.00 37.71           H  
ATOM   2077  O   ALA A 136      40.064 -52.088  45.891  1.00 37.71           O  
ATOM   2078  N   ALA A 137      38.078 -52.191  46.931  1.00 34.21           N  
ATOM   2079  H   ALA A 137      37.448 -52.750  47.488  1.00 34.21           H  
ATOM   2080  CA  ALA A 137      37.636 -50.851  46.535  1.00 34.21           C  
ATOM   2081  HA  ALA A 137      37.792 -50.741  45.461  1.00 34.21           H  
ATOM   2082  C   ALA A 137      38.399 -49.688  47.206  1.00 34.21           C  
ATOM   2083  CB  ALA A 137      36.129 -50.752  46.802  1.00 34.21           C  
ATOM   2084  HB1 ALA A 137      35.600 -51.537  46.262  1.00 34.21           H  
ATOM   2085  HB2 ALA A 137      35.931 -50.849  47.870  1.00 34.21           H  
ATOM   2086  HB3 ALA A 137      35.764 -49.783  46.465  1.00 34.21           H  
ATOM   2087  O   ALA A 137      38.509 -48.620  46.613  1.00 34.21           O  
ATOM   2088  N   ASP A 138      38.954 -49.874  48.408  1.00 30.77           N  
ATOM   2089  H   ASP A 138      38.839 -50.774  48.851  1.00 30.77           H  
ATOM   2090  CA  ASP A 138      39.456 -48.767  49.249  1.00 30.77           C  
ATOM   2091  HA  ASP A 138      38.716 -47.966  49.241  1.00 30.77           H  
ATOM   2092  C   ASP A 138      40.766 -48.107  48.766  1.00 30.77           C  
ATOM   2093  CB  ASP A 138      39.634 -49.276  50.699  1.00 30.77           C  
ATOM   2094  HB2 ASP A 138      40.512 -48.808  51.144  1.00 30.77           H  
ATOM   2095  HB3 ASP A 138      39.832 -50.348  50.685  1.00 30.77           H  
ATOM   2096  O   ASP A 138      41.229 -47.128  49.350  1.00 30.77           O  
ATOM   2097  CG  ASP A 138      38.459 -48.992  51.644  1.00 30.77           C  
ATOM   2098  OD1 ASP A 138      37.514 -48.277  51.248  1.00 30.77           O  
ATOM   2099  OD2 ASP A 138      38.532 -49.503  52.786  1.00 30.77           O  
ATOM   2100  N   ALA A 139      41.426 -48.631  47.730  1.00 28.85           N  
ATOM   2101  H   ALA A 139      40.984 -49.386  47.226  1.00 28.85           H  
ATOM   2102  CA  ALA A 139      42.816 -48.276  47.423  1.00 28.85           C  
ATOM   2103  HA  ALA A 139      43.351 -48.234  48.373  1.00 28.85           H  
ATOM   2104  C   ALA A 139      43.030 -46.889  46.770  1.00 28.85           C  
ATOM   2105  CB  ALA A 139      43.440 -49.414  46.607  1.00 28.85           C  
ATOM   2106  HB1 ALA A 139      44.502 -49.224  46.456  1.00 28.85           H  
ATOM   2107  HB2 ALA A 139      42.947 -49.483  45.637  1.00 28.85           H  
ATOM   2108  HB3 ALA A 139      43.320 -50.359  47.137  1.00 28.85           H  
ATOM   2109  O   ALA A 139      44.155 -46.580  46.375  1.00 28.85           O  
ATOM   2110  N   SER A 140      42.006 -46.039  46.649  1.00 27.95           N  
ATOM   2111  H   SER A 140      41.134 -46.296  47.088  1.00 27.95           H  
ATOM   2112  CA  SER A 140      42.036 -44.748  45.932  1.00 27.95           C  
ATOM   2113  HA  SER A 140      42.531 -44.914  44.975  1.00 27.95           H  
ATOM   2114  C   SER A 140      42.824 -43.623  46.641  1.00 27.95           C  
ATOM   2115  CB  SER A 140      40.594 -44.315  45.628  1.00 27.95           C  
ATOM   2116  HB2 SER A 140      40.597 -43.421  45.006  1.00 27.95           H  
ATOM   2117  HB3 SER A 140      40.085 -45.113  45.087  1.00 27.95           H  
ATOM   2118  O   SER A 140      42.403 -42.473  46.628  1.00 27.95           O  
ATOM   2119  OG  SER A 140      39.898 -44.054  46.830  1.00 27.95           O  
ATOM   2120  HG  SER A 140      40.272 -43.256  47.210  1.00 27.95           H  
ATOM   2121  N   GLY A 141      43.934 -43.945  47.309  1.00 22.72           N  
ATOM   2122  H   GLY A 141      44.245 -44.900  47.200  1.00 22.72           H  
ATOM   2123  CA  GLY A 141      44.535 -43.150  48.386  1.00 22.72           C  
ATOM   2124  HA2 GLY A 141      45.338 -43.736  48.832  1.00 22.72           H  
ATOM   2125  HA3 GLY A 141      43.776 -43.011  49.155  1.00 22.72           H  
ATOM   2126  C   GLY A 141      45.091 -41.749  48.059  1.00 22.72           C  
ATOM   2127  O   GLY A 141      44.416 -40.744  48.247  1.00 22.72           O  
ATOM   2128  N   THR A 142      46.405 -41.660  47.828  1.00 23.16           N  
ATOM   2129  H   THR A 142      46.901 -42.510  47.600  1.00 23.16           H  
ATOM   2130  CA  THR A 142      47.259 -40.520  48.248  1.00 23.16           C  
ATOM   2131  HA  THR A 142      46.671 -39.830  48.854  1.00 23.16           H  
ATOM   2132  C   THR A 142      47.824 -39.693  47.076  1.00 23.16           C  
ATOM   2133  CB  THR A 142      48.408 -41.068  49.125  1.00 23.16           C  
ATOM   2134  HB  THR A 142      49.153 -40.294  49.313  1.00 23.16           H  
ATOM   2135  O   THR A 142      47.277 -39.666  45.984  1.00 23.16           O  
ATOM   2136  CG2 THR A 142      47.939 -41.550  50.493  1.00 23.16           C  
ATOM   2137 HG21 THR A 142      47.243 -42.381  50.380  1.00 23.16           H  
ATOM   2138 HG22 THR A 142      48.794 -41.873  51.086  1.00 23.16           H  
ATOM   2139 HG23 THR A 142      47.434 -40.735  51.012  1.00 23.16           H  
ATOM   2140  OG1 THR A 142      49.026 -42.166  48.487  1.00 23.16           O  
ATOM   2141  HG1 THR A 142      49.738 -42.477  49.051  1.00 23.16           H  
ATOM   2142  N   GLY A 143      48.989 -39.055  47.233  1.00 20.84           N  
ATOM   2143  H   GLY A 143      49.635 -39.317  46.502  1.00 20.84           H  
ATOM   2144  CA  GLY A 143      49.113 -37.621  47.487  1.00 20.84           C  
ATOM   2145  HA2 GLY A 143      48.122 -37.183  47.612  1.00 20.84           H  
ATOM   2146  HA3 GLY A 143      49.700 -37.445  48.388  1.00 20.84           H  
ATOM   2147  C   GLY A 143      49.816 -36.962  46.294  1.00 20.84           C  
ATOM   2148  O   GLY A 143      50.751 -37.526  45.731  1.00 20.84           O  
ATOM   2149  N   ALA A 144      49.328 -35.790  45.898  1.00 25.23           N  
ATOM   2150  H   ALA A 144      48.595 -35.382  46.461  1.00 25.23           H  
ATOM   2151  CA  ALA A 144      49.401 -35.273  44.532  1.00 25.23           C  
ATOM   2152  HA  ALA A 144      49.648 -36.090  43.855  1.00 25.23           H  
ATOM   2153  C   ALA A 144      50.452 -34.173  44.314  1.00 25.23           C  
ATOM   2154  CB  ALA A 144      47.990 -34.774  44.187  1.00 25.23           C  
ATOM   2155  HB1 ALA A 144      47.727 -33.917  44.808  1.00 25.23           H  
ATOM   2156  HB2 ALA A 144      47.949 -34.473  43.140  1.00 25.23           H  
ATOM   2157  HB3 ALA A 144      47.261 -35.571  44.338  1.00 25.23           H  
ATOM   2158  O   ALA A 144      50.182 -33.230  43.584  1.00 25.23           O  
ATOM   2159  N   ASN A 145      51.606 -34.217  44.982  1.00 22.48           N  
ATOM   2160  H   ASN A 145      51.818 -35.045  45.520  1.00 22.48           H  
ATOM   2161  CA  ASN A 145      52.423 -33.009  45.174  1.00 22.48           C  
ATOM   2162  HA  ASN A 145      51.781 -32.144  45.006  1.00 22.48           H  
ATOM   2163  C   ASN A 145      53.617 -32.805  44.202  1.00 22.48           C  
ATOM   2164  CB  ASN A 145      52.846 -32.987  46.663  1.00 22.48           C  
ATOM   2165  HB2 ASN A 145      52.063 -33.437  47.275  1.00 22.48           H  
ATOM   2166  HB3 ASN A 145      53.757 -33.571  46.791  1.00 22.48           H  
ATOM   2167  O   ASN A 145      54.641 -32.319  44.687  1.00 22.48           O  
ATOM   2168  CG  ASN A 145      53.051 -31.587  47.218  1.00 22.48           C  
ATOM   2169  ND2 ASN A 145      53.868 -31.440  48.234  1.00 22.48           N  
ATOM   2170 HD21 ASN A 145      54.474 -32.199  48.510  1.00 22.48           H  
ATOM   2171 HD22 ASN A 145      53.997 -30.481  48.524  1.00 22.48           H  
ATOM   2172  OD1 ASN A 145      52.417 -30.624  46.834  1.00 22.48           O  
ATOM   2173  N   PRO A 146      53.626 -33.247  42.920  1.00 24.19           N  
ATOM   2174  CA  PRO A 146      54.861 -33.230  42.145  1.00 24.19           C  
ATOM   2175  HA  PRO A 146      55.670 -33.634  42.752  1.00 24.19           H  
ATOM   2176  C   PRO A 146      55.295 -31.811  41.724  1.00 24.19           C  
ATOM   2177  CB  PRO A 146      54.629 -34.203  40.985  1.00 24.19           C  
ATOM   2178  HB2 PRO A 146      54.812 -35.222  41.327  1.00 24.19           H  
ATOM   2179  HB3 PRO A 146      55.239 -33.987  40.108  1.00 24.19           H  
ATOM   2180  O   PRO A 146      54.727 -30.801  42.129  1.00 24.19           O  
ATOM   2181  CG  PRO A 146      53.149 -34.030  40.692  1.00 24.19           C  
ATOM   2182  HG2 PRO A 146      53.006 -33.164  40.046  1.00 24.19           H  
ATOM   2183  HG3 PRO A 146      52.717 -34.923  40.240  1.00 24.19           H  
ATOM   2184  CD  PRO A 146      52.553 -33.743  42.065  1.00 24.19           C  
ATOM   2185  HD2 PRO A 146      52.151 -34.675  42.463  1.00 24.19           H  
ATOM   2186  HD3 PRO A 146      51.784 -32.981  41.940  1.00 24.19           H  
ATOM   2187  N   SER A 147      56.392 -31.781  40.970  1.00 21.30           N  
ATOM   2188  H   SER A 147      56.636 -32.626  40.473  1.00 21.30           H  
ATOM   2189  CA  SER A 147      57.445 -30.762  40.928  1.00 21.30           C  
ATOM   2190  HA  SER A 147      57.763 -30.581  41.955  1.00 21.30           H  
ATOM   2191  C   SER A 147      57.079 -29.396  40.333  1.00 21.30           C  
ATOM   2192  CB  SER A 147      58.639 -31.361  40.171  1.00 21.30           C  
ATOM   2193  HB2 SER A 147      59.140 -32.074  40.826  1.00 21.30           H  
ATOM   2194  HB3 SER A 147      59.351 -30.578  39.908  1.00 21.30           H  
ATOM   2195  O   SER A 147      56.288 -29.295  39.403  1.00 21.30           O  
ATOM   2196  OG  SER A 147      58.227 -32.049  39.002  1.00 21.30           O  
ATOM   2197  HG  SER A 147      58.134 -31.409  38.293  1.00 21.30           H  
ATOM   2198  N   GLY A 148      57.713 -28.345  40.873  1.00 25.86           N  
ATOM   2199  H   GLY A 148      58.390 -28.521  41.602  1.00 25.86           H  
ATOM   2200  CA  GLY A 148      57.564 -26.947  40.453  1.00 25.86           C  
ATOM   2201  HA2 GLY A 148      57.671 -26.293  41.318  1.00 25.86           H  
ATOM   2202  HA3 GLY A 148      56.570 -26.792  40.033  1.00 25.86           H  
ATOM   2203  C   GLY A 148      58.603 -26.530  39.415  1.00 25.86           C  
ATOM   2204  O   GLY A 148      59.673 -26.059  39.793  1.00 25.86           O  
ATOM   2205  N   ASP A 149      58.279 -26.737  38.139  1.00 26.66           N  
ATOM   2206  H   ASP A 149      57.389 -27.168  37.932  1.00 26.66           H  
ATOM   2207  CA  ASP A 149      59.193 -26.522  37.009  1.00 26.66           C  
ATOM   2208  HA  ASP A 149      60.097 -27.096  37.214  1.00 26.66           H  
ATOM   2209  C   ASP A 149      59.685 -25.060  36.842  1.00 26.66           C  
ATOM   2210  CB  ASP A 149      58.572 -27.097  35.718  1.00 26.66           C  
ATOM   2211  HB2 ASP A 149      59.111 -26.698  34.860  1.00 26.66           H  
ATOM   2212  HB3 ASP A 149      57.537 -26.765  35.639  1.00 26.66           H  
ATOM   2213  O   ASP A 149      59.147 -24.116  37.421  1.00 26.66           O  
ATOM   2214  CG  ASP A 149      58.635 -28.633  35.617  1.00 26.66           C  
ATOM   2215  OD1 ASP A 149      59.414 -29.264  36.373  1.00 26.66           O  
ATOM   2216  OD2 ASP A 149      57.909 -29.182  34.760  1.00 26.66           O  
ATOM   2217  N   ASP A 150      60.777 -24.918  36.080  1.00 26.46           N  
ATOM   2218  H   ASP A 150      61.032 -25.723  35.526  1.00 26.46           H  
ATOM   2219  CA  ASP A 150      61.830 -23.891  36.197  1.00 26.46           C  
ATOM   2220  HA  ASP A 150      61.933 -23.668  37.259  1.00 26.46           H  
ATOM   2221  C   ASP A 150      61.551 -22.543  35.470  1.00 26.46           C  
ATOM   2222  CB  ASP A 150      63.141 -24.559  35.723  1.00 26.46           C  
ATOM   2223  HB2 ASP A 150      63.207 -24.486  34.638  1.00 26.46           H  
ATOM   2224  HB3 ASP A 150      63.109 -25.619  35.977  1.00 26.46           H  
ATOM   2225  O   ASP A 150      60.929 -22.507  34.412  1.00 26.46           O  
ATOM   2226  CG  ASP A 150      64.422 -23.996  36.347  1.00 26.46           C  
ATOM   2227  OD1 ASP A 150      64.344 -22.941  37.021  1.00 26.46           O  
ATOM   2228  OD2 ASP A 150      65.478 -24.643  36.160  1.00 26.46           O  
ATOM   2229  N   LEU A 151      62.044 -21.428  36.037  1.00 25.89           N  
ATOM   2230  H   LEU A 151      62.715 -21.600  36.772  1.00 25.89           H  
ATOM   2231  CA  LEU A 151      61.551 -20.036  35.866  1.00 25.89           C  
ATOM   2232  HA  LEU A 151      60.479 -20.061  35.668  1.00 25.89           H  
ATOM   2233  C   LEU A 151      62.187 -19.160  34.753  1.00 25.89           C  
ATOM   2234  CB  LEU A 151      61.816 -19.302  37.207  1.00 25.89           C  
ATOM   2235  HB2 LEU A 151      61.862 -18.228  37.026  1.00 25.89           H  
ATOM   2236  HB3 LEU A 151      62.807 -19.595  37.556  1.00 25.89           H  
ATOM   2237  O   LEU A 151      61.562 -18.204  34.309  1.00 25.89           O  
ATOM   2238  CG  LEU A 151      60.793 -19.539  38.330  1.00 25.89           C  
ATOM   2239  HG  LEU A 151      60.459 -20.577  38.317  1.00 25.89           H  
ATOM   2240  CD1 LEU A 151      61.432 -19.248  39.693  1.00 25.89           C  
ATOM   2241 HD11 LEU A 151      62.267 -19.931  39.849  1.00 25.89           H  
ATOM   2242 HD12 LEU A 151      61.788 -18.219  39.725  1.00 25.89           H  
ATOM   2243 HD13 LEU A 151      60.696 -19.411  40.480  1.00 25.89           H  
ATOM   2244  CD2 LEU A 151      59.586 -18.608  38.180  1.00 25.89           C  
ATOM   2245 HD21 LEU A 151      58.859 -18.817  38.964  1.00 25.89           H  
ATOM   2246 HD22 LEU A 151      59.114 -18.787  37.214  1.00 25.89           H  
ATOM   2247 HD23 LEU A 151      59.899 -17.565  38.232  1.00 25.89           H  
ATOM   2248  N   GLY A 152      63.474 -19.355  34.442  1.00 32.56           N  
ATOM   2249  H   GLY A 152      63.833 -20.257  34.720  1.00 32.56           H  
ATOM   2250  CA  GLY A 152      64.471 -18.256  34.411  1.00 32.56           C  
ATOM   2251  HA2 GLY A 152      64.384 -17.718  35.355  1.00 32.56           H  
ATOM   2252  HA3 GLY A 152      65.458 -18.717  34.411  1.00 32.56           H  
ATOM   2253  C   GLY A 152      64.487 -17.171  33.303  1.00 32.56           C  
ATOM   2254  O   GLY A 152      64.084 -16.035  33.534  1.00 32.56           O  
ATOM   2255  N   GLU A 153      65.202 -17.419  32.196  1.00 35.75           N  
ATOM   2256  H   GLU A 153      65.464 -18.380  32.026  1.00 35.75           H  
ATOM   2257  CA  GLU A 153      66.013 -16.387  31.490  1.00 35.75           C  
ATOM   2258  HA  GLU A 153      66.148 -15.549  32.174  1.00 35.75           H  
ATOM   2259  C   GLU A 153      65.383 -15.754  30.217  1.00 35.75           C  
ATOM   2260  CB  GLU A 153      67.428 -16.947  31.195  1.00 35.75           C  
ATOM   2261  HB2 GLU A 153      68.001 -16.192  30.657  1.00 35.75           H  
ATOM   2262  HB3 GLU A 153      67.330 -17.825  30.556  1.00 35.75           H  
ATOM   2263  O   GLU A 153      66.101 -15.280  29.338  1.00 35.75           O  
ATOM   2264  CG  GLU A 153      68.247 -17.312  32.446  1.00 35.75           C  
ATOM   2265  HG2 GLU A 153      68.253 -16.452  33.115  1.00 35.75           H  
ATOM   2266  HG3 GLU A 153      67.757 -18.136  32.965  1.00 35.75           H  
ATOM   2267  CD  GLU A 153      69.702 -17.717  32.123  1.00 35.75           C  
ATOM   2268  OE1 GLU A 153      70.566 -17.529  33.012  1.00 35.75           O  
ATOM   2269  OE2 GLU A 153      69.960 -18.218  31.004  1.00 35.75           O  
ATOM   2270  N   ALA A 154      64.055 -15.736  30.091  1.00 31.73           N  
ATOM   2271  H   ALA A 154      63.519 -16.021  30.898  1.00 31.73           H  
ATOM   2272  CA  ALA A 154      63.325 -15.745  28.807  1.00 31.73           C  
ATOM   2273  HA  ALA A 154      63.674 -16.619  28.256  1.00 31.73           H  
ATOM   2274  C   ALA A 154      63.468 -14.563  27.801  1.00 31.73           C  
ATOM   2275  CB  ALA A 154      61.850 -16.001  29.142  1.00 31.73           C  
ATOM   2276  HB1 ALA A 154      61.742 -16.896  29.754  1.00 31.73           H  
ATOM   2277  HB2 ALA A 154      61.282 -16.135  28.221  1.00 31.73           H  
ATOM   2278  HB3 ALA A 154      61.434 -15.142  29.669  1.00 31.73           H  
ATOM   2279  O   ALA A 154      62.965 -14.674  26.693  1.00 31.73           O  
ATOM   2280  N   GLY A 155      64.214 -13.487  28.075  1.00 39.70           N  
ATOM   2281  H   GLY A 155      64.783 -13.584  28.903  1.00 39.70           H  
ATOM   2282  CA  GLY A 155      63.916 -12.107  27.623  1.00 39.70           C  
ATOM   2283  HA2 GLY A 155      64.673 -11.450  28.051  1.00 39.70           H  
ATOM   2284  HA3 GLY A 155      62.966 -11.838  28.084  1.00 39.70           H  
ATOM   2285  C   GLY A 155      63.772 -11.708  26.132  1.00 39.70           C  
ATOM   2286  O   GLY A 155      63.671 -10.512  25.861  1.00 39.70           O  
ATOM   2287  N   VAL A 156      63.773 -12.615  25.151  1.00 29.84           N  
ATOM   2288  H   VAL A 156      63.696 -13.573  25.462  1.00 29.84           H  
ATOM   2289  CA  VAL A 156      63.415 -12.346  23.737  1.00 29.84           C  
ATOM   2290  HA  VAL A 156      63.647 -11.305  23.512  1.00 29.84           H  
ATOM   2291  C   VAL A 156      61.890 -12.512  23.558  1.00 29.84           C  
ATOM   2292  CB  VAL A 156      64.229 -13.235  22.756  1.00 29.84           C  
ATOM   2293  HB  VAL A 156      63.904 -14.271  22.850  1.00 29.84           H  
ATOM   2294  O   VAL A 156      61.444 -13.256  22.696  1.00 29.84           O  
ATOM   2295  CG1 VAL A 156      64.092 -12.800  21.283  1.00 29.84           C  
ATOM   2296 HG11 VAL A 156      64.692 -13.451  20.647  1.00 29.84           H  
ATOM   2297 HG12 VAL A 156      64.420 -11.767  21.167  1.00 29.84           H  
ATOM   2298 HG13 VAL A 156      63.057 -12.879  20.948  1.00 29.84           H  
ATOM   2299  CG2 VAL A 156      65.739 -13.191  23.050  1.00 29.84           C  
ATOM   2300 HG21 VAL A 156      65.932 -13.605  24.039  1.00 29.84           H  
ATOM   2301 HG22 VAL A 156      66.095 -12.161  23.017  1.00 29.84           H  
ATOM   2302 HG23 VAL A 156      66.280 -13.796  22.322  1.00 29.84           H  
ATOM   2303  N   ASP A 157      61.084 -11.890  24.422  1.00 31.75           N  
ATOM   2304  H   ASP A 157      61.515 -11.343  25.152  1.00 31.75           H  
ATOM   2305  CA  ASP A 157      59.671 -12.273  24.618  1.00 31.75           C  
ATOM   2306  HA  ASP A 157      59.554 -13.309  24.301  1.00 31.75           H  
ATOM   2307  C   ASP A 157      58.650 -11.487  23.762  1.00 31.75           C  
ATOM   2308  CB  ASP A 157      59.321 -12.255  26.118  1.00 31.75           C  
ATOM   2309  HB2 ASP A 157      58.244 -12.383  26.233  1.00 31.75           H  
ATOM   2310  HB3 ASP A 157      59.595 -11.289  26.542  1.00 31.75           H  
ATOM   2311  O   ASP A 157      58.510 -11.719  22.564  1.00 31.75           O  
ATOM   2312  CG  ASP A 157      59.977 -13.385  26.907  1.00 31.75           C  
ATOM   2313  OD1 ASP A 157      59.866 -14.544  26.453  1.00 31.75           O  
ATOM   2314  OD2 ASP A 157      60.575 -13.064  27.961  1.00 31.75           O  
ATOM   2315  N   GLU A 158      57.881 -10.571  24.363  1.00 34.05           N  
ATOM   2316  H   GLU A 158      58.031 -10.447  25.354  1.00 34.05           H  
ATOM   2317  CA  GLU A 158      56.559 -10.115  23.872  1.00 34.05           C  
ATOM   2318  HA  GLU A 158      55.985 -10.996  23.584  1.00 34.05           H  
ATOM   2319  C   GLU A 158      56.596  -9.219  22.609  1.00 34.05           C  
ATOM   2320  CB  GLU A 158      55.804  -9.453  25.043  1.00 34.05           C  
ATOM   2321  HB2 GLU A 158      56.454  -8.695  25.480  1.00 34.05           H  
ATOM   2322  HB3 GLU A 158      54.905  -8.962  24.669  1.00 34.05           H  
ATOM   2323  O   GLU A 158      55.587  -8.684  22.155  1.00 34.05           O  
ATOM   2324  CG  GLU A 158      55.381 -10.479  26.115  1.00 34.05           C  
ATOM   2325  HG2 GLU A 158      54.643 -11.152  25.677  1.00 34.05           H  
ATOM   2326  HG3 GLU A 158      56.249 -11.077  26.393  1.00 34.05           H  
ATOM   2327  CD  GLU A 158      54.815  -9.849  27.404  1.00 34.05           C  
ATOM   2328  OE1 GLU A 158      54.242 -10.607  28.220  1.00 34.05           O  
ATOM   2329  OE2 GLU A 158      55.054  -8.637  27.635  1.00 34.05           O  
ATOM   2330  N   LEU A 159      57.759  -9.088  21.968  1.00 28.70           N  
ATOM   2331  H   LEU A 159      58.497  -9.693  22.298  1.00 28.70           H  
ATOM   2332  CA  LEU A 159      58.029  -8.183  20.848  1.00 28.70           C  
ATOM   2333  HA  LEU A 159      57.936  -7.163  21.221  1.00 28.70           H  
ATOM   2334  C   LEU A 159      57.044  -8.329  19.671  1.00 28.70           C  
ATOM   2335  CB  LEU A 159      59.489  -8.439  20.424  1.00 28.70           C  
ATOM   2336  HB2 LEU A 159      60.072  -8.526  21.341  1.00 28.70           H  
ATOM   2337  HB3 LEU A 159      59.566  -9.398  19.913  1.00 28.70           H  
ATOM   2338  O   LEU A 159      56.620  -7.325  19.096  1.00 28.70           O  
ATOM   2339  CG  LEU A 159      60.117  -7.324  19.568  1.00 28.70           C  
ATOM   2340  HG  LEU A 159      59.608  -6.379  19.759  1.00 28.70           H  
ATOM   2341  CD1 LEU A 159      61.589  -7.151  19.952  1.00 28.70           C  
ATOM   2342 HD11 LEU A 159      62.042  -6.369  19.343  1.00 28.70           H  
ATOM   2343 HD12 LEU A 159      62.124  -8.090  19.802  1.00 28.70           H  
ATOM   2344 HD13 LEU A 159      61.660  -6.864  21.001  1.00 28.70           H  
ATOM   2345  CD2 LEU A 159      60.064  -7.628  18.068  1.00 28.70           C  
ATOM   2346 HD21 LEU A 159      60.518  -6.810  17.508  1.00 28.70           H  
ATOM   2347 HD22 LEU A 159      60.591  -8.558  17.856  1.00 28.70           H  
ATOM   2348 HD23 LEU A 159      59.025  -7.729  17.756  1.00 28.70           H  
ATOM   2349  N   LEU A 160      56.700  -9.567  19.298  1.00 33.82           N  
ATOM   2350  H   LEU A 160      57.024 -10.324  19.882  1.00 33.82           H  
ATOM   2351  CA  LEU A 160      55.844  -9.892  18.146  1.00 33.82           C  
ATOM   2352  HA  LEU A 160      56.013  -9.138  17.378  1.00 33.82           H  
ATOM   2353  C   LEU A 160      54.332  -9.819  18.437  1.00 33.82           C  
ATOM   2354  CB  LEU A 160      56.253 -11.270  17.576  1.00 33.82           C  
ATOM   2355  HB2 LEU A 160      55.422 -11.687  17.007  1.00 33.82           H  
ATOM   2356  HB3 LEU A 160      56.438 -11.947  18.410  1.00 33.82           H  
ATOM   2357  O   LEU A 160      53.553  -9.889  17.490  1.00 33.82           O  
ATOM   2358  CG  LEU A 160      57.488 -11.234  16.655  1.00 33.82           C  
ATOM   2359  HG  LEU A 160      58.276 -10.644  17.123  1.00 33.82           H  
ATOM   2360  CD1 LEU A 160      58.022 -12.649  16.424  1.00 33.82           C  
ATOM   2361 HD11 LEU A 160      58.902 -12.617  15.782  1.00 33.82           H  
ATOM   2362 HD12 LEU A 160      58.302 -13.091  17.381  1.00 33.82           H  
ATOM   2363 HD13 LEU A 160      57.252 -13.267  15.962  1.00 33.82           H  
ATOM   2364  CD2 LEU A 160      57.164 -10.636  15.280  1.00 33.82           C  
ATOM   2365 HD21 LEU A 160      58.053 -10.653  14.650  1.00 33.82           H  
ATOM   2366 HD22 LEU A 160      56.370 -11.212  14.804  1.00 33.82           H  
ATOM   2367 HD23 LEU A 160      56.832  -9.604  15.391  1.00 33.82           H  
ATOM   2368  N   GLU A 161      53.892  -9.622  19.686  1.00 36.35           N  
ATOM   2369  H   GLU A 161      54.555  -9.524  20.442  1.00 36.35           H  
ATOM   2370  CA  GLU A 161      52.457  -9.548  20.023  1.00 36.35           C  
ATOM   2371  HA  GLU A 161      51.952 -10.469  19.733  1.00 36.35           H  
ATOM   2372  C   GLU A 161      51.732  -8.378  19.344  1.00 36.35           C  
ATOM   2373  CB  GLU A 161      52.267  -9.314  21.526  1.00 36.35           C  
ATOM   2374  HB2 GLU A 161      51.237  -8.993  21.678  1.00 36.35           H  
ATOM   2375  HB3 GLU A 161      52.915  -8.496  21.842  1.00 36.35           H  
ATOM   2376  O   GLU A 161      50.575  -8.486  18.939  1.00 36.35           O  
ATOM   2377  CG  GLU A 161      52.486 -10.530  22.425  1.00 36.35           C  
ATOM   2378  HG2 GLU A 161      51.934 -11.373  22.010  1.00 36.35           H  
ATOM   2379  HG3 GLU A 161      53.546 -10.784  22.440  1.00 36.35           H  
ATOM   2380  CD  GLU A 161      51.990 -10.225  23.847  1.00 36.35           C  
ATOM   2381  OE1 GLU A 161      51.441 -11.159  24.468  1.00 36.35           O  
ATOM   2382  OE2 GLU A 161      52.074  -9.039  24.248  1.00 36.35           O  
ATOM   2383  N   ALA A 162      52.382  -7.212  19.284  1.00 33.61           N  
ATOM   2384  H   ALA A 162      53.324  -7.193  19.648  1.00 33.61           H  
ATOM   2385  CA  ALA A 162      51.681  -5.951  19.053  1.00 33.61           C  
ATOM   2386  HA  ALA A 162      50.830  -5.903  19.733  1.00 33.61           H  
ATOM   2387  C   ALA A 162      51.123  -5.819  17.632  1.00 33.61           C  
ATOM   2388  CB  ALA A 162      52.632  -4.798  19.391  1.00 33.61           C  
ATOM   2389  HB1 ALA A 162      52.955  -4.879  20.429  1.00 33.61           H  
ATOM   2390  HB2 ALA A 162      53.507  -4.831  18.742  1.00 33.61           H  
ATOM   2391  HB3 ALA A 162      52.117  -3.847  19.251  1.00 33.61           H  
ATOM   2392  O   ALA A 162      49.981  -5.400  17.451  1.00 33.61           O  
ATOM   2393  N   LEU A 163      51.939  -6.162  16.633  1.00 32.17           N  
ATOM   2394  H   LEU A 163      52.819  -6.596  16.873  1.00 32.17           H  
ATOM   2395  CA  LEU A 163      51.630  -5.911  15.226  1.00 32.17           C  
ATOM   2396  HA  LEU A 163      51.294  -4.879  15.129  1.00 32.17           H  
ATOM   2397  C   LEU A 163      50.466  -6.759  14.696  1.00 32.17           C  
ATOM   2398  CB  LEU A 163      52.911  -6.101  14.388  1.00 32.17           C  
ATOM   2399  HB2 LEU A 163      52.655  -6.529  13.419  1.00 32.17           H  
ATOM   2400  HB3 LEU A 163      53.563  -6.816  14.889  1.00 32.17           H  
ATOM   2401  O   LEU A 163      49.818  -6.321  13.753  1.00 32.17           O  
ATOM   2402  CG  LEU A 163      53.658  -4.774  14.159  1.00 32.17           C  
ATOM   2403  HG  LEU A 163      53.587  -4.154  15.053  1.00 32.17           H  
ATOM   2404  CD1 LEU A 163      55.139  -5.027  13.879  1.00 32.17           C  
ATOM   2405 HD11 LEU A 163      55.588  -5.525  14.739  1.00 32.17           H  
ATOM   2406 HD12 LEU A 163      55.650  -4.078  13.716  1.00 32.17           H  
ATOM   2407 HD13 LEU A 163      55.247  -5.662  13.000  1.00 32.17           H  
ATOM   2408  CD2 LEU A 163      53.074  -4.010  12.966  1.00 32.17           C  
ATOM   2409 HD21 LEU A 163      53.175  -4.600  12.055  1.00 32.17           H  
ATOM   2410 HD22 LEU A 163      53.586  -3.055  12.850  1.00 32.17           H  
ATOM   2411 HD23 LEU A 163      52.014  -3.820  13.140  1.00 32.17           H  
ATOM   2412  N   GLY A 164      50.173  -7.916  15.297  1.00 33.26           N  
ATOM   2413  H   GLY A 164      50.720  -8.213  16.093  1.00 33.26           H  
ATOM   2414  CA  GLY A 164      49.074  -8.781  14.851  1.00 33.26           C  
ATOM   2415  HA2 GLY A 164      49.155  -8.951  13.777  1.00 33.26           H  
ATOM   2416  HA3 GLY A 164      49.157  -9.745  15.352  1.00 33.26           H  
ATOM   2417  C   GLY A 164      47.666  -8.234  15.129  1.00 33.26           C  
ATOM   2418  O   GLY A 164      46.714  -8.688  14.515  1.00 33.26           O  
ATOM   2419  N   ARG A 165      47.495  -7.267  16.045  1.00 33.36           N  
ATOM   2420  H   ARG A 165      48.320  -6.881  16.481  1.00 33.36           H  
ATOM   2421  CA  ARG A 165      46.163  -6.917  16.580  1.00 33.36           C  
ATOM   2422  HA  ARG A 165      45.638  -7.847  16.798  1.00 33.36           H  
ATOM   2423  C   ARG A 165      45.206  -6.197  15.625  1.00 33.36           C  
ATOM   2424  CB  ARG A 165      46.303  -6.098  17.876  1.00 33.36           C  
ATOM   2425  HB2 ARG A 165      47.215  -5.502  17.852  1.00 33.36           H  
ATOM   2426  HB3 ARG A 165      45.459  -5.414  17.954  1.00 33.36           H  
ATOM   2427  O   ARG A 165      44.024  -6.509  15.633  1.00 33.36           O  
ATOM   2428  CG  ARG A 165      46.286  -6.998  19.116  1.00 33.36           C  
ATOM   2429  HG2 ARG A 165      45.376  -7.598  19.089  1.00 33.36           H  
ATOM   2430  HG3 ARG A 165      47.142  -7.673  19.106  1.00 33.36           H  
ATOM   2431  CD  ARG A 165      46.269  -6.170  20.406  1.00 33.36           C  
ATOM   2432  HD2 ARG A 165      45.639  -5.292  20.267  1.00 33.36           H  
ATOM   2433  HD3 ARG A 165      45.829  -6.790  21.187  1.00 33.36           H  
ATOM   2434  NE  ARG A 165      47.625  -5.777  20.831  1.00 33.36           N  
ATOM   2435  HE  ARG A 165      48.386  -6.132  20.269  1.00 33.36           H  
ATOM   2436  NH1 ARG A 165      47.011  -4.658  22.737  1.00 33.36           N  
ATOM   2437 HH11 ARG A 165      46.049  -4.737  22.440  1.00 33.36           H  
ATOM   2438 HH12 ARG A 165      47.257  -4.260  23.632  1.00 33.36           H  
ATOM   2439  NH2 ARG A 165      49.168  -5.106  22.367  1.00 33.36           N  
ATOM   2440 HH21 ARG A 165      49.384  -4.781  23.298  1.00 33.36           H  
ATOM   2441 HH22 ARG A 165      49.865  -5.659  21.889  1.00 33.36           H  
ATOM   2442  CZ  ARG A 165      47.930  -5.175  21.966  1.00 33.36           C  
ATOM   2443  N   GLU A 166      45.654  -5.140  14.948  1.00 28.41           N  
ATOM   2444  H   GLU A 166      46.645  -4.946  14.974  1.00 28.41           H  
ATOM   2445  CA  GLU A 166      44.728  -4.098  14.458  1.00 28.41           C  
ATOM   2446  HA  GLU A 166      43.843  -4.095  15.094  1.00 28.41           H  
ATOM   2447  C   GLU A 166      44.218  -4.337  13.029  1.00 28.41           C  
ATOM   2448  CB  GLU A 166      45.410  -2.724  14.609  1.00 28.41           C  
ATOM   2449  HB2 GLU A 166      46.079  -2.563  13.764  1.00 28.41           H  
ATOM   2450  HB3 GLU A 166      46.014  -2.743  15.517  1.00 28.41           H  
ATOM   2451  O   GLU A 166      43.054  -4.071  12.747  1.00 28.41           O  
ATOM   2452  CG  GLU A 166      44.432  -1.543  14.739  1.00 28.41           C  
ATOM   2453  HG2 GLU A 166      43.732  -1.762  15.545  1.00 28.41           H  
ATOM   2454  HG3 GLU A 166      43.867  -1.449  13.812  1.00 28.41           H  
ATOM   2455  CD  GLU A 166      45.142  -0.205  15.038  1.00 28.41           C  
ATOM   2456  OE1 GLU A 166      44.457   0.729  15.519  1.00 28.41           O  
ATOM   2457  OE2 GLU A 166      46.367  -0.101  14.791  1.00 28.41           O  
ATOM   2458  N   LEU A 167      45.074  -4.827  12.126  1.00 30.72           N  
ATOM   2459  H   LEU A 167      45.993  -5.107  12.437  1.00 30.72           H  
ATOM   2460  CA  LEU A 167      44.726  -5.008  10.709  1.00 30.72           C  
ATOM   2461  HA  LEU A 167      44.004  -4.243  10.423  1.00 30.72           H  
ATOM   2462  C   LEU A 167      44.033  -6.342  10.402  1.00 30.72           C  
ATOM   2463  CB  LEU A 167      45.987  -4.852   9.839  1.00 30.72           C  
ATOM   2464  HB2 LEU A 167      45.802  -5.305   8.865  1.00 30.72           H  
ATOM   2465  HB3 LEU A 167      46.796  -5.415  10.304  1.00 30.72           H  
ATOM   2466  O   LEU A 167      43.289  -6.387   9.432  1.00 30.72           O  
ATOM   2467  CG  LEU A 167      46.425  -3.395   9.615  1.00 30.72           C  
ATOM   2468  HG  LEU A 167      46.426  -2.860  10.564  1.00 30.72           H  
ATOM   2469  CD1 LEU A 167      47.848  -3.367   9.048  1.00 30.72           C  
ATOM   2470 HD11 LEU A 167      48.524  -3.841   9.760  1.00 30.72           H  
ATOM   2471 HD12 LEU A 167      47.874  -3.914   8.105  1.00 30.72           H  
ATOM   2472 HD13 LEU A 167      48.157  -2.334   8.890  1.00 30.72           H  
ATOM   2473  CD2 LEU A 167      45.519  -2.659   8.621  1.00 30.72           C  
ATOM   2474 HD21 LEU A 167      44.502  -2.621   9.012  1.00 30.72           H  
ATOM   2475 HD22 LEU A 167      45.875  -1.640   8.475  1.00 30.72           H  
ATOM   2476 HD23 LEU A 167      45.507  -3.187   7.667  1.00 30.72           H  
ATOM   2477  N   ASP A 168      44.258  -7.388  11.202  1.00 27.91           N  
ATOM   2478  H   ASP A 168      44.902  -7.293  11.974  1.00 27.91           H  
ATOM   2479  CA  ASP A 168      43.656  -8.721  10.994  1.00 27.91           C  
ATOM   2480  HA  ASP A 168      43.533  -8.900   9.926  1.00 27.91           H  
ATOM   2481  C   ASP A 168      42.245  -8.842  11.612  1.00 27.91           C  
ATOM   2482  CB  ASP A 168      44.588  -9.816  11.561  1.00 27.91           C  
ATOM   2483  HB2 ASP A 168      44.044 -10.759  11.601  1.00 27.91           H  
ATOM   2484  HB3 ASP A 168      44.853  -9.552  12.585  1.00 27.91           H  
ATOM   2485  O   ASP A 168      41.666  -9.924  11.652  1.00 27.91           O  
ATOM   2486  CG  ASP A 168      45.870 -10.094  10.761  1.00 27.91           C  
ATOM   2487  OD1 ASP A 168      46.002  -9.629   9.605  1.00 27.91           O  
ATOM   2488  OD2 ASP A 168      46.753 -10.790  11.318  1.00 27.91           O  
ATOM   2489  N   GLY A 169      41.700  -7.757  12.178  1.00 26.51           N  
ATOM   2490  H   GLY A 169      42.208  -6.887  12.105  1.00 26.51           H  
ATOM   2491  CA  GLY A 169      40.326  -7.729  12.692  1.00 26.51           C  
ATOM   2492  HA2 GLY A 169      40.144  -8.631  13.277  1.00 26.51           H  
ATOM   2493  HA3 GLY A 169      40.212  -6.861  13.341  1.00 26.51           H  
ATOM   2494  C   GLY A 169      39.242  -7.650  11.606  1.00 26.51           C  
ATOM   2495  O   GLY A 169      38.065  -7.750  11.952  1.00 26.51           O  
ATOM   2496  N   ASP A 170      39.635  -7.463  10.341  1.00 25.15           N  
ATOM   2497  H   ASP A 170      40.630  -7.513  10.174  1.00 25.15           H  
ATOM   2498  CA  ASP A 170      38.847  -7.809   9.143  1.00 25.15           C  
ATOM   2499  HA  ASP A 170      37.799  -7.957   9.402  1.00 25.15           H  
ATOM   2500  C   ASP A 170      39.359  -9.150   8.580  1.00 25.15           C  
ATOM   2501  CB  ASP A 170      38.957  -6.695   8.064  1.00 25.15           C  
ATOM   2502  HB2 ASP A 170      39.920  -6.195   8.165  1.00 25.15           H  
ATOM   2503  HB3 ASP A 170      38.965  -7.177   7.086  1.00 25.15           H  
ATOM   2504  O   ASP A 170      38.526  -9.930   8.062  1.00 25.15           O  
ATOM   2505  CG  ASP A 170      37.842  -5.625   8.000  1.00 25.15           C  
ATOM   2506  OD1 ASP A 170      36.818  -5.697   8.719  1.00 25.15           O  
ATOM   2507  OD2 ASP A 170      37.982  -4.699   7.154  1.00 25.15           O  
ATOM   2508  OXT ASP A 170      40.595  -9.347   8.623  1.00 25.15           O  
TER    2509      ASP A 170                                                       
ATOM   2509  N   MET B   1      55.358  20.067   1.038  1.00 73.30           N  
ATOM   2510  H   MET B   1      56.205  19.862   1.549  1.00 73.30           H  
ATOM   2511  H2  MET B   1      55.581  20.278   0.076  1.00 73.30           H  
ATOM   2512  H3  MET B   1      54.899  20.852   1.477  1.00 73.30           H  
ATOM   2513  CA  MET B   1      54.481  18.894   1.095  1.00 73.30           C  
ATOM   2514  HA  MET B   1      54.324  18.663   2.149  1.00 73.30           H  
ATOM   2515  C   MET B   1      55.200  17.731   0.433  1.00 73.30           C  
ATOM   2516  CB  MET B   1      53.086  19.184   0.529  1.00 73.30           C  
ATOM   2517  HB2 MET B   1      53.025  18.916  -0.526  1.00 73.30           H  
ATOM   2518  HB3 MET B   1      52.867  20.247   0.633  1.00 73.30           H  
ATOM   2519  O   MET B   1      55.381  17.764  -0.785  1.00 73.30           O  
ATOM   2520  CG  MET B   1      52.044  18.411   1.335  1.00 73.30           C  
ATOM   2521  HG2 MET B   1      52.147  18.642   2.395  1.00 73.30           H  
ATOM   2522  HG3 MET B   1      52.237  17.349   1.186  1.00 73.30           H  
ATOM   2523  SD  MET B   1      50.336  18.709   0.834  1.00 73.30           S  
ATOM   2524  CE  MET B   1      49.978  20.328   1.567  1.00 73.30           C  
ATOM   2525  HE1 MET B   1      50.615  21.095   1.125  1.00 73.30           H  
ATOM   2526  HE2 MET B   1      50.136  20.283   2.644  1.00 73.30           H  
ATOM   2527  HE3 MET B   1      48.932  20.574   1.383  1.00 73.30           H  
ATOM   2528  N   THR B   2      55.725  16.800   1.228  1.00 82.48           N  
ATOM   2529  H   THR B   2      55.502  16.845   2.212  1.00 82.48           H  
ATOM   2530  CA  THR B   2      56.288  15.536   0.734  1.00 82.48           C  
ATOM   2531  HA  THR B   2      57.103  15.754   0.044  1.00 82.48           H  
ATOM   2532  C   THR B   2      55.216  14.766  -0.035  1.00 82.48           C  
ATOM   2533  CB  THR B   2      56.845  14.661   1.873  1.00 82.48           C  
ATOM   2534  HB  THR B   2      57.313  13.779   1.436  1.00 82.48           H  
ATOM   2535  O   THR B   2      54.025  15.065   0.077  1.00 82.48           O  
ATOM   2536  CG2 THR B   2      57.885  15.382   2.729  1.00 82.48           C  
ATOM   2537 HG21 THR B   2      58.688  15.757   2.095  1.00 82.48           H  
ATOM   2538 HG22 THR B   2      57.430  16.213   3.268  1.00 82.48           H  
ATOM   2539 HG23 THR B   2      58.307  14.682   3.451  1.00 82.48           H  
ATOM   2540  OG1 THR B   2      55.810  14.238   2.720  1.00 82.48           O  
ATOM   2541  HG1 THR B   2      56.025  14.507   3.616  1.00 82.48           H  
ATOM   2542  N   ASP B   3      55.623  13.791  -0.843  1.00 74.92           N  
ATOM   2543  H   ASP B   3      56.602  13.559  -0.933  1.00 74.92           H  
ATOM   2544  CA  ASP B   3      54.650  12.969  -1.564  1.00 74.92           C  
ATOM   2545  HA  ASP B   3      54.022  13.636  -2.156  1.00 74.92           H  
ATOM   2546  C   ASP B   3      53.721  12.235  -0.581  1.00 74.92           C  
ATOM   2547  CB  ASP B   3      55.398  12.023  -2.510  1.00 74.92           C  
ATOM   2548  HB2 ASP B   3      55.684  11.116  -1.976  1.00 74.92           H  
ATOM   2549  HB3 ASP B   3      56.309  12.508  -2.860  1.00 74.92           H  
ATOM   2550  O   ASP B   3      52.503  12.263  -0.738  1.00 74.92           O  
ATOM   2551  CG  ASP B   3      54.559  11.683  -3.741  1.00 74.92           C  
ATOM   2552  OD1 ASP B   3      54.015  12.647  -4.334  1.00 74.92           O  
ATOM   2553  OD2 ASP B   3      54.530  10.489  -4.099  1.00 74.92           O  
ATOM   2554  N   SER B   4      54.279  11.733   0.529  1.00 74.83           N  
ATOM   2555  H   SER B   4      55.286  11.691   0.594  1.00 74.83           H  
ATOM   2556  CA  SER B   4      53.513  11.148   1.634  1.00 74.83           C  
ATOM   2557  HA  SER B   4      52.952  10.296   1.251  1.00 74.83           H  
ATOM   2558  C   SER B   4      52.501  12.121   2.252  1.00 74.83           C  
ATOM   2559  CB  SER B   4      54.457  10.642   2.730  1.00 74.83           C  
ATOM   2560  HB2 SER B   4      54.998  11.481   3.166  1.00 74.83           H  
ATOM   2561  HB3 SER B   4      53.869  10.159   3.510  1.00 74.83           H  
ATOM   2562  O   SER B   4      51.370  11.723   2.506  1.00 74.83           O  
ATOM   2563  OG  SER B   4      55.386   9.715   2.199  1.00 74.83           O  
ATOM   2564  HG  SER B   4      55.463   8.983   2.816  1.00 74.83           H  
ATOM   2565  N   GLU B   5      52.855  13.396   2.463  1.00 78.71           N  
ATOM   2566  H   GLU B   5      53.796  13.684   2.235  1.00 78.71           H  
ATOM   2567  CA  GLU B   5      51.922  14.400   3.005  1.00 78.71           C  
ATOM   2568  HA  GLU B   5      51.484  14.024   3.930  1.00 78.71           H  
ATOM   2569  C   GLU B   5      50.751  14.678   2.046  1.00 78.71           C  
ATOM   2570  CB  GLU B   5      52.664  15.710   3.315  1.00 78.71           C  
ATOM   2571  HB2 GLU B   5      51.931  16.507   3.436  1.00 78.71           H  
ATOM   2572  HB3 GLU B   5      53.298  15.944   2.460  1.00 78.71           H  
ATOM   2573  O   GLU B   5      49.608  14.772   2.490  1.00 78.71           O  
ATOM   2574  CG  GLU B   5      53.520  15.677   4.592  1.00 78.71           C  
ATOM   2575  HG2 GLU B   5      52.849  15.615   5.449  1.00 78.71           H  
ATOM   2576  HG3 GLU B   5      54.138  14.780   4.595  1.00 78.71           H  
ATOM   2577  CD  GLU B   5      54.430  16.913   4.735  1.00 78.71           C  
ATOM   2578  OE1 GLU B   5      54.829  17.232   5.869  1.00 78.71           O  
ATOM   2579  OE2 GLU B   5      54.805  17.524   3.702  1.00 78.71           O  
ATOM   2580  N   LYS B   6      51.004  14.748   0.731  1.00 82.87           N  
ATOM   2581  H   LYS B   6      51.955  14.602   0.424  1.00 82.87           H  
ATOM   2582  CA  LYS B   6      49.936  14.927  -0.271  1.00 82.87           C  
ATOM   2583  HA  LYS B   6      49.316  15.780   0.004  1.00 82.87           H  
ATOM   2584  C   LYS B   6      49.011  13.716  -0.322  1.00 82.87           C  
ATOM   2585  CB  LYS B   6      50.528  15.142  -1.666  1.00 82.87           C  
ATOM   2586  HB2 LYS B   6      51.186  14.307  -1.902  1.00 82.87           H  
ATOM   2587  HB3 LYS B   6      49.712  15.144  -2.389  1.00 82.87           H  
ATOM   2588  O   LYS B   6      47.790  13.857  -0.321  1.00 82.87           O  
ATOM   2589  CG  LYS B   6      51.302  16.453  -1.809  1.00 82.87           C  
ATOM   2590  HG2 LYS B   6      50.630  17.298  -1.662  1.00 82.87           H  
ATOM   2591  HG3 LYS B   6      52.110  16.490  -1.078  1.00 82.87           H  
ATOM   2592  CD  LYS B   6      51.885  16.503  -3.219  1.00 82.87           C  
ATOM   2593  HD2 LYS B   6      51.073  16.599  -3.939  1.00 82.87           H  
ATOM   2594  HD3 LYS B   6      52.418  15.572  -3.410  1.00 82.87           H  
ATOM   2595  CE  LYS B   6      52.858  17.668  -3.364  1.00 82.87           C  
ATOM   2596  HE2 LYS B   6      53.607  17.586  -2.576  1.00 82.87           H  
ATOM   2597  HE3 LYS B   6      52.312  18.602  -3.237  1.00 82.87           H  
ATOM   2598  NZ  LYS B   6      53.505  17.598  -4.694  1.00 82.87           N  
ATOM   2599  HZ1 LYS B   6      53.948  16.696  -4.794  1.00 82.87           H  
ATOM   2600  HZ2 LYS B   6      54.200  18.321  -4.805  1.00 82.87           H  
ATOM   2601  HZ3 LYS B   6      52.810  17.670  -5.423  1.00 82.87           H  
ATOM   2602  N   VAL B   7      49.587  12.514  -0.362  1.00 82.87           N  
ATOM   2603  H   VAL B   7      50.596  12.462  -0.378  1.00 82.87           H  
ATOM   2604  CA  VAL B   7      48.811  11.271  -0.412  1.00 82.87           C  
ATOM   2605  HA  VAL B   7      48.081  11.350  -1.218  1.00 82.87           H  
ATOM   2606  C   VAL B   7      48.004  11.079   0.877  1.00 82.87           C  
ATOM   2607  CB  VAL B   7      49.716  10.070  -0.736  1.00 82.87           C  
ATOM   2608  HB  VAL B   7      50.501   9.987   0.015  1.00 82.87           H  
ATOM   2609  O   VAL B   7      46.863  10.625   0.806  1.00 82.87           O  
ATOM   2610  CG1 VAL B   7      48.906   8.774  -0.774  1.00 82.87           C  
ATOM   2611 HG11 VAL B   7      48.114   8.846  -1.520  1.00 82.87           H  
ATOM   2612 HG12 VAL B   7      49.563   7.943  -1.030  1.00 82.87           H  
ATOM   2613 HG13 VAL B   7      48.452   8.585   0.199  1.00 82.87           H  
ATOM   2614  CG2 VAL B   7      50.347  10.200  -2.132  1.00 82.87           C  
ATOM   2615 HG21 VAL B   7      49.575  10.187  -2.901  1.00 82.87           H  
ATOM   2616 HG22 VAL B   7      51.036   9.373  -2.303  1.00 82.87           H  
ATOM   2617 HG23 VAL B   7      50.909  11.129  -2.227  1.00 82.87           H  
ATOM   2618  N   ALA B   8      48.523  11.502   2.034  1.00 77.56           N  
ATOM   2619  H   ALA B   8      49.479  11.827   2.054  1.00 77.56           H  
ATOM   2620  CA  ALA B   8      47.781  11.484   3.293  1.00 77.56           C  
ATOM   2621  HA  ALA B   8      47.454  10.462   3.483  1.00 77.56           H  
ATOM   2622  C   ALA B   8      46.517  12.366   3.251  1.00 77.56           C  
ATOM   2623  CB  ALA B   8      48.721  11.902   4.430  1.00 77.56           C  
ATOM   2624  HB1 ALA B   8      49.076  12.920   4.272  1.00 77.56           H  
ATOM   2625  HB2 ALA B   8      49.574  11.225   4.471  1.00 77.56           H  
ATOM   2626  HB3 ALA B   8      48.189  11.851   5.380  1.00 77.56           H  
ATOM   2627  O   ALA B   8      45.474  11.960   3.767  1.00 77.56           O  
ATOM   2628  N   GLU B   9      46.560  13.539   2.606  1.00 84.91           N  
ATOM   2629  H   GLU B   9      47.438  13.857   2.220  1.00 84.91           H  
ATOM   2630  CA  GLU B   9      45.360  14.366   2.404  1.00 84.91           C  
ATOM   2631  HA  GLU B   9      44.857  14.491   3.362  1.00 84.91           H  
ATOM   2632  C   GLU B   9      44.342  13.700   1.470  1.00 84.91           C  
ATOM   2633  CB  GLU B   9      45.714  15.763   1.873  1.00 84.91           C  
ATOM   2634  HB2 GLU B   9      44.788  16.234   1.544  1.00 84.91           H  
ATOM   2635  HB3 GLU B   9      46.385  15.682   1.017  1.00 84.91           H  
ATOM   2636  O   GLU B   9      43.146  13.686   1.779  1.00 84.91           O  
ATOM   2637  CG  GLU B   9      46.344  16.653   2.953  1.00 84.91           C  
ATOM   2638  HG2 GLU B   9      47.332  16.267   3.204  1.00 84.91           H  
ATOM   2639  HG3 GLU B   9      45.727  16.593   3.850  1.00 84.91           H  
ATOM   2640  CD  GLU B   9      46.457  18.130   2.534  1.00 84.91           C  
ATOM   2641  OE1 GLU B   9      46.774  18.939   3.435  1.00 84.91           O  
ATOM   2642  OE2 GLU B   9      46.190  18.453   1.355  1.00 84.91           O  
ATOM   2643  N   TYR B  10      44.795  13.084   0.373  1.00 85.01           N  
ATOM   2644  H   TYR B  10      45.777  13.159   0.148  1.00 85.01           H  
ATOM   2645  CA  TYR B  10      43.908  12.337  -0.525  1.00 85.01           C  
ATOM   2646  HA  TYR B  10      43.093  12.996  -0.823  1.00 85.01           H  
ATOM   2647  C   TYR B  10      43.257  11.133   0.168  1.00 85.01           C  
ATOM   2648  CB  TYR B  10      44.663  11.890  -1.784  1.00 85.01           C  
ATOM   2649  HB2 TYR B  10      44.037  11.183  -2.329  1.00 85.01           H  
ATOM   2650  HB3 TYR B  10      45.568  11.358  -1.490  1.00 85.01           H  
ATOM   2651  O   TYR B  10      42.051  10.922   0.018  1.00 85.01           O  
ATOM   2652  CG  TYR B  10      45.012  13.012  -2.743  1.00 85.01           C  
ATOM   2653  CD1 TYR B  10      43.991  13.829  -3.269  1.00 85.01           C  
ATOM   2654  HD1 TYR B  10      42.963  13.661  -2.983  1.00 85.01           H  
ATOM   2655  CD2 TYR B  10      46.347  13.223  -3.137  1.00 85.01           C  
ATOM   2656  HD2 TYR B  10      47.135  12.599  -2.741  1.00 85.01           H  
ATOM   2657  CE1 TYR B  10      44.305  14.869  -4.164  1.00 85.01           C  
ATOM   2658  HE1 TYR B  10      43.520  15.501  -4.553  1.00 85.01           H  
ATOM   2659  CE2 TYR B  10      46.666  14.255  -4.040  1.00 85.01           C  
ATOM   2660  HE2 TYR B  10      47.689  14.425  -4.340  1.00 85.01           H  
ATOM   2661  OH  TYR B  10      45.956  16.081  -5.417  1.00 85.01           O  
ATOM   2662  HH  TYR B  10      45.175  16.584  -5.660  1.00 85.01           H  
ATOM   2663  CZ  TYR B  10      45.646  15.083  -4.549  1.00 85.01           C  
ATOM   2664  N   LEU B  11      44.014  10.379   0.972  1.00 82.66           N  
ATOM   2665  H   LEU B  11      45.001  10.586   1.031  1.00 82.66           H  
ATOM   2666  CA  LEU B  11      43.493   9.246   1.738  1.00 82.66           C  
ATOM   2667  HA  LEU B  11      42.982   8.578   1.043  1.00 82.66           H  
ATOM   2668  C   LEU B  11      42.463   9.703   2.778  1.00 82.66           C  
ATOM   2669  CB  LEU B  11      44.668   8.496   2.392  1.00 82.66           C  
ATOM   2670  HB2 LEU B  11      45.102   9.135   3.161  1.00 82.66           H  
ATOM   2671  HB3 LEU B  11      45.438   8.312   1.642  1.00 82.66           H  
ATOM   2672  O   LEU B  11      41.408   9.080   2.915  1.00 82.66           O  
ATOM   2673  CG  LEU B  11      44.267   7.148   3.023  1.00 82.66           C  
ATOM   2674  HG  LEU B  11      43.428   7.294   3.705  1.00 82.66           H  
ATOM   2675  CD1 LEU B  11      43.878   6.117   1.961  1.00 82.66           C  
ATOM   2676 HD11 LEU B  11      44.694   5.989   1.250  1.00 82.66           H  
ATOM   2677 HD12 LEU B  11      42.974   6.427   1.438  1.00 82.66           H  
ATOM   2678 HD13 LEU B  11      43.677   5.158   2.439  1.00 82.66           H  
ATOM   2679  CD2 LEU B  11      45.438   6.584   3.824  1.00 82.66           C  
ATOM   2680 HD21 LEU B  11      45.148   5.640   4.286  1.00 82.66           H  
ATOM   2681 HD22 LEU B  11      46.292   6.411   3.169  1.00 82.66           H  
ATOM   2682 HD23 LEU B  11      45.722   7.281   4.613  1.00 82.66           H  
ATOM   2683  N   ARG B  12      42.722  10.829   3.458  1.00 84.23           N  
ATOM   2684  H   ARG B  12      43.622  11.267   3.321  1.00 84.23           H  
ATOM   2685  CA  ARG B  12      41.768  11.446   4.391  1.00 84.23           C  
ATOM   2686  HA  ARG B  12      41.492  10.708   5.144  1.00 84.23           H  
ATOM   2687  C   ARG B  12      40.473  11.847   3.683  1.00 84.23           C  
ATOM   2688  CB  ARG B  12      42.432  12.642   5.090  1.00 84.23           C  
ATOM   2689  HB2 ARG B  12      43.390  12.318   5.497  1.00 84.23           H  
ATOM   2690  HB3 ARG B  12      42.617  13.433   4.364  1.00 84.23           H  
ATOM   2691  O   ARG B  12      39.393  11.587   4.202  1.00 84.23           O  
ATOM   2692  CG  ARG B  12      41.566  13.191   6.238  1.00 84.23           C  
ATOM   2693  HG2 ARG B  12      40.579  13.455   5.858  1.00 84.23           H  
ATOM   2694  HG3 ARG B  12      41.447  12.425   7.004  1.00 84.23           H  
ATOM   2695  CD  ARG B  12      42.180  14.451   6.861  1.00 84.23           C  
ATOM   2696  HD2 ARG B  12      41.489  14.838   7.610  1.00 84.23           H  
ATOM   2697  HD3 ARG B  12      42.284  15.200   6.076  1.00 84.23           H  
ATOM   2698  NE  ARG B  12      43.481  14.177   7.507  1.00 84.23           N  
ATOM   2699  HE  ARG B  12      43.562  13.299   7.999  1.00 84.23           H  
ATOM   2700  NH1 ARG B  12      44.596  16.092   6.866  1.00 84.23           N  
ATOM   2701 HH11 ARG B  12      45.454  16.619   6.790  1.00 84.23           H  
ATOM   2702 HH12 ARG B  12      43.782  16.409   6.359  1.00 84.23           H  
ATOM   2703  NH2 ARG B  12      45.647  14.555   8.089  1.00 84.23           N  
ATOM   2704 HH21 ARG B  12      46.477  15.130   8.045  1.00 84.23           H  
ATOM   2705 HH22 ARG B  12      45.683  13.661   8.558  1.00 84.23           H  
ATOM   2706  CZ  ARG B  12      44.561  14.943   7.484  1.00 84.23           C  
ATOM   2707  N   ARG B  13      40.550  12.447   2.489  1.00 87.43           N  
ATOM   2708  H   ARG B  13      41.465  12.666   2.122  1.00 87.43           H  
ATOM   2709  CA  ARG B  13      39.350  12.804   1.716  1.00 87.43           C  
ATOM   2710  HA  ARG B  13      38.686  13.357   2.381  1.00 87.43           H  
ATOM   2711  C   ARG B  13      38.560  11.565   1.291  1.00 87.43           C  
ATOM   2712  CB  ARG B  13      39.730  13.685   0.513  1.00 87.43           C  
ATOM   2713  HB2 ARG B  13      40.290  14.553   0.861  1.00 87.43           H  
ATOM   2714  HB3 ARG B  13      40.377  13.116  -0.155  1.00 87.43           H  
ATOM   2715  O   ARG B  13      37.350  11.534   1.494  1.00 87.43           O  
ATOM   2716  CG  ARG B  13      38.506  14.165  -0.287  1.00 87.43           C  
ATOM   2717  HG2 ARG B  13      37.903  13.307  -0.584  1.00 87.43           H  
ATOM   2718  HG3 ARG B  13      38.848  14.656  -1.198  1.00 87.43           H  
ATOM   2719  CD  ARG B  13      37.648  15.159   0.506  1.00 87.43           C  
ATOM   2720  HD2 ARG B  13      38.125  16.138   0.459  1.00 87.43           H  
ATOM   2721  HD3 ARG B  13      37.583  14.853   1.550  1.00 87.43           H  
ATOM   2722  NE  ARG B  13      36.278  15.221  -0.017  1.00 87.43           N  
ATOM   2723  HE  ARG B  13      35.912  14.378  -0.436  1.00 87.43           H  
ATOM   2724  NH1 ARG B  13      35.671  17.269   0.851  1.00 87.43           N  
ATOM   2725 HH11 ARG B  13      34.947  17.955   1.010  1.00 87.43           H  
ATOM   2726 HH12 ARG B  13      36.623  17.427   1.151  1.00 87.43           H  
ATOM   2727  NH2 ARG B  13      34.161  15.960  -0.145  1.00 87.43           N  
ATOM   2728 HH21 ARG B  13      33.929  14.984  -0.264  1.00 87.43           H  
ATOM   2729 HH22 ARG B  13      33.419  16.607   0.084  1.00 87.43           H  
ATOM   2730  CZ  ARG B  13      35.385  16.159   0.224  1.00 87.43           C  
ATOM   2731  N   ALA B  14      39.233  10.544   0.760  1.00 87.21           N  
ATOM   2732  H   ALA B  14      40.228  10.647   0.615  1.00 87.21           H  
ATOM   2733  CA  ALA B  14      38.588   9.312   0.310  1.00 87.21           C  
ATOM   2734  HA  ALA B  14      37.831   9.566  -0.432  1.00 87.21           H  
ATOM   2735  C   ALA B  14      37.873   8.575   1.455  1.00 87.21           C  
ATOM   2736  CB  ALA B  14      39.645   8.422  -0.356  1.00 87.21           C  
ATOM   2737  HB1 ALA B  14      40.421   8.156   0.362  1.00 87.21           H  
ATOM   2738  HB2 ALA B  14      39.176   7.511  -0.726  1.00 87.21           H  
ATOM   2739  HB3 ALA B  14      40.101   8.951  -1.192  1.00 87.21           H  
ATOM   2740  O   ALA B  14      36.738   8.134   1.291  1.00 87.21           O  
ATOM   2741  N   THR B  15      38.502   8.490   2.631  1.00 87.16           N  
ATOM   2742  H   THR B  15      39.436   8.865   2.706  1.00 87.16           H  
ATOM   2743  CA  THR B  15      37.899   7.866   3.821  1.00 87.16           C  
ATOM   2744  HA  THR B  15      37.479   6.903   3.530  1.00 87.16           H  
ATOM   2745  C   THR B  15      36.735   8.680   4.389  1.00 87.16           C  
ATOM   2746  CB  THR B  15      38.939   7.599   4.920  1.00 87.16           C  
ATOM   2747  HB  THR B  15      38.424   7.408   5.861  1.00 87.16           H  
ATOM   2748  O   THR B  15      35.733   8.095   4.801  1.00 87.16           O  
ATOM   2749  CG2 THR B  15      39.804   6.386   4.590  1.00 87.16           C  
ATOM   2750 HG21 THR B  15      40.537   6.237   5.382  1.00 87.16           H  
ATOM   2751 HG22 THR B  15      40.322   6.531   3.642  1.00 87.16           H  
ATOM   2752 HG23 THR B  15      39.178   5.496   4.523  1.00 87.16           H  
ATOM   2753  OG1 THR B  15      39.809   8.693   5.085  1.00 87.16           O  
ATOM   2754  HG1 THR B  15      40.446   8.667   4.367  1.00 87.16           H  
ATOM   2755  N   LEU B  16      36.802  10.017   4.356  1.00 89.89           N  
ATOM   2756  H   LEU B  16      37.667  10.449   4.061  1.00 89.89           H  
ATOM   2757  CA  LEU B  16      35.673  10.877   4.732  1.00 89.89           C  
ATOM   2758  HA  LEU B  16      35.308  10.560   5.708  1.00 89.89           H  
ATOM   2759  C   LEU B  16      34.486  10.727   3.772  1.00 89.89           C  
ATOM   2760  CB  LEU B  16      36.125  12.346   4.806  1.00 89.89           C  
ATOM   2761  HB2 LEU B  16      36.700  12.579   3.909  1.00 89.89           H  
ATOM   2762  HB3 LEU B  16      35.241  12.983   4.799  1.00 89.89           H  
ATOM   2763  O   LEU B  16      33.357  10.559   4.233  1.00 89.89           O  
ATOM   2764  CG  LEU B  16      36.961  12.696   6.049  1.00 89.89           C  
ATOM   2765  HG  LEU B  16      37.802  12.011   6.146  1.00 89.89           H  
ATOM   2766  CD1 LEU B  16      37.498  14.122   5.911  1.00 89.89           C  
ATOM   2767 HD11 LEU B  16      38.124  14.185   5.021  1.00 89.89           H  
ATOM   2768 HD12 LEU B  16      36.672  14.828   5.824  1.00 89.89           H  
ATOM   2769 HD13 LEU B  16      38.102  14.375   6.783  1.00 89.89           H  
ATOM   2770  CD2 LEU B  16      36.136  12.629   7.336  1.00 89.89           C  
ATOM   2771 HD21 LEU B  16      35.257  13.267   7.246  1.00 89.89           H  
ATOM   2772 HD22 LEU B  16      35.832  11.599   7.525  1.00 89.89           H  
ATOM   2773 HD23 LEU B  16      36.745  12.963   8.176  1.00 89.89           H  
ATOM   2774  N   ASP B  17      34.735  10.734   2.460  1.00 91.05           N  
ATOM   2775  H   ASP B  17      35.679  10.908   2.146  1.00 91.05           H  
ATOM   2776  CA  ASP B  17      33.691  10.541   1.449  1.00 91.05           C  
ATOM   2777  HA  ASP B  17      32.886  11.252   1.635  1.00 91.05           H  
ATOM   2778  C   ASP B  17      33.077   9.129   1.545  1.00 91.05           C  
ATOM   2779  CB  ASP B  17      34.256  10.811   0.039  1.00 91.05           C  
ATOM   2780  HB2 ASP B  17      33.525  10.463  -0.692  1.00 91.05           H  
ATOM   2781  HB3 ASP B  17      35.162  10.222  -0.100  1.00 91.05           H  
ATOM   2782  O   ASP B  17      31.864   8.974   1.400  1.00 91.05           O  
ATOM   2783  CG  ASP B  17      34.554  12.289  -0.283  1.00 91.05           C  
ATOM   2784  OD1 ASP B  17      33.970  13.213   0.327  1.00 91.05           O  
ATOM   2785  OD2 ASP B  17      35.326  12.556  -1.229  1.00 91.05           O  
ATOM   2786  N   LEU B  18      33.881   8.098   1.848  1.00 90.51           N  
ATOM   2787  H   LEU B  18      34.875   8.267   1.892  1.00 90.51           H  
ATOM   2788  CA  LEU B  18      33.398   6.732   2.089  1.00 90.51           C  
ATOM   2789  HA  LEU B  18      32.789   6.420   1.240  1.00 90.51           H  
ATOM   2790  C   LEU B  18      32.506   6.660   3.329  1.00 90.51           C  
ATOM   2791  CB  LEU B  18      34.602   5.778   2.212  1.00 90.51           C  
ATOM   2792  HB2 LEU B  18      35.134   5.766   1.261  1.00 90.51           H  
ATOM   2793  HB3 LEU B  18      35.281   6.171   2.968  1.00 90.51           H  
ATOM   2794  O   LEU B  18      31.446   6.034   3.293  1.00 90.51           O  
ATOM   2795  CG  LEU B  18      34.243   4.329   2.603  1.00 90.51           C  
ATOM   2796  HG  LEU B  18      33.767   4.319   3.584  1.00 90.51           H  
ATOM   2797  CD1 LEU B  18      33.307   3.666   1.595  1.00 90.51           C  
ATOM   2798 HD11 LEU B  18      32.348   4.184   1.554  1.00 90.51           H  
ATOM   2799 HD12 LEU B  18      33.130   2.628   1.878  1.00 90.51           H  
ATOM   2800 HD13 LEU B  18      33.775   3.684   0.611  1.00 90.51           H  
ATOM   2801  CD2 LEU B  18      35.517   3.492   2.692  1.00 90.51           C  
ATOM   2802 HD21 LEU B  18      36.190   3.916   3.438  1.00 90.51           H  
ATOM   2803 HD22 LEU B  18      35.277   2.470   2.984  1.00 90.51           H  
ATOM   2804 HD23 LEU B  18      36.022   3.471   1.726  1.00 90.51           H  
ATOM   2805  N   ARG B  19      32.908   7.314   4.424  1.00 90.00           N  
ATOM   2806  H   ARG B  19      33.802   7.784   4.397  1.00 90.00           H  
ATOM   2807  CA  ARG B  19      32.107   7.370   5.650  1.00 90.00           C  
ATOM   2808  HA  ARG B  19      31.888   6.349   5.964  1.00 90.00           H  
ATOM   2809  C   ARG B  19      30.756   8.040   5.398  1.00 90.00           C  
ATOM   2810  CB  ARG B  19      32.908   8.070   6.754  1.00 90.00           C  
ATOM   2811  HB2 ARG B  19      33.878   7.581   6.848  1.00 90.00           H  
ATOM   2812  HB3 ARG B  19      33.071   9.112   6.481  1.00 90.00           H  
ATOM   2813  O   ARG B  19      29.744   7.506   5.840  1.00 90.00           O  
ATOM   2814  CG  ARG B  19      32.185   7.989   8.108  1.00 90.00           C  
ATOM   2815  HG2 ARG B  19      32.011   6.942   8.354  1.00 90.00           H  
ATOM   2816  HG3 ARG B  19      31.221   8.496   8.055  1.00 90.00           H  
ATOM   2817  CD  ARG B  19      33.021   8.619   9.225  1.00 90.00           C  
ATOM   2818  HD2 ARG B  19      32.537   8.401  10.177  1.00 90.00           H  
ATOM   2819  HD3 ARG B  19      34.010   8.161   9.225  1.00 90.00           H  
ATOM   2820  NE  ARG B  19      33.133  10.081   9.066  1.00 90.00           N  
ATOM   2821  HE  ARG B  19      32.528  10.507   8.378  1.00 90.00           H  
ATOM   2822  NH1 ARG B  19      34.666  10.436  10.737  1.00 90.00           N  
ATOM   2823 HH11 ARG B  19      35.195  11.065  11.324  1.00 90.00           H  
ATOM   2824 HH12 ARG B  19      34.690   9.442  10.912  1.00 90.00           H  
ATOM   2825  NH2 ARG B  19      33.827  12.175   9.614  1.00 90.00           N  
ATOM   2826 HH21 ARG B  19      34.360  12.793  10.209  1.00 90.00           H  
ATOM   2827 HH22 ARG B  19      33.182  12.558   8.938  1.00 90.00           H  
ATOM   2828  CZ  ARG B  19      33.876  10.887   9.801  1.00 90.00           C  
ATOM   2829  N   ALA B  20      30.741   9.150   4.658  1.00 94.01           N  
ATOM   2830  H   ALA B  20      31.620   9.526   4.332  1.00 94.01           H  
ATOM   2831  CA  ALA B  20      29.509   9.836   4.273  1.00 94.01           C  
ATOM   2832  HA  ALA B  20      28.944  10.079   5.172  1.00 94.01           H  
ATOM   2833  C   ALA B  20      28.609   8.949   3.395  1.00 94.01           C  
ATOM   2834  CB  ALA B  20      29.881  11.147   3.568  1.00 94.01           C  
ATOM   2835  HB1 ALA B  20      28.971  11.693   3.318  1.00 94.01           H  
ATOM   2836  HB2 ALA B  20      30.435  10.941   2.653  1.00 94.01           H  
ATOM   2837  HB3 ALA B  20      30.492  11.763   4.228  1.00 94.01           H  
ATOM   2838  O   ALA B  20      27.415   8.843   3.655  1.00 94.01           O  
ATOM   2839  N   ALA B  21      29.179   8.239   2.414  1.00 94.13           N  
ATOM   2840  H   ALA B  21      30.157   8.384   2.209  1.00 94.13           H  
ATOM   2841  CA  ALA B  21      28.416   7.323   1.566  1.00 94.13           C  
ATOM   2842  HA  ALA B  21      27.583   7.876   1.133  1.00 94.13           H  
ATOM   2843  C   ALA B  21      27.812   6.149   2.362  1.00 94.13           C  
ATOM   2844  CB  ALA B  21      29.320   6.842   0.423  1.00 94.13           C  
ATOM   2845  HB1 ALA B  21      30.156   6.267   0.820  1.00 94.13           H  
ATOM   2846  HB2 ALA B  21      28.741   6.216  -0.255  1.00 94.13           H  
ATOM   2847  HB3 ALA B  21      29.704   7.700  -0.129  1.00 94.13           H  
ATOM   2848  O   ALA B  21      26.633   5.847   2.216  1.00 94.13           O  
ATOM   2849  N   ARG B  22      28.584   5.518   3.259  1.00 91.85           N  
ATOM   2850  H   ARG B  22      29.550   5.803   3.335  1.00 91.85           H  
ATOM   2851  CA  ARG B  22      28.076   4.446   4.139  1.00 91.85           C  
ATOM   2852  HA  ARG B  22      27.601   3.674   3.534  1.00 91.85           H  
ATOM   2853  C   ARG B  22      26.985   4.935   5.088  1.00 91.85           C  
ATOM   2854  CB  ARG B  22      29.225   3.827   4.948  1.00 91.85           C  
ATOM   2855  HB2 ARG B  22      28.797   3.237   5.758  1.00 91.85           H  
ATOM   2856  HB3 ARG B  22      29.831   4.621   5.386  1.00 91.85           H  
ATOM   2857  O   ARG B  22      26.079   4.177   5.415  1.00 91.85           O  
ATOM   2858  CG  ARG B  22      30.110   2.899   4.106  1.00 91.85           C  
ATOM   2859  HG2 ARG B  22      30.564   3.456   3.286  1.00 91.85           H  
ATOM   2860  HG3 ARG B  22      29.495   2.099   3.693  1.00 91.85           H  
ATOM   2861  CD  ARG B  22      31.213   2.289   4.984  1.00 91.85           C  
ATOM   2862  HD2 ARG B  22      31.869   3.090   5.325  1.00 91.85           H  
ATOM   2863  HD3 ARG B  22      30.750   1.817   5.850  1.00 91.85           H  
ATOM   2864  NE  ARG B  22      32.005   1.276   4.260  1.00 91.85           N  
ATOM   2865  HE  ARG B  22      31.677   1.004   3.344  1.00 91.85           H  
ATOM   2866  NH1 ARG B  22      33.565   0.836   5.902  1.00 91.85           N  
ATOM   2867 HH11 ARG B  22      34.321   0.252   6.229  1.00 91.85           H  
ATOM   2868 HH12 ARG B  22      33.082   1.440   6.551  1.00 91.85           H  
ATOM   2869  NH2 ARG B  22      33.675  -0.255   3.971  1.00 91.85           N  
ATOM   2870 HH21 ARG B  22      33.331  -0.504   3.055  1.00 91.85           H  
ATOM   2871 HH22 ARG B  22      34.468  -0.767   4.330  1.00 91.85           H  
ATOM   2872  CZ  ARG B  22      33.071   0.629   4.712  1.00 91.85           C  
ATOM   2873  N   GLN B  23      27.079   6.180   5.548  1.00 92.37           N  
ATOM   2874  H   GLN B  23      27.862   6.752   5.268  1.00 92.37           H  
ATOM   2875  CA  GLN B  23      26.036   6.777   6.369  1.00 92.37           C  
ATOM   2876  HA  GLN B  23      25.778   6.074   7.161  1.00 92.37           H  
ATOM   2877  C   GLN B  23      24.750   7.001   5.565  1.00 92.37           C  
ATOM   2878  CB  GLN B  23      26.582   8.046   7.026  1.00 92.37           C  
ATOM   2879  HB2 GLN B  23      26.834   8.788   6.269  1.00 92.37           H  
ATOM   2880  HB3 GLN B  23      27.482   7.791   7.587  1.00 92.37           H  
ATOM   2881  O   GLN B  23      23.696   6.579   6.025  1.00 92.37           O  
ATOM   2882  CG  GLN B  23      25.540   8.626   7.981  1.00 92.37           C  
ATOM   2883  HG2 GLN B  23      25.185   7.856   8.666  1.00 92.37           H  
ATOM   2884  HG3 GLN B  23      24.690   8.968   7.390  1.00 92.37           H  
ATOM   2885  CD  GLN B  23      26.051   9.796   8.804  1.00 92.37           C  
ATOM   2886  NE2 GLN B  23      25.137  10.566   9.341  1.00 92.37           N  
ATOM   2887 HE21 GLN B  23      25.428  11.394   9.841  1.00 92.37           H  
ATOM   2888 HE22 GLN B  23      24.191  10.470   9.001  1.00 92.37           H  
ATOM   2889  OE1 GLN B  23      27.246  10.004   8.991  1.00 92.37           O  
ATOM   2890  N   ARG B  24      24.849   7.536   4.340  1.00 93.08           N  
ATOM   2891  H   ARG B  24      25.744   7.898   4.040  1.00 93.08           H  
ATOM   2892  CA  ARG B  24      23.693   7.711   3.450  1.00 93.08           C  
ATOM   2893  HA  ARG B  24      22.969   8.334   3.974  1.00 93.08           H  
ATOM   2894  C   ARG B  24      22.975   6.392   3.148  1.00 93.08           C  
ATOM   2895  CB  ARG B  24      24.136   8.425   2.159  1.00 93.08           C  
ATOM   2896  HB2 ARG B  24      24.896   7.824   1.660  1.00 93.08           H  
ATOM   2897  HB3 ARG B  24      24.586   9.381   2.426  1.00 93.08           H  
ATOM   2898  O   ARG B  24      21.754   6.365   3.141  1.00 93.08           O  
ATOM   2899  CG  ARG B  24      22.995   8.688   1.156  1.00 93.08           C  
ATOM   2900  HG2 ARG B  24      22.592   7.741   0.797  1.00 93.08           H  
ATOM   2901  HG3 ARG B  24      23.398   9.230   0.301  1.00 93.08           H  
ATOM   2902  CD  ARG B  24      21.865   9.516   1.777  1.00 93.08           C  
ATOM   2903  HD2 ARG B  24      22.271  10.453   2.158  1.00 93.08           H  
ATOM   2904  HD3 ARG B  24      21.442   8.963   2.616  1.00 93.08           H  
ATOM   2905  NE  ARG B  24      20.780   9.805   0.821  1.00 93.08           N  
ATOM   2906  HE  ARG B  24      20.845   9.503  -0.140  1.00 93.08           H  
ATOM   2907  NH1 ARG B  24      19.280  10.581   2.384  1.00 93.08           N  
ATOM   2908 HH11 ARG B  24      19.942  10.405   3.126  1.00 93.08           H  
ATOM   2909 HH12 ARG B  24      18.316  10.778   2.611  1.00 93.08           H  
ATOM   2910  NH2 ARG B  24      18.700  10.441   0.227  1.00 93.08           N  
ATOM   2911 HH21 ARG B  24      18.919  10.062  -0.684  1.00 93.08           H  
ATOM   2912 HH22 ARG B  24      17.736  10.655   0.439  1.00 93.08           H  
ATOM   2913  CZ  ARG B  24      19.594  10.279   1.152  1.00 93.08           C  
ATOM   2914  N   ILE B  25      23.711   5.296   2.945  1.00 93.86           N  
ATOM   2915  H   ILE B  25      24.715   5.402   2.896  1.00 93.86           H  
ATOM   2916  CA  ILE B  25      23.114   3.961   2.743  1.00 93.86           C  
ATOM   2917  HA  ILE B  25      22.430   4.004   1.895  1.00 93.86           H  
ATOM   2918  C   ILE B  25      22.269   3.551   3.957  1.00 93.86           C  
ATOM   2919  CB  ILE B  25      24.205   2.912   2.431  1.00 93.86           C  
ATOM   2920  HB  ILE B  25      24.971   2.970   3.204  1.00 93.86           H  
ATOM   2921  O   ILE B  25      21.117   3.168   3.793  1.00 93.86           O  
ATOM   2922  CG1 ILE B  25      24.851   3.210   1.062  1.00 93.86           C  
ATOM   2923 HG12 ILE B  25      25.089   4.272   0.996  1.00 93.86           H  
ATOM   2924 HG13 ILE B  25      24.141   2.983   0.266  1.00 93.86           H  
ATOM   2925  CG2 ILE B  25      23.634   1.482   2.426  1.00 93.86           C  
ATOM   2926 HG21 ILE B  25      22.816   1.399   1.711  1.00 93.86           H  
ATOM   2927 HG22 ILE B  25      24.396   0.744   2.177  1.00 93.86           H  
ATOM   2928 HG23 ILE B  25      23.244   1.209   3.406  1.00 93.86           H  
ATOM   2929  CD1 ILE B  25      26.150   2.438   0.814  1.00 93.86           C  
ATOM   2930 HD11 ILE B  25      26.844   2.595   1.640  1.00 93.86           H  
ATOM   2931 HD12 ILE B  25      25.952   1.372   0.699  1.00 93.86           H  
ATOM   2932 HD13 ILE B  25      26.608   2.808  -0.104  1.00 93.86           H  
ATOM   2933  N   ARG B  26      22.803   3.696   5.178  1.00 91.94           N  
ATOM   2934  H   ARG B  26      23.741   4.063   5.254  1.00 91.94           H  
ATOM   2935  CA  ARG B  26      22.051   3.374   6.403  1.00 91.94           C  
ATOM   2936  HA  ARG B  26      21.667   2.356   6.331  1.00 91.94           H  
ATOM   2937  C   ARG B  26      20.813   4.247   6.586  1.00 91.94           C  
ATOM   2938  CB  ARG B  26      22.942   3.497   7.639  1.00 91.94           C  
ATOM   2939  HB2 ARG B  26      23.459   4.456   7.622  1.00 91.94           H  
ATOM   2940  HB3 ARG B  26      22.305   3.467   8.523  1.00 91.94           H  
ATOM   2941  O   ARG B  26      19.808   3.753   7.076  1.00 91.94           O  
ATOM   2942  CG  ARG B  26      23.947   2.345   7.737  1.00 91.94           C  
ATOM   2943  HG2 ARG B  26      23.407   1.399   7.703  1.00 91.94           H  
ATOM   2944  HG3 ARG B  26      24.646   2.379   6.901  1.00 91.94           H  
ATOM   2945  CD  ARG B  26      24.709   2.425   9.064  1.00 91.94           C  
ATOM   2946  HD2 ARG B  26      25.294   1.513   9.186  1.00 91.94           H  
ATOM   2947  HD3 ARG B  26      23.985   2.451   9.878  1.00 91.94           H  
ATOM   2948  NE  ARG B  26      25.563   3.630   9.129  1.00 91.94           N  
ATOM   2949  HE  ARG B  26      25.068   4.498   9.275  1.00 91.94           H  
ATOM   2950  NH1 ARG B  26      27.579   2.611   8.736  1.00 91.94           N  
ATOM   2951 HH11 ARG B  26      27.076   1.739   8.654  1.00 91.94           H  
ATOM   2952 HH12 ARG B  26      28.589   2.626   8.736  1.00 91.94           H  
ATOM   2953  NH2 ARG B  26      27.498   4.823   9.063  1.00 91.94           N  
ATOM   2954 HH21 ARG B  26      26.964   5.655   9.270  1.00 91.94           H  
ATOM   2955 HH22 ARG B  26      28.499   4.868   8.942  1.00 91.94           H  
ATOM   2956  CZ  ARG B  26      26.871   3.682   8.971  1.00 91.94           C  
ATOM   2957  N   GLU B  27      20.881   5.518   6.201  1.00 91.35           N  
ATOM   2958  H   GLU B  27      21.758   5.876   5.850  1.00 91.35           H  
ATOM   2959  CA  GLU B  27      19.722   6.419   6.235  1.00 91.35           C  
ATOM   2960  HA  GLU B  27      19.289   6.397   7.236  1.00 91.35           H  
ATOM   2961  C   GLU B  27      18.626   5.963   5.246  1.00 91.35           C  
ATOM   2962  CB  GLU B  27      20.180   7.861   5.948  1.00 91.35           C  
ATOM   2963  HB2 GLU B  27      20.774   7.858   5.034  1.00 91.35           H  
ATOM   2964  HB3 GLU B  27      19.304   8.488   5.782  1.00 91.35           H  
ATOM   2965  O   GLU B  27      17.441   5.976   5.564  1.00 91.35           O  
ATOM   2966  CG  GLU B  27      21.005   8.472   7.102  1.00 91.35           C  
ATOM   2967  HG2 GLU B  27      21.729   7.737   7.454  1.00 91.35           H  
ATOM   2968  HG3 GLU B  27      20.334   8.688   7.933  1.00 91.35           H  
ATOM   2969  CD  GLU B  27      21.777   9.753   6.720  1.00 91.35           C  
ATOM   2970  OE1 GLU B  27      22.579  10.221   7.575  1.00 91.35           O  
ATOM   2971  OE2 GLU B  27      21.651  10.220   5.559  1.00 91.35           O  
ATOM   2972  N   LEU B  28      19.009   5.483   4.062  1.00 92.05           N  
ATOM   2973  H   LEU B  28      19.993   5.485   3.834  1.00 92.05           H  
ATOM   2974  CA  LEU B  28      18.061   4.996   3.052  1.00 92.05           C  
ATOM   2975  HA  LEU B  28      17.238   5.705   2.966  1.00 92.05           H  
ATOM   2976  C   LEU B  28      17.429   3.639   3.412  1.00 92.05           C  
ATOM   2977  CB  LEU B  28      18.799   4.909   1.707  1.00 92.05           C  
ATOM   2978  HB2 LEU B  28      18.189   4.342   1.004  1.00 92.05           H  
ATOM   2979  HB3 LEU B  28      19.723   4.352   1.857  1.00 92.05           H  
ATOM   2980  O   LEU B  28      16.254   3.408   3.123  1.00 92.05           O  
ATOM   2981  CG  LEU B  28      19.121   6.278   1.084  1.00 92.05           C  
ATOM   2982  HG  LEU B  28      19.550   6.948   1.829  1.00 92.05           H  
ATOM   2983  CD1 LEU B  28      20.145   6.089  -0.035  1.00 92.05           C  
ATOM   2984 HD11 LEU B  28      21.057   5.653   0.373  1.00 92.05           H  
ATOM   2985 HD12 LEU B  28      19.735   5.428  -0.799  1.00 92.05           H  
ATOM   2986 HD13 LEU B  28      20.375   7.055  -0.485  1.00 92.05           H  
ATOM   2987  CD2 LEU B  28      17.867   6.928   0.506  1.00 92.05           C  
ATOM   2988 HD21 LEU B  28      17.172   7.191   1.303  1.00 92.05           H  
ATOM   2989 HD22 LEU B  28      17.376   6.238  -0.181  1.00 92.05           H  
ATOM   2990 HD23 LEU B  28      18.126   7.829  -0.050  1.00 92.05           H  
ATOM   2991  N   GLU B  29      18.190   2.735   4.030  1.00 89.78           N  
ATOM   2992  H   GLU B  29      19.169   2.953   4.155  1.00 89.78           H  
ATOM   2993  CA  GLU B  29      17.748   1.357   4.302  1.00 89.78           C  
ATOM   2994  HA  GLU B  29      16.996   1.059   3.572  1.00 89.78           H  
ATOM   2995  C   GLU B  29      17.105   1.198   5.690  1.00 89.78           C  
ATOM   2996  CB  GLU B  29      18.945   0.396   4.148  1.00 89.78           C  
ATOM   2997  HB2 GLU B  29      19.765   0.755   4.771  1.00 89.78           H  
ATOM   2998  HB3 GLU B  29      18.650  -0.590   4.505  1.00 89.78           H  
ATOM   2999  O   GLU B  29      16.101   0.497   5.844  1.00 89.78           O  
ATOM   3000  CG  GLU B  29      19.418   0.259   2.687  1.00 89.78           C  
ATOM   3001  HG2 GLU B  29      19.670   1.247   2.303  1.00 89.78           H  
ATOM   3002  HG3 GLU B  29      18.591  -0.130   2.093  1.00 89.78           H  
ATOM   3003  CD  GLU B  29      20.644  -0.659   2.505  1.00 89.78           C  
ATOM   3004  OE1 GLU B  29      20.868  -1.145   1.365  1.00 89.78           O  
ATOM   3005  OE2 GLU B  29      21.430  -0.831   3.463  1.00 89.78           O  
ATOM   3006  N   SER B  30      17.673   1.843   6.714  1.00 86.14           N  
ATOM   3007  H   SER B  30      18.469   2.435   6.523  1.00 86.14           H  
ATOM   3008  CA  SER B  30      17.423   1.493   8.116  1.00 86.14           C  
ATOM   3009  HA  SER B  30      16.438   1.033   8.191  1.00 86.14           H  
ATOM   3010  C   SER B  30      17.396   2.697   9.067  1.00 86.14           C  
ATOM   3011  CB  SER B  30      18.449   0.439   8.572  1.00 86.14           C  
ATOM   3012  HB2 SER B  30      18.159   0.051   9.548  1.00 86.14           H  
ATOM   3013  HB3 SER B  30      18.460  -0.391   7.865  1.00 86.14           H  
ATOM   3014  O   SER B  30      17.691   2.530  10.252  1.00 86.14           O  
ATOM   3015  OG  SER B  30      19.747   1.009   8.659  1.00 86.14           O  
ATOM   3016  HG  SER B  30      19.638   1.816   9.166  1.00 86.14           H  
ATOM   3017  N   ASP B  31      17.086   3.913   8.594  1.00 91.42           N  
ATOM   3018  H   ASP B  31      16.956   4.053   7.602  1.00 91.42           H  
ATOM   3019  CA  ASP B  31      16.952   5.058   9.509  1.00 91.42           C  
ATOM   3020  HA  ASP B  31      17.904   5.137  10.035  1.00 91.42           H  
ATOM   3021  C   ASP B  31      15.804   4.788  10.501  1.00 91.42           C  
ATOM   3022  CB  ASP B  31      16.739   6.400   8.785  1.00 91.42           C  
ATOM   3023  HB2 ASP B  31      17.322   6.386   7.864  1.00 91.42           H  
ATOM   3024  HB3 ASP B  31      15.689   6.518   8.519  1.00 91.42           H  
ATOM   3025  O   ASP B  31      14.688   4.451  10.060  1.00 91.42           O  
ATOM   3026  CG  ASP B  31      17.215   7.635   9.574  1.00 91.42           C  
ATOM   3027  OD1 ASP B  31      17.797   7.474  10.671  1.00 91.42           O  
ATOM   3028  OD2 ASP B  31      17.034   8.763   9.069  1.00 91.42           O  
ATOM   3029  N   PRO B  32      16.043   4.887  11.824  1.00 96.21           N  
ATOM   3030  CA  PRO B  32      14.993   4.744  12.817  1.00 96.21           C  
ATOM   3031  HA  PRO B  32      14.481   3.796  12.650  1.00 96.21           H  
ATOM   3032  C   PRO B  32      13.993   5.896  12.727  1.00 96.21           C  
ATOM   3033  CB  PRO B  32      15.692   4.711  14.178  1.00 96.21           C  
ATOM   3034  HB2 PRO B  32      15.647   5.691  14.653  1.00 96.21           H  
ATOM   3035  HB3 PRO B  32      15.250   3.949  14.820  1.00 96.21           H  
ATOM   3036  O   PRO B  32      14.371   7.061  12.581  1.00 96.21           O  
ATOM   3037  CG  PRO B  32      17.143   4.373  13.853  1.00 96.21           C  
ATOM   3038  HG2 PRO B  32      17.259   3.293  13.768  1.00 96.21           H  
ATOM   3039  HG3 PRO B  32      17.833   4.782  14.592  1.00 96.21           H  
ATOM   3040  CD  PRO B  32      17.334   5.013  12.487  1.00 96.21           C  
ATOM   3041  HD2 PRO B  32      18.131   4.494  11.955  1.00 96.21           H  
ATOM   3042  HD3 PRO B  32      17.578   6.067  12.616  1.00 96.21           H  
ATOM   3043  N   LEU B  33      12.710   5.588  12.887  1.00 98.42           N  
ATOM   3044  H   LEU B  33      12.459   4.624  13.054  1.00 98.42           H  
ATOM   3045  CA  LEU B  33      11.642   6.587  12.828  1.00 98.42           C  
ATOM   3046  HA  LEU B  33      12.031   7.514  12.408  1.00 98.42           H  
ATOM   3047  C   LEU B  33      11.143   6.893  14.237  1.00 98.42           C  
ATOM   3048  CB  LEU B  33      10.514   6.118  11.901  1.00 98.42           C  
ATOM   3049  HB2 LEU B  33       9.833   6.955  11.746  1.00 98.42           H  
ATOM   3050  HB3 LEU B  33       9.954   5.331  12.406  1.00 98.42           H  
ATOM   3051  O   LEU B  33      10.928   5.983  15.032  1.00 98.42           O  
ATOM   3052  CG  LEU B  33      10.977   5.602  10.528  1.00 98.42           C  
ATOM   3053  HG  LEU B  33      11.707   4.803  10.657  1.00 98.42           H  
ATOM   3054  CD1 LEU B  33       9.790   4.995   9.792  1.00 98.42           C  
ATOM   3055 HD11 LEU B  33       9.080   5.772   9.510  1.00 98.42           H  
ATOM   3056 HD12 LEU B  33      10.167   4.480   8.909  1.00 98.42           H  
ATOM   3057 HD13 LEU B  33       9.290   4.261  10.424  1.00 98.42           H  
ATOM   3058  CD2 LEU B  33      11.599   6.710   9.676  1.00 98.42           C  
ATOM   3059 HD21 LEU B  33      11.810   6.331   8.676  1.00 98.42           H  
ATOM   3060 HD22 LEU B  33      12.539   7.033  10.125  1.00 98.42           H  
ATOM   3061 HD23 LEU B  33      10.920   7.559   9.604  1.00 98.42           H  
ATOM   3062  N   ALA B  34      10.960   8.163  14.567  1.00 98.51           N  
ATOM   3063  H   ALA B  34      11.027   8.853  13.832  1.00 98.51           H  
ATOM   3064  CA  ALA B  34      10.395   8.600  15.832  1.00 98.51           C  
ATOM   3065  HA  ALA B  34      10.629   7.878  16.614  1.00 98.51           H  
ATOM   3066  C   ALA B  34       8.873   8.714  15.720  1.00 98.51           C  
ATOM   3067  CB  ALA B  34      11.030   9.939  16.213  1.00 98.51           C  
ATOM   3068  HB1 ALA B  34      12.076   9.791  16.483  1.00 98.51           H  
ATOM   3069  HB2 ALA B  34      10.960  10.634  15.376  1.00 98.51           H  
ATOM   3070  HB3 ALA B  34      10.494  10.370  17.059  1.00 98.51           H  
ATOM   3071  O   ALA B  34       8.367   9.407  14.841  1.00 98.51           O  
ATOM   3072  N   ILE B  35       8.149   8.092  16.651  1.00 98.74           N  
ATOM   3073  H   ILE B  35       8.634   7.543  17.346  1.00 98.74           H  
ATOM   3074  CA  ILE B  35       6.745   8.426  16.910  1.00 98.74           C  
ATOM   3075  HA  ILE B  35       6.253   8.697  15.975  1.00 98.74           H  
ATOM   3076  C   ILE B  35       6.758   9.645  17.832  1.00 98.74           C  
ATOM   3077  CB  ILE B  35       5.984   7.231  17.530  1.00 98.74           C  
ATOM   3078  HB  ILE B  35       6.467   6.962  18.470  1.00 98.74           H  
ATOM   3079  O   ILE B  35       7.224   9.541  18.968  1.00 98.74           O  
ATOM   3080  CG1 ILE B  35       6.028   6.004  16.589  1.00 98.74           C  
ATOM   3081 HG12 ILE B  35       5.485   6.230  15.672  1.00 98.74           H  
ATOM   3082 HG13 ILE B  35       7.063   5.790  16.321  1.00 98.74           H  
ATOM   3083  CG2 ILE B  35       4.527   7.637  17.828  1.00 98.74           C  
ATOM   3084 HG21 ILE B  35       4.494   8.494  18.500  1.00 98.74           H  
ATOM   3085 HG22 ILE B  35       4.012   7.901  16.904  1.00 98.74           H  
ATOM   3086 HG23 ILE B  35       3.992   6.823  18.317  1.00 98.74           H  
ATOM   3087  CD1 ILE B  35       5.456   4.719  17.204  1.00 98.74           C  
ATOM   3088 HD11 ILE B  35       5.613   3.891  16.513  1.00 98.74           H  
ATOM   3089 HD12 ILE B  35       5.965   4.497  18.142  1.00 98.74           H  
ATOM   3090 HD13 ILE B  35       4.386   4.820  17.382  1.00 98.74           H  
ATOM   3091  N   VAL B  36       6.279  10.790  17.349  1.00 98.00           N  
ATOM   3092  H   VAL B  36       5.944  10.799  16.397  1.00 98.00           H  
ATOM   3093  CA  VAL B  36       6.294  12.066  18.093  1.00 98.00           C  
ATOM   3094  HA  VAL B  36       6.892  11.941  18.995  1.00 98.00           H  
ATOM   3095  C   VAL B  36       4.915  12.490  18.588  1.00 98.00           C  
ATOM   3096  CB  VAL B  36       6.957  13.193  17.280  1.00 98.00           C  
ATOM   3097  HB  VAL B  36       6.922  14.106  17.875  1.00 98.00           H  
ATOM   3098  O   VAL B  36       4.798  13.250  19.541  1.00 98.00           O  
ATOM   3099  CG1 VAL B  36       8.430  12.861  17.020  1.00 98.00           C  
ATOM   3100 HG11 VAL B  36       8.913  13.721  16.556  1.00 98.00           H  
ATOM   3101 HG12 VAL B  36       8.519  12.007  16.349  1.00 98.00           H  
ATOM   3102 HG13 VAL B  36       8.934  12.648  17.962  1.00 98.00           H  
ATOM   3103  CG2 VAL B  36       6.262  13.470  15.941  1.00 98.00           C  
ATOM   3104 HG21 VAL B  36       6.357  12.614  15.273  1.00 98.00           H  
ATOM   3105 HG22 VAL B  36       5.209  13.699  16.106  1.00 98.00           H  
ATOM   3106 HG23 VAL B  36       6.734  14.329  15.464  1.00 98.00           H  
ATOM   3107  N   GLY B  37       3.858  11.949  17.988  1.00 98.38           N  
ATOM   3108  H   GLY B  37       4.023  11.320  17.214  1.00 98.38           H  
ATOM   3109  CA  GLY B  37       2.478  12.166  18.400  1.00 98.38           C  
ATOM   3110  HA2 GLY B  37       2.034  12.971  17.815  1.00 98.38           H  
ATOM   3111  HA3 GLY B  37       2.436  12.434  19.456  1.00 98.38           H  
ATOM   3112  C   GLY B  37       1.647  10.922  18.162  1.00 98.38           C  
ATOM   3113  O   GLY B  37       1.972  10.100  17.308  1.00 98.38           O  
ATOM   3114  N   MET B  38       0.572  10.772  18.925  1.00 98.59           N  
ATOM   3115  H   MET B  38       0.350  11.483  19.607  1.00 98.59           H  
ATOM   3116  CA  MET B  38      -0.401   9.708  18.708  1.00 98.59           C  
ATOM   3117  HA  MET B  38      -0.585   9.658  17.635  1.00 98.59           H  
ATOM   3118  C   MET B  38      -1.729  10.035  19.382  1.00 98.59           C  
ATOM   3119  CB  MET B  38       0.150   8.342  19.157  1.00 98.59           C  
ATOM   3120  HB2 MET B  38      -0.651   7.604  19.124  1.00 98.59           H  
ATOM   3121  HB3 MET B  38       0.918   8.031  18.448  1.00 98.59           H  
ATOM   3122  O   MET B  38      -1.755  10.641  20.458  1.00 98.59           O  
ATOM   3123  CG  MET B  38       0.783   8.339  20.547  1.00 98.59           C  
ATOM   3124  HG2 MET B  38       1.573   9.089  20.593  1.00 98.59           H  
ATOM   3125  HG3 MET B  38       0.012   8.604  21.271  1.00 98.59           H  
ATOM   3126  SD  MET B  38       1.492   6.738  21.004  1.00 98.59           S  
ATOM   3127  CE  MET B  38       1.390   6.891  22.804  1.00 98.59           C  
ATOM   3128  HE1 MET B  38       1.640   5.935  23.266  1.00 98.59           H  
ATOM   3129  HE2 MET B  38       0.377   7.167  23.097  1.00 98.59           H  
ATOM   3130  HE3 MET B  38       2.086   7.653  23.154  1.00 98.59           H  
ATOM   3131  N   ALA B  39      -2.817   9.614  18.748  1.00 98.78           N  
ATOM   3132  H   ALA B  39      -2.696   9.118  17.876  1.00 98.78           H  
ATOM   3133  CA  ALA B  39      -4.186   9.762  19.222  1.00 98.78           C  
ATOM   3134  HA  ALA B  39      -4.190   9.802  20.311  1.00 98.78           H  
ATOM   3135  C   ALA B  39      -5.023   8.550  18.788  1.00 98.78           C  
ATOM   3136  CB  ALA B  39      -4.755  11.082  18.692  1.00 98.78           C  
ATOM   3137  HB1 ALA B  39      -4.734  11.077  17.602  1.00 98.78           H  
ATOM   3138  HB2 ALA B  39      -4.157  11.919  19.054  1.00 98.78           H  
ATOM   3139  HB3 ALA B  39      -5.782  11.216  19.032  1.00 98.78           H  
ATOM   3140  O   ALA B  39      -4.676   7.843  17.835  1.00 98.78           O  
ATOM   3141  N   CYS B  40      -6.114   8.282  19.500  1.00 98.77           N  
ATOM   3142  H   CYS B  40      -6.412   8.912  20.232  1.00 98.77           H  
ATOM   3143  CA  CYS B  40      -7.014   7.185  19.177  1.00 98.77           C  
ATOM   3144  HA  CYS B  40      -7.114   7.139  18.093  1.00 98.77           H  
ATOM   3145  C   CYS B  40      -8.416   7.409  19.745  1.00 98.77           C  
ATOM   3146  CB  CYS B  40      -6.425   5.847  19.670  1.00 98.77           C  
ATOM   3147  HB2 CYS B  40      -7.136   5.050  19.454  1.00 98.77           H  
ATOM   3148  HB3 CYS B  40      -5.513   5.640  19.110  1.00 98.77           H  
ATOM   3149  O   CYS B  40      -8.583   8.046  20.782  1.00 98.77           O  
ATOM   3150  SG  CYS B  40      -6.053   5.857  21.453  1.00 98.77           S  
ATOM   3151  HG  CYS B  40      -5.802   4.550  21.570  1.00 98.77           H  
ATOM   3152  N   ARG B  41      -9.407   6.796  19.094  1.00 98.62           N  
ATOM   3153  H   ARG B  41      -9.159   6.288  18.257  1.00 98.62           H  
ATOM   3154  CA  ARG B  41     -10.693   6.461  19.710  1.00 98.62           C  
ATOM   3155  HA  ARG B  41     -10.639   6.705  20.771  1.00 98.62           H  
ATOM   3156  C   ARG B  41     -10.913   4.965  19.601  1.00 98.62           C  
ATOM   3157  CB  ARG B  41     -11.877   7.229  19.113  1.00 98.62           C  
ATOM   3158  HB2 ARG B  41     -11.850   7.191  18.024  1.00 98.62           H  
ATOM   3159  HB3 ARG B  41     -12.787   6.728  19.443  1.00 98.62           H  
ATOM   3160  O   ARG B  41     -10.829   4.409  18.506  1.00 98.62           O  
ATOM   3161  CG  ARG B  41     -11.949   8.688  19.576  1.00 98.62           C  
ATOM   3162  HG2 ARG B  41     -11.223   9.285  19.025  1.00 98.62           H  
ATOM   3163  HG3 ARG B  41     -11.727   8.749  20.642  1.00 98.62           H  
ATOM   3164  CD  ARG B  41     -13.370   9.216  19.339  1.00 98.62           C  
ATOM   3165  HD2 ARG B  41     -13.611   9.083  18.284  1.00 98.62           H  
ATOM   3166  HD3 ARG B  41     -14.073   8.636  19.938  1.00 98.62           H  
ATOM   3167  NE  ARG B  41     -13.485  10.638  19.696  1.00 98.62           N  
ATOM   3168  HE  ARG B  41     -12.732  11.034  20.241  1.00 98.62           H  
ATOM   3169  NH1 ARG B  41     -15.309  11.172  18.377  1.00 98.62           N  
ATOM   3170 HH11 ARG B  41     -15.719  11.912  17.824  1.00 98.62           H  
ATOM   3171 HH12 ARG B  41     -15.489  10.203  18.155  1.00 98.62           H  
ATOM   3172  NH2 ARG B  41     -14.116  12.781  19.299  1.00 98.62           N  
ATOM   3173 HH21 ARG B  41     -13.275  13.101  19.758  1.00 98.62           H  
ATOM   3174 HH22 ARG B  41     -14.408  13.347  18.515  1.00 98.62           H  
ATOM   3175  CZ  ARG B  41     -14.313  11.510  19.146  1.00 98.62           C  
ATOM   3176  N   LEU B  42     -11.171   4.320  20.730  1.00 98.79           N  
ATOM   3177  H   LEU B  42     -11.326   4.869  21.564  1.00 98.79           H  
ATOM   3178  CA  LEU B  42     -11.350   2.873  20.836  1.00 98.79           C  
ATOM   3179  HA  LEU B  42     -11.593   2.482  19.849  1.00 98.79           H  
ATOM   3180  C   LEU B  42     -12.551   2.561  21.751  1.00 98.79           C  
ATOM   3181  CB  LEU B  42     -10.033   2.219  21.319  1.00 98.79           C  
ATOM   3182  HB2 LEU B  42     -10.197   1.155  21.491  1.00 98.79           H  
ATOM   3183  HB3 LEU B  42      -9.756   2.653  22.279  1.00 98.79           H  
ATOM   3184  O   LEU B  42     -13.005   3.446  22.482  1.00 98.79           O  
ATOM   3185  CG  LEU B  42      -8.841   2.384  20.355  1.00 98.79           C  
ATOM   3186  HG  LEU B  42      -8.767   3.422  20.030  1.00 98.79           H  
ATOM   3187  CD1 LEU B  42      -7.520   2.044  21.041  1.00 98.79           C  
ATOM   3188 HD11 LEU B  42      -7.532   1.013  21.394  1.00 98.79           H  
ATOM   3189 HD12 LEU B  42      -6.701   2.171  20.333  1.00 98.79           H  
ATOM   3190 HD13 LEU B  42      -7.372   2.720  21.884  1.00 98.79           H  
ATOM   3191  CD2 LEU B  42      -8.983   1.492  19.126  1.00 98.79           C  
ATOM   3192 HD21 LEU B  42      -8.870   0.444  19.404  1.00 98.79           H  
ATOM   3193 HD22 LEU B  42      -9.962   1.644  18.671  1.00 98.79           H  
ATOM   3194 HD23 LEU B  42      -8.217   1.760  18.398  1.00 98.79           H  
ATOM   3195  N   PRO B  43     -13.096   1.334  21.707  1.00 98.25           N  
ATOM   3196  CA  PRO B  43     -14.226   0.944  22.546  1.00 98.25           C  
ATOM   3197  HA  PRO B  43     -15.084   1.558  22.275  1.00 98.25           H  
ATOM   3198  C   PRO B  43     -13.947   1.106  24.044  1.00 98.25           C  
ATOM   3199  CB  PRO B  43     -14.520  -0.516  22.184  1.00 98.25           C  
ATOM   3200  HB2 PRO B  43     -15.583  -0.744  22.259  1.00 98.25           H  
ATOM   3201  HB3 PRO B  43     -13.942  -1.185  22.822  1.00 98.25           H  
ATOM   3202  O   PRO B  43     -12.797   1.066  24.485  1.00 98.25           O  
ATOM   3203  CG  PRO B  43     -14.009  -0.630  20.750  1.00 98.25           C  
ATOM   3204  HG2 PRO B  43     -13.746  -1.656  20.493  1.00 98.25           H  
ATOM   3205  HG3 PRO B  43     -14.750  -0.231  20.058  1.00 98.25           H  
ATOM   3206  CD  PRO B  43     -12.783   0.274  20.760  1.00 98.25           C  
ATOM   3207  HD2 PRO B  43     -11.914  -0.290  21.099  1.00 98.25           H  
ATOM   3208  HD3 PRO B  43     -12.611   0.668  19.758  1.00 98.25           H  
ATOM   3209  N   GLY B  44     -15.013   1.243  24.835  1.00 97.46           N  
ATOM   3210  H   GLY B  44     -15.925   1.299  24.406  1.00 97.46           H  
ATOM   3211  CA  GLY B  44     -14.916   1.379  26.292  1.00 97.46           C  
ATOM   3212  HA2 GLY B  44     -14.152   0.703  26.676  1.00 97.46           H  
ATOM   3213  HA3 GLY B  44     -15.874   1.104  26.733  1.00 97.46           H  
ATOM   3214  C   GLY B  44     -14.576   2.798  26.754  1.00 97.46           C  
ATOM   3215  O   GLY B  44     -13.881   2.960  27.756  1.00 97.46           O  
ATOM   3216  N   GLY B  45     -15.032   3.822  26.023  1.00 96.26           N  
ATOM   3217  H   GLY B  45     -15.680   3.642  25.269  1.00 96.26           H  
ATOM   3218  CA  GLY B  45     -14.791   5.227  26.366  1.00 96.26           C  
ATOM   3219  HA2 GLY B  45     -15.424   5.854  25.737  1.00 96.26           H  
ATOM   3220  HA3 GLY B  45     -15.068   5.399  27.406  1.00 96.26           H  
ATOM   3221  C   GLY B  45     -13.353   5.703  26.163  1.00 96.26           C  
ATOM   3222  O   GLY B  45     -12.954   6.715  26.737  1.00 96.26           O  
ATOM   3223  N   VAL B  46     -12.551   4.992  25.364  1.00 98.13           N  
ATOM   3224  H   VAL B  46     -12.935   4.195  24.876  1.00 98.13           H  
ATOM   3225  CA  VAL B  46     -11.171   5.395  25.082  1.00 98.13           C  
ATOM   3226  HA  VAL B  46     -10.721   5.757  26.006  1.00 98.13           H  
ATOM   3227  C   VAL B  46     -11.174   6.538  24.075  1.00 98.13           C  
ATOM   3228  CB  VAL B  46     -10.334   4.206  24.597  1.00 98.13           C  
ATOM   3229  HB  VAL B  46     -10.857   3.728  23.768  1.00 98.13           H  
ATOM   3230  O   VAL B  46     -11.461   6.337  22.896  1.00 98.13           O  
ATOM   3231  CG1 VAL B  46      -8.938   4.621  24.118  1.00 98.13           C  
ATOM   3232 HG11 VAL B  46      -9.006   5.251  23.231  1.00 98.13           H  
ATOM   3233 HG12 VAL B  46      -8.417   5.165  24.906  1.00 98.13           H  
ATOM   3234 HG13 VAL B  46      -8.374   3.727  23.853  1.00 98.13           H  
ATOM   3235  CG2 VAL B  46     -10.162   3.172  25.711  1.00 98.13           C  
ATOM   3236 HG21 VAL B  46      -9.646   3.611  26.564  1.00 98.13           H  
ATOM   3237 HG22 VAL B  46      -9.599   2.316  25.338  1.00 98.13           H  
ATOM   3238 HG23 VAL B  46     -11.144   2.824  26.031  1.00 98.13           H  
ATOM   3239  N   SER B  47     -10.813   7.732  24.544  1.00 96.12           N  
ATOM   3240  H   SER B  47     -10.694   7.829  25.542  1.00 96.12           H  
ATOM   3241  CA  SER B  47     -10.700   8.952  23.731  1.00 96.12           C  
ATOM   3242  HA  SER B  47     -11.049   8.737  22.721  1.00 96.12           H  
ATOM   3243  C   SER B  47      -9.264   9.461  23.579  1.00 96.12           C  
ATOM   3244  CB  SER B  47     -11.622  10.027  24.310  1.00 96.12           C  
ATOM   3245  HB2 SER B  47     -12.629   9.619  24.394  1.00 96.12           H  
ATOM   3246  HB3 SER B  47     -11.656  10.872  23.622  1.00 96.12           H  
ATOM   3247  O   SER B  47      -9.020  10.489  22.957  1.00 96.12           O  
ATOM   3248  OG  SER B  47     -11.209  10.496  25.586  1.00 96.12           O  
ATOM   3249  HG  SER B  47     -10.717   9.840  26.083  1.00 96.12           H  
ATOM   3250  N   SER B  48      -8.302   8.762  24.184  1.00 96.89           N  
ATOM   3251  H   SER B  48      -8.567   7.931  24.693  1.00 96.89           H  
ATOM   3252  CA  SER B  48      -6.890   9.126  24.174  1.00 96.89           C  
ATOM   3253  HA  SER B  48      -6.652   9.521  23.186  1.00 96.89           H  
ATOM   3254  C   SER B  48      -5.991   7.916  24.474  1.00 96.89           C  
ATOM   3255  CB  SER B  48      -6.645  10.223  25.219  1.00 96.89           C  
ATOM   3256  HB2 SER B  48      -5.611  10.561  25.148  1.00 96.89           H  
ATOM   3257  HB3 SER B  48      -7.299  11.072  25.021  1.00 96.89           H  
ATOM   3258  O   SER B  48      -6.449   6.931  25.062  1.00 96.89           O  
ATOM   3259  OG  SER B  48      -6.877   9.743  26.529  1.00 96.89           O  
ATOM   3260  HG  SER B  48      -7.825   9.675  26.661  1.00 96.89           H  
ATOM   3261  N   PRO B  49      -4.685   7.982  24.154  1.00 98.43           N  
ATOM   3262  CA  PRO B  49      -3.716   6.968  24.568  1.00 98.43           C  
ATOM   3263  HA  PRO B  49      -3.975   6.027  24.083  1.00 98.43           H  
ATOM   3264  C   PRO B  49      -3.652   6.738  26.088  1.00 98.43           C  
ATOM   3265  CB  PRO B  49      -2.370   7.456  24.028  1.00 98.43           C  
ATOM   3266  HB2 PRO B  49      -1.874   8.088  24.765  1.00 98.43           H  
ATOM   3267  HB3 PRO B  49      -1.729   6.619  23.752  1.00 98.43           H  
ATOM   3268  O   PRO B  49      -3.452   5.605  26.524  1.00 98.43           O  
ATOM   3269  CG  PRO B  49      -2.753   8.304  22.816  1.00 98.43           C  
ATOM   3270  HG2 PRO B  49      -1.993   9.053  22.595  1.00 98.43           H  
ATOM   3271  HG3 PRO B  49      -2.927   7.660  21.954  1.00 98.43           H  
ATOM   3272  CD  PRO B  49      -4.068   8.943  23.255  1.00 98.43           C  
ATOM   3273  HD2 PRO B  49      -4.694   9.139  22.385  1.00 98.43           H  
ATOM   3274  HD3 PRO B  49      -3.876   9.865  23.805  1.00 98.43           H  
ATOM   3275  N   GLU B  50      -3.847   7.771  26.917  1.00 95.90           N  
ATOM   3276  H   GLU B  50      -3.973   8.701  26.542  1.00 95.90           H  
ATOM   3277  CA  GLU B  50      -3.915   7.611  28.378  1.00 95.90           C  
ATOM   3278  HA  GLU B  50      -3.061   7.021  28.710  1.00 95.90           H  
ATOM   3279  C   GLU B  50      -5.169   6.862  28.830  1.00 95.90           C  
ATOM   3280  CB  GLU B  50      -3.886   8.961  29.110  1.00 95.90           C  
ATOM   3281  HB2 GLU B  50      -4.062   8.766  30.168  1.00 95.90           H  
ATOM   3282  HB3 GLU B  50      -4.701   9.596  28.763  1.00 95.90           H  
ATOM   3283  O   GLU B  50      -5.102   6.091  29.790  1.00 95.90           O  
ATOM   3284  CG  GLU B  50      -2.550   9.704  29.017  1.00 95.90           C  
ATOM   3285  HG2 GLU B  50      -1.745   9.011  29.261  1.00 95.90           H  
ATOM   3286  HG3 GLU B  50      -2.547  10.491  29.771  1.00 95.90           H  
ATOM   3287  CD  GLU B  50      -2.303  10.343  27.651  1.00 95.90           C  
ATOM   3288  OE1 GLU B  50      -1.128  10.590  27.321  1.00 95.90           O  
ATOM   3289  OE2 GLU B  50      -3.262  10.612  26.892  1.00 95.90           O  
ATOM   3290  N   ASP B  51      -6.303   7.063  28.156  1.00 97.37           N  
ATOM   3291  H   ASP B  51      -6.313   7.730  27.397  1.00 97.37           H  
ATOM   3292  CA  ASP B  51      -7.516   6.284  28.417  1.00 97.37           C  
ATOM   3293  HA  ASP B  51      -7.734   6.310  29.485  1.00 97.37           H  
ATOM   3294  C   ASP B  51      -7.307   4.821  28.033  1.00 97.37           C  
ATOM   3295  CB  ASP B  51      -8.734   6.853  27.679  1.00 97.37           C  
ATOM   3296  HB2 ASP B  51      -8.563   6.804  26.604  1.00 97.37           H  
ATOM   3297  HB3 ASP B  51      -9.598   6.232  27.915  1.00 97.37           H  
ATOM   3298  O   ASP B  51      -7.645   3.938  28.820  1.00 97.37           O  
ATOM   3299  CG  ASP B  51      -9.059   8.287  28.074  1.00 97.37           C  
ATOM   3300  OD1 ASP B  51      -8.790   8.652  29.244  1.00 97.37           O  
ATOM   3301  OD2 ASP B  51      -9.499   9.031  27.166  1.00 97.37           O  
ATOM   3302  N   LEU B  52      -6.663   4.559  26.886  1.00 98.60           N  
ATOM   3303  H   LEU B  52      -6.434   5.334  26.280  1.00 98.60           H  
ATOM   3304  CA  LEU B  52      -6.290   3.202  26.484  1.00 98.60           C  
ATOM   3305  HA  LEU B  52      -7.202   2.610  26.414  1.00 98.60           H  
ATOM   3306  C   LEU B  52      -5.395   2.553  27.543  1.00 98.60           C  
ATOM   3307  CB  LEU B  52      -5.586   3.217  25.112  1.00 98.60           C  
ATOM   3308  HB2 LEU B  52      -4.692   3.838  25.179  1.00 98.60           H  
ATOM   3309  HB3 LEU B  52      -6.242   3.672  24.370  1.00 98.60           H  
ATOM   3310  O   LEU B  52      -5.640   1.420  27.947  1.00 98.60           O  
ATOM   3311  CG  LEU B  52      -5.161   1.816  24.625  1.00 98.60           C  
ATOM   3312  HG  LEU B  52      -4.450   1.391  25.334  1.00 98.60           H  
ATOM   3313  CD1 LEU B  52      -6.338   0.850  24.484  1.00 98.60           C  
ATOM   3314 HD11 LEU B  52      -7.117   1.291  23.861  1.00 98.60           H  
ATOM   3315 HD12 LEU B  52      -5.999  -0.085  24.037  1.00 98.60           H  
ATOM   3316 HD13 LEU B  52      -6.755   0.620  25.465  1.00 98.60           H  
ATOM   3317  CD2 LEU B  52      -4.442   1.926  23.282  1.00 98.60           C  
ATOM   3318 HD21 LEU B  52      -4.145   0.937  22.934  1.00 98.60           H  
ATOM   3319 HD22 LEU B  52      -3.545   2.533  23.410  1.00 98.60           H  
ATOM   3320 HD23 LEU B  52      -5.091   2.390  22.540  1.00 98.60           H  
ATOM   3321  N   TRP B  53      -4.379   3.272  28.032  1.00 98.02           N  
ATOM   3322  H   TRP B  53      -4.207   4.189  27.645  1.00 98.02           H  
ATOM   3323  CA  TRP B  53      -3.511   2.757  29.089  1.00 98.02           C  
ATOM   3324  HA  TRP B  53      -3.063   1.825  28.744  1.00 98.02           H  
ATOM   3325  C   TRP B  53      -4.295   2.414  30.359  1.00 98.02           C  
ATOM   3326  CB  TRP B  53      -2.382   3.741  29.400  1.00 98.02           C  
ATOM   3327  HB2 TRP B  53      -1.780   3.874  28.502  1.00 98.02           H  
ATOM   3328  HB3 TRP B  53      -2.803   4.708  29.678  1.00 98.02           H  
ATOM   3329  O   TRP B  53      -4.129   1.319  30.888  1.00 98.02           O  
ATOM   3330  CG  TRP B  53      -1.499   3.252  30.506  1.00 98.02           C  
ATOM   3331  CD1 TRP B  53      -1.557   3.641  31.801  1.00 98.02           C  
ATOM   3332  HD1 TRP B  53      -2.251   4.369  32.194  1.00 98.02           H  
ATOM   3333  CD2 TRP B  53      -0.589   2.114  30.475  1.00 98.02           C  
ATOM   3334  CE2 TRP B  53      -0.111   1.882  31.800  1.00 98.02           C  
ATOM   3335  CE3 TRP B  53      -0.175   1.216  29.466  1.00 98.02           C  
ATOM   3336  HE3 TRP B  53      -0.559   1.330  28.463  1.00 98.02           H  
ATOM   3337  NE1 TRP B  53      -0.750   2.828  32.575  1.00 98.02           N  
ATOM   3338  HE1 TRP B  53      -0.872   2.744  33.574  1.00 98.02           H  
ATOM   3339  CH2 TRP B  53       1.196  -0.014  31.065  1.00 98.02           C  
ATOM   3340  HH2 TRP B  53       1.862  -0.837  31.280  1.00 98.02           H  
ATOM   3341  CZ2 TRP B  53       0.777   0.841  32.099  1.00 98.02           C  
ATOM   3342  HZ2 TRP B  53       1.095   0.677  33.118  1.00 98.02           H  
ATOM   3343  CZ3 TRP B  53       0.710   0.164  29.758  1.00 98.02           C  
ATOM   3344  HZ3 TRP B  53       1.010  -0.520  28.978  1.00 98.02           H  
ATOM   3345  N   ARG B  54      -5.190   3.298  30.823  1.00 97.63           N  
ATOM   3346  H   ARG B  54      -5.310   4.163  30.314  1.00 97.63           H  
ATOM   3347  CA  ARG B  54      -6.037   3.029  31.999  1.00 97.63           C  
ATOM   3348  HA  ARG B  54      -5.399   2.770  32.843  1.00 97.63           H  
ATOM   3349  C   ARG B  54      -6.947   1.819  31.793  1.00 97.63           C  
ATOM   3350  CB  ARG B  54      -6.877   4.268  32.344  1.00 97.63           C  
ATOM   3351  HB2 ARG B  54      -7.707   3.961  32.980  1.00 97.63           H  
ATOM   3352  HB3 ARG B  54      -7.288   4.708  31.435  1.00 97.63           H  
ATOM   3353  O   ARG B  54      -7.106   1.014  32.714  1.00 97.63           O  
ATOM   3354  CG  ARG B  54      -6.049   5.306  33.110  1.00 97.63           C  
ATOM   3355  HG2 ARG B  54      -5.229   5.667  32.490  1.00 97.63           H  
ATOM   3356  HG3 ARG B  54      -5.626   4.826  33.993  1.00 97.63           H  
ATOM   3357  CD  ARG B  54      -6.909   6.486  33.575  1.00 97.63           C  
ATOM   3358  HD2 ARG B  54      -7.830   6.108  34.019  1.00 97.63           H  
ATOM   3359  HD3 ARG B  54      -6.345   7.012  34.346  1.00 97.63           H  
ATOM   3360  NE  ARG B  54      -7.226   7.431  32.484  1.00 97.63           N  
ATOM   3361  HE  ARG B  54      -7.061   7.134  31.533  1.00 97.63           H  
ATOM   3362  NH1 ARG B  54      -7.928   9.159  33.821  1.00 97.63           N  
ATOM   3363 HH11 ARG B  54      -8.298  10.096  33.898  1.00 97.63           H  
ATOM   3364 HH12 ARG B  54      -7.818   8.558  34.625  1.00 97.63           H  
ATOM   3365  NH2 ARG B  54      -7.892   9.442  31.624  1.00 97.63           N  
ATOM   3366 HH21 ARG B  54      -8.298  10.361  31.725  1.00 97.63           H  
ATOM   3367 HH22 ARG B  54      -7.992   9.048  30.699  1.00 97.63           H  
ATOM   3368  CZ  ARG B  54      -7.678   8.664  32.639  1.00 97.63           C  
ATOM   3369  N   LEU B  55      -7.520   1.664  30.601  1.00 98.32           N  
ATOM   3370  H   LEU B  55      -7.380   2.384  29.907  1.00 98.32           H  
ATOM   3371  CA  LEU B  55      -8.357   0.518  30.243  1.00 98.32           C  
ATOM   3372  HA  LEU B  55      -9.174   0.448  30.960  1.00 98.32           H  
ATOM   3373  C   LEU B  55      -7.563  -0.797  30.322  1.00 98.32           C  
ATOM   3374  CB  LEU B  55      -8.964   0.792  28.851  1.00 98.32           C  
ATOM   3375  HB2 LEU B  55      -9.450   1.766  28.899  1.00 98.32           H  
ATOM   3376  HB3 LEU B  55      -8.181   0.857  28.096  1.00 98.32           H  
ATOM   3377  O   LEU B  55      -8.031  -1.774  30.908  1.00 98.32           O  
ATOM   3378  CG  LEU B  55     -10.009  -0.254  28.422  1.00 98.32           C  
ATOM   3379  HG  LEU B  55     -10.491  -0.648  29.317  1.00 98.32           H  
ATOM   3380  CD1 LEU B  55     -11.118   0.367  27.582  1.00 98.32           C  
ATOM   3381 HD11 LEU B  55     -10.757   0.591  26.578  1.00 98.32           H  
ATOM   3382 HD12 LEU B  55     -11.497   1.276  28.050  1.00 98.32           H  
ATOM   3383 HD13 LEU B  55     -11.949  -0.334  27.505  1.00 98.32           H  
ATOM   3384  CD2 LEU B  55      -9.400  -1.408  27.619  1.00 98.32           C  
ATOM   3385 HD21 LEU B  55      -8.903  -1.025  26.728  1.00 98.32           H  
ATOM   3386 HD22 LEU B  55      -8.688  -1.967  28.226  1.00 98.32           H  
ATOM   3387 HD23 LEU B  55     -10.195  -2.090  27.320  1.00 98.32           H  
ATOM   3388  N   LEU B  56      -6.335  -0.799  29.803  1.00 98.29           N  
ATOM   3389  H   LEU B  56      -6.024   0.039  29.333  1.00 98.29           H  
ATOM   3390  CA  LEU B  56      -5.444  -1.960  29.809  1.00 98.29           C  
ATOM   3391  HA  LEU B  56      -5.996  -2.837  29.470  1.00 98.29           H  
ATOM   3392  C   LEU B  56      -4.905  -2.291  31.205  1.00 98.29           C  
ATOM   3393  CB  LEU B  56      -4.279  -1.684  28.849  1.00 98.29           C  
ATOM   3394  HB2 LEU B  56      -3.543  -2.480  28.957  1.00 98.29           H  
ATOM   3395  HB3 LEU B  56      -3.802  -0.750  29.148  1.00 98.29           H  
ATOM   3396  O   LEU B  56      -4.938  -3.446  31.618  1.00 98.29           O  
ATOM   3397  CG  LEU B  56      -4.680  -1.588  27.369  1.00 98.29           C  
ATOM   3398  HG  LEU B  56      -5.527  -0.916  27.231  1.00 98.29           H  
ATOM   3399  CD1 LEU B  56      -3.482  -1.052  26.594  1.00 98.29           C  
ATOM   3400 HD11 LEU B  56      -3.690  -1.075  25.524  1.00 98.29           H  
ATOM   3401 HD12 LEU B  56      -3.293  -0.022  26.896  1.00 98.29           H  
ATOM   3402 HD13 LEU B  56      -2.610  -1.659  26.836  1.00 98.29           H  
ATOM   3403  CD2 LEU B  56      -5.071  -2.946  26.797  1.00 98.29           C  
ATOM   3404 HD21 LEU B  56      -5.368  -2.831  25.754  1.00 98.29           H  
ATOM   3405 HD22 LEU B  56      -4.249  -3.657  26.882  1.00 98.29           H  
ATOM   3406 HD23 LEU B  56      -5.932  -3.330  27.343  1.00 98.29           H  
ATOM   3407  N   GLU B  57      -4.439  -1.287  31.949  1.00 96.89           N  
ATOM   3408  H   GLU B  57      -4.417  -0.364  31.541  1.00 96.89           H  
ATOM   3409  CA  GLU B  57      -3.882  -1.446  33.297  1.00 96.89           C  
ATOM   3410  HA  GLU B  57      -3.082  -2.186  33.267  1.00 96.89           H  
ATOM   3411  C   GLU B  57      -4.938  -1.949  34.290  1.00 96.89           C  
ATOM   3412  CB  GLU B  57      -3.285  -0.101  33.740  1.00 96.89           C  
ATOM   3413  HB2 GLU B  57      -2.529   0.194  33.012  1.00 96.89           H  
ATOM   3414  HB3 GLU B  57      -4.074   0.652  33.740  1.00 96.89           H  
ATOM   3415  O   GLU B  57      -4.659  -2.833  35.099  1.00 96.89           O  
ATOM   3416  CG  GLU B  57      -2.630  -0.143  35.129  1.00 96.89           C  
ATOM   3417  HG2 GLU B  57      -3.393  -0.328  35.884  1.00 96.89           H  
ATOM   3418  HG3 GLU B  57      -1.918  -0.968  35.153  1.00 96.89           H  
ATOM   3419  CD  GLU B  57      -1.911   1.177  35.455  1.00 96.89           C  
ATOM   3420  OE1 GLU B  57      -0.773   1.120  35.968  1.00 96.89           O  
ATOM   3421  OE2 GLU B  57      -2.465   2.262  35.155  1.00 96.89           O  
ATOM   3422  N   SER B  58      -6.177  -1.461  34.186  1.00 97.46           N  
ATOM   3423  H   SER B  58      -6.350  -0.736  33.504  1.00 97.46           H  
ATOM   3424  CA  SER B  58      -7.308  -1.992  34.963  1.00 97.46           C  
ATOM   3425  HA  SER B  58      -6.991  -2.093  36.001  1.00 97.46           H  
ATOM   3426  C   SER B  58      -7.760  -3.385  34.505  1.00 97.46           C  
ATOM   3427  CB  SER B  58      -8.488  -1.018  34.931  1.00 97.46           C  
ATOM   3428  HB2 SER B  58      -9.307  -1.428  35.522  1.00 97.46           H  
ATOM   3429  HB3 SER B  58      -8.184  -0.067  35.369  1.00 97.46           H  
ATOM   3430  O   SER B  58      -8.506  -4.058  35.219  1.00 97.46           O  
ATOM   3431  OG  SER B  58      -8.937  -0.797  33.609  1.00 97.46           O  
ATOM   3432  HG  SER B  58      -8.322  -0.189  33.194  1.00 97.46           H  
ATOM   3433  N   GLY B  59      -7.303  -3.836  33.332  1.00 97.87           N  
ATOM   3434  H   GLY B  59      -6.649  -3.261  32.821  1.00 97.87           H  
ATOM   3435  CA  GLY B  59      -7.685  -5.107  32.734  1.00 97.87           C  
ATOM   3436  HA2 GLY B  59      -7.442  -5.908  33.432  1.00 97.87           H  
ATOM   3437  HA3 GLY B  59      -7.105  -5.244  31.821  1.00 97.87           H  
ATOM   3438  C   GLY B  59      -9.169  -5.170  32.374  1.00 97.87           C  
ATOM   3439  O   GLY B  59      -9.790  -6.212  32.594  1.00 97.87           O  
ATOM   3440  N   THR B  60      -9.716  -4.061  31.874  1.00 98.16           N  
ATOM   3441  H   THR B  60      -9.108  -3.272  31.705  1.00 98.16           H  
ATOM   3442  CA  THR B  60     -11.127  -3.909  31.494  1.00 98.16           C  
ATOM   3443  HA  THR B  60     -11.747  -4.399  32.244  1.00 98.16           H  
ATOM   3444  C   THR B  60     -11.407  -4.569  30.134  1.00 98.16           C  
ATOM   3445  CB  THR B  60     -11.494  -2.415  31.490  1.00 98.16           C  
ATOM   3446  HB  THR B  60     -10.787  -1.889  30.849  1.00 98.16           H  
ATOM   3447  O   THR B  60     -10.620  -4.412  29.197  1.00 98.16           O  
ATOM   3448  CG2 THR B  60     -12.920  -2.117  31.025  1.00 98.16           C  
ATOM   3449 HG21 THR B  60     -13.032  -2.371  29.971  1.00 98.16           H  
ATOM   3450 HG22 THR B  60     -13.635  -2.691  31.615  1.00 98.16           H  
ATOM   3451 HG23 THR B  60     -13.125  -1.053  31.142  1.00 98.16           H  
ATOM   3452  OG1 THR B  60     -11.386  -1.879  32.792  1.00 98.16           O  
ATOM   3453  HG1 THR B  60     -10.479  -1.604  32.942  1.00 98.16           H  
ATOM   3454  N   ASP B  61     -12.524  -5.301  30.046  1.00 98.19           N  
ATOM   3455  H   ASP B  61     -13.116  -5.357  30.862  1.00 98.19           H  
ATOM   3456  CA  ASP B  61     -13.127  -5.828  28.807  1.00 98.19           C  
ATOM   3457  HA  ASP B  61     -12.353  -6.002  28.059  1.00 98.19           H  
ATOM   3458  C   ASP B  61     -14.107  -4.775  28.259  1.00 98.19           C  
ATOM   3459  CB  ASP B  61     -13.817  -7.184  29.103  1.00 98.19           C  
ATOM   3460  HB2 ASP B  61     -13.058  -7.892  29.433  1.00 98.19           H  
ATOM   3461  HB3 ASP B  61     -14.517  -7.044  29.927  1.00 98.19           H  
ATOM   3462  O   ASP B  61     -15.049  -4.380  28.950  1.00 98.19           O  
ATOM   3463  CG  ASP B  61     -14.587  -7.816  27.922  1.00 98.19           C  
ATOM   3464  OD1 ASP B  61     -14.565  -7.226  26.821  1.00 98.19           O  
ATOM   3465  OD2 ASP B  61     -15.252  -8.865  28.145  1.00 98.19           O  
ATOM   3466  N   ALA B  62     -13.846  -4.283  27.048  1.00 98.11           N  
ATOM   3467  H   ALA B  62     -13.096  -4.709  26.524  1.00 98.11           H  
ATOM   3468  CA  ALA B  62     -14.600  -3.222  26.384  1.00 98.11           C  
ATOM   3469  HA  ALA B  62     -15.132  -2.649  27.143  1.00 98.11           H  
ATOM   3470  C   ALA B  62     -15.661  -3.748  25.399  1.00 98.11           C  
ATOM   3471  CB  ALA B  62     -13.602  -2.285  25.699  1.00 98.11           C  
ATOM   3472  HB1 ALA B  62     -13.168  -2.785  24.833  1.00 98.11           H  
ATOM   3473  HB2 ALA B  62     -12.807  -2.014  26.393  1.00 98.11           H  
ATOM   3474  HB3 ALA B  62     -14.119  -1.385  25.366  1.00 98.11           H  
ATOM   3475  O   ALA B  62     -16.302  -2.952  24.705  1.00 98.11           O  
ATOM   3476  N   VAL B  63     -15.850  -5.068  25.311  1.00 97.45           N  
ATOM   3477  H   VAL B  63     -15.305  -5.682  25.899  1.00 97.45           H  
ATOM   3478  CA  VAL B  63     -16.908  -5.676  24.499  1.00 97.45           C  
ATOM   3479  HA  VAL B  63     -16.888  -5.213  23.512  1.00 97.45           H  
ATOM   3480  C   VAL B  63     -18.273  -5.386  25.128  1.00 97.45           C  
ATOM   3481  CB  VAL B  63     -16.666  -7.188  24.313  1.00 97.45           C  
ATOM   3482  HB  VAL B  63     -16.589  -7.670  25.287  1.00 97.45           H  
ATOM   3483  O   VAL B  63     -18.499  -5.592  26.321  1.00 97.45           O  
ATOM   3484  CG1 VAL B  63     -17.809  -7.869  23.551  1.00 97.45           C  
ATOM   3485 HG11 VAL B  63     -17.945  -7.391  22.581  1.00 97.45           H  
ATOM   3486 HG12 VAL B  63     -17.570  -8.922  23.400  1.00 97.45           H  
ATOM   3487 HG13 VAL B  63     -18.733  -7.811  24.126  1.00 97.45           H  
ATOM   3488  CG2 VAL B  63     -15.373  -7.430  23.518  1.00 97.45           C  
ATOM   3489 HG21 VAL B  63     -15.418  -6.924  22.554  1.00 97.45           H  
ATOM   3490 HG22 VAL B  63     -15.229  -8.499  23.361  1.00 97.45           H  
ATOM   3491 HG23 VAL B  63     -14.518  -7.056  24.083  1.00 97.45           H  
ATOM   3492  N   SER B  64     -19.217  -4.921  24.312  1.00 96.00           N  
ATOM   3493  H   SER B  64     -18.989  -4.786  23.338  1.00 96.00           H  
ATOM   3494  CA  SER B  64     -20.574  -4.568  24.731  1.00 96.00           C  
ATOM   3495  HA  SER B  64     -20.777  -5.030  25.697  1.00 96.00           H  
ATOM   3496  C   SER B  64     -21.625  -5.111  23.755  1.00 96.00           C  
ATOM   3497  CB  SER B  64     -20.660  -3.049  24.931  1.00 96.00           C  
ATOM   3498  HB2 SER B  64     -19.836  -2.724  25.566  1.00 96.00           H  
ATOM   3499  HB3 SER B  64     -21.596  -2.800  25.431  1.00 96.00           H  
ATOM   3500  O   SER B  64     -21.313  -5.855  22.823  1.00 96.00           O  
ATOM   3501  OG  SER B  64     -20.605  -2.360  23.703  1.00 96.00           O  
ATOM   3502  HG  SER B  64     -19.865  -1.749  23.724  1.00 96.00           H  
ATOM   3503  N   GLY B  65     -22.902  -4.814  24.013  1.00 94.46           N  
ATOM   3504  H   GLY B  65     -23.082  -4.122  24.726  1.00 94.46           H  
ATOM   3505  CA  GLY B  65     -23.984  -5.123  23.077  1.00 94.46           C  
ATOM   3506  HA2 GLY B  65     -24.947  -4.982  23.567  1.00 94.46           H  
ATOM   3507  HA3 GLY B  65     -23.906  -6.163  22.759  1.00 94.46           H  
ATOM   3508  C   GLY B  65     -23.942  -4.230  21.835  1.00 94.46           C  
ATOM   3509  O   GLY B  65     -23.280  -3.196  21.821  1.00 94.46           O  
ATOM   3510  N   PHE B  66     -24.670  -4.618  20.788  1.00 95.02           N  
ATOM   3511  H   PHE B  66     -25.155  -5.503  20.823  1.00 95.02           H  
ATOM   3512  CA  PHE B  66     -24.746  -3.821  19.561  1.00 95.02           C  
ATOM   3513  HA  PHE B  66     -23.724  -3.698  19.202  1.00 95.02           H  
ATOM   3514  C   PHE B  66     -25.328  -2.411  19.797  1.00 95.02           C  
ATOM   3515  CB  PHE B  66     -25.545  -4.577  18.489  1.00 95.02           C  
ATOM   3516  HB2 PHE B  66     -26.455  -4.975  18.938  1.00 95.02           H  
ATOM   3517  HB3 PHE B  66     -25.851  -3.857  17.730  1.00 95.02           H  
ATOM   3518  O   PHE B  66     -26.218  -2.251  20.641  1.00 95.02           O  
ATOM   3519  CG  PHE B  66     -24.817  -5.701  17.767  1.00 95.02           C  
ATOM   3520  CD1 PHE B  66     -23.556  -6.176  18.191  1.00 95.02           C  
ATOM   3521  HD1 PHE B  66     -23.083  -5.791  19.082  1.00 95.02           H  
ATOM   3522  CD2 PHE B  66     -25.401  -6.251  16.612  1.00 95.02           C  
ATOM   3523  HD2 PHE B  66     -26.360  -5.892  16.267  1.00 95.02           H  
ATOM   3524  CE1 PHE B  66     -22.883  -7.168  17.461  1.00 95.02           C  
ATOM   3525  HE1 PHE B  66     -21.907  -7.511  17.771  1.00 95.02           H  
ATOM   3526  CE2 PHE B  66     -24.731  -7.254  15.890  1.00 95.02           C  
ATOM   3527  HE2 PHE B  66     -25.163  -7.662  14.989  1.00 95.02           H  
ATOM   3528  CZ  PHE B  66     -23.479  -7.716  16.318  1.00 95.02           C  
ATOM   3529  HZ  PHE B  66     -22.973  -8.496  15.768  1.00 95.02           H  
ATOM   3530  N   PRO B  67     -24.882  -1.395  19.030  1.00 94.01           N  
ATOM   3531  CA  PRO B  67     -25.457  -0.054  19.065  1.00 94.01           C  
ATOM   3532  HA  PRO B  67     -25.334   0.357  20.067  1.00 94.01           H  
ATOM   3533  C   PRO B  67     -26.940  -0.085  18.685  1.00 94.01           C  
ATOM   3534  CB  PRO B  67     -24.658   0.788  18.063  1.00 94.01           C  
ATOM   3535  HB2 PRO B  67     -24.456   1.788  18.447  1.00 94.01           H  
ATOM   3536  HB3 PRO B  67     -25.194   0.847  17.115  1.00 94.01           H  
ATOM   3537  O   PRO B  67     -27.340  -0.790  17.759  1.00 94.01           O  
ATOM   3538  CG  PRO B  67     -23.373  -0.005  17.852  1.00 94.01           C  
ATOM   3539  HG2 PRO B  67     -22.652   0.258  18.626  1.00 94.01           H  
ATOM   3540  HG3 PRO B  67     -22.947   0.146  16.860  1.00 94.01           H  
ATOM   3541  CD  PRO B  67     -23.819  -1.445  18.041  1.00 94.01           C  
ATOM   3542  HD2 PRO B  67     -22.967  -2.036  18.377  1.00 94.01           H  
ATOM   3543  HD3 PRO B  67     -24.215  -1.837  17.105  1.00 94.01           H  
ATOM   3544  N   THR B  68     -27.755   0.713  19.369  1.00 92.88           N  
ATOM   3545  H   THR B  68     -27.353   1.324  20.065  1.00 92.88           H  
ATOM   3546  CA  THR B  68     -29.215   0.774  19.143  1.00 92.88           C  
ATOM   3547  HA  THR B  68     -29.522  -0.083  18.545  1.00 92.88           H  
ATOM   3548  C   THR B  68     -29.653   2.006  18.348  1.00 92.88           C  
ATOM   3549  CB  THR B  68     -29.984   0.688  20.469  1.00 92.88           C  
ATOM   3550  HB  THR B  68     -31.046   0.838  20.278  1.00 92.88           H  
ATOM   3551  O   THR B  68     -30.807   2.120  17.949  1.00 92.88           O  
ATOM   3552  CG2 THR B  68     -29.797  -0.670  21.147  1.00 92.88           C  
ATOM   3553 HG21 THR B  68     -30.378  -0.700  22.068  1.00 92.88           H  
ATOM   3554 HG22 THR B  68     -28.746  -0.850  21.373  1.00 92.88           H  
ATOM   3555 HG23 THR B  68     -30.152  -1.457  20.482  1.00 92.88           H  
ATOM   3556  OG1 THR B  68     -29.536   1.664  21.382  1.00 92.88           O  
ATOM   3557  HG1 THR B  68     -28.755   1.311  21.815  1.00 92.88           H  
ATOM   3558  N   ASP B  69     -28.725   2.916  18.070  1.00 92.33           N  
ATOM   3559  H   ASP B  69     -27.782   2.767  18.399  1.00 92.33           H  
ATOM   3560  CA  ASP B  69     -28.936   4.223  17.446  1.00 92.33           C  
ATOM   3561  HA  ASP B  69     -30.002   4.447  17.446  1.00 92.33           H  
ATOM   3562  C   ASP B  69     -28.475   4.288  15.976  1.00 92.33           C  
ATOM   3563  CB  ASP B  69     -28.246   5.282  18.321  1.00 92.33           C  
ATOM   3564  HB2 ASP B  69     -28.449   6.269  17.905  1.00 92.33           H  
ATOM   3565  HB3 ASP B  69     -28.688   5.251  19.317  1.00 92.33           H  
ATOM   3566  O   ASP B  69     -28.571   5.334  15.338  1.00 92.33           O  
ATOM   3567  CG  ASP B  69     -26.725   5.098  18.457  1.00 92.33           C  
ATOM   3568  OD1 ASP B  69     -26.217   3.986  18.156  1.00 92.33           O  
ATOM   3569  OD2 ASP B  69     -26.083   6.074  18.891  1.00 92.33           O  
ATOM   3570  N   ARG B  70     -28.021   3.163  15.404  1.00 92.36           N  
ATOM   3571  H   ARG B  70     -27.915   2.368  16.017  1.00 92.36           H  
ATOM   3572  CA  ARG B  70     -27.533   3.060  14.010  1.00 92.36           C  
ATOM   3573  HA  ARG B  70     -27.289   4.063  13.660  1.00 92.36           H  
ATOM   3574  C   ARG B  70     -28.565   2.539  13.008  1.00 92.36           C  
ATOM   3575  CB  ARG B  70     -26.245   2.229  13.968  1.00 92.36           C  
ATOM   3576  HB2 ARG B  70     -25.897   2.159  12.938  1.00 92.36           H  
ATOM   3577  HB3 ARG B  70     -26.444   1.223  14.337  1.00 92.36           H  
ATOM   3578  O   ARG B  70     -28.236   2.303  11.850  1.00 92.36           O  
ATOM   3579  CG  ARG B  70     -25.144   2.879  14.809  1.00 92.36           C  
ATOM   3580  HG2 ARG B  70     -24.997   3.912  14.494  1.00 92.36           H  
ATOM   3581  HG3 ARG B  70     -25.424   2.865  15.863  1.00 92.36           H  
ATOM   3582  CD  ARG B  70     -23.848   2.105  14.623  1.00 92.36           C  
ATOM   3583  HD2 ARG B  70     -23.519   2.213  13.589  1.00 92.36           H  
ATOM   3584  HD3 ARG B  70     -24.029   1.049  14.824  1.00 92.36           H  
ATOM   3585  NE  ARG B  70     -22.813   2.605  15.540  1.00 92.36           N  
ATOM   3586  HE  ARG B  70     -23.106   3.214  16.290  1.00 92.36           H  
ATOM   3587  NH1 ARG B  70     -21.119   1.428  14.594  1.00 92.36           N  
ATOM   3588 HH11 ARG B  70     -20.127   1.248  14.533  1.00 92.36           H  
ATOM   3589 HH12 ARG B  70     -21.693   1.063  13.847  1.00 92.36           H  
ATOM   3590  NH2 ARG B  70     -20.699   2.649  16.394  1.00 92.36           N  
ATOM   3591 HH21 ARG B  70     -19.761   2.276  16.355  1.00 92.36           H  
ATOM   3592 HH22 ARG B  70     -20.969   3.195  17.200  1.00 92.36           H  
ATOM   3593  CZ  ARG B  70     -21.552   2.234  15.507  1.00 92.36           C  
ATOM   3594  N   GLY B  71     -29.806   2.325  13.449  1.00 91.70           N  
ATOM   3595  H   GLY B  71     -30.009   2.569  14.408  1.00 91.70           H  
ATOM   3596  CA  GLY B  71     -30.881   1.782  12.609  1.00 91.70           C  
ATOM   3597  HA2 GLY B  71     -31.833   1.927  13.120  1.00 91.70           H  
ATOM   3598  HA3 GLY B  71     -30.910   2.323  11.663  1.00 91.70           H  
ATOM   3599  C   GLY B  71     -30.746   0.287  12.295  1.00 91.70           C  
ATOM   3600  O   GLY B  71     -31.371  -0.196  11.355  1.00 91.70           O  
ATOM   3601  N   TRP B  72     -29.929  -0.448  13.053  1.00 90.64           N  
ATOM   3602  H   TRP B  72     -29.450  -0.006  13.824  1.00 90.64           H  
ATOM   3603  CA  TRP B  72     -29.812  -1.899  12.922  1.00 90.64           C  
ATOM   3604  HA  TRP B  72     -29.760  -2.162  11.865  1.00 90.64           H  
ATOM   3605  C   TRP B  72     -31.041  -2.578  13.527  1.00 90.64           C  
ATOM   3606  CB  TRP B  72     -28.531  -2.383  13.613  1.00 90.64           C  
ATOM   3607  HB2 TRP B  72     -28.595  -2.137  14.673  1.00 90.64           H  
ATOM   3608  HB3 TRP B  72     -28.491  -3.469  13.534  1.00 90.64           H  
ATOM   3609  O   TRP B  72     -31.465  -2.220  14.625  1.00 90.64           O  
ATOM   3610  CG  TRP B  72     -27.233  -1.841  13.096  1.00 90.64           C  
ATOM   3611  CD1 TRP B  72     -27.066  -0.965  12.074  1.00 90.64           C  
ATOM   3612  HD1 TRP B  72     -27.855  -0.516  11.489  1.00 90.64           H  
ATOM   3613  CD2 TRP B  72     -25.890  -2.153  13.575  1.00 90.64           C  
ATOM   3614  CE2 TRP B  72     -24.959  -1.461  12.751  1.00 90.64           C  
ATOM   3615  CE3 TRP B  72     -25.358  -2.974  14.595  1.00 90.64           C  
ATOM   3616  HE3 TRP B  72     -26.037  -3.501  15.250  1.00 90.64           H  
ATOM   3617  NE1 TRP B  72     -25.726  -0.721  11.885  1.00 90.64           N  
ATOM   3618  HE1 TRP B  72     -25.370  -0.082  11.188  1.00 90.64           H  
ATOM   3619  CH2 TRP B  72     -23.078  -2.454  13.897  1.00 90.64           C  
ATOM   3620  HH2 TRP B  72     -22.011  -2.597  13.985  1.00 90.64           H  
ATOM   3621  CZ2 TRP B  72     -23.583  -1.627  12.887  1.00 90.64           C  
ATOM   3622  HZ2 TRP B  72     -22.924  -1.157  12.171  1.00 90.64           H  
ATOM   3623  CZ3 TRP B  72     -23.966  -3.121  14.760  1.00 90.64           C  
ATOM   3624  HZ3 TRP B  72     -23.578  -3.765  15.535  1.00 90.64           H  
ATOM   3625  N   ASP B  73     -31.588  -3.589  12.854  1.00 89.53           N  
ATOM   3626  H   ASP B  73     -31.230  -3.833  11.941  1.00 89.53           H  
ATOM   3627  CA  ASP B  73     -32.679  -4.405  13.399  1.00 89.53           C  
ATOM   3628  HA  ASP B  73     -33.352  -3.757  13.961  1.00 89.53           H  
ATOM   3629  C   ASP B  73     -32.134  -5.448  14.389  1.00 89.53           C  
ATOM   3630  CB  ASP B  73     -33.509  -5.019  12.262  1.00 89.53           C  
ATOM   3631  HB2 ASP B  73     -32.898  -5.728  11.703  1.00 89.53           H  
ATOM   3632  HB3 ASP B  73     -33.812  -4.223  11.582  1.00 89.53           H  
ATOM   3633  O   ASP B  73     -32.105  -6.646  14.118  1.00 89.53           O  
ATOM   3634  CG  ASP B  73     -34.773  -5.724  12.776  1.00 89.53           C  
ATOM   3635  OD1 ASP B  73     -34.993  -5.785  14.006  1.00 89.53           O  
ATOM   3636  OD2 ASP B  73     -35.555  -6.208  11.928  1.00 89.53           O  
ATOM   3637  N   VAL B  74     -31.628  -4.975  15.532  1.00 89.84           N  
ATOM   3638  H   VAL B  74     -31.643  -3.973  15.660  1.00 89.84           H  
ATOM   3639  CA  VAL B  74     -30.931  -5.813  16.523  1.00 89.84           C  
ATOM   3640  HA  VAL B  74     -30.090  -6.290  16.020  1.00 89.84           H  
ATOM   3641  C   VAL B  74     -31.827  -6.945  17.054  1.00 89.84           C  
ATOM   3642  CB  VAL B  74     -30.372  -4.957  17.686  1.00 89.84           C  
ATOM   3643  HB  VAL B  74     -31.201  -4.601  18.298  1.00 89.84           H  
ATOM   3644  O   VAL B  74     -31.312  -8.013  17.380  1.00 89.84           O  
ATOM   3645  CG1 VAL B  74     -29.417  -5.763  18.577  1.00 89.84           C  
ATOM   3646 HG11 VAL B  74     -28.610  -6.185  17.978  1.00 89.84           H  
ATOM   3647 HG12 VAL B  74     -28.998  -5.121  19.352  1.00 89.84           H  
ATOM   3648 HG13 VAL B  74     -29.964  -6.567  19.069  1.00 89.84           H  
ATOM   3649  CG2 VAL B  74     -29.581  -3.733  17.196  1.00 89.84           C  
ATOM   3650 HG21 VAL B  74     -28.806  -4.041  16.495  1.00 89.84           H  
ATOM   3651 HG22 VAL B  74     -30.248  -3.019  16.713  1.00 89.84           H  
ATOM   3652 HG23 VAL B  74     -29.115  -3.220  18.038  1.00 89.84           H  
ATOM   3653  N   GLU B  75     -33.153  -6.757  17.103  1.00 86.30           N  
ATOM   3654  H   GLU B  75     -33.535  -5.910  16.706  1.00 86.30           H  
ATOM   3655  CA  GLU B  75     -34.099  -7.782  17.572  1.00 86.30           C  
ATOM   3656  HA  GLU B  75     -33.737  -8.188  18.517  1.00 86.30           H  
ATOM   3657  C   GLU B  75     -34.207  -8.973  16.611  1.00 86.30           C  
ATOM   3658  CB  GLU B  75     -35.501  -7.188  17.813  1.00 86.30           C  
ATOM   3659  HB2 GLU B  75     -36.187  -8.020  17.976  1.00 86.30           H  
ATOM   3660  HB3 GLU B  75     -35.827  -6.643  16.928  1.00 86.30           H  
ATOM   3661  O   GLU B  75     -34.200 -10.118  17.066  1.00 86.30           O  
ATOM   3662  CG  GLU B  75     -35.571  -6.270  19.046  1.00 86.30           C  
ATOM   3663  HG2 GLU B  75     -35.062  -6.767  19.872  1.00 86.30           H  
ATOM   3664  HG3 GLU B  75     -35.032  -5.348  18.830  1.00 86.30           H  
ATOM   3665  CD  GLU B  75     -37.011  -5.933  19.489  1.00 86.30           C  
ATOM   3666  OE1 GLU B  75     -37.159  -5.460  20.642  1.00 86.30           O  
ATOM   3667  OE2 GLU B  75     -37.967  -6.154  18.710  1.00 86.30           O  
ATOM   3668  N   ASN B  76     -34.268  -8.730  15.296  1.00 87.13           N  
ATOM   3669  H   ASN B  76     -34.289  -7.772  14.977  1.00 87.13           H  
ATOM   3670  CA  ASN B  76     -34.410  -9.804  14.304  1.00 87.13           C  
ATOM   3671  HA  ASN B  76     -34.858 -10.671  14.789  1.00 87.13           H  
ATOM   3672  C   ASN B  76     -33.076 -10.291  13.722  1.00 87.13           C  
ATOM   3673  CB  ASN B  76     -35.371  -9.362  13.197  1.00 87.13           C  
ATOM   3674  HB2 ASN B  76     -35.473 -10.162  12.463  1.00 87.13           H  
ATOM   3675  HB3 ASN B  76     -34.950  -8.495  12.687  1.00 87.13           H  
ATOM   3676  O   ASN B  76     -33.039 -11.338  13.071  1.00 87.13           O  
ATOM   3677  CG  ASN B  76     -36.756  -9.045  13.724  1.00 87.13           C  
ATOM   3678  ND2 ASN B  76     -37.281  -7.889  13.405  1.00 87.13           N  
ATOM   3679 HD21 ASN B  76     -36.683  -7.215  12.949  1.00 87.13           H  
ATOM   3680 HD22 ASN B  76     -38.082  -7.589  13.941  1.00 87.13           H  
ATOM   3681  OD1 ASN B  76     -37.388  -9.839  14.405  1.00 87.13           O  
ATOM   3682  N   LEU B  77     -31.975  -9.570  13.962  1.00 89.08           N  
ATOM   3683  H   LEU B  77     -32.088  -8.664  14.394  1.00 89.08           H  
ATOM   3684  CA  LEU B  77     -30.649  -9.958  13.483  1.00 89.08           C  
ATOM   3685  HA  LEU B  77     -30.734 -10.207  12.425  1.00 89.08           H  
ATOM   3686  C   LEU B  77     -30.104 -11.199  14.209  1.00 89.08           C  
ATOM   3687  CB  LEU B  77     -29.691  -8.766  13.642  1.00 89.08           C  
ATOM   3688  HB2 LEU B  77     -30.197  -7.842  13.364  1.00 89.08           H  
ATOM   3689  HB3 LEU B  77     -29.411  -8.691  14.693  1.00 89.08           H  
ATOM   3690  O   LEU B  77     -29.250 -11.896  13.662  1.00 89.08           O  
ATOM   3691  CG  LEU B  77     -28.441  -8.872  12.754  1.00 89.08           C  
ATOM   3692  HG  LEU B  77     -28.091  -9.903  12.704  1.00 89.08           H  
ATOM   3693  CD1 LEU B  77     -28.719  -8.371  11.335  1.00 89.08           C  
ATOM   3694 HD11 LEU B  77     -29.052  -7.333  11.353  1.00 89.08           H  
ATOM   3695 HD12 LEU B  77     -29.490  -8.986  10.872  1.00 89.08           H  
ATOM   3696 HD13 LEU B  77     -27.815  -8.453  10.732  1.00 89.08           H  
ATOM   3697  CD2 LEU B  77     -27.318  -8.040  13.353  1.00 89.08           C  
ATOM   3698 HD21 LEU B  77     -26.401  -8.261  12.806  1.00 89.08           H  
ATOM   3699 HD22 LEU B  77     -27.557  -6.978  13.297  1.00 89.08           H  
ATOM   3700 HD23 LEU B  77     -27.179  -8.330  14.394  1.00 89.08           H  
ATOM   3701  N   PHE B  78     -30.572 -11.501  15.426  1.00 83.52           N  
ATOM   3702  H   PHE B  78     -31.300 -10.922  15.821  1.00 83.52           H  
ATOM   3703  CA  PHE B  78     -30.157 -12.713  16.134  1.00 83.52           C  
ATOM   3704  HA  PHE B  78     -29.074 -12.796  16.045  1.00 83.52           H  
ATOM   3705  C   PHE B  78     -30.798 -13.958  15.524  1.00 83.52           C  
ATOM   3706  CB  PHE B  78     -30.488 -12.651  17.626  1.00 83.52           C  
ATOM   3707  HB2 PHE B  78     -31.570 -12.603  17.750  1.00 83.52           H  
ATOM   3708  HB3 PHE B  78     -30.076 -11.737  18.052  1.00 83.52           H  
ATOM   3709  O   PHE B  78     -32.018 -14.059  15.407  1.00 83.52           O  
ATOM   3710  CG  PHE B  78     -29.932 -13.819  18.419  1.00 83.52           C  
ATOM   3711  CD1 PHE B  78     -30.792 -14.837  18.869  1.00 83.52           C  
ATOM   3712  HD1 PHE B  78     -31.846 -14.786  18.637  1.00 83.52           H  
ATOM   3713  CD2 PHE B  78     -28.556 -13.897  18.707  1.00 83.52           C  
ATOM   3714  HD2 PHE B  78     -27.883 -13.141  18.332  1.00 83.52           H  
ATOM   3715  CE1 PHE B  78     -30.285 -15.917  19.613  1.00 83.52           C  
ATOM   3716  HE1 PHE B  78     -30.951 -16.697  19.951  1.00 83.52           H  
ATOM   3717  CE2 PHE B  78     -28.056 -14.960  19.478  1.00 83.52           C  
ATOM   3718  HE2 PHE B  78     -27.007 -14.999  19.732  1.00 83.52           H  
ATOM   3719  CZ  PHE B  78     -28.916 -15.976  19.922  1.00 83.52           C  
ATOM   3720  HZ  PHE B  78     -28.522 -16.801  20.499  1.00 83.52           H  
ATOM   3721  N   GLY B  79     -29.995 -14.961  15.189  1.00 79.96           N  
ATOM   3722  H   GLY B  79     -28.995 -14.820  15.215  1.00 79.96           H  
ATOM   3723  CA  GLY B  79     -30.525 -16.279  14.858  1.00 79.96           C  
ATOM   3724  HA2 GLY B  79     -31.469 -16.175  14.324  1.00 79.96           H  
ATOM   3725  HA3 GLY B  79     -30.719 -16.807  15.792  1.00 79.96           H  
ATOM   3726  C   GLY B  79     -29.599 -17.131  13.999  1.00 79.96           C  
ATOM   3727  O   GLY B  79     -28.516 -16.692  13.622  1.00 79.96           O  
ATOM   3728  N   PRO B  80     -30.033 -18.360  13.678  1.00 71.80           N  
ATOM   3729  CA  PRO B  80     -29.264 -19.298  12.864  1.00 71.80           C  
ATOM   3730  HA  PRO B  80     -28.196 -19.178  13.049  1.00 71.80           H  
ATOM   3731  C   PRO B  80     -29.502 -19.143  11.349  1.00 71.80           C  
ATOM   3732  CB  PRO B  80     -29.719 -20.669  13.376  1.00 71.80           C  
ATOM   3733  HB2 PRO B  80     -29.173 -20.913  14.288  1.00 71.80           H  
ATOM   3734  HB3 PRO B  80     -29.585 -21.458  12.637  1.00 71.80           H  
ATOM   3735  O   PRO B  80     -28.932 -19.897  10.565  1.00 71.80           O  
ATOM   3736  CG  PRO B  80     -31.195 -20.442  13.709  1.00 71.80           C  
ATOM   3737  HG2 PRO B  80     -31.552 -21.146  14.460  1.00 71.80           H  
ATOM   3738  HG3 PRO B  80     -31.790 -20.517  12.799  1.00 71.80           H  
ATOM   3739  CD  PRO B  80     -31.223 -19.003  14.222  1.00 71.80           C  
ATOM   3740  HD2 PRO B  80     -31.169 -19.010  15.311  1.00 71.80           H  
ATOM   3741  HD3 PRO B  80     -32.131 -18.500  13.892  1.00 71.80           H  
ATOM   3742  N   ALA B  81     -30.398 -18.244  10.924  1.00 71.33           N  
ATOM   3743  H   ALA B  81     -30.768 -17.580  11.590  1.00 71.33           H  
ATOM   3744  CA  ALA B  81     -30.789 -18.087   9.523  1.00 71.33           C  
ATOM   3745  HA  ALA B  81     -30.908 -19.081   9.091  1.00 71.33           H  
ATOM   3746  C   ALA B  81     -29.725 -17.351   8.687  1.00 71.33           C  
ATOM   3747  CB  ALA B  81     -32.151 -17.382   9.467  1.00 71.33           C  
ATOM   3748  HB1 ALA B  81     -32.490 -17.308   8.433  1.00 71.33           H  
ATOM   3749  HB2 ALA B  81     -32.888 -17.940  10.045  1.00 71.33           H  
ATOM   3750  HB3 ALA B  81     -32.062 -16.374   9.872  1.00 71.33           H  
ATOM   3751  O   ALA B  81     -28.887 -16.621   9.210  1.00 71.33           O  
ATOM   3752  N   VAL B  82     -29.787 -17.507   7.362  1.00 76.30           N  
ATOM   3753  H   VAL B  82     -30.534 -18.070   6.981  1.00 76.30           H  
ATOM   3754  CA  VAL B  82     -29.007 -16.673   6.434  1.00 76.30           C  
ATOM   3755  HA  VAL B  82     -27.949 -16.775   6.675  1.00 76.30           H  
ATOM   3756  C   VAL B  82     -29.406 -15.208   6.621  1.00 76.30           C  
ATOM   3757  CB  VAL B  82     -29.232 -17.107   4.973  1.00 76.30           C  
ATOM   3758  HB  VAL B  82     -30.299 -17.098   4.753  1.00 76.30           H  
ATOM   3759  O   VAL B  82     -30.594 -14.905   6.656  1.00 76.30           O  
ATOM   3760  CG1 VAL B  82     -28.526 -16.169   3.989  1.00 76.30           C  
ATOM   3761 HG11 VAL B  82     -28.575 -16.578   2.980  1.00 76.30           H  
ATOM   3762 HG12 VAL B  82     -29.020 -15.198   3.973  1.00 76.30           H  
ATOM   3763 HG13 VAL B  82     -27.484 -16.033   4.281  1.00 76.30           H  
ATOM   3764  CG2 VAL B  82     -28.704 -18.530   4.742  1.00 76.30           C  
ATOM   3765 HG21 VAL B  82     -27.639 -18.571   4.973  1.00 76.30           H  
ATOM   3766 HG22 VAL B  82     -29.236 -19.237   5.378  1.00 76.30           H  
ATOM   3767 HG23 VAL B  82     -28.861 -18.813   3.702  1.00 76.30           H  
ATOM   3768  N   GLY B  83     -28.421 -14.313   6.721  1.00 79.77           N  
ATOM   3769  H   GLY B  83     -27.464 -14.638   6.723  1.00 79.77           H  
ATOM   3770  CA  GLY B  83     -28.650 -12.892   7.002  1.00 79.77           C  
ATOM   3771  HA2 GLY B  83     -29.626 -12.595   6.619  1.00 79.77           H  
ATOM   3772  HA3 GLY B  83     -27.896 -12.297   6.486  1.00 79.77           H  
ATOM   3773  C   GLY B  83     -28.619 -12.537   8.493  1.00 79.77           C  
ATOM   3774  O   GLY B  83     -28.572 -11.355   8.825  1.00 79.77           O  
ATOM   3775  N   ASN B  84     -28.582 -13.536   9.380  1.00 84.01           N  
ATOM   3776  H   ASN B  84     -28.613 -14.490   9.049  1.00 84.01           H  
ATOM   3777  CA  ASN B  84     -28.530 -13.337  10.825  1.00 84.01           C  
ATOM   3778  HA  ASN B  84     -28.822 -12.312  11.053  1.00 84.01           H  
ATOM   3779  C   ASN B  84     -27.103 -13.524  11.362  1.00 84.01           C  
ATOM   3780  CB  ASN B  84     -29.541 -14.269  11.524  1.00 84.01           C  
ATOM   3781  HB2 ASN B  84     -29.392 -14.193  12.601  1.00 84.01           H  
ATOM   3782  HB3 ASN B  84     -29.349 -15.306  11.249  1.00 84.01           H  
ATOM   3783  O   ASN B  84     -26.246 -14.139  10.728  1.00 84.01           O  
ATOM   3784  CG  ASN B  84     -30.995 -13.937  11.227  1.00 84.01           C  
ATOM   3785  ND2 ASN B  84     -31.896 -14.222  12.137  1.00 84.01           N  
ATOM   3786 HD21 ASN B  84     -32.758 -13.720  11.978  1.00 84.01           H  
ATOM   3787 HD22 ASN B  84     -31.604 -14.356  13.094  1.00 84.01           H  
ATOM   3788  OD1 ASN B  84     -31.371 -13.436  10.185  1.00 84.01           O  
ATOM   3789  N   SER B  85     -26.871 -13.018  12.571  1.00 83.93           N  
ATOM   3790  H   SER B  85     -27.641 -12.554  13.031  1.00 83.93           H  
ATOM   3791  CA  SER B  85     -25.696 -13.326  13.380  1.00 83.93           C  
ATOM   3792  HA  SER B  85     -24.995 -13.922  12.796  1.00 83.93           H  
ATOM   3793  C   SER B  85     -26.114 -14.134  14.607  1.00 83.93           C  
ATOM   3794  CB  SER B  85     -24.974 -12.043  13.797  1.00 83.93           C  
ATOM   3795  HB2 SER B  85     -25.660 -11.408  14.357  1.00 83.93           H  
ATOM   3796  HB3 SER B  85     -24.628 -11.511  12.912  1.00 83.93           H  
ATOM   3797  O   SER B  85     -27.090 -13.806  15.283  1.00 83.93           O  
ATOM   3798  OG  SER B  85     -23.871 -12.387  14.614  1.00 83.93           O  
ATOM   3799  HG  SER B  85     -23.683 -11.662  15.214  1.00 83.93           H  
ATOM   3800  N   TYR B  86     -25.342 -15.162  14.960  1.00 80.75           N  
ATOM   3801  H   TYR B  86     -24.547 -15.398  14.383  1.00 80.75           H  
ATOM   3802  CA  TYR B  86     -25.526 -15.870  16.231  1.00 80.75           C  
ATOM   3803  HA  TYR B  86     -26.594 -15.949  16.430  1.00 80.75           H  
ATOM   3804  C   TYR B  86     -24.916 -15.120  17.422  1.00 80.75           C  
ATOM   3805  CB  TYR B  86     -24.984 -17.297  16.125  1.00 80.75           C  
ATOM   3806  HB2 TYR B  86     -25.177 -17.820  17.062  1.00 80.75           H  
ATOM   3807  HB3 TYR B  86     -25.546 -17.820  15.350  1.00 80.75           H  
ATOM   3808  O   TYR B  86     -25.026 -15.584  18.560  1.00 80.75           O  
ATOM   3809  CG  TYR B  86     -23.503 -17.392  15.819  1.00 80.75           C  
ATOM   3810  CD1 TYR B  86     -23.090 -17.826  14.547  1.00 80.75           C  
ATOM   3811  HD1 TYR B  86     -23.813 -18.089  13.790  1.00 80.75           H  
ATOM   3812  CD2 TYR B  86     -22.537 -17.107  16.809  1.00 80.75           C  
ATOM   3813  HD2 TYR B  86     -22.843 -16.819  17.803  1.00 80.75           H  
ATOM   3814  CE1 TYR B  86     -21.720 -17.989  14.284  1.00 80.75           C  
ATOM   3815  HE1 TYR B  86     -21.382 -18.422  13.355  1.00 80.75           H  
ATOM   3816  CE2 TYR B  86     -21.162 -17.226  16.522  1.00 80.75           C  
ATOM   3817  HE2 TYR B  86     -20.418 -17.012  17.275  1.00 80.75           H  
ATOM   3818  OH  TYR B  86     -19.438 -17.856  14.952  1.00 80.75           O  
ATOM   3819  HH  TYR B  86     -18.865 -17.748  15.714  1.00 80.75           H  
ATOM   3820  CZ  TYR B  86     -20.751 -17.676  15.251  1.00 80.75           C  
ATOM   3821  N   ARG B  87     -24.264 -13.968  17.200  1.00 80.32           N  
ATOM   3822  H   ARG B  87     -24.161 -13.648  16.247  1.00 80.32           H  
ATOM   3823  CA  ARG B  87     -23.739 -13.136  18.282  1.00 80.32           C  
ATOM   3824  HA  ARG B  87     -24.340 -13.401  19.152  1.00 80.32           H  
ATOM   3825  C   ARG B  87     -23.966 -11.647  18.053  1.00 80.32           C  
ATOM   3826  CB  ARG B  87     -22.256 -13.479  18.539  1.00 80.32           C  
ATOM   3827  HB2 ARG B  87     -22.112 -14.555  18.437  1.00 80.32           H  
ATOM   3828  HB3 ARG B  87     -21.633 -12.994  17.788  1.00 80.32           H  
ATOM   3829  O   ARG B  87     -23.661 -11.114  16.992  1.00 80.32           O  
ATOM   3830  CG  ARG B  87     -21.768 -13.077  19.941  1.00 80.32           C  
ATOM   3831  HG2 ARG B  87     -20.729 -13.385  20.051  1.00 80.32           H  
ATOM   3832  HG3 ARG B  87     -21.823 -11.994  20.055  1.00 80.32           H  
ATOM   3833  CD  ARG B  87     -22.614 -13.758  21.024  1.00 80.32           C  
ATOM   3834  HD2 ARG B  87     -23.649 -13.421  20.963  1.00 80.32           H  
ATOM   3835  HD3 ARG B  87     -22.598 -14.832  20.842  1.00 80.32           H  
ATOM   3836  NE  ARG B  87     -22.165 -13.440  22.385  1.00 80.32           N  
ATOM   3837  HE  ARG B  87     -21.430 -12.757  22.497  1.00 80.32           H  
ATOM   3838  NH1 ARG B  87     -23.428 -15.034  23.445  1.00 80.32           N  
ATOM   3839 HH11 ARG B  87     -23.647 -15.539  24.292  1.00 80.32           H  
ATOM   3840 HH12 ARG B  87     -23.404 -15.542  22.572  1.00 80.32           H  
ATOM   3841  NH2 ARG B  87     -22.209 -13.581  24.643  1.00 80.32           N  
ATOM   3842 HH21 ARG B  87     -21.512 -12.850  24.657  1.00 80.32           H  
ATOM   3843 HH22 ARG B  87     -22.453 -14.065  25.495  1.00 80.32           H  
ATOM   3844  CZ  ARG B  87     -22.624 -14.009  23.484  1.00 80.32           C  
ATOM   3845  N   LEU B  88     -24.484 -10.990  19.091  1.00 85.74           N  
ATOM   3846  H   LEU B  88     -24.714 -11.524  19.916  1.00 85.74           H  
ATOM   3847  CA  LEU B  88     -24.818  -9.562  19.105  1.00 85.74           C  
ATOM   3848  HA  LEU B  88     -24.612  -9.140  18.122  1.00 85.74           H  
ATOM   3849  C   LEU B  88     -23.942  -8.775  20.093  1.00 85.74           C  
ATOM   3850  CB  LEU B  88     -26.315  -9.365  19.385  1.00 85.74           C  
ATOM   3851  HB2 LEU B  88     -26.533  -9.725  20.390  1.00 85.74           H  
ATOM   3852  HB3 LEU B  88     -26.509  -8.292  19.367  1.00 85.74           H  
ATOM   3853  O   LEU B  88     -24.432  -7.915  20.828  1.00 85.74           O  
ATOM   3854  CG  LEU B  88     -27.293 -10.030  18.406  1.00 85.74           C  
ATOM   3855  HG  LEU B  88     -27.177 -11.113  18.458  1.00 85.74           H  
ATOM   3856  CD1 LEU B  88     -28.702  -9.653  18.860  1.00 85.74           C  
ATOM   3857 HD11 LEU B  88     -29.004 -10.267  19.709  1.00 85.74           H  
ATOM   3858 HD12 LEU B  88     -29.412  -9.769  18.041  1.00 85.74           H  
ATOM   3859 HD13 LEU B  88     -28.744  -8.602  19.146  1.00 85.74           H  
ATOM   3860  CD2 LEU B  88     -27.106  -9.593  16.956  1.00 85.74           C  
ATOM   3861 HD21 LEU B  88     -26.112  -9.861  16.601  1.00 85.74           H  
ATOM   3862 HD22 LEU B  88     -27.246  -8.515  16.877  1.00 85.74           H  
ATOM   3863 HD23 LEU B  88     -27.840 -10.095  16.325  1.00 85.74           H  
ATOM   3864  N   GLN B  89     -22.658  -9.127  20.168  1.00 93.91           N  
ATOM   3865  H   GLN B  89     -22.292  -9.756  19.468  1.00 93.91           H  
ATOM   3866  CA  GLN B  89     -21.673  -8.449  21.011  1.00 93.91           C  
ATOM   3867  HA  GLN B  89     -22.088  -7.491  21.324  1.00 93.91           H  
ATOM   3868  C   GLN B  89     -20.410  -8.141  20.205  1.00 93.91           C  
ATOM   3869  CB  GLN B  89     -21.350  -9.274  22.271  1.00 93.91           C  
ATOM   3870  HB2 GLN B  89     -21.010 -10.268  21.981  1.00 93.91           H  
ATOM   3871  HB3 GLN B  89     -20.548  -8.779  22.819  1.00 93.91           H  
ATOM   3872  O   GLN B  89     -20.042  -8.916  19.322  1.00 93.91           O  
ATOM   3873  CG  GLN B  89     -22.571  -9.394  23.195  1.00 93.91           C  
ATOM   3874  HG2 GLN B  89     -22.912  -8.393  23.460  1.00 93.91           H  
ATOM   3875  HG3 GLN B  89     -23.378  -9.894  22.659  1.00 93.91           H  
ATOM   3876  CD  GLN B  89     -22.322 -10.167  24.485  1.00 93.91           C  
ATOM   3877  NE2 GLN B  89     -23.366 -10.538  25.191  1.00 93.91           N  
ATOM   3878 HE21 GLN B  89     -24.285 -10.219  24.921  1.00 93.91           H  
ATOM   3879 HE22 GLN B  89     -23.156 -10.941  26.093  1.00 93.91           H  
ATOM   3880  OE1 GLN B  89     -21.230 -10.501  24.897  1.00 93.91           O  
ATOM   3881  N   GLY B  90     -19.775  -7.012  20.506  1.00 96.24           N  
ATOM   3882  H   GLY B  90     -20.135  -6.446  21.261  1.00 96.24           H  
ATOM   3883  CA  GLY B  90     -18.557  -6.524  19.857  1.00 96.24           C  
ATOM   3884  HA2 GLY B  90     -17.779  -7.286  19.905  1.00 96.24           H  
ATOM   3885  HA3 GLY B  90     -18.757  -6.301  18.809  1.00 96.24           H  
ATOM   3886  C   GLY B  90     -18.045  -5.254  20.539  1.00 96.24           C  
ATOM   3887  O   GLY B  90     -18.671  -4.762  21.479  1.00 96.24           O  
ATOM   3888  N   GLY B  91     -16.910  -4.719  20.097  1.00 98.22           N  
ATOM   3889  H   GLY B  91     -16.418  -5.162  19.335  1.00 98.22           H  
ATOM   3890  CA  GLY B  91     -16.411  -3.431  20.587  1.00 98.22           C  
ATOM   3891  HA2 GLY B  91     -15.321  -3.437  20.616  1.00 98.22           H  
ATOM   3892  HA3 GLY B  91     -16.752  -3.253  21.607  1.00 98.22           H  
ATOM   3893  C   GLY B  91     -16.867  -2.283  19.692  1.00 98.22           C  
ATOM   3894  O   GLY B  91     -16.495  -2.213  18.524  1.00 98.22           O  
ATOM   3895  N   PHE B  92     -17.639  -1.347  20.232  1.00 98.07           N  
ATOM   3896  H   PHE B  92     -17.886  -1.419  21.208  1.00 98.07           H  
ATOM   3897  CA  PHE B  92     -18.178  -0.215  19.473  1.00 98.07           C  
ATOM   3898  HA  PHE B  92     -17.830  -0.259  18.441  1.00 98.07           H  
ATOM   3899  C   PHE B  92     -17.695   1.112  20.042  1.00 98.07           C  
ATOM   3900  CB  PHE B  92     -19.707  -0.298  19.435  1.00 98.07           C  
ATOM   3901  HB2 PHE B  92     -20.093   0.564  18.891  1.00 98.07           H  
ATOM   3902  HB3 PHE B  92     -20.097  -0.252  20.451  1.00 98.07           H  
ATOM   3903  O   PHE B  92     -17.458   1.225  21.243  1.00 98.07           O  
ATOM   3904  CG  PHE B  92     -20.201  -1.559  18.758  1.00 98.07           C  
ATOM   3905  CD1 PHE B  92     -20.237  -1.631  17.353  1.00 98.07           C  
ATOM   3906  HD1 PHE B  92     -19.939  -0.778  16.761  1.00 98.07           H  
ATOM   3907  CD2 PHE B  92     -20.561  -2.681  19.527  1.00 98.07           C  
ATOM   3908  HD2 PHE B  92     -20.522  -2.640  20.605  1.00 98.07           H  
ATOM   3909  CE1 PHE B  92     -20.637  -2.820  16.721  1.00 98.07           C  
ATOM   3910  HE1 PHE B  92     -20.637  -2.881  15.643  1.00 98.07           H  
ATOM   3911  CE2 PHE B  92     -20.952  -3.870  18.893  1.00 98.07           C  
ATOM   3912  HE2 PHE B  92     -21.196  -4.730  19.498  1.00 98.07           H  
ATOM   3913  CZ  PHE B  92     -21.001  -3.939  17.489  1.00 98.07           C  
ATOM   3914  HZ  PHE B  92     -21.297  -4.856  17.001  1.00 98.07           H  
ATOM   3915  N   LEU B  93     -17.564   2.116  19.175  1.00 97.57           N  
ATOM   3916  H   LEU B  93     -17.789   1.949  18.205  1.00 97.57           H  
ATOM   3917  CA  LEU B  93     -17.291   3.484  19.606  1.00 97.57           C  
ATOM   3918  HA  LEU B  93     -16.585   3.462  20.437  1.00 97.57           H  
ATOM   3919  C   LEU B  93     -18.577   4.144  20.110  1.00 97.57           C  
ATOM   3920  CB  LEU B  93     -16.681   4.300  18.454  1.00 97.57           C  
ATOM   3921  HB2 LEU B  93     -16.552   5.329  18.790  1.00 97.57           H  
ATOM   3922  HB3 LEU B  93     -17.391   4.299  17.628  1.00 97.57           H  
ATOM   3923  O   LEU B  93     -19.572   4.206  19.383  1.00 97.57           O  
ATOM   3924  CG  LEU B  93     -15.340   3.785  17.916  1.00 97.57           C  
ATOM   3925  HG  LEU B  93     -15.467   2.777  17.521  1.00 97.57           H  
ATOM   3926  CD1 LEU B  93     -14.870   4.686  16.775  1.00 97.57           C  
ATOM   3927 HD11 LEU B  93     -13.934   4.304  16.367  1.00 97.57           H  
ATOM   3928 HD12 LEU B  93     -15.618   4.683  15.982  1.00 97.57           H  
ATOM   3929 HD13 LEU B  93     -14.720   5.704  17.134  1.00 97.57           H  
ATOM   3930  CD2 LEU B  93     -14.264   3.752  18.996  1.00 97.57           C  
ATOM   3931 HD21 LEU B  93     -14.523   3.001  19.742  1.00 97.57           H  
ATOM   3932 HD22 LEU B  93     -14.174   4.725  19.478  1.00 97.57           H  
ATOM   3933 HD23 LEU B  93     -13.310   3.472  18.549  1.00 97.57           H  
ATOM   3934  N   ASP B  94     -18.510   4.707  21.314  1.00 84.11           N  
ATOM   3935  H   ASP B  94     -17.750   4.417  21.913  1.00 84.11           H  
ATOM   3936  CA  ASP B  94     -19.623   5.345  22.025  1.00 84.11           C  
ATOM   3937  HA  ASP B  94     -20.371   4.589  22.268  1.00 84.11           H  
ATOM   3938  C   ASP B  94     -20.297   6.459  21.204  1.00 84.11           C  
ATOM   3939  CB  ASP B  94     -19.098   5.969  23.337  1.00 84.11           C  
ATOM   3940  HB2 ASP B  94     -18.536   6.868  23.084  1.00 84.11           H  
ATOM   3941  HB3 ASP B  94     -19.958   6.283  23.929  1.00 84.11           H  
ATOM   3942  O   ASP B  94     -21.512   6.623  21.232  1.00 84.11           O  
ATOM   3943  CG  ASP B  94     -18.186   5.103  24.224  1.00 84.11           C  
ATOM   3944  OD1 ASP B  94     -17.854   3.950  23.866  1.00 84.11           O  
ATOM   3945  OD2 ASP B  94     -17.758   5.642  25.263  1.00 84.11           O  
ATOM   3946  N   ALA B  95     -19.500   7.229  20.458  1.00 86.46           N  
ATOM   3947  H   ALA B  95     -18.511   7.029  20.505  1.00 86.46           H  
ATOM   3948  CA  ALA B  95     -19.944   8.396  19.701  1.00 86.46           C  
ATOM   3949  HA  ALA B  95     -21.031   8.375  19.637  1.00 86.46           H  
ATOM   3950  C   ALA B  95     -19.433   8.371  18.250  1.00 86.46           C  
ATOM   3951  CB  ALA B  95     -19.557   9.665  20.474  1.00 86.46           C  
ATOM   3952  HB1 ALA B  95     -18.473   9.736  20.560  1.00 86.46           H  
ATOM   3953  HB2 ALA B  95     -19.994   9.633  21.472  1.00 86.46           H  
ATOM   3954  HB3 ALA B  95     -19.933  10.546  19.955  1.00 86.46           H  
ATOM   3955  O   ALA B  95     -18.957   9.382  17.739  1.00 86.46           O  
ATOM   3956  N   ALA B  96     -19.541   7.225  17.563  1.00 92.23           N  
ATOM   3957  H   ALA B  96     -19.883   6.408  18.049  1.00 92.23           H  
ATOM   3958  CA  ALA B  96     -19.123   7.095  16.157  1.00 92.23           C  
ATOM   3959  HA  ALA B  96     -18.046   7.254  16.096  1.00 92.23           H  
ATOM   3960  C   ALA B  96     -19.796   8.113  15.211  1.00 92.23           C  
ATOM   3961  CB  ALA B  96     -19.439   5.673  15.679  1.00 92.23           C  
ATOM   3962  HB1 ALA B  96     -18.983   4.937  16.342  1.00 92.23           H  
ATOM   3963  HB2 ALA B  96     -20.517   5.514  15.662  1.00 92.23           H  
ATOM   3964  HB3 ALA B  96     -19.043   5.529  14.674  1.00 92.23           H  
ATOM   3965  O   ALA B  96     -19.230   8.480  14.185  1.00 92.23           O  
ATOM   3966  N   ALA B  97     -21.010   8.565  15.545  1.00 92.98           N  
ATOM   3967  H   ALA B  97     -21.435   8.202  16.387  1.00 92.98           H  
ATOM   3968  CA  ALA B  97     -21.749   9.562  14.773  1.00 92.98           C  
ATOM   3969  HA  ALA B  97     -21.511   9.427  13.718  1.00 92.98           H  
ATOM   3970  C   ALA B  97     -21.394  11.020  15.130  1.00 92.98           C  
ATOM   3971  CB  ALA B  97     -23.247   9.287  14.960  1.00 92.98           C  
ATOM   3972  HB1 ALA B  97     -23.828   9.979  14.351  1.00 92.98           H  
ATOM   3973  HB2 ALA B  97     -23.481   8.267  14.655  1.00 92.98           H  
ATOM   3974  HB3 ALA B  97     -23.525   9.418  16.006  1.00 92.98           H  
ATOM   3975  O   ALA B  97     -21.765  11.923  14.376  1.00 92.98           O  
ATOM   3976  N   GLY B  98     -20.712  11.258  16.257  1.00 94.68           N  
ATOM   3977  H   GLY B  98     -20.300  10.475  16.743  1.00 94.68           H  
ATOM   3978  CA  GLY B  98     -20.327  12.592  16.718  1.00 94.68           C  
ATOM   3979  HA2 GLY B  98     -21.187  13.259  16.662  1.00 94.68           H  
ATOM   3980  HA3 GLY B  98     -19.997  12.538  17.755  1.00 94.68           H  
ATOM   3981  C   GLY B  98     -19.182  13.168  15.886  1.00 94.68           C  
ATOM   3982  O   GLY B  98     -18.231  12.456  15.574  1.00 94.68           O  
ATOM   3983  N   PHE B  99     -19.296  14.442  15.501  1.00 96.51           N  
ATOM   3984  H   PHE B  99     -20.105  14.977  15.783  1.00 96.51           H  
ATOM   3985  CA  PHE B  99     -18.276  15.144  14.722  1.00 96.51           C  
ATOM   3986  HA  PHE B  99     -17.293  14.872  15.108  1.00 96.51           H  
ATOM   3987  C   PHE B  99     -18.445  16.666  14.801  1.00 96.51           C  
ATOM   3988  CB  PHE B  99     -18.386  14.691  13.260  1.00 96.51           C  
ATOM   3989  HB2 PHE B  99     -19.391  14.909  12.899  1.00 96.51           H  
ATOM   3990  HB3 PHE B  99     -18.246  13.610  13.226  1.00 96.51           H  
ATOM   3991  O   PHE B  99     -19.549  17.163  14.555  1.00 96.51           O  
ATOM   3992  CG  PHE B  99     -17.369  15.312  12.326  1.00 96.51           C  
ATOM   3993  CD1 PHE B  99     -17.784  16.005  11.173  1.00 96.51           C  
ATOM   3994  HD1 PHE B  99     -18.836  16.127  10.964  1.00 96.51           H  
ATOM   3995  CD2 PHE B  99     -15.998  15.164  12.596  1.00 96.51           C  
ATOM   3996  HD2 PHE B  99     -15.669  14.630  13.476  1.00 96.51           H  
ATOM   3997  CE1 PHE B  99     -16.827  16.542  10.293  1.00 96.51           C  
ATOM   3998  HE1 PHE B  99     -17.143  17.074   9.408  1.00 96.51           H  
ATOM   3999  CE2 PHE B  99     -15.044  15.709  11.725  1.00 96.51           C  
ATOM   4000  HE2 PHE B  99     -13.993  15.602  11.947  1.00 96.51           H  
ATOM   4001  CZ  PHE B  99     -15.458  16.398  10.577  1.00 96.51           C  
ATOM   4002  HZ  PHE B  99     -14.708  16.822   9.925  1.00 96.51           H  
ATOM   4003  N   ASP B 100     -17.372  17.418  15.060  1.00 95.66           N  
ATOM   4004  H   ASP B 100     -16.506  16.958  15.304  1.00 95.66           H  
ATOM   4005  CA  ASP B 100     -17.399  18.887  14.952  1.00 95.66           C  
ATOM   4006  HA  ASP B 100     -18.390  19.219  15.263  1.00 95.66           H  
ATOM   4007  C   ASP B 100     -17.221  19.351  13.498  1.00 95.66           C  
ATOM   4008  CB  ASP B 100     -16.428  19.575  15.919  1.00 95.66           C  
ATOM   4009  HB2 ASP B 100     -16.555  19.136  16.909  1.00 95.66           H  
ATOM   4010  HB3 ASP B 100     -15.401  19.403  15.599  1.00 95.66           H  
ATOM   4011  O   ASP B 100     -16.170  19.832  13.070  1.00 95.66           O  
ATOM   4012  CG  ASP B 100     -16.700  21.092  16.020  1.00 95.66           C  
ATOM   4013  OD1 ASP B 100     -17.388  21.674  15.130  1.00 95.66           O  
ATOM   4014  OD2 ASP B 100     -16.211  21.698  16.995  1.00 95.66           O  
ATOM   4015  N   ALA B 101     -18.294  19.229  12.715  1.00 95.95           N  
ATOM   4016  H   ALA B 101     -19.097  18.755  13.105  1.00 95.95           H  
ATOM   4017  CA  ALA B 101     -18.296  19.627  11.310  1.00 95.95           C  
ATOM   4018  HA  ALA B 101     -17.573  19.009  10.777  1.00 95.95           H  
ATOM   4019  C   ALA B 101     -17.864  21.094  11.108  1.00 95.95           C  
ATOM   4020  CB  ALA B 101     -19.696  19.359  10.747  1.00 95.95           C  
ATOM   4021  HB1 ALA B 101     -19.989  18.331  10.961  1.00 95.95           H  
ATOM   4022  HB2 ALA B 101     -20.419  20.040  11.197  1.00 95.95           H  
ATOM   4023  HB3 ALA B 101     -19.687  19.503   9.667  1.00 95.95           H  
ATOM   4024  O   ALA B 101     -17.114  21.400  10.180  1.00 95.95           O  
ATOM   4025  N   SER B 102     -18.285  21.993  12.005  1.00 90.24           N  
ATOM   4026  H   SER B 102     -18.728  21.645  12.844  1.00 90.24           H  
ATOM   4027  CA  SER B 102     -17.992  23.426  11.911  1.00 90.24           C  
ATOM   4028  HA  SER B 102     -18.274  23.765  10.914  1.00 90.24           H  
ATOM   4029  C   SER B 102     -16.507  23.736  12.093  1.00 90.24           C  
ATOM   4030  CB  SER B 102     -18.839  24.195  12.929  1.00 90.24           C  
ATOM   4031  HB2 SER B 102     -18.813  25.253  12.667  1.00 90.24           H  
ATOM   4032  HB3 SER B 102     -19.873  23.858  12.857  1.00 90.24           H  
ATOM   4033  O   SER B 102     -15.960  24.585  11.385  1.00 90.24           O  
ATOM   4034  OG  SER B 102     -18.400  24.063  14.271  1.00 90.24           O  
ATOM   4035  HG  SER B 102     -18.125  23.175  14.508  1.00 90.24           H  
ATOM   4036  N   PHE B 103     -15.831  22.997  12.973  1.00 94.80           N  
ATOM   4037  H   PHE B 103     -16.334  22.331  13.543  1.00 94.80           H  
ATOM   4038  CA  PHE B 103     -14.400  23.128  13.205  1.00 94.80           C  
ATOM   4039  HA  PHE B 103     -14.190  24.150  13.519  1.00 94.80           H  
ATOM   4040  C   PHE B 103     -13.570  22.849  11.950  1.00 94.80           C  
ATOM   4041  CB  PHE B 103     -14.011  22.201  14.350  1.00 94.80           C  
ATOM   4042  HB2 PHE B 103     -14.216  21.164  14.083  1.00 94.80           H  
ATOM   4043  HB3 PHE B 103     -14.616  22.464  15.218  1.00 94.80           H  
ATOM   4044  O   PHE B 103     -12.603  23.567  11.667  1.00 94.80           O  
ATOM   4045  CG  PHE B 103     -12.568  22.334  14.745  1.00 94.80           C  
ATOM   4046  CD1 PHE B 103     -11.593  21.529  14.131  1.00 94.80           C  
ATOM   4047  HD1 PHE B 103     -11.876  20.797  13.390  1.00 94.80           H  
ATOM   4048  CD2 PHE B 103     -12.208  23.275  15.724  1.00 94.80           C  
ATOM   4049  HD2 PHE B 103     -12.971  23.862  16.214  1.00 94.80           H  
ATOM   4050  CE1 PHE B 103     -10.249  21.659  14.509  1.00 94.80           C  
ATOM   4051  HE1 PHE B 103      -9.502  21.015  14.070  1.00 94.80           H  
ATOM   4052  CE2 PHE B 103     -10.864  23.408  16.100  1.00 94.80           C  
ATOM   4053  HE2 PHE B 103     -10.582  24.098  16.881  1.00 94.80           H  
ATOM   4054  CZ  PHE B 103      -9.894  22.593  15.496  1.00 94.80           C  
ATOM   4055  HZ  PHE B 103      -8.870  22.663  15.831  1.00 94.80           H  
ATOM   4056  N   PHE B 104     -13.994  21.853  11.169  1.00 95.20           N  
ATOM   4057  H   PHE B 104     -14.773  21.302  11.499  1.00 95.20           H  
ATOM   4058  CA  PHE B 104     -13.344  21.450   9.923  1.00 95.20           C  
ATOM   4059  HA  PHE B 104     -12.289  21.708  10.014  1.00 95.20           H  
ATOM   4060  C   PHE B 104     -13.864  22.189   8.679  1.00 95.20           C  
ATOM   4061  CB  PHE B 104     -13.405  19.925   9.782  1.00 95.20           C  
ATOM   4062  HB2 PHE B 104     -13.001  19.635   8.812  1.00 95.20           H  
ATOM   4063  HB3 PHE B 104     -14.446  19.606   9.823  1.00 95.20           H  
ATOM   4064  O   PHE B 104     -13.405  21.921   7.571  1.00 95.20           O  
ATOM   4065  CG  PHE B 104     -12.607  19.213  10.856  1.00 95.20           C  
ATOM   4066  CD1 PHE B 104     -11.206  19.142  10.763  1.00 95.20           C  
ATOM   4067  HD1 PHE B 104     -10.710  19.530   9.886  1.00 95.20           H  
ATOM   4068  CD2 PHE B 104     -13.254  18.664  11.974  1.00 95.20           C  
ATOM   4069  HD2 PHE B 104     -14.331  18.690  12.050  1.00 95.20           H  
ATOM   4070  CE1 PHE B 104     -10.452  18.565  11.800  1.00 95.20           C  
ATOM   4071  HE1 PHE B 104      -9.376  18.509  11.728  1.00 95.20           H  
ATOM   4072  CE2 PHE B 104     -12.507  18.085  13.011  1.00 95.20           C  
ATOM   4073  HE2 PHE B 104     -13.017  17.692  13.877  1.00 95.20           H  
ATOM   4074  CZ  PHE B 104     -11.104  18.046  12.930  1.00 95.20           C  
ATOM   4075  HZ  PHE B 104     -10.525  17.619  13.735  1.00 95.20           H  
ATOM   4076  N   GLY B 105     -14.804  23.129   8.836  1.00 90.54           N  
ATOM   4077  H   GLY B 105     -15.147  23.315   9.768  1.00 90.54           H  
ATOM   4078  CA  GLY B 105     -15.417  23.845   7.712  1.00 90.54           C  
ATOM   4079  HA2 GLY B 105     -16.020  24.662   8.107  1.00 90.54           H  
ATOM   4080  HA3 GLY B 105     -14.636  24.261   7.076  1.00 90.54           H  
ATOM   4081  C   GLY B 105     -16.326  22.969   6.838  1.00 90.54           C  
ATOM   4082  O   GLY B 105     -16.545  23.289   5.673  1.00 90.54           O  
ATOM   4083  N   ILE B 106     -16.848  21.869   7.385  1.00 94.03           N  
ATOM   4084  H   ILE B 106     -16.683  21.711   8.368  1.00 94.03           H  
ATOM   4085  CA  ILE B 106     -17.728  20.919   6.699  1.00 94.03           C  
ATOM   4086  HA  ILE B 106     -17.577  21.006   5.623  1.00 94.03           H  
ATOM   4087  C   ILE B 106     -19.185  21.283   6.997  1.00 94.03           C  
ATOM   4088  CB  ILE B 106     -17.355  19.474   7.102  1.00 94.03           C  
ATOM   4089  HB  ILE B 106     -17.321  19.415   8.189  1.00 94.03           H  
ATOM   4090  O   ILE B 106     -19.574  21.515   8.143  1.00 94.03           O  
ATOM   4091  CG1 ILE B 106     -15.959  19.129   6.529  1.00 94.03           C  
ATOM   4092 HG12 ILE B 106     -16.034  18.991   5.450  1.00 94.03           H  
ATOM   4093 HG13 ILE B 106     -15.269  19.953   6.707  1.00 94.03           H  
ATOM   4094  CG2 ILE B 106     -18.384  18.450   6.591  1.00 94.03           C  
ATOM   4095 HG21 ILE B 106     -19.375  18.676   6.985  1.00 94.03           H  
ATOM   4096 HG22 ILE B 106     -18.123  17.446   6.923  1.00 94.03           H  
ATOM   4097 HG23 ILE B 106     -18.408  18.467   5.502  1.00 94.03           H  
ATOM   4098  CD1 ILE B 106     -15.322  17.884   7.149  1.00 94.03           C  
ATOM   4099 HD11 ILE B 106     -15.181  18.058   8.215  1.00 94.03           H  
ATOM   4100 HD12 ILE B 106     -14.350  17.710   6.687  1.00 94.03           H  
ATOM   4101 HD13 ILE B 106     -15.949  17.005   7.000  1.00 94.03           H  
ATOM   4102  N   SER B 107     -20.024  21.332   5.961  1.00 90.77           N  
ATOM   4103  H   SER B 107     -19.662  21.101   5.047  1.00 90.77           H  
ATOM   4104  CA  SER B 107     -21.447  21.637   6.152  1.00 90.77           C  
ATOM   4105  HA  SER B 107     -21.497  22.531   6.773  1.00 90.77           H  
ATOM   4106  C   SER B 107     -22.170  20.489   6.874  1.00 90.77           C  
ATOM   4107  CB  SER B 107     -22.134  21.963   4.822  1.00 90.77           C  
ATOM   4108  HB2 SER B 107     -21.524  22.668   4.258  1.00 90.77           H  
ATOM   4109  HB3 SER B 107     -23.095  22.433   5.032  1.00 90.77           H  
ATOM   4110  O   SER B 107     -21.825  19.328   6.654  1.00 90.77           O  
ATOM   4111  OG  SER B 107     -22.363  20.799   4.048  1.00 90.77           O  
ATOM   4112  HG  SER B 107     -21.512  20.483   3.736  1.00 90.77           H  
ATOM   4113  N   PRO B 108     -23.244  20.743   7.648  1.00 91.04           N  
ATOM   4114  CA  PRO B 108     -24.017  19.668   8.279  1.00 91.04           C  
ATOM   4115  HA  PRO B 108     -23.388  19.170   9.017  1.00 91.04           H  
ATOM   4116  C   PRO B 108     -24.539  18.624   7.281  1.00 91.04           C  
ATOM   4117  CB  PRO B 108     -25.176  20.374   8.990  1.00 91.04           C  
ATOM   4118  HB2 PRO B 108     -25.463  19.852   9.903  1.00 91.04           H  
ATOM   4119  HB3 PRO B 108     -26.032  20.467   8.322  1.00 91.04           H  
ATOM   4120  O   PRO B 108     -24.626  17.441   7.597  1.00 91.04           O  
ATOM   4121  CG  PRO B 108     -24.617  21.764   9.288  1.00 91.04           C  
ATOM   4122  HG2 PRO B 108     -24.009  21.726  10.192  1.00 91.04           H  
ATOM   4123  HG3 PRO B 108     -25.407  22.508   9.388  1.00 91.04           H  
ATOM   4124  CD  PRO B 108     -23.721  22.047   8.084  1.00 91.04           C  
ATOM   4125  HD2 PRO B 108     -24.301  22.511   7.286  1.00 91.04           H  
ATOM   4126  HD3 PRO B 108     -22.899  22.696   8.386  1.00 91.04           H  
ATOM   4127  N   ARG B 109     -24.860  19.055   6.053  1.00 90.99           N  
ATOM   4128  H   ARG B 109     -24.689  20.028   5.843  1.00 90.99           H  
ATOM   4129  CA  ARG B 109     -25.362  18.178   4.989  1.00 90.99           C  
ATOM   4130  HA  ARG B 109     -26.115  17.519   5.421  1.00 90.99           H  
ATOM   4131  C   ARG B 109     -24.268  17.260   4.439  1.00 90.99           C  
ATOM   4132  CB  ARG B 109     -25.999  19.043   3.891  1.00 90.99           C  
ATOM   4133  HB2 ARG B 109     -25.226  19.387   3.204  1.00 90.99           H  
ATOM   4134  HB3 ARG B 109     -26.464  19.918   4.346  1.00 90.99           H  
ATOM   4135  O   ARG B 109     -24.537  16.096   4.173  1.00 90.99           O  
ATOM   4136  CG  ARG B 109     -27.093  18.275   3.138  1.00 90.99           C  
ATOM   4137  HG2 ARG B 109     -27.882  18.010   3.841  1.00 90.99           H  
ATOM   4138  HG3 ARG B 109     -26.684  17.355   2.720  1.00 90.99           H  
ATOM   4139  CD  ARG B 109     -27.701  19.122   2.013  1.00 90.99           C  
ATOM   4140  HD2 ARG B 109     -28.608  18.617   1.680  1.00 90.99           H  
ATOM   4141  HD3 ARG B 109     -27.971  20.105   2.399  1.00 90.99           H  
ATOM   4142  NE  ARG B 109     -26.760  19.258   0.885  1.00 90.99           N  
ATOM   4143  HE  ARG B 109     -25.776  19.197   1.106  1.00 90.99           H  
ATOM   4144  NH1 ARG B 109     -28.283  19.409  -0.830  1.00 90.99           N  
ATOM   4145 HH11 ARG B 109     -28.457  19.425  -1.824  1.00 90.99           H  
ATOM   4146 HH12 ARG B 109     -29.027  19.517  -0.155  1.00 90.99           H  
ATOM   4147  NH2 ARG B 109     -26.114  19.145  -1.286  1.00 90.99           N  
ATOM   4148 HH21 ARG B 109     -26.347  18.826  -2.216  1.00 90.99           H  
ATOM   4149 HH22 ARG B 109     -25.168  18.946  -0.993  1.00 90.99           H  
ATOM   4150  CZ  ARG B 109     -27.057  19.278  -0.401  1.00 90.99           C  
ATOM   4151  N   GLU B 110     -23.051  17.779   4.294  1.00 90.93           N  
ATOM   4152  H   GLU B 110     -22.892  18.735   4.579  1.00 90.93           H  
ATOM   4153  CA  GLU B 110     -21.882  16.976   3.930  1.00 90.93           C  
ATOM   4154  HA  GLU B 110     -22.125  16.344   3.076  1.00 90.93           H  
ATOM   4155  C   GLU B 110     -21.475  16.051   5.080  1.00 90.93           C  
ATOM   4156  CB  GLU B 110     -20.727  17.897   3.526  1.00 90.93           C  
ATOM   4157  HB2 GLU B 110     -20.444  18.503   4.387  1.00 90.93           H  
ATOM   4158  HB3 GLU B 110     -21.069  18.568   2.738  1.00 90.93           H  
ATOM   4159  O   GLU B 110     -21.237  14.877   4.840  1.00 90.93           O  
ATOM   4160  CG  GLU B 110     -19.508  17.108   3.017  1.00 90.93           C  
ATOM   4161  HG2 GLU B 110     -19.810  16.514   2.155  1.00 90.93           H  
ATOM   4162  HG3 GLU B 110     -19.176  16.425   3.799  1.00 90.93           H  
ATOM   4163  CD  GLU B 110     -18.325  18.004   2.632  1.00 90.93           C  
ATOM   4164  OE1 GLU B 110     -17.308  17.437   2.154  1.00 90.93           O  
ATOM   4165  OE2 GLU B 110     -18.432  19.235   2.843  1.00 90.93           O  
ATOM   4166  N   ALA B 111     -21.479  16.528   6.328  1.00 95.97           N  
ATOM   4167  H   ALA B 111     -21.646  17.515   6.466  1.00 95.97           H  
ATOM   4168  CA  ALA B 111     -21.152  15.718   7.501  1.00 95.97           C  
ATOM   4169  HA  ALA B 111     -20.146  15.316   7.378  1.00 95.97           H  
ATOM   4170  C   ALA B 111     -22.108  14.528   7.684  1.00 95.97           C  
ATOM   4171  CB  ALA B 111     -21.172  16.619   8.739  1.00 95.97           C  
ATOM   4172  HB1 ALA B 111     -22.163  17.053   8.874  1.00 95.97           H  
ATOM   4173  HB2 ALA B 111     -20.440  17.418   8.624  1.00 95.97           H  
ATOM   4174  HB3 ALA B 111     -20.919  16.031   9.622  1.00 95.97           H  
ATOM   4175  O   ALA B 111     -21.670  13.447   8.069  1.00 95.97           O  
ATOM   4176  N   LEU B 112     -23.400  14.716   7.387  1.00 94.62           N  
ATOM   4177  H   LEU B 112     -23.711  15.650   7.162  1.00 94.62           H  
ATOM   4178  CA  LEU B 112     -24.382  13.632   7.391  1.00 94.62           C  
ATOM   4179  HA  LEU B 112     -24.284  13.089   8.331  1.00 94.62           H  
ATOM   4180  C   LEU B 112     -24.128  12.634   6.254  1.00 94.62           C  
ATOM   4181  CB  LEU B 112     -25.795  14.233   7.286  1.00 94.62           C  
ATOM   4182  HB2 LEU B 112     -25.889  15.059   7.992  1.00 94.62           H  
ATOM   4183  HB3 LEU B 112     -25.922  14.637   6.282  1.00 94.62           H  
ATOM   4184  O   LEU B 112     -24.316  11.437   6.440  1.00 94.62           O  
ATOM   4185  CG  LEU B 112     -26.918  13.216   7.571  1.00 94.62           C  
ATOM   4186  HG  LEU B 112     -26.749  12.299   7.007  1.00 94.62           H  
ATOM   4187  CD1 LEU B 112     -27.005  12.882   9.063  1.00 94.62           C  
ATOM   4188 HD11 LEU B 112     -27.157  13.789   9.649  1.00 94.62           H  
ATOM   4189 HD12 LEU B 112     -27.834  12.196   9.237  1.00 94.62           H  
ATOM   4190 HD13 LEU B 112     -26.090  12.389   9.389  1.00 94.62           H  
ATOM   4191  CD2 LEU B 112     -28.265  13.790   7.132  1.00 94.62           C  
ATOM   4192 HD21 LEU B 112     -28.474  14.711   7.678  1.00 94.62           H  
ATOM   4193 HD22 LEU B 112     -29.052  13.062   7.329  1.00 94.62           H  
ATOM   4194 HD23 LEU B 112     -28.241  13.994   6.062  1.00 94.62           H  
ATOM   4195  N   ALA B 113     -23.703  13.106   5.082  1.00 94.01           N  
ATOM   4196  H   ALA B 113     -23.553  14.099   4.974  1.00 94.01           H  
ATOM   4197  CA  ALA B 113     -23.376  12.229   3.966  1.00 94.01           C  
ATOM   4198  HA  ALA B 113     -24.149  11.466   3.885  1.00 94.01           H  
ATOM   4199  C   ALA B 113     -22.038  11.497   4.163  1.00 94.01           C  
ATOM   4200  CB  ALA B 113     -23.390  13.054   2.679  1.00 94.01           C  
ATOM   4201  HB1 ALA B 113     -23.171  12.395   1.838  1.00 94.01           H  
ATOM   4202  HB2 ALA B 113     -24.372  13.504   2.535  1.00 94.01           H  
ATOM   4203  HB3 ALA B 113     -22.631  13.836   2.723  1.00 94.01           H  
ATOM   4204  O   ALA B 113     -21.919  10.354   3.741  1.00 94.01           O  
ATOM   4205  N   MET B 114     -21.052  12.128   4.805  1.00 96.19           N  
ATOM   4206  H   MET B 114     -21.227  13.076   5.106  1.00 96.19           H  
ATOM   4207  CA  MET B 114     -19.701  11.602   5.010  1.00 96.19           C  
ATOM   4208  HA  MET B 114     -19.269  11.362   4.039  1.00 96.19           H  
ATOM   4209  C   MET B 114     -19.681  10.326   5.852  1.00 96.19           C  
ATOM   4210  CB  MET B 114     -18.813  12.652   5.700  1.00 96.19           C  
ATOM   4211  HB2 MET B 114     -18.033  12.134   6.257  1.00 96.19           H  
ATOM   4212  HB3 MET B 114     -19.405  13.228   6.412  1.00 96.19           H  
ATOM   4213  O   MET B 114     -20.233  10.278   6.960  1.00 96.19           O  
ATOM   4214  CG  MET B 114     -18.121  13.594   4.713  1.00 96.19           C  
ATOM   4215  HG2 MET B 114     -18.877  14.031   4.060  1.00 96.19           H  
ATOM   4216  HG3 MET B 114     -17.435  13.015   4.096  1.00 96.19           H  
ATOM   4217  SD  MET B 114     -17.202  14.949   5.499  1.00 96.19           S  
ATOM   4218  CE  MET B 114     -15.945  14.039   6.438  1.00 96.19           C  
ATOM   4219  HE1 MET B 114     -15.274  14.740   6.935  1.00 96.19           H  
ATOM   4220  HE2 MET B 114     -16.423  13.410   7.190  1.00 96.19           H  
ATOM   4221  HE3 MET B 114     -15.372  13.407   5.759  1.00 96.19           H  
ATOM   4222  N   ASP B 115     -18.915   9.342   5.372  1.00 96.81           N  
ATOM   4223  H   ASP B 115     -18.500   9.429   4.455  1.00 96.81           H  
ATOM   4224  CA  ASP B 115     -18.553   8.161   6.148  1.00 96.81           C  
ATOM   4225  HA  ASP B 115     -19.469   7.591   6.300  1.00 96.81           H  
ATOM   4226  C   ASP B 115     -17.957   8.602   7.507  1.00 96.81           C  
ATOM   4227  CB  ASP B 115     -17.586   7.272   5.334  1.00 96.81           C  
ATOM   4228  HB2 ASP B 115     -16.683   7.841   5.112  1.00 96.81           H  
ATOM   4229  HB3 ASP B 115     -18.069   7.019   4.390  1.00 96.81           H  
ATOM   4230  O   ASP B 115     -17.021   9.416   7.536  1.00 96.81           O  
ATOM   4231  CG  ASP B 115     -17.180   5.958   6.024  1.00 96.81           C  
ATOM   4232  OD1 ASP B 115     -17.465   5.802   7.229  1.00 96.81           O  
ATOM   4233  OD2 ASP B 115     -16.532   5.105   5.379  1.00 96.81           O  
ATOM   4234  N   PRO B 116     -18.486   8.113   8.648  1.00 97.73           N  
ATOM   4235  CA  PRO B 116     -17.913   8.369   9.970  1.00 97.73           C  
ATOM   4236  HA  PRO B 116     -18.038   9.422  10.219  1.00 97.73           H  
ATOM   4237  C   PRO B 116     -16.415   8.047  10.070  1.00 97.73           C  
ATOM   4238  CB  PRO B 116     -18.743   7.532  10.950  1.00 97.73           C  
ATOM   4239  HB2 PRO B 116     -19.521   8.158  11.387  1.00 97.73           H  
ATOM   4240  HB3 PRO B 116     -18.134   7.093  11.740  1.00 97.73           H  
ATOM   4241  O   PRO B 116     -15.723   8.692  10.853  1.00 97.73           O  
ATOM   4242  CG  PRO B 116     -19.392   6.461  10.075  1.00 97.73           C  
ATOM   4243  HG2 PRO B 116     -18.692   5.643   9.909  1.00 97.73           H  
ATOM   4244  HG3 PRO B 116     -20.327   6.095  10.500  1.00 97.73           H  
ATOM   4245  CD  PRO B 116     -19.614   7.199   8.766  1.00 97.73           C  
ATOM   4246  HD2 PRO B 116     -19.666   6.468   7.960  1.00 97.73           H  
ATOM   4247  HD3 PRO B 116     -20.541   7.771   8.810  1.00 97.73           H  
ATOM   4248  N   GLN B 117     -15.876   7.141   9.246  1.00 98.32           N  
ATOM   4249  H   GLN B 117     -16.479   6.636   8.612  1.00 98.32           H  
ATOM   4250  CA  GLN B 117     -14.431   6.901   9.178  1.00 98.32           C  
ATOM   4251  HA  GLN B 117     -14.083   6.602  10.167  1.00 98.32           H  
ATOM   4252  C   GLN B 117     -13.646   8.162   8.782  1.00 98.32           C  
ATOM   4253  CB  GLN B 117     -14.131   5.762   8.194  1.00 98.32           C  
ATOM   4254  HB2 GLN B 117     -13.051   5.622   8.142  1.00 98.32           H  
ATOM   4255  HB3 GLN B 117     -14.487   6.033   7.200  1.00 98.32           H  
ATOM   4256  O   GLN B 117     -12.645   8.481   9.420  1.00 98.32           O  
ATOM   4257  CG  GLN B 117     -14.772   4.438   8.627  1.00 98.32           C  
ATOM   4258  HG2 GLN B 117     -15.858   4.500   8.555  1.00 98.32           H  
ATOM   4259  HG3 GLN B 117     -14.511   4.238   9.666  1.00 98.32           H  
ATOM   4260  CD  GLN B 117     -14.304   3.266   7.784  1.00 98.32           C  
ATOM   4261  NE2 GLN B 117     -14.591   3.238   6.502  1.00 98.32           N  
ATOM   4262 HE21 GLN B 117     -14.249   2.436   5.991  1.00 98.32           H  
ATOM   4263 HE22 GLN B 117     -15.194   3.938   6.093  1.00 98.32           H  
ATOM   4264  OE1 GLN B 117     -13.680   2.351   8.295  1.00 98.32           O  
ATOM   4265  N   GLN B 118     -14.118   8.931   7.790  1.00 98.12           N  
ATOM   4266  H   GLN B 118     -15.001   8.684   7.368  1.00 98.12           H  
ATOM   4267  CA  GLN B 118     -13.472  10.191   7.392  1.00 98.12           C  
ATOM   4268  HA  GLN B 118     -12.413  10.005   7.213  1.00 98.12           H  
ATOM   4269  C   GLN B 118     -13.571  11.249   8.502  1.00 98.12           C  
ATOM   4270  CB  GLN B 118     -14.099  10.754   6.102  1.00 98.12           C  
ATOM   4271  HB2 GLN B 118     -15.149  10.986   6.281  1.00 98.12           H  
ATOM   4272  HB3 GLN B 118     -13.583  11.686   5.871  1.00 98.12           H  
ATOM   4273  O   GLN B 118     -12.626  12.002   8.733  1.00 98.12           O  
ATOM   4274  CG  GLN B 118     -14.003   9.834   4.872  1.00 98.12           C  
ATOM   4275  HG2 GLN B 118     -12.974   9.496   4.750  1.00 98.12           H  
ATOM   4276  HG3 GLN B 118     -14.624   8.953   5.034  1.00 98.12           H  
ATOM   4277  CD  GLN B 118     -14.452  10.513   3.572  1.00 98.12           C  
ATOM   4278  NE2 GLN B 118     -14.527   9.792   2.477  1.00 98.12           N  
ATOM   4279 HE21 GLN B 118     -14.259   8.818   2.454  1.00 98.12           H  
ATOM   4280 HE22 GLN B 118     -14.905  10.220   1.644  1.00 98.12           H  
ATOM   4281  OE1 GLN B 118     -14.718  11.712   3.502  1.00 98.12           O  
ATOM   4282  N   ARG B 119     -14.713  11.298   9.203  1.00 98.30           N  
ATOM   4283  H   ARG B 119     -15.423  10.617   8.972  1.00 98.30           H  
ATOM   4284  CA  ARG B 119     -14.963  12.230  10.315  1.00 98.30           C  
ATOM   4285  HA  ARG B 119     -14.746  13.250   9.997  1.00 98.30           H  
ATOM   4286  C   ARG B 119     -14.025  11.971  11.495  1.00 98.30           C  
ATOM   4287  CB  ARG B 119     -16.438  12.142  10.744  1.00 98.30           C  
ATOM   4288  HB2 ARG B 119     -16.568  12.711  11.665  1.00 98.30           H  
ATOM   4289  HB3 ARG B 119     -16.710  11.108  10.955  1.00 98.30           H  
ATOM   4290  O   ARG B 119     -13.348  12.885  11.956  1.00 98.30           O  
ATOM   4291  CG  ARG B 119     -17.367  12.714   9.663  1.00 98.30           C  
ATOM   4292  HG2 ARG B 119     -17.023  13.720   9.421  1.00 98.30           H  
ATOM   4293  HG3 ARG B 119     -17.312  12.102   8.763  1.00 98.30           H  
ATOM   4294  CD  ARG B 119     -18.826  12.818  10.115  1.00 98.30           C  
ATOM   4295  HD2 ARG B 119     -18.851  13.103  11.167  1.00 98.30           H  
ATOM   4296  HD3 ARG B 119     -19.302  13.609   9.537  1.00 98.30           H  
ATOM   4297  NE  ARG B 119     -19.584  11.576   9.892  1.00 98.30           N  
ATOM   4298  HE  ARG B 119     -19.376  11.055   9.053  1.00 98.30           H  
ATOM   4299  NH1 ARG B 119     -21.146  11.884  11.546  1.00 98.30           N  
ATOM   4300 HH11 ARG B 119     -21.910  11.542  12.112  1.00 98.30           H  
ATOM   4301 HH12 ARG B 119     -20.580  12.627  11.930  1.00 98.30           H  
ATOM   4302  NH2 ARG B 119     -21.360  10.192  10.091  1.00 98.30           N  
ATOM   4303 HH21 ARG B 119     -22.270   9.985  10.476  1.00 98.30           H  
ATOM   4304 HH22 ARG B 119     -21.116   9.827   9.181  1.00 98.30           H  
ATOM   4305  CZ  ARG B 119     -20.691  11.223  10.518  1.00 98.30           C  
ATOM   4306  N   LEU B 120     -13.932  10.715  11.929  1.00 98.25           N  
ATOM   4307  H   LEU B 120     -14.523  10.018  11.497  1.00 98.25           H  
ATOM   4308  CA  LEU B 120     -13.061  10.305  13.029  1.00 98.25           C  
ATOM   4309  HA  LEU B 120     -13.282  10.911  13.908  1.00 98.25           H  
ATOM   4310  C   LEU B 120     -11.582  10.522  12.712  1.00 98.25           C  
ATOM   4311  CB  LEU B 120     -13.312   8.823  13.336  1.00 98.25           C  
ATOM   4312  HB2 LEU B 120     -13.293   8.268  12.398  1.00 98.25           H  
ATOM   4313  HB3 LEU B 120     -12.493   8.451  13.951  1.00 98.25           H  
ATOM   4314  O   LEU B 120     -10.840  10.989  13.571  1.00 98.25           O  
ATOM   4315  CG  LEU B 120     -14.628   8.538  14.075  1.00 98.25           C  
ATOM   4316  HG  LEU B 120     -15.468   8.967  13.528  1.00 98.25           H  
ATOM   4317  CD1 LEU B 120     -14.805   7.025  14.148  1.00 98.25           C  
ATOM   4318 HD11 LEU B 120     -14.014   6.580  14.751  1.00 98.25           H  
ATOM   4319 HD12 LEU B 120     -14.748   6.619  13.138  1.00 98.25           H  
ATOM   4320 HD13 LEU B 120     -15.780   6.788  14.574  1.00 98.25           H  
ATOM   4321  CD2 LEU B 120     -14.628   9.078  15.507  1.00 98.25           C  
ATOM   4322 HD21 LEU B 120     -13.764   8.689  16.047  1.00 98.25           H  
ATOM   4323 HD22 LEU B 120     -14.589  10.167  15.494  1.00 98.25           H  
ATOM   4324 HD23 LEU B 120     -15.548   8.776  16.006  1.00 98.25           H  
ATOM   4325  N   VAL B 121     -11.147  10.217  11.487  1.00 98.34           N  
ATOM   4326  H   VAL B 121     -11.787   9.805  10.823  1.00 98.34           H  
ATOM   4327  CA  VAL B 121      -9.749  10.429  11.090  1.00 98.34           C  
ATOM   4328  HA  VAL B 121      -9.107   9.936  11.820  1.00 98.34           H  
ATOM   4329  C   VAL B 121      -9.377  11.912  11.145  1.00 98.34           C  
ATOM   4330  CB  VAL B 121      -9.469   9.789   9.719  1.00 98.34           C  
ATOM   4331  HB  VAL B 121     -10.250  10.080   9.017  1.00 98.34           H  
ATOM   4332  O   VAL B 121      -8.293  12.224  11.621  1.00 98.34           O  
ATOM   4333  CG1 VAL B 121      -8.113  10.190   9.135  1.00 98.34           C  
ATOM   4334 HG11 VAL B 121      -7.951   9.681   8.185  1.00 98.34           H  
ATOM   4335 HG12 VAL B 121      -7.314   9.934   9.831  1.00 98.34           H  
ATOM   4336 HG13 VAL B 121      -8.098  11.265   8.959  1.00 98.34           H  
ATOM   4337  CG2 VAL B 121      -9.454   8.262   9.862  1.00 98.34           C  
ATOM   4338 HG21 VAL B 121      -8.602   7.947  10.465  1.00 98.34           H  
ATOM   4339 HG22 VAL B 121     -10.368   7.913  10.343  1.00 98.34           H  
ATOM   4340 HG23 VAL B 121      -9.385   7.805   8.875  1.00 98.34           H  
ATOM   4341  N   LEU B 122     -10.263  12.837  10.756  1.00 98.22           N  
ATOM   4342  H   LEU B 122     -11.157  12.536  10.395  1.00 98.22           H  
ATOM   4343  CA  LEU B 122      -9.996  14.278  10.875  1.00 98.22           C  
ATOM   4344  HA  LEU B 122      -9.071  14.503  10.345  1.00 98.22           H  
ATOM   4345  C   LEU B 122      -9.763  14.724  12.327  1.00 98.22           C  
ATOM   4346  CB  LEU B 122     -11.155  15.079  10.259  1.00 98.22           C  
ATOM   4347  HB2 LEU B 122     -11.116  16.098  10.645  1.00 98.22           H  
ATOM   4348  HB3 LEU B 122     -12.099  14.648  10.592  1.00 98.22           H  
ATOM   4349  O   LEU B 122      -8.761  15.388  12.604  1.00 98.22           O  
ATOM   4350  CG  LEU B 122     -11.150  15.157   8.726  1.00 98.22           C  
ATOM   4351  HG  LEU B 122     -11.110  14.157   8.295  1.00 98.22           H  
ATOM   4352  CD1 LEU B 122     -12.443  15.841   8.279  1.00 98.22           C  
ATOM   4353 HD11 LEU B 122     -12.430  15.982   7.198  1.00 98.22           H  
ATOM   4354 HD12 LEU B 122     -13.293  15.217   8.556  1.00 98.22           H  
ATOM   4355 HD13 LEU B 122     -12.531  16.814   8.762  1.00 98.22           H  
ATOM   4356  CD2 LEU B 122      -9.970  15.976   8.192  1.00 98.22           C  
ATOM   4357 HD21 LEU B 122      -9.969  16.969   8.642  1.00 98.22           H  
ATOM   4358 HD22 LEU B 122      -9.030  15.476   8.425  1.00 98.22           H  
ATOM   4359 HD23 LEU B 122     -10.039  16.074   7.109  1.00 98.22           H  
ATOM   4360  N   GLU B 123     -10.658  14.346  13.246  1.00 98.21           N  
ATOM   4361  H   GLU B 123     -11.452  13.798  12.949  1.00 98.21           H  
ATOM   4362  CA  GLU B 123     -10.532  14.678  14.675  1.00 98.21           C  
ATOM   4363  HA  GLU B 123     -10.449  15.758  14.798  1.00 98.21           H  
ATOM   4364  C   GLU B 123      -9.253  14.088  15.272  1.00 98.21           C  
ATOM   4365  CB  GLU B 123     -11.771  14.201  15.461  1.00 98.21           C  
ATOM   4366  HB2 GLU B 123     -11.996  13.166  15.204  1.00 98.21           H  
ATOM   4367  HB3 GLU B 123     -11.550  14.257  16.527  1.00 98.21           H  
ATOM   4368  O   GLU B 123      -8.433  14.808  15.841  1.00 98.21           O  
ATOM   4369  CG  GLU B 123     -12.991  15.089  15.176  1.00 98.21           C  
ATOM   4370  HG2 GLU B 123     -13.228  15.027  14.114  1.00 98.21           H  
ATOM   4371  HG3 GLU B 123     -12.707  16.117  15.400  1.00 98.21           H  
ATOM   4372  CD  GLU B 123     -14.255  14.756  15.992  1.00 98.21           C  
ATOM   4373  OE1 GLU B 123     -15.212  15.557  15.884  1.00 98.21           O  
ATOM   4374  OE2 GLU B 123     -14.307  13.724  16.711  1.00 98.21           O  
ATOM   4375  N   VAL B 124      -9.027  12.791  15.066  1.00 98.38           N  
ATOM   4376  H   VAL B 124      -9.718  12.257  14.558  1.00 98.38           H  
ATOM   4377  CA  VAL B 124      -7.891  12.086  15.666  1.00 98.38           C  
ATOM   4378  HA  VAL B 124      -7.843  12.361  16.720  1.00 98.38           H  
ATOM   4379  C   VAL B 124      -6.558  12.526  15.045  1.00 98.38           C  
ATOM   4380  CB  VAL B 124      -8.138  10.568  15.600  1.00 98.38           C  
ATOM   4381  HB  VAL B 124      -8.279  10.257  14.565  1.00 98.38           H  
ATOM   4382  O   VAL B 124      -5.549  12.606  15.745  1.00 98.38           O  
ATOM   4383  CG1 VAL B 124      -6.999   9.754  16.210  1.00 98.38           C  
ATOM   4384 HG11 VAL B 124      -6.057  10.013  15.727  1.00 98.38           H  
ATOM   4385 HG12 VAL B 124      -6.930   9.984  17.273  1.00 98.38           H  
ATOM   4386 HG13 VAL B 124      -7.184   8.688  16.079  1.00 98.38           H  
ATOM   4387  CG2 VAL B 124      -9.382  10.214  16.430  1.00 98.38           C  
ATOM   4388 HG21 VAL B 124     -10.284  10.628  15.980  1.00 98.38           H  
ATOM   4389 HG22 VAL B 124      -9.489   9.132  16.509  1.00 98.38           H  
ATOM   4390 HG23 VAL B 124      -9.283  10.625  17.435  1.00 98.38           H  
ATOM   4391  N   SER B 125      -6.527  12.904  13.762  1.00 98.52           N  
ATOM   4392  H   SER B 125      -7.355  12.791  13.195  1.00 98.52           H  
ATOM   4393  CA  SER B 125      -5.354  13.550  13.160  1.00 98.52           C  
ATOM   4394  HA  SER B 125      -4.480  12.921  13.335  1.00 98.52           H  
ATOM   4395  C   SER B 125      -5.050  14.908  13.796  1.00 98.52           C  
ATOM   4396  CB  SER B 125      -5.530  13.727  11.648  1.00 98.52           C  
ATOM   4397  HB2 SER B 125      -6.504  14.167  11.436  1.00 98.52           H  
ATOM   4398  HB3 SER B 125      -4.760  14.403  11.277  1.00 98.52           H  
ATOM   4399  O   SER B 125      -3.882  15.188  14.066  1.00 98.52           O  
ATOM   4400  OG  SER B 125      -5.402  12.489  10.976  1.00 98.52           O  
ATOM   4401  HG  SER B 125      -4.607  12.054  11.294  1.00 98.52           H  
ATOM   4402  N   TRP B 126      -6.063  15.740  14.075  1.00 98.08           N  
ATOM   4403  H   TRP B 126      -7.008  15.443  13.881  1.00 98.08           H  
ATOM   4404  CA  TRP B 126      -5.862  17.020  14.770  1.00 98.08           C  
ATOM   4405  HA  TRP B 126      -5.139  17.618  14.216  1.00 98.08           H  
ATOM   4406  C   TRP B 126      -5.281  16.809  16.173  1.00 98.08           C  
ATOM   4407  CB  TRP B 126      -7.184  17.801  14.847  1.00 98.08           C  
ATOM   4408  HB2 TRP B 126      -7.577  17.936  13.840  1.00 98.08           H  
ATOM   4409  HB3 TRP B 126      -7.920  17.227  15.410  1.00 98.08           H  
ATOM   4410  O   TRP B 126      -4.284  17.432  16.544  1.00 98.08           O  
ATOM   4411  CG  TRP B 126      -7.049  19.146  15.494  1.00 98.08           C  
ATOM   4412  CD1 TRP B 126      -7.060  19.392  16.825  1.00 98.08           C  
ATOM   4413  HD1 TRP B 126      -7.189  18.642  17.591  1.00 98.08           H  
ATOM   4414  CD2 TRP B 126      -6.815  20.434  14.858  1.00 98.08           C  
ATOM   4415  CE2 TRP B 126      -6.634  21.417  15.875  1.00 98.08           C  
ATOM   4416  CE3 TRP B 126      -6.727  20.868  13.519  1.00 98.08           C  
ATOM   4417  HE3 TRP B 126      -6.874  20.140  12.735  1.00 98.08           H  
ATOM   4418  NE1 TRP B 126      -6.801  20.730  17.057  1.00 98.08           N  
ATOM   4419  HE1 TRP B 126      -6.653  21.105  17.983  1.00 98.08           H  
ATOM   4420  CH2 TRP B 126      -6.319  23.169  14.229  1.00 98.08           C  
ATOM   4421  HH2 TRP B 126      -6.168  24.207  13.971  1.00 98.08           H  
ATOM   4422  CZ2 TRP B 126      -6.366  22.762  15.577  1.00 98.08           C  
ATOM   4423  HZ2 TRP B 126      -6.250  23.460  16.392  1.00 98.08           H  
ATOM   4424  CZ3 TRP B 126      -6.490  22.220  13.205  1.00 98.08           C  
ATOM   4425  HZ3 TRP B 126      -6.451  22.528  12.170  1.00 98.08           H  
ATOM   4426  N   GLU B 127      -5.865  15.881  16.929  1.00 97.83           N  
ATOM   4427  H   GLU B 127      -6.693  15.426  16.574  1.00 97.83           H  
ATOM   4428  CA  GLU B 127      -5.412  15.528  18.275  1.00 97.83           C  
ATOM   4429  HA  GLU B 127      -5.439  16.412  18.911  1.00 97.83           H  
ATOM   4430  C   GLU B 127      -3.972  14.994  18.280  1.00 97.83           C  
ATOM   4431  CB  GLU B 127      -6.355  14.470  18.859  1.00 97.83           C  
ATOM   4432  HB2 GLU B 127      -5.919  14.081  19.779  1.00 97.83           H  
ATOM   4433  HB3 GLU B 127      -6.429  13.651  18.143  1.00 97.83           H  
ATOM   4434  O   GLU B 127      -3.195  15.336  19.172  1.00 97.83           O  
ATOM   4435  CG  GLU B 127      -7.761  15.009  19.179  1.00 97.83           C  
ATOM   4436  HG2 GLU B 127      -8.146  15.567  18.325  1.00 97.83           H  
ATOM   4437  HG3 GLU B 127      -7.679  15.704  20.015  1.00 97.83           H  
ATOM   4438  CD  GLU B 127      -8.758  13.892  19.538  1.00 97.83           C  
ATOM   4439  OE1 GLU B 127      -9.937  14.226  19.802  1.00 97.83           O  
ATOM   4440  OE2 GLU B 127      -8.338  12.711  19.573  1.00 97.83           O  
ATOM   4441  N   ALA B 128      -3.572  14.200  17.279  1.00 98.32           N  
ATOM   4442  H   ALA B 128      -4.253  13.911  16.592  1.00 98.32           H  
ATOM   4443  CA  ALA B 128      -2.209  13.677  17.182  1.00 98.32           C  
ATOM   4444  HA  ALA B 128      -1.994  13.124  18.096  1.00 98.32           H  
ATOM   4445  C   ALA B 128      -1.157  14.797  17.068  1.00 98.32           C  
ATOM   4446  CB  ALA B 128      -2.127  12.696  16.005  1.00 98.32           C  
ATOM   4447  HB1 ALA B 128      -2.294  13.224  15.065  1.00 98.32           H  
ATOM   4448  HB2 ALA B 128      -1.142  12.232  15.982  1.00 98.32           H  
ATOM   4449  HB3 ALA B 128      -2.882  11.918  16.115  1.00 98.32           H  
ATOM   4450  O   ALA B 128      -0.108  14.710  17.711  1.00 98.32           O  
ATOM   4451  N   PHE B 129      -1.446  15.870  16.320  1.00 97.32           N  
ATOM   4452  H   PHE B 129      -2.328  15.885  15.828  1.00 97.32           H  
ATOM   4453  CA  PHE B 129      -0.586  17.059  16.251  1.00 97.32           C  
ATOM   4454  HA  PHE B 129       0.432  16.755  16.008  1.00 97.32           H  
ATOM   4455  C   PHE B 129      -0.520  17.804  17.583  1.00 97.32           C  
ATOM   4456  CB  PHE B 129      -1.091  18.015  15.168  1.00 97.32           C  
ATOM   4457  HB2 PHE B 129      -2.178  18.069  15.211  1.00 97.32           H  
ATOM   4458  HB3 PHE B 129      -0.705  19.013  15.373  1.00 97.32           H  
ATOM   4459  O   PHE B 129       0.571  18.091  18.079  1.00 97.32           O  
ATOM   4460  CG  PHE B 129      -0.653  17.656  13.773  1.00 97.32           C  
ATOM   4461  CD1 PHE B 129       0.691  17.829  13.402  1.00 97.32           C  
ATOM   4462  HD1 PHE B 129       1.406  18.204  14.119  1.00 97.32           H  
ATOM   4463  CD2 PHE B 129      -1.583  17.181  12.836  1.00 97.32           C  
ATOM   4464  HD2 PHE B 129      -2.623  17.076  13.105  1.00 97.32           H  
ATOM   4465  CE1 PHE B 129       1.112  17.509  12.103  1.00 97.32           C  
ATOM   4466  HE1 PHE B 129       2.143  17.655  11.816  1.00 97.32           H  
ATOM   4467  CE2 PHE B 129      -1.158  16.848  11.543  1.00 97.32           C  
ATOM   4468  HE2 PHE B 129      -1.884  16.500  10.823  1.00 97.32           H  
ATOM   4469  CZ  PHE B 129       0.191  16.998  11.176  1.00 97.32           C  
ATOM   4470  HZ  PHE B 129       0.519  16.738  10.181  1.00 97.32           H  
ATOM   4471  N   GLU B 130      -1.674  18.070  18.203  1.00 95.20           N  
ATOM   4472  H   GLU B 130      -2.540  17.807  17.756  1.00 95.20           H  
ATOM   4473  CA  GLU B 130      -1.713  18.767  19.492  1.00 95.20           C  
ATOM   4474  HA  GLU B 130      -1.240  19.742  19.376  1.00 95.20           H  
ATOM   4475  C   GLU B 130      -0.941  18.012  20.579  1.00 95.20           C  
ATOM   4476  CB  GLU B 130      -3.160  18.960  19.960  1.00 95.20           C  
ATOM   4477  HB2 GLU B 130      -3.135  19.266  21.006  1.00 95.20           H  
ATOM   4478  HB3 GLU B 130      -3.703  18.017  19.894  1.00 95.20           H  
ATOM   4479  O   GLU B 130      -0.285  18.631  21.426  1.00 95.20           O  
ATOM   4480  CG  GLU B 130      -3.894  20.044  19.163  1.00 95.20           C  
ATOM   4481  HG2 GLU B 130      -4.112  19.675  18.161  1.00 95.20           H  
ATOM   4482  HG3 GLU B 130      -3.236  20.908  19.069  1.00 95.20           H  
ATOM   4483  CD  GLU B 130      -5.192  20.493  19.849  1.00 95.20           C  
ATOM   4484  OE1 GLU B 130      -5.625  21.632  19.547  1.00 95.20           O  
ATOM   4485  OE2 GLU B 130      -5.720  19.753  20.708  1.00 95.20           O  
ATOM   4486  N   ARG B 131      -0.994  16.678  20.548  1.00 95.93           N  
ATOM   4487  H   ARG B 131      -1.589  16.256  19.850  1.00 95.93           H  
ATOM   4488  CA  ARG B 131      -0.275  15.796  21.474  1.00 95.93           C  
ATOM   4489  HA  ARG B 131      -0.328  16.213  22.479  1.00 95.93           H  
ATOM   4490  C   ARG B 131       1.220  15.691  21.170  1.00 95.93           C  
ATOM   4491  CB  ARG B 131      -0.958  14.424  21.480  1.00 95.93           C  
ATOM   4492  HB2 ARG B 131      -0.346  13.730  22.057  1.00 95.93           H  
ATOM   4493  HB3 ARG B 131      -1.037  14.050  20.459  1.00 95.93           H  
ATOM   4494  O   ARG B 131       1.980  15.424  22.091  1.00 95.93           O  
ATOM   4495  CG  ARG B 131      -2.358  14.515  22.118  1.00 95.93           C  
ATOM   4496  HG2 ARG B 131      -2.257  14.812  23.162  1.00 95.93           H  
ATOM   4497  HG3 ARG B 131      -2.962  15.274  21.621  1.00 95.93           H  
ATOM   4498  CD  ARG B 131      -3.102  13.182  22.044  1.00 95.93           C  
ATOM   4499  HD2 ARG B 131      -4.128  13.319  22.385  1.00 95.93           H  
ATOM   4500  HD3 ARG B 131      -3.138  12.852  21.005  1.00 95.93           H  
ATOM   4501  NE  ARG B 131      -2.411  12.184  22.863  1.00 95.93           N  
ATOM   4502  HE  ARG B 131      -1.748  11.607  22.364  1.00 95.93           H  
ATOM   4503  NH1 ARG B 131      -3.516  12.458  24.870  1.00 95.93           N  
ATOM   4504 HH11 ARG B 131      -4.296  12.914  24.418  1.00 95.93           H  
ATOM   4505 HH12 ARG B 131      -3.598  12.032  25.782  1.00 95.93           H  
ATOM   4506  NH2 ARG B 131      -1.622  11.308  24.761  1.00 95.93           N  
ATOM   4507 HH21 ARG B 131      -1.714  11.118  25.749  1.00 95.93           H  
ATOM   4508 HH22 ARG B 131      -0.782  11.000  24.294  1.00 95.93           H  
ATOM   4509  CZ  ARG B 131      -2.526  12.005  24.160  1.00 95.93           C  
ATOM   4510  N   ALA B 132       1.644  15.965  19.936  1.00 96.14           N  
ATOM   4511  H   ALA B 132       0.956  16.133  19.216  1.00 96.14           H  
ATOM   4512  CA  ALA B 132       3.056  16.113  19.574  1.00 96.14           C  
ATOM   4513  HA  ALA B 132       3.634  15.353  20.099  1.00 96.14           H  
ATOM   4514  C   ALA B 132       3.650  17.480  19.967  1.00 96.14           C  
ATOM   4515  CB  ALA B 132       3.201  15.882  18.065  1.00 96.14           C  
ATOM   4516  HB1 ALA B 132       4.259  15.830  17.809  1.00 96.14           H  
ATOM   4517  HB2 ALA B 132       2.740  16.700  17.513  1.00 96.14           H  
ATOM   4518  HB3 ALA B 132       2.724  14.946  17.774  1.00 96.14           H  
ATOM   4519  O   ALA B 132       4.848  17.703  19.808  1.00 96.14           O  
ATOM   4520  N   GLY B 133       2.821  18.424  20.432  1.00 94.80           N  
ATOM   4521  H   GLY B 133       1.843  18.192  20.534  1.00 94.80           H  
ATOM   4522  CA  GLY B 133       3.236  19.813  20.636  1.00 94.80           C  
ATOM   4523  HA2 GLY B 133       4.182  19.834  21.177  1.00 94.80           H  
ATOM   4524  HA3 GLY B 133       2.479  20.321  21.234  1.00 94.80           H  
ATOM   4525  C   GLY B 133       3.417  20.591  19.326  1.00 94.80           C  
ATOM   4526  O   GLY B 133       4.041  21.650  19.329  1.00 94.80           O  
ATOM   4527  N   ILE B 134       2.861  20.094  18.216  1.00 94.50           N  
ATOM   4528  H   ILE B 134       2.305  19.255  18.290  1.00 94.50           H  
ATOM   4529  CA  ILE B 134       2.939  20.732  16.901  1.00 94.50           C  
ATOM   4530  HA  ILE B 134       3.724  21.488  16.915  1.00 94.50           H  
ATOM   4531  C   ILE B 134       1.613  21.429  16.614  1.00 94.50           C  
ATOM   4532  CB  ILE B 134       3.319  19.709  15.812  1.00 94.50           C  
ATOM   4533  HB  ILE B 134       2.613  18.880  15.871  1.00 94.50           H  
ATOM   4534  O   ILE B 134       0.538  20.838  16.700  1.00 94.50           O  
ATOM   4535  CG1 ILE B 134       4.745  19.164  16.055  1.00 94.50           C  
ATOM   4536 HG12 ILE B 134       4.895  18.950  17.113  1.00 94.50           H  
ATOM   4537 HG13 ILE B 134       5.479  19.915  15.761  1.00 94.50           H  
ATOM   4538  CG2 ILE B 134       3.234  20.343  14.406  1.00 94.50           C  
ATOM   4539 HG21 ILE B 134       2.210  20.635  14.173  1.00 94.50           H  
ATOM   4540 HG22 ILE B 134       3.881  21.218  14.345  1.00 94.50           H  
ATOM   4541 HG23 ILE B 134       3.545  19.627  13.645  1.00 94.50           H  
ATOM   4542  CD1 ILE B 134       5.023  17.864  15.295  1.00 94.50           C  
ATOM   4543 HD11 ILE B 134       6.013  17.492  15.557  1.00 94.50           H  
ATOM   4544 HD12 ILE B 134       4.286  17.118  15.593  1.00 94.50           H  
ATOM   4545 HD13 ILE B 134       4.976  18.017  14.216  1.00 94.50           H  
ATOM   4546  N   LYS B 135       1.689  22.703  16.236  1.00 93.42           N  
ATOM   4547  H   LYS B 135       2.609  23.106  16.128  1.00 93.42           H  
ATOM   4548  CA  LYS B 135       0.525  23.512  15.881  1.00 93.42           C  
ATOM   4549  HA  LYS B 135      -0.269  23.295  16.595  1.00 93.42           H  
ATOM   4550  C   LYS B 135       0.087  23.130  14.461  1.00 93.42           C  
ATOM   4551  CB  LYS B 135       0.942  24.978  16.040  1.00 93.42           C  
ATOM   4552  HB2 LYS B 135       1.495  25.050  16.977  1.00 93.42           H  
ATOM   4553  HB3 LYS B 135       1.627  25.256  15.239  1.00 93.42           H  
ATOM   4554  O   LYS B 135       0.846  23.380  13.533  1.00 93.42           O  
ATOM   4555  CG  LYS B 135      -0.211  25.985  16.103  1.00 93.42           C  
ATOM   4556  HG2 LYS B 135      -0.998  25.600  16.751  1.00 93.42           H  
ATOM   4557  HG3 LYS B 135      -0.607  26.159  15.103  1.00 93.42           H  
ATOM   4558  CD  LYS B 135       0.365  27.283  16.695  1.00 93.42           C  
ATOM   4559  HD2 LYS B 135       1.280  27.548  16.166  1.00 93.42           H  
ATOM   4560  HD3 LYS B 135       0.634  27.073  17.731  1.00 93.42           H  
ATOM   4561  CE  LYS B 135      -0.569  28.493  16.663  1.00 93.42           C  
ATOM   4562  HE2 LYS B 135      -1.593  28.147  16.808  1.00 93.42           H  
ATOM   4563  HE3 LYS B 135      -0.493  28.974  15.688  1.00 93.42           H  
ATOM   4564  NZ  LYS B 135      -0.242  29.437  17.757  1.00 93.42           N  
ATOM   4565  HZ1 LYS B 135      -0.732  30.316  17.670  1.00 93.42           H  
ATOM   4566  HZ2 LYS B 135      -0.531  29.017  18.629  1.00 93.42           H  
ATOM   4567  HZ3 LYS B 135       0.752  29.605  17.827  1.00 93.42           H  
ATOM   4568  N   PRO B 136      -1.117  22.586  14.224  1.00 91.45           N  
ATOM   4569  CA  PRO B 136      -1.475  22.067  12.899  1.00 91.45           C  
ATOM   4570  HA  PRO B 136      -0.853  21.198  12.687  1.00 91.45           H  
ATOM   4571  C   PRO B 136      -1.333  23.069  11.744  1.00 91.45           C  
ATOM   4572  CB  PRO B 136      -2.922  21.620  13.040  1.00 91.45           C  
ATOM   4573  HB2 PRO B 136      -3.604  22.443  12.829  1.00 91.45           H  
ATOM   4574  HB3 PRO B 136      -3.102  20.775  12.375  1.00 91.45           H  
ATOM   4575  O   PRO B 136      -0.965  22.704  10.635  1.00 91.45           O  
ATOM   4576  CG  PRO B 136      -3.036  21.221  14.507  1.00 91.45           C  
ATOM   4577  HG2 PRO B 136      -4.061  21.282  14.875  1.00 91.45           H  
ATOM   4578  HG3 PRO B 136      -2.651  20.209  14.637  1.00 91.45           H  
ATOM   4579  CD  PRO B 136      -2.121  22.214  15.212  1.00 91.45           C  
ATOM   4580  HD2 PRO B 136      -2.688  23.096  15.511  1.00 91.45           H  
ATOM   4581  HD3 PRO B 136      -1.683  21.738  16.090  1.00 91.45           H  
ATOM   4582  N   GLY B 137      -1.575  24.358  12.001  1.00 90.76           N  
ATOM   4583  H   GLY B 137      -1.882  24.613  12.929  1.00 90.76           H  
ATOM   4584  CA  GLY B 137      -1.384  25.405  10.996  1.00 90.76           C  
ATOM   4585  HA2 GLY B 137      -1.777  26.345  11.384  1.00 90.76           H  
ATOM   4586  HA3 GLY B 137      -1.942  25.143  10.097  1.00 90.76           H  
ATOM   4587  C   GLY B 137       0.078  25.641  10.588  1.00 90.76           C  
ATOM   4588  O   GLY B 137       0.307  26.157   9.499  1.00 90.76           O  
ATOM   4589  N   SER B 138       1.066  25.262  11.413  1.00 91.93           N  
ATOM   4590  H   SER B 138       0.849  24.719  12.236  1.00 91.93           H  
ATOM   4591  CA  SER B 138       2.492  25.478  11.116  1.00 91.93           C  
ATOM   4592  HA  SER B 138       2.600  26.471  10.679  1.00 91.93           H  
ATOM   4593  C   SER B 138       3.061  24.494  10.096  1.00 91.93           C  
ATOM   4594  CB  SER B 138       3.346  25.446  12.391  1.00 91.93           C  
ATOM   4595  HB2 SER B 138       2.885  26.084  13.145  1.00 91.93           H  
ATOM   4596  HB3 SER B 138       4.334  25.848  12.165  1.00 91.93           H  
ATOM   4597  O   SER B 138       4.145  24.728   9.575  1.00 91.93           O  
ATOM   4598  OG  SER B 138       3.501  24.143  12.917  1.00 91.93           O  
ATOM   4599  HG  SER B 138       4.116  23.652  12.368  1.00 91.93           H  
ATOM   4600  N   VAL B 139       2.351  23.399   9.821  1.00 92.46           N  
ATOM   4601  H   VAL B 139       1.491  23.250  10.331  1.00 92.46           H  
ATOM   4602  CA  VAL B 139       2.749  22.368   8.848  1.00 92.46           C  
ATOM   4603  HA  VAL B 139       3.787  22.543   8.565  1.00 92.46           H  
ATOM   4604  C   VAL B 139       1.961  22.458   7.533  1.00 92.46           C  
ATOM   4605  CB  VAL B 139       2.702  20.962   9.477  1.00 92.46           C  
ATOM   4606  HB  VAL B 139       2.845  20.216   8.695  1.00 92.46           H  
ATOM   4607  O   VAL B 139       2.115  21.616   6.646  1.00 92.46           O  
ATOM   4608  CG1 VAL B 139       3.825  20.783  10.506  1.00 92.46           C  
ATOM   4609 HG11 VAL B 139       3.807  19.763  10.889  1.00 92.46           H  
ATOM   4610 HG12 VAL B 139       3.706  21.480  11.335  1.00 92.46           H  
ATOM   4611 HG13 VAL B 139       4.789  20.953  10.026  1.00 92.46           H  
ATOM   4612  CG2 VAL B 139       1.371  20.685  10.183  1.00 92.46           C  
ATOM   4613 HG21 VAL B 139       1.277  19.614  10.363  1.00 92.46           H  
ATOM   4614 HG22 VAL B 139       0.541  21.015   9.559  1.00 92.46           H  
ATOM   4615 HG23 VAL B 139       1.322  21.206  11.139  1.00 92.46           H  
ATOM   4616  N   ARG B 140       1.136  23.498   7.361  1.00 93.93           N  
ATOM   4617  H   ARG B 140       1.096  24.190   8.095  1.00 93.93           H  
ATOM   4618  CA  ARG B 140       0.436  23.776   6.100  1.00 93.93           C  
ATOM   4619  HA  ARG B 140      -0.119  22.883   5.815  1.00 93.93           H  
ATOM   4620  C   ARG B 140       1.446  24.091   4.992  1.00 93.93           C  
ATOM   4621  CB  ARG B 140      -0.552  24.930   6.322  1.00 93.93           C  
ATOM   4622  HB2 ARG B 140      -0.000  25.846   6.533  1.00 93.93           H  
ATOM   4623  HB3 ARG B 140      -1.165  24.691   7.191  1.00 93.93           H  
ATOM   4624  O   ARG B 140       2.358  24.885   5.195  1.00 93.93           O  
ATOM   4625  CG  ARG B 140      -1.478  25.157   5.117  1.00 93.93           C  
ATOM   4626  HG2 ARG B 140      -1.985  24.221   4.880  1.00 93.93           H  
ATOM   4627  HG3 ARG B 140      -0.901  25.470   4.247  1.00 93.93           H  
ATOM   4628  CD  ARG B 140      -2.525  26.230   5.445  1.00 93.93           C  
ATOM   4629  HD2 ARG B 140      -2.044  27.207   5.401  1.00 93.93           H  
ATOM   4630  HD3 ARG B 140      -2.877  26.088   6.467  1.00 93.93           H  
ATOM   4631  NE  ARG B 140      -3.677  26.204   4.518  1.00 93.93           N  
ATOM   4632  HE  ARG B 140      -3.610  26.782   3.692  1.00 93.93           H  
ATOM   4633  NH1 ARG B 140      -4.984  24.714   5.689  1.00 93.93           N  
ATOM   4634 HH11 ARG B 140      -5.776  24.087   5.713  1.00 93.93           H  
ATOM   4635 HH12 ARG B 140      -4.173  24.439   6.224  1.00 93.93           H  
ATOM   4636  NH2 ARG B 140      -5.806  25.693   3.870  1.00 93.93           N  
ATOM   4637 HH21 ARG B 140      -5.716  26.276   3.051  1.00 93.93           H  
ATOM   4638 HH22 ARG B 140      -6.620  25.104   3.977  1.00 93.93           H  
ATOM   4639  CZ  ARG B 140      -4.813  25.545   4.698  1.00 93.93           C  
ATOM   4640  N   GLY B 141       1.264  23.497   3.816  1.00 94.19           N  
ATOM   4641  H   GLY B 141       0.512  22.829   3.722  1.00 94.19           H  
ATOM   4642  CA  GLY B 141       2.153  23.655   2.661  1.00 94.19           C  
ATOM   4643  HA2 GLY B 141       1.627  23.321   1.767  1.00 94.19           H  
ATOM   4644  HA3 GLY B 141       2.408  24.708   2.538  1.00 94.19           H  
ATOM   4645  C   GLY B 141       3.458  22.861   2.756  1.00 94.19           C  
ATOM   4646  O   GLY B 141       4.360  23.091   1.958  1.00 94.19           O  
ATOM   4647  N   THR B 142       3.588  21.958   3.732  1.00 96.36           N  
ATOM   4648  H   THR B 142       2.806  21.796   4.350  1.00 96.36           H  
ATOM   4649  CA  THR B 142       4.759  21.077   3.856  1.00 96.36           C  
ATOM   4650  HA  THR B 142       5.614  21.561   3.384  1.00 96.36           H  
ATOM   4651  C   THR B 142       4.543  19.757   3.121  1.00 96.36           C  
ATOM   4652  CB  THR B 142       5.150  20.818   5.319  1.00 96.36           C  
ATOM   4653  HB  THR B 142       6.081  20.251   5.327  1.00 96.36           H  
ATOM   4654  O   THR B 142       3.410  19.358   2.846  1.00 96.36           O  
ATOM   4655  CG2 THR B 142       5.382  22.110   6.105  1.00 96.36           C  
ATOM   4656 HG21 THR B 142       6.158  22.699   5.616  1.00 96.36           H  
ATOM   4657 HG22 THR B 142       5.712  21.863   7.114  1.00 96.36           H  
ATOM   4658 HG23 THR B 142       4.471  22.706   6.154  1.00 96.36           H  
ATOM   4659  OG1 THR B 142       4.161  20.054   5.970  1.00 96.36           O  
ATOM   4660  HG1 THR B 142       3.416  20.631   6.153  1.00 96.36           H  
ATOM   4661  N   ASP B 143       5.631  19.035   2.868  1.00 97.72           N  
ATOM   4662  H   ASP B 143       6.521  19.356   3.220  1.00 97.72           H  
ATOM   4663  CA  ASP B 143       5.653  17.693   2.273  1.00 97.72           C  
ATOM   4664  HA  ASP B 143       4.963  17.688   1.429  1.00 97.72           H  
ATOM   4665  C   ASP B 143       5.171  16.587   3.237  1.00 97.72           C  
ATOM   4666  CB  ASP B 143       7.063  17.415   1.713  1.00 97.72           C  
ATOM   4667  HB2 ASP B 143       7.056  16.461   1.186  1.00 97.72           H  
ATOM   4668  HB3 ASP B 143       7.305  18.188   0.983  1.00 97.72           H  
ATOM   4669  O   ASP B 143       5.560  15.431   3.101  1.00 97.72           O  
ATOM   4670  CG  ASP B 143       8.165  17.387   2.782  1.00 97.72           C  
ATOM   4671  OD1 ASP B 143       7.845  17.520   3.986  1.00 97.72           O  
ATOM   4672  OD2 ASP B 143       9.352  17.277   2.420  1.00 97.72           O  
ATOM   4673  N   THR B 144       4.320  16.911   4.218  1.00 98.43           N  
ATOM   4674  H   THR B 144       3.997  17.867   4.264  1.00 98.43           H  
ATOM   4675  CA  THR B 144       3.774  15.920   5.155  1.00 98.43           C  
ATOM   4676  HA  THR B 144       4.621  15.442   5.647  1.00 98.43           H  
ATOM   4677  C   THR B 144       2.971  14.857   4.394  1.00 98.43           C  
ATOM   4678  CB  THR B 144       2.912  16.576   6.244  1.00 98.43           C  
ATOM   4679  HB  THR B 144       2.087  17.110   5.772  1.00 98.43           H  
ATOM   4680  O   THR B 144       2.048  15.189   3.651  1.00 98.43           O  
ATOM   4681  CG2 THR B 144       2.346  15.569   7.249  1.00 98.43           C  
ATOM   4682 HG21 THR B 144       1.816  16.105   8.036  1.00 98.43           H  
ATOM   4683 HG22 THR B 144       3.155  14.987   7.691  1.00 98.43           H  
ATOM   4684 HG23 THR B 144       1.641  14.898   6.757  1.00 98.43           H  
ATOM   4685  OG1 THR B 144       3.675  17.480   7.013  1.00 98.43           O  
ATOM   4686  HG1 THR B 144       3.945  18.223   6.468  1.00 98.43           H  
ATOM   4687  N   GLY B 145       3.305  13.578   4.562  1.00 98.69           N  
ATOM   4688  H   GLY B 145       4.063  13.374   5.197  1.00 98.69           H  
ATOM   4689  CA  GLY B 145       2.574  12.466   3.947  1.00 98.69           C  
ATOM   4690  HA2 GLY B 145       3.259  11.640   3.754  1.00 98.69           H  
ATOM   4691  HA3 GLY B 145       2.174  12.786   2.985  1.00 98.69           H  
ATOM   4692  C   GLY B 145       1.411  11.962   4.811  1.00 98.69           C  
ATOM   4693  O   GLY B 145       1.414  12.139   6.029  1.00 98.69           O  
ATOM   4694  N   VAL B 146       0.425  11.302   4.199  1.00 98.88           N  
ATOM   4695  H   VAL B 146       0.507  11.169   3.201  1.00 98.88           H  
ATOM   4696  CA  VAL B 146      -0.732  10.693   4.879  1.00 98.88           C  
ATOM   4697  HA  VAL B 146      -0.536  10.669   5.951  1.00 98.88           H  
ATOM   4698  C   VAL B 146      -0.927   9.252   4.404  1.00 98.88           C  
ATOM   4699  CB  VAL B 146      -2.023  11.513   4.674  1.00 98.88           C  
ATOM   4700  HB  VAL B 146      -2.271  11.542   3.613  1.00 98.88           H  
ATOM   4701  O   VAL B 146      -1.272   9.005   3.251  1.00 98.88           O  
ATOM   4702  CG1 VAL B 146      -3.202  10.886   5.436  1.00 98.88           C  
ATOM   4703 HG11 VAL B 146      -2.970  10.826   6.500  1.00 98.88           H  
ATOM   4704 HG12 VAL B 146      -3.411   9.887   5.054  1.00 98.88           H  
ATOM   4705 HG13 VAL B 146      -4.094  11.496   5.293  1.00 98.88           H  
ATOM   4706  CG2 VAL B 146      -1.875  12.956   5.174  1.00 98.88           C  
ATOM   4707 HG21 VAL B 146      -1.598  12.966   6.228  1.00 98.88           H  
ATOM   4708 HG22 VAL B 146      -1.108  13.474   4.599  1.00 98.88           H  
ATOM   4709 HG23 VAL B 146      -2.816  13.489   5.037  1.00 98.88           H  
ATOM   4710  N   PHE B 147      -0.763   8.294   5.312  1.00 98.72           N  
ATOM   4711  H   PHE B 147      -0.514   8.569   6.251  1.00 98.72           H  
ATOM   4712  CA  PHE B 147      -0.814   6.859   5.029  1.00 98.72           C  
ATOM   4713  HA  PHE B 147      -1.107   6.688   3.993  1.00 98.72           H  
ATOM   4714  C   PHE B 147      -1.844   6.202   5.945  1.00 98.72           C  
ATOM   4715  CB  PHE B 147       0.578   6.244   5.237  1.00 98.72           C  
ATOM   4716  HB2 PHE B 147       0.862   6.345   6.284  1.00 98.72           H  
ATOM   4717  HB3 PHE B 147       0.519   5.177   5.021  1.00 98.72           H  
ATOM   4718  O   PHE B 147      -1.641   6.118   7.158  1.00 98.72           O  
ATOM   4719  CG  PHE B 147       1.677   6.852   4.389  1.00 98.72           C  
ATOM   4720  CD1 PHE B 147       2.149   6.172   3.255  1.00 98.72           C  
ATOM   4721  HD1 PHE B 147       1.734   5.208   2.999  1.00 98.72           H  
ATOM   4722  CD2 PHE B 147       2.268   8.076   4.760  1.00 98.72           C  
ATOM   4723  HD2 PHE B 147       1.939   8.587   5.653  1.00 98.72           H  
ATOM   4724  CE1 PHE B 147       3.184   6.729   2.483  1.00 98.72           C  
ATOM   4725  HE1 PHE B 147       3.599   6.185   1.649  1.00 98.72           H  
ATOM   4726  CE2 PHE B 147       3.275   8.646   3.965  1.00 98.72           C  
ATOM   4727  HE2 PHE B 147       3.722   9.588   4.248  1.00 98.72           H  
ATOM   4728  CZ  PHE B 147       3.712   7.987   2.807  1.00 98.72           C  
ATOM   4729  HZ  PHE B 147       4.474   8.431   2.185  1.00 98.72           H  
ATOM   4730  N   MET B 148      -2.961   5.738   5.388  1.00 98.67           N  
ATOM   4731  H   MET B 148      -3.072   5.806   4.386  1.00 98.67           H  
ATOM   4732  CA  MET B 148      -4.070   5.205   6.185  1.00 98.67           C  
ATOM   4733  HA  MET B 148      -3.775   5.145   7.233  1.00 98.67           H  
ATOM   4734  C   MET B 148      -4.440   3.786   5.767  1.00 98.67           C  
ATOM   4735  CB  MET B 148      -5.279   6.151   6.109  1.00 98.67           C  
ATOM   4736  HB2 MET B 148      -6.142   5.670   6.569  1.00 98.67           H  
ATOM   4737  HB3 MET B 148      -5.515   6.352   5.064  1.00 98.67           H  
ATOM   4738  O   MET B 148      -4.552   3.487   4.584  1.00 98.67           O  
ATOM   4739  CG  MET B 148      -5.017   7.478   6.836  1.00 98.67           C  
ATOM   4740  HG2 MET B 148      -5.843   8.157   6.625  1.00 98.67           H  
ATOM   4741  HG3 MET B 148      -4.108   7.930   6.438  1.00 98.67           H  
ATOM   4742  SD  MET B 148      -4.854   7.333   8.640  1.00 98.67           S  
ATOM   4743  CE  MET B 148      -4.424   9.048   9.041  1.00 98.67           C  
ATOM   4744  HE1 MET B 148      -4.338   9.160  10.122  1.00 98.67           H  
ATOM   4745  HE2 MET B 148      -5.197   9.720   8.669  1.00 98.67           H  
ATOM   4746  HE3 MET B 148      -3.471   9.300   8.577  1.00 98.67           H  
ATOM   4747  N   GLY B 149      -4.669   2.913   6.746  1.00 98.68           N  
ATOM   4748  H   GLY B 149      -4.461   3.198   7.693  1.00 98.68           H  
ATOM   4749  CA  GLY B 149      -5.311   1.620   6.543  1.00 98.68           C  
ATOM   4750  HA2 GLY B 149      -5.097   1.251   5.539  1.00 98.68           H  
ATOM   4751  HA3 GLY B 149      -4.910   0.910   7.266  1.00 98.68           H  
ATOM   4752  C   GLY B 149      -6.821   1.711   6.755  1.00 98.68           C  
ATOM   4753  O   GLY B 149      -7.258   1.945   7.882  1.00 98.68           O  
ATOM   4754  N   ALA B 150      -7.620   1.518   5.707  1.00 98.07           N  
ATOM   4755  H   ALA B 150      -7.219   1.290   4.809  1.00 98.07           H  
ATOM   4756  CA  ALA B 150      -9.080   1.537   5.808  1.00 98.07           C  
ATOM   4757  HA  ALA B 150      -9.380   1.037   6.729  1.00 98.07           H  
ATOM   4758  C   ALA B 150      -9.739   0.796   4.637  1.00 98.07           C  
ATOM   4759  CB  ALA B 150      -9.572   2.993   5.869  1.00 98.07           C  
ATOM   4760  HB1 ALA B 150      -9.087   3.521   6.691  1.00 98.07           H  
ATOM   4761  HB2 ALA B 150     -10.649   3.013   6.035  1.00 98.07           H  
ATOM   4762  HB3 ALA B 150      -9.347   3.502   4.933  1.00 98.07           H  
ATOM   4763  O   ALA B 150      -9.124   0.568   3.599  1.00 98.07           O  
ATOM   4764  N   TYR B 151     -11.015   0.463   4.805  1.00 93.83           N  
ATOM   4765  H   TYR B 151     -11.460   0.684   5.685  1.00 93.83           H  
ATOM   4766  CA  TYR B 151     -11.884  -0.097   3.771  1.00 93.83           C  
ATOM   4767  HA  TYR B 151     -11.599   0.332   2.810  1.00 93.83           H  
ATOM   4768  C   TYR B 151     -13.346   0.302   4.047  1.00 93.83           C  
ATOM   4769  CB  TYR B 151     -11.682  -1.618   3.689  1.00 93.83           C  
ATOM   4770  HB2 TYR B 151     -10.756  -1.793   3.142  1.00 93.83           H  
ATOM   4771  HB3 TYR B 151     -12.471  -2.082   3.098  1.00 93.83           H  
ATOM   4772  O   TYR B 151     -13.645   0.828   5.125  1.00 93.83           O  
ATOM   4773  CG  TYR B 151     -11.597  -2.343   5.013  1.00 93.83           C  
ATOM   4774  CD1 TYR B 151     -10.332  -2.744   5.477  1.00 93.83           C  
ATOM   4775  HD1 TYR B 151      -9.449  -2.504   4.904  1.00 93.83           H  
ATOM   4776  CD2 TYR B 151     -12.761  -2.660   5.744  1.00 93.83           C  
ATOM   4777  HD2 TYR B 151     -13.732  -2.347   5.388  1.00 93.83           H  
ATOM   4778  CE1 TYR B 151     -10.229  -3.522   6.636  1.00 93.83           C  
ATOM   4779  HE1 TYR B 151      -9.259  -3.863   6.967  1.00 93.83           H  
ATOM   4780  CE2 TYR B 151     -12.659  -3.433   6.917  1.00 93.83           C  
ATOM   4781  HE2 TYR B 151     -13.539  -3.731   7.466  1.00 93.83           H  
ATOM   4782  OH  TYR B 151     -11.277  -4.773   8.352  1.00 93.83           O  
ATOM   4783  HH  TYR B 151     -10.380  -5.108   8.412  1.00 93.83           H  
ATOM   4784  CZ  TYR B 151     -11.393  -3.892   7.334  1.00 93.83           C  
ATOM   4785  N   PRO B 152     -14.276   0.124   3.091  1.00 90.62           N  
ATOM   4786  CA  PRO B 152     -15.648   0.599   3.246  1.00 90.62           C  
ATOM   4787  HA  PRO B 152     -15.621   1.672   3.438  1.00 90.62           H  
ATOM   4788  C   PRO B 152     -16.391  -0.108   4.390  1.00 90.62           C  
ATOM   4789  CB  PRO B 152     -16.338   0.355   1.898  1.00 90.62           C  
ATOM   4790  HB2 PRO B 152     -16.948  -0.548   1.937  1.00 90.62           H  
ATOM   4791  HB3 PRO B 152     -16.953   1.207   1.607  1.00 90.62           H  
ATOM   4792  O   PRO B 152     -16.536  -1.327   4.382  1.00 90.62           O  
ATOM   4793  CG  PRO B 152     -15.197   0.134   0.911  1.00 90.62           C  
ATOM   4794  HG2 PRO B 152     -15.491  -0.592   0.153  1.00 90.62           H  
ATOM   4795  HG3 PRO B 152     -14.898   1.082   0.466  1.00 90.62           H  
ATOM   4796  CD  PRO B 152     -14.070  -0.428   1.762  1.00 90.62           C  
ATOM   4797  HD2 PRO B 152     -14.167  -1.513   1.806  1.00 90.62           H  
ATOM   4798  HD3 PRO B 152     -13.105  -0.155   1.336  1.00 90.62           H  
ATOM   4799  N   GLY B 153     -16.947   0.665   5.329  1.00 87.47           N  
ATOM   4800  H   GLY B 153     -16.706   1.646   5.340  1.00 87.47           H  
ATOM   4801  CA  GLY B 153     -17.803   0.158   6.416  1.00 87.47           C  
ATOM   4802  HA2 GLY B 153     -17.415  -0.800   6.764  1.00 87.47           H  
ATOM   4803  HA3 GLY B 153     -17.754   0.863   7.246  1.00 87.47           H  
ATOM   4804  C   GLY B 153     -19.283  -0.028   6.042  1.00 87.47           C  
ATOM   4805  O   GLY B 153     -20.112  -0.352   6.897  1.00 87.47           O  
ATOM   4806  N   GLY B 154     -19.637   0.228   4.777  1.00 87.59           N  
ATOM   4807  H   GLY B 154     -18.889   0.435   4.130  1.00 87.59           H  
ATOM   4808  CA  GLY B 154     -21.004   0.146   4.252  1.00 87.59           C  
ATOM   4809  HA2 GLY B 154     -20.935   0.069   3.167  1.00 87.59           H  
ATOM   4810  HA3 GLY B 154     -21.489  -0.753   4.632  1.00 87.59           H  
ATOM   4811  C   GLY B 154     -21.902   1.350   4.567  1.00 87.59           C  
ATOM   4812  O   GLY B 154     -23.125   1.239   4.480  1.00 87.59           O  
ATOM   4813  N   TYR B 155     -21.328   2.496   4.949  1.00 92.43           N  
ATOM   4814  H   TYR B 155     -20.320   2.550   4.982  1.00 92.43           H  
ATOM   4815  CA  TYR B 155     -22.101   3.696   5.276  1.00 92.43           C  
ATOM   4816  HA  TYR B 155     -22.811   3.432   6.060  1.00 92.43           H  
ATOM   4817  C   TYR B 155     -22.899   4.212   4.071  1.00 92.43           C  
ATOM   4818  CB  TYR B 155     -21.180   4.794   5.821  1.00 92.43           C  
ATOM   4819  HB2 TYR B 155     -20.581   4.389   6.637  1.00 92.43           H  
ATOM   4820  HB3 TYR B 155     -20.492   5.111   5.037  1.00 92.43           H  
ATOM   4821  O   TYR B 155     -22.360   4.360   2.977  1.00 92.43           O  
ATOM   4822  CG  TYR B 155     -21.948   5.996   6.335  1.00 92.43           C  
ATOM   4823  CD1 TYR B 155     -22.083   7.158   5.549  1.00 92.43           C  
ATOM   4824  HD1 TYR B 155     -21.630   7.215   4.570  1.00 92.43           H  
ATOM   4825  CD2 TYR B 155     -22.560   5.935   7.602  1.00 92.43           C  
ATOM   4826  HD2 TYR B 155     -22.458   5.049   8.210  1.00 92.43           H  
ATOM   4827  CE1 TYR B 155     -22.813   8.256   6.046  1.00 92.43           C  
ATOM   4828  HE1 TYR B 155     -22.933   9.152   5.456  1.00 92.43           H  
ATOM   4829  CE2 TYR B 155     -23.282   7.035   8.097  1.00 92.43           C  
ATOM   4830  HE2 TYR B 155     -23.745   6.996   9.072  1.00 92.43           H  
ATOM   4831  OH  TYR B 155     -24.063   9.265   7.843  1.00 92.43           O  
ATOM   4832  HH  TYR B 155     -24.100  10.005   7.232  1.00 92.43           H  
ATOM   4833  CZ  TYR B 155     -23.397   8.203   7.325  1.00 92.43           C  
ATOM   4834  N   GLY B 156     -24.185   4.508   4.279  1.00 86.45           N  
ATOM   4835  H   GLY B 156     -24.565   4.367   5.204  1.00 86.45           H  
ATOM   4836  CA  GLY B 156     -25.029   5.159   3.273  1.00 86.45           C  
ATOM   4837  HA2 GLY B 156     -25.962   5.471   3.743  1.00 86.45           H  
ATOM   4838  HA3 GLY B 156     -24.511   6.048   2.915  1.00 86.45           H  
ATOM   4839  C   GLY B 156     -25.383   4.309   2.047  1.00 86.45           C  
ATOM   4840  O   GLY B 156     -25.920   4.856   1.085  1.00 86.45           O  
ATOM   4841  N   ILE B 157     -25.115   2.997   2.050  1.00 78.64           N  
ATOM   4842  H   ILE B 157     -24.649   2.599   2.853  1.00 78.64           H  
ATOM   4843  CA  ILE B 157     -25.479   2.113   0.932  1.00 78.64           C  
ATOM   4844  HA  ILE B 157     -24.940   2.456   0.049  1.00 78.64           H  
ATOM   4845  C   ILE B 157     -26.982   2.234   0.632  1.00 78.64           C  
ATOM   4846  CB  ILE B 157     -25.053   0.650   1.207  1.00 78.64           C  
ATOM   4847  HB  ILE B 157     -25.380   0.372   2.209  1.00 78.64           H  
ATOM   4848  O   ILE B 157     -27.824   2.028   1.503  1.00 78.64           O  
ATOM   4849  CG1 ILE B 157     -23.512   0.536   1.127  1.00 78.64           C  
ATOM   4850 HG12 ILE B 157     -23.062   1.253   1.814  1.00 78.64           H  
ATOM   4851 HG13 ILE B 157     -23.186   0.800   0.121  1.00 78.64           H  
ATOM   4852  CG2 ILE B 157     -25.704  -0.321   0.201  1.00 78.64           C  
ATOM   4853 HG21 ILE B 157     -25.390  -0.077  -0.814  1.00 78.64           H  
ATOM   4854 HG22 ILE B 157     -25.429  -1.349   0.434  1.00 78.64           H  
ATOM   4855 HG23 ILE B 157     -26.791  -0.281   0.268  1.00 78.64           H  
ATOM   4856  CD1 ILE B 157     -22.956  -0.856   1.463  1.00 78.64           C  
ATOM   4857 HD11 ILE B 157     -21.867  -0.826   1.427  1.00 78.64           H  
ATOM   4858 HD12 ILE B 157     -23.280  -1.158   2.459  1.00 78.64           H  
ATOM   4859 HD13 ILE B 157     -23.282  -1.594   0.730  1.00 78.64           H  
ATOM   4860  N   GLY B 158     -27.308   2.565  -0.620  1.00 74.92           N  
ATOM   4861  H   GLY B 158     -26.557   2.775  -1.261  1.00 74.92           H  
ATOM   4862  CA  GLY B 158     -28.685   2.715  -1.105  1.00 74.92           C  
ATOM   4863  HA2 GLY B 158     -29.288   1.897  -0.711  1.00 74.92           H  
ATOM   4864  HA3 GLY B 158     -28.684   2.644  -2.192  1.00 74.92           H  
ATOM   4865  C   GLY B 158     -29.382   4.029  -0.724  1.00 74.92           C  
ATOM   4866  O   GLY B 158     -30.514   4.244  -1.153  1.00 74.92           O  
ATOM   4867  N   ALA B 159     -28.741   4.914   0.045  1.00 82.16           N  
ATOM   4868  H   ALA B 159     -27.791   4.720   0.328  1.00 82.16           H  
ATOM   4869  CA  ALA B 159     -29.308   6.203   0.440  1.00 82.16           C  
ATOM   4870  HA  ALA B 159     -30.394   6.112   0.463  1.00 82.16           H  
ATOM   4871  C   ALA B 159     -28.959   7.328  -0.554  1.00 82.16           C  
ATOM   4872  CB  ALA B 159     -28.844   6.531   1.865  1.00 82.16           C  
ATOM   4873  HB1 ALA B 159     -29.112   5.717   2.538  1.00 82.16           H  
ATOM   4874  HB2 ALA B 159     -27.762   6.667   1.877  1.00 82.16           H  
ATOM   4875  HB3 ALA B 159     -29.318   7.451   2.206  1.00 82.16           H  
ATOM   4876  O   ALA B 159     -27.905   7.311  -1.189  1.00 82.16           O  
ATOM   4877  N   ASP B 160     -29.817   8.353  -0.649  1.00 82.78           N  
ATOM   4878  H   ASP B 160     -30.661   8.337  -0.094  1.00 82.78           H  
ATOM   4879  CA  ASP B 160     -29.460   9.603  -1.331  1.00 82.78           C  
ATOM   4880  HA  ASP B 160     -28.922   9.354  -2.246  1.00 82.78           H  
ATOM   4881  C   ASP B 160     -28.517  10.428  -0.440  1.00 82.78           C  
ATOM   4882  CB  ASP B 160     -30.706  10.420  -1.750  1.00 82.78           C  
ATOM   4883  HB2 ASP B 160     -31.320   9.814  -2.416  1.00 82.78           H  
ATOM   4884  HB3 ASP B 160     -31.296  10.663  -0.866  1.00 82.78           H  
ATOM   4885  O   ASP B 160     -28.945  11.055   0.530  1.00 82.78           O  
ATOM   4886  CG  ASP B 160     -30.323  11.725  -2.478  1.00 82.78           C  
ATOM   4887  OD1 ASP B 160     -29.128  11.919  -2.777  1.00 82.78           O  
ATOM   4888  OD2 ASP B 160     -31.173  12.586  -2.802  1.00 82.78           O  
ATOM   4889  N   LEU B 161     -27.235  10.469  -0.805  1.00 86.18           N  
ATOM   4890  H   LEU B 161     -26.954   9.880  -1.576  1.00 86.18           H  
ATOM   4891  CA  LEU B 161     -26.198  11.244  -0.116  1.00 86.18           C  
ATOM   4892  HA  LEU B 161     -26.452  11.275   0.943  1.00 86.18           H  
ATOM   4893  C   LEU B 161     -26.157  12.722  -0.546  1.00 86.18           C  
ATOM   4894  CB  LEU B 161     -24.848  10.514  -0.259  1.00 86.18           C  
ATOM   4895  HB2 LEU B 161     -24.062  11.116   0.197  1.00 86.18           H  
ATOM   4896  HB3 LEU B 161     -24.617  10.417  -1.320  1.00 86.18           H  
ATOM   4897  O   LEU B 161     -25.157  13.412  -0.360  1.00 86.18           O  
ATOM   4898  CG  LEU B 161     -24.819   9.113   0.387  1.00 86.18           C  
ATOM   4899  HG  LEU B 161     -25.582   8.481  -0.067  1.00 86.18           H  
ATOM   4900  CD1 LEU B 161     -23.458   8.466   0.140  1.00 86.18           C  
ATOM   4901 HD11 LEU B 161     -23.438   7.474   0.591  1.00 86.18           H  
ATOM   4902 HD12 LEU B 161     -23.298   8.353  -0.932  1.00 86.18           H  
ATOM   4903 HD13 LEU B 161     -22.664   9.072   0.577  1.00 86.18           H  
ATOM   4904  CD2 LEU B 161     -25.050   9.154   1.900  1.00 86.18           C  
ATOM   4905 HD21 LEU B 161     -26.049   9.528   2.126  1.00 86.18           H  
ATOM   4906 HD22 LEU B 161     -24.294   9.780   2.375  1.00 86.18           H  
ATOM   4907 HD23 LEU B 161     -24.973   8.145   2.303  1.00 86.18           H  
ATOM   4908  N   GLY B 162     -27.229  13.242  -1.149  1.00 80.37           N  
ATOM   4909  H   GLY B 162     -27.986  12.613  -1.379  1.00 80.37           H  
ATOM   4910  CA  GLY B 162     -27.407  14.669  -1.426  1.00 80.37           C  
ATOM   4911  HA2 GLY B 162     -28.423  14.817  -1.794  1.00 80.37           H  
ATOM   4912  HA3 GLY B 162     -27.285  15.226  -0.497  1.00 80.37           H  
ATOM   4913  C   GLY B 162     -26.438  15.243  -2.463  1.00 80.37           C  
ATOM   4914  O   GLY B 162     -26.219  16.458  -2.481  1.00 80.37           O  
ATOM   4915  N   GLY B 163     -25.869  14.385  -3.313  1.00 80.90           N  
ATOM   4916  H   GLY B 163     -26.109  13.409  -3.210  1.00 80.90           H  
ATOM   4917  CA  GLY B 163     -24.829  14.723  -4.287  1.00 80.90           C  
ATOM   4918  HA2 GLY B 163     -24.967  15.742  -4.647  1.00 80.90           H  
ATOM   4919  HA3 GLY B 163     -24.909  14.039  -5.132  1.00 80.90           H  
ATOM   4920  C   GLY B 163     -23.398  14.587  -3.767  1.00 80.90           C  
ATOM   4921  O   GLY B 163     -22.476  14.906  -4.502  1.00 80.90           O  
ATOM   4922  N   PHE B 164     -23.185  14.109  -2.539  1.00 88.85           N  
ATOM   4923  H   PHE B 164     -23.971  13.891  -1.943  1.00 88.85           H  
ATOM   4924  CA  PHE B 164     -21.844  13.825  -2.020  1.00 88.85           C  
ATOM   4925  HA  PHE B 164     -21.119  14.452  -2.540  1.00 88.85           H  
ATOM   4926  C   PHE B 164     -21.391  12.377  -2.266  1.00 88.85           C  
ATOM   4927  CB  PHE B 164     -21.777  14.198  -0.532  1.00 88.85           C  
ATOM   4928  HB2 PHE B 164     -20.782  13.965  -0.154  1.00 88.85           H  
ATOM   4929  HB3 PHE B 164     -22.487  13.575   0.013  1.00 88.85           H  
ATOM   4930  O   PHE B 164     -20.329  11.998  -1.779  1.00 88.85           O  
ATOM   4931  CG  PHE B 164     -22.044  15.660  -0.232  1.00 88.85           C  
ATOM   4932  CD1 PHE B 164     -21.080  16.628  -0.566  1.00 88.85           C  
ATOM   4933  HD1 PHE B 164     -20.155  16.328  -1.037  1.00 88.85           H  
ATOM   4934  CD2 PHE B 164     -23.230  16.055   0.414  1.00 88.85           C  
ATOM   4935  HD2 PHE B 164     -23.956  15.311   0.708  1.00 88.85           H  
ATOM   4936  CE1 PHE B 164     -21.302  17.982  -0.261  1.00 88.85           C  
ATOM   4937  HE1 PHE B 164     -20.541  18.713  -0.492  1.00 88.85           H
[truncated: 1,681,651 more chars]
