# Supplementary material for: Module-Based Polyketide Synthase Engineering for de Novo Polyketide Biosynthesis
Source: ACS Synth Biol. 2023 Oct 23;12(11):3148–55. doi: 10.1021/acssynbio.3c00282 (PMC10661043; doi:10.1021/acssynbio.3c00282)
Supplement: Supplementary file 2 — sb3c00282_si_002.zip [file sb3c00282_si_002.zip › Final_PKS_Structures/menzella_pdbs/epoM3_ACP_eryM1_KSAT_dimer.pdb]

ATOM      1  N   TRP A   1      -8.528   9.061  50.536  1.00 39.93           N  
ATOM      2  H   TRP A   1      -8.977   9.212  49.644  1.00 39.93           H  
ATOM      3  H2  TRP A   1      -7.557   9.328  50.457  1.00 39.93           H  
ATOM      4  H3  TRP A   1      -8.581   8.077  50.759  1.00 39.93           H  
ATOM      5  CA  TRP A   1      -9.196   9.884  51.578  1.00 39.93           C  
ATOM      6  HA  TRP A   1      -9.081  10.920  51.260  1.00 39.93           H  
ATOM      7  C   TRP A   1      -8.424   9.786  52.903  1.00 39.93           C  
ATOM      8  CB  TRP A   1     -10.701   9.624  51.627  1.00 39.93           C  
ATOM      9  HB2 TRP A   1     -10.874   8.638  52.059  1.00 39.93           H  
ATOM     10  HB3 TRP A   1     -11.172  10.383  52.251  1.00 39.93           H  
ATOM     11  O   TRP A   1      -7.323  10.301  52.907  1.00 39.93           O  
ATOM     12  CG  TRP A   1     -11.374   9.642  50.295  1.00 39.93           C  
ATOM     13  CD1 TRP A   1     -11.876   8.548  49.676  1.00 39.93           C  
ATOM     14  HD1 TRP A   1     -11.893   7.536  50.053  1.00 39.93           H  
ATOM     15  CD2 TRP A   1     -11.654  10.773  49.398  1.00 39.93           C  
ATOM     16  CE2 TRP A   1     -12.221  10.249  48.197  1.00 39.93           C  
ATOM     17  CE3 TRP A   1     -11.517  12.180  49.467  1.00 39.93           C  
ATOM     18  HE3 TRP A   1     -11.158  12.650  50.370  1.00 39.93           H  
ATOM     19  NE1 TRP A   1     -12.408   8.916  48.462  1.00 39.93           N  
ATOM     20  HE1 TRP A   1     -12.885   8.274  47.845  1.00 39.93           H  
ATOM     21  CH2 TRP A   1     -12.352  12.425  47.175  1.00 39.93           C  
ATOM     22  HH2 TRP A   1     -12.619  13.055  46.339  1.00 39.93           H  
ATOM     23  CZ2 TRP A   1     -12.525  11.038  47.086  1.00 39.93           C  
ATOM     24  HZ2 TRP A   1     -12.938  10.598  46.191  1.00 39.93           H  
ATOM     25  CZ3 TRP A   1     -11.899  12.991  48.376  1.00 39.93           C  
ATOM     26  HZ3 TRP A   1     -11.859  14.068  48.442  1.00 39.93           H  
ATOM     27  N   ARG A   2      -8.805   9.128  54.014  1.00 40.99           N  
ATOM     28  H   ARG A   2      -8.019   9.012  54.638  1.00 40.99           H  
ATOM     29  CA  ARG A   2     -10.101   9.099  54.735  1.00 40.99           C  
ATOM     30  HA  ARG A   2     -10.971   9.225  54.091  1.00 40.99           H  
ATOM     31  C   ARG A   2     -10.111  10.270  55.735  1.00 40.99           C  
ATOM     32  CB  ARG A   2     -10.267   7.754  55.490  1.00 40.99           C  
ATOM     33  HB2 ARG A   2      -9.330   7.498  55.984  1.00 40.99           H  
ATOM     34  HB3 ARG A   2     -11.020   7.892  56.266  1.00 40.99           H  
ATOM     35  O   ARG A   2      -9.356  10.240  56.698  1.00 40.99           O  
ATOM     36  CG  ARG A   2     -10.722   6.569  54.614  1.00 40.99           C  
ATOM     37  HG2 ARG A   2     -11.670   6.825  54.139  1.00 40.99           H  
ATOM     38  HG3 ARG A   2      -9.980   6.384  53.837  1.00 40.99           H  
ATOM     39  CD  ARG A   2     -10.912   5.284  55.448  1.00 40.99           C  
ATOM     40  HD2 ARG A   2      -9.942   4.989  55.847  1.00 40.99           H  
ATOM     41  HD3 ARG A   2     -11.582   5.497  56.281  1.00 40.99           H  
ATOM     42  NE  ARG A   2     -11.482   4.172  54.652  1.00 40.99           N  
ATOM     43  HE  ARG A   2     -11.913   4.397  53.767  1.00 40.99           H  
ATOM     44  NH1 ARG A   2     -10.867   2.382  55.986  1.00 40.99           N  
ATOM     45 HH11 ARG A   2     -10.400   2.994  56.641  1.00 40.99           H  
ATOM     46 HH12 ARG A   2     -10.782   1.378  56.052  1.00 40.99           H  
ATOM     47  NH2 ARG A   2     -11.908   2.005  54.090  1.00 40.99           N  
ATOM     48 HH21 ARG A   2     -11.595   1.050  54.185  1.00 40.99           H  
ATOM     49 HH22 ARG A   2     -12.105   2.290  53.141  1.00 40.99           H  
ATOM     50  CZ  ARG A   2     -11.426   2.874  54.919  1.00 40.99           C  
ATOM     51  N   GLY A   3     -10.952  11.282  55.494  1.00 47.24           N  
ATOM     52  H   GLY A   3     -11.558  11.226  54.688  1.00 47.24           H  
ATOM     53  CA  GLY A   3     -11.138  12.446  56.381  1.00 47.24           C  
ATOM     54  HA2 GLY A   3     -12.138  12.403  56.813  1.00 47.24           H  
ATOM     55  HA3 GLY A   3     -10.422  12.403  57.202  1.00 47.24           H  
ATOM     56  C   GLY A   3     -10.978  13.827  55.723  1.00 47.24           C  
ATOM     57  O   GLY A   3     -11.487  14.800  56.266  1.00 47.24           O  
ATOM     58  N   LEU A   4     -10.309  13.907  54.567  1.00 62.98           N  
ATOM     59  H   LEU A   4      -9.903  13.059  54.198  1.00 62.98           H  
ATOM     60  CA  LEU A   4     -10.051  15.152  53.821  1.00 62.98           C  
ATOM     61  HA  LEU A   4      -9.578  15.873  54.488  1.00 62.98           H  
ATOM     62  C   LEU A   4     -11.332  15.816  53.287  1.00 62.98           C  
ATOM     63  CB  LEU A   4      -9.099  14.846  52.647  1.00 62.98           C  
ATOM     64  HB2 LEU A   4      -8.986  15.745  52.041  1.00 62.98           H  
ATOM     65  HB3 LEU A   4      -9.565  14.086  52.020  1.00 62.98           H  
ATOM     66  O   LEU A   4     -12.310  15.127  52.986  1.00 62.98           O  
ATOM     67  CG  LEU A   4      -7.697  14.364  53.065  1.00 62.98           C  
ATOM     68  HG  LEU A   4      -7.792  13.536  53.767  1.00 62.98           H  
ATOM     69  CD1 LEU A   4      -6.918  13.856  51.853  1.00 62.98           C  
ATOM     70 HD11 LEU A   4      -5.959  13.452  52.179  1.00 62.98           H  
ATOM     71 HD12 LEU A   4      -7.474  13.066  51.347  1.00 62.98           H  
ATOM     72 HD13 LEU A   4      -6.729  14.675  51.160  1.00 62.98           H  
ATOM     73  CD2 LEU A   4      -6.887  15.482  53.720  1.00 62.98           C  
ATOM     74 HD21 LEU A   4      -7.361  15.807  54.646  1.00 62.98           H  
ATOM     75 HD22 LEU A   4      -6.809  16.336  53.048  1.00 62.98           H  
ATOM     76 HD23 LEU A   4      -5.884  15.126  53.955  1.00 62.98           H  
ATOM     77  N   SER A   5     -11.307  17.141  53.106  1.00 53.79           N  
ATOM     78  H   SER A   5     -10.474  17.660  53.347  1.00 53.79           H  
ATOM     79  CA  SER A   5     -12.390  17.872  52.439  1.00 53.79           C  
ATOM     80  HA  SER A   5     -13.332  17.432  52.766  1.00 53.79           H  
ATOM     81  C   SER A   5     -12.337  17.752  50.908  1.00 53.79           C  
ATOM     82  CB  SER A   5     -12.412  19.343  52.871  1.00 53.79           C  
ATOM     83  HB2 SER A   5     -13.368  19.784  52.592  1.00 53.79           H  
ATOM     84  HB3 SER A   5     -12.301  19.412  53.953  1.00 53.79           H  
ATOM     85  O   SER A   5     -11.308  17.433  50.310  1.00 53.79           O  
ATOM     86  OG  SER A   5     -11.379  20.062  52.240  1.00 53.79           O  
ATOM     87  HG  SER A   5     -10.579  19.809  52.705  1.00 53.79           H  
ATOM     88  N   VAL A   6     -13.467  18.063  50.264  1.00 54.21           N  
ATOM     89  H   VAL A   6     -14.267  18.305  50.830  1.00 54.21           H  
ATOM     90  CA  VAL A   6     -13.686  17.943  48.807  1.00 54.21           C  
ATOM     91  HA  VAL A   6     -13.467  16.918  48.508  1.00 54.21           H  
ATOM     92  C   VAL A   6     -12.764  18.852  47.973  1.00 54.21           C  
ATOM     93  CB  VAL A   6     -15.175  18.234  48.491  1.00 54.21           C  
ATOM     94  HB  VAL A   6     -15.395  19.264  48.771  1.00 54.21           H  
ATOM     95  O   VAL A   6     -12.529  18.579  46.798  1.00 54.21           O  
ATOM     96  CG1 VAL A   6     -15.539  18.053  47.012  1.00 54.21           C  
ATOM     97 HG11 VAL A   6     -15.029  18.800  46.403  1.00 54.21           H  
ATOM     98 HG12 VAL A   6     -15.254  17.055  46.679  1.00 54.21           H  
ATOM     99 HG13 VAL A   6     -16.611  18.182  46.868  1.00 54.21           H  
ATOM    100  CG2 VAL A   6     -16.113  17.313  49.291  1.00 54.21           C  
ATOM    101 HG21 VAL A   6     -17.150  17.512  49.021  1.00 54.21           H  
ATOM    102 HG22 VAL A   6     -16.009  17.481  50.363  1.00 54.21           H  
ATOM    103 HG23 VAL A   6     -15.885  16.271  49.068  1.00 54.21           H  
ATOM    104  N   ALA A   7     -12.232  19.934  48.553  1.00 66.77           N  
ATOM    105  H   ALA A   7     -12.400  20.084  49.537  1.00 66.77           H  
ATOM    106  CA  ALA A   7     -11.280  20.816  47.873  1.00 66.77           C  
ATOM    107  HA  ALA A   7     -11.508  20.840  46.807  1.00 66.77           H  
ATOM    108  C   ALA A   7      -9.829  20.316  48.008  1.00 66.77           C  
ATOM    109  CB  ALA A   7     -11.460  22.239  48.414  1.00 66.77           C  
ATOM    110  HB1 ALA A   7     -12.482  22.576  48.242  1.00 66.77           H  
ATOM    111  HB2 ALA A   7     -11.243  22.264  49.482  1.00 66.77           H  
ATOM    112  HB3 ALA A   7     -10.775  22.911  47.898  1.00 66.77           H  
ATOM    113  O   ALA A   7      -9.102  20.259  47.019  1.00 66.77           O  
ATOM    114  N   GLU A   8      -9.422  19.895  49.210  1.00 68.95           N  
ATOM    115  H   GLU A   8     -10.069  19.930  49.984  1.00 68.95           H  
ATOM    116  CA  GLU A   8      -8.066  19.390  49.484  1.00 68.95           C  
ATOM    117  HA  GLU A   8      -7.322  20.137  49.207  1.00 68.95           H  
ATOM    118  C   GLU A   8      -7.778  18.121  48.676  1.00 68.95           C  
ATOM    119  CB  GLU A   8      -7.930  19.068  50.980  1.00 68.95           C  
ATOM    120  HB2 GLU A   8      -8.717  18.361  51.244  1.00 68.95           H  
ATOM    121  HB3 GLU A   8      -6.972  18.580  51.158  1.00 68.95           H  
ATOM    122  O   GLU A   8      -6.816  18.050  47.912  1.00 68.95           O  
ATOM    123  CG  GLU A   8      -8.018  20.304  51.887  1.00 68.95           C  
ATOM    124  HG2 GLU A   8      -7.083  20.860  51.818  1.00 68.95           H  
ATOM    125  HG3 GLU A   8      -8.820  20.959  51.546  1.00 68.95           H  
ATOM    126  CD  GLU A   8      -8.308  19.900  53.338  1.00 68.95           C  
ATOM    127  OE1 GLU A   8      -7.567  20.334  54.242  1.00 68.95           O  
ATOM    128  OE2 GLU A   8      -9.324  19.185  53.536  1.00 68.95           O  
ATOM    129  N   ALA A   9      -8.677  17.141  48.767  1.00 54.72           N  
ATOM    130  H   ALA A   9      -9.479  17.275  49.367  1.00 54.72           H  
ATOM    131  CA  ALA A   9      -8.576  15.891  48.027  1.00 54.72           C  
ATOM    132  HA  ALA A   9      -7.519  15.640  47.940  1.00 54.72           H  
ATOM    133  C   ALA A   9      -9.076  15.995  46.569  1.00 54.72           C  
ATOM    134  CB  ALA A   9      -9.209  14.788  48.871  1.00 54.72           C  
ATOM    135  HB1 ALA A   9      -8.592  14.614  49.752  1.00 54.72           H  
ATOM    136  HB2 ALA A   9      -9.268  13.864  48.295  1.00 54.72           H  
ATOM    137  HB3 ALA A   9     -10.199  15.106  49.198  1.00 54.72           H  
ATOM    138  O   ALA A   9      -9.291  14.973  45.929  1.00 54.72           O  
ATOM    139  N   ARG A  10      -9.185  17.221  46.028  1.00 70.66           N  
ATOM    140  H   ARG A  10      -9.044  18.003  46.650  1.00 70.66           H  
ATOM    141  CA  ARG A  10      -9.118  17.496  44.582  1.00 70.66           C  
ATOM    142  HA  ARG A  10      -9.357  16.588  44.028  1.00 70.66           H  
ATOM    143  C   ARG A  10      -7.703  17.887  44.163  1.00 70.66           C  
ATOM    144  CB  ARG A  10     -10.139  18.576  44.189  1.00 70.66           C  
ATOM    145  HB2 ARG A  10     -11.139  18.205  44.414  1.00 70.66           H  
ATOM    146  HB3 ARG A  10      -9.957  19.470  44.785  1.00 70.66           H  
ATOM    147  O   ARG A  10      -7.212  17.341  43.186  1.00 70.66           O  
ATOM    148  CG  ARG A  10     -10.065  18.960  42.699  1.00 70.66           C  
ATOM    149  HG2 ARG A  10     -10.374  18.118  42.078  1.00 70.66           H  
ATOM    150  HG3 ARG A  10      -9.040  19.216  42.435  1.00 70.66           H  
ATOM    151  CD  ARG A  10     -10.914  20.196  42.380  1.00 70.66           C  
ATOM    152  HD2 ARG A  10     -10.478  20.676  41.504  1.00 70.66           H  
ATOM    153  HD3 ARG A  10     -10.874  20.913  43.200  1.00 70.66           H  
ATOM    154  NE  ARG A  10     -12.301  19.860  42.036  1.00 70.66           N  
ATOM    155  HE  ARG A  10     -12.482  19.779  41.046  1.00 70.66           H  
ATOM    156  NH1 ARG A  10     -13.289  19.768  44.101  1.00 70.66           N  
ATOM    157 HH11 ARG A  10     -12.371  19.793  44.520  1.00 70.66           H  
ATOM    158 HH12 ARG A  10     -14.078  19.462  44.653  1.00 70.66           H  
ATOM    159  NH2 ARG A  10     -14.501  19.421  42.265  1.00 70.66           N  
ATOM    160 HH21 ARG A  10     -14.504  19.240  41.272  1.00 70.66           H  
ATOM    161 HH22 ARG A  10     -15.311  19.148  42.803  1.00 70.66           H  
ATOM    162  CZ  ARG A  10     -13.353  19.693  42.802  1.00 70.66           C  
ATOM    163  N   MET A  11      -7.035  18.791  44.889  1.00 72.90           N  
ATOM    164  H   MET A  11      -7.481  19.190  45.703  1.00 72.90           H  
ATOM    165  CA  MET A  11      -5.655  19.194  44.568  1.00 72.90           C  
ATOM    166  HA  MET A  11      -5.626  19.599  43.556  1.00 72.90           H  
ATOM    167  C   MET A  11      -4.695  18.000  44.583  1.00 72.90           C  
ATOM    168  CB  MET A  11      -5.148  20.268  45.539  1.00 72.90           C  
ATOM    169  HB2 MET A  11      -4.060  20.290  45.481  1.00 72.90           H  
ATOM    170  HB3 MET A  11      -5.431  20.015  46.560  1.00 72.90           H  
ATOM    171  O   MET A  11      -3.963  17.805  43.619  1.00 72.90           O  
ATOM    172  CG  MET A  11      -5.671  21.663  45.184  1.00 72.90           C  
ATOM    173  HG2 MET A  11      -6.761  21.641  45.201  1.00 72.90           H  
ATOM    174  HG3 MET A  11      -5.353  21.908  44.171  1.00 72.90           H  
ATOM    175  SD  MET A  11      -5.116  22.989  46.296  1.00 72.90           S  
ATOM    176  CE  MET A  11      -3.311  22.875  46.109  1.00 72.90           C  
ATOM    177  HE1 MET A  11      -3.045  22.916  45.052  1.00 72.90           H  
ATOM    178  HE2 MET A  11      -2.838  23.708  46.629  1.00 72.90           H  
ATOM    179  HE3 MET A  11      -2.947  21.941  46.537  1.00 72.90           H  
ATOM    180  N   ALA A  12      -4.776  17.151  45.612  1.00 79.58           N  
ATOM    181  H   ALA A  12      -5.367  17.388  46.396  1.00 79.58           H  
ATOM    182  CA  ALA A  12      -3.982  15.922  45.672  1.00 79.58           C  
ATOM    183  HA  ALA A  12      -2.925  16.181  45.614  1.00 79.58           H  
ATOM    184  C   ALA A  12      -4.290  14.967  44.499  1.00 79.58           C  
ATOM    185  CB  ALA A  12      -4.252  15.252  47.025  1.00 79.58           C  
ATOM    186  HB1 ALA A  12      -5.302  14.973  47.106  1.00 79.58           H  
ATOM    187  HB2 ALA A  12      -3.990  15.936  47.833  1.00 79.58           H  
ATOM    188  HB3 ALA A  12      -3.635  14.357  47.109  1.00 79.58           H  
ATOM    189  O   ALA A  12      -3.389  14.340  43.951  1.00 79.58           O  
ATOM    190  N   LEU A  13      -5.556  14.892  44.068  1.00 80.80           N  
ATOM    191  H   LEU A  13      -6.251  15.479  44.506  1.00 80.80           H  
ATOM    192  CA  LEU A  13      -5.953  14.115  42.891  1.00 80.80           C  
ATOM    193  HA  LEU A  13      -5.482  13.135  42.969  1.00 80.80           H  
ATOM    194  C   LEU A  13      -5.425  14.734  41.586  1.00 80.80           C  
ATOM    195  CB  LEU A  13      -7.487  13.934  42.878  1.00 80.80           C  
ATOM    196  HB2 LEU A  13      -7.884  14.253  41.915  1.00 80.80           H  
ATOM    197  HB3 LEU A  13      -7.939  14.570  43.639  1.00 80.80           H  
ATOM    198  O   LEU A  13      -5.071  13.994  40.675  1.00 80.80           O  
ATOM    199  CG  LEU A  13      -7.925  12.479  43.121  1.00 80.80           C  
ATOM    200  HG  LEU A  13      -7.429  12.094  44.012  1.00 80.80           H  
ATOM    201  CD1 LEU A  13      -9.434  12.419  43.347  1.00 80.80           C  
ATOM    202 HD11 LEU A  13      -9.689  12.972  44.251  1.00 80.80           H  
ATOM    203 HD12 LEU A  13      -9.751  11.384  43.472  1.00 80.80           H  
ATOM    204 HD13 LEU A  13      -9.955  12.853  42.493  1.00 80.80           H  
ATOM    205  CD2 LEU A  13      -7.588  11.581  41.930  1.00 80.80           C  
ATOM    206 HD21 LEU A  13      -8.045  11.974  41.022  1.00 80.80           H  
ATOM    207 HD22 LEU A  13      -6.509  11.529  41.785  1.00 80.80           H  
ATOM    208 HD23 LEU A  13      -7.959  10.572  42.113  1.00 80.80           H  
ATOM    209  N   HIS A  14      -5.307  16.063  41.498  1.00 85.66           N  
ATOM    210  H   HIS A  14      -5.635  16.629  42.267  1.00 85.66           H  
ATOM    211  CA  HIS A  14      -4.661  16.727  40.366  1.00 85.66           C  
ATOM    212  HA  HIS A  14      -5.084  16.323  39.446  1.00 85.66           H  
ATOM    213  C   HIS A  14      -3.169  16.412  40.292  1.00 85.66           C  
ATOM    214  CB  HIS A  14      -4.923  18.241  40.376  1.00 85.66           C  
ATOM    215  HB2 HIS A  14      -5.995  18.417  40.468  1.00 85.66           H  
ATOM    216  HB3 HIS A  14      -4.430  18.693  41.236  1.00 85.66           H  
ATOM    217  O   HIS A  14      -2.699  16.078  39.212  1.00 85.66           O  
ATOM    218  CG  HIS A  14      -4.422  18.927  39.123  1.00 85.66           C  
ATOM    219  CD2 HIS A  14      -5.184  19.384  38.081  1.00 85.66           C  
ATOM    220  HD2 HIS A  14      -6.261  19.335  38.016  1.00 85.66           H  
ATOM    221  ND1 HIS A  14      -3.106  19.154  38.781  1.00 85.66           N  
ATOM    222  HD1 HIS A  14      -2.292  18.840  39.290  1.00 85.66           H  
ATOM    223  CE1 HIS A  14      -3.078  19.722  37.564  1.00 85.66           C  
ATOM    224  HE1 HIS A  14      -2.179  19.971  37.019  1.00 85.66           H  
ATOM    225  NE2 HIS A  14      -4.327  19.893  37.099  1.00 85.66           N  
ATOM    226  N   GLU A  15      -2.426  16.468  41.401  1.00 83.68           N  
ATOM    227  H   GLU A  15      -2.848  16.772  42.266  1.00 83.68           H  
ATOM    228  CA  GLU A  15      -1.008  16.069  41.408  1.00 83.68           C  
ATOM    229  HA  GLU A  15      -0.463  16.664  40.675  1.00 83.68           H  
ATOM    230  C   GLU A  15      -0.831  14.600  40.990  1.00 83.68           C  
ATOM    231  CB  GLU A  15      -0.381  16.324  42.789  1.00 83.68           C  
ATOM    232  HB2 GLU A  15      -0.997  15.856  43.557  1.00 83.68           H  
ATOM    233  HB3 GLU A  15       0.608  15.867  42.813  1.00 83.68           H  
ATOM    234  O   GLU A  15       0.019  14.305  40.150  1.00 83.68           O  
ATOM    235  CG  GLU A  15      -0.226  17.824  43.085  1.00 83.68           C  
ATOM    236  HG2 GLU A  15       0.360  18.277  42.286  1.00 83.68           H  
ATOM    237  HG3 GLU A  15      -1.209  18.296  43.083  1.00 83.68           H  
ATOM    238  CD  GLU A  15       0.450  18.080  44.441  1.00 83.68           C  
ATOM    239  OE1 GLU A  15       1.449  18.835  44.464  1.00 83.68           O  
ATOM    240  OE2 GLU A  15      -0.067  17.562  45.459  1.00 83.68           O  
ATOM    241  N   VAL A  16      -1.680  13.693  41.493  1.00 87.43           N  
ATOM    242  H   VAL A  16      -2.330  13.994  42.204  1.00 87.43           H  
ATOM    243  CA  VAL A  16      -1.666  12.267  41.113  1.00 87.43           C  
ATOM    244  HA  VAL A  16      -0.656  11.884  41.262  1.00 87.43           H  
ATOM    245  C   VAL A  16      -1.980  12.067  39.626  1.00 87.43           C  
ATOM    246  CB  VAL A  16      -2.613  11.449  42.017  1.00 87.43           C  
ATOM    247  HB  VAL A  16      -3.580  11.949  42.063  1.00 87.43           H  
ATOM    248  O   VAL A  16      -1.228  11.380  38.941  1.00 87.43           O  
ATOM    249  CG1 VAL A  16      -2.845  10.012  41.529  1.00 87.43           C  
ATOM    250 HG11 VAL A  16      -3.447   9.462  42.252  1.00 87.43           H  
ATOM    251 HG12 VAL A  16      -3.377  10.016  40.577  1.00 87.43           H  
ATOM    252 HG13 VAL A  16      -1.891   9.499  41.406  1.00 87.43           H  
ATOM    253  CG2 VAL A  16      -2.042  11.348  43.438  1.00 87.43           C  
ATOM    254 HG21 VAL A  16      -2.763  10.860  44.094  1.00 87.43           H  
ATOM    255 HG22 VAL A  16      -1.819  12.339  43.836  1.00 87.43           H  
ATOM    256 HG23 VAL A  16      -1.122  10.763  43.428  1.00 87.43           H  
ATOM    257  N   VAL A  17      -3.047  12.671  39.090  1.00 89.00           N  
ATOM    258  H   VAL A  17      -3.636  13.234  39.687  1.00 89.00           H  
ATOM    259  CA  VAL A  17      -3.427  12.492  37.675  1.00 89.00           C  
ATOM    260  HA  VAL A  17      -3.382  11.429  37.438  1.00 89.00           H  
ATOM    261  C   VAL A  17      -2.438  13.182  36.738  1.00 89.00           C  
ATOM    262  CB  VAL A  17      -4.865  12.969  37.401  1.00 89.00           C  
ATOM    263  HB  VAL A  17      -4.950  14.011  37.709  1.00 89.00           H  
ATOM    264  O   VAL A  17      -1.982  12.560  35.785  1.00 89.00           O  
ATOM    265  CG1 VAL A  17      -5.259  12.854  35.921  1.00 89.00           C  
ATOM    266 HG11 VAL A  17      -4.611  13.468  35.295  1.00 89.00           H  
ATOM    267 HG12 VAL A  17      -5.174  11.818  35.594  1.00 89.00           H  
ATOM    268 HG13 VAL A  17      -6.285  13.198  35.786  1.00 89.00           H  
ATOM    269  CG2 VAL A  17      -5.891  12.126  38.166  1.00 89.00           C  
ATOM    270 HG21 VAL A  17      -5.922  11.115  37.761  1.00 89.00           H  
ATOM    271 HG22 VAL A  17      -6.872  12.591  38.074  1.00 89.00           H  
ATOM    272 HG23 VAL A  17      -5.637  12.062  39.225  1.00 89.00           H  
ATOM    273  N   HIS A  18      -2.061  14.435  37.000  1.00 86.89           N  
ATOM    274  H   HIS A  18      -2.411  14.880  37.837  1.00 86.89           H  
ATOM    275  CA  HIS A  18      -1.104  15.186  36.176  1.00 86.89           C  
ATOM    276  HA  HIS A  18      -1.456  15.208  35.145  1.00 86.89           H  
ATOM    277  C   HIS A  18       0.267  14.497  36.163  1.00 86.89           C  
ATOM    278  CB  HIS A  18      -1.037  16.626  36.708  1.00 86.89           C  
ATOM    279  HB2 HIS A  18      -0.624  16.609  37.716  1.00 86.89           H  
ATOM    280  HB3 HIS A  18      -2.048  17.028  36.772  1.00 86.89           H  
ATOM    281  O   HIS A  18       0.807  14.228  35.092  1.00 86.89           O  
ATOM    282  CG  HIS A  18      -0.215  17.586  35.891  1.00 86.89           C  
ATOM    283  CD2 HIS A  18      -0.491  18.026  34.629  1.00 86.89           C  
ATOM    284  HD2 HIS A  18      -1.322  17.725  34.008  1.00 86.89           H  
ATOM    285  ND1 HIS A  18       0.927  18.232  36.353  1.00 86.89           N  
ATOM    286  CE1 HIS A  18       1.332  19.020  35.345  1.00 86.89           C  
ATOM    287  HE1 HIS A  18       2.213  19.643  35.371  1.00 86.89           H  
ATOM    288  NE2 HIS A  18       0.505  18.914  34.290  1.00 86.89           N  
ATOM    289  HE2 HIS A  18       0.656  19.353  33.393  1.00 86.89           H  
ATOM    290  N   GLY A  19       0.769  14.087  37.334  1.00 87.96           N  
ATOM    291  H   GLY A  19       0.265  14.310  38.180  1.00 87.96           H  
ATOM    292  CA  GLY A  19       2.022  13.342  37.487  1.00 87.96           C  
ATOM    293  HA2 GLY A  19       2.802  13.841  36.912  1.00 87.96           H  
ATOM    294  HA3 GLY A  19       2.304  13.366  38.539  1.00 87.96           H  
ATOM    295  C   GLY A  19       1.975  11.869  37.047  1.00 87.96           C  
ATOM    296  O   GLY A  19       3.030  11.233  36.960  1.00 87.96           O  
ATOM    297  N   ALA A  20       0.794  11.309  36.769  1.00 88.99           N  
ATOM    298  H   ALA A  20      -0.044  11.830  36.985  1.00 88.99           H  
ATOM    299  CA  ALA A  20       0.633  10.015  36.101  1.00 88.99           C  
ATOM    300  HA  ALA A  20       1.490   9.381  36.329  1.00 88.99           H  
ATOM    301  C   ALA A  20       0.590  10.182  34.574  1.00 88.99           C  
ATOM    302  CB  ALA A  20      -0.618   9.306  36.638  1.00 88.99           C  
ATOM    303  HB1 ALA A  20      -1.504   9.914  36.460  1.00 88.99           H  
ATOM    304  HB2 ALA A  20      -0.512   9.130  37.708  1.00 88.99           H  
ATOM    305  HB3 ALA A  20      -0.738   8.346  36.136  1.00 88.99           H  
ATOM    306  O   ALA A  20       1.341   9.515  33.868  1.00 88.99           O  
ATOM    307  N   VAL A  21      -0.228  11.109  34.064  1.00 88.28           N  
ATOM    308  H   VAL A  21      -0.801  11.641  34.703  1.00 88.28           H  
ATOM    309  CA  VAL A  21      -0.377  11.373  32.622  1.00 88.28           C  
ATOM    310  HA  VAL A  21      -0.605  10.434  32.117  1.00 88.28           H  
ATOM    311  C   VAL A  21       0.930  11.888  32.013  1.00 88.28           C  
ATOM    312  CB  VAL A  21      -1.545  12.348  32.363  1.00 88.28           C  
ATOM    313  HB  VAL A  21      -1.385  13.259  32.939  1.00 88.28           H  
ATOM    314  O   VAL A  21       1.354  11.375  30.982  1.00 88.28           O  
ATOM    315  CG1 VAL A  21      -1.659  12.721  30.883  1.00 88.28           C  
ATOM    316 HG11 VAL A  21      -2.528  13.359  30.721  1.00 88.28           H  
ATOM    317 HG12 VAL A  21      -0.777  13.282  30.573  1.00 88.28           H  
ATOM    318 HG13 VAL A  21      -1.748  11.826  30.268  1.00 88.28           H  
ATOM    319  CG2 VAL A  21      -2.898  11.742  32.767  1.00 88.28           C  
ATOM    320 HG21 VAL A  21      -2.886  11.410  33.805  1.00 88.28           H  
ATOM    321 HG22 VAL A  21      -3.687  12.485  32.646  1.00 88.28           H  
ATOM    322 HG23 VAL A  21      -3.121  10.879  32.139  1.00 88.28           H  
ATOM    323  N   ALA A  22       1.616  12.832  32.669  1.00 87.39           N  
ATOM    324  H   ALA A  22       1.221  13.239  33.504  1.00 87.39           H  
ATOM    325  CA  ALA A  22       2.906  13.345  32.200  1.00 87.39           C  
ATOM    326  HA  ALA A  22       2.786  13.747  31.194  1.00 87.39           H  
ATOM    327  C   ALA A  22       3.973  12.240  32.136  1.00 87.39           C  
ATOM    328  CB  ALA A  22       3.347  14.479  33.131  1.00 87.39           C  
ATOM    329  HB1 ALA A  22       2.631  15.301  33.091  1.00 87.39           H  
ATOM    330  HB2 ALA A  22       4.323  14.843  32.811  1.00 87.39           H  
ATOM    331  HB3 ALA A  22       3.426  14.120  34.158  1.00 87.39           H  
ATOM    332  O   ALA A  22       4.708  12.143  31.157  1.00 87.39           O  
ATOM    333  N   ARG A  23       4.006  11.370  33.154  1.00 83.28           N  
ATOM    334  H   ARG A  23       3.328  11.502  33.891  1.00 83.28           H  
ATOM    335  CA  ARG A  23       4.924  10.225  33.249  1.00 83.28           C  
ATOM    336  HA  ARG A  23       5.946  10.581  33.120  1.00 83.28           H  
ATOM    337  C   ARG A  23       4.676   9.204  32.140  1.00 83.28           C  
ATOM    338  CB  ARG A  23       4.762   9.606  34.642  1.00 83.28           C  
ATOM    339  HB2 ARG A  23       3.769   9.164  34.720  1.00 83.28           H  
ATOM    340  HB3 ARG A  23       4.840  10.418  35.365  1.00 83.28           H  
ATOM    341  O   ARG A  23       5.632   8.750  31.527  1.00 83.28           O  
ATOM    342  CG  ARG A  23       5.811   8.545  35.017  1.00 83.28           C  
ATOM    343  HG2 ARG A  23       5.924   7.826  34.205  1.00 83.28           H  
ATOM    344  HG3 ARG A  23       6.770   9.039  35.174  1.00 83.28           H  
ATOM    345  CD  ARG A  23       5.415   7.777  36.293  1.00 83.28           C  
ATOM    346  HD2 ARG A  23       6.292   7.245  36.664  1.00 83.28           H  
ATOM    347  HD3 ARG A  23       4.657   7.042  36.020  1.00 83.28           H  
ATOM    348  NE  ARG A  23       4.865   8.662  37.345  1.00 83.28           N  
ATOM    349  HE  ARG A  23       4.656   9.610  37.065  1.00 83.28           H  
ATOM    350  NH1 ARG A  23       4.551   7.114  39.021  1.00 83.28           N  
ATOM    351 HH11 ARG A  23       4.092   6.863  39.885  1.00 83.28           H  
ATOM    352 HH12 ARG A  23       5.012   6.412  38.459  1.00 83.28           H  
ATOM    353  NH2 ARG A  23       3.759   9.187  39.242  1.00 83.28           N  
ATOM    354 HH21 ARG A  23       3.534  10.076  38.819  1.00 83.28           H  
ATOM    355 HH22 ARG A  23       3.316   8.910  40.107  1.00 83.28           H  
ATOM    356  CZ  ARG A  23       4.410   8.314  38.532  1.00 83.28           C  
ATOM    357  N   VAL A  24       3.410   8.888  31.856  1.00 78.30           N  
ATOM    358  H   VAL A  24       2.678   9.293  32.423  1.00 78.30           H  
ATOM    359  CA  VAL A  24       3.021   7.984  30.762  1.00 78.30           C  
ATOM    360  HA  VAL A  24       3.588   7.057  30.852  1.00 78.30           H  
ATOM    361  C   VAL A  24       3.385   8.571  29.394  1.00 78.30           C  
ATOM    362  CB  VAL A  24       1.523   7.632  30.865  1.00 78.30           C  
ATOM    363  HB  VAL A  24       0.948   8.535  31.070  1.00 78.30           H  
ATOM    364  O   VAL A  24       4.000   7.882  28.586  1.00 78.30           O  
ATOM    365  CG1 VAL A  24       0.990   7.014  29.575  1.00 78.30           C  
ATOM    366 HG11 VAL A  24       1.678   6.245  29.222  1.00 78.30           H  
ATOM    367 HG12 VAL A  24       0.015   6.550  29.726  1.00 78.30           H  
ATOM    368 HG13 VAL A  24       0.901   7.789  28.813  1.00 78.30           H  
ATOM    369  CG2 VAL A  24       1.298   6.637  32.009  1.00 78.30           C  
ATOM    370 HG21 VAL A  24       0.233   6.430  32.117  1.00 78.30           H  
ATOM    371 HG22 VAL A  24       1.675   7.047  32.945  1.00 78.30           H  
ATOM    372 HG23 VAL A  24       1.817   5.704  31.790  1.00 78.30           H  
ATOM    373  N   LEU A  25       3.086   9.850  29.151  1.00 82.11           N  
ATOM    374  H   LEU A  25       2.576  10.369  29.851  1.00 82.11           H  
ATOM    375  CA  LEU A  25       3.430  10.541  27.898  1.00 82.11           C  
ATOM    376  HA  LEU A  25       3.170   9.888  27.065  1.00 82.11           H  
ATOM    377  C   LEU A  25       4.942  10.823  27.730  1.00 82.11           C  
ATOM    378  CB  LEU A  25       2.585  11.827  27.797  1.00 82.11           C  
ATOM    379  HB2 LEU A  25       2.652  12.355  28.748  1.00 82.11           H  
ATOM    380  HB3 LEU A  25       3.012  12.466  27.024  1.00 82.11           H  
ATOM    381  O   LEU A  25       5.364  11.278  26.668  1.00 82.11           O  
ATOM    382  CG  LEU A  25       1.102  11.589  27.454  1.00 82.11           C  
ATOM    383  HG  LEU A  25       0.702  10.780  28.066  1.00 82.11           H  
ATOM    384  CD1 LEU A  25       0.277  12.845  27.713  1.00 82.11           C  
ATOM    385 HD11 LEU A  25       0.606  13.652  27.058  1.00 82.11           H  
ATOM    386 HD12 LEU A  25      -0.778  12.639  27.530  1.00 82.11           H  
ATOM    387 HD13 LEU A  25       0.413  13.141  28.753  1.00 82.11           H  
ATOM    388  CD2 LEU A  25       0.919  11.253  25.979  1.00 82.11           C  
ATOM    389 HD21 LEU A  25       1.491  10.357  25.740  1.00 82.11           H  
ATOM    390 HD22 LEU A  25      -0.135  11.086  25.756  1.00 82.11           H  
ATOM    391 HD23 LEU A  25       1.287  12.070  25.359  1.00 82.11           H  
ATOM    392  N   GLY A  26       5.766  10.539  28.746  1.00 81.46           N  
ATOM    393  H   GLY A  26       5.363  10.138  29.580  1.00 81.46           H  
ATOM    394  CA  GLY A  26       7.227  10.671  28.695  1.00 81.46           C  
ATOM    395  HA2 GLY A  26       7.579  10.397  27.700  1.00 81.46           H  
ATOM    396  HA3 GLY A  26       7.657   9.968  29.409  1.00 81.46           H  
ATOM    397  C   GLY A  26       7.780  12.065  29.024  1.00 81.46           C  
ATOM    398  O   GLY A  26       8.955  12.330  28.769  1.00 81.46           O  
ATOM    399  N   PHE A  27       6.979  12.967  29.597  1.00 82.15           N  
ATOM    400  H   PHE A  27       6.047  12.680  29.860  1.00 82.15           H  
ATOM    401  CA  PHE A  27       7.437  14.302  29.997  1.00 82.15           C  
ATOM    402  HA  PHE A  27       8.050  14.706  29.191  1.00 82.15           H  
ATOM    403  C   PHE A  27       8.301  14.243  31.269  1.00 82.15           C  
ATOM    404  CB  PHE A  27       6.245  15.251  30.184  1.00 82.15           C  
ATOM    405  HB2 PHE A  27       6.605  16.172  30.643  1.00 82.15           H  
ATOM    406  HB3 PHE A  27       5.540  14.800  30.882  1.00 82.15           H  
ATOM    407  O   PHE A  27       7.822  13.884  32.345  1.00 82.15           O  
ATOM    408  CG  PHE A  27       5.515  15.621  28.907  1.00 82.15           C  
ATOM    409  CD1 PHE A  27       5.977  16.688  28.112  1.00 82.15           C  
ATOM    410  HD1 PHE A  27       6.860  17.237  28.402  1.00 82.15           H  
ATOM    411  CD2 PHE A  27       4.360  14.918  28.522  1.00 82.15           C  
ATOM    412  HD2 PHE A  27       4.007  14.096  29.128  1.00 82.15           H  
ATOM    413  CE1 PHE A  27       5.282  17.053  26.944  1.00 82.15           C  
ATOM    414  HE1 PHE A  27       5.627  17.881  26.343  1.00 82.15           H  
ATOM    415  CE2 PHE A  27       3.667  15.282  27.353  1.00 82.15           C  
ATOM    416  HE2 PHE A  27       2.776  14.749  27.054  1.00 82.15           H  
ATOM    417  CZ  PHE A  27       4.126  16.350  26.566  1.00 82.15           C  
ATOM    418  HZ  PHE A  27       3.587  16.633  25.673  1.00 82.15           H  
ATOM    419  N   LEU A  28       9.570  14.653  31.153  1.00 73.31           N  
ATOM    420  H   LEU A  28       9.910  14.844  30.220  1.00 73.31           H  
ATOM    421  CA  LEU A  28      10.529  14.720  32.271  1.00 73.31           C  
ATOM    422  HA  LEU A  28      10.550  13.755  32.776  1.00 73.31           H  
ATOM    423  C   LEU A  28      10.152  15.763  33.338  1.00 73.31           C  
ATOM    424  CB  LEU A  28      11.930  15.049  31.719  1.00 73.31           C  
ATOM    425  HB2 LEU A  28      11.862  15.969  31.138  1.00 73.31           H  
ATOM    426  HB3 LEU A  28      12.594  15.245  32.561  1.00 73.31           H  
ATOM    427  O   LEU A  28      10.423  15.564  34.520  1.00 73.31           O  
ATOM    428  CG  LEU A  28      12.574  13.957  30.847  1.00 73.31           C  
ATOM    429  HG  LEU A  28      11.907  13.700  30.024  1.00 73.31           H  
ATOM    430  CD1 LEU A  28      13.883  14.490  30.261  1.00 73.31           C  
ATOM    431 HD11 LEU A  28      13.682  15.375  29.658  1.00 73.31           H  
ATOM    432 HD12 LEU A  28      14.580  14.743  31.060  1.00 73.31           H  
ATOM    433 HD13 LEU A  28      14.330  13.731  29.618  1.00 73.31           H  
ATOM    434  CD2 LEU A  28      12.895  12.694  31.650  1.00 73.31           C  
ATOM    435 HD21 LEU A  28      13.407  11.975  31.011  1.00 73.31           H  
ATOM    436 HD22 LEU A  28      11.971  12.233  31.998  1.00 73.31           H  
ATOM    437 HD23 LEU A  28      13.527  12.937  32.504  1.00 73.31           H  
ATOM    438  N   ASP A  29       9.532  16.865  32.917  1.00 79.11           N  
ATOM    439  H   ASP A  29       9.318  16.937  31.933  1.00 79.11           H  
ATOM    440  CA  ASP A  29       8.942  17.882  33.786  1.00 79.11           C  
ATOM    441  HA  ASP A  29       9.161  17.657  34.830  1.00 79.11           H  
ATOM    442  C   ASP A  29       7.421  17.876  33.556  1.00 79.11           C  
ATOM    443  CB  ASP A  29       9.572  19.254  33.490  1.00 79.11           C  
ATOM    444  HB2 ASP A  29       9.355  19.542  32.461  1.00 79.11           H  
ATOM    445  HB3 ASP A  29      10.654  19.163  33.589  1.00 79.11           H  
ATOM    446  O   ASP A  29       6.977  18.242  32.463  1.00 79.11           O  
ATOM    447  CG  ASP A  29       9.087  20.366  34.432  1.00 79.11           C  
ATOM    448  OD1 ASP A  29       7.977  20.251  35.010  1.00 79.11           O  
ATOM    449  OD2 ASP A  29       9.820  21.364  34.576  1.00 79.11           O  
ATOM    450  N   PRO A  30       6.600  17.478  34.548  1.00 81.24           N  
ATOM    451  CA  PRO A  30       5.149  17.485  34.404  1.00 81.24           C  
ATOM    452  HA  PRO A  30       4.884  16.785  33.611  1.00 81.24           H  
ATOM    453  C   PRO A  30       4.562  18.851  34.043  1.00 81.24           C  
ATOM    454  CB  PRO A  30       4.599  16.970  35.738  1.00 81.24           C  
ATOM    455  HB2 PRO A  30       4.447  17.802  36.426  1.00 81.24           H  
ATOM    456  HB3 PRO A  30       3.672  16.414  35.602  1.00 81.24           H  
ATOM    457  O   PRO A  30       3.512  18.899  33.411  1.00 81.24           O  
ATOM    458  CG  PRO A  30       5.731  16.082  36.254  1.00 81.24           C  
ATOM    459  HG2 PRO A  30       5.688  15.108  35.766  1.00 81.24           H  
ATOM    460  HG3 PRO A  30       5.705  15.972  37.339  1.00 81.24           H  
ATOM    461  CD  PRO A  30       6.980  16.830  35.793  1.00 81.24           C  
ATOM    462  HD2 PRO A  30       7.799  16.126  35.648  1.00 81.24           H  
ATOM    463  HD3 PRO A  30       7.255  17.589  36.526  1.00 81.24           H  
ATOM    464  N   SER A  31       5.219  19.966  34.389  1.00 79.87           N  
ATOM    465  H   SER A  31       6.142  19.886  34.791  1.00 79.87           H  
ATOM    466  CA  SER A  31       4.733  21.311  34.048  1.00 79.87           C  
ATOM    467  HA  SER A  31       3.685  21.365  34.342  1.00 79.87           H  
ATOM    468  C   SER A  31       4.756  21.622  32.544  1.00 79.87           C  
ATOM    469  CB  SER A  31       5.473  22.384  34.853  1.00 79.87           C  
ATOM    470  HB2 SER A  31       5.462  22.115  35.909  1.00 79.87           H  
ATOM    471  HB3 SER A  31       4.941  23.329  34.736  1.00 79.87           H  
ATOM    472  O   SER A  31       4.099  22.573  32.123  1.00 79.87           O  
ATOM    473  OG  SER A  31       6.805  22.572  34.429  1.00 79.87           O  
ATOM    474  HG  SER A  31       7.330  21.802  34.664  1.00 79.87           H  
ATOM    475  N   ALA A  32       5.431  20.798  31.733  1.00 77.21           N  
ATOM    476  H   ALA A  32       5.965  20.047  32.146  1.00 77.21           H  
ATOM    477  CA  ALA A  32       5.363  20.851  30.274  1.00 77.21           C  
ATOM    478  HA  ALA A  32       5.395  21.895  29.962  1.00 77.21           H  
ATOM    479  C   ALA A  32       4.065  20.248  29.690  1.00 77.21           C  
ATOM    480  CB  ALA A  32       6.606  20.147  29.717  1.00 77.21           C  
ATOM    481  HB1 ALA A  32       6.614  20.232  28.630  1.00 77.21           H  
ATOM    482  HB2 ALA A  32       7.508  20.608  30.119  1.00 77.21           H  
ATOM    483  HB3 ALA A  32       6.585  19.091  29.986  1.00 77.21           H  
ATOM    484  O   ALA A  32       3.713  20.566  28.556  1.00 77.21           O  
ATOM    485  N   LEU A  33       3.347  19.405  30.446  1.00 77.91           N  
ATOM    486  H   LEU A  33       3.657  19.224  31.390  1.00 77.91           H  
ATOM    487  CA  LEU A  33       2.051  18.854  30.043  1.00 77.91           C  
ATOM    488  HA  LEU A  33       2.071  18.636  28.975  1.00 77.91           H  
ATOM    489  C   LEU A  33       0.941  19.882  30.315  1.00 77.91           C  
ATOM    490  CB  LEU A  33       1.803  17.540  30.813  1.00 77.91           C  
ATOM    491  HB2 LEU A  33       1.738  17.772  31.876  1.00 77.91           H  
ATOM    492  HB3 LEU A  33       2.650  16.868  30.672  1.00 77.91           H  
ATOM    493  O   LEU A  33       0.635  20.159  31.481  1.00 77.91           O  
ATOM    494  CG  LEU A  33       0.507  16.837  30.370  1.00 77.91           C  
ATOM    495  HG  LEU A  33      -0.261  17.571  30.123  1.00 77.91           H  
ATOM    496  CD1 LEU A  33       0.758  15.947  29.159  1.00 77.91           C  
ATOM    497 HD11 LEU A  33      -0.188  15.545  28.795  1.00 77.91           H  
ATOM    498 HD12 LEU A  33       1.439  15.136  29.418  1.00 77.91           H  
ATOM    499 HD13 LEU A  33       1.211  16.533  28.359  1.00 77.91           H  
ATOM    500  CD2 LEU A  33      -0.049  15.951  31.482  1.00 77.91           C  
ATOM    501 HD21 LEU A  33      -0.185  16.545  32.386  1.00 77.91           H  
ATOM    502 HD22 LEU A  33       0.647  15.139  31.691  1.00 77.91           H  
ATOM    503 HD23 LEU A  33      -1.011  15.546  31.168  1.00 77.91           H  
ATOM    504  N   ASP A  34       0.292  20.391  29.263  1.00 73.28           N  
ATOM    505  H   ASP A  34       0.521  20.030  28.347  1.00 73.28           H  
ATOM    506  CA  ASP A  34      -0.860  21.293  29.383  1.00 73.28           C  
ATOM    507  HA  ASP A  34      -0.592  22.077  30.091  1.00 73.28           H  
ATOM    508  C   ASP A  34      -2.073  20.497  29.917  1.00 73.28           C  
ATOM    509  CB  ASP A  34      -1.151  21.999  28.039  1.00 73.28           C  
ATOM    510  HB2 ASP A  34      -0.255  22.544  27.740  1.00 73.28           H  
ATOM    511  HB3 ASP A  34      -1.343  21.242  27.278  1.00 73.28           H  
ATOM    512  O   ASP A  34      -2.594  19.613  29.227  1.00 73.28           O  
ATOM    513  CG  ASP A  34      -2.335  22.990  28.069  1.00 73.28           C  
ATOM    514  OD1 ASP A  34      -3.139  22.950  29.034  1.00 73.28           O  
ATOM    515  OD2 ASP A  34      -2.473  23.784  27.108  1.00 73.28           O  
ATOM    516  N   PRO A  35      -2.569  20.782  31.139  1.00 81.85           N  
ATOM    517  CA  PRO A  35      -3.667  20.024  31.732  1.00 81.85           C  
ATOM    518  HA  PRO A  35      -3.468  18.959  31.612  1.00 81.85           H  
ATOM    519  C   PRO A  35      -5.038  20.322  31.090  1.00 81.85           C  
ATOM    520  CB  PRO A  35      -3.615  20.387  33.220  1.00 81.85           C  
ATOM    521  HB2 PRO A  35      -2.887  19.750  33.722  1.00 81.85           H  
ATOM    522  HB3 PRO A  35      -4.585  20.303  33.710  1.00 81.85           H  
ATOM    523  O   PRO A  35      -6.015  19.630  31.402  1.00 81.85           O  
ATOM    524  CG  PRO A  35      -3.103  21.827  33.211  1.00 81.85           C  
ATOM    525  HG2 PRO A  35      -2.622  22.091  34.153  1.00 81.85           H  
ATOM    526  HG3 PRO A  35      -3.922  22.512  32.989  1.00 81.85           H  
ATOM    527  CD  PRO A  35      -2.113  21.823  32.051  1.00 81.85           C  
ATOM    528  HD2 PRO A  35      -1.119  21.580  32.426  1.00 81.85           H  
ATOM    529  HD3 PRO A  35      -2.102  22.798  31.564  1.00 81.85           H  
ATOM    530  N   GLY A  36      -5.128  21.352  30.239  1.00 76.33           N  
ATOM    531  H   GLY A  36      -4.281  21.853  30.012  1.00 76.33           H  
ATOM    532  CA  GLY A  36      -6.320  21.741  29.484  1.00 76.33           C  
ATOM    533  HA2 GLY A  36      -7.215  21.351  29.969  1.00 76.33           H  
ATOM    534  HA3 GLY A  36      -6.376  22.830  29.483  1.00 76.33           H  
ATOM    535  C   GLY A  36      -6.330  21.288  28.018  1.00 76.33           C  
ATOM    536  O   GLY A  36      -7.407  21.259  27.423  1.00 76.33           O  
ATOM    537  N   MET A  37      -5.180  20.917  27.445  1.00 74.50           N  
ATOM    538  H   MET A  37      -4.335  20.964  27.995  1.00 74.50           H  
ATOM    539  CA  MET A  37      -5.075  20.386  26.077  1.00 74.50           C  
ATOM    540  HA  MET A  37      -5.727  20.974  25.431  1.00 74.50           H  
ATOM    541  C   MET A  37      -5.553  18.925  26.006  1.00 74.50           C  
ATOM    542  CB  MET A  37      -3.635  20.576  25.576  1.00 74.50           C  
ATOM    543  HB2 MET A  37      -2.959  19.973  26.183  1.00 74.50           H  
ATOM    544  HB3 MET A  37      -3.370  21.625  25.708  1.00 74.50           H  
ATOM    545  O   MET A  37      -5.425  18.168  26.974  1.00 74.50           O  
ATOM    546  CG  MET A  37      -3.436  20.217  24.099  1.00 74.50           C  
ATOM    547  HG2 MET A  37      -3.698  19.168  23.960  1.00 74.50           H  
ATOM    548  HG3 MET A  37      -4.115  20.816  23.492  1.00 74.50           H  
ATOM    549  SD  MET A  37      -1.749  20.437  23.465  1.00 74.50           S  
ATOM    550  CE  MET A  37      -1.489  22.214  23.698  1.00 74.50           C  
ATOM    551  HE1 MET A  37      -2.284  22.768  23.199  1.00 74.50           H  
ATOM    552  HE2 MET A  37      -0.526  22.491  23.269  1.00 74.50           H  
ATOM    553  HE3 MET A  37      -1.482  22.451  24.762  1.00 74.50           H  
ATOM    554  N   GLY A  38      -6.122  18.523  24.866  1.00 77.86           N  
ATOM    555  H   GLY A  38      -6.117  19.135  24.063  1.00 77.86           H  
ATOM    556  CA  GLY A  38      -6.610  17.166  24.643  1.00 77.86           C  
ATOM    557  HA2 GLY A  38      -7.046  17.105  23.646  1.00 77.86           H  
ATOM    558  HA3 GLY A  38      -7.385  16.935  25.374  1.00 77.86           H  
ATOM    559  C   GLY A  38      -5.491  16.131  24.740  1.00 77.86           C  
ATOM    560  O   GLY A  38      -4.384  16.354  24.257  1.00 77.86           O  
ATOM    561  N   PHE A  39      -5.765  14.971  25.338  1.00 80.98           N  
ATOM    562  H   PHE A  39      -6.649  14.864  25.815  1.00 80.98           H  
ATOM    563  CA  PHE A  39      -4.753  13.919  25.455  1.00 80.98           C  
ATOM    564  HA  PHE A  39      -3.889  14.320  25.984  1.00 80.98           H  
ATOM    565  C   PHE A  39      -4.227  13.455  24.087  1.00 80.98           C  
ATOM    566  CB  PHE A  39      -5.312  12.731  26.241  1.00 80.98           C  
ATOM    567  HB2 PHE A  39      -6.191  12.348  25.722  1.00 80.98           H  
ATOM    568  HB3 PHE A  39      -4.542  11.959  26.205  1.00 80.98           H  
ATOM    569  O   PHE A  39      -3.016  13.387  23.900  1.00 80.98           O  
ATOM    570  CG  PHE A  39      -5.638  12.921  27.711  1.00 80.98           C  
ATOM    571  CD1 PHE A  39      -4.866  13.760  28.539  1.00 80.98           C  
ATOM    572  HD1 PHE A  39      -4.051  14.340  28.131  1.00 80.98           H  
ATOM    573  CD2 PHE A  39      -6.661  12.142  28.283  1.00 80.98           C  
ATOM    574  HD2 PHE A  39      -7.236  11.474  27.659  1.00 80.98           H  
ATOM    575  CE1 PHE A  39      -5.128  13.818  29.918  1.00 80.98           C  
ATOM    576  HE1 PHE A  39      -4.518  14.449  30.548  1.00 80.98           H  
ATOM    577  CE2 PHE A  39      -6.922  12.204  29.662  1.00 80.98           C  
ATOM    578  HE2 PHE A  39      -7.709  11.600  30.090  1.00 80.98           H  
ATOM    579  CZ  PHE A  39      -6.152  13.040  30.484  1.00 80.98           C  
ATOM    580  HZ  PHE A  39      -6.347  13.080  31.545  1.00 80.98           H  
ATOM    581  N   ASN A  40      -5.110  13.209  23.112  1.00 70.42           N  
ATOM    582  H   ASN A  40      -6.091  13.164  23.347  1.00 70.42           H  
ATOM    583  CA  ASN A  40      -4.712  12.844  21.746  1.00 70.42           C  
ATOM    584  HA  ASN A  40      -4.094  11.947  21.780  1.00 70.42           H  
ATOM    585  C   ASN A  40      -3.877  13.950  21.068  1.00 70.42           C  
ATOM    586  CB  ASN A  40      -5.960  12.556  20.889  1.00 70.42           C  
ATOM    587  HB2 ASN A  40      -5.616  12.351  19.875  1.00 70.42           H  
ATOM    588  HB3 ASN A  40      -6.592  13.443  20.848  1.00 70.42           H  
ATOM    589  O   ASN A  40      -2.982  13.646  20.291  1.00 70.42           O  
ATOM    590  CG  ASN A  40      -6.815  11.383  21.339  1.00 70.42           C  
ATOM    591  ND2 ASN A  40      -7.440  10.698  20.411  1.00 70.42           N  
ATOM    592 HD21 ASN A  40      -7.940   9.881  20.732  1.00 70.42           H  
ATOM    593 HD22 ASN A  40      -7.222  10.857  19.438  1.00 70.42           H  
ATOM    594  OD1 ASN A  40      -7.008  11.107  22.511  1.00 70.42           O  
ATOM    595  N   GLU A  41      -4.145  15.226  21.375  1.00 68.36           N  
ATOM    596  H   GLU A  41      -4.841  15.415  22.082  1.00 68.36           H  
ATOM    597  CA  GLU A  41      -3.393  16.381  20.852  1.00 68.36           C  
ATOM    598  HA  GLU A  41      -3.288  16.283  19.771  1.00 68.36           H  
ATOM    599  C   GLU A  41      -1.970  16.440  21.440  1.00 68.36           C  
ATOM    600  CB  GLU A  41      -4.145  17.694  21.159  1.00 68.36           C  
ATOM    601  HB2 GLU A  41      -4.126  17.852  22.237  1.00 68.36           H  
ATOM    602  HB3 GLU A  41      -3.610  18.522  20.692  1.00 68.36           H  
ATOM    603  O   GLU A  41      -1.050  16.921  20.788  1.00 68.36           O  
ATOM    604  CG  GLU A  41      -5.611  17.727  20.681  1.00 68.36           C  
ATOM    605  HG2 GLU A  41      -6.141  16.865  21.086  1.00 68.36           H  
ATOM    606  HG3 GLU A  41      -5.623  17.645  19.594  1.00 68.36           H  
ATOM    607  CD  GLU A  41      -6.380  18.991  21.121  1.00 68.36           C  
ATOM    608  OE1 GLU A  41      -7.301  19.399  20.378  1.00 68.36           O  
ATOM    609  OE2 GLU A  41      -6.127  19.506  22.238  1.00 68.36           O  
ATOM    610  N   GLN A  42      -1.780  15.890  22.645  1.00 75.95           N  
ATOM    611  H   GLN A  42      -2.596  15.540  23.127  1.00 75.95           H  
ATOM    612  CA  GLN A  42      -0.479  15.676  23.292  1.00 75.95           C  
ATOM    613  HA  GLN A  42       0.221  16.408  22.890  1.00 75.95           H  
ATOM    614  C   GLN A  42       0.134  14.299  22.954  1.00 75.95           C  
ATOM    615  CB  GLN A  42      -0.604  15.945  24.809  1.00 75.95           C  
ATOM    616  HB2 GLN A  42       0.349  15.736  25.295  1.00 75.95           H  
ATOM    617  HB3 GLN A  42      -1.367  15.297  25.239  1.00 75.95           H  
ATOM    618  O   GLN A  42       1.098  13.877  23.591  1.00 75.95           O  
ATOM    619  CG  GLN A  42      -0.964  17.419  25.063  1.00 75.95           C  
ATOM    620  HG2 GLN A  42      -1.924  17.641  24.597  1.00 75.95           H  
ATOM    621  HG3 GLN A  42      -0.208  18.050  24.597  1.00 75.95           H  
ATOM    622  CD  GLN A  42      -1.055  17.800  26.535  1.00 75.95           C  
ATOM    623  NE2 GLN A  42      -2.198  17.633  27.165  1.00 75.95           N  
ATOM    624 HE21 GLN A  42      -3.017  17.340  26.652  1.00 75.95           H  
ATOM    625 HE22 GLN A  42      -2.278  18.137  28.037  1.00 75.95           H  
ATOM    626  OE1 GLN A  42      -0.121  18.307  27.136  1.00 75.95           O  
ATOM    627  N   GLY A  43      -0.407  13.597  21.949  1.00 72.65           N  
ATOM    628  H   GLY A  43      -1.179  14.009  21.446  1.00 72.65           H  
ATOM    629  CA  GLY A  43       0.123  12.334  21.429  1.00 72.65           C  
ATOM    630  HA2 GLY A  43      -0.185  12.242  20.387  1.00 72.65           H  
ATOM    631  HA3 GLY A  43       1.212  12.367  21.452  1.00 72.65           H  
ATOM    632  C   GLY A  43      -0.334  11.064  22.155  1.00 72.65           C  
ATOM    633  O   GLY A  43       0.283  10.019  21.960  1.00 72.65           O  
ATOM    634  N   LEU A  44      -1.383  11.116  22.990  1.00 78.70           N  
ATOM    635  H   LEU A  44      -1.836  12.007  23.136  1.00 78.70           H  
ATOM    636  CA  LEU A  44      -1.933   9.925  23.653  1.00 78.70           C  
ATOM    637  HA  LEU A  44      -1.106   9.425  24.157  1.00 78.70           H  
ATOM    638  C   LEU A  44      -2.547   8.935  22.650  1.00 78.70           C  
ATOM    639  CB  LEU A  44      -2.989  10.313  24.707  1.00 78.70           C  
ATOM    640  HB2 LEU A  44      -3.897  10.613  24.184  1.00 78.70           H  
ATOM    641  HB3 LEU A  44      -2.623  11.160  25.286  1.00 78.70           H  
ATOM    642  O   LEU A  44      -3.367   9.311  21.812  1.00 78.70           O  
ATOM    643  CG  LEU A  44      -3.313   9.146  25.662  1.00 78.70           C  
ATOM    644  HG  LEU A  44      -3.254   8.197  25.130  1.00 78.70           H  
ATOM    645  CD1 LEU A  44      -2.295   9.122  26.795  1.00 78.70           C  
ATOM    646 HD11 LEU A  44      -1.284   9.089  26.388  1.00 78.70           H  
ATOM    647 HD12 LEU A  44      -2.393  10.014  27.414  1.00 78.70           H  
ATOM    648 HD13 LEU A  44      -2.458   8.227  27.395  1.00 78.70           H  
ATOM    649  CD2 LEU A  44      -4.706   9.207  26.292  1.00 78.70           C  
ATOM    650 HD21 LEU A  44      -5.452   9.373  25.515  1.00 78.70           H  
ATOM    651 HD22 LEU A  44      -4.760   9.991  27.047  1.00 78.70           H  
ATOM    652 HD23 LEU A  44      -4.909   8.250  26.773  1.00 78.70           H  
ATOM    653  N   ASP A  45      -2.225   7.654  22.823  1.00 63.54           N  
ATOM    654  H   ASP A  45      -1.537   7.415  23.523  1.00 63.54           H  
ATOM    655  CA  ASP A  45      -2.761   6.535  22.053  1.00 63.54           C  
ATOM    656  HA  ASP A  45      -3.426   6.924  21.282  1.00 63.54           H  
ATOM    657  C   ASP A  45      -3.592   5.553  22.926  1.00 63.54           C  
ATOM    658  CB  ASP A  45      -1.579   5.857  21.335  1.00 63.54           C  
ATOM    659  HB2 ASP A  45      -0.799   6.581  21.096  1.00 63.54           H  
ATOM    660  HB3 ASP A  45      -1.945   5.441  20.396  1.00 63.54           H  
ATOM    661  O   ASP A  45      -3.927   5.824  24.084  1.00 63.54           O  
ATOM    662  CG  ASP A  45      -1.006   4.730  22.186  1.00 63.54           C  
ATOM    663  OD1 ASP A  45      -0.694   4.992  23.367  1.00 63.54           O  
ATOM    664  OD2 ASP A  45      -1.119   3.573  21.732  1.00 63.54           O  
ATOM    665  N   SER A  46      -3.933   4.383  22.373  1.00 61.14           N  
ATOM    666  H   SER A  46      -3.465   4.132  21.513  1.00 61.14           H  
ATOM    667  CA  SER A  46      -4.674   3.336  23.093  1.00 61.14           C  
ATOM    668  HA  SER A  46      -5.510   3.803  23.614  1.00 61.14           H  
ATOM    669  C   SER A  46      -3.849   2.597  24.157  1.00 61.14           C  
ATOM    670  CB  SER A  46      -5.248   2.322  22.105  1.00 61.14           C  
ATOM    671  HB2 SER A  46      -4.445   1.904  21.497  1.00 61.14           H  
ATOM    672  HB3 SER A  46      -5.732   1.514  22.654  1.00 61.14           H  
ATOM    673  O   SER A  46      -4.423   2.188  25.169  1.00 61.14           O  
ATOM    674  OG  SER A  46      -6.206   2.953  21.276  1.00 61.14           O  
ATOM    675  HG  SER A  46      -5.768   3.677  20.823  1.00 61.14           H  
ATOM    676  N   LEU A  47      -2.534   2.431  23.972  1.00 61.04           N  
ATOM    677  H   LEU A  47      -2.093   2.830  23.156  1.00 61.04           H  
ATOM    678  CA  LEU A  47      -1.639   1.863  24.985  1.00 61.04           C  
ATOM    679  HA  LEU A  47      -2.039   0.907  25.323  1.00 61.04           H  
ATOM    680  C   LEU A  47      -1.563   2.787  26.205  1.00 61.04           C  
ATOM    681  CB  LEU A  47      -0.256   1.620  24.345  1.00 61.04           C  
ATOM    682  HB2 LEU A  47      -0.344   0.805  23.626  1.00 61.04           H  
ATOM    683  HB3 LEU A  47       0.044   2.511  23.794  1.00 61.04           H  
ATOM    684  O   LEU A  47      -1.899   2.382  27.321  1.00 61.04           O  
ATOM    685  CG  LEU A  47       0.880   1.310  25.335  1.00 61.04           C  
ATOM    686  HG  LEU A  47       1.071   2.190  25.950  1.00 61.04           H  
ATOM    687  CD1 LEU A  47       0.567   0.113  26.228  1.00 61.04           C  
ATOM    688 HD11 LEU A  47      -0.289   0.321  26.870  1.00 61.04           H  
ATOM    689 HD12 LEU A  47       0.368  -0.751  25.595  1.00 61.04           H  
ATOM    690 HD13 LEU A  47       1.426  -0.095  26.865  1.00 61.04           H  
ATOM    691  CD2 LEU A  47       2.143   0.969  24.555  1.00 61.04           C  
ATOM    692 HD21 LEU A  47       2.410   1.794  23.896  1.00 61.04           H  
ATOM    693 HD22 LEU A  47       1.983   0.067  23.964  1.00 61.04           H  
ATOM    694 HD23 LEU A  47       2.966   0.800  25.250  1.00 61.04           H  
ATOM    695  N   MET A  48      -1.225   4.054  25.988  1.00 75.27           N  
ATOM    696  H   MET A  48      -0.975   4.330  25.049  1.00 75.27           H  
ATOM    697  CA  MET A  48      -1.087   5.036  27.058  1.00 75.27           C  
ATOM    698  HA  MET A  48      -0.393   4.641  27.801  1.00 75.27           H  
ATOM    699  C   MET A  48      -2.416   5.307  27.785  1.00 75.27           C  
ATOM    700  CB  MET A  48      -0.472   6.306  26.471  1.00 75.27           C  
ATOM    701  HB2 MET A  48      -1.046   6.647  25.610  1.00 75.27           H  
ATOM    702  HB3 MET A  48      -0.496   7.078  27.240  1.00 75.27           H  
ATOM    703  O   MET A  48      -2.432   5.471  29.006  1.00 75.27           O  
ATOM    704  CG  MET A  48       0.990   6.080  26.078  1.00 75.27           C  
ATOM    705  HG2 MET A  48       1.053   5.469  25.178  1.00 75.27           H  
ATOM    706  HG3 MET A  48       1.468   5.530  26.888  1.00 75.27           H  
ATOM    707  SD  MET A  48       1.920   7.613  25.834  1.00 75.27           S  
ATOM    708  CE  MET A  48       1.441   8.035  24.139  1.00 75.27           C  
ATOM    709  HE1 MET A  48       2.300   7.900  23.481  1.00 75.27           H  
ATOM    710  HE2 MET A  48       0.613   7.408  23.809  1.00 75.27           H  
ATOM    711  HE3 MET A  48       1.139   9.081  24.086  1.00 75.27           H  
ATOM    712  N   ALA A  49      -3.557   5.253  27.087  1.00 74.24           N  
ATOM    713  H   ALA A  49      -3.503   5.181  26.081  1.00 74.24           H  
ATOM    714  CA  ALA A  49      -4.882   5.282  27.719  1.00 74.24           C  
ATOM    715  HA  ALA A  49      -4.979   6.212  28.279  1.00 74.24           H  
ATOM    716  C   ALA A  49      -5.111   4.115  28.707  1.00 74.24           C  
ATOM    717  CB  ALA A  49      -5.940   5.264  26.608  1.00 74.24           C  
ATOM    718  HB1 ALA A  49      -6.938   5.254  27.046  1.00 74.24           H  
ATOM    719  HB2 ALA A  49      -5.818   4.374  25.991  1.00 74.24           H  
ATOM    720  HB3 ALA A  49      -5.834   6.146  25.977  1.00 74.24           H  
ATOM    721  O   ALA A  49      -5.728   4.298  29.763  1.00 74.24           O  
ATOM    722  N   VAL A  50      -4.609   2.915  28.386  1.00 71.77           N  
ATOM    723  H   VAL A  50      -4.083   2.840  27.527  1.00 71.77           H  
ATOM    724  CA  VAL A  50      -4.672   1.728  29.256  1.00 71.77           C  
ATOM    725  HA  VAL A  50      -5.669   1.672  29.691  1.00 71.77           H  
ATOM    726  C   VAL A  50      -3.698   1.842  30.432  1.00 71.77           C  
ATOM    727  CB  VAL A  50      -4.438   0.443  28.427  1.00 71.77           C  
ATOM    728  HB  VAL A  50      -3.589   0.579  27.757  1.00 71.77           H  
ATOM    729  O   VAL A  50      -4.080   1.511  31.557  1.00 71.77           O  
ATOM    730  CG1 VAL A  50      -4.155  -0.794  29.290  1.00 71.77           C  
ATOM    731 HG11 VAL A  50      -4.169  -1.691  28.671  1.00 71.77           H  
ATOM    732 HG12 VAL A  50      -4.890  -0.870  30.092  1.00 71.77           H  
ATOM    733 HG13 VAL A  50      -3.160  -0.706  29.725  1.00 71.77           H  
ATOM    734  CG2 VAL A  50      -5.679   0.142  27.575  1.00 71.77           C  
ATOM    735 HG21 VAL A  50      -5.479  -0.715  26.931  1.00 71.77           H  
ATOM    736 HG22 VAL A  50      -6.542  -0.060  28.209  1.00 71.77           H  
ATOM    737 HG23 VAL A  50      -5.899   0.995  26.933  1.00 71.77           H  
ATOM    738  N   GLU A  51      -2.486   2.347  30.207  1.00 75.36           N  
ATOM    739  H   GLU A  51      -2.225   2.555  29.253  1.00 75.36           H  
ATOM    740  CA  GLU A  51      -1.482   2.586  31.252  1.00 75.36           C  
ATOM    741  HA  GLU A  51      -1.278   1.656  31.784  1.00 75.36           H  
ATOM    742  C   GLU A  51      -1.959   3.616  32.285  1.00 75.36           C  
ATOM    743  CB  GLU A  51      -0.175   3.070  30.623  1.00 75.36           C  
ATOM    744  HB2 GLU A  51       0.488   3.408  31.420  1.00 75.36           H  
ATOM    745  HB3 GLU A  51      -0.405   3.923  29.985  1.00 75.36           H  
ATOM    746  O   GLU A  51      -1.957   3.315  33.479  1.00 75.36           O  
ATOM    747  CG  GLU A  51       0.561   1.994  29.809  1.00 75.36           C  
ATOM    748  HG2 GLU A  51       0.925   1.225  30.490  1.00 75.36           H  
ATOM    749  HG3 GLU A  51      -0.134   1.523  29.113  1.00 75.36           H  
ATOM    750  CD  GLU A  51       1.733   2.598  29.022  1.00 75.36           C  
ATOM    751  OE1 GLU A  51       2.350   1.897  28.198  1.00 75.36           O  
ATOM    752  OE2 GLU A  51       2.012   3.803  29.194  1.00 75.36           O  
ATOM    753  N   ILE A  52      -2.458   4.782  31.844  1.00 85.19           N  
ATOM    754  H   ILE A  52      -2.405   4.967  30.853  1.00 85.19           H  
ATOM    755  CA  ILE A  52      -3.040   5.821  32.719  1.00 85.19           C  
ATOM    756  HA  ILE A  52      -2.264   6.197  33.386  1.00 85.19           H  
ATOM    757  C   ILE A  52      -4.140   5.222  33.594  1.00 85.19           C  
ATOM    758  CB  ILE A  52      -3.588   7.002  31.876  1.00 85.19           C  
ATOM    759  HB  ILE A  52      -4.165   6.589  31.048  1.00 85.19           H  
ATOM    760  O   ILE A  52      -4.130   5.394  34.814  1.00 85.19           O  
ATOM    761  CG1 ILE A  52      -2.421   7.831  31.309  1.00 85.19           C  
ATOM    762 HG12 ILE A  52      -1.660   7.149  30.930  1.00 85.19           H  
ATOM    763 HG13 ILE A  52      -1.967   8.431  32.098  1.00 85.19           H  
ATOM    764  CG2 ILE A  52      -4.515   7.935  32.682  1.00 85.19           C  
ATOM    765 HG21 ILE A  52      -3.989   8.310  33.560  1.00 85.19           H  
ATOM    766 HG22 ILE A  52      -5.418   7.406  32.990  1.00 85.19           H  
ATOM    767 HG23 ILE A  52      -4.836   8.779  32.073  1.00 85.19           H  
ATOM    768  CD1 ILE A  52      -2.836   8.733  30.143  1.00 85.19           C  
ATOM    769 HD11 ILE A  52      -3.346   8.132  29.391  1.00 85.19           H  
ATOM    770 HD12 ILE A  52      -1.944   9.186  29.710  1.00 85.19           H  
ATOM    771 HD13 ILE A  52      -3.512   9.525  30.465  1.00 85.19           H  
ATOM    772  N   ARG A  53      -5.074   4.473  32.992  1.00 79.19           N  
ATOM    773  H   ARG A  53      -5.014   4.359  31.990  1.00 79.19           H  
ATOM    774  CA  ARG A  53      -6.142   3.793  33.734  1.00 79.19           C  
ATOM    775  HA  ARG A  53      -6.707   4.537  34.295  1.00 79.19           H  
ATOM    776  C   ARG A  53      -5.565   2.816  34.760  1.00 79.19           C  
ATOM    777  CB  ARG A  53      -7.072   3.086  32.738  1.00 79.19           C  
ATOM    778  HB2 ARG A  53      -6.490   2.337  32.201  1.00 79.19           H  
ATOM    779  HB3 ARG A  53      -7.437   3.807  32.006  1.00 79.19           H  
ATOM    780  O   ARG A  53      -6.000   2.827  35.906  1.00 79.19           O  
ATOM    781  CG  ARG A  53      -8.285   2.426  33.421  1.00 79.19           C  
ATOM    782  HG2 ARG A  53      -8.010   1.985  34.379  1.00 79.19           H  
ATOM    783  HG3 ARG A  53      -9.048   3.184  33.597  1.00 79.19           H  
ATOM    784  CD  ARG A  53      -8.879   1.321  32.548  1.00 79.19           C  
ATOM    785  HD2 ARG A  53      -9.812   0.988  33.002  1.00 79.19           H  
ATOM    786  HD3 ARG A  53      -9.102   1.745  31.569  1.00 79.19           H  
ATOM    787  NE  ARG A  53      -7.959   0.170  32.438  1.00 79.19           N  
ATOM    788  HE  ARG A  53      -7.388  -0.040  33.244  1.00 79.19           H  
ATOM    789  NH1 ARG A  53      -8.322  -0.365  30.228  1.00 79.19           N  
ATOM    790 HH11 ARG A  53      -8.052  -0.910  29.421  1.00 79.19           H  
ATOM    791 HH12 ARG A  53      -8.794   0.517  30.094  1.00 79.19           H  
ATOM    792  NH2 ARG A  53      -6.940  -1.598  31.476  1.00 79.19           N  
ATOM    793 HH21 ARG A  53      -6.337  -1.624  32.285  1.00 79.19           H  
ATOM    794 HH22 ARG A  53      -6.705  -2.151  30.664  1.00 79.19           H  
ATOM    795  CZ  ARG A  53      -7.753  -0.589  31.381  1.00 79.19           C  
ATOM    796  N   ASN A  54      -4.614   1.967  34.374  1.00 76.20           N  
ATOM    797  H   ASN A  54      -4.269   2.033  33.427  1.00 76.20           H  
ATOM    798  CA  ASN A  54      -4.046   0.948  35.260  1.00 76.20           C  
ATOM    799  HA  ASN A  54      -4.860   0.369  35.697  1.00 76.20           H  
ATOM    800  C   ASN A  54      -3.279   1.565  36.442  1.00 76.20           C  
ATOM    801  CB  ASN A  54      -3.160  -0.006  34.441  1.00 76.20           C  
ATOM    802  HB2 ASN A  54      -2.567  -0.610  35.128  1.00 76.20           H  
ATOM    803  HB3 ASN A  54      -2.467   0.574  33.833  1.00 76.20           H  
ATOM    804  O   ASN A  54      -3.499   1.145  37.578  1.00 76.20           O  
ATOM    805  CG  ASN A  54      -3.921  -0.966  33.540  1.00 76.20           C  
ATOM    806  ND2 ASN A  54      -3.196  -1.734  32.760  1.00 76.20           N  
ATOM    807 HD21 ASN A  54      -2.189  -1.649  32.777  1.00 76.20           H  
ATOM    808 HD22 ASN A  54      -3.646  -2.390  32.138  1.00 76.20           H  
ATOM    809  OD1 ASN A  54      -5.147  -1.082  33.548  1.00 76.20           O  
ATOM    810  N   LEU A  55      -2.454   2.587  36.193  1.00 84.52           N  
ATOM    811  H   LEU A  55      -2.322   2.873  35.233  1.00 84.52           H  
ATOM    812  CA  LEU A  55      -1.738   3.341  37.227  1.00 84.52           C  
ATOM    813  HA  LEU A  55      -1.118   2.657  37.807  1.00 84.52           H  
ATOM    814  C   LEU A  55      -2.708   4.002  38.209  1.00 84.52           C  
ATOM    815  CB  LEU A  55      -0.849   4.404  36.555  1.00 84.52           C  
ATOM    816  HB2 LEU A  55      -0.559   5.147  37.297  1.00 84.52           H  
ATOM    817  HB3 LEU A  55      -1.436   4.917  35.793  1.00 84.52           H  
ATOM    818  O   LEU A  55      -2.551   3.856  39.418  1.00 84.52           O  
ATOM    819  CG  LEU A  55       0.431   3.835  35.915  1.00 84.52           C  
ATOM    820  HG  LEU A  55       0.189   2.954  35.321  1.00 84.52           H  
ATOM    821  CD1 LEU A  55       1.049   4.886  34.997  1.00 84.52           C  
ATOM    822 HD11 LEU A  55       1.947   4.484  34.528  1.00 84.52           H  
ATOM    823 HD12 LEU A  55       1.299   5.787  35.556  1.00 84.52           H  
ATOM    824 HD13 LEU A  55       0.337   5.131  34.209  1.00 84.52           H  
ATOM    825  CD2 LEU A  55       1.471   3.460  36.974  1.00 84.52           C  
ATOM    826 HD21 LEU A  55       1.089   2.664  37.613  1.00 84.52           H  
ATOM    827 HD22 LEU A  55       2.373   3.098  36.481  1.00 84.52           H  
ATOM    828 HD23 LEU A  55       1.718   4.328  37.586  1.00 84.52           H  
ATOM    829  N   LEU A  56      -3.752   4.666  37.706  1.00 84.57           N  
ATOM    830  H   LEU A  56      -3.824   4.769  36.704  1.00 84.57           H  
ATOM    831  CA  LEU A  56      -4.742   5.331  38.555  1.00 84.57           C  
ATOM    832  HA  LEU A  56      -4.208   5.918  39.302  1.00 84.57           H  
ATOM    833  C   LEU A  56      -5.593   4.334  39.354  1.00 84.57           C  
ATOM    834  CB  LEU A  56      -5.592   6.282  37.698  1.00 84.57           C  
ATOM    835  HB2 LEU A  56      -6.001   5.719  36.859  1.00 84.57           H  
ATOM    836  HB3 LEU A  56      -6.427   6.651  38.295  1.00 84.57           H  
ATOM    837  O   LEU A  56      -5.892   4.608  40.511  1.00 84.57           O  
ATOM    838  CG  LEU A  56      -4.793   7.490  37.168  1.00 84.57           C  
ATOM    839  HG  LEU A  56      -3.865   7.156  36.704  1.00 84.57           H  
ATOM    840  CD1 LEU A  56      -5.614   8.226  36.114  1.00 84.57           C  
ATOM    841 HD11 LEU A  56      -5.867   7.538  35.308  1.00 84.57           H  
ATOM    842 HD12 LEU A  56      -6.532   8.611  36.560  1.00 84.57           H  
ATOM    843 HD13 LEU A  56      -5.031   9.053  35.708  1.00 84.57           H  
ATOM    844  CD2 LEU A  56      -4.446   8.484  38.277  1.00 84.57           C  
ATOM    845 HD21 LEU A  56      -5.351   8.834  38.773  1.00 84.57           H  
ATOM    846 HD22 LEU A  56      -3.910   9.331  37.849  1.00 84.57           H  
ATOM    847 HD23 LEU A  56      -3.789   8.016  39.010  1.00 84.57           H  
ATOM    848  N   GLN A  57      -5.924   3.157  38.809  1.00 82.05           N  
ATOM    849  H   GLN A  57      -5.672   2.984  37.847  1.00 82.05           H  
ATOM    850  CA  GLN A  57      -6.551   2.081  39.596  1.00 82.05           C  
ATOM    851  HA  GLN A  57      -7.475   2.453  40.037  1.00 82.05           H  
ATOM    852  C   GLN A  57      -5.654   1.618  40.760  1.00 82.05           C  
ATOM    853  CB  GLN A  57      -6.881   0.867  38.709  1.00 82.05           C  
ATOM    854  HB2 GLN A  57      -7.119   0.024  39.357  1.00 82.05           H  
ATOM    855  HB3 GLN A  57      -5.999   0.600  38.126  1.00 82.05           H  
ATOM    856  O   GLN A  57      -6.169   1.342  41.842  1.00 82.05           O  
ATOM    857  CG  GLN A  57      -8.076   1.079  37.765  1.00 82.05           C  
ATOM    858  HG2 GLN A  57      -7.856   1.867  37.045  1.00 82.05           H  
ATOM    859  HG3 GLN A  57      -8.939   1.400  38.349  1.00 82.05           H  
ATOM    860  CD  GLN A  57      -8.461  -0.183  37.002  1.00 82.05           C  
ATOM    861  NE2 GLN A  57      -7.518  -0.911  36.441  1.00 82.05           N  
ATOM    862 HE21 GLN A  57      -6.550  -0.660  36.577  1.00 82.05           H  
ATOM    863 HE22 GLN A  57      -7.806  -1.755  35.968  1.00 82.05           H  
ATOM    864  OE1 GLN A  57      -9.625  -0.531  36.862  1.00 82.05           O  
ATOM    865  N   ALA A  58      -4.334   1.545  40.552  1.00 77.10           N  
ATOM    866  H   ALA A  58      -3.972   1.795  39.643  1.00 77.10           H  
ATOM    867  CA  ALA A  58      -3.372   1.092  41.559  1.00 77.10           C  
ATOM    868  HA  ALA A  58      -3.794   0.229  42.075  1.00 77.10           H  
ATOM    869  C   ALA A  58      -3.073   2.152  42.639  1.00 77.10           C  
ATOM    870  CB  ALA A  58      -2.100   0.632  40.836  1.00 77.10           C  
ATOM    871  HB1 ALA A  58      -1.640   1.472  40.315  1.00 77.10           H  
ATOM    872  HB2 ALA A  58      -1.392   0.235  41.563  1.00 77.10           H  
ATOM    873  HB3 ALA A  58      -2.344  -0.147  40.113  1.00 77.10           H  
ATOM    874  O   ALA A  58      -3.047   1.818  43.821  1.00 77.10           O  
ATOM    875  N   GLU A  59      -2.903   3.421  42.255  1.00 74.36           N  
ATOM    876  H   GLU A  59      -2.870   3.614  41.264  1.00 74.36           H  
ATOM    877  CA  GLU A  59      -2.724   4.562  43.176  1.00 74.36           C  
ATOM    878  HA  GLU A  59      -1.890   4.376  43.853  1.00 74.36           H  
ATOM    879  C   GLU A  59      -3.974   4.813  44.046  1.00 74.36           C  
ATOM    880  CB  GLU A  59      -2.417   5.828  42.347  1.00 74.36           C  
ATOM    881  HB2 GLU A  59      -2.590   6.718  42.953  1.00 74.36           H  
ATOM    882  HB3 GLU A  59      -3.137   5.874  41.530  1.00 74.36           H  
ATOM    883  O   GLU A  59      -3.869   5.273  45.184  1.00 74.36           O  
ATOM    884  CG  GLU A  59      -0.998   5.890  41.740  1.00 74.36           C  
ATOM    885  HG2 GLU A  59      -0.709   4.897  41.396  1.00 74.36           H  
ATOM    886  HG3 GLU A  59      -1.051   6.530  40.859  1.00 74.36           H  
ATOM    887  CD  GLU A  59       0.102   6.459  42.663  1.00 74.36           C  
ATOM    888  OE1 GLU A  59       1.270   6.501  42.202  1.00 74.36           O  
ATOM    889  OE2 GLU A  59      -0.214   6.881  43.798  1.00 74.36           O  
ATOM    890  N   LEU A  60      -5.173   4.520  43.521  1.00 74.74           N  
ATOM    891  H   LEU A  60      -5.193   4.182  42.569  1.00 74.74           H  
ATOM    892  CA  LEU A  60      -6.450   4.882  44.146  1.00 74.74           C  
ATOM    893  HA  LEU A  60      -6.248   5.528  45.001  1.00 74.74           H  
ATOM    894  C   LEU A  60      -7.254   3.698  44.728  1.00 74.74           C  
ATOM    895  CB  LEU A  60      -7.282   5.701  43.137  1.00 74.74           C  
ATOM    896  HB2 LEU A  60      -8.241   5.953  43.589  1.00 74.74           H  
ATOM    897  HB3 LEU A  60      -7.487   5.056  42.282  1.00 74.74           H  
ATOM    898  O   LEU A  60      -8.276   3.952  45.358  1.00 74.74           O  
ATOM    899  CG  LEU A  60      -6.644   7.003  42.612  1.00 74.74           C  
ATOM    900  HG  LEU A  60      -5.661   6.799  42.189  1.00 74.74           H  
ATOM    901  CD1 LEU A  60      -7.526   7.594  41.508  1.00 74.74           C  
ATOM    902 HD11 LEU A  60      -7.053   8.490  41.106  1.00 74.74           H  
ATOM    903 HD12 LEU A  60      -8.513   7.838  41.900  1.00 74.74           H  
ATOM    904 HD13 LEU A  60      -7.625   6.866  40.703  1.00 74.74           H  
ATOM    905  CD2 LEU A  60      -6.499   8.058  43.712  1.00 74.74           C  
ATOM    906 HD21 LEU A  60      -7.470   8.272  44.158  1.00 74.74           H  
ATOM    907 HD22 LEU A  60      -6.080   8.969  43.285  1.00 74.74           H  
ATOM    908 HD23 LEU A  60      -5.810   7.691  44.473  1.00 74.74           H  
ATOM    909  N   ASP A  61      -6.838   2.437  44.551  1.00 74.43           N  
ATOM    910  H   ASP A  61      -5.991   2.297  44.020  1.00 74.43           H  
ATOM    911  CA  ASP A  61      -7.583   1.221  44.969  1.00 74.43           C  
ATOM    912  HA  ASP A  61      -7.114   0.385  44.450  1.00 74.43           H  
ATOM    913  C   ASP A  61      -9.057   1.221  44.492  1.00 74.43           C  
ATOM    914  CB  ASP A  61      -7.401   0.942  46.481  1.00 74.43           C  
ATOM    915  HB2 ASP A  61      -6.337   0.976  46.714  1.00 74.43           H  
ATOM    916  HB3 ASP A  61      -7.888   1.735  47.049  1.00 74.43           H  
ATOM    917  O   ASP A  61     -10.001   1.027  45.264  1.00 74.43           O  
ATOM    918  CG  ASP A  61      -7.948  -0.425  46.948  1.00 74.43           C  
ATOM    919  OD1 ASP A  61      -7.731  -1.422  46.222  1.00 74.43           O  
ATOM    920  OD2 ASP A  61      -8.545  -0.486  48.062  1.00 74.43           O  
ATOM    921  N   VAL A  62      -9.268   1.498  43.197  1.00 76.58           N  
ATOM    922  H   VAL A  62      -8.450   1.627  42.619  1.00 76.58           H  
ATOM    923  CA  VAL A  62     -10.594   1.510  42.539  1.00 76.58           C  
ATOM    924  HA  VAL A  62     -11.286   0.944  43.163  1.00 76.58           H  
ATOM    925  C   VAL A  62     -10.566   0.811  41.182  1.00 76.58           C  
ATOM    926  CB  VAL A  62     -11.184   2.929  42.372  1.00 76.58           C  
ATOM    927  HB  VAL A  62     -12.105   2.857  41.793  1.00 76.58           H  
ATOM    928  O   VAL A  62      -9.510   0.576  40.603  1.00 76.58           O  
ATOM    929  CG1 VAL A  62     -11.567   3.525  43.721  1.00 76.58           C  
ATOM    930 HG11 VAL A  62     -10.682   3.592  44.354  1.00 76.58           H  
ATOM    931 HG12 VAL A  62     -11.992   4.518  43.575  1.00 76.58           H  
ATOM    932 HG13 VAL A  62     -12.306   2.889  44.209  1.00 76.58           H  
ATOM    933  CG2 VAL A  62     -10.251   3.893  41.639  1.00 76.58           C  
ATOM    934 HG21 VAL A  62      -9.978   3.491  40.664  1.00 76.58           H  
ATOM    935 HG22 VAL A  62     -10.746   4.855  41.501  1.00 76.58           H  
ATOM    936 HG23 VAL A  62      -9.350   4.032  42.236  1.00 76.58           H  
ATOM    937  N   ARG A  63     -11.753   0.501  40.647  1.00 76.59           N  
ATOM    938  H   ARG A  63     -12.571   0.812  41.150  1.00 76.59           H  
ATOM    939  CA  ARG A  63     -11.937   0.131  39.237  1.00 76.59           C  
ATOM    940  HA  ARG A  63     -10.993  -0.236  38.833  1.00 76.59           H  
ATOM    941  C   ARG A  63     -12.331   1.351  38.421  1.00 76.59           C  
ATOM    942  CB  ARG A  63     -13.007  -0.951  39.087  1.00 76.59           C  
ATOM    943  HB2 ARG A  63     -13.842  -0.742  39.756  1.00 76.59           H  
ATOM    944  HB3 ARG A  63     -13.377  -0.935  38.062  1.00 76.59           H  
ATOM    945  O   ARG A  63     -13.200   2.098  38.849  1.00 76.59           O  
ATOM    946  CG  ARG A  63     -12.433  -2.339  39.363  1.00 76.59           C  
ATOM    947  HG2 ARG A  63     -12.062  -2.398  40.386  1.00 76.59           H  
ATOM    948  HG3 ARG A  63     -11.614  -2.529  38.669  1.00 76.59           H  
ATOM    949  CD  ARG A  63     -13.540  -3.373  39.148  1.00 76.59           C  
ATOM    950  HD2 ARG A  63     -14.031  -3.166  38.197  1.00 76.59           H  
ATOM    951  HD3 ARG A  63     -14.269  -3.275  39.953  1.00 76.59           H  
ATOM    952  NE  ARG A  63     -12.994  -4.739  39.115  1.00 76.59           N  
ATOM    953  HE  ARG A  63     -11.990  -4.817  39.192  1.00 76.59           H  
ATOM    954  NH1 ARG A  63     -14.990  -5.836  38.864  1.00 76.59           N  
ATOM    955 HH11 ARG A  63     -15.460  -4.945  38.931  1.00 76.59           H  
ATOM    956 HH12 ARG A  63     -15.509  -6.689  38.711  1.00 76.59           H  
ATOM    957  NH2 ARG A  63     -13.078  -6.993  38.844  1.00 76.59           N  
ATOM    958 HH21 ARG A  63     -13.602  -7.844  38.698  1.00 76.59           H  
ATOM    959 HH22 ARG A  63     -12.070  -7.026  38.891  1.00 76.59           H  
ATOM    960  CZ  ARG A  63     -13.687  -5.847  38.943  1.00 76.59           C  
ATOM    961  N   LEU A  64     -11.753   1.492  37.232  1.00 76.53           N  
ATOM    962  H   LEU A  64     -11.095   0.785  36.938  1.00 76.53           H  
ATOM    963  CA  LEU A  64     -11.995   2.615  36.324  1.00 76.53           C  
ATOM    964  HA  LEU A  64     -12.794   3.239  36.726  1.00 76.53           H  
ATOM    965  C   LEU A  64     -12.485   2.132  34.952  1.00 76.53           C  
ATOM    966  CB  LEU A  64     -10.717   3.470  36.231  1.00 76.53           C  
ATOM    967  HB2 LEU A  64      -9.909   2.843  35.853  1.00 76.53           H  
ATOM    968  HB3 LEU A  64     -10.888   4.273  35.513  1.00 76.53           H  
ATOM    969  O   LEU A  64     -12.228   0.993  34.554  1.00 76.53           O  
ATOM    970  CG  LEU A  64     -10.271   4.096  37.568  1.00 76.53           C  
ATOM    971  HG  LEU A  64     -10.094   3.307  38.299  1.00 76.53           H  
ATOM    972  CD1 LEU A  64      -8.963   4.864  37.388  1.00 76.53           C  
ATOM    973 HD11 LEU A  64      -8.193   4.210  36.977  1.00 76.53           H  
ATOM    974 HD12 LEU A  64      -9.113   5.711  36.718  1.00 76.53           H  
ATOM    975 HD13 LEU A  64      -8.623   5.233  38.356  1.00 76.53           H  
ATOM    976  CD2 LEU A  64     -11.322   5.045  38.138  1.00 76.53           C  
ATOM    977 HD21 LEU A  64     -11.577   5.817  37.412  1.00 76.53           H  
ATOM    978 HD22 LEU A  64     -10.940   5.506  39.049  1.00 76.53           H  
ATOM    979 HD23 LEU A  64     -12.227   4.505  38.415  1.00 76.53           H  
ATOM    980  N   SER A  65     -13.196   3.004  34.228  1.00 69.14           N  
ATOM    981  H   SER A  65     -13.366   3.918  34.623  1.00 69.14           H  
ATOM    982  CA  SER A  65     -13.706   2.730  32.876  1.00 69.14           C  
ATOM    983  HA  SER A  65     -14.471   1.955  32.938  1.00 69.14           H  
ATOM    984  C   SER A  65     -12.593   2.247  31.938  1.00 69.14           C  
ATOM    985  CB  SER A  65     -14.349   3.994  32.286  1.00 69.14           C  
ATOM    986  HB2 SER A  65     -15.189   4.306  32.908  1.00 69.14           H  
ATOM    987  HB3 SER A  65     -13.613   4.798  32.258  1.00 69.14           H  
ATOM    988  O   SER A  65     -11.483   2.778  31.954  1.00 69.14           O  
ATOM    989  OG  SER A  65     -14.804   3.734  30.974  1.00 69.14           O  
ATOM    990  HG  SER A  65     -15.014   4.570  30.551  1.00 69.14           H  
ATOM    991  N   THR A  66     -12.873   1.281  31.058  1.00 67.71           N  
ATOM    992  H   THR A  66     -13.807   0.898  31.022  1.00 67.71           H  
ATOM    993  CA  THR A  66     -11.903   0.896  30.017  1.00 67.71           C  
ATOM    994  HA  THR A  66     -10.960   0.651  30.505  1.00 67.71           H  
ATOM    995  C   THR A  66     -11.609   2.035  29.043  1.00 67.71           C  
ATOM    996  CB  THR A  66     -12.352  -0.331  29.214  1.00 67.71           C  
ATOM    997  HB  THR A  66     -11.720  -0.434  28.332  1.00 67.71           H  
ATOM    998  O   THR A  66     -10.520   2.060  28.479  1.00 67.71           O  
ATOM    999  CG2 THR A  66     -12.223  -1.607  30.045  1.00 67.71           C  
ATOM   1000 HG21 THR A  66     -12.853  -1.541  30.932  1.00 67.71           H  
ATOM   1001 HG22 THR A  66     -12.536  -2.462  29.446  1.00 67.71           H  
ATOM   1002 HG23 THR A  66     -11.186  -1.746  30.349  1.00 67.71           H  
ATOM   1003  OG1 THR A  66     -13.700  -0.227  28.807  1.00 67.71           O  
ATOM   1004  HG1 THR A  66     -13.826   0.607  28.350  1.00 67.71           H  
ATOM   1005  N   THR A  67     -12.553   2.966  28.873  1.00 69.31           N  
ATOM   1006  H   THR A  67     -13.412   2.891  29.399  1.00 69.31           H  
ATOM   1007  CA  THR A  67     -12.490   4.130  27.975  1.00 69.31           C  
ATOM   1008  HA  THR A  67     -11.682   3.973  27.260  1.00 69.31           H  
ATOM   1009  C   THR A  67     -12.144   5.437  28.698  1.00 69.31           C  
ATOM   1010  CB  THR A  67     -13.800   4.264  27.170  1.00 69.31           C  
ATOM   1011  HB  THR A  67     -13.878   5.250  26.711  1.00 69.31           H  
ATOM   1012  O   THR A  67     -12.224   6.494  28.086  1.00 69.31           O  
ATOM   1013  CG2 THR A  67     -13.863   3.211  26.064  1.00 69.31           C  
ATOM   1014 HG21 THR A  67     -13.824   2.209  26.489  1.00 69.31           H  
ATOM   1015 HG22 THR A  67     -13.029   3.353  25.376  1.00 69.31           H  
ATOM   1016 HG23 THR A  67     -14.795   3.333  25.512  1.00 69.31           H  
ATOM   1017  OG1 THR A  67     -14.919   4.026  27.990  1.00 69.31           O  
ATOM   1018  HG1 THR A  67     -15.148   4.869  28.387  1.00 69.31           H  
ATOM   1019  N   LEU A  68     -11.695   5.373  29.960  1.00 77.07           N  
ATOM   1020  H   LEU A  68     -11.638   4.453  30.373  1.00 77.07           H  
ATOM   1021  CA  LEU A  68     -11.423   6.507  30.862  1.00 77.07           C  
ATOM   1022  HA  LEU A  68     -12.368   6.821  31.306  1.00 77.07           H  
ATOM   1023  C   LEU A  68     -10.793   7.748  30.195  1.00 77.07           C  
ATOM   1024  CB  LEU A  68     -10.488   5.971  31.966  1.00 77.07           C  
ATOM   1025  HB2 LEU A  68     -10.946   5.092  32.420  1.00 77.07           H  
ATOM   1026  HB3 LEU A  68      -9.557   5.654  31.497  1.00 77.07           H  
ATOM   1027  O   LEU A  68     -11.269   8.861  30.405  1.00 77.07           O  
ATOM   1028  CG  LEU A  68     -10.157   6.948  33.105  1.00 77.07           C  
ATOM   1029  HG  LEU A  68      -9.850   7.910  32.694  1.00 77.07           H  
ATOM   1030  CD1 LEU A  68     -11.366   7.138  34.024  1.00 77.07           C  
ATOM   1031 HD11 LEU A  68     -11.097   7.765  34.874  1.00 77.07           H  
ATOM   1032 HD12 LEU A  68     -12.172   7.627  33.476  1.00 77.07           H  
ATOM   1033 HD13 LEU A  68     -11.723   6.178  34.397  1.00 77.07           H  
ATOM   1034  CD2 LEU A  68      -8.990   6.378  33.912  1.00 77.07           C  
ATOM   1035 HD21 LEU A  68      -8.756   7.030  34.754  1.00 77.07           H  
ATOM   1036 HD22 LEU A  68      -8.106   6.313  33.277  1.00 77.07           H  
ATOM   1037 HD23 LEU A  68      -9.241   5.387  34.290  1.00 77.07           H  
ATOM   1038  N   ALA A  69      -9.739   7.564  29.394  1.00 73.70           N  
ATOM   1039  H   ALA A  69      -9.401   6.623  29.250  1.00 73.70           H  
ATOM   1040  CA  ALA A  69      -9.021   8.661  28.738  1.00 73.70           C  
ATOM   1041  HA  ALA A  69      -8.904   9.474  29.454  1.00 73.70           H  
ATOM   1042  C   ALA A  69      -9.755   9.252  27.515  1.00 73.70           C  
ATOM   1043  CB  ALA A  69      -7.623   8.158  28.366  1.00 73.70           C  
ATOM   1044  HB1 ALA A  69      -7.698   7.399  27.587  1.00 73.70           H  
ATOM   1045  HB2 ALA A  69      -7.032   8.991  27.985  1.00 73.70           H  
ATOM   1046  HB3 ALA A  69      -7.121   7.744  29.241  1.00 73.70           H  
ATOM   1047  O   ALA A  69      -9.477  10.381  27.131  1.00 73.70           O  
ATOM   1048  N   PHE A  70     -10.712   8.533  26.925  1.00 71.90           N  
ATOM   1049  H   PHE A  70     -10.932   7.627  27.313  1.00 71.90           H  
ATOM   1050  CA  PHE A  70     -11.598   9.042  25.871  1.00 71.90           C  
ATOM   1051  HA  PHE A  70     -11.078   9.815  25.305  1.00 71.90           H  
ATOM   1052  C   PHE A  70     -12.864   9.680  26.463  1.00 71.90           C  
ATOM   1053  CB  PHE A  70     -11.951   7.899  24.906  1.00 71.90           C  
ATOM   1054  HB2 PHE A  70     -12.545   8.308  24.089  1.00 71.90           H  
ATOM   1055  HB3 PHE A  70     -12.576   7.174  25.428  1.00 71.90           H  
ATOM   1056  O   PHE A  70     -13.326  10.708  25.972  1.00 71.90           O  
ATOM   1057  CG  PHE A  70     -10.748   7.185  24.314  1.00 71.90           C  
ATOM   1058  CD1 PHE A  70      -9.937   7.837  23.365  1.00 71.90           C  
ATOM   1059  HD1 PHE A  70     -10.167   8.846  23.057  1.00 71.90           H  
ATOM   1060  CD2 PHE A  70     -10.417   5.881  24.732  1.00 71.90           C  
ATOM   1061  HD2 PHE A  70     -11.030   5.380  25.467  1.00 71.90           H  
ATOM   1062  CE1 PHE A  70      -8.804   7.190  22.840  1.00 71.90           C  
ATOM   1063  HE1 PHE A  70      -8.165   7.702  22.135  1.00 71.90           H  
ATOM   1064  CE2 PHE A  70      -9.284   5.233  24.205  1.00 71.90           C  
ATOM   1065  HE2 PHE A  70      -9.022   4.237  24.531  1.00 71.90           H  
ATOM   1066  CZ  PHE A  70      -8.478   5.889  23.259  1.00 71.90           C  
ATOM   1067  HZ  PHE A  70      -7.598   5.401  22.865  1.00 71.90           H  
ATOM   1068  N   ASP A  71     -13.381   9.107  27.556  1.00 73.14           N  
ATOM   1069  H   ASP A  71     -12.985   8.226  27.852  1.00 73.14           H  
ATOM   1070  CA  ASP A  71     -14.510   9.636  28.333  1.00 73.14           C  
ATOM   1071  HA  ASP A  71     -15.360   9.791  27.667  1.00 73.14           H  
ATOM   1072  C   ASP A  71     -14.147  10.995  28.980  1.00 73.14           C  
ATOM   1073  CB  ASP A  71     -14.912   8.602  29.414  1.00 73.14           C  
ATOM   1074  HB2 ASP A  71     -14.067   8.463  30.088  1.00 73.14           H  
ATOM   1075  HB3 ASP A  71     -15.735   9.019  29.996  1.00 73.14           H  
ATOM   1076  O   ASP A  71     -14.952  11.932  29.010  1.00 73.14           O  
ATOM   1077  CG  ASP A  71     -15.348   7.218  28.895  1.00 73.14           C  
ATOM   1078  OD1 ASP A  71     -15.971   7.146  27.816  1.00 73.14           O  
ATOM   1079  OD2 ASP A  71     -15.061   6.193  29.572  1.00 73.14           O  
ATOM   1080  N   HIS A  72     -12.899  11.133  29.451  1.00 84.29           N  
ATOM   1081  H   HIS A  72     -12.308  10.314  29.427  1.00 84.29           H  
ATOM   1082  CA  HIS A  72     -12.377  12.311  30.153  1.00 84.29           C  
ATOM   1083  HA  HIS A  72     -13.103  13.121  30.072  1.00 84.29           H  
ATOM   1084  C   HIS A  72     -11.053  12.817  29.533  1.00 84.29           C  
ATOM   1085  CB  HIS A  72     -12.242  11.973  31.648  1.00 84.29           C  
ATOM   1086  HB2 HIS A  72     -11.487  11.197  31.778  1.00 84.29           H  
ATOM   1087  HB3 HIS A  72     -11.906  12.862  32.180  1.00 84.29           H  
ATOM   1088  O   HIS A  72     -10.006  12.711  30.168  1.00 84.29           O  
ATOM   1089  CG  HIS A  72     -13.532  11.500  32.264  1.00 84.29           C  
ATOM   1090  CD2 HIS A  72     -13.920  10.198  32.426  1.00 84.29           C  
ATOM   1091  HD2 HIS A  72     -13.335   9.328  32.168  1.00 84.29           H  
ATOM   1092  ND1 HIS A  72     -14.590  12.290  32.652  1.00 84.29           N  
ATOM   1093  HD1 HIS A  72     -14.590  13.298  32.704  1.00 84.29           H  
ATOM   1094  CE1 HIS A  72     -15.596  11.480  33.019  1.00 84.29           C  
ATOM   1095  HE1 HIS A  72     -16.558  11.807  33.385  1.00 84.29           H  
ATOM   1096  NE2 HIS A  72     -15.232  10.197  32.908  1.00 84.29           N  
ATOM   1097  N   PRO A  73     -11.071  13.403  28.317  1.00 82.60           N  
ATOM   1098  CA  PRO A  73      -9.885  13.567  27.461  1.00 82.60           C  
ATOM   1099  HA  PRO A  73      -9.279  12.664  27.535  1.00 82.60           H  
ATOM   1100  C   PRO A  73      -8.923  14.716  27.817  1.00 82.60           C  
ATOM   1101  CB  PRO A  73     -10.443  13.650  26.032  1.00 82.60           C  
ATOM   1102  HB2 PRO A  73     -10.614  12.643  25.652  1.00 82.60           H  
ATOM   1103  HB3 PRO A  73      -9.804  14.201  25.342  1.00 82.60           H  
ATOM   1104  O   PRO A  73      -8.178  15.173  26.954  1.00 82.60           O  
ATOM   1105  CG  PRO A  73     -11.784  14.345  26.246  1.00 82.60           C  
ATOM   1106  HG2 PRO A  73     -12.471  14.159  25.421  1.00 82.60           H  
ATOM   1107  HG3 PRO A  73     -11.628  15.414  26.394  1.00 82.60           H  
ATOM   1108  CD  PRO A  73     -12.269  13.700  27.543  1.00 82.60           C  
ATOM   1109  HD2 PRO A  73     -12.788  12.772  27.303  1.00 82.60           H  
ATOM   1110  HD3 PRO A  73     -12.937  14.371  28.082  1.00 82.60           H  
ATOM   1111  N   THR A  74      -8.932  15.200  29.061  1.00 86.33           N  
ATOM   1112  H   THR A  74      -9.447  14.670  29.750  1.00 86.33           H  
ATOM   1113  CA  THR A  74      -7.930  16.145  29.593  1.00 86.33           C  
ATOM   1114  HA  THR A  74      -6.997  15.999  29.050  1.00 86.33           H  
ATOM   1115  C   THR A  74      -7.666  15.845  31.069  1.00 86.33           C  
ATOM   1116  CB  THR A  74      -8.319  17.633  29.449  1.00 86.33           C  
ATOM   1117  HB  THR A  74      -7.429  18.223  29.670  1.00 86.33           H  
ATOM   1118  O   THR A  74      -8.533  15.297  31.759  1.00 86.33           O  
ATOM   1119  CG2 THR A  74      -8.816  18.052  28.069  1.00 86.33           C  
ATOM   1120 HG21 THR A  74      -8.049  17.820  27.330  1.00 86.33           H  
ATOM   1121 HG22 THR A  74      -9.735  17.525  27.814  1.00 86.33           H  
ATOM   1122 HG23 THR A  74      -8.991  19.127  28.048  1.00 86.33           H  
ATOM   1123  OG1 THR A  74      -9.326  18.030  30.361  1.00 86.33           O  
ATOM   1124  HG1 THR A  74      -9.275  18.989  30.366  1.00 86.33           H  
ATOM   1125  N   VAL A  75      -6.499  16.252  31.590  1.00 86.59           N  
ATOM   1126  H   VAL A  75      -5.844  16.718  30.979  1.00 86.59           H  
ATOM   1127  CA  VAL A  75      -6.117  16.058  33.007  1.00 86.59           C  
ATOM   1128  HA  VAL A  75      -6.000  14.993  33.209  1.00 86.59           H  
ATOM   1129  C   VAL A  75      -7.211  16.592  33.932  1.00 86.59           C  
ATOM   1130  CB  VAL A  75      -4.787  16.776  33.318  1.00 86.59           C  
ATOM   1131  HB  VAL A  75      -4.907  17.833  33.081  1.00 86.59           H  
ATOM   1132  O   VAL A  75      -7.671  15.893  34.833  1.00 86.59           O  
ATOM   1133  CG1 VAL A  75      -4.367  16.682  34.789  1.00 86.59           C  
ATOM   1134 HG11 VAL A  75      -4.180  15.645  35.069  1.00 86.59           H  
ATOM   1135 HG12 VAL A  75      -5.130  17.103  35.444  1.00 86.59           H  
ATOM   1136 HG13 VAL A  75      -3.456  17.263  34.940  1.00 86.59           H  
ATOM   1137  CG2 VAL A  75      -3.641  16.221  32.466  1.00 86.59           C  
ATOM   1138 HG21 VAL A  75      -3.825  16.409  31.408  1.00 86.59           H  
ATOM   1139 HG22 VAL A  75      -2.709  16.726  32.718  1.00 86.59           H  
ATOM   1140 HG23 VAL A  75      -3.521  15.151  32.640  1.00 86.59           H  
ATOM   1141  N   GLN A  76      -7.691  17.807  33.655  1.00 85.97           N  
ATOM   1142  H   GLN A  76      -7.273  18.308  32.884  1.00 85.97           H  
ATOM   1143  CA  GLN A  76      -8.744  18.470  34.426  1.00 85.97           C  
ATOM   1144  HA  GLN A  76      -8.410  18.596  35.456  1.00 85.97           H  
ATOM   1145  C   GLN A  76     -10.048  17.655  34.459  1.00 85.97           C  
ATOM   1146  CB  GLN A  76      -8.997  19.853  33.808  1.00 85.97           C  
ATOM   1147  HB2 GLN A  76      -9.869  20.307  34.278  1.00 85.97           H  
ATOM   1148  HB3 GLN A  76      -9.211  19.720  32.747  1.00 85.97           H  
ATOM   1149  O   GLN A  76     -10.634  17.476  35.525  1.00 85.97           O  
ATOM   1150  CG  GLN A  76      -7.800  20.808  33.972  1.00 85.97           C  
ATOM   1151  HG2 GLN A  76      -6.869  20.277  33.772  1.00 85.97           H  
ATOM   1152  HG3 GLN A  76      -7.761  21.164  35.001  1.00 85.97           H  
ATOM   1153  CD  GLN A  76      -7.862  22.010  33.031  1.00 85.97           C  
ATOM   1154  NE2 GLN A  76      -6.819  22.807  32.972  1.00 85.97           N  
ATOM   1155 HE21 GLN A  76      -5.977  22.592  33.488  1.00 85.97           H  
ATOM   1156 HE22 GLN A  76      -6.856  23.540  32.278  1.00 85.97           H  
ATOM   1157  OE1 GLN A  76      -8.837  22.261  32.341  1.00 85.97           O  
ATOM   1158  N   ARG A  77     -10.494  17.117  33.313  1.00 87.55           N  
ATOM   1159  H   ARG A  77      -9.922  17.213  32.486  1.00 87.55           H  
ATOM   1160  CA  ARG A  77     -11.727  16.309  33.237  1.00 87.55           C  
ATOM   1161  HA  ARG A  77     -12.541  16.850  33.721  1.00 87.55           H  
ATOM   1162  C   ARG A  77     -11.611  14.991  33.994  1.00 87.55           C  
ATOM   1163  CB  ARG A  77     -12.088  16.033  31.772  1.00 87.55           C  
ATOM   1164  HB2 ARG A  77     -12.851  15.255  31.738  1.00 87.55           H  
ATOM   1165  HB3 ARG A  77     -11.209  15.673  31.237  1.00 87.55           H  
ATOM   1166  O   ARG A  77     -12.596  14.544  34.577  1.00 87.55           O  
ATOM   1167  CG  ARG A  77     -12.646  17.282  31.083  1.00 87.55           C  
ATOM   1168  HG2 ARG A  77     -13.543  17.610  31.608  1.00 87.55           H  
ATOM   1169  HG3 ARG A  77     -11.908  18.084  31.103  1.00 87.55           H  
ATOM   1170  CD  ARG A  77     -13.000  16.948  29.631  1.00 87.55           C  
ATOM   1171  HD2 ARG A  77     -12.087  16.669  29.105  1.00 87.55           H  
ATOM   1172  HD3 ARG A  77     -13.686  16.101  29.628  1.00 87.55           H  
ATOM   1173  NE  ARG A  77     -13.626  18.101  28.959  1.00 87.55           N  
ATOM   1174  HE  ARG A  77     -13.490  19.001  29.396  1.00 87.55           H  
ATOM   1175  NH1 ARG A  77     -14.427  16.974  27.123  1.00 87.55           N  
ATOM   1176 HH11 ARG A  77     -14.057  16.112  27.496  1.00 87.55           H  
ATOM   1177 HH12 ARG A  77     -14.872  16.972  26.216  1.00 87.55           H  
ATOM   1178  NH2 ARG A  77     -14.733  19.178  27.290  1.00 87.55           N  
ATOM   1179 HH21 ARG A  77     -15.155  19.159  26.373  1.00 87.55           H  
ATOM   1180 HH22 ARG A  77     -14.559  20.060  27.750  1.00 87.55           H  
ATOM   1181  CZ  ARG A  77     -14.257  18.076  27.799  1.00 87.55           C  
ATOM   1182  N   LEU A  78     -10.427  14.384  33.982  1.00 88.84           N  
ATOM   1183  H   LEU A  78      -9.686  14.796  33.434  1.00 88.84           H  
ATOM   1184  CA  LEU A  78     -10.163  13.116  34.653  1.00 88.84           C  
ATOM   1185  HA  LEU A  78     -10.989  12.440  34.434  1.00 88.84           H  
ATOM   1186  C   LEU A  78     -10.113  13.280  36.185  1.00 88.84           C  
ATOM   1187  CB  LEU A  78      -8.883  12.540  34.019  1.00 88.84           C  
ATOM   1188  HB2 LEU A  78      -8.066  13.248  34.156  1.00 88.84           H  
ATOM   1189  HB3 LEU A  78      -9.057  12.445  32.947  1.00 88.84           H  
ATOM   1190  O   LEU A  78     -10.697  12.478  36.912  1.00 88.84           O  
ATOM   1191  CG  LEU A  78      -8.436  11.174  34.556  1.00 88.84           C  
ATOM   1192  HG  LEU A  78      -8.054  11.294  35.570  1.00 88.84           H  
ATOM   1193  CD1 LEU A  78      -9.569  10.152  34.570  1.00 88.84           C  
ATOM   1194 HD11 LEU A  78     -10.343  10.443  35.280  1.00 88.84           H  
ATOM   1195 HD12 LEU A  78     -10.004  10.065  33.574  1.00 88.84           H  
ATOM   1196 HD13 LEU A  78      -9.170   9.190  34.891  1.00 88.84           H  
ATOM   1197  CD2 LEU A  78      -7.320  10.622  33.667  1.00 88.84           C  
ATOM   1198 HD21 LEU A  78      -6.958   9.675  34.068  1.00 88.84           H  
ATOM   1199 HD22 LEU A  78      -6.490  11.327  33.629  1.00 88.84           H  
ATOM   1200 HD23 LEU A  78      -7.691  10.460  32.655  1.00 88.84           H  
ATOM   1201  N   VAL A  79      -9.522  14.373  36.678  1.00 83.88           N  
ATOM   1202  H   VAL A  79      -9.047  14.983  36.028  1.00 83.88           H  
ATOM   1203  CA  VAL A  79      -9.515  14.739  38.110  1.00 83.88           C  
ATOM   1204  HA  VAL A  79      -9.053  13.933  38.680  1.00 83.88           H  
ATOM   1205  C   VAL A  79     -10.929  14.928  38.667  1.00 83.88           C  
ATOM   1206  CB  VAL A  79      -8.684  16.021  38.312  1.00 83.88           C  
ATOM   1207  HB  VAL A  79      -9.007  16.772  37.592  1.00 83.88           H  
ATOM   1208  O   VAL A  79     -11.237  14.405  39.738  1.00 83.88           O  
ATOM   1209  CG1 VAL A  79      -8.800  16.630  39.717  1.00 83.88           C  
ATOM   1210 HG11 VAL A  79      -8.557  15.883  40.472  1.00 83.88           H  
ATOM   1211 HG12 VAL A  79      -8.116  17.473  39.812  1.00 83.88           H  
ATOM   1212 HG13 VAL A  79      -9.813  16.997  39.883  1.00 83.88           H  
ATOM   1213  CG2 VAL A  79      -7.206  15.721  38.070  1.00 83.88           C  
ATOM   1214 HG21 VAL A  79      -6.824  15.085  38.869  1.00 83.88           H  
ATOM   1215 HG22 VAL A  79      -7.061  15.200  37.123  1.00 83.88           H  
ATOM   1216 HG23 VAL A  79      -6.651  16.657  38.024  1.00 83.88           H  
ATOM   1217  N   GLU A  80     -11.802  15.640  37.947  1.00 69.89           N  
ATOM   1218  H   GLU A  80     -11.484  16.074  37.092  1.00 69.89           H  
ATOM   1219  CA  GLU A  80     -13.190  15.871  38.380  1.00 69.89           C  
ATOM   1220  HA  GLU A  80     -13.184  16.276  39.392  1.00 69.89           H  
ATOM   1221  C   GLU A  80     -14.027  14.580  38.446  1.00 69.89           C  
ATOM   1222  CB  GLU A  80     -13.875  16.891  37.452  1.00 69.89           C  
ATOM   1223  HB2 GLU A  80     -13.770  16.553  36.421  1.00 69.89           H  
ATOM   1224  HB3 GLU A  80     -14.940  16.918  37.679  1.00 69.89           H  
ATOM   1225  O   GLU A  80     -14.968  14.504  39.235  1.00 69.89           O  
ATOM   1226  CG  GLU A  80     -13.322  18.322  37.558  1.00 69.89           C  
ATOM   1227  HG2 GLU A  80     -12.267  18.317  37.284  1.00 69.89           H  
ATOM   1228  HG3 GLU A  80     -13.848  18.946  36.835  1.00 69.89           H  
ATOM   1229  CD  GLU A  80     -13.471  18.950  38.951  1.00 69.89           C  
ATOM   1230  OE1 GLU A  80     -12.602  19.755  39.347  1.00 69.89           O  
ATOM   1231  OE2 GLU A  80     -14.443  18.654  39.683  1.00 69.89           O  
ATOM   1232  N   HIS A  81     -13.679  13.552  37.662  1.00 82.27           N  
ATOM   1233  H   HIS A  81     -12.896  13.670  37.035  1.00 82.27           H  
ATOM   1234  CA  HIS A  81     -14.336  12.243  37.714  1.00 82.27           C  
ATOM   1235  HA  HIS A  81     -15.407  12.398  37.844  1.00 82.27           H  
ATOM   1236  C   HIS A  81     -13.861  11.392  38.904  1.00 82.27           C  
ATOM   1237  CB  HIS A  81     -14.123  11.521  36.376  1.00 82.27           C  
ATOM   1238  HB2 HIS A  81     -13.057  11.482  36.155  1.00 82.27           H  
ATOM   1239  HB3 HIS A  81     -14.606  12.099  35.588  1.00 82.27           H  
ATOM   1240  O   HIS A  81     -14.685  10.880  39.660  1.00 82.27           O  
ATOM   1241  CG  HIS A  81     -14.663  10.111  36.342  1.00 82.27           C  
ATOM   1242  CD2 HIS A  81     -14.078   9.043  35.718  1.00 82.27           C  
ATOM   1243  HD2 HIS A  81     -13.172   9.080  35.131  1.00 82.27           H  
ATOM   1244  ND1 HIS A  81     -15.782   9.631  36.988  1.00 82.27           N  
ATOM   1245  HD1 HIS A  81     -16.306  10.117  37.701  1.00 82.27           H  
ATOM   1246  CE1 HIS A  81     -15.855   8.308  36.762  1.00 82.27           C  
ATOM   1247  HE1 HIS A  81     -16.569   7.640  37.221  1.00 82.27           H  
ATOM   1248  NE2 HIS A  81     -14.840   7.902  35.985  1.00 82.27           N  
ATOM   1249  N   LEU A  82     -12.544  11.272  39.103  1.00 75.07           N  
ATOM   1250  H   LEU A  82     -11.927  11.741  38.454  1.00 75.07           H  
ATOM   1251  CA  LEU A  82     -11.937  10.387  40.115  1.00 75.07           C  
ATOM   1252  HA  LEU A  82     -12.359   9.388  40.003  1.00 75.07           H  
ATOM   1253  C   LEU A  82     -12.215  10.808  41.566  1.00 75.07           C  
ATOM   1254  CB  LEU A  82     -10.426  10.337  39.860  1.00 75.07           C  
ATOM   1255  HB2 LEU A  82     -10.051  11.361  39.849  1.00 75.07           H  
ATOM   1256  HB3 LEU A  82      -9.938   9.807  40.678  1.00 75.07           H  
ATOM   1257  O   LEU A  82     -12.050  10.016  42.494  1.00 75.07           O  
ATOM   1258  CG  LEU A  82     -10.059   9.648  38.539  1.00 75.07           C  
ATOM   1259  HG  LEU A  82     -10.665  10.042  37.723  1.00 75.07           H  
ATOM   1260  CD1 LEU A  82      -8.599   9.916  38.217  1.00 75.07           C  
ATOM   1261 HD11 LEU A  82      -8.367   9.466  37.252  1.00 75.07           H  
ATOM   1262 HD12 LEU A  82      -8.453  10.993  38.140  1.00 75.07           H  
ATOM   1263 HD13 LEU A  82      -7.951   9.505  38.991  1.00 75.07           H  
ATOM   1264  CD2 LEU A  82     -10.263   8.141  38.594  1.00 75.07           C  
ATOM   1265 HD21 LEU A  82      -9.959   7.704  37.643  1.00 75.07           H  
ATOM   1266 HD22 LEU A  82     -11.318   7.917  38.752  1.00 75.07           H  
ATOM   1267 HD23 LEU A  82      -9.674   7.706  39.401  1.00 75.07           H  
ATOM   1268  N   LEU A  83     -12.689  12.040  41.761  1.00 66.69           N  
ATOM   1269  H   LEU A  83     -12.765  12.627  40.943  1.00 66.69           H  
ATOM   1270  CA  LEU A  83     -13.120  12.604  43.041  1.00 66.69           C  
ATOM   1271  HA  LEU A  83     -12.263  12.595  43.715  1.00 66.69           H  
ATOM   1272  C   LEU A  83     -14.262  11.816  43.729  1.00 66.69           C  
ATOM   1273  CB  LEU A  83     -13.551  14.059  42.753  1.00 66.69           C  
ATOM   1274  HB2 LEU A  83     -14.577  14.040  42.385  1.00 66.69           H  
ATOM   1275  HB3 LEU A  83     -12.937  14.474  41.954  1.00 66.69           H  
ATOM   1276  O   LEU A  83     -14.635  12.149  44.854  1.00 66.69           O  
ATOM   1277  CG  LEU A  83     -13.457  15.008  43.959  1.00 66.69           C  
ATOM   1278  HG  LEU A  83     -13.871  14.545  44.855  1.00 66.69           H  
ATOM   1279  CD1 LEU A  83     -12.011  15.412  44.230  1.00 66.69           C  
ATOM   1280 HD11 LEU A  83     -11.589  15.901  43.352  1.00 66.69           H  
ATOM   1281 HD12 LEU A  83     -11.964  16.078  45.092  1.00 66.69           H  
ATOM   1282 HD13 LEU A  83     -11.419  14.525  44.454  1.00 66.69           H  
ATOM   1283  CD2 LEU A  83     -14.244  16.289  43.686  1.00 66.69           C  
ATOM   1284 HD21 LEU A  83     -15.299  16.041  43.569  1.00 66.69           H  
ATOM   1285 HD22 LEU A  83     -14.118  16.980  44.520  1.00 66.69           H  
ATOM   1286 HD23 LEU A  83     -13.881  16.740  42.763  1.00 66.69           H  
ATOM   1287  N   VAL A  84     -14.849  10.813  43.066  1.00 65.04           N  
ATOM   1288  H   VAL A  84     -14.492  10.597  42.146  1.00 65.04           H  
ATOM   1289  CA  VAL A  84     -16.142  10.215  43.436  1.00 65.04           C  
ATOM   1290  HA  VAL A  84     -16.613  10.868  44.171  1.00 65.04           H  
ATOM   1291  C   VAL A  84     -16.052   8.835  44.147  1.00 65.04           C  
ATOM   1292  CB  VAL A  84     -17.071  10.252  42.189  1.00 65.04           C  
ATOM   1293  HB  VAL A  84     -16.629   9.643  41.400  1.00 65.04           H  
ATOM   1294  O   VAL A  84     -16.992   8.511  44.872  1.00 65.04           O  
ATOM   1295  CG1 VAL A  84     -18.491   9.740  42.457  1.00 65.04           C  
ATOM   1296 HG11 VAL A  84     -19.104   9.847  41.562  1.00 65.04           H  
ATOM   1297 HG12 VAL A  84     -18.940  10.284  43.288  1.00 65.04           H  
ATOM   1298 HG13 VAL A  84     -18.448   8.678  42.700  1.00 65.04           H  
ATOM   1299  CG2 VAL A  84     -17.248  11.694  41.663  1.00 65.04           C  
ATOM   1300 HG21 VAL A  84     -16.291  12.107  41.341  1.00 65.04           H  
ATOM   1301 HG22 VAL A  84     -17.907  11.694  40.795  1.00 65.04           H  
ATOM   1302 HG23 VAL A  84     -17.667  12.330  42.442  1.00 65.04           H  
ATOM   1303  N   ASP A  85     -14.944   8.060  44.071  1.00 60.83           N  
ATOM   1304  H   ASP A  85     -14.197   8.412  43.491  1.00 60.83           H  
ATOM   1305  CA  ASP A  85     -15.024   6.570  44.223  1.00 60.83           C  
ATOM   1306  HA  ASP A  85     -16.075   6.309  44.347  1.00 60.83           H  
ATOM   1307  C   ASP A  85     -14.309   5.790  45.402  1.00 60.83           C  
ATOM   1308  CB  ASP A  85     -14.598   5.944  42.872  1.00 60.83           C  
ATOM   1309  HB2 ASP A  85     -13.629   6.352  42.586  1.00 60.83           H  
ATOM   1310  HB3 ASP A  85     -14.469   4.871  43.010  1.00 60.83           H  
ATOM   1311  O   ASP A  85     -14.747   4.687  45.718  1.00 60.83           O  
ATOM   1312  CG  ASP A  85     -15.597   6.127  41.713  1.00 60.83           C  
ATOM   1313  OD1 ASP A  85     -16.810   6.287  41.984  1.00 60.83           O  
ATOM   1314  OD2 ASP A  85     -15.138   6.071  40.553  1.00 60.83           O  
ATOM   1315  N   VAL A  86     -13.222   6.251  46.059  1.00 51.83           N  
ATOM   1316  H   VAL A  86     -12.928   7.169  45.756  1.00 51.83           H  
ATOM   1317  CA  VAL A  86     -12.147   5.386  46.711  1.00 51.83           C  
ATOM   1318  HA  VAL A  86     -11.926   4.609  45.979  1.00 51.83           H  
ATOM   1319  C   VAL A  86     -12.388   4.553  48.040  1.00 51.83           C  
ATOM   1320  CB  VAL A  86     -10.861   6.244  46.810  1.00 51.83           C  
ATOM   1321  HB  VAL A  86     -11.118   7.175  47.314  1.00 51.83           H  
ATOM   1322  O   VAL A  86     -13.067   5.032  48.953  1.00 51.83           O  
ATOM   1323  CG1 VAL A  86      -9.718   5.643  47.637  1.00 51.83           C  
ATOM   1324 HG11 VAL A  86      -8.812   6.237  47.515  1.00 51.83           H  
ATOM   1325 HG12 VAL A  86      -9.504   4.628  47.301  1.00 51.83           H  
ATOM   1326 HG13 VAL A  86      -9.986   5.617  48.693  1.00 51.83           H  
ATOM   1327  CG2 VAL A  86     -10.341   6.643  45.424  1.00 51.83           C  
ATOM   1328 HG21 VAL A  86     -11.083   7.222  44.873  1.00 51.83           H  
ATOM   1329 HG22 VAL A  86     -10.102   5.748  44.850  1.00 51.83           H  
ATOM   1330 HG23 VAL A  86      -9.440   7.249  45.516  1.00 51.83           H  
ATOM   1331  N   GLY A  87     -11.693   3.369  48.175  1.00 44.80           N  
ATOM   1332  H   GLY A  87     -11.066   3.201  47.401  1.00 44.80           H  
ATOM   1333  CA  GLY A  87     -11.902   2.107  48.994  1.00 44.80           C  
ATOM   1334  HA2 GLY A  87     -11.610   1.284  48.342  1.00 44.80           H  
ATOM   1335  HA3 GLY A  87     -12.979   1.997  49.121  1.00 44.80           H  
ATOM   1336  C   GLY A  87     -11.267   1.768  50.412  1.00 44.80           C  
ATOM   1337  O   GLY A  87     -11.626   2.429  51.394  1.00 44.80           O  
ATOM   1338  N   THR A  88     -10.514   0.631  50.606  1.00 36.55           N  
ATOM   1339  H   THR A  88     -10.041   0.313  49.772  1.00 36.55           H  
ATOM   1340  CA  THR A  88     -10.894  -0.525  51.541  1.00 36.55           C  
ATOM   1341  HA  THR A  88     -11.774  -0.105  52.029  1.00 36.55           H  
ATOM   1342  C   THR A  88     -10.095  -1.012  52.845  1.00 36.55           C  
ATOM   1343  CB  THR A  88     -11.476  -1.718  50.736  1.00 36.55           C  
ATOM   1344  HB  THR A  88     -10.920  -2.633  50.938  1.00 36.55           H  
ATOM   1345  O   THR A  88     -10.159  -0.261  53.825  1.00 36.55           O  
ATOM   1346  CG2 THR A  88     -12.944  -1.937  51.117  1.00 36.55           C  
ATOM   1347 HG21 THR A  88     -13.542  -1.087  50.788  1.00 36.55           H  
ATOM   1348 HG22 THR A  88     -13.047  -2.050  52.196  1.00 36.55           H  
ATOM   1349 HG23 THR A  88     -13.318  -2.838  50.630  1.00 36.55           H  
ATOM   1350  OG1 THR A  88     -11.487  -1.500  49.341  1.00 36.55           O  
ATOM   1351  HG1 THR A  88     -10.596  -1.494  48.984  1.00 36.55           H  
ATOM   1352  N   GLU A  89      -9.551  -2.274  53.000  1.00 31.31           N  
ATOM   1353  H   GLU A  89      -9.390  -2.796  52.151  1.00 31.31           H  
ATOM   1354  CA  GLU A  89      -9.310  -3.061  54.305  1.00 31.31           C  
ATOM   1355  HA  GLU A  89      -9.218  -2.322  55.100  1.00 31.31           H  
ATOM   1356  C   GLU A  89      -8.006  -3.992  54.492  1.00 31.31           C  
ATOM   1357  CB  GLU A  89     -10.576  -3.893  54.646  1.00 31.31           C  
ATOM   1358  HB2 GLU A  89     -10.363  -4.474  55.544  1.00 31.31           H  
ATOM   1359  HB3 GLU A  89     -10.757  -4.606  53.841  1.00 31.31           H  
ATOM   1360  O   GLU A  89      -6.927  -3.514  54.176  1.00 31.31           O  
ATOM   1361  CG  GLU A  89     -11.866  -3.115  54.941  1.00 31.31           C  
ATOM   1362  HG2 GLU A  89     -12.575  -3.293  54.132  1.00 31.31           H  
ATOM   1363  HG3 GLU A  89     -11.663  -2.045  54.970  1.00 31.31           H  
ATOM   1364  CD  GLU A  89     -12.459  -3.544  56.283  1.00 31.31           C  
ATOM   1365  OE1 GLU A  89     -12.180  -2.862  57.295  1.00 31.31           O  
ATOM   1366  OE2 GLU A  89     -13.128  -4.598  56.325  1.00 31.31           O  
ATOM   1367  N   VAL A  90      -8.070  -5.270  55.031  1.00 30.79           N  
ATOM   1368  H   VAL A  90      -9.011  -5.536  55.286  1.00 30.79           H  
ATOM   1369  CA  VAL A  90      -7.045  -6.412  55.236  1.00 30.79           C  
ATOM   1370  HA  VAL A  90      -7.613  -7.308  54.987  1.00 30.79           H  
ATOM   1371  C   VAL A  90      -6.451  -6.767  56.670  1.00 30.79           C  
ATOM   1372  CB  VAL A  90      -5.915  -6.389  54.167  1.00 30.79           C  
ATOM   1373  HB  VAL A  90      -5.351  -5.461  54.255  1.00 30.79           H  
ATOM   1374  O   VAL A  90      -6.121  -5.842  57.408  1.00 30.79           O  
ATOM   1375  CG1 VAL A  90      -4.902  -7.539  54.307  1.00 30.79           C  
ATOM   1376 HG11 VAL A  90      -5.406  -8.505  54.285  1.00 30.79           H  
ATOM   1377 HG12 VAL A  90      -4.330  -7.434  55.229  1.00 30.79           H  
ATOM   1378 HG13 VAL A  90      -4.186  -7.499  53.486  1.00 30.79           H  
ATOM   1379  CG2 VAL A  90      -6.482  -6.507  52.743  1.00 30.79           C  
ATOM   1380 HG21 VAL A  90      -5.668  -6.467  52.019  1.00 30.79           H  
ATOM   1381 HG22 VAL A  90      -7.148  -5.672  52.524  1.00 30.79           H  
ATOM   1382 HG23 VAL A  90      -7.024  -7.444  52.622  1.00 30.79           H  
ATOM   1383  N   ARG A  91      -6.274  -8.087  57.066  1.00 24.43           N  
ATOM   1384  H   ARG A  91      -6.547  -8.776  56.380  1.00 24.43           H  
ATOM   1385  CA  ARG A  91      -5.583  -8.700  58.301  1.00 24.43           C  
ATOM   1386  HA  ARG A  91      -4.670  -8.134  58.484  1.00 24.43           H  
ATOM   1387  C   ARG A  91      -5.140 -10.225  58.189  1.00 24.43           C  
ATOM   1388  CB  ARG A  91      -6.489  -8.587  59.557  1.00 24.43           C  
ATOM   1389  HB2 ARG A  91      -5.968  -9.024  60.408  1.00 24.43           H  
ATOM   1390  HB3 ARG A  91      -7.409  -9.149  59.397  1.00 24.43           H  
ATOM   1391  O   ARG A  91      -5.541 -10.848  57.214  1.00 24.43           O  
ATOM   1392  CG  ARG A  91      -6.836  -7.139  59.916  1.00 24.43           C  
ATOM   1393  HG2 ARG A  91      -5.927  -6.542  59.847  1.00 24.43           H  
ATOM   1394  HG3 ARG A  91      -7.565  -6.777  59.191  1.00 24.43           H  
ATOM   1395  CD  ARG A  91      -7.435  -6.902  61.303  1.00 24.43           C  
ATOM   1396  HD2 ARG A  91      -8.334  -7.509  61.414  1.00 24.43           H  
ATOM   1397  HD3 ARG A  91      -6.713  -7.201  62.063  1.00 24.43           H  
ATOM   1398  NE  ARG A  91      -7.726  -5.458  61.424  1.00 24.43           N  
ATOM   1399  HE  ARG A  91      -6.935  -4.851  61.264  1.00 24.43           H  
ATOM   1400  NH1 ARG A  91     -10.015  -5.522  61.630  1.00 24.43           N  
ATOM   1401 HH11 ARG A  91     -10.910  -5.073  61.502  1.00 24.43           H  
ATOM   1402 HH12 ARG A  91      -9.959  -6.499  61.880  1.00 24.43           H  
ATOM   1403  NH2 ARG A  91      -9.012  -3.621  61.056  1.00 24.43           N  
ATOM   1404 HH21 ARG A  91      -8.194  -3.126  60.730  1.00 24.43           H  
ATOM   1405 HH22 ARG A  91      -9.922  -3.217  60.890  1.00 24.43           H  
ATOM   1406  CZ  ARG A  91      -8.912  -4.878  61.377  1.00 24.43           C  
ATOM   1407  N   GLY A  92      -4.393 -10.847  59.160  1.00 22.72           N  
ATOM   1408  H   GLY A  92      -4.088 -10.293  59.948  1.00 22.72           H  
ATOM   1409  CA  GLY A  92      -3.986 -12.313  59.221  1.00 22.72           C  
ATOM   1410  HA2 GLY A  92      -4.890 -12.915  59.124  1.00 22.72           H  
ATOM   1411  HA3 GLY A  92      -3.371 -12.530  58.348  1.00 22.72           H  
ATOM   1412  C   GLY A  92      -3.204 -12.860  60.489  1.00 22.72           C  
ATOM   1413  O   GLY A  92      -2.872 -12.047  61.346  1.00 22.72           O  
ATOM   1414  N   GLU A  93      -2.910 -14.195  60.621  1.00 21.70           N  
ATOM   1415  H   GLU A  93      -3.131 -14.787  59.833  1.00 21.70           H  
ATOM   1416  CA  GLU A  93      -2.327 -14.949  61.815  1.00 21.70           C  
ATOM   1417  HA  GLU A  93      -1.687 -14.262  62.369  1.00 21.70           H  
ATOM   1418  C   GLU A  93      -1.411 -16.218  61.500  1.00 21.70           C  
ATOM   1419  CB  GLU A  93      -3.484 -15.364  62.759  1.00 21.70           C  
ATOM   1420  HB2 GLU A  93      -3.172 -16.211  63.371  1.00 21.70           H  
ATOM   1421  HB3 GLU A  93      -4.343 -15.683  62.169  1.00 21.70           H  
ATOM   1422  O   GLU A  93      -1.132 -16.451  60.326  1.00 21.70           O  
ATOM   1423  CG  GLU A  93      -3.900 -14.240  63.721  1.00 21.70           C  
ATOM   1424  HG2 GLU A  93      -3.023 -13.921  64.285  1.00 21.70           H  
ATOM   1425  HG3 GLU A  93      -4.261 -13.386  63.147  1.00 21.70           H  
ATOM   1426  CD  GLU A  93      -4.988 -14.697  64.701  1.00 21.70           C  
ATOM   1427  OE1 GLU A  93      -6.142 -14.235  64.550  1.00 21.70           O  
ATOM   1428  OE2 GLU A  93      -4.654 -15.495  65.605  1.00 21.70           O  
ATOM   1429  N   ALA A  94      -0.894 -17.023  62.490  1.00 26.20           N  
ATOM   1430  H   ALA A  94      -1.232 -16.876  63.430  1.00 26.20           H  
ATOM   1431  CA  ALA A  94       0.232 -18.030  62.347  1.00 26.20           C  
ATOM   1432  HA  ALA A  94       0.214 -18.373  61.313  1.00 26.20           H  
ATOM   1433  C   ALA A  94       0.268 -19.339  63.270  1.00 26.20           C  
ATOM   1434  CB  ALA A  94       1.527 -17.226  62.560  1.00 26.20           C  
ATOM   1435  HB1 ALA A  94       1.554 -16.380  61.873  1.00 26.20           H  
ATOM   1436  HB2 ALA A  94       2.404 -17.846  62.375  1.00 26.20           H  
ATOM   1437  HB3 ALA A  94       1.567 -16.857  63.585  1.00 26.20           H  
ATOM   1438  O   ALA A  94      -0.543 -19.421  64.191  1.00 26.20           O  
ATOM   1439  N   PRO A  95       1.182 -20.361  63.071  1.00 30.96           N  
ATOM   1440  CA  PRO A  95       1.157 -21.742  63.678  1.00 30.96           C  
ATOM   1441  HA  PRO A  95       0.309 -21.841  64.356  1.00 30.96           H  
ATOM   1442  C   PRO A  95       2.446 -22.278  64.438  1.00 30.96           C  
ATOM   1443  CB  PRO A  95       0.900 -22.593  62.432  1.00 30.96           C  
ATOM   1444  HB2 PRO A  95      -0.126 -22.441  62.097  1.00 30.96           H  
ATOM   1445  HB3 PRO A  95       1.087 -23.657  62.576  1.00 30.96           H  
ATOM   1446  O   PRO A  95       3.292 -21.483  64.834  1.00 30.96           O  
ATOM   1447  CG  PRO A  95       1.869 -21.970  61.424  1.00 30.96           C  
ATOM   1448  HG2 PRO A  95       1.481 -22.056  60.409  1.00 30.96           H  
ATOM   1449  HG3 PRO A  95       2.845 -22.450  61.498  1.00 30.96           H  
ATOM   1450  CD  PRO A  95       1.983 -20.501  61.857  1.00 30.96           C  
ATOM   1451  HD2 PRO A  95       1.620 -19.867  61.048  1.00 30.96           H  
ATOM   1452  HD3 PRO A  95       3.023 -20.260  62.073  1.00 30.96           H  
ATOM   1453  N   SER A  96       2.609 -23.618  64.676  1.00 37.76           N  
ATOM   1454  H   SER A  96       1.925 -24.242  64.272  1.00 37.76           H  
ATOM   1455  CA  SER A  96       3.745 -24.305  65.404  1.00 37.76           C  
ATOM   1456  HA  SER A  96       4.657 -23.744  65.199  1.00 37.76           H  
ATOM   1457  C   SER A  96       4.031 -25.803  64.989  1.00 37.76           C  
ATOM   1458  CB  SER A  96       3.488 -24.201  66.914  1.00 37.76           C  
ATOM   1459  HB2 SER A  96       3.173 -23.185  67.152  1.00 37.76           H  
ATOM   1460  HB3 SER A  96       2.698 -24.892  67.207  1.00 37.76           H  
ATOM   1461  O   SER A  96       3.426 -26.262  64.024  1.00 37.76           O  
ATOM   1462  OG  SER A  96       4.669 -24.481  67.644  1.00 37.76           O  
ATOM   1463  HG  SER A  96       4.592 -24.083  68.514  1.00 37.76           H  
ATOM   1464  N   ALA A  97       4.952 -26.561  65.653  1.00 43.85           N  
ATOM   1465  H   ALA A  97       5.321 -26.154  66.501  1.00 43.85           H  
ATOM   1466  CA  ALA A  97       5.606 -27.832  65.177  1.00 43.85           C  
ATOM   1467  HA  ALA A  97       4.973 -28.275  64.409  1.00 43.85           H  
ATOM   1468  C   ALA A  97       5.905 -28.971  66.239  1.00 43.85           C  
ATOM   1469  CB  ALA A  97       6.917 -27.384  64.502  1.00 43.85           C  
ATOM   1470  HB1 ALA A  97       7.358 -28.204  63.935  1.00 43.85           H  
ATOM   1471  HB2 ALA A  97       7.627 -27.048  65.258  1.00 43.85           H  
ATOM   1472  HB3 ALA A  97       6.722 -26.561  63.813  1.00 43.85           H  
ATOM   1473  O   ALA A  97       5.332 -28.925  67.322  1.00 43.85           O  
ATOM   1474  N   LEU A  98       6.794 -29.971  65.927  1.00 42.48           N  
ATOM   1475  H   LEU A  98       7.082 -29.958  64.959  1.00 42.48           H  
ATOM   1476  CA  LEU A  98       7.693 -30.848  66.783  1.00 42.48           C  
ATOM   1477  HA  LEU A  98       8.691 -30.533  66.480  1.00 42.48           H  
ATOM   1478  C   LEU A  98       7.747 -32.412  66.537  1.00 42.48           C  
ATOM   1479  CB  LEU A  98       7.647 -30.494  68.298  1.00 42.48           C  
ATOM   1480  HB2 LEU A  98       6.890 -31.107  68.787  1.00 42.48           H  
ATOM   1481  HB3 LEU A  98       7.353 -29.451  68.415  1.00 42.48           H  
ATOM   1482  O   LEU A  98       8.778 -32.934  66.123  1.00 42.48           O  
ATOM   1483  CG  LEU A  98       8.971 -30.571  69.094  1.00 42.48           C  
ATOM   1484  HG  LEU A  98       9.632 -29.785  68.728  1.00 42.48           H  
ATOM   1485  CD1 LEU A  98       8.687 -30.293  70.573  1.00 42.48           C  
ATOM   1486 HD11 LEU A  98       8.159 -29.346  70.680  1.00 42.48           H  
ATOM   1487 HD12 LEU A  98       8.077 -31.094  70.992  1.00 42.48           H  
ATOM   1488 HD13 LEU A  98       9.624 -30.233  71.126  1.00 42.48           H  
ATOM   1489  CD2 LEU A  98       9.731 -31.892  69.020  1.00 42.48           C  
ATOM   1490 HD21 LEU A  98       9.072 -32.728  69.255  1.00 42.48           H  
ATOM   1491 HD22 LEU A  98      10.561 -31.882  69.727  1.00 42.48           H  
ATOM   1492 HD23 LEU A  98      10.157 -32.018  68.024  1.00 42.48           H  
ATOM   1493  N   ALA A  99       6.692 -33.175  66.848  1.00 47.19           N  
ATOM   1494  H   ALA A  99       5.858 -32.646  67.060  1.00 47.19           H  
ATOM   1495  CA  ALA A  99       6.607 -34.602  67.277  1.00 47.19           C  
ATOM   1496  HA  ALA A  99       7.216 -34.696  68.176  1.00 47.19           H  
ATOM   1497  C   ALA A  99       7.029 -35.817  66.365  1.00 47.19           C  
ATOM   1498  CB  ALA A  99       5.137 -34.752  67.706  1.00 47.19           C  
ATOM   1499  HB1 ALA A  99       4.862 -33.971  68.415  1.00 47.19           H  
ATOM   1500  HB2 ALA A  99       4.993 -35.715  68.195  1.00 47.19           H  
ATOM   1501  HB3 ALA A  99       4.486 -34.700  66.833  1.00 47.19           H  
ATOM   1502  O   ALA A  99       6.257 -36.765  66.222  1.00 47.19           O  
ATOM   1503  N   GLY A 100       8.215 -35.850  65.741  1.00 50.43           N  
ATOM   1504  H   GLY A 100       8.812 -35.040  65.832  1.00 50.43           H  
ATOM   1505  CA  GLY A 100       8.532 -36.868  64.704  1.00 50.43           C  
ATOM   1506  HA2 GLY A 100       7.630 -37.071  64.126  1.00 50.43           H  
ATOM   1507  HA3 GLY A 100       9.247 -36.417  64.016  1.00 50.43           H  
ATOM   1508  C   GLY A 100       9.126 -38.242  65.105  1.00 50.43           C  
ATOM   1509  O   GLY A 100       9.023 -39.183  64.321  1.00 50.43           O  
ATOM   1510  N   LEU A 101       9.799 -38.376  66.255  1.00 51.64           N  
ATOM   1511  H   LEU A 101       9.780 -37.609  66.912  1.00 51.64           H  
ATOM   1512  CA  LEU A 101      10.749 -39.486  66.503  1.00 51.64           C  
ATOM   1513  HA  LEU A 101      11.193 -39.763  65.547  1.00 51.64           H  
ATOM   1514  C   LEU A 101      10.124 -40.794  67.029  1.00 51.64           C  
ATOM   1515  CB  LEU A 101      11.879 -38.973  67.428  1.00 51.64           C  
ATOM   1516  HB2 LEU A 101      11.568 -38.039  67.894  1.00 51.64           H  
ATOM   1517  HB3 LEU A 101      12.045 -39.683  68.238  1.00 51.64           H  
ATOM   1518  O   LEU A 101      10.627 -41.875  66.721  1.00 51.64           O  
ATOM   1519  CG  LEU A 101      13.208 -38.752  66.677  1.00 51.64           C  
ATOM   1520  HG  LEU A 101      13.000 -38.368  65.678  1.00 51.64           H  
ATOM   1521  CD1 LEU A 101      14.082 -37.725  67.395  1.00 51.64           C  
ATOM   1522 HD11 LEU A 101      14.300 -38.067  68.407  1.00 51.64           H  
ATOM   1523 HD12 LEU A 101      13.561 -36.769  67.444  1.00 51.64           H  
ATOM   1524 HD13 LEU A 101      15.016 -37.589  66.850  1.00 51.64           H  
ATOM   1525  CD2 LEU A 101      14.002 -40.055  66.559  1.00 51.64           C  
ATOM   1526 HD21 LEU A 101      13.399 -40.807  66.050  1.00 51.64           H  
ATOM   1527 HD22 LEU A 101      14.913 -39.884  65.986  1.00 51.64           H  
ATOM   1528 HD23 LEU A 101      14.261 -40.427  67.550  1.00 51.64           H  
ATOM   1529  N   ASP A 102       9.025 -40.709  67.780  1.00 49.94           N  
ATOM   1530  H   ASP A 102       8.685 -39.786  68.007  1.00 49.94           H  
ATOM   1531  CA  ASP A 102       8.484 -41.822  68.584  1.00 49.94           C  
ATOM   1532  HA  ASP A 102       9.276 -42.200  69.232  1.00 49.94           H  
ATOM   1533  C   ASP A 102       7.951 -43.011  67.755  1.00 49.94           C  
ATOM   1534  CB  ASP A 102       7.355 -41.280  69.480  1.00 49.94           C  
ATOM   1535  HB2 ASP A 102       7.024 -42.073  70.151  1.00 49.94           H  
ATOM   1536  HB3 ASP A 102       6.511 -41.006  68.847  1.00 49.94           H  
ATOM   1537  O   ASP A 102       7.802 -44.125  68.256  1.00 49.94           O  
ATOM   1538  CG  ASP A 102       7.765 -40.066  70.324  1.00 49.94           C  
ATOM   1539  OD1 ASP A 102       8.863 -40.103  70.918  1.00 49.94           O  
ATOM   1540  OD2 ASP A 102       6.992 -39.081  70.325  1.00 49.94           O  
ATOM   1541  N   ALA A 103       7.644 -42.793  66.472  1.00 55.91           N  
ATOM   1542  H   ALA A 103       7.824 -41.869  66.105  1.00 55.91           H  
ATOM   1543  CA  ALA A 103       6.923 -43.758  65.641  1.00 55.91           C  
ATOM   1544  HA  ALA A 103       6.069 -44.125  66.210  1.00 55.91           H  
ATOM   1545  C   ALA A 103       7.745 -44.997  65.228  1.00 55.91           C  
ATOM   1546  CB  ALA A 103       6.395 -43.008  64.412  1.00 55.91           C  
ATOM   1547  HB1 ALA A 103       7.227 -42.621  63.824  1.00 55.91           H  
ATOM   1548  HB2 ALA A 103       5.807 -43.688  63.795  1.00 55.91           H  
ATOM   1549  HB3 ALA A 103       5.761 -42.180  64.727  1.00 55.91           H  
ATOM   1550  O   ALA A 103       7.165 -46.042  64.931  1.00 55.91           O  
ATOM   1551  N   LEU A 104       9.080 -44.896  65.175  1.00 54.89           N  
ATOM   1552  H   LEU A 104       9.501 -44.031  65.483  1.00 54.89           H  
ATOM   1553  CA  LEU A 104       9.936 -45.953  64.616  1.00 54.89           C  
ATOM   1554  HA  LEU A 104       9.445 -46.349  63.727  1.00 54.89           H  
ATOM   1555  C   LEU A 104      10.144 -47.133  65.579  1.00 54.89           C  
ATOM   1556  CB  LEU A 104      11.278 -45.317  64.200  1.00 54.89           C  
ATOM   1557  HB2 LEU A 104      11.077 -44.486  63.524  1.00 54.89           H  
ATOM   1558  HB3 LEU A 104      11.756 -44.912  65.092  1.00 54.89           H  
ATOM   1559  O   LEU A 104      10.188 -48.287  65.151  1.00 54.89           O  
ATOM   1560  CG  LEU A 104      12.263 -46.285  63.513  1.00 54.89           C  
ATOM   1561  HG  LEU A 104      12.468 -47.132  64.168  1.00 54.89           H  
ATOM   1562  CD1 LEU A 104      11.734 -46.807  62.174  1.00 54.89           C  
ATOM   1563 HD11 LEU A 104      11.477 -45.972  61.522  1.00 54.89           H  
ATOM   1564 HD12 LEU A 104      12.492 -47.426  61.695  1.00 54.89           H  
ATOM   1565 HD13 LEU A 104      10.850 -47.422  62.343  1.00 54.89           H  
ATOM   1566  CD2 LEU A 104      13.589 -45.570  63.249  1.00 54.89           C  
ATOM   1567 HD21 LEU A 104      13.430 -44.720  62.586  1.00 54.89           H  
ATOM   1568 HD22 LEU A 104      14.003 -45.215  64.193  1.00 54.89           H  
ATOM   1569 HD23 LEU A 104      14.298 -46.261  62.794  1.00 54.89           H  
ATOM   1570  N   GLU A 105      10.277 -46.851  66.875  1.00 54.38           N  
ATOM   1571  H   GLU A 105      10.172 -45.891  67.170  1.00 54.38           H  
ATOM   1572  CA  GLU A 105      10.693 -47.834  67.886  1.00 54.38           C  
ATOM   1573  HA  GLU A 105      11.598 -48.328  67.531  1.00 54.38           H  
ATOM   1574  C   GLU A 105       9.636 -48.935  68.105  1.00 54.38           C  
ATOM   1575  CB  GLU A 105      11.041 -47.061  69.172  1.00 54.38           C  
ATOM   1576  HB2 GLU A 105      10.121 -46.744  69.664  1.00 54.38           H  
ATOM   1577  HB3 GLU A 105      11.607 -46.171  68.896  1.00 54.38           H  
ATOM   1578  O   GLU A 105       9.967 -50.091  68.376  1.00 54.38           O  
ATOM   1579  CG  GLU A 105      11.904 -47.876  70.144  1.00 54.38           C  
ATOM   1580  HG2 GLU A 105      12.734 -48.311  69.588  1.00 54.38           H  
ATOM   1581  HG3 GLU A 105      11.309 -48.694  70.550  1.00 54.38           H  
ATOM   1582  CD  GLU A 105      12.452 -47.017  71.297  1.00 54.38           C  
ATOM   1583  OE1 GLU A 105      13.672 -47.123  71.564  1.00 54.38           O  
ATOM   1584  OE2 GLU A 105      11.647 -46.293  71.922  1.00 54.38           O  
ATOM   1585  N   ALA A 106       8.359 -48.605  67.882  1.00 55.88           N  
ATOM   1586  H   ALA A 106       8.168 -47.647  67.629  1.00 55.88           H  
ATOM   1587  CA  ALA A 106       7.220 -49.501  68.070  1.00 55.88           C  
ATOM   1588  HA  ALA A 106       7.273 -49.913  69.078  1.00 55.88           H  
ATOM   1589  C   ALA A 106       7.162 -50.698  67.095  1.00 55.88           C  
ATOM   1590  CB  ALA A 106       5.950 -48.646  67.961  1.00 55.88           C  
ATOM   1591  HB1 ALA A 106       5.977 -47.846  68.701  1.00 55.88           H  
ATOM   1592  HB2 ALA A 106       5.073 -49.268  68.143  1.00 55.88           H  
ATOM   1593  HB3 ALA A 106       5.878 -48.209  66.965  1.00 55.88           H  
ATOM   1594  O   ALA A 106       6.527 -51.703  67.414  1.00 55.88           O  
ATOM   1595  N   ALA A 107       7.796 -50.617  65.918  1.00 56.05           N  
ATOM   1596  H   ALA A 107       8.328 -49.782  65.722  1.00 56.05           H  
ATOM   1597  CA  ALA A 107       7.616 -51.600  64.837  1.00 56.05           C  
ATOM   1598  HA  ALA A 107       6.592 -51.971  64.872  1.00 56.05           H  
ATOM   1599  C   ALA A 107       8.534 -52.840  64.924  1.00 56.05           C  
ATOM   1600  CB  ALA A 107       7.796 -50.860  63.506  1.00 56.05           C  
ATOM   1601  HB1 ALA A 107       8.810 -50.467  63.431  1.00 56.05           H  
ATOM   1602  HB2 ALA A 107       7.615 -51.546  62.679  1.00 56.05           H  
ATOM   1603  HB3 ALA A 107       7.086 -50.035  63.442  1.00 56.05           H  
ATOM   1604  O   ALA A 107       8.271 -53.862  64.292  1.00 56.05           O  
ATOM   1605  N   LEU A 108       9.618 -52.774  65.704  1.00 60.58           N  
ATOM   1606  H   LEU A 108       9.758 -51.925  66.232  1.00 60.58           H  
ATOM   1607  CA  LEU A 108      10.644 -53.826  65.778  1.00 60.58           C  
ATOM   1608  HA  LEU A 108      10.997 -54.006  64.762  1.00 60.58           H  
ATOM   1609  C   LEU A 108      10.189 -55.219  66.292  1.00 60.58           C  
ATOM   1610  CB  LEU A 108      11.822 -53.294  66.620  1.00 60.58           C  
ATOM   1611  HB2 LEU A 108      12.495 -54.119  66.852  1.00 60.58           H  
ATOM   1612  HB3 LEU A 108      11.428 -52.915  67.563  1.00 60.58           H  
ATOM   1613  O   LEU A 108      10.787 -56.207  65.853  1.00 60.58           O  
ATOM   1614  CG  LEU A 108      12.638 -52.182  65.932  1.00 60.58           C  
ATOM   1615  HG  LEU A 108      11.969 -51.412  65.549  1.00 60.58           H  
ATOM   1616  CD1 LEU A 108      13.585 -51.534  66.942  1.00 60.58           C  
ATOM   1617 HD11 LEU A 108      13.004 -51.097  67.754  1.00 60.58           H  
ATOM   1618 HD12 LEU A 108      14.148 -50.735  66.460  1.00 60.58           H  
ATOM   1619 HD13 LEU A 108      14.274 -52.275  67.348  1.00 60.58           H  
ATOM   1620  CD2 LEU A 108      13.487 -52.728  64.778  1.00 60.58           C  
ATOM   1621 HD21 LEU A 108      14.150 -53.515  65.139  1.00 60.58           H  
ATOM   1622 HD22 LEU A 108      12.843 -53.125  63.994  1.00 60.58           H  
ATOM   1623 HD23 LEU A 108      14.081 -51.920  64.353  1.00 60.58           H  
ATOM   1624  N   PRO A 109       9.193 -55.376  67.195  1.00 51.48           N  
ATOM   1625  CA  PRO A 109       8.885 -56.682  67.794  1.00 51.48           C  
ATOM   1626  HA  PRO A 109       9.792 -57.056  68.269  1.00 51.48           H  
ATOM   1627  C   PRO A 109       8.368 -57.762  66.832  1.00 51.48           C  
ATOM   1628  CB  PRO A 109       7.839 -56.402  68.879  1.00 51.48           C  
ATOM   1629  HB2 PRO A 109       7.945 -57.081  69.726  1.00 51.48           H  
ATOM   1630  HB3 PRO A 109       6.834 -56.471  68.461  1.00 51.48           H  
ATOM   1631  O   PRO A 109       8.571 -58.951  67.099  1.00 51.48           O  
ATOM   1632  CG  PRO A 109       8.115 -54.956  69.277  1.00 51.48           C  
ATOM   1633  HG2 PRO A 109       7.237 -54.475  69.707  1.00 51.48           H  
ATOM   1634  HG3 PRO A 109       8.960 -54.914  69.964  1.00 51.48           H  
ATOM   1635  CD  PRO A 109       8.503 -54.331  67.943  1.00 51.48           C  
ATOM   1636  HD2 PRO A 109       7.603 -54.038  67.401  1.00 51.48           H  
ATOM   1637  HD3 PRO A 109       9.136 -53.463  68.126  1.00 51.48           H  
ATOM   1638  N   GLU A 110       7.693 -57.381  65.742  1.00 54.66           N  
ATOM   1639  H   GLU A 110       7.579 -56.394  65.564  1.00 54.66           H  
ATOM   1640  CA  GLU A 110       6.914 -58.315  64.909  1.00 54.66           C  
ATOM   1641  HA  GLU A 110       6.486 -59.074  65.564  1.00 54.66           H  
ATOM   1642  C   GLU A 110       7.741 -59.096  63.874  1.00 54.66           C  
ATOM   1643  CB  GLU A 110       5.724 -57.596  64.248  1.00 54.66           C  
ATOM   1644  HB2 GLU A 110       5.166 -58.338  63.676  1.00 54.66           H  
ATOM   1645  HB3 GLU A 110       6.087 -56.829  63.563  1.00 54.66           H  
ATOM   1646  O   GLU A 110       7.228 -60.027  63.255  1.00 54.66           O  
ATOM   1647  CG  GLU A 110       4.778 -56.962  65.284  1.00 54.66           C  
ATOM   1648  HG2 GLU A 110       5.177 -55.993  65.585  1.00 54.66           H  
ATOM   1649  HG3 GLU A 110       4.762 -57.599  66.169  1.00 54.66           H  
ATOM   1650  CD  GLU A 110       3.336 -56.801  64.773  1.00 54.66           C  
ATOM   1651  OE1 GLU A 110       2.421 -56.932  65.620  1.00 54.66           O  
ATOM   1652  OE2 GLU A 110       3.149 -56.584  63.555  1.00 54.66           O  
ATOM   1653  N   VAL A 111       9.031 -58.779  63.707  1.00 56.42           N  
ATOM   1654  H   VAL A 111       9.398 -58.009  64.248  1.00 56.42           H  
ATOM   1655  CA  VAL A 111       9.880 -59.388  62.666  1.00 56.42           C  
ATOM   1656  HA  VAL A 111       9.421 -59.133  61.710  1.00 56.42           H  
ATOM   1657  C   VAL A 111       9.939 -60.925  62.816  1.00 56.42           C  
ATOM   1658  CB  VAL A 111      11.285 -58.760  62.646  1.00 56.42           C  
ATOM   1659  HB  VAL A 111      11.759 -58.897  63.618  1.00 56.42           H  
ATOM   1660  O   VAL A 111      10.266 -61.404  63.913  1.00 56.42           O  
ATOM   1661  CG1 VAL A 111      12.176 -59.400  61.570  1.00 56.42           C  
ATOM   1662 HG11 VAL A 111      13.148 -58.906  61.543  1.00 56.42           H  
ATOM   1663 HG12 VAL A 111      11.709 -59.306  60.590  1.00 56.42           H  
ATOM   1664 HG13 VAL A 111      12.344 -60.456  61.782  1.00 56.42           H  
ATOM   1665  CG2 VAL A 111      11.171 -57.256  62.349  1.00 56.42           C  
ATOM   1666 HG21 VAL A 111      10.666 -57.098  61.396  1.00 56.42           H  
ATOM   1667 HG22 VAL A 111      12.159 -56.797  62.303  1.00 56.42           H  
ATOM   1668 HG23 VAL A 111      10.610 -56.750  63.135  1.00 56.42           H  
ATOM   1669  N   PRO A 112       9.653 -61.717  61.757  1.00 57.73           N  
ATOM   1670  CA  PRO A 112       9.577 -63.179  61.828  1.00 57.73           C  
ATOM   1671  HA  PRO A 112       8.783 -63.431  62.531  1.00 57.73           H  
ATOM   1672  C   PRO A 112      10.873 -63.870  62.262  1.00 57.73           C  
ATOM   1673  CB  PRO A 112       9.160 -63.653  60.431  1.00 57.73           C  
ATOM   1674  HB2 PRO A 112      10.039 -63.818  59.808  1.00 57.73           H  
ATOM   1675  HB3 PRO A 112       8.548 -64.554  60.471  1.00 57.73           H  
ATOM   1676  O   PRO A 112      11.978 -63.465  61.907  1.00 57.73           O  
ATOM   1677  CG  PRO A 112       8.380 -62.467  59.880  1.00 57.73           C  
ATOM   1678  HG2 PRO A 112       8.380 -62.452  58.790  1.00 57.73           H  
ATOM   1679  HG3 PRO A 112       7.362 -62.478  60.269  1.00 57.73           H  
ATOM   1680  CD  PRO A 112       9.141 -61.279  60.459  1.00 57.73           C  
ATOM   1681  HD2 PRO A 112       9.973 -61.021  59.804  1.00 57.73           H  
ATOM   1682  HD3 PRO A 112       8.449 -60.441  60.545  1.00 57.73           H  
ATOM   1683  N   ALA A 113      10.747 -64.981  62.995  1.00 56.81           N  
ATOM   1684  H   ALA A 113       9.816 -65.290  63.235  1.00 56.81           H  
ATOM   1685  CA  ALA A 113      11.892 -65.712  63.548  1.00 56.81           C  
ATOM   1686  HA  ALA A 113      12.455 -65.031  64.187  1.00 56.81           H  
ATOM   1687  C   ALA A 113      12.881 -66.237  62.486  1.00 56.81           C  
ATOM   1688  CB  ALA A 113      11.356 -66.855  64.418  1.00 56.81           C  
ATOM   1689  HB1 ALA A 113      12.193 -67.382  64.877  1.00 56.81           H  
ATOM   1690  HB2 ALA A 113      10.715 -66.457  65.204  1.00 56.81           H  
ATOM   1691  HB3 ALA A 113      10.790 -67.557  63.805  1.00 56.81           H  
ATOM   1692  O   ALA A 113      14.071 -66.325  62.768  1.00 56.81           O  
ATOM   1693  N   THR A 114      12.405 -66.538  61.274  1.00 47.64           N  
ATOM   1694  H   THR A 114      11.421 -66.408  61.090  1.00 47.64           H  
ATOM   1695  CA  THR A 114      13.216 -66.953  60.114  1.00 47.64           C  
ATOM   1696  HA  THR A 114      13.923 -67.723  60.422  1.00 47.64           H  
ATOM   1697  C   THR A 114      14.048 -65.827  59.496  1.00 47.64           C  
ATOM   1698  CB  THR A 114      12.298 -67.525  59.019  1.00 47.64           C  
ATOM   1699  HB  THR A 114      12.820 -67.556  58.062  1.00 47.64           H  
ATOM   1700  O   THR A 114      14.967 -66.111  58.740  1.00 47.64           O  
ATOM   1701  CG2 THR A 114      11.845 -68.942  59.372  1.00 47.64           C  
ATOM   1702 HG21 THR A 114      12.716 -69.592  59.459  1.00 47.64           H  
ATOM   1703 HG22 THR A 114      11.200 -69.320  58.578  1.00 47.64           H  
ATOM   1704 HG23 THR A 114      11.295 -68.940  60.313  1.00 47.64           H  
ATOM   1705  OG1 THR A 114      11.121 -66.748  58.901  1.00 47.64           O  
ATOM   1706  HG1 THR A 114      11.241 -66.113  58.191  1.00 47.64           H  
ATOM   1707  N   GLU A 115      13.731 -64.567  59.801  1.00 52.94           N  
ATOM   1708  H   GLU A 115      12.943 -64.412  60.414  1.00 52.94           H  
ATOM   1709  CA  GLU A 115      14.317 -63.371  59.175  1.00 52.94           C  
ATOM   1710  HA  GLU A 115      15.006 -63.655  58.379  1.00 52.94           H  
ATOM   1711  C   GLU A 115      15.113 -62.511  60.172  1.00 52.94           C  
ATOM   1712  CB  GLU A 115      13.178 -62.548  58.552  1.00 52.94           C  
ATOM   1713  HB2 GLU A 115      12.426 -62.365  59.319  1.00 52.94           H  
ATOM   1714  HB3 GLU A 115      13.569 -61.587  58.219  1.00 52.94           H  
ATOM   1715  O   GLU A 115      15.913 -61.665  59.772  1.00 52.94           O  
ATOM   1716  CG  GLU A 115      12.529 -63.257  57.350  1.00 52.94           C  
ATOM   1717  HG2 GLU A 115      13.210 -63.211  56.501  1.00 52.94           H  
ATOM   1718  HG3 GLU A 115      12.369 -64.308  57.592  1.00 52.94           H  
ATOM   1719  CD  GLU A 115      11.176 -62.644  56.967  1.00 52.94           C  
ATOM   1720  OE1 GLU A 115      10.340 -63.420  56.450  1.00 52.94           O  
ATOM   1721  OE2 GLU A 115      10.957 -61.444  57.249  1.00 52.94           O  
ATOM   1722  N   ARG A 116      14.941 -62.735  61.486  1.00 54.74           N  
ATOM   1723  H   ARG A 116      14.242 -63.418  61.741  1.00 54.74           H  
ATOM   1724  CA  ARG A 116      15.612 -61.962  62.549  1.00 54.74           C  
ATOM   1725  HA  ARG A 116      15.306 -60.920  62.458  1.00 54.74           H  
ATOM   1726  C   ARG A 116      17.134 -61.936  62.426  1.00 54.74           C  
ATOM   1727  CB  ARG A 116      15.211 -62.488  63.937  1.00 54.74           C  
ATOM   1728  HB2 ARG A 116      15.174 -63.577  63.922  1.00 54.74           H  
ATOM   1729  HB3 ARG A 116      15.956 -62.178  64.669  1.00 54.74           H  
ATOM   1730  O   ARG A 116      17.716 -60.883  62.670  1.00 54.74           O  
ATOM   1731  CG  ARG A 116      13.860 -61.914  64.368  1.00 54.74           C  
ATOM   1732  HG2 ARG A 116      13.110 -62.151  63.613  1.00 54.74           H  
ATOM   1733  HG3 ARG A 116      13.934 -60.829  64.441  1.00 54.74           H  
ATOM   1734  CD  ARG A 116      13.407 -62.476  65.719  1.00 54.74           C  
ATOM   1735  HD2 ARG A 116      13.468 -63.564  65.696  1.00 54.74           H  
ATOM   1736  HD3 ARG A 116      14.064 -62.092  66.499  1.00 54.74           H  
ATOM   1737  NE  ARG A 116      12.017 -62.071  65.959  1.00 54.74           N  
ATOM   1738  HE  ARG A 116      11.487 -61.823  65.136  1.00 54.74           H  
ATOM   1739  NH1 ARG A 116      11.891 -62.180  68.249  1.00 54.74           N  
ATOM   1740 HH11 ARG A 116      11.365 -61.983  69.088  1.00 54.74           H  
ATOM   1741 HH12 ARG A 116      12.831 -62.550  68.275  1.00 54.74           H  
ATOM   1742  NH2 ARG A 116      10.187 -61.358  67.035  1.00 54.74           N  
ATOM   1743 HH21 ARG A 116       9.831 -61.078  66.132  1.00 54.74           H  
ATOM   1744 HH22 ARG A 116       9.720 -60.951  67.832  1.00 54.74           H  
ATOM   1745  CZ  ARG A 116      11.376 -61.877  67.089  1.00 54.74           C  
ATOM   1746  N   GLU A 117      17.774 -63.041  62.038  1.00 61.35           N  
ATOM   1747  H   GLU A 117      17.238 -63.871  61.829  1.00 61.35           H  
ATOM   1748  CA  GLU A 117      19.232 -63.066  61.827  1.00 61.35           C  
ATOM   1749  HA  GLU A 117      19.725 -62.710  62.731  1.00 61.35           H  
ATOM   1750  C   GLU A 117      19.674 -62.106  60.710  1.00 61.35           C  
ATOM   1751  CB  GLU A 117      19.730 -64.498  61.542  1.00 61.35           C  
ATOM   1752  HB2 GLU A 117      19.023 -65.009  60.889  1.00 61.35           H  
ATOM   1753  HB3 GLU A 117      20.691 -64.440  61.032  1.00 61.35           H  
ATOM   1754  O   GLU A 117      20.713 -61.462  60.844  1.00 61.35           O  
ATOM   1755  CG  GLU A 117      19.937 -65.292  62.841  1.00 61.35           C  
ATOM   1756  HG2 GLU A 117      18.977 -65.392  63.349  1.00 61.35           H  
ATOM   1757  HG3 GLU A 117      20.598 -64.722  63.494  1.00 61.35           H  
ATOM   1758  CD  GLU A 117      20.532 -66.691  62.602  1.00 61.35           C  
ATOM   1759  OE1 GLU A 117      21.515 -67.033  63.299  1.00 61.35           O  
ATOM   1760  OE2 GLU A 117      19.981 -67.423  61.750  1.00 61.35           O  
ATOM   1761  N   GLU A 118      18.879 -61.934  59.649  1.00 47.66           N  
ATOM   1762  H   GLU A 118      17.994 -62.419  59.611  1.00 47.66           H  
ATOM   1763  CA  GLU A 118      19.191 -60.994  58.567  1.00 47.66           C  
ATOM   1764  HA  GLU A 118      20.267 -61.022  58.396  1.00 47.66           H  
ATOM   1765  C   GLU A 118      18.836 -59.542  58.936  1.00 47.66           C  
ATOM   1766  CB  GLU A 118      18.510 -61.452  57.265  1.00 47.66           C  
ATOM   1767  HB2 GLU A 118      18.741 -62.504  57.101  1.00 47.66           H  
ATOM   1768  HB3 GLU A 118      17.430 -61.330  57.350  1.00 47.66           H  
ATOM   1769  O   GLU A 118      19.594 -58.619  58.615  1.00 47.66           O  
ATOM   1770  CG  GLU A 118      19.040 -60.633  56.077  1.00 47.66           C  
ATOM   1771  HG2 GLU A 118      18.759 -59.589  56.215  1.00 47.66           H  
ATOM   1772  HG3 GLU A 118      20.129 -60.681  56.082  1.00 47.66           H  
ATOM   1773  CD  GLU A 118      18.539 -61.081  54.698  1.00 47.66           C  
ATOM   1774  OE1 GLU A 118      19.006 -60.444  53.723  1.00 47.66           O  
ATOM   1775  OE2 GLU A 118      17.704 -62.007  54.617  1.00 47.66           O  
ATOM   1776  N   LEU A 119      17.732 -59.319  59.665  1.00 64.06           N  
ATOM   1777  H   LEU A 119      17.130 -60.106  59.861  1.00 64.06           H  
ATOM   1778  CA  LEU A 119      17.360 -57.987  60.157  1.00 64.06           C  
ATOM   1779  HA  LEU A 119      17.298 -57.314  59.301  1.00 64.06           H  
ATOM   1780  C   LEU A 119      18.416 -57.423  61.118  1.00 64.06           C  
ATOM   1781  CB  LEU A 119      15.986 -58.028  60.845  1.00 64.06           C  
ATOM   1782  HB2 LEU A 119      15.266 -58.510  60.184  1.00 64.06           H  
ATOM   1783  HB3 LEU A 119      16.069 -58.642  61.741  1.00 64.06           H  
ATOM   1784  O   LEU A 119      18.818 -56.270  60.958  1.00 64.06           O  
ATOM   1785  CG  LEU A 119      15.490 -56.608  61.220  1.00 64.06           C  
ATOM   1786  HG  LEU A 119      16.304 -55.885  61.159  1.00 64.06           H  
ATOM   1787  CD1 LEU A 119      14.411 -56.127  60.252  1.00 64.06           C  
ATOM   1788 HD11 LEU A 119      14.807 -56.117  59.237  1.00 64.06           H  
ATOM   1789 HD12 LEU A 119      13.547 -56.790  60.290  1.00 64.06           H  
ATOM   1790 HD13 LEU A 119      14.098 -55.117  60.521  1.00 64.06           H  
ATOM   1791  CD2 LEU A 119      14.978 -56.570  62.659  1.00 64.06           C  
ATOM   1792 HD21 LEU A 119      15.814 -56.726  63.341  1.00 64.06           H  
ATOM   1793 HD22 LEU A 119      14.531 -55.599  62.871  1.00 64.06           H  
ATOM   1794 HD23 LEU A 119      14.242 -57.356  62.826  1.00 64.06           H  
ATOM   1795  N   VAL A 120      18.890 -58.225  62.079  1.00 62.02           N  
ATOM   1796  H   VAL A 120      18.522 -59.164  62.145  1.00 62.02           H  
ATOM   1797  CA  VAL A 120      19.945 -57.818  63.024  1.00 62.02           C  
ATOM   1798  HA  VAL A 120      19.607 -56.936  63.568  1.00 62.02           H  
ATOM   1799  C   VAL A 120      21.194 -57.395  62.251  1.00 62.02           C  
ATOM   1800  CB  VAL A 120      20.226 -58.930  64.056  1.00 62.02           C  
ATOM   1801  HB  VAL A 120      20.340 -59.882  63.538  1.00 62.02           H  
ATOM   1802  O   VAL A 120      21.602 -56.240  62.361  1.00 62.02           O  
ATOM   1803  CG1 VAL A 120      21.489 -58.676  64.886  1.00 62.02           C  
ATOM   1804 HG11 VAL A 120      21.591 -59.436  65.660  1.00 62.02           H  
ATOM   1805 HG12 VAL A 120      22.376 -58.731  64.255  1.00 62.02           H  
ATOM   1806 HG13 VAL A 120      21.451 -57.692  65.353  1.00 62.02           H  
ATOM   1807  CG2 VAL A 120      19.054 -59.033  65.044  1.00 62.02           C  
ATOM   1808 HG21 VAL A 120      18.115 -59.180  64.510  1.00 62.02           H  
ATOM   1809 HG22 VAL A 120      18.984 -58.121  65.636  1.00 62.02           H  
ATOM   1810 HG23 VAL A 120      19.211 -59.883  65.708  1.00 62.02           H  
ATOM   1811  N   GLN A 121      21.681 -58.239  61.332  1.00 54.30           N  
ATOM   1812  H   GLN A 121      21.278 -59.162  61.262  1.00 54.30           H  
ATOM   1813  CA  GLN A 121      22.804 -57.901  60.447  1.00 54.30           C  
ATOM   1814  HA  GLN A 121      23.699 -57.754  61.052  1.00 54.30           H  
ATOM   1815  C   GLN A 121      22.574 -56.622  59.619  1.00 54.30           C  
ATOM   1816  CB  GLN A 121      23.037 -59.053  59.457  1.00 54.30           C  
ATOM   1817  HB2 GLN A 121      22.093 -59.297  58.970  1.00 54.30           H  
ATOM   1818  HB3 GLN A 121      23.732 -58.717  58.687  1.00 54.30           H  
ATOM   1819  O   GLN A 121      23.534 -56.011  59.146  1.00 54.30           O  
ATOM   1820  CG  GLN A 121      23.619 -60.328  60.079  1.00 54.30           C  
ATOM   1821  HG2 GLN A 121      23.043 -60.611  60.961  1.00 54.30           H  
ATOM   1822  HG3 GLN A 121      24.644 -60.142  60.400  1.00 54.30           H  
ATOM   1823  CD  GLN A 121      23.617 -61.477  59.072  1.00 54.30           C  
ATOM   1824  NE2 GLN A 121      23.472 -62.705  59.513  1.00 54.30           N  
ATOM   1825 HE21 GLN A 121      23.216 -62.858  60.478  1.00 54.30           H  
ATOM   1826 HE22 GLN A 121      23.390 -63.430  58.814  1.00 54.30           H  
ATOM   1827  OE1 GLN A 121      23.754 -61.289  57.871  1.00 54.30           O  
ATOM   1828  N   ARG A 122      21.325 -56.220  59.351  1.00 52.96           N  
ATOM   1829  H   ARG A 122      20.569 -56.768  59.736  1.00 52.96           H  
ATOM   1830  CA  ARG A 122      20.991 -55.040  58.535  1.00 52.96           C  
ATOM   1831  HA  ARG A 122      21.807 -54.860  57.836  1.00 52.96           H  
ATOM   1832  C   ARG A 122      20.881 -53.757  59.365  1.00 52.96           C  
ATOM   1833  CB  ARG A 122      19.734 -55.353  57.711  1.00 52.96           C  
ATOM   1834  HB2 ARG A 122      18.851 -55.317  58.348  1.00 52.96           H  
ATOM   1835  HB3 ARG A 122      19.828 -56.363  57.311  1.00 52.96           H  
ATOM   1836  O   ARG A 122      21.425 -52.739  58.942  1.00 52.96           O  
ATOM   1837  CG  ARG A 122      19.565 -54.393  56.526  1.00 52.96           C  
ATOM   1838  HG2 ARG A 122      19.325 -53.394  56.890  1.00 52.96           H  
ATOM   1839  HG3 ARG A 122      20.492 -54.355  55.955  1.00 52.96           H  
ATOM   1840  CD  ARG A 122      18.439 -54.900  55.616  1.00 52.96           C  
ATOM   1841  HD2 ARG A 122      18.668 -55.924  55.318  1.00 52.96           H  
ATOM   1842  HD3 ARG A 122      17.506 -54.904  56.179  1.00 52.96           H  
ATOM   1843  NE  ARG A 122      18.287 -54.061  54.411  1.00 52.96           N  
ATOM   1844  HE  ARG A 122      18.761 -53.169  54.412  1.00 52.96           H  
ATOM   1845  NH1 ARG A 122      16.829 -55.443  53.291  1.00 52.96           N  
ATOM   1846 HH11 ARG A 122      16.262 -55.659  52.484  1.00 52.96           H  
ATOM   1847 HH12 ARG A 122      16.885 -56.118  54.041  1.00 52.96           H  
ATOM   1848  NH2 ARG A 122      17.454 -53.515  52.362  1.00 52.96           N  
ATOM   1849 HH21 ARG A 122      17.946 -52.633  52.387  1.00 52.96           H  
ATOM   1850 HH22 ARG A 122      16.851 -53.731  51.581  1.00 52.96           H  
ATOM   1851  CZ  ARG A 122      17.527 -54.344  53.365  1.00 52.96           C  
ATOM   1852  N   LEU A 123      20.276 -53.811  60.552  1.00 64.81           N  
ATOM   1853  H   LEU A 123      19.871 -54.691  60.837  1.00 64.81           H  
ATOM   1854  CA  LEU A 123      20.271 -52.696  61.510  1.00 64.81           C  
ATOM   1855  HA  LEU A 123      19.963 -51.787  60.995  1.00 64.81           H  
ATOM   1856  C   LEU A 123      21.678 -52.424  62.058  1.00 64.81           C  
ATOM   1857  CB  LEU A 123      19.279 -52.996  62.649  1.00 64.81           C  
ATOM   1858  HB2 LEU A 123      19.453 -54.013  63.001  1.00 64.81           H  
ATOM   1859  HB3 LEU A 123      19.480 -52.321  63.480  1.00 64.81           H  
ATOM   1860  O   LEU A 123      22.090 -51.267  62.136  1.00 64.81           O  
ATOM   1861  CG  LEU A 123      17.801 -52.839  62.246  1.00 64.81           C  
ATOM   1862  HG  LEU A 123      17.609 -53.401  61.332  1.00 64.81           H  
ATOM   1863  CD1 LEU A 123      16.904 -53.395  63.349  1.00 64.81           C  
ATOM   1864 HD11 LEU A 123      17.144 -54.444  63.523  1.00 64.81           H  
ATOM   1865 HD12 LEU A 123      17.047 -52.834  64.273  1.00 64.81           H  
ATOM   1866 HD13 LEU A 123      15.861 -53.324  63.042  1.00 64.81           H  
ATOM   1867  CD2 LEU A 123      17.417 -51.372  62.023  1.00 64.81           C  
ATOM   1868 HD21 LEU A 123      17.634 -50.786  62.916  1.00 64.81           H  
ATOM   1869 HD22 LEU A 123      17.962 -50.957  61.175  1.00 64.81           H  
ATOM   1870 HD23 LEU A 123      16.351 -51.302  61.806  1.00 64.81           H  
ATOM   1871  N   GLU A 124      22.458 -53.473  62.334  1.00 64.84           N  
ATOM   1872  H   GLU A 124      22.060 -54.400  62.312  1.00 64.84           H  
ATOM   1873  CA  GLU A 124      23.877 -53.354  62.689  1.00 64.84           C  
ATOM   1874  HA  GLU A 124      23.975 -52.735  63.581  1.00 64.84           H  
ATOM   1875  C   GLU A 124      24.684 -52.680  61.574  1.00 64.84           C  
ATOM   1876  CB  GLU A 124      24.466 -54.737  62.990  1.00 64.84           C  
ATOM   1877  HB2 GLU A 124      25.552 -54.655  63.033  1.00 64.84           H  
ATOM   1878  HB3 GLU A 124      24.206 -55.414  62.176  1.00 64.84           H  
ATOM   1879  O   GLU A 124      25.481 -51.791  61.865  1.00 64.84           O  
ATOM   1880  CG  GLU A 124      23.976 -55.292  64.336  1.00 64.84           C  
ATOM   1881  HG2 GLU A 124      22.886 -55.299  64.365  1.00 64.84           H  
ATOM   1882  HG3 GLU A 124      24.317 -54.619  65.122  1.00 64.84           H  
ATOM   1883  CD  GLU A 124      24.500 -56.710  64.608  1.00 64.84           C  
ATOM   1884  OE1 GLU A 124      24.694 -57.018  65.805  1.00 64.84           O  
ATOM   1885  OE2 GLU A 124      24.715 -57.464  63.630  1.00 64.84           O  
ATOM   1886  N   ARG A 125      24.435 -53.016  60.297  1.00 48.95           N  
ATOM   1887  H   ARG A 125      23.789 -53.774  60.131  1.00 48.95           H  
ATOM   1888  CA  ARG A 125      25.049 -52.322  59.148  1.00 48.95           C  
ATOM   1889  HA  ARG A 125      26.130 -52.319  59.288  1.00 48.95           H  
ATOM   1890  C   ARG A 125      24.663 -50.842  59.073  1.00 48.95           C  
ATOM   1891  CB  ARG A 125      24.723 -53.045  57.826  1.00 48.95           C  
ATOM   1892  HB2 ARG A 125      23.711 -53.447  57.864  1.00 48.95           H  
ATOM   1893  HB3 ARG A 125      24.769 -52.327  57.008  1.00 48.95           H  
ATOM   1894  O   ARG A 125      25.532 -50.023  58.792  1.00 48.95           O  
ATOM   1895  CG  ARG A 125      25.729 -54.167  57.519  1.00 48.95           C  
ATOM   1896  HG2 ARG A 125      25.785 -54.860  58.359  1.00 48.95           H  
ATOM   1897  HG3 ARG A 125      26.714 -53.719  57.387  1.00 48.95           H  
ATOM   1898  CD  ARG A 125      25.372 -54.938  56.236  1.00 48.95           C  
ATOM   1899  HD2 ARG A 125      26.232 -55.545  55.955  1.00 48.95           H  
ATOM   1900  HD3 ARG A 125      25.167 -54.228  55.435  1.00 48.95           H  
ATOM   1901  NE  ARG A 125      24.212 -55.825  56.444  1.00 48.95           N  
ATOM   1902  HE  ARG A 125      23.904 -55.907  57.403  1.00 48.95           H  
ATOM   1903  NH1 ARG A 125      23.992 -56.681  54.324  1.00 48.95           N  
ATOM   1904 HH11 ARG A 125      23.545 -57.338  53.701  1.00 48.95           H  
ATOM   1905 HH12 ARG A 125      24.781 -56.126  54.025  1.00 48.95           H  
ATOM   1906  NH2 ARG A 125      22.633 -57.390  55.944  1.00 48.95           N  
ATOM   1907 HH21 ARG A 125      22.226 -58.068  55.315  1.00 48.95           H  
ATOM   1908 HH22 ARG A 125      22.358 -57.431  56.915  1.00 48.95           H  
ATOM   1909  CZ  ARG A 125      23.620 -56.624  55.573  1.00 48.95           C  
ATOM   1910  N   MET A 126      23.408 -50.477  59.347  1.00 57.93           N  
ATOM   1911  H   MET A 126      22.734 -51.198  59.561  1.00 57.93           H  
ATOM   1912  CA  MET A 126      22.981 -49.067  59.356  1.00 57.93           C  
ATOM   1913  HA  MET A 126      23.316 -48.595  58.433  1.00 57.93           H  
ATOM   1914  C   MET A 126      23.631 -48.278  60.502  1.00 57.93           C  
ATOM   1915  CB  MET A 126      21.449 -48.966  59.409  1.00 57.93           C  
ATOM   1916  HB2 MET A 126      21.174 -47.929  59.603  1.00 57.93           H  
ATOM   1917  HB3 MET A 126      21.061 -49.586  60.218  1.00 57.93           H  
ATOM   1918  O   MET A 126      24.181 -47.203  60.268  1.00 57.93           O  
ATOM   1919  CG  MET A 126      20.821 -49.400  58.078  1.00 57.93           C  
ATOM   1920  HG2 MET A 126      21.191 -48.748  57.287  1.00 57.93           H  
ATOM   1921  HG3 MET A 126      21.148 -50.415  57.854  1.00 57.93           H  
ATOM   1922  SD  MET A 126      19.007 -49.385  58.031  1.00 57.93           S  
ATOM   1923  CE  MET A 126      18.672 -47.606  58.174  1.00 57.93           C  
ATOM   1924  HE1 MET A 126      17.599 -47.433  58.086  1.00 57.93           H  
ATOM   1925  HE2 MET A 126      19.008 -47.240  59.144  1.00 57.93           H  
ATOM   1926  HE3 MET A 126      19.187 -47.066  57.380  1.00 57.93           H  
ATOM   1927  N   LEU A 127      23.660 -48.834  61.717  1.00 60.75           N  
ATOM   1928  H   LEU A 127      23.186 -49.716  61.852  1.00 60.75           H  
ATOM   1929  CA  LEU A 127      24.377 -48.246  62.856  1.00 60.75           C  
ATOM   1930  HA  LEU A 127      24.027 -47.223  62.994  1.00 60.75           H  
ATOM   1931  C   LEU A 127      25.890 -48.154  62.605  1.00 60.75           C  
ATOM   1932  CB  LEU A 127      24.070 -49.070  64.122  1.00 60.75           C  
ATOM   1933  HB2 LEU A 127      24.928 -49.045  64.794  1.00 60.75           H  
ATOM   1934  HB3 LEU A 127      23.914 -50.112  63.841  1.00 60.75           H  
ATOM   1935  O   LEU A 127      26.505 -47.145  62.943  1.00 60.75           O  
ATOM   1936  CG  LEU A 127      22.840 -48.544  64.883  1.00 60.75           C  
ATOM   1937  HG  LEU A 127      22.059 -48.270  64.175  1.00 60.75           H  
ATOM   1938  CD1 LEU A 127      22.290 -49.619  65.819  1.00 60.75           C  
ATOM   1939 HD11 LEU A 127      21.421 -49.233  66.351  1.00 60.75           H  
ATOM   1940 HD12 LEU A 127      23.050 -49.926  66.538  1.00 60.75           H  
ATOM   1941 HD13 LEU A 127      21.977 -50.483  65.233  1.00 60.75           H  
ATOM   1942  CD2 LEU A 127      23.213 -47.322  65.731  1.00 60.75           C  
ATOM   1943 HD21 LEU A 127      23.593 -46.523  65.095  1.00 60.75           H  
ATOM   1944 HD22 LEU A 127      22.324 -46.954  66.243  1.00 60.75           H  
ATOM   1945 HD23 LEU A 127      23.967 -47.588  66.472  1.00 60.75           H  
ATOM   1946  N   ALA A 128      26.495 -49.170  61.986  1.00 57.41           N  
ATOM   1947  H   ALA A 128      25.958 -50.000  61.781  1.00 57.41           H  
ATOM   1948  CA  ALA A 128      27.912 -49.172  61.629  1.00 57.41           C  
ATOM   1949  HA  ALA A 128      28.489 -48.879  62.506  1.00 57.41           H  
ATOM   1950  C   ALA A 128      28.257 -48.171  60.514  1.00 57.41           C  
ATOM   1951  CB  ALA A 128      28.325 -50.597  61.247  1.00 57.41           C  
ATOM   1952  HB1 ALA A 128      29.391 -50.619  61.019  1.00 57.41           H  
ATOM   1953  HB2 ALA A 128      28.126 -51.279  62.074  1.00 57.41           H  
ATOM   1954  HB3 ALA A 128      27.768 -50.923  60.368  1.00 57.41           H  
ATOM   1955  O   ALA A 128      29.368 -47.652  60.514  1.00 57.41           O  
ATOM   1956  N   ALA A 129      27.326 -47.866  59.603  1.00 39.55           N  
ATOM   1957  H   ALA A 129      26.466 -48.395  59.597  1.00 39.55           H  
ATOM   1958  CA  ALA A 129      27.501 -46.838  58.575  1.00 39.55           C  
ATOM   1959  HA  ALA A 129      28.517 -46.900  58.183  1.00 39.55           H  
ATOM   1960  C   ALA A 129      27.316 -45.410  59.123  1.00 39.55           C  
ATOM   1961  CB  ALA A 129      26.530 -47.135  57.426  1.00 39.55           C  
ATOM   1962  HB1 ALA A 129      25.501 -47.080  57.782  1.00 39.55           H  
ATOM   1963  HB2 ALA A 129      26.721 -48.132  57.028  1.00 39.55           H  
ATOM   1964  HB3 ALA A 129      26.671 -46.402  56.632  1.00 39.55           H  
ATOM   1965  O   ALA A 129      28.052 -44.505  58.737  1.00 39.55           O  
ATOM   1966  N   LEU A 130      26.377 -45.207  60.056  1.00 53.53           N  
ATOM   1967  H   LEU A 130      25.758 -45.974  60.281  1.00 53.53           H  
ATOM   1968  CA  LEU A 130      26.137 -43.907  60.697  1.00 53.53           C  
ATOM   1969  HA  LEU A 130      26.158 -43.131  59.932  1.00 53.53           H  
ATOM   1970  C   LEU A 130      27.230 -43.528  61.711  1.00 53.53           C  
ATOM   1971  CB  LEU A 130      24.742 -43.925  61.354  1.00 53.53           C  
ATOM   1972  HB2 LEU A 130      24.679 -43.116  62.082  1.00 53.53           H  
ATOM   1973  HB3 LEU A 130      24.625 -44.863  61.897  1.00 53.53           H  
ATOM   1974  O   LEU A 130      27.620 -42.363  61.778  1.00 53.53           O  
ATOM   1975  CG  LEU A 130      23.589 -43.762  60.345  1.00 53.53           C  
ATOM   1976  HG  LEU A 130      23.765 -44.398  59.478  1.00 53.53           H  
ATOM   1977  CD1 LEU A 130      22.264 -44.180  60.983  1.00 53.53           C  
ATOM   1978 HD11 LEU A 130      21.455 -44.062  60.262  1.00 53.53           H  
ATOM   1979 HD12 LEU A 130      22.058 -43.563  61.858  1.00 53.53           H  
ATOM   1980 HD13 LEU A 130      22.317 -45.227  61.282  1.00 53.53           H  
ATOM   1981  CD2 LEU A 130      23.451 -42.309  59.881  1.00 53.53           C  
ATOM   1982 HD21 LEU A 130      23.269 -41.654  60.734  1.00 53.53           H  
ATOM   1983 HD22 LEU A 130      24.358 -41.985  59.370  1.00 53.53           H  
ATOM   1984 HD23 LEU A 130      22.617 -42.222  59.184  1.00 53.53           H  
ATOM   1985  N   ARG A 131      27.762 -44.497  62.472  1.00 52.24           N  
ATOM   1986  H   ARG A 131      27.379 -45.426  62.370  1.00 52.24           H  
ATOM   1987  CA  ARG A 131      28.803 -44.275  63.499  1.00 52.24           C  
ATOM   1988  HA  ARG A 131      28.363 -43.664  64.287  1.00 52.24           H  
ATOM   1989  C   ARG A 131      30.023 -43.461  63.037  1.00 52.24           C  
ATOM   1990  CB  ARG A 131      29.254 -45.612  64.110  1.00 52.24           C  
ATOM   1991  HB2 ARG A 131      30.284 -45.522  64.456  1.00 52.24           H  
ATOM   1992  HB3 ARG A 131      29.219 -46.395  63.353  1.00 52.24           H  
ATOM   1993  O   ARG A 131      30.302 -42.469  63.706  1.00 52.24           O  
ATOM   1994  CG  ARG A 131      28.389 -45.998  65.315  1.00 52.24           C  
ATOM   1995  HG2 ARG A 131      28.543 -45.272  66.114  1.00 52.24           H  
ATOM   1996  HG3 ARG A 131      27.335 -45.992  65.037  1.00 52.24           H  
ATOM   1997  CD  ARG A 131      28.785 -47.392  65.810  1.00 52.24           C  
ATOM   1998  HD2 ARG A 131      29.835 -47.376  66.103  1.00 52.24           H  
ATOM   1999  HD3 ARG A 131      28.654 -48.097  64.989  1.00 52.24           H  
ATOM   2000  NE  ARG A 131      27.955 -47.811  66.955  1.00 52.24           N  
ATOM   2001  HE  ARG A 131      27.278 -47.139  67.287  1.00 52.24           H  
ATOM   2002  NH1 ARG A 131      28.824 -49.922  67.196  1.00 52.24           N  
ATOM   2003 HH11 ARG A 131      29.466 -49.728  66.440  1.00 52.24           H  
ATOM   2004 HH12 ARG A 131      28.809 -50.831  67.637  1.00 52.24           H  
ATOM   2005  NH2 ARG A 131      27.151 -49.261  68.515  1.00 52.24           N  
ATOM   2006 HH21 ARG A 131      27.155 -50.172  68.951  1.00 52.24           H  
ATOM   2007 HH22 ARG A 131      26.479 -48.569  68.814  1.00 52.24           H  
ATOM   2008  CZ  ARG A 131      27.982 -48.991  67.549  1.00 52.24           C  
ATOM   2009  N   PRO A 132      30.751 -43.814  61.958  1.00 41.07           N  
ATOM   2010  CA  PRO A 132      31.960 -43.085  61.565  1.00 41.07           C  
ATOM   2011  HA  PRO A 132      32.655 -43.041  62.403  1.00 41.07           H  
ATOM   2012  C   PRO A 132      31.671 -41.645  61.121  1.00 41.07           C  
ATOM   2013  CB  PRO A 132      32.589 -43.911  60.434  1.00 41.07           C  
ATOM   2014  HB2 PRO A 132      33.296 -44.623  60.861  1.00 41.07           H  
ATOM   2015  HB3 PRO A 132      33.086 -43.286  59.691  1.00 41.07           H  
ATOM   2016  O   PRO A 132      32.522 -40.782  61.302  1.00 41.07           O  
ATOM   2017  CG  PRO A 132      31.404 -44.668  59.838  1.00 41.07           C  
ATOM   2018  HG2 PRO A 132      30.859 -44.022  59.149  1.00 41.07           H  
ATOM   2019  HG3 PRO A 132      31.715 -45.588  59.343  1.00 41.07           H  
ATOM   2020  CD  PRO A 132      30.552 -44.948  61.071  1.00 41.07           C  
ATOM   2021  HD2 PRO A 132      29.510 -45.062  60.773  1.00 41.07           H  
ATOM   2022  HD3 PRO A 132      30.906 -45.854  61.563  1.00 41.07           H  
ATOM   2023  N   VAL A 133      30.475 -41.373  60.586  1.00 36.69           N  
ATOM   2024  H   VAL A 133      29.806 -42.123  60.486  1.00 36.69           H  
ATOM   2025  CA  VAL A 133      30.047 -40.013  60.230  1.00 36.69           C  
ATOM   2026  HA  VAL A 133      30.869 -39.506  59.723  1.00 36.69           H  
ATOM   2027  C   VAL A 133      29.732 -39.207  61.495  1.00 36.69           C  
ATOM   2028  CB  VAL A 133      28.840 -40.044  59.269  1.00 36.69           C  
ATOM   2029  HB  VAL A 133      27.987 -40.497  59.774  1.00 36.69           H  
ATOM   2030  O   VAL A 133      30.258 -38.113  61.672  1.00 36.69           O  
ATOM   2031  CG1 VAL A 133      28.439 -38.634  58.818  1.00 36.69           C  
ATOM   2032 HG11 VAL A 133      28.134 -38.034  59.676  1.00 36.69           H  
ATOM   2033 HG12 VAL A 133      29.279 -38.145  58.326  1.00 36.69           H  
ATOM   2034 HG13 VAL A 133      27.598 -38.688  58.127  1.00 36.69           H  
ATOM   2035  CG2 VAL A 133      29.140 -40.870  58.008  1.00 36.69           C  
ATOM   2036 HG21 VAL A 133      28.291 -40.825  57.326  1.00 36.69           H  
ATOM   2037 HG22 VAL A 133      30.025 -40.478  57.507  1.00 36.69           H  
ATOM   2038 HG23 VAL A 133      29.304 -41.915  58.270  1.00 36.69           H  
ATOM   2039  N   ALA A 134      28.924 -39.765  62.402  1.00 37.41           N  
ATOM   2040  H   ALA A 134      28.532 -40.674  62.199  1.00 37.41           H  
ATOM   2041  CA  ALA A 134      28.519 -39.104  63.640  1.00 37.41           C  
ATOM   2042  HA  ALA A 134      28.101 -38.128  63.392  1.00 37.41           H  
ATOM   2043  C   ALA A 134      29.685 -38.844  64.613  1.00 37.41           C  
ATOM   2044  CB  ALA A 134      27.422 -39.949  64.286  1.00 37.41           C  
ATOM   2045  HB1 ALA A 134      27.721 -40.997  64.325  1.00 37.41           H  
ATOM   2046  HB2 ALA A 134      26.502 -39.860  63.709  1.00 37.41           H  
ATOM   2047  HB3 ALA A 134      27.233 -39.596  65.300  1.00 37.41           H  
ATOM   2048  O   ALA A 134      29.725 -37.804  65.264  1.00 37.41           O  
ATOM   2049  N   GLN A 135      30.673 -39.744  64.693  1.00 38.86           N  
ATOM   2050  H   GLN A 135      30.600 -40.590  64.145  1.00 38.86           H  
ATOM   2051  CA  GLN A 135      31.823 -39.590  65.600  1.00 38.86           C  
ATOM   2052  HA  GLN A 135      31.447 -39.331  66.590  1.00 38.86           H  
ATOM   2053  C   GLN A 135      32.788 -38.458  65.215  1.00 38.86           C  
ATOM   2054  CB  GLN A 135      32.586 -40.922  65.699  1.00 38.86           C  
ATOM   2055  HB2 GLN A 135      33.572 -40.739  66.127  1.00 38.86           H  
ATOM   2056  HB3 GLN A 135      32.724 -41.348  64.706  1.00 38.86           H  
ATOM   2057  O   GLN A 135      33.621 -38.088  66.036  1.00 38.86           O  
ATOM   2058  CG  GLN A 135      31.867 -41.923  66.612  1.00 38.86           C  
ATOM   2059  HG2 GLN A 135      31.719 -41.455  67.586  1.00 38.86           H  
ATOM   2060  HG3 GLN A 135      30.886 -42.168  66.207  1.00 38.86           H  
ATOM   2061  CD  GLN A 135      32.655 -43.217  66.803  1.00 38.86           C  
ATOM   2062  NE2 GLN A 135      32.715 -43.741  68.008  1.00 38.86           N  
ATOM   2063 HE21 GLN A 135      33.330 -44.537  68.102  1.00 38.86           H  
ATOM   2064 HE22 GLN A 135      32.337 -43.233  68.795  1.00 38.86           H  
ATOM   2065  OE1 GLN A 135      33.213 -43.807  65.893  1.00 38.86           O  
ATOM   2066  N   ALA A 136      32.714 -37.921  63.995  1.00 29.70           N  
ATOM   2067  H   ALA A 136      31.991 -38.232  63.362  1.00 29.70           H  
ATOM   2068  CA  ALA A 136      33.732 -37.009  63.475  1.00 29.70           C  
ATOM   2069  HA  ALA A 136      34.714 -37.401  63.742  1.00 29.70           H  
ATOM   2070  C   ALA A 136      33.669 -35.570  64.030  1.00 29.70           C  
ATOM   2071  CB  ALA A 136      33.622 -37.021  61.945  1.00 29.70           C  
ATOM   2072  HB1 ALA A 136      32.657 -36.618  61.638  1.00 29.70           H  
ATOM   2073  HB2 ALA A 136      34.416 -36.407  61.517  1.00 29.70           H  
ATOM   2074  HB3 ALA A 136      33.720 -38.040  61.572  1.00 29.70           H  
ATOM   2075  O   ALA A 136      34.677 -34.869  63.968  1.00 29.70           O  
ATOM   2076  N   ALA A 137      32.512 -35.111  64.525  1.00 28.09           N  
ATOM   2077  H   ALA A 137      31.729 -35.748  64.568  1.00 28.09           H  
ATOM   2078  CA  ALA A 137      32.239 -33.676  64.697  1.00 28.09           C  
ATOM   2079  HA  ALA A 137      33.070 -33.097  64.295  1.00 28.09           H  
ATOM   2080  C   ALA A 137      32.042 -33.181  66.147  1.00 28.09           C  
ATOM   2081  CB  ALA A 137      31.001 -33.355  63.847  1.00 28.09           C  
ATOM   2082  HB1 ALA A 137      30.134 -33.891  64.234  1.00 28.09           H  
ATOM   2083  HB2 ALA A 137      30.800 -32.285  63.887  1.00 28.09           H  
ATOM   2084  HB3 ALA A 137      31.175 -33.643  62.810  1.00 28.09           H  
ATOM   2085  O   ALA A 137      32.054 -31.975  66.371  1.00 28.09           O  
ATOM   2086  N   ASP A 138      31.790 -34.075  67.106  1.00 26.79           N  
ATOM   2087  H   ASP A 138      31.891 -35.048  66.856  1.00 26.79           H  
ATOM   2088  CA  ASP A 138      30.796 -33.776  68.152  1.00 26.79           C  
ATOM   2089  HA  ASP A 138      30.143 -32.989  67.777  1.00 26.79           H  
ATOM   2090  C   ASP A 138      31.349 -33.250  69.503  1.00 26.79           C  
ATOM   2091  CB  ASP A 138      29.925 -35.041  68.294  1.00 26.79           C  
ATOM   2092  HB2 ASP A 138      30.477 -35.800  68.848  1.00 26.79           H  
ATOM   2093  HB3 ASP A 138      29.728 -35.445  67.301  1.00 26.79           H  
ATOM   2094  O   ASP A 138      31.073 -32.121  69.917  1.00 26.79           O  
ATOM   2095  CG  ASP A 138      28.566 -34.794  68.953  1.00 26.79           C  
ATOM   2096  OD1 ASP A 138      27.896 -33.819  68.552  1.00 26.79           O  
ATOM   2097  OD2 ASP A 138      28.200 -35.620  69.819  1.00 26.79           O  
ATOM   2098  N   ALA A 139      32.117 -34.063  70.238  1.00 27.42           N  
ATOM   2099  H   ALA A 139      32.376 -34.955  69.843  1.00 27.42           H  
ATOM   2100  CA  ALA A 139      32.329 -33.845  71.675  1.00 27.42           C  
ATOM   2101  HA  ALA A 139      31.391 -33.468  72.082  1.00 27.42           H  
ATOM   2102  C   ALA A 139      33.424 -32.807  72.015  1.00 27.42           C  
ATOM   2103  CB  ALA A 139      32.585 -35.199  72.346  1.00 27.42           C  
ATOM   2104  HB1 ALA A 139      33.508 -35.632  71.960  1.00 27.42           H  
ATOM   2105  HB2 ALA A 139      32.677 -35.063  73.423  1.00 27.42           H  
ATOM   2106  HB3 ALA A 139      31.753 -35.873  72.141  1.00 27.42           H  
ATOM   2107  O   ALA A 139      34.600 -33.003  71.718  1.00 27.42           O  
ATOM   2108  N   SER A 140      33.037 -31.739  72.726  1.00 23.76           N  
ATOM   2109  H   SER A 140      32.041 -31.615  72.839  1.00 23.76           H  
ATOM   2110  CA  SER A 140      33.855 -30.527  72.948  1.00 23.76           C  
ATOM   2111  HA  SER A 140      34.875 -30.707  72.608  1.00 23.76           H  
ATOM   2112  C   SER A 140      33.960 -30.031  74.407  1.00 23.76           C  
ATOM   2113  CB  SER A 140      33.258 -29.411  72.077  1.00 23.76           C  
ATOM   2114  HB2 SER A 140      33.461 -29.633  71.030  1.00 23.76           H  
ATOM   2115  HB3 SER A 140      33.721 -28.455  72.323  1.00 23.76           H  
ATOM   2116  O   SER A 140      34.668 -29.065  74.668  1.00 23.76           O  
ATOM   2117  OG  SER A 140      31.851 -29.332  72.264  1.00 23.76           O  
ATOM   2118  HG  SER A 140      31.433 -29.671  71.468  1.00 23.76           H  
ATOM   2119  N   GLY A 141      33.233 -30.648  75.349  1.00 23.05           N  
ATOM   2120  H   GLY A 141      32.743 -31.479  75.049  1.00 23.05           H  
ATOM   2121  CA  GLY A 141      32.754 -29.990  76.577  1.00 23.05           C  
ATOM   2122  HA2 GLY A 141      31.792 -30.436  76.832  1.00 23.05           H  
ATOM   2123  HA3 GLY A 141      32.556 -28.945  76.338  1.00 23.05           H  
ATOM   2124  C   GLY A 141      33.626 -29.983  77.853  1.00 23.05           C  
ATOM   2125  O   GLY A 141      34.427 -29.081  78.066  1.00 23.05           O  
ATOM   2126  N   THR A 142      33.281 -30.854  78.817  1.00 22.72           N  
ATOM   2127  H   THR A 142      32.667 -31.598  78.519  1.00 22.72           H  
ATOM   2128  CA  THR A 142      32.941 -30.366  80.183  1.00 22.72           C  
ATOM   2129  HA  THR A 142      33.387 -29.385  80.347  1.00 22.72           H  
ATOM   2130  C   THR A 142      33.321 -31.227  81.412  1.00 22.72           C  
ATOM   2131  CB  THR A 142      31.401 -30.234  80.258  1.00 22.72           C  
ATOM   2132  HB  THR A 142      31.078 -30.176  81.297  1.00 22.72           H  
ATOM   2133  O   THR A 142      33.066 -30.789  82.531  1.00 22.72           O  
ATOM   2134  CG2 THR A 142      30.838 -29.001  79.555  1.00 22.72           C  
ATOM   2135 HG21 THR A 142      29.772 -28.914  79.764  1.00 22.72           H  
ATOM   2136 HG22 THR A 142      30.985 -29.060  78.477  1.00 22.72           H  
ATOM   2137 HG23 THR A 142      31.338 -28.109  79.933  1.00 22.72           H  
ATOM   2138  OG1 THR A 142      30.793 -31.364  79.654  1.00 22.72           O  
ATOM   2139  HG1 THR A 142      29.844 -31.254  79.749  1.00 22.72           H  
ATOM   2140  N   GLY A 143      33.796 -32.471  81.255  1.00 22.70           N  
ATOM   2141  H   GLY A 143      34.088 -32.730  80.323  1.00 22.70           H  
ATOM   2142  CA  GLY A 143      33.665 -33.550  82.270  1.00 22.70           C  
ATOM   2143  HA2 GLY A 143      32.606 -33.649  82.505  1.00 22.70           H  
ATOM   2144  HA3 GLY A 143      33.983 -34.487  81.812  1.00 22.70           H  
ATOM   2145  C   GLY A 143      34.421 -33.421  83.617  1.00 22.70           C  
ATOM   2146  O   GLY A 143      35.359 -32.646  83.742  1.00 22.70           O  
ATOM   2147  N   ALA A 144      34.019 -34.221  84.629  1.00 23.18           N  
ATOM   2148  H   ALA A 144      33.270 -34.868  84.426  1.00 23.18           H  
ATOM   2149  CA  ALA A 144      34.183 -33.838  86.049  1.00 23.18           C  
ATOM   2150  HA  ALA A 144      34.662 -32.859  86.086  1.00 23.18           H  
ATOM   2151  C   ALA A 144      34.994 -34.729  87.039  1.00 23.18           C  
ATOM   2152  CB  ALA A 144      32.759 -33.659  86.601  1.00 23.18           C  
ATOM   2153  HB1 ALA A 144      32.224 -34.609  86.595  1.00 23.18           H  
ATOM   2154  HB2 ALA A 144      32.217 -32.929  86.000  1.00 23.18           H  
ATOM   2155  HB3 ALA A 144      32.812 -33.288  87.624  1.00 23.18           H  
ATOM   2156  O   ALA A 144      35.560 -34.181  87.976  1.00 23.18           O  
ATOM   2157  N   ASN A 145      34.969 -36.072  86.964  1.00 20.16           N  
ATOM   2158  H   ASN A 145      34.591 -36.479  86.120  1.00 20.16           H  
ATOM   2159  CA  ASN A 145      34.868 -36.883  88.211  1.00 20.16           C  
ATOM   2160  HA  ASN A 145      34.766 -36.193  89.049  1.00 20.16           H  
ATOM   2161  C   ASN A 145      35.998 -37.869  88.675  1.00 20.16           C  
ATOM   2162  CB  ASN A 145      33.520 -37.631  88.094  1.00 20.16           C  
ATOM   2163  HB2 ASN A 145      33.610 -38.427  87.355  1.00 20.16           H  
ATOM   2164  HB3 ASN A 145      32.749 -36.937  87.758  1.00 20.16           H  
ATOM   2165  O   ASN A 145      35.851 -38.401  89.775  1.00 20.16           O  
ATOM   2166  CG  ASN A 145      33.019 -38.213  89.409  1.00 20.16           C  
ATOM   2167  ND2 ASN A 145      32.950 -39.517  89.538  1.00 20.16           N  
ATOM   2168 HD21 ASN A 145      32.717 -39.825  90.472  1.00 20.16           H  
ATOM   2169 HD22 ASN A 145      33.390 -40.119  88.857  1.00 20.16           H  
ATOM   2170  OD1 ASN A 145      32.638 -37.508  90.321  1.00 20.16           O  
ATOM   2171  N   PRO A 146      37.034 -38.262  87.904  1.00 23.64           N  
ATOM   2172  CA  PRO A 146      37.740 -39.534  88.161  1.00 23.64           C  
ATOM   2173  HA  PRO A 146      36.990 -40.304  88.342  1.00 23.64           H  
ATOM   2174  C   PRO A 146      38.719 -39.583  89.360  1.00 23.64           C  
ATOM   2175  CB  PRO A 146      38.441 -39.878  86.843  1.00 23.64           C  
ATOM   2176  HB2 PRO A 146      39.370 -40.429  86.992  1.00 23.64           H  
ATOM   2177  HB3 PRO A 146      37.764 -40.444  86.204  1.00 23.64           H  
ATOM   2178  O   PRO A 146      39.277 -38.582  89.794  1.00 23.64           O  
ATOM   2179  CG  PRO A 146      38.698 -38.506  86.224  1.00 23.64           C  
ATOM   2180  HG2 PRO A 146      39.582 -38.060  86.679  1.00 23.64           H  
ATOM   2181  HG3 PRO A 146      38.809 -38.562  85.142  1.00 23.64           H  
ATOM   2182  CD  PRO A 146      37.457 -37.710  86.628  1.00 23.64           C  
ATOM   2183  HD2 PRO A 146      36.674 -37.860  85.884  1.00 23.64           H  
ATOM   2184  HD3 PRO A 146      37.702 -36.652  86.719  1.00 23.64           H  
ATOM   2185  N   SER A 147      38.956 -40.812  89.841  1.00 22.24           N  
ATOM   2186  H   SER A 147      38.456 -41.572  89.403  1.00 22.24           H  
ATOM   2187  CA  SER A 147      40.051 -41.247  90.737  1.00 22.24           C  
ATOM   2188  HA  SER A 147      40.097 -40.599  91.612  1.00 22.24           H  
ATOM   2189  C   SER A 147      41.426 -41.224  90.029  1.00 22.24           C  
ATOM   2190  CB  SER A 147      39.712 -42.683  91.166  1.00 22.24           C  
ATOM   2191  HB2 SER A 147      38.782 -42.671  91.734  1.00 22.24           H  
ATOM   2192  HB3 SER A 147      40.493 -43.094  91.806  1.00 22.24           H  
ATOM   2193  O   SER A 147      41.462 -41.074  88.812  1.00 22.24           O  
ATOM   2194  OG  SER A 147      39.543 -43.516  90.027  1.00 22.24           O  
ATOM   2195  HG  SER A 147      40.350 -43.484  89.509  1.00 22.24           H  
ATOM   2196  N   GLY A 148      42.584 -41.466  90.657  1.00 22.82           N  
ATOM   2197  H   GLY A 148      43.385 -41.433  90.043  1.00 22.82           H  
ATOM   2198  CA  GLY A 148      42.953 -41.816  92.042  1.00 22.82           C  
ATOM   2199  HA2 GLY A 148      42.768 -40.966  92.699  1.00 22.82           H  
ATOM   2200  HA3 GLY A 148      42.401 -42.685  92.400  1.00 22.82           H  
ATOM   2201  C   GLY A 148      44.457 -42.166  92.097  1.00 22.82           C  
ATOM   2202  O   GLY A 148      45.032 -42.444  91.045  1.00 22.82           O  
ATOM   2203  N   ASP A 149      45.073 -42.146  93.287  1.00 24.02           N  
ATOM   2204  H   ASP A 149      44.515 -42.078  94.126  1.00 24.02           H  
ATOM   2205  CA  ASP A 149      46.535 -42.261  93.517  1.00 24.02           C  
ATOM   2206  HA  ASP A 149      46.734 -41.844  94.504  1.00 24.02           H  
ATOM   2207  C   ASP A 149      47.336 -41.342  92.522  1.00 24.02           C  
ATOM   2208  CB  ASP A 149      46.908 -43.758  93.627  1.00 24.02           C  
ATOM   2209  HB2 ASP A 149      46.873 -44.206  92.634  1.00 24.02           H  
ATOM   2210  HB3 ASP A 149      47.921 -43.819  94.024  1.00 24.02           H  
ATOM   2211  O   ASP A 149      46.812 -40.288  92.165  1.00 24.02           O  
ATOM   2212  CG  ASP A 149      46.035 -44.599  94.585  1.00 24.02           C  
ATOM   2213  OD1 ASP A 149      45.346 -44.015  95.459  1.00 24.02           O  
ATOM   2214  OD2 ASP A 149      46.044 -45.845  94.441  1.00 24.02           O  
ATOM   2215  N   ASP A 150      48.571 -41.541  92.025  1.00 25.45           N  
ATOM   2216  H   ASP A 150      48.759 -40.877  91.289  1.00 25.45           H  
ATOM   2217  CA  ASP A 150      49.787 -42.033  92.702  1.00 25.45           C  
ATOM   2218  HA  ASP A 150      49.605 -41.893  93.768  1.00 25.45           H  
ATOM   2219  C   ASP A 150      51.048 -41.167  92.374  1.00 25.45           C  
ATOM   2220  CB  ASP A 150      50.041 -43.547  92.469  1.00 25.45           C  
ATOM   2221  HB2 ASP A 150      50.677 -43.698  91.597  1.00 25.45           H  
ATOM   2222  HB3 ASP A 150      49.110 -44.054  92.214  1.00 25.45           H  
ATOM   2223  O   ASP A 150      51.323 -40.203  93.082  1.00 25.45           O  
ATOM   2224  CG  ASP A 150      50.678 -44.260  93.680  1.00 25.45           C  
ATOM   2225  OD1 ASP A 150      50.922 -43.603  94.718  1.00 25.45           O  
ATOM   2226  OD2 ASP A 150      50.993 -45.461  93.527  1.00 25.45           O  
ATOM   2227  N   LEU A 151      51.840 -41.487  91.324  1.00 20.11           N  
ATOM   2228  H   LEU A 151      51.476 -42.216  90.727  1.00 20.11           H  
ATOM   2229  CA  LEU A 151      53.322 -41.397  91.416  1.00 20.11           C  
ATOM   2230  HA  LEU A 151      53.555 -41.045  92.421  1.00 20.11           H  
ATOM   2231  C   LEU A 151      54.141 -40.441  90.502  1.00 20.11           C  
ATOM   2232  CB  LEU A 151      53.886 -42.833  91.290  1.00 20.11           C  
ATOM   2233  HB2 LEU A 151      54.896 -42.800  90.881  1.00 20.11           H  
ATOM   2234  HB3 LEU A 151      53.271 -43.394  90.585  1.00 20.11           H  
ATOM   2235  O   LEU A 151      54.892 -39.629  91.025  1.00 20.11           O  
ATOM   2236  CG  LEU A 151      53.947 -43.583  92.630  1.00 20.11           C  
ATOM   2237  HG  LEU A 151      53.041 -43.377  93.200  1.00 20.11           H  
ATOM   2238  CD1 LEU A 151      54.065 -45.088  92.387  1.00 20.11           C  
ATOM   2239 HD11 LEU A 151      54.068 -45.604  93.347  1.00 20.11           H  
ATOM   2240 HD12 LEU A 151      53.188 -45.432  91.839  1.00 20.11           H  
ATOM   2241 HD13 LEU A 151      54.972 -45.318  91.827  1.00 20.11           H  
ATOM   2242  CD2 LEU A 151      55.152 -43.142  93.464  1.00 20.11           C  
ATOM   2243 HD21 LEU A 151      56.080 -43.351  92.932  1.00 20.11           H  
ATOM   2244 HD22 LEU A 151      55.139 -43.675  94.415  1.00 20.11           H  
ATOM   2245 HD23 LEU A 151      55.085 -42.074  93.670  1.00 20.11           H  
ATOM   2246  N   GLY A 152      54.141 -40.653  89.177  1.00 24.01           N  
ATOM   2247  H   GLY A 152      53.352 -41.187  88.843  1.00 24.01           H  
ATOM   2248  CA  GLY A 152      55.361 -40.741  88.326  1.00 24.01           C  
ATOM   2249  HA2 GLY A 152      55.946 -41.583  88.695  1.00 24.01           H  
ATOM   2250  HA3 GLY A 152      55.030 -41.021  87.326  1.00 24.01           H  
ATOM   2251  C   GLY A 152      56.379 -39.579  88.160  1.00 24.01           C  
ATOM   2252  O   GLY A 152      57.127 -39.242  89.073  1.00 24.01           O  
ATOM   2253  N   GLU A 153      56.568 -39.134  86.904  1.00 26.50           N  
ATOM   2254  H   GLU A 153      55.882 -39.393  86.209  1.00 26.50           H  
ATOM   2255  CA  GLU A 153      57.750 -38.379  86.416  1.00 26.50           C  
ATOM   2256  HA  GLU A 153      58.361 -38.107  87.277  1.00 26.50           H  
ATOM   2257  C   GLU A 153      57.388 -37.025  85.734  1.00 26.50           C  
ATOM   2258  CB  GLU A 153      58.629 -39.285  85.517  1.00 26.50           C  
ATOM   2259  HB2 GLU A 153      59.462 -38.695  85.136  1.00 26.50           H  
ATOM   2260  HB3 GLU A 153      58.034 -39.624  84.669  1.00 26.50           H  
ATOM   2261  O   GLU A 153      56.433 -36.371  86.134  1.00 26.50           O  
ATOM   2262  CG  GLU A 153      59.256 -40.500  86.226  1.00 26.50           C  
ATOM   2263  HG2 GLU A 153      58.470 -41.209  86.488  1.00 26.50           H  
ATOM   2264  HG3 GLU A 153      59.725 -40.157  87.148  1.00 26.50           H  
ATOM   2265  CD  GLU A 153      60.310 -41.204  85.347  1.00 26.50           C  
ATOM   2266  OE1 GLU A 153      61.323 -41.682  85.910  1.00 26.50           O  
ATOM   2267  OE2 GLU A 153      60.109 -41.257  84.112  1.00 26.50           O  
ATOM   2268  N   ALA A 154      58.198 -36.528  84.780  1.00 21.54           N  
ATOM   2269  H   ALA A 154      58.887 -37.163  84.404  1.00 21.54           H  
ATOM   2270  CA  ALA A 154      58.576 -35.104  84.766  1.00 21.54           C  
ATOM   2271  HA  ALA A 154      58.232 -34.651  85.696  1.00 21.54           H  
ATOM   2272  C   ALA A 154      58.070 -34.167  83.640  1.00 21.54           C  
ATOM   2273  CB  ALA A 154      60.113 -35.080  84.781  1.00 21.54           C  
ATOM   2274  HB1 ALA A 154      60.485 -35.629  85.647  1.00 21.54           H  
ATOM   2275  HB2 ALA A 154      60.504 -35.530  83.868  1.00 21.54           H  
ATOM   2276  HB3 ALA A 154      60.461 -34.049  84.847  1.00 21.54           H  
ATOM   2277  O   ALA A 154      58.122 -32.954  83.830  1.00 21.54           O  
ATOM   2278  N   GLY A 155      57.703 -34.653  82.449  1.00 27.65           N  
ATOM   2279  H   GLY A 155      57.573 -35.649  82.346  1.00 27.65           H  
ATOM   2280  CA  GLY A 155      57.570 -33.788  81.257  1.00 27.65           C  
ATOM   2281  HA2 GLY A 155      57.558 -34.414  80.364  1.00 27.65           H  
ATOM   2282  HA3 GLY A 155      58.437 -33.131  81.189  1.00 27.65           H  
ATOM   2283  C   GLY A 155      56.299 -32.927  81.228  1.00 27.65           C  
ATOM   2284  O   GLY A 155      55.223 -33.465  80.989  1.00 27.65           O  
ATOM   2285  N   VAL A 156      56.425 -31.607  81.422  1.00 29.34           N  
ATOM   2286  H   VAL A 156      57.343 -31.234  81.615  1.00 29.34           H  
ATOM   2287  CA  VAL A 156      55.304 -30.646  81.383  1.00 29.34           C  
ATOM   2288  HA  VAL A 156      54.364 -31.191  81.474  1.00 29.34           H  
ATOM   2289  C   VAL A 156      55.280 -29.883  80.056  1.00 29.34           C  
ATOM   2290  CB  VAL A 156      55.367 -29.643  82.562  1.00 29.34           C  
ATOM   2291  HB  VAL A 156      56.261 -29.027  82.465  1.00 29.34           H  
ATOM   2292  O   VAL A 156      56.162 -29.064  79.809  1.00 29.34           O  
ATOM   2293  CG1 VAL A 156      54.139 -28.719  82.591  1.00 29.34           C  
ATOM   2294 HG11 VAL A 156      54.211 -28.029  83.431  1.00 29.34           H  
ATOM   2295 HG12 VAL A 156      54.092 -28.125  81.678  1.00 29.34           H  
ATOM   2296 HG13 VAL A 156      53.225 -29.306  82.681  1.00 29.34           H  
ATOM   2297  CG2 VAL A 156      55.435 -30.349  83.924  1.00 29.34           C  
ATOM   2298 HG21 VAL A 156      54.577 -31.011  84.041  1.00 29.34           H  
ATOM   2299 HG22 VAL A 156      55.433 -29.609  84.724  1.00 29.34           H  
ATOM   2300 HG23 VAL A 156      56.351 -30.934  83.998  1.00 29.34           H  
ATOM   2301  N   ASP A 157      54.238 -30.099  79.252  1.00 27.62           N  
ATOM   2302  H   ASP A 157      53.569 -30.812  79.509  1.00 27.62           H  
ATOM   2303  CA  ASP A 157      53.820 -29.172  78.192  1.00 27.62           C  
ATOM   2304  HA  ASP A 157      54.668 -28.558  77.889  1.00 27.62           H  
ATOM   2305  C   ASP A 157      52.731 -28.239  78.766  1.00 27.62           C  
ATOM   2306  CB  ASP A 157      53.339 -29.944  76.949  1.00 27.62           C  
ATOM   2307  HB2 ASP A 157      52.585 -30.671  77.251  1.00 27.62           H  
ATOM   2308  HB3 ASP A 157      52.863 -29.237  76.269  1.00 27.62           H  
ATOM   2309  O   ASP A 157      51.764 -28.702  79.376  1.00 27.62           O  
ATOM   2310  CG  ASP A 157      54.466 -30.651  76.177  1.00 27.62           C  
ATOM   2311  OD1 ASP A 157      55.516 -30.010  75.942  1.00 27.62           O  
ATOM   2312  OD2 ASP A 157      54.249 -31.816  75.766  1.00 27.62           O  
ATOM   2313  N   GLU A 158      52.911 -26.920  78.650  1.00 30.39           N  
ATOM   2314  H   GLU A 158      53.712 -26.587  78.133  1.00 30.39           H  
ATOM   2315  CA  GLU A 158      52.187 -25.939  79.477  1.00 30.39           C  
ATOM   2316  HA  GLU A 158      52.133 -26.352  80.485  1.00 30.39           H  
ATOM   2317  C   GLU A 158      50.723 -25.693  79.033  1.00 30.39           C  
ATOM   2318  CB  GLU A 158      53.001 -24.632  79.597  1.00 30.39           C  
ATOM   2319  HB2 GLU A 158      53.198 -24.242  78.599  1.00 30.39           H  
ATOM   2320  HB3 GLU A 158      52.408 -23.900  80.147  1.00 30.39           H  
ATOM   2321  O   GLU A 158      50.444 -25.259  77.914  1.00 30.39           O  
ATOM   2322  CG  GLU A 158      54.333 -24.848  80.348  1.00 30.39           C  
ATOM   2323  HG2 GLU A 158      54.942 -25.562  79.794  1.00 30.39           H  
ATOM   2324  HG3 GLU A 158      54.109 -25.289  81.319  1.00 30.39           H  
ATOM   2325  CD  GLU A 158      55.159 -23.561  80.550  1.00 30.39           C  
ATOM   2326  OE1 GLU A 158      55.785 -23.435  81.630  1.00 30.39           O  
ATOM   2327  OE2 GLU A 158      55.206 -22.725  79.618  1.00 30.39           O  
ATOM   2328  N   LEU A 159      49.783 -25.946  79.955  1.00 22.23           N  
ATOM   2329  H   LEU A 159      50.112 -26.287  80.847  1.00 22.23           H  
ATOM   2330  CA  LEU A 159      48.334 -25.703  79.838  1.00 22.23           C  
ATOM   2331  HA  LEU A 159      48.073 -25.697  78.779  1.00 22.23           H  
ATOM   2332  C   LEU A 159      47.915 -24.320  80.395  1.00 22.23           C  
ATOM   2333  CB  LEU A 159      47.589 -26.868  80.539  1.00 22.23           C  
ATOM   2334  HB2 LEU A 159      48.211 -27.241  81.352  1.00 22.23           H  
ATOM   2335  HB3 LEU A 159      46.668 -26.508  80.998  1.00 22.23           H  
ATOM   2336  O   LEU A 159      48.728 -23.576  80.936  1.00 22.23           O  
ATOM   2337  CG  LEU A 159      47.230 -28.035  79.600  1.00 22.23           C  
ATOM   2338  HG  LEU A 159      48.087 -28.283  78.973  1.00 22.23           H  
ATOM   2339  CD1 LEU A 159      46.846 -29.272  80.416  1.00 22.23           C  
ATOM   2340 HD11 LEU A 159      47.695 -29.576  81.028  1.00 22.23           H  
ATOM   2341 HD12 LEU A 159      46.593 -30.093  79.744  1.00 22.23           H  
ATOM   2342 HD13 LEU A 159      45.996 -29.050  81.061  1.00 22.23           H  
ATOM   2343  CD2 LEU A 159      46.031 -27.681  78.711  1.00 22.23           C  
ATOM   2344 HD21 LEU A 159      46.278 -26.833  78.073  1.00 22.23           H  
ATOM   2345 HD22 LEU A 159      45.164 -27.437  79.325  1.00 22.23           H  
ATOM   2346 HD23 LEU A 159      45.791 -28.530  78.071  1.00 22.23           H  
ATOM   2347  N   LEU A 160      46.625 -23.971  80.270  1.00 24.49           N  
ATOM   2348  H   LEU A 160      45.996 -24.661  79.886  1.00 24.49           H  
ATOM   2349  CA  LEU A 160      46.041 -22.699  80.741  1.00 24.49           C  
ATOM   2350  HA  LEU A 160      46.830 -21.947  80.723  1.00 24.49           H  
ATOM   2351  C   LEU A 160      45.534 -22.725  82.204  1.00 24.49           C  
ATOM   2352  CB  LEU A 160      44.923 -22.264  79.769  1.00 24.49           C  
ATOM   2353  HB2 LEU A 160      44.277 -21.538  80.262  1.00 24.49           H  
ATOM   2354  HB3 LEU A 160      44.309 -23.136  79.540  1.00 24.49           H  
ATOM   2355  O   LEU A 160      45.233 -23.775  82.762  1.00 24.49           O  
ATOM   2356  CG  LEU A 160      45.428 -21.634  78.457  1.00 24.49           C  
ATOM   2357  HG  LEU A 160      46.179 -22.281  78.002  1.00 24.49           H  
ATOM   2358  CD1 LEU A 160      44.261 -21.480  77.480  1.00 24.49           C  
ATOM   2359 HD11 LEU A 160      43.495 -20.833  77.907  1.00 24.49           H  
ATOM   2360 HD12 LEU A 160      43.830 -22.459  77.269  1.00 24.49           H  
ATOM   2361 HD13 LEU A 160      44.620 -21.051  76.544  1.00 24.49           H  
ATOM   2362  CD2 LEU A 160      46.024 -20.240  78.683  1.00 24.49           C  
ATOM   2363 HD21 LEU A 160      46.917 -20.310  79.304  1.00 24.49           H  
ATOM   2364 HD22 LEU A 160      46.319 -19.811  77.726  1.00 24.49           H  
ATOM   2365 HD23 LEU A 160      45.296 -19.588  79.164  1.00 24.49           H  
ATOM   2366  N   GLU A 161      45.379 -21.531  82.793  1.00 32.61           N  
ATOM   2367  H   GLU A 161      45.643 -20.728  82.239  1.00 32.61           H  
ATOM   2368  CA  GLU A 161      45.247 -21.264  84.245  1.00 32.61           C  
ATOM   2369  HA  GLU A 161      45.447 -22.188  84.786  1.00 32.61           H  
ATOM   2370  C   GLU A 161      43.837 -20.763  84.688  1.00 32.61           C  
ATOM   2371  CB  GLU A 161      46.360 -20.252  84.602  1.00 32.61           C  
ATOM   2372  HB2 GLU A 161      47.257 -20.496  84.033  1.00 32.61           H  
ATOM   2373  HB3 GLU A 161      46.023 -19.267  84.279  1.00 32.61           H  
ATOM   2374  O   GLU A 161      43.685 -19.914  85.567  1.00 32.61           O  
ATOM   2375  CG  GLU A 161      46.766 -20.210  86.088  1.00 32.61           C  
ATOM   2376  HG2 GLU A 161      45.878 -20.150  86.717  1.00 32.61           H  
ATOM   2377  HG3 GLU A 161      47.268 -21.148  86.328  1.00 32.61           H  
ATOM   2378  CD  GLU A 161      47.690 -19.025  86.438  1.00 32.61           C  
ATOM   2379  OE1 GLU A 161      48.245 -19.047  87.560  1.00 32.61           O  
ATOM   2380  OE2 GLU A 161      47.818 -18.086  85.616  1.00 32.61           O  
ATOM   2381  N   ALA A 162      42.756 -21.193  84.031  1.00 27.02           N  
ATOM   2382  H   ALA A 162      42.873 -21.930  83.351  1.00 27.02           H  
ATOM   2383  CA  ALA A 162      41.475 -20.470  84.085  1.00 27.02           C  
ATOM   2384  HA  ALA A 162      41.695 -19.408  84.189  1.00 27.02           H  
ATOM   2385  C   ALA A 162      40.519 -20.833  85.256  1.00 27.02           C  
ATOM   2386  CB  ALA A 162      40.798 -20.634  82.715  1.00 27.02           C  
ATOM   2387  HB1 ALA A 162      40.572 -21.684  82.534  1.00 27.02           H  
ATOM   2388  HB2 ALA A 162      39.868 -20.065  82.695  1.00 27.02           H  
ATOM   2389  HB3 ALA A 162      41.457 -20.267  81.928  1.00 27.02           H  
ATOM   2390  O   ALA A 162      39.691 -21.725  85.088  1.00 27.02           O  
ATOM   2391  N   LEU A 163      40.534 -20.070  86.374  1.00 24.59           N  
ATOM   2392  H   LEU A 163      41.342 -19.471  86.471  1.00 24.59           H  
ATOM   2393  CA  LEU A 163      39.298 -19.699  87.132  1.00 24.59           C  
ATOM   2394  HA  LEU A 163      38.628 -19.226  86.414  1.00 24.59           H  
ATOM   2395  C   LEU A 163      39.448 -18.681  88.295  1.00 24.59           C  
ATOM   2396  CB  LEU A 163      38.576 -20.950  87.711  1.00 24.59           C  
ATOM   2397  HB2 LEU A 163      38.538 -20.899  88.799  1.00 24.59           H  
ATOM   2398  HB3 LEU A 163      39.139 -21.853  87.477  1.00 24.59           H  
ATOM   2399  O   LEU A 163      38.484 -17.998  88.633  1.00 24.59           O  
ATOM   2400  CG  LEU A 163      37.134 -21.099  87.174  1.00 24.59           C  
ATOM   2401  HG  LEU A 163      37.139 -20.989  86.089  1.00 24.59           H  
ATOM   2402  CD1 LEU A 163      36.577 -22.483  87.503  1.00 24.59           C  
ATOM   2403 HD11 LEU A 163      37.214 -23.245  87.054  1.00 24.59           H  
ATOM   2404 HD12 LEU A 163      35.572 -22.585  87.094  1.00 24.59           H  
ATOM   2405 HD13 LEU A 163      36.545 -22.627  88.583  1.00 24.59           H  
ATOM   2406  CD2 LEU A 163      36.174 -20.064  87.769  1.00 24.59           C  
ATOM   2407 HD21 LEU A 163      36.460 -19.060  87.456  1.00 24.59           H  
ATOM   2408 HD22 LEU A 163      35.160 -20.253  87.417  1.00 24.59           H  
ATOM   2409 HD23 LEU A 163      36.185 -20.119  88.858  1.00 24.59           H  
ATOM   2410  N   GLY A 164      40.593 -18.606  88.981  1.00 27.94           N  
ATOM   2411  H   GLY A 164      41.374 -19.152  88.647  1.00 27.94           H  
ATOM   2412  CA  GLY A 164      40.629 -18.172  90.394  1.00 27.94           C  
ATOM   2413  HA2 GLY A 164      41.646 -18.310  90.760  1.00 27.94           H  
ATOM   2414  HA3 GLY A 164      39.993 -18.844  90.970  1.00 27.94           H  
ATOM   2415  C   GLY A 164      40.221 -16.723  90.739  1.00 27.94           C  
ATOM   2416  O   GLY A 164      41.063 -15.825  90.680  1.00 27.94           O  
ATOM   2417  N   ARG A 165      38.981 -16.495  91.225  1.00 27.35           N  
ATOM   2418  H   ARG A 165      38.290 -17.218  91.087  1.00 27.35           H  
ATOM   2419  CA  ARG A 165      38.623 -15.277  92.002  1.00 27.35           C  
ATOM   2420  HA  ARG A 165      39.461 -15.107  92.678  1.00 27.35           H  
ATOM   2421  C   ARG A 165      37.383 -15.331  92.938  1.00 27.35           C  
ATOM   2422  CB  ARG A 165      38.519 -14.049  91.058  1.00 27.35           C  
ATOM   2423  HB2 ARG A 165      39.082 -14.213  90.139  1.00 27.35           H  
ATOM   2424  HB3 ARG A 165      37.477 -13.898  90.777  1.00 27.35           H  
ATOM   2425  O   ARG A 165      36.894 -14.258  93.284  1.00 27.35           O  
ATOM   2426  CG  ARG A 165      39.084 -12.790  91.750  1.00 27.35           C  
ATOM   2427  HG2 ARG A 165      38.882 -12.834  92.820  1.00 27.35           H  
ATOM   2428  HG3 ARG A 165      40.168 -12.769  91.631  1.00 27.35           H  
ATOM   2429  CD  ARG A 165      38.476 -11.478  91.239  1.00 27.35           C  
ATOM   2430  HD2 ARG A 165      37.391 -11.572  91.249  1.00 27.35           H  
ATOM   2431  HD3 ARG A 165      38.762 -10.691  91.937  1.00 27.35           H  
ATOM   2432  NE  ARG A 165      38.949 -11.126  89.887  1.00 27.35           N  
ATOM   2433  HE  ARG A 165      39.474 -11.841  89.403  1.00 27.35           H  
ATOM   2434  NH1 ARG A 165      38.035  -9.024  89.811  1.00 27.35           N  
ATOM   2435 HH11 ARG A 165      37.613  -9.212  90.709  1.00 27.35           H  
ATOM   2436 HH12 ARG A 165      37.842  -8.167  89.313  1.00 27.35           H  
ATOM   2437  NH2 ARG A 165      39.228  -9.773  88.077  1.00 27.35           N  
ATOM   2438 HH21 ARG A 165      39.755 -10.508  87.628  1.00 27.35           H  
ATOM   2439 HH22 ARG A 165      39.046  -8.910  87.585  1.00 27.35           H  
ATOM   2440  CZ  ARG A 165      38.737  -9.980  89.266  1.00 27.35           C  
ATOM   2441  N   GLU A 166      36.840 -16.497  93.316  1.00 21.86           N  
ATOM   2442  H   GLU A 166      37.295 -17.361  93.057  1.00 21.86           H  
ATOM   2443  CA  GLU A 166      35.472 -16.577  93.899  1.00 21.86           C  
ATOM   2444  HA  GLU A 166      35.036 -15.579  93.843  1.00 21.86           H  
ATOM   2445  C   GLU A 166      35.343 -16.930  95.406  1.00 21.86           C  
ATOM   2446  CB  GLU A 166      34.579 -17.435  92.983  1.00 21.86           C  
ATOM   2447  HB2 GLU A 166      34.792 -17.161  91.950  1.00 21.86           H  
ATOM   2448  HB3 GLU A 166      34.822 -18.489  93.115  1.00 21.86           H  
ATOM   2449  O   GLU A 166      34.934 -16.063  96.171  1.00 21.86           O  
ATOM   2450  CG  GLU A 166      33.079 -17.201  93.235  1.00 21.86           C  
ATOM   2451  HG2 GLU A 166      32.803 -17.654  94.187  1.00 21.86           H  
ATOM   2452  HG3 GLU A 166      32.899 -16.128  93.306  1.00 21.86           H  
ATOM   2453  CD  GLU A 166      32.211 -17.786  92.110  1.00 21.86           C  
ATOM   2454  OE1 GLU A 166      31.321 -17.052  91.619  1.00 21.86           O  
ATOM   2455  OE2 GLU A 166      32.458 -18.954  91.734  1.00 21.86           O  
ATOM   2456  N   LEU A 167      35.637 -18.166  95.840  1.00 23.88           N  
ATOM   2457  H   LEU A 167      35.999 -18.828  95.169  1.00 23.88           H  
ATOM   2458  CA  LEU A 167      35.327 -18.685  97.200  1.00 23.88           C  
ATOM   2459  HA  LEU A 167      34.342 -18.309  97.473  1.00 23.88           H  
ATOM   2460  C   LEU A 167      36.321 -18.195  98.287  1.00 23.88           C  
ATOM   2461  CB  LEU A 167      35.271 -20.224  97.128  1.00 23.88           C  
ATOM   2462  HB2 LEU A 167      35.169 -20.629  98.135  1.00 23.88           H  
ATOM   2463  HB3 LEU A 167      36.223 -20.577  96.730  1.00 23.88           H  
ATOM   2464  O   LEU A 167      37.478 -17.946  97.956  1.00 23.88           O  
ATOM   2465  CG  LEU A 167      34.121 -20.772  96.257  1.00 23.88           C  
ATOM   2466  HG  LEU A 167      34.066 -20.221  95.319  1.00 23.88           H  
ATOM   2467  CD1 LEU A 167      34.369 -22.242  95.916  1.00 23.88           C  
ATOM   2468 HD11 LEU A 167      33.559 -22.613  95.289  1.00 23.88           H  
ATOM   2469 HD12 LEU A 167      35.307 -22.338  95.369  1.00 23.88           H  
ATOM   2470 HD13 LEU A 167      34.422 -22.831  96.832  1.00 23.88           H  
ATOM   2471  CD2 LEU A 167      32.773 -20.669  96.974  1.00 23.88           C  
ATOM   2472 HD21 LEU A 167      32.807 -21.208  97.921  1.00 23.88           H  
ATOM   2473 HD22 LEU A 167      32.538 -19.623  97.170  1.00 23.88           H  
ATOM   2474 HD23 LEU A 167      31.988 -21.084  96.342  1.00 23.88           H  
ATOM   2475  N   ASP A 168      36.006 -18.020  99.584  1.00 23.83           N  
ATOM   2476  H   ASP A 168      36.722 -17.496 100.066  1.00 23.83           H  
ATOM   2477  CA  ASP A 168      34.928 -18.505 100.492  1.00 23.83           C  
ATOM   2478  HA  ASP A 168      35.210 -18.066 101.449  1.00 23.83           H  
ATOM   2479  C   ASP A 168      34.975 -20.006 100.895  1.00 23.83           C  
ATOM   2480  CB  ASP A 168      33.527 -17.887 100.231  1.00 23.83           C  
ATOM   2481  HB2 ASP A 168      32.776 -18.507 100.720  1.00 23.83           H  
ATOM   2482  HB3 ASP A 168      33.293 -17.898  99.167  1.00 23.83           H  
ATOM   2483  O   ASP A 168      33.950 -20.674 101.043  1.00 23.83           O  
ATOM   2484  CG  ASP A 168      33.320 -16.460 100.781  1.00 23.83           C  
ATOM   2485  OD1 ASP A 168      34.247 -15.899 101.412  1.00 23.83           O  
ATOM   2486  OD2 ASP A 168      32.191 -15.943 100.611  1.00 23.83           O  
ATOM   2487  N   GLY A 169      36.193 -20.529 101.103  1.00 22.43           N  
ATOM   2488  H   GLY A 169      36.975 -19.901 100.989  1.00 22.43           H  
ATOM   2489  CA  GLY A 169      36.485 -21.793 101.808  1.00 22.43           C  
ATOM   2490  HA2 GLY A 169      37.141 -22.398 101.181  1.00 22.43           H  
ATOM   2491  HA3 GLY A 169      35.566 -22.354 101.979  1.00 22.43           H  
ATOM   2492  C   GLY A 169      37.178 -21.590 103.174  1.00 22.43           C  
ATOM   2493  O   GLY A 169      37.020 -20.532 103.783  1.00 22.43           O  
ATOM   2494  N   ASP A 170      37.929 -22.606 103.632  1.00 20.92           N  
ATOM   2495  H   ASP A 170      38.045 -23.412 103.034  1.00 20.92           H  
ATOM   2496  CA  ASP A 170      38.867 -22.540 104.784  1.00 20.92           C  
ATOM   2497  HA  ASP A 170      38.357 -22.109 105.646  1.00 20.92           H  
ATOM   2498  C   ASP A 170      40.090 -21.629 104.507  1.00 20.92           C  
ATOM   2499  CB  ASP A 170      39.367 -23.968 105.163  1.00 20.92           C  
ATOM   2500  HB2 ASP A 170      39.500 -24.542 104.247  1.00 20.92           H  
ATOM   2501  HB3 ASP A 170      40.357 -23.867 105.607  1.00 20.92           H  
ATOM   2502  O   ASP A 170      40.565 -20.981 105.471  1.00 20.92           O  
ATOM   2503  CG  ASP A 170      38.538 -24.806 106.168  1.00 20.92           C  
ATOM   2504  OD1 ASP A 170      37.757 -24.248 106.977  1.00 20.92           O  
ATOM   2505  OD2 ASP A 170      38.739 -26.047 106.174  1.00 20.92           O  
ATOM   2506  OXT ASP A 170      40.575 -21.627 103.349  1.00 20.92           O  
TER    2507      ASP A 170                                                       
ATOM   2507  N   MET B   1     -12.417   1.712 -59.522  1.00 69.03           N  
ATOM   2508  H   MET B   1     -11.797   2.469 -59.773  1.00 69.03           H  
ATOM   2509  H2  MET B   1     -13.103   1.593 -60.253  1.00 69.03           H  
ATOM   2510  H3  MET B   1     -11.895   0.856 -59.404  1.00 69.03           H  
ATOM   2511  CA  MET B   1     -13.100   2.056 -58.267  1.00 69.03           C  
ATOM   2512  HA  MET B   1     -13.836   1.276 -58.069  1.00 69.03           H  
ATOM   2513  C   MET B   1     -13.816   3.386 -58.407  1.00 69.03           C  
ATOM   2514  CB  MET B   1     -12.147   2.146 -57.072  1.00 69.03           C  
ATOM   2515  HB2 MET B   1     -11.276   2.741 -57.346  1.00 69.03           H  
ATOM   2516  HB3 MET B   1     -12.659   2.653 -56.254  1.00 69.03           H  
ATOM   2517  O   MET B   1     -13.283   4.275 -59.068  1.00 69.03           O  
ATOM   2518  CG  MET B   1     -11.697   0.789 -56.541  1.00 69.03           C  
ATOM   2519  HG2 MET B   1     -12.562   0.233 -56.177  1.00 69.03           H  
ATOM   2520  HG3 MET B   1     -11.217   0.222 -57.339  1.00 69.03           H  
ATOM   2521  SD  MET B   1     -10.518   1.008 -55.191  1.00 69.03           S  
ATOM   2522  CE  MET B   1     -10.022  -0.708 -54.878  1.00 69.03           C  
ATOM   2523  HE1 MET B   1      -9.302  -0.730 -54.059  1.00 69.03           H  
ATOM   2524  HE2 MET B   1      -9.567  -1.140 -55.769  1.00 69.03           H  
ATOM   2525  HE3 MET B   1     -10.891  -1.295 -54.583  1.00 69.03           H  
ATOM   2526  N   THR B   2     -14.976   3.526 -57.776  1.00 82.80           N  
ATOM   2527  H   THR B   2     -15.333   2.714 -57.293  1.00 82.80           H  
ATOM   2528  CA  THR B   2     -15.626   4.811 -57.480  1.00 82.80           C  
ATOM   2529  HA  THR B   2     -15.608   5.433 -58.375  1.00 82.80           H  
ATOM   2530  C   THR B   2     -14.873   5.563 -56.374  1.00 82.80           C  
ATOM   2531  CB  THR B   2     -17.096   4.608 -57.068  1.00 82.80           C  
ATOM   2532  HB  THR B   2     -17.561   5.587 -56.949  1.00 82.80           H  
ATOM   2533  O   THR B   2     -13.901   5.057 -55.805  1.00 82.80           O  
ATOM   2534  CG2 THR B   2     -17.912   3.819 -58.092  1.00 82.80           C  
ATOM   2535 HG21 THR B   2     -17.550   2.793 -58.166  1.00 82.80           H  
ATOM   2536 HG22 THR B   2     -17.840   4.297 -59.068  1.00 82.80           H  
ATOM   2537 HG23 THR B   2     -18.957   3.800 -57.785  1.00 82.80           H  
ATOM   2538  OG1 THR B   2     -17.180   3.927 -55.843  1.00 82.80           O  
ATOM   2539  HG1 THR B   2     -17.579   3.072 -56.019  1.00 82.80           H  
ATOM   2540  N   ASP B   3     -15.300   6.787 -56.056  1.00 77.78           N  
ATOM   2541  H   ASP B   3     -16.092   7.191 -56.536  1.00 77.78           H  
ATOM   2542  CA  ASP B   3     -14.737   7.510 -54.915  1.00 77.78           C  
ATOM   2543  HA  ASP B   3     -13.652   7.443 -54.987  1.00 77.78           H  
ATOM   2544  C   ASP B   3     -15.123   6.846 -53.583  1.00 77.78           C  
ATOM   2545  CB  ASP B   3     -15.101   8.996 -54.993  1.00 77.78           C  
ATOM   2546  HB2 ASP B   3     -15.017   9.333 -56.026  1.00 77.78           H  
ATOM   2547  HB3 ASP B   3     -16.130   9.144 -54.665  1.00 77.78           H  
ATOM   2548  O   ASP B   3     -14.237   6.501 -52.799  1.00 77.78           O  
ATOM   2549  CG  ASP B   3     -14.133   9.819 -54.144  1.00 77.78           C  
ATOM   2550  OD1 ASP B   3     -12.913   9.708 -54.423  1.00 77.78           O  
ATOM   2551  OD2 ASP B   3     -14.614  10.526 -53.236  1.00 77.78           O  
ATOM   2552  N   SER B   4     -16.412   6.531 -53.399  1.00 78.90           N  
ATOM   2553  H   SER B   4     -17.101   6.883 -54.049  1.00 78.90           H  
ATOM   2554  CA  SER B   4     -16.929   5.803 -52.234  1.00 78.90           C  
ATOM   2555  HA  SER B   4     -16.770   6.414 -51.346  1.00 78.90           H  
ATOM   2556  C   SER B   4     -16.238   4.457 -52.000  1.00 78.90           C  
ATOM   2557  CB  SER B   4     -18.437   5.556 -52.372  1.00 78.90           C  
ATOM   2558  HB2 SER B   4     -18.626   4.911 -53.230  1.00 78.90           H  
ATOM   2559  HB3 SER B   4     -18.801   5.059 -51.473  1.00 78.90           H  
ATOM   2560  O   SER B   4     -15.980   4.121 -50.852  1.00 78.90           O  
ATOM   2561  OG  SER B   4     -19.136   6.772 -52.541  1.00 78.90           O  
ATOM   2562  HG  SER B   4     -19.805   6.809 -51.853  1.00 78.90           H  
ATOM   2563  N   GLU B   5     -15.880   3.700 -53.045  1.00 84.69           N  
ATOM   2564  H   GLU B   5     -16.142   4.000 -53.973  1.00 84.69           H  
ATOM   2565  CA  GLU B   5     -15.145   2.429 -52.895  1.00 84.69           C  
ATOM   2566  HA  GLU B   5     -15.693   1.774 -52.217  1.00 84.69           H  
ATOM   2567  C   GLU B   5     -13.755   2.632 -52.273  1.00 84.69           C  
ATOM   2568  CB  GLU B   5     -15.026   1.727 -54.256  1.00 84.69           C  
ATOM   2569  HB2 GLU B   5     -14.223   0.991 -54.218  1.00 84.69           H  
ATOM   2570  HB3 GLU B   5     -14.766   2.479 -55.001  1.00 84.69           H  
ATOM   2571  O   GLU B   5     -13.434   1.981 -51.280  1.00 84.69           O  
ATOM   2572  CG  GLU B   5     -16.324   1.002 -54.654  1.00 84.69           C  
ATOM   2573  HG2 GLU B   5     -16.421   0.103 -54.044  1.00 84.69           H  
ATOM   2574  HG3 GLU B   5     -17.175   1.645 -54.431  1.00 84.69           H  
ATOM   2575  CD  GLU B   5     -16.379   0.625 -56.143  1.00 84.69           C  
ATOM   2576  OE1 GLU B   5     -17.420   0.100 -56.578  1.00 84.69           O  
ATOM   2577  OE2 GLU B   5     -15.438   0.973 -56.894  1.00 84.69           O  
ATOM   2578  N   LYS B   6     -12.961   3.587 -52.784  1.00 85.39           N  
ATOM   2579  H   LYS B   6     -13.319   4.134 -53.555  1.00 85.39           H  
ATOM   2580  CA  LYS B   6     -11.639   3.918 -52.213  1.00 85.39           C  
ATOM   2581  HA  LYS B   6     -11.011   3.027 -52.211  1.00 85.39           H  
ATOM   2582  C   LYS B   6     -11.764   4.371 -50.758  1.00 85.39           C  
ATOM   2583  CB  LYS B   6     -10.959   5.036 -53.022  1.00 85.39           C  
ATOM   2584  HB2 LYS B   6     -11.632   5.892 -53.061  1.00 85.39           H  
ATOM   2585  HB3 LYS B   6     -10.055   5.342 -52.495  1.00 85.39           H  
ATOM   2586  O   LYS B   6     -11.020   3.924 -49.888  1.00 85.39           O  
ATOM   2587  CG  LYS B   6     -10.563   4.621 -54.445  1.00 85.39           C  
ATOM   2588  HG2 LYS B   6     -11.430   4.213 -54.964  1.00 85.39           H  
ATOM   2589  HG3 LYS B   6      -9.802   3.842 -54.381  1.00 85.39           H  
ATOM   2590  CD  LYS B   6     -10.001   5.794 -55.264  1.00 85.39           C  
ATOM   2591  HD2 LYS B   6      -9.146   6.227 -54.745  1.00 85.39           H  
ATOM   2592  HD3 LYS B   6      -9.649   5.398 -56.217  1.00 85.39           H  
ATOM   2593  CE  LYS B   6     -11.077   6.854 -55.549  1.00 85.39           C  
ATOM   2594  HE2 LYS B   6     -11.142   7.017 -56.625  1.00 85.39           H  
ATOM   2595  HE3 LYS B   6     -12.037   6.450 -55.228  1.00 85.39           H  
ATOM   2596  NZ  LYS B   6     -10.816   8.144 -54.861  1.00 85.39           N  
ATOM   2597  HZ1 LYS B   6     -10.745   8.020 -53.861  1.00 85.39           H  
ATOM   2598  HZ2 LYS B   6     -11.602   8.772 -54.953  1.00 85.39           H  
ATOM   2599  HZ3 LYS B   6      -9.997   8.621 -55.210  1.00 85.39           H  
ATOM   2600  N   VAL B   7     -12.709   5.273 -50.483  1.00 84.82           N  
ATOM   2601  H   VAL B   7     -13.303   5.593 -51.235  1.00 84.82           H  
ATOM   2602  CA  VAL B   7     -12.889   5.835 -49.137  1.00 84.82           C  
ATOM   2603  HA  VAL B   7     -11.905   6.096 -48.748  1.00 84.82           H  
ATOM   2604  C   VAL B   7     -13.460   4.787 -48.170  1.00 84.82           C  
ATOM   2605  CB  VAL B   7     -13.709   7.141 -49.177  1.00 84.82           C  
ATOM   2606  HB  VAL B   7     -14.726   6.924 -49.505  1.00 84.82           H  
ATOM   2607  O   VAL B   7     -13.091   4.792 -46.998  1.00 84.82           O  
ATOM   2608  CG1 VAL B   7     -13.747   7.814 -47.801  1.00 84.82           C  
ATOM   2609 HG11 VAL B   7     -12.744   8.127 -47.511  1.00 84.82           H  
ATOM   2610 HG12 VAL B   7     -14.398   8.688 -47.835  1.00 84.82           H  
ATOM   2611 HG13 VAL B   7     -14.124   7.122 -47.048  1.00 84.82           H  
ATOM   2612  CG2 VAL B   7     -13.077   8.188 -50.109  1.00 84.82           C  
ATOM   2613 HG21 VAL B   7     -13.691   9.089 -50.123  1.00 84.82           H  
ATOM   2614 HG22 VAL B   7     -13.016   7.818 -51.133  1.00 84.82           H  
ATOM   2615 HG23 VAL B   7     -12.073   8.444 -49.770  1.00 84.82           H  
ATOM   2616  N   ALA B   8     -14.263   3.826 -48.639  1.00 83.15           N  
ATOM   2617  H   ALA B   8     -14.575   3.870 -49.599  1.00 83.15           H  
ATOM   2618  CA  ALA B   8     -14.722   2.695 -47.833  1.00 83.15           C  
ATOM   2619  HA  ALA B   8     -15.180   3.087 -46.925  1.00 83.15           H  
ATOM   2620  C   ALA B   8     -13.570   1.772 -47.399  1.00 83.15           C  
ATOM   2621  CB  ALA B   8     -15.795   1.920 -48.607  1.00 83.15           C  
ATOM   2622  HB1 ALA B   8     -16.641   2.574 -48.821  1.00 83.15           H  
ATOM   2623  HB2 ALA B   8     -16.144   1.080 -48.007  1.00 83.15           H  
ATOM   2624  HB3 ALA B   8     -15.385   1.543 -49.544  1.00 83.15           H  
ATOM   2625  O   ALA B   8     -13.598   1.265 -46.278  1.00 83.15           O  
ATOM   2626  N   GLU B   9     -12.534   1.580 -48.224  1.00 87.33           N  
ATOM   2627  H   GLU B   9     -12.573   1.962 -49.158  1.00 87.33           H  
ATOM   2628  CA  GLU B   9     -11.330   0.839 -47.819  1.00 87.33           C  
ATOM   2629  HA  GLU B   9     -11.642  -0.083 -47.327  1.00 87.33           H  
ATOM   2630  C   GLU B   9     -10.500   1.608 -46.782  1.00 87.33           C  
ATOM   2631  CB  GLU B   9     -10.484   0.442 -49.037  1.00 87.33           C  
ATOM   2632  HB2 GLU B   9     -10.234   1.325 -49.625  1.00 87.33           H  
ATOM   2633  HB3 GLU B   9      -9.564  -0.020 -48.678  1.00 87.33           H  
ATOM   2634  O   GLU B   9     -10.123   1.032 -45.758  1.00 87.33           O  
ATOM   2635  CG  GLU B   9     -11.242  -0.575 -49.903  1.00 87.33           C  
ATOM   2636  HG2 GLU B   9     -12.105  -0.090 -50.360  1.00 87.33           H  
ATOM   2637  HG3 GLU B   9     -11.620  -1.361 -49.249  1.00 87.33           H  
ATOM   2638  CD  GLU B   9     -10.393  -1.224 -51.001  1.00 87.33           C  
ATOM   2639  OE1 GLU B   9     -10.846  -2.295 -51.465  1.00 87.33           O  
ATOM   2640  OE2 GLU B   9      -9.318  -0.684 -51.342  1.00 87.33           O  
ATOM   2641  N   TYR B  10     -10.303   2.920 -46.964  1.00 85.23           N  
ATOM   2642  H   TYR B  10     -10.593   3.335 -47.838  1.00 85.23           H  
ATOM   2643  CA  TYR B  10      -9.649   3.761 -45.951  1.00 85.23           C  
ATOM   2644  HA  TYR B  10      -8.678   3.322 -45.720  1.00 85.23           H  
ATOM   2645  C   TYR B  10     -10.431   3.807 -44.628  1.00 85.23           C  
ATOM   2646  CB  TYR B  10      -9.420   5.181 -46.491  1.00 85.23           C  
ATOM   2647  HB2 TYR B  10     -10.360   5.571 -46.882  1.00 85.23           H  
ATOM   2648  HB3 TYR B  10      -9.126   5.821 -45.659  1.00 85.23           H  
ATOM   2649  O   TYR B  10      -9.829   3.704 -43.559  1.00 85.23           O  
ATOM   2650  CG  TYR B  10      -8.334   5.289 -47.547  1.00 85.23           C  
ATOM   2651  CD1 TYR B  10      -7.004   4.950 -47.224  1.00 85.23           C  
ATOM   2652  HD1 TYR B  10      -6.760   4.607 -46.230  1.00 85.23           H  
ATOM   2653  CD2 TYR B  10      -8.642   5.752 -48.840  1.00 85.23           C  
ATOM   2654  HD2 TYR B  10      -9.659   6.013 -49.093  1.00 85.23           H  
ATOM   2655  CE1 TYR B  10      -5.989   5.054 -48.196  1.00 85.23           C  
ATOM   2656  HE1 TYR B  10      -4.973   4.786 -47.947  1.00 85.23           H  
ATOM   2657  CE2 TYR B  10      -7.630   5.862 -49.813  1.00 85.23           C  
ATOM   2658  HE2 TYR B  10      -7.859   6.204 -50.811  1.00 85.23           H  
ATOM   2659  OH  TYR B  10      -5.334   5.621 -50.439  1.00 85.23           O  
ATOM   2660  HH  TYR B  10      -4.483   5.321 -50.114  1.00 85.23           H  
ATOM   2661  CZ  TYR B  10      -6.304   5.510 -49.494  1.00 85.23           C  
ATOM   2662  N   LEU B  11     -11.765   3.893 -44.673  1.00 86.61           N  
ATOM   2663  H   LEU B  11     -12.203   4.020 -45.574  1.00 86.61           H  
ATOM   2664  CA  LEU B  11     -12.621   3.850 -43.484  1.00 86.61           C  
ATOM   2665  HA  LEU B  11     -12.228   4.569 -42.765  1.00 86.61           H  
ATOM   2666  C   LEU B  11     -12.586   2.470 -42.811  1.00 86.61           C  
ATOM   2667  CB  LEU B  11     -14.049   4.274 -43.878  1.00 86.61           C  
ATOM   2668  HB2 LEU B  11     -14.433   3.560 -44.606  1.00 86.61           H  
ATOM   2669  HB3 LEU B  11     -14.005   5.251 -44.360  1.00 86.61           H  
ATOM   2670  O   LEU B  11     -12.529   2.392 -41.582  1.00 86.61           O  
ATOM   2671  CG  LEU B  11     -15.039   4.352 -42.698  1.00 86.61           C  
ATOM   2672  HG  LEU B  11     -15.099   3.382 -42.205  1.00 86.61           H  
ATOM   2673  CD1 LEU B  11     -14.640   5.413 -41.668  1.00 86.61           C  
ATOM   2674 HD11 LEU B  11     -14.543   6.384 -42.153  1.00 86.61           H  
ATOM   2675 HD12 LEU B  11     -13.695   5.144 -41.194  1.00 86.61           H  
ATOM   2676 HD13 LEU B  11     -15.402   5.477 -40.891  1.00 86.61           H  
ATOM   2677  CD2 LEU B  11     -16.431   4.709 -43.216  1.00 86.61           C  
ATOM   2678 HD21 LEU B  11     -16.747   3.980 -43.963  1.00 86.61           H  
ATOM   2679 HD22 LEU B  11     -17.145   4.699 -42.392  1.00 86.61           H  
ATOM   2680 HD23 LEU B  11     -16.415   5.703 -43.662  1.00 86.61           H  
ATOM   2681  N   ARG B  12     -12.549   1.377 -43.587  1.00 87.94           N  
ATOM   2682  H   ARG B  12     -12.641   1.502 -44.585  1.00 87.94           H  
ATOM   2683  CA  ARG B  12     -12.349   0.015 -43.065  1.00 87.94           C  
ATOM   2684  HA  ARG B  12     -13.112  -0.186 -42.313  1.00 87.94           H  
ATOM   2685  C   ARG B  12     -10.999  -0.107 -42.358  1.00 87.94           C  
ATOM   2686  CB  ARG B  12     -12.503  -1.006 -44.207  1.00 87.94           C  
ATOM   2687  HB2 ARG B  12     -11.683  -0.885 -44.914  1.00 87.94           H  
ATOM   2688  HB3 ARG B  12     -13.439  -0.804 -44.728  1.00 87.94           H  
ATOM   2689  O   ARG B  12     -10.956  -0.633 -41.251  1.00 87.94           O  
ATOM   2690  CG  ARG B  12     -12.535  -2.464 -43.713  1.00 87.94           C  
ATOM   2691  HG2 ARG B  12     -13.430  -2.623 -43.111  1.00 87.94           H  
ATOM   2692  HG3 ARG B  12     -11.662  -2.657 -43.090  1.00 87.94           H  
ATOM   2693  CD  ARG B  12     -12.514  -3.467 -44.880  1.00 87.94           C  
ATOM   2694  HD2 ARG B  12     -12.514  -4.476 -44.468  1.00 87.94           H  
ATOM   2695  HD3 ARG B  12     -11.579  -3.329 -45.424  1.00 87.94           H  
ATOM   2696  NE  ARG B  12     -13.676  -3.314 -45.785  1.00 87.94           N  
ATOM   2697  HE  ARG B  12     -14.573  -3.175 -45.344  1.00 87.94           H  
ATOM   2698  NH1 ARG B  12     -12.579  -3.481 -47.813  1.00 87.94           N  
ATOM   2699 HH11 ARG B  12     -12.574  -3.384 -48.819  1.00 87.94           H  
ATOM   2700 HH12 ARG B  12     -11.701  -3.662 -47.349  1.00 87.94           H  
ATOM   2701  NH2 ARG B  12     -14.765  -3.091 -47.774  1.00 87.94           N  
ATOM   2702 HH21 ARG B  12     -15.638  -2.925 -47.295  1.00 87.94           H  
ATOM   2703 HH22 ARG B  12     -14.727  -3.062 -48.783  1.00 87.94           H  
ATOM   2704  CZ  ARG B  12     -13.663  -3.300 -47.111  1.00 87.94           C  
ATOM   2705  N   ARG B  13      -9.912   0.427 -42.931  1.00 89.22           N  
ATOM   2706  H   ARG B  13     -10.004   0.824 -43.855  1.00 89.22           H  
ATOM   2707  CA  ARG B  13      -8.596   0.431 -42.270  1.00 89.22           C  
ATOM   2708  HA  ARG B  13      -8.399  -0.588 -41.936  1.00 89.22           H  
ATOM   2709  C   ARG B  13      -8.611   1.273 -40.992  1.00 89.22           C  
ATOM   2710  CB  ARG B  13      -7.487   0.855 -43.253  1.00 89.22           C  
ATOM   2711  HB2 ARG B  13      -7.519   0.214 -44.134  1.00 89.22           H  
ATOM   2712  HB3 ARG B  13      -7.673   1.879 -43.577  1.00 89.22           H  
ATOM   2713  O   ARG B  13      -8.248   0.755 -39.944  1.00 89.22           O  
ATOM   2714  CG  ARG B  13      -6.076   0.787 -42.634  1.00 89.22           C  
ATOM   2715  HG2 ARG B  13      -5.364   1.238 -43.325  1.00 89.22           H  
ATOM   2716  HG3 ARG B  13      -6.065   1.386 -41.724  1.00 89.22           H  
ATOM   2717  CD  ARG B  13      -5.608  -0.648 -42.326  1.00 89.22           C  
ATOM   2718  HD2 ARG B  13      -6.462  -1.273 -42.066  1.00 89.22           H  
ATOM   2719  HD3 ARG B  13      -5.150  -1.058 -43.226  1.00 89.22           H  
ATOM   2720  NE  ARG B  13      -4.663  -0.697 -41.194  1.00 89.22           N  
ATOM   2721  HE  ARG B  13      -4.724   0.050 -40.516  1.00 89.22           H  
ATOM   2722  NH1 ARG B  13      -3.623  -2.694 -41.683  1.00 89.22           N  
ATOM   2723 HH11 ARG B  13      -2.973  -3.417 -41.409  1.00 89.22           H  
ATOM   2724 HH12 ARG B  13      -4.088  -2.721 -42.579  1.00 89.22           H  
ATOM   2725  NH2 ARG B  13      -3.195  -1.674 -39.761  1.00 89.22           N  
ATOM   2726 HH21 ARG B  13      -2.582  -2.424 -39.477  1.00 89.22           H  
ATOM   2727 HH22 ARG B  13      -3.492  -0.997 -39.073  1.00 89.22           H  
ATOM   2728  CZ  ARG B  13      -3.832  -1.679 -40.889  1.00 89.22           C  
ATOM   2729  N   ALA B  14      -9.112   2.508 -41.045  1.00 87.58           N  
ATOM   2730  H   ALA B  14      -9.390   2.875 -41.944  1.00 87.58           H  
ATOM   2731  CA  ALA B  14      -9.176   3.398 -39.882  1.00 87.58           C  
ATOM   2732  HA  ALA B  14      -8.165   3.539 -39.499  1.00 87.58           H  
ATOM   2733  C   ALA B  14     -10.024   2.822 -38.731  1.00 87.58           C  
ATOM   2734  CB  ALA B  14      -9.715   4.760 -40.342  1.00 87.58           C  
ATOM   2735  HB1 ALA B  14      -9.732   5.449 -39.498  1.00 87.58           H  
ATOM   2736  HB2 ALA B  14      -9.071   5.170 -41.119  1.00 87.58           H  
ATOM   2737  HB3 ALA B  14     -10.726   4.651 -40.735  1.00 87.58           H  
ATOM   2738  O   ALA B  14      -9.655   2.959 -37.568  1.00 87.58           O  
ATOM   2739  N   THR B  15     -11.135   2.141 -39.035  1.00 92.07           N  
ATOM   2740  H   THR B  15     -11.406   2.075 -40.006  1.00 92.07           H  
ATOM   2741  CA  THR B  15     -11.987   1.497 -38.016  1.00 92.07           C  
ATOM   2742  HA  THR B  15     -12.045   2.166 -37.158  1.00 92.07           H  
ATOM   2743  C   THR B  15     -11.415   0.182 -37.478  1.00 92.07           C  
ATOM   2744  CB  THR B  15     -13.428   1.282 -38.503  1.00 92.07           C  
ATOM   2745  HB  THR B  15     -13.959   0.680 -37.766  1.00 92.07           H  
ATOM   2746  O   THR B  15     -11.685  -0.156 -36.326  1.00 92.07           O  
ATOM   2747  CG2 THR B  15     -14.181   2.602 -38.667  1.00 92.07           C  
ATOM   2748 HG21 THR B  15     -15.186   2.405 -39.040  1.00 92.07           H  
ATOM   2749 HG22 THR B  15     -13.661   3.259 -39.365  1.00 92.07           H  
ATOM   2750 HG23 THR B  15     -14.255   3.102 -37.701  1.00 92.07           H  
ATOM   2751  OG1 THR B  15     -13.468   0.614 -39.739  1.00 92.07           O  
ATOM   2752  HG1 THR B  15     -13.189   1.245 -40.407  1.00 92.07           H  
ATOM   2753  N   LEU B  16     -10.590  -0.538 -38.249  1.00 93.94           N  
ATOM   2754  H   LEU B  16     -10.449  -0.251 -39.207  1.00 93.94           H  
ATOM   2755  CA  LEU B  16      -9.802  -1.672 -37.748  1.00 93.94           C  
ATOM   2756  HA  LEU B  16     -10.433  -2.284 -37.103  1.00 93.94           H  
ATOM   2757  C   LEU B  16      -8.634  -1.205 -36.866  1.00 93.94           C  
ATOM   2758  CB  LEU B  16      -9.311  -2.535 -38.925  1.00 93.94           C  
ATOM   2759  HB2 LEU B  16      -8.850  -1.881 -39.666  1.00 93.94           H  
ATOM   2760  HB3 LEU B  16      -8.538  -3.213 -38.563  1.00 93.94           H  
ATOM   2761  O   LEU B  16      -8.467  -1.729 -35.769  1.00 93.94           O  
ATOM   2762  CG  LEU B  16     -10.412  -3.375 -39.600  1.00 93.94           C  
ATOM   2763  HG  LEU B  16     -11.264  -2.743 -39.851  1.00 93.94           H  
ATOM   2764  CD1 LEU B  16      -9.869  -3.994 -40.889  1.00 93.94           C  
ATOM   2765 HD11 LEU B  16      -9.544  -3.202 -41.563  1.00 93.94           H  
ATOM   2766 HD12 LEU B  16      -9.023  -4.643 -40.662  1.00 93.94           H  
ATOM   2767 HD13 LEU B  16     -10.649  -4.578 -41.377  1.00 93.94           H  
ATOM   2768  CD2 LEU B  16     -10.914  -4.511 -38.702  1.00 93.94           C  
ATOM   2769 HD21 LEU B  16     -11.643  -5.114 -39.243  1.00 93.94           H  
ATOM   2770 HD22 LEU B  16     -11.390  -4.104 -37.810  1.00 93.94           H  
ATOM   2771 HD23 LEU B  16     -10.079  -5.145 -38.405  1.00 93.94           H  
ATOM   2772  N   ASP B  17      -7.896  -0.172 -37.279  1.00 94.36           N  
ATOM   2773  H   ASP B  17      -8.058   0.197 -38.205  1.00 94.36           H  
ATOM   2774  CA  ASP B  17      -6.831   0.437 -36.469  1.00 94.36           C  
ATOM   2775  HA  ASP B  17      -6.109  -0.331 -36.193  1.00 94.36           H  
ATOM   2776  C   ASP B  17      -7.382   1.026 -35.159  1.00 94.36           C  
ATOM   2777  CB  ASP B  17      -6.109   1.528 -37.281  1.00 94.36           C  
ATOM   2778  HB2 ASP B  17      -6.846   2.179 -37.752  1.00 94.36           H  
ATOM   2779  HB3 ASP B  17      -5.516   2.133 -36.596  1.00 94.36           H  
ATOM   2780  O   ASP B  17      -6.769   0.869 -34.105  1.00 94.36           O  
ATOM   2781  CG  ASP B  17      -5.151   0.974 -38.338  1.00 94.36           C  
ATOM   2782  OD1 ASP B  17      -4.446  -0.014 -38.054  1.00 94.36           O  
ATOM   2783  OD2 ASP B  17      -5.037   1.556 -39.437  1.00 94.36           O  
ATOM   2784  N   LEU B  18      -8.566   1.652 -35.194  1.00 93.48           N  
ATOM   2785  H   LEU B  18      -8.980   1.835 -36.096  1.00 93.48           H  
ATOM   2786  CA  LEU B  18      -9.258   2.140 -33.995  1.00 93.48           C  
ATOM   2787  HA  LEU B  18      -8.564   2.753 -33.420  1.00 93.48           H  
ATOM   2788  C   LEU B  18      -9.708   0.993 -33.082  1.00 93.48           C  
ATOM   2789  CB  LEU B  18     -10.449   3.012 -34.432  1.00 93.48           C  
ATOM   2790  HB2 LEU B  18     -11.080   2.421 -35.097  1.00 93.48           H  
ATOM   2791  HB3 LEU B  18     -10.065   3.861 -34.998  1.00 93.48           H  
ATOM   2792  O   LEU B  18      -9.658   1.129 -31.861  1.00 93.48           O  
ATOM   2793  CG  LEU B  18     -11.332   3.540 -33.284  1.00 93.48           C  
ATOM   2794  HG  LEU B  18     -11.789   2.705 -32.754  1.00 93.48           H  
ATOM   2795  CD1 LEU B  18     -10.545   4.389 -32.289  1.00 93.48           C  
ATOM   2796 HD11 LEU B  18      -9.805   3.783 -31.767  1.00 93.48           H  
ATOM   2797 HD12 LEU B  18     -11.215   4.831 -31.551  1.00 93.48           H  
ATOM   2798 HD13 LEU B  18     -10.034   5.189 -32.825  1.00 93.48           H  
ATOM   2799  CD2 LEU B  18     -12.454   4.398 -33.868  1.00 93.48           C  
ATOM   2800 HD21 LEU B  18     -13.095   4.772 -33.069  1.00 93.48           H  
ATOM   2801 HD22 LEU B  18     -12.031   5.245 -34.408  1.00 93.48           H  
ATOM   2802 HD23 LEU B  18     -13.056   3.802 -34.554  1.00 93.48           H  
ATOM   2803  N   ARG B  19     -10.137  -0.140 -33.654  1.00 93.99           N  
ATOM   2804  H   ARG B  19     -10.145  -0.189 -34.662  1.00 93.99           H  
ATOM   2805  CA  ARG B  19     -10.499  -1.337 -32.884  1.00 93.99           C  
ATOM   2806  HA  ARG B  19     -11.201  -1.051 -32.100  1.00 93.99           H  
ATOM   2807  C   ARG B  19      -9.279  -1.917 -32.174  1.00 93.99           C  
ATOM   2808  CB  ARG B  19     -11.166  -2.364 -33.806  1.00 93.99           C  
ATOM   2809  HB2 ARG B  19     -10.432  -2.754 -34.512  1.00 93.99           H  
ATOM   2810  HB3 ARG B  19     -11.953  -1.859 -34.365  1.00 93.99           H  
ATOM   2811  O   ARG B  19      -9.372  -2.163 -30.978  1.00 93.99           O  
ATOM   2812  CG  ARG B  19     -11.788  -3.539 -33.032  1.00 93.99           C  
ATOM   2813  HG2 ARG B  19     -11.051  -3.976 -32.358  1.00 93.99           H  
ATOM   2814  HG3 ARG B  19     -12.627  -3.175 -32.439  1.00 93.99           H  
ATOM   2815  CD  ARG B  19     -12.273  -4.642 -33.982  1.00 93.99           C  
ATOM   2816  HD2 ARG B  19     -12.780  -5.403 -33.389  1.00 93.99           H  
ATOM   2817  HD3 ARG B  19     -11.401  -5.098 -34.453  1.00 93.99           H  
ATOM   2818  NE  ARG B  19     -13.180  -4.121 -35.027  1.00 93.99           N  
ATOM   2819  HE  ARG B  19     -13.257  -3.116 -35.090  1.00 93.99           H  
ATOM   2820  NH1 ARG B  19     -13.801  -6.138 -35.922  1.00 93.99           N  
ATOM   2821 HH11 ARG B  19     -14.326  -6.687 -36.588  1.00 93.99           H  
ATOM   2822 HH12 ARG B  19     -13.239  -6.607 -35.226  1.00 93.99           H  
ATOM   2823  NH2 ARG B  19     -14.576  -4.243 -36.814  1.00 93.99           N  
ATOM   2824 HH21 ARG B  19     -15.102  -4.798 -37.474  1.00 93.99           H  
ATOM   2825 HH22 ARG B  19     -14.622  -3.234 -36.843  1.00 93.99           H  
ATOM   2826  CZ  ARG B  19     -13.847  -4.836 -35.912  1.00 93.99           C  
ATOM   2827  N   ALA B  20      -8.158  -2.060 -32.881  1.00 96.66           N  
ATOM   2828  H   ALA B  20      -8.179  -1.840 -33.866  1.00 96.66           H  
ATOM   2829  CA  ALA B  20      -6.894  -2.525 -32.314  1.00 96.66           C  
ATOM   2830  HA  ALA B  20      -7.048  -3.500 -31.853  1.00 96.66           H  
ATOM   2831  C   ALA B  20      -6.383  -1.576 -31.217  1.00 96.66           C  
ATOM   2832  CB  ALA B  20      -5.882  -2.687 -33.455  1.00 96.66           C  
ATOM   2833  HB1 ALA B  20      -5.704  -1.729 -33.944  1.00 96.66           H  
ATOM   2834  HB2 ALA B  20      -6.260  -3.401 -34.187  1.00 96.66           H  
ATOM   2835  HB3 ALA B  20      -4.942  -3.063 -33.053  1.00 96.66           H  
ATOM   2836  O   ALA B  20      -6.077  -2.024 -30.119  1.00 96.66           O  
ATOM   2837  N   ALA B  21      -6.395  -0.258 -31.450  1.00 96.70           N  
ATOM   2838  H   ALA B  21      -6.616   0.074 -32.378  1.00 96.70           H  
ATOM   2839  CA  ALA B  21      -5.989   0.717 -30.435  1.00 96.70           C  
ATOM   2840  HA  ALA B  21      -4.983   0.459 -30.104  1.00 96.70           H  
ATOM   2841  C   ALA B  21      -6.897   0.679 -29.189  1.00 96.70           C  
ATOM   2842  CB  ALA B  21      -5.943   2.109 -31.078  1.00 96.70           C  
ATOM   2843  HB1 ALA B  21      -6.940   2.405 -31.406  1.00 96.70           H  
ATOM   2844  HB2 ALA B  21      -5.570   2.829 -30.351  1.00 96.70           H  
ATOM   2845  HB3 ALA B  21      -5.270   2.095 -31.936  1.00 96.70           H  
ATOM   2846  O   ALA B  21      -6.410   0.646 -28.064  1.00 96.70           O  
ATOM   2847  N   ARG B  22      -8.225   0.602 -29.364  1.00 95.25           N  
ATOM   2848  H   ARG B  22      -8.587   0.628 -30.307  1.00 95.25           H  
ATOM   2849  CA  ARG B  22      -9.163   0.423 -28.239  1.00 95.25           C  
ATOM   2850  HA  ARG B  22      -8.928   1.151 -27.462  1.00 95.25           H  
ATOM   2851  C   ARG B  22      -9.024  -0.934 -27.551  1.00 95.25           C  
ATOM   2852  CB  ARG B  22     -10.612   0.625 -28.703  1.00 95.25           C  
ATOM   2853  HB2 ARG B  22     -11.284   0.248 -27.931  1.00 95.25           H  
ATOM   2854  HB3 ARG B  22     -10.787   0.055 -29.615  1.00 95.25           H  
ATOM   2855  O   ARG B  22      -9.455  -1.054 -26.412  1.00 95.25           O  
ATOM   2856  CG  ARG B  22     -10.944   2.104 -28.929  1.00 95.25           C  
ATOM   2857  HG2 ARG B  22     -10.802   2.650 -27.996  1.00 95.25           H  
ATOM   2858  HG3 ARG B  22     -10.283   2.524 -29.687  1.00 95.25           H  
ATOM   2859  CD  ARG B  22     -12.402   2.241 -29.383  1.00 95.25           C  
ATOM   2860  HD2 ARG B  22     -12.522   1.708 -30.326  1.00 95.25           H  
ATOM   2861  HD3 ARG B  22     -13.046   1.786 -28.630  1.00 95.25           H  
ATOM   2862  NE  ARG B  22     -12.780   3.655 -29.559  1.00 95.25           N  
ATOM   2863  HE  ARG B  22     -12.090   4.339 -29.282  1.00 95.25           H  
ATOM   2864  NH1 ARG B  22     -14.910   3.322 -30.346  1.00 95.25           N  
ATOM   2865 HH11 ARG B  22     -15.800   3.708 -30.626  1.00 95.25           H  
ATOM   2866 HH12 ARG B  22     -14.812   2.337 -30.144  1.00 95.25           H  
ATOM   2867  NH2 ARG B  22     -14.102   5.398 -30.188  1.00 95.25           N  
ATOM   2868 HH21 ARG B  22     -14.963   5.768 -30.565  1.00 95.25           H  
ATOM   2869 HH22 ARG B  22     -13.381   6.052 -29.918  1.00 95.25           H  
ATOM   2870  CZ  ARG B  22     -13.925   4.117 -30.027  1.00 95.25           C  
ATOM   2871  N   GLN B  23      -8.511  -1.958 -28.229  1.00 95.88           N  
ATOM   2872  H   GLN B  23      -8.213  -1.811 -29.183  1.00 95.88           H  
ATOM   2873  CA  GLN B  23      -8.208  -3.249 -27.618  1.00 95.88           C  
ATOM   2874  HA  GLN B  23      -9.022  -3.519 -26.945  1.00 95.88           H  
ATOM   2875  C   GLN B  23      -6.951  -3.139 -26.750  1.00 95.88           C  
ATOM   2876  CB  GLN B  23      -8.113  -4.333 -28.700  1.00 95.88           C  
ATOM   2877  HB2 GLN B  23      -8.964  -4.243 -29.375  1.00 95.88           H  
ATOM   2878  HB3 GLN B  23      -7.195  -4.206 -29.273  1.00 95.88           H  
ATOM   2879  O   GLN B  23      -7.052  -3.427 -25.565  1.00 95.88           O  
ATOM   2880  CG  GLN B  23      -8.133  -5.736 -28.088  1.00 95.88           C  
ATOM   2881  HG2 GLN B  23      -9.091  -5.917 -27.599  1.00 95.88           H  
ATOM   2882  HG3 GLN B  23      -7.357  -5.806 -27.325  1.00 95.88           H  
ATOM   2883  CD  GLN B  23      -7.923  -6.809 -29.148  1.00 95.88           C  
ATOM   2884  NE2 GLN B  23      -6.964  -7.683 -28.971  1.00 95.88           N  
ATOM   2885 HE21 GLN B  23      -6.334  -7.563 -28.191  1.00 95.88           H  
ATOM   2886 HE22 GLN B  23      -6.800  -8.406 -29.657  1.00 95.88           H  
ATOM   2887  OE1 GLN B  23      -8.634  -6.852 -30.147  1.00 95.88           O  
ATOM   2888  N   ARG B  24      -5.852  -2.581 -27.281  1.00 96.11           N  
ATOM   2889  H   ARG B  24      -5.841  -2.400 -28.275  1.00 96.11           H  
ATOM   2890  CA  ARG B  24      -4.609  -2.343 -26.528  1.00 96.11           C  
ATOM   2891  HA  ARG B  24      -4.254  -3.312 -26.177  1.00 96.11           H  
ATOM   2892  C   ARG B  24      -4.820  -1.500 -25.269  1.00 96.11           C  
ATOM   2893  CB  ARG B  24      -3.531  -1.745 -27.454  1.00 96.11           C  
ATOM   2894  HB2 ARG B  24      -3.383  -2.424 -28.293  1.00 96.11           H  
ATOM   2895  HB3 ARG B  24      -3.890  -0.794 -27.847  1.00 96.11           H  
ATOM   2896  O   ARG B  24      -4.241  -1.807 -24.240  1.00 96.11           O  
ATOM   2897  CG  ARG B  24      -2.164  -1.507 -26.777  1.00 96.11           C  
ATOM   2898  HG2 ARG B  24      -2.268  -0.748 -26.002  1.00 96.11           H  
ATOM   2899  HG3 ARG B  24      -1.468  -1.127 -27.525  1.00 96.11           H  
ATOM   2900  CD  ARG B  24      -1.569  -2.779 -26.153  1.00 96.11           C  
ATOM   2901  HD2 ARG B  24      -1.475  -3.547 -26.921  1.00 96.11           H  
ATOM   2902  HD3 ARG B  24      -2.249  -3.149 -25.386  1.00 96.11           H  
ATOM   2903  NE  ARG B  24      -0.251  -2.539 -25.533  1.00 96.11           N  
ATOM   2904  HE  ARG B  24       0.195  -1.638 -25.628  1.00 96.11           H  
ATOM   2905  NH1 ARG B  24      -0.108  -4.517 -24.366  1.00 96.11           N  
ATOM   2906 HH11 ARG B  24      -1.005  -4.801 -24.733  1.00 96.11           H  
ATOM   2907 HH12 ARG B  24       0.322  -5.035 -23.614  1.00 96.11           H  
ATOM   2908  NH2 ARG B  24       1.503  -2.970 -24.188  1.00 96.11           N  
ATOM   2909 HH21 ARG B  24       1.979  -3.486 -23.462  1.00 96.11           H  
ATOM   2910 HH22 ARG B  24       1.781  -2.021 -24.391  1.00 96.11           H  
ATOM   2911  CZ  ARG B  24       0.374  -3.352 -24.702  1.00 96.11           C  
ATOM   2912  N   ILE B  25      -5.695  -0.492 -25.316  1.00 96.30           N  
ATOM   2913  H   ILE B  25      -6.073  -0.234 -26.216  1.00 96.30           H  
ATOM   2914  CA  ILE B  25      -6.078   0.277 -24.117  1.00 96.30           C  
ATOM   2915  HA  ILE B  25      -5.178   0.697 -23.669  1.00 96.30           H  
ATOM   2916  C   ILE B  25      -6.696  -0.635 -23.044  1.00 96.30           C  
ATOM   2917  CB  ILE B  25      -7.007   1.450 -24.502  1.00 96.30           C  
ATOM   2918  HB  ILE B  25      -7.812   1.062 -25.126  1.00 96.30           H  
ATOM   2919  O   ILE B  25      -6.271  -0.583 -21.898  1.00 96.30           O  
ATOM   2920  CG1 ILE B  25      -6.212   2.506 -25.300  1.00 96.30           C  
ATOM   2921 HG12 ILE B  25      -5.627   2.010 -26.074  1.00 96.30           H  
ATOM   2922 HG13 ILE B  25      -5.510   3.012 -24.637  1.00 96.30           H  
ATOM   2923  CG2 ILE B  25      -7.634   2.120 -23.271  1.00 96.30           C  
ATOM   2924 HG21 ILE B  25      -8.276   2.958 -23.544  1.00 96.30           H  
ATOM   2925 HG22 ILE B  25      -6.854   2.481 -22.600  1.00 96.30           H  
ATOM   2926 HG23 ILE B  25      -8.253   1.417 -22.715  1.00 96.30           H  
ATOM   2927  CD1 ILE B  25      -7.094   3.552 -25.990  1.00 96.30           C  
ATOM   2928 HD11 ILE B  25      -6.464   4.168 -26.631  1.00 96.30           H  
ATOM   2929 HD12 ILE B  25      -7.575   4.198 -25.256  1.00 96.30           H  
ATOM   2930 HD13 ILE B  25      -7.849   3.060 -26.603  1.00 96.30           H  
ATOM   2931  N   ARG B  26      -7.633  -1.527 -23.401  1.00 95.58           N  
ATOM   2932  H   ARG B  26      -7.854  -1.635 -24.380  1.00 95.58           H  
ATOM   2933  CA  ARG B  26      -8.201  -2.474 -22.423  1.00 95.58           C  
ATOM   2934  HA  ARG B  26      -8.474  -1.917 -21.527  1.00 95.58           H  
ATOM   2935  C   ARG B  26      -7.186  -3.509 -21.947  1.00 95.58           C  
ATOM   2936  CB  ARG B  26      -9.451  -3.183 -22.952  1.00 95.58           C  
ATOM   2937  HB2 ARG B  26      -9.223  -3.652 -23.909  1.00 95.58           H  
ATOM   2938  HB3 ARG B  26      -9.721  -3.964 -22.242  1.00 95.58           H  
ATOM   2939  O   ARG B  26      -7.229  -3.852 -20.777  1.00 95.58           O  
ATOM   2940  CG  ARG B  26     -10.647  -2.230 -23.091  1.00 95.58           C  
ATOM   2941  HG2 ARG B  26     -10.463  -1.534 -23.909  1.00 95.58           H  
ATOM   2942  HG3 ARG B  26     -10.755  -1.656 -22.171  1.00 95.58           H  
ATOM   2943  CD  ARG B  26     -11.959  -3.001 -23.332  1.00 95.58           C  
ATOM   2944  HD2 ARG B  26     -12.766  -2.291 -23.515  1.00 95.58           H  
ATOM   2945  HD3 ARG B  26     -12.200  -3.537 -22.414  1.00 95.58           H  
ATOM   2946  NE  ARG B  26     -11.860  -3.979 -24.439  1.00 95.58           N  
ATOM   2947  HE  ARG B  26     -11.745  -4.939 -24.147  1.00 95.58           H  
ATOM   2948  NH1 ARG B  26     -11.839  -2.501 -26.176  1.00 95.58           N  
ATOM   2949 HH11 ARG B  26     -11.875  -1.797 -25.453  1.00 95.58           H  
ATOM   2950 HH12 ARG B  26     -11.323  -2.269 -27.013  1.00 95.58           H  
ATOM   2951  NH2 ARG B  26     -11.479  -4.665 -26.576  1.00 95.58           N  
ATOM   2952 HH21 ARG B  26     -11.368  -4.466 -27.560  1.00 95.58           H  
ATOM   2953 HH22 ARG B  26     -11.305  -5.596 -26.226  1.00 95.58           H  
ATOM   2954  CZ  ARG B  26     -11.738  -3.715 -25.723  1.00 95.58           C  
ATOM   2955  N   GLU B  27      -6.280  -3.964 -22.810  1.00 94.96           N  
ATOM   2956  H   GLU B  27      -6.337  -3.664 -23.772  1.00 94.96           H  
ATOM   2957  CA  GLU B  27      -5.184  -4.873 -22.433  1.00 94.96           C  
ATOM   2958  HA  GLU B  27      -5.608  -5.770 -21.982  1.00 94.96           H  
ATOM   2959  C   GLU B  27      -4.238  -4.225 -21.397  1.00 94.96           C  
ATOM   2960  CB  GLU B  27      -4.406  -5.298 -23.692  1.00 94.96           C  
ATOM   2961  HB2 GLU B  27      -4.093  -4.393 -24.213  1.00 94.96           H  
ATOM   2962  HB3 GLU B  27      -3.507  -5.839 -23.394  1.00 94.96           H  
ATOM   2963  O   GLU B  27      -3.787  -4.886 -20.467  1.00 94.96           O  
ATOM   2964  CG  GLU B  27      -5.222  -6.199 -24.644  1.00 94.96           C  
ATOM   2965  HG2 GLU B  27      -5.280  -7.198 -24.210  1.00 94.96           H  
ATOM   2966  HG3 GLU B  27      -6.241  -5.819 -24.716  1.00 94.96           H  
ATOM   2967  CD  GLU B  27      -4.653  -6.293 -26.074  1.00 94.96           C  
ATOM   2968  OE1 GLU B  27      -5.292  -6.987 -26.904  1.00 94.96           O  
ATOM   2969  OE2 GLU B  27      -3.661  -5.595 -26.396  1.00 94.96           O  
ATOM   2970  N   LEU B  28      -3.989  -2.916 -21.519  1.00 95.00           N  
ATOM   2971  H   LEU B  28      -4.357  -2.438 -22.329  1.00 95.00           H  
ATOM   2972  CA  LEU B  28      -3.176  -2.131 -20.581  1.00 95.00           C  
ATOM   2973  HA  LEU B  28      -2.293  -2.706 -20.303  1.00 95.00           H  
ATOM   2974  C   LEU B  28      -3.907  -1.784 -19.271  1.00 95.00           C  
ATOM   2975  CB  LEU B  28      -2.745  -0.832 -21.286  1.00 95.00           C  
ATOM   2976  HB2 LEU B  28      -3.630  -0.376 -21.729  1.00 95.00           H  
ATOM   2977  HB3 LEU B  28      -2.365  -0.136 -20.539  1.00 95.00           H  
ATOM   2978  O   LEU B  28      -3.287  -1.782 -18.213  1.00 95.00           O  
ATOM   2979  CG  LEU B  28      -1.672  -1.012 -22.372  1.00 95.00           C  
ATOM   2980  HG  LEU B  28      -1.934  -1.837 -23.034  1.00 95.00           H  
ATOM   2981  CD1 LEU B  28      -1.581   0.266 -23.207  1.00 95.00           C  
ATOM   2982 HD11 LEU B  28      -1.268   1.097 -22.575  1.00 95.00           H  
ATOM   2983 HD12 LEU B  28      -2.552   0.487 -23.650  1.00 95.00           H  
ATOM   2984 HD13 LEU B  28      -0.848   0.130 -24.002  1.00 95.00           H  
ATOM   2985  CD2 LEU B  28      -0.306  -1.296 -21.750  1.00 95.00           C  
ATOM   2986 HD21 LEU B  28      -0.305  -2.299 -21.323  1.00 95.00           H  
ATOM   2987 HD22 LEU B  28       0.473  -1.226 -22.509  1.00 95.00           H  
ATOM   2988 HD23 LEU B  28      -0.087  -0.567 -20.969  1.00 95.00           H  
ATOM   2989  N   GLU B  29      -5.200  -1.456 -19.336  1.00 93.56           N  
ATOM   2990  H   GLU B  29      -5.614  -1.376 -20.254  1.00 93.56           H  
ATOM   2991  CA  GLU B  29      -5.969  -0.939 -18.190  1.00 93.56           C  
ATOM   2992  HA  GLU B  29      -5.291  -0.479 -17.472  1.00 93.56           H  
ATOM   2993  C   GLU B  29      -6.736  -2.029 -17.415  1.00 93.56           C  
ATOM   2994  CB  GLU B  29      -6.951   0.153 -18.679  1.00 93.56           C  
ATOM   2995  HB2 GLU B  29      -7.604   0.433 -17.853  1.00 93.56           H  
ATOM   2996  HB3 GLU B  29      -7.571  -0.268 -19.470  1.00 93.56           H  
ATOM   2997  O   GLU B  29      -6.999  -1.862 -16.231  1.00 93.56           O  
ATOM   2998  CG  GLU B  29      -6.256   1.435 -19.187  1.00 93.56           C  
ATOM   2999  HG2 GLU B  29      -5.692   1.867 -18.360  1.00 93.56           H  
ATOM   3000  HG3 GLU B  29      -5.541   1.170 -19.967  1.00 93.56           H  
ATOM   3001  CD  GLU B  29      -7.216   2.504 -19.756  1.00 93.56           C  
ATOM   3002  OE1 GLU B  29      -6.818   3.700 -19.792  1.00 93.56           O  
ATOM   3003  OE2 GLU B  29      -8.321   2.160 -20.233  1.00 93.56           O  
ATOM   3004  N   SER B  30      -7.144  -3.124 -18.070  1.00 94.75           N  
ATOM   3005  H   SER B  30      -6.827  -3.258 -19.019  1.00 94.75           H  
ATOM   3006  CA  SER B  30      -8.220  -4.003 -17.565  1.00 94.75           C  
ATOM   3007  HA  SER B  30      -8.117  -4.076 -16.482  1.00 94.75           H  
ATOM   3008  C   SER B  30      -8.189  -5.453 -18.087  1.00 94.75           C  
ATOM   3009  CB  SER B  30      -9.586  -3.345 -17.844  1.00 94.75           C  
ATOM   3010  HB2 SER B  30     -10.399  -3.990 -17.509  1.00 94.75           H  
ATOM   3011  HB3 SER B  30      -9.645  -2.413 -17.282  1.00 94.75           H  
ATOM   3012  O   SER B  30      -9.208  -6.143 -18.012  1.00 94.75           O  
ATOM   3013  OG  SER B  30      -9.722  -3.060 -19.230  1.00 94.75           O  
ATOM   3014  HG  SER B  30      -8.825  -2.896 -19.531  1.00 94.75           H  
ATOM   3015  N   ASP B  31      -7.057  -5.956 -18.609  1.00 96.99           N  
ATOM   3016  H   ASP B  31      -6.239  -5.371 -18.704  1.00 96.99           H  
ATOM   3017  CA  ASP B  31      -6.980  -7.369 -19.025  1.00 96.99           C  
ATOM   3018  HA  ASP B  31      -7.770  -7.510 -19.762  1.00 96.99           H  
ATOM   3019  C   ASP B  31      -7.220  -8.281 -17.806  1.00 96.99           C  
ATOM   3020  CB  ASP B  31      -5.643  -7.733 -19.708  1.00 96.99           C  
ATOM   3021  HB2 ASP B  31      -5.300  -6.872 -20.283  1.00 96.99           H  
ATOM   3022  HB3 ASP B  31      -4.889  -7.936 -18.948  1.00 96.99           H  
ATOM   3023  O   ASP B  31      -6.606  -8.042 -16.753  1.00 96.99           O  
ATOM   3024  CG  ASP B  31      -5.741  -8.933 -20.675  1.00 96.99           C  
ATOM   3025  OD1 ASP B  31      -6.844  -9.180 -21.215  1.00 96.99           O  
ATOM   3026  OD2 ASP B  31      -4.702  -9.586 -20.929  1.00 96.99           O  
ATOM   3027  N   PRO B  32      -8.100  -9.299 -17.899  1.00 98.31           N  
ATOM   3028  CA  PRO B  32      -8.275 -10.276 -16.835  1.00 98.31           C  
ATOM   3029  HA  PRO B  32      -8.512  -9.746 -15.913  1.00 98.31           H  
ATOM   3030  C   PRO B  32      -7.001 -11.101 -16.650  1.00 98.31           C  
ATOM   3031  CB  PRO B  32      -9.470 -11.147 -17.243  1.00 98.31           C  
ATOM   3032  HB2 PRO B  32      -9.125 -12.047 -17.752  1.00 98.31           H  
ATOM   3033  HB3 PRO B  32     -10.085 -11.413 -16.383  1.00 98.31           H  
ATOM   3034  O   PRO B  32      -6.477 -11.683 -17.602  1.00 98.31           O  
ATOM   3035  CG  PRO B  32     -10.227 -10.270 -18.238  1.00 98.31           C  
ATOM   3036  HG2 PRO B  32     -10.811 -10.864 -18.941  1.00 98.31           H  
ATOM   3037  HG3 PRO B  32     -10.862  -9.564 -17.703  1.00 98.31           H  
ATOM   3038  CD  PRO B  32      -9.099  -9.515 -18.933  1.00 98.31           C  
ATOM   3039  HD2 PRO B  32      -9.484  -8.578 -19.335  1.00 98.31           H  
ATOM   3040  HD3 PRO B  32      -8.674 -10.129 -19.727  1.00 98.31           H  
ATOM   3041  N   VAL B  33      -6.525 -11.194 -15.413  1.00 98.87           N  
ATOM   3042  H   VAL B  33      -7.014 -10.708 -14.675  1.00 98.87           H  
ATOM   3043  CA  VAL B  33      -5.325 -11.955 -15.056  1.00 98.87           C  
ATOM   3044  HA  VAL B  33      -4.726 -12.133 -15.950  1.00 98.87           H  
ATOM   3045  C   VAL B  33      -5.754 -13.314 -14.507  1.00 98.87           C  
ATOM   3046  CB  VAL B  33      -4.452 -11.136 -14.089  1.00 98.87           C  
ATOM   3047  HB  VAL B  33      -5.062 -10.793 -13.253  1.00 98.87           H  
ATOM   3048  O   VAL B  33      -6.381 -13.398 -13.456  1.00 98.87           O  
ATOM   3049  CG1 VAL B  33      -3.281 -11.945 -13.534  1.00 98.87           C  
ATOM   3050 HG11 VAL B  33      -2.667 -11.311 -12.894  1.00 98.87           H  
ATOM   3051 HG12 VAL B  33      -3.650 -12.779 -12.935  1.00 98.87           H  
ATOM   3052 HG13 VAL B  33      -2.672 -12.335 -14.349  1.00 98.87           H  
ATOM   3053  CG2 VAL B  33      -3.880  -9.904 -14.808  1.00 98.87           C  
ATOM   3054 HG21 VAL B  33      -3.277  -9.319 -14.114  1.00 98.87           H  
ATOM   3055 HG22 VAL B  33      -4.689  -9.270 -15.170  1.00 98.87           H  
ATOM   3056 HG23 VAL B  33      -3.262 -10.213 -15.651  1.00 98.87           H  
ATOM   3057  N   ALA B  34      -5.460 -14.390 -15.229  1.00 98.86           N  
ATOM   3058  H   ALA B  34      -4.805 -14.269 -15.989  1.00 98.86           H  
ATOM   3059  CA  ALA B  34      -5.733 -15.753 -14.802  1.00 98.86           C  
ATOM   3060  HA  ALA B  34      -6.783 -15.832 -14.522  1.00 98.86           H  
ATOM   3061  C   ALA B  34      -4.894 -16.138 -13.577  1.00 98.86           C  
ATOM   3062  CB  ALA B  34      -5.467 -16.702 -15.977  1.00 98.86           C  
ATOM   3063  HB1 ALA B  34      -5.563 -17.735 -15.643  1.00 98.86           H  
ATOM   3064  HB2 ALA B  34      -6.183 -16.513 -16.777  1.00 98.86           H  
ATOM   3065  HB3 ALA B  34      -4.453 -16.556 -16.350  1.00 98.86           H  
ATOM   3066  O   ALA B  34      -3.680 -15.939 -13.559  1.00 98.86           O  
ATOM   3067  N   VAL B  35      -5.542 -16.764 -12.592  1.00 98.88           N  
ATOM   3068  H   VAL B  35      -6.542 -16.872 -12.686  1.00 98.88           H  
ATOM   3069  CA  VAL B  35      -4.870 -17.594 -11.588  1.00 98.88           C  
ATOM   3070  HA  VAL B  35      -3.914 -17.143 -11.323  1.00 98.88           H  
ATOM   3071  C   VAL B  35      -4.610 -18.946 -12.243  1.00 98.88           C  
ATOM   3072  CB  VAL B  35      -5.706 -17.745 -10.301  1.00 98.88           C  
ATOM   3073  HB  VAL B  35      -6.648 -18.242 -10.532  1.00 98.88           H  
ATOM   3074  O   VAL B  35      -5.539 -19.738 -12.425  1.00 98.88           O  
ATOM   3075  CG1 VAL B  35      -4.956 -18.578  -9.253  1.00 98.88           C  
ATOM   3076 HG11 VAL B  35      -5.550 -18.646  -8.341  1.00 98.88           H  
ATOM   3077 HG12 VAL B  35      -4.782 -19.588  -9.624  1.00 98.88           H  
ATOM   3078 HG13 VAL B  35      -3.996 -18.116  -9.022  1.00 98.88           H  
ATOM   3079  CG2 VAL B  35      -6.032 -16.385  -9.672  1.00 98.88           C  
ATOM   3080 HG21 VAL B  35      -6.640 -15.795 -10.358  1.00 98.88           H  
ATOM   3081 HG22 VAL B  35      -5.110 -15.846  -9.453  1.00 98.88           H  
ATOM   3082 HG23 VAL B  35      -6.592 -16.526  -8.748  1.00 98.88           H  
ATOM   3083  N   VAL B  36      -3.358 -19.179 -12.628  1.00 98.65           N  
ATOM   3084  H   VAL B  36      -2.667 -18.465 -12.444  1.00 98.65           H  
ATOM   3085  CA  VAL B  36      -2.910 -20.392 -13.326  1.00 98.65           C  
ATOM   3086  HA  VAL B  36      -3.697 -20.712 -14.009  1.00 98.65           H  
ATOM   3087  C   VAL B  36      -2.675 -21.543 -12.353  1.00 98.65           C  
ATOM   3088  CB  VAL B  36      -1.646 -20.095 -14.157  1.00 98.65           C  
ATOM   3089  HB  VAL B  36      -0.876 -19.677 -13.508  1.00 98.65           H  
ATOM   3090  O   VAL B  36      -2.999 -22.690 -12.643  1.00 98.65           O  
ATOM   3091  CG1 VAL B  36      -1.098 -21.367 -14.800  1.00 98.65           C  
ATOM   3092 HG11 VAL B  36      -0.298 -21.128 -15.500  1.00 98.65           H  
ATOM   3093 HG12 VAL B  36      -0.702 -22.030 -14.030  1.00 98.65           H  
ATOM   3094 HG13 VAL B  36      -1.907 -21.884 -15.317  1.00 98.65           H  
ATOM   3095  CG2 VAL B  36      -1.950 -19.084 -15.268  1.00 98.65           C  
ATOM   3096 HG21 VAL B  36      -1.057 -18.923 -15.870  1.00 98.65           H  
ATOM   3097 HG22 VAL B  36      -2.256 -18.128 -14.843  1.00 98.65           H  
ATOM   3098 HG23 VAL B  36      -2.740 -19.468 -15.913  1.00 98.65           H  
ATOM   3099  N   ALA B  37      -2.164 -21.227 -11.164  1.00 98.81           N  
ATOM   3100  H   ALA B  37      -1.929 -20.260 -10.992  1.00 98.81           H  
ATOM   3101  CA  ALA B  37      -2.042 -22.156 -10.050  1.00 98.81           C  
ATOM   3102  HA  ALA B  37      -2.932 -22.785 -10.012  1.00 98.81           H  
ATOM   3103  C   ALA B  37      -1.939 -21.398  -8.721  1.00 98.81           C  
ATOM   3104  CB  ALA B  37      -0.825 -23.055 -10.280  1.00 98.81           C  
ATOM   3105  HB1 ALA B  37       0.061 -22.442 -10.449  1.00 98.81           H  
ATOM   3106  HB2 ALA B  37      -1.000 -23.677 -11.158  1.00 98.81           H  
ATOM   3107  HB3 ALA B  37      -0.655 -23.712  -9.427  1.00 98.81           H  
ATOM   3108  O   ALA B  37      -1.799 -20.174  -8.679  1.00 98.81           O  
ATOM   3109  N   MET B  38      -2.016 -22.150  -7.626  1.00 98.79           N  
ATOM   3110  H   MET B  38      -2.063 -23.152  -7.748  1.00 98.79           H  
ATOM   3111  CA  MET B  38      -1.901 -21.655  -6.254  1.00 98.79           C  
ATOM   3112  HA  MET B  38      -1.405 -20.684  -6.247  1.00 98.79           H  
ATOM   3113  C   MET B  38      -1.083 -22.645  -5.429  1.00 98.79           C  
ATOM   3114  CB  MET B  38      -3.290 -21.519  -5.614  1.00 98.79           C  
ATOM   3115  HB2 MET B  38      -3.183 -21.016  -4.653  1.00 98.79           H  
ATOM   3116  HB3 MET B  38      -3.693 -22.516  -5.436  1.00 98.79           H  
ATOM   3117  O   MET B  38      -1.240 -23.850  -5.625  1.00 98.79           O  
ATOM   3118  CG  MET B  38      -4.295 -20.750  -6.475  1.00 98.79           C  
ATOM   3119  HG2 MET B  38      -3.852 -19.792  -6.749  1.00 98.79           H  
ATOM   3120  HG3 MET B  38      -4.481 -21.305  -7.394  1.00 98.79           H  
ATOM   3121  SD  MET B  38      -5.889 -20.442  -5.680  1.00 98.79           S  
ATOM   3122  CE  MET B  38      -6.501 -22.129  -5.406  1.00 98.79           C  
ATOM   3123  HE1 MET B  38      -6.536 -22.668  -6.353  1.00 98.79           H  
ATOM   3124  HE2 MET B  38      -7.502 -22.083  -4.978  1.00 98.79           H  
ATOM   3125  HE3 MET B  38      -5.846 -22.658  -4.714  1.00 98.79           H  
ATOM   3126  N   ALA B  39      -0.283 -22.165  -4.485  1.00 98.70           N  
ATOM   3127  H   ALA B  39      -0.163 -21.163  -4.425  1.00 98.70           H  
ATOM   3128  CA  ALA B  39       0.349 -22.953  -3.430  1.00 98.70           C  
ATOM   3129  HA  ALA B  39      -0.159 -23.913  -3.337  1.00 98.70           H  
ATOM   3130  C   ALA B  39       0.202 -22.215  -2.092  1.00 98.70           C  
ATOM   3131  CB  ALA B  39       1.813 -23.223  -3.795  1.00 98.70           C  
ATOM   3132  HB1 ALA B  39       2.365 -22.286  -3.861  1.00 98.70           H  
ATOM   3133  HB2 ALA B  39       1.866 -23.743  -4.752  1.00 98.70           H  
ATOM   3134  HB3 ALA B  39       2.274 -23.857  -3.038  1.00 98.70           H  
ATOM   3135  O   ALA B  39       0.100 -20.985  -2.064  1.00 98.70           O  
ATOM   3136  N   CYS B  40       0.155 -22.946  -0.981  1.00 98.67           N  
ATOM   3137  H   CYS B  40       0.291 -23.946  -1.021  1.00 98.67           H  
ATOM   3138  CA  CYS B  40       0.017 -22.349   0.343  1.00 98.67           C  
ATOM   3139  HA  CYS B  40       0.587 -21.420   0.359  1.00 98.67           H  
ATOM   3140  C   CYS B  40       0.589 -23.245   1.440  1.00 98.67           C  
ATOM   3141  CB  CYS B  40      -1.455 -22.009   0.627  1.00 98.67           C  
ATOM   3142  HB2 CYS B  40      -1.527 -21.536   1.607  1.00 98.67           H  
ATOM   3143  HB3 CYS B  40      -1.808 -21.293  -0.115  1.00 98.67           H  
ATOM   3144  O   CYS B  40       0.571 -24.465   1.327  1.00 98.67           O  
ATOM   3145  SG  CYS B  40      -2.513 -23.486   0.589  1.00 98.67           S  
ATOM   3146  HG  CYS B  40      -1.715 -24.291   1.296  1.00 98.67           H  
ATOM   3147  N   ARG B  41       1.021 -22.633   2.539  1.00 98.53           N  
ATOM   3148  H   ARG B  41       0.983 -21.624   2.558  1.00 98.53           H  
ATOM   3149  CA  ARG B  41       1.321 -23.319   3.795  1.00 98.53           C  
ATOM   3150  HA  ARG B  41       0.944 -24.340   3.744  1.00 98.53           H  
ATOM   3151  C   ARG B  41       0.575 -22.578   4.886  1.00 98.53           C  
ATOM   3152  CB  ARG B  41       2.837 -23.341   4.017  1.00 98.53           C  
ATOM   3153  HB2 ARG B  41       3.329 -23.438   3.048  1.00 98.53           H  
ATOM   3154  HB3 ARG B  41       3.145 -22.385   4.440  1.00 98.53           H  
ATOM   3155  O   ARG B  41       0.856 -21.404   5.118  1.00 98.53           O  
ATOM   3156  CG  ARG B  41       3.336 -24.477   4.927  1.00 98.53           C  
ATOM   3157  HG2 ARG B  41       2.857 -24.390   5.903  1.00 98.53           H  
ATOM   3158  HG3 ARG B  41       4.409 -24.364   5.082  1.00 98.53           H  
ATOM   3159  CD  ARG B  41       3.077 -25.891   4.381  1.00 98.53           C  
ATOM   3160  HD2 ARG B  41       2.027 -26.126   4.557  1.00 98.53           H  
ATOM   3161  HD3 ARG B  41       3.649 -26.607   4.971  1.00 98.53           H  
ATOM   3162  NE  ARG B  41       3.368 -26.051   2.937  1.00 98.53           N  
ATOM   3163  HE  ARG B  41       2.719 -25.629   2.288  1.00 98.53           H  
ATOM   3164  NH1 ARG B  41       5.107 -27.573   3.022  1.00 98.53           N  
ATOM   3165 HH11 ARG B  41       5.151 -27.507   4.029  1.00 98.53           H  
ATOM   3166 HH12 ARG B  41       5.882 -27.970   2.510  1.00 98.53           H  
ATOM   3167  NH2 ARG B  41       4.305 -26.914   1.062  1.00 98.53           N  
ATOM   3168 HH21 ARG B  41       3.678 -26.420   0.443  1.00 98.53           H  
ATOM   3169 HH22 ARG B  41       4.864 -27.581   0.549  1.00 98.53           H  
ATOM   3170  CZ  ARG B  41       4.252 -26.849   2.356  1.00 98.53           C  
ATOM   3171  N   LEU B  42      -0.435 -23.203   5.474  1.00 98.56           N  
ATOM   3172  H   LEU B  42      -0.566 -24.188   5.291  1.00 98.56           H  
ATOM   3173  CA  LEU B  42      -1.365 -22.537   6.388  1.00 98.56           C  
ATOM   3174  HA  LEU B  42      -0.923 -21.586   6.683  1.00 98.56           H  
ATOM   3175  C   LEU B  42      -1.534 -23.358   7.680  1.00 98.56           C  
ATOM   3176  CB  LEU B  42      -2.697 -22.229   5.661  1.00 98.56           C  
ATOM   3177  HB2 LEU B  42      -3.125 -23.167   5.307  1.00 98.56           H  
ATOM   3178  HB3 LEU B  42      -3.405 -21.807   6.374  1.00 98.56           H  
ATOM   3179  O   LEU B  42      -1.221 -24.553   7.701  1.00 98.56           O  
ATOM   3180  CG  LEU B  42      -2.576 -21.273   4.455  1.00 98.56           C  
ATOM   3181  HG  LEU B  42      -1.798 -21.640   3.785  1.00 98.56           H  
ATOM   3182  CD1 LEU B  42      -3.879 -21.233   3.659  1.00 98.56           C  
ATOM   3183 HD11 LEU B  42      -4.696 -20.870   4.283  1.00 98.56           H  
ATOM   3184 HD12 LEU B  42      -4.123 -22.234   3.305  1.00 98.56           H  
ATOM   3185 HD13 LEU B  42      -3.768 -20.580   2.793  1.00 98.56           H  
ATOM   3186  CD2 LEU B  42      -2.228 -19.838   4.857  1.00 98.56           C  
ATOM   3187 HD21 LEU B  42      -2.122 -19.224   3.963  1.00 98.56           H  
ATOM   3188 HD22 LEU B  42      -1.279 -19.826   5.393  1.00 98.56           H  
ATOM   3189 HD23 LEU B  42      -3.006 -19.419   5.495  1.00 98.56           H  
ATOM   3190  N   PRO B  43      -1.990 -22.732   8.780  1.00 98.18           N  
ATOM   3191  CA  PRO B  43      -2.143 -23.412  10.060  1.00 98.18           C  
ATOM   3192  HA  PRO B  43      -1.160 -23.758  10.382  1.00 98.18           H  
ATOM   3193  C   PRO B  43      -3.095 -24.610   9.994  1.00 98.18           C  
ATOM   3194  CB  PRO B  43      -2.631 -22.342  11.035  1.00 98.18           C  
ATOM   3195  HB2 PRO B  43      -3.719 -22.284  11.028  1.00 98.18           H  
ATOM   3196  HB3 PRO B  43      -2.260 -22.537  12.041  1.00 98.18           H  
ATOM   3197  O   PRO B  43      -3.929 -24.723   9.097  1.00 98.18           O  
ATOM   3198  CG  PRO B  43      -2.070 -21.054  10.439  1.00 98.18           C  
ATOM   3199  HG2 PRO B  43      -1.011 -20.959  10.681  1.00 98.18           H  
ATOM   3200  HG3 PRO B  43      -2.630 -20.175  10.758  1.00 98.18           H  
ATOM   3201  CD  PRO B  43      -2.233 -21.308   8.948  1.00 98.18           C  
ATOM   3202  HD2 PRO B  43      -1.521 -20.699   8.390  1.00 98.18           H  
ATOM   3203  HD3 PRO B  43      -3.251 -21.068   8.642  1.00 98.18           H  
ATOM   3204  N   GLY B  44      -2.998 -25.506  10.978  1.00 96.94           N  
ATOM   3205  H   GLY B  44      -2.334 -25.336  11.720  1.00 96.94           H  
ATOM   3206  CA  GLY B  44      -3.854 -26.697  11.047  1.00 96.94           C  
ATOM   3207  HA2 GLY B  44      -3.843 -27.072  12.071  1.00 96.94           H  
ATOM   3208  HA3 GLY B  44      -4.878 -26.420  10.797  1.00 96.94           H  
ATOM   3209  C   GLY B  44      -3.433 -27.844  10.118  1.00 96.94           C  
ATOM   3210  O   GLY B  44      -4.235 -28.752   9.891  1.00 96.94           O  
ATOM   3211  N   GLY B  45      -2.190 -27.811   9.617  1.00 96.08           N  
ATOM   3212  H   GLY B  45      -1.623 -27.002   9.825  1.00 96.08           H  
ATOM   3213  CA  GLY B  45      -1.573 -28.871   8.808  1.00 96.08           C  
ATOM   3214  HA2 GLY B  45      -0.502 -28.889   9.014  1.00 96.08           H  
ATOM   3215  HA3 GLY B  45      -1.986 -29.838   9.093  1.00 96.08           H  
ATOM   3216  C   GLY B  45      -1.742 -28.718   7.294  1.00 96.08           C  
ATOM   3217  O   GLY B  45      -1.600 -29.698   6.575  1.00 96.08           O  
ATOM   3218  N   VAL B  46      -2.074 -27.522   6.802  1.00 97.97           N  
ATOM   3219  H   VAL B  46      -2.111 -26.728   7.426  1.00 97.97           H  
ATOM   3220  CA  VAL B  46      -2.358 -27.282   5.381  1.00 97.97           C  
ATOM   3221  HA  VAL B  46      -2.874 -28.147   4.964  1.00 97.97           H  
ATOM   3222  C   VAL B  46      -1.058 -27.089   4.596  1.00 97.97           C  
ATOM   3223  CB  VAL B  46      -3.291 -26.068   5.254  1.00 97.97           C  
ATOM   3224  HB  VAL B  46      -2.870 -25.249   5.837  1.00 97.97           H  
ATOM   3225  O   VAL B  46      -0.398 -26.056   4.735  1.00 97.97           O  
ATOM   3226  CG1 VAL B  46      -3.471 -25.586   3.816  1.00 97.97           C  
ATOM   3227 HG11 VAL B  46      -2.522 -25.273   3.383  1.00 97.97           H  
ATOM   3228 HG12 VAL B  46      -4.141 -24.727   3.813  1.00 97.97           H  
ATOM   3229 HG13 VAL B  46      -3.893 -26.393   3.217  1.00 97.97           H  
ATOM   3230  CG2 VAL B  46      -4.682 -26.383   5.815  1.00 97.97           C  
ATOM   3231 HG21 VAL B  46      -5.122 -27.224   5.279  1.00 97.97           H  
ATOM   3232 HG22 VAL B  46      -5.327 -25.510   5.706  1.00 97.97           H  
ATOM   3233 HG23 VAL B  46      -4.609 -26.629   6.874  1.00 97.97           H  
ATOM   3234  N   SER B  47      -0.724 -28.059   3.742  1.00 97.04           N  
ATOM   3235  H   SER B  47      -1.317 -28.875   3.686  1.00 97.04           H  
ATOM   3236  CA  SER B  47       0.404 -28.035   2.797  1.00 97.04           C  
ATOM   3237  HA  SER B  47       1.134 -27.294   3.123  1.00 97.04           H  
ATOM   3238  C   SER B  47      -0.017 -27.657   1.370  1.00 97.04           C  
ATOM   3239  CB  SER B  47       1.074 -29.412   2.822  1.00 97.04           C  
ATOM   3240  HB2 SER B  47       1.233 -29.708   3.859  1.00 97.04           H  
ATOM   3241  HB3 SER B  47       0.427 -30.149   2.347  1.00 97.04           H  
ATOM   3242  O   SER B  47       0.803 -27.258   0.544  1.00 97.04           O  
ATOM   3243  OG  SER B  47       2.322 -29.387   2.164  1.00 97.04           O  
ATOM   3244  HG  SER B  47       2.728 -30.250   2.271  1.00 97.04           H  
ATOM   3245  N   THR B  48      -1.312 -27.764   1.074  1.00 97.12           N  
ATOM   3246  H   THR B  48      -1.886 -28.236   1.759  1.00 97.12           H  
ATOM   3247  CA  THR B  48      -1.884 -27.610  -0.263  1.00 97.12           C  
ATOM   3248  HA  THR B  48      -1.184 -27.035  -0.869  1.00 97.12           H  
ATOM   3249  C   THR B  48      -3.240 -26.890  -0.226  1.00 97.12           C  
ATOM   3250  CB  THR B  48      -2.072 -28.980  -0.933  1.00 97.12           C  
ATOM   3251  HB  THR B  48      -2.464 -28.811  -1.936  1.00 97.12           H  
ATOM   3252  O   THR B  48      -3.975 -26.991   0.759  1.00 97.12           O  
ATOM   3253  CG2 THR B  48      -0.786 -29.795  -1.070  1.00 97.12           C  
ATOM   3254 HG21 THR B  48      -0.989 -30.681  -1.671  1.00 97.12           H  
ATOM   3255 HG22 THR B  48      -0.016 -29.192  -1.551  1.00 97.12           H  
ATOM   3256 HG23 THR B  48      -0.433 -30.109  -0.087  1.00 97.12           H  
ATOM   3257  OG1 THR B  48      -2.993 -29.755  -0.210  1.00 97.12           O  
ATOM   3258  HG1 THR B  48      -2.603 -29.922   0.651  1.00 97.12           H  
ATOM   3259  N   PRO B  49      -3.634 -26.182  -1.301  1.00 98.56           N  
ATOM   3260  CA  PRO B  49      -4.980 -25.618  -1.427  1.00 98.56           C  
ATOM   3261  HA  PRO B  49      -5.118 -24.893  -0.625  1.00 98.56           H  
ATOM   3262  C   PRO B  49      -6.116 -26.653  -1.353  1.00 98.56           C  
ATOM   3263  CB  PRO B  49      -4.980 -24.880  -2.767  1.00 98.56           C  
ATOM   3264  HB2 PRO B  49      -5.261 -25.561  -3.570  1.00 98.56           H  
ATOM   3265  HB3 PRO B  49      -5.638 -24.011  -2.745  1.00 98.56           H  
ATOM   3266  O   PRO B  49      -7.251 -26.293  -1.058  1.00 98.56           O  
ATOM   3267  CG  PRO B  49      -3.519 -24.474  -2.928  1.00 98.56           C  
ATOM   3268  HG2 PRO B  49      -3.310 -23.595  -2.319  1.00 98.56           H  
ATOM   3269  HG3 PRO B  49      -3.262 -24.287  -3.970  1.00 98.56           H  
ATOM   3270  CD  PRO B  49      -2.781 -25.686  -2.365  1.00 98.56           C  
ATOM   3271  HD2 PRO B  49      -1.804 -25.375  -1.993  1.00 98.56           H  
ATOM   3272  HD3 PRO B  49      -2.672 -26.463  -3.121  1.00 98.56           H  
ATOM   3273  N   GLU B  50      -5.841 -27.929  -1.602  1.00 97.09           N  
ATOM   3274  H   GLU B  50      -4.913 -28.186  -1.907  1.00 97.09           H  
ATOM   3275  CA  GLU B  50      -6.830 -29.001  -1.518  1.00 97.09           C  
ATOM   3276  HA  GLU B  50      -7.777 -28.642  -1.922  1.00 97.09           H  
ATOM   3277  C   GLU B  50      -7.116 -29.367  -0.046  1.00 97.09           C  
ATOM   3278  CB  GLU B  50      -6.376 -30.177  -2.403  1.00 97.09           C  
ATOM   3279  HB2 GLU B  50      -7.097 -30.985  -2.281  1.00 97.09           H  
ATOM   3280  HB3 GLU B  50      -5.406 -30.542  -2.067  1.00 97.09           H  
ATOM   3281  O   GLU B  50      -8.267 -29.276   0.378  1.00 97.09           O  
ATOM   3282  CG  GLU B  50      -6.315 -29.820  -3.912  1.00 97.09           C  
ATOM   3283  HG2 GLU B  50      -7.279 -29.408  -4.210  1.00 97.09           H  
ATOM   3284  HG3 GLU B  50      -6.169 -30.744  -4.472  1.00 97.09           H  
ATOM   3285  CD  GLU B  50      -5.195 -28.835  -4.313  1.00 97.09           C  
ATOM   3286  OE1 GLU B  50      -5.327 -28.053  -5.286  1.00 97.09           O  
ATOM   3287  OE2 GLU B  50      -4.121 -28.819  -3.677  1.00 97.09           O  
ATOM   3288  N   GLU B  51      -6.084 -29.597   0.777  1.00 97.10           N  
ATOM   3289  H   GLU B  51      -5.156 -29.660   0.383  1.00 97.10           H  
ATOM   3290  CA  GLU B  51      -6.215 -29.727   2.248  1.00 97.10           C  
ATOM   3291  HA  GLU B  51      -6.867 -30.565   2.495  1.00 97.10           H  
ATOM   3292  C   GLU B  51      -6.791 -28.447   2.890  1.00 97.10           C  
ATOM   3293  CB  GLU B  51      -4.827 -29.961   2.869  1.00 97.10           C  
ATOM   3294  HB2 GLU B  51      -4.214 -29.106   2.585  1.00 97.10           H  
ATOM   3295  HB3 GLU B  51      -4.914 -29.945   3.956  1.00 97.10           H  
ATOM   3296  O   GLU B  51      -7.500 -28.486   3.900  1.00 97.10           O  
ATOM   3297  CG  GLU B  51      -4.138 -31.282   2.466  1.00 97.10           C  
ATOM   3298  HG2 GLU B  51      -4.529 -32.086   3.090  1.00 97.10           H  
ATOM   3299  HG3 GLU B  51      -4.375 -31.519   1.429  1.00 97.10           H  
ATOM   3300  CD  GLU B  51      -2.606 -31.204   2.596  1.00 97.10           C  
ATOM   3301  OE1 GLU B  51      -1.951 -32.221   2.907  1.00 97.10           O  
ATOM   3302  OE2 GLU B  51      -2.059 -30.112   2.305  1.00 97.10           O  
ATOM   3303  N   PHE B  52      -6.510 -27.279   2.299  1.00 98.53           N  
ATOM   3304  H   PHE B  52      -5.859 -27.285   1.527  1.00 98.53           H  
ATOM   3305  CA  PHE B  52      -7.107 -26.015   2.731  1.00 98.53           C  
ATOM   3306  HA  PHE B  52      -6.932 -25.919   3.803  1.00 98.53           H  
ATOM   3307  C   PHE B  52      -8.620 -25.989   2.488  1.00 98.53           C  
ATOM   3308  CB  PHE B  52      -6.447 -24.845   1.994  1.00 98.53           C  
ATOM   3309  HB2 PHE B  52      -5.362 -24.942   2.026  1.00 98.53           H  
ATOM   3310  HB3 PHE B  52      -6.730 -24.923   0.944  1.00 98.53           H  
ATOM   3311  O   PHE B  52      -9.372 -25.500   3.335  1.00 98.53           O  
ATOM   3312  CG  PHE B  52      -6.822 -23.446   2.451  1.00 98.53           C  
ATOM   3313  CD1 PHE B  52      -6.703 -22.401   1.521  1.00 98.53           C  
ATOM   3314  HD1 PHE B  52      -6.322 -22.620   0.535  1.00 98.53           H  
ATOM   3315  CD2 PHE B  52      -7.280 -23.165   3.757  1.00 98.53           C  
ATOM   3316  HD2 PHE B  52      -7.373 -23.949   4.494  1.00 98.53           H  
ATOM   3317  CE1 PHE B  52      -7.066 -21.091   1.867  1.00 98.53           C  
ATOM   3318  HE1 PHE B  52      -6.969 -20.290   1.150  1.00 98.53           H  
ATOM   3319  CE2 PHE B  52      -7.650 -21.855   4.105  1.00 98.53           C  
ATOM   3320  HE2 PHE B  52      -8.020 -21.648   5.098  1.00 98.53           H  
ATOM   3321  CZ  PHE B  52      -7.544 -20.824   3.157  1.00 98.53           C  
ATOM   3322  HZ  PHE B  52      -7.825 -19.812   3.410  1.00 98.53           H  
ATOM   3323  N   TRP B  53      -9.085 -26.528   1.355  1.00 98.63           N  
ATOM   3324  H   TRP B  53      -8.434 -26.954   0.710  1.00 98.63           H  
ATOM   3325  CA  TRP B  53     -10.514 -26.648   1.090  1.00 98.63           C  
ATOM   3326  HA  TRP B  53     -10.970 -25.671   1.252  1.00 98.63           H  
ATOM   3327  C   TRP B  53     -11.197 -27.606   2.068  1.00 98.63           C  
ATOM   3328  CB  TRP B  53     -10.790 -27.055  -0.360  1.00 98.63           C  
ATOM   3329  HB2 TRP B  53     -10.367 -26.307  -1.031  1.00 98.63           H  
ATOM   3330  HB3 TRP B  53     -10.314 -28.013  -0.570  1.00 98.63           H  
ATOM   3331  O   TRP B  53     -12.293 -27.299   2.528  1.00 98.63           O  
ATOM   3332  CG  TRP B  53     -12.258 -27.167  -0.624  1.00 98.63           C  
ATOM   3333  CD1 TRP B  53     -12.930 -28.325  -0.812  1.00 98.63           C  
ATOM   3334  HD1 TRP B  53     -12.466 -29.299  -0.849  1.00 98.63           H  
ATOM   3335  CD2 TRP B  53     -13.277 -26.126  -0.508  1.00 98.63           C  
ATOM   3336  CE2 TRP B  53     -14.560 -26.743  -0.591  1.00 98.63           C  
ATOM   3337  CE3 TRP B  53     -13.246 -24.734  -0.265  1.00 98.63           C  
ATOM   3338  HE3 TRP B  53     -12.292 -24.241  -0.158  1.00 98.63           H  
ATOM   3339  NE1 TRP B  53     -14.289 -28.077  -0.813  1.00 98.63           N  
ATOM   3340  HE1 TRP B  53     -14.980 -28.812  -0.827  1.00 98.63           H  
ATOM   3341  CH2 TRP B  53     -15.684 -24.636  -0.194  1.00 98.63           C  
ATOM   3342  HH2 TRP B  53     -16.591 -24.068  -0.051  1.00 98.63           H  
ATOM   3343  CZ2 TRP B  53     -15.751 -26.021  -0.422  1.00 98.63           C  
ATOM   3344  HZ2 TRP B  53     -16.702 -26.532  -0.455  1.00 98.63           H  
ATOM   3345  CZ3 TRP B  53     -14.435 -23.994  -0.129  1.00 98.63           C  
ATOM   3346  HZ3 TRP B  53     -14.384 -22.930   0.047  1.00 98.63           H  
ATOM   3347  N   GLU B  54     -10.551 -28.707   2.458  1.00 97.56           N  
ATOM   3348  H   GLU B  54      -9.673 -28.940   2.016  1.00 97.56           H  
ATOM   3349  CA  GLU B  54     -11.068 -29.603   3.503  1.00 97.56           C  
ATOM   3350  HA  GLU B  54     -12.050 -29.972   3.207  1.00 97.56           H  
ATOM   3351  C   GLU B  54     -11.242 -28.860   4.837  1.00 97.56           C  
ATOM   3352  CB  GLU B  54     -10.138 -30.811   3.679  1.00 97.56           C  
ATOM   3353  HB2 GLU B  54      -9.142 -30.455   3.944  1.00 97.56           H  
ATOM   3354  HB3 GLU B  54     -10.514 -31.422   4.500  1.00 97.56           H  
ATOM   3355  O   GLU B  54     -12.335 -28.858   5.406  1.00 97.56           O  
ATOM   3356  CG  GLU B  54     -10.060 -31.679   2.414  1.00 97.56           C  
ATOM   3357  HG2 GLU B  54     -11.061 -32.051   2.194  1.00 97.56           H  
ATOM   3358  HG3 GLU B  54      -9.741 -31.069   1.569  1.00 97.56           H  
ATOM   3359  CD  GLU B  54      -9.090 -32.859   2.562  1.00 97.56           C  
ATOM   3360  OE1 GLU B  54      -9.259 -33.821   1.781  1.00 97.56           O  
ATOM   3361  OE2 GLU B  54      -8.206 -32.796   3.448  1.00 97.56           O  
ATOM   3362  N   LEU B  55     -10.211 -28.132   5.287  1.00 98.26           N  
ATOM   3363  H   LEU B  55      -9.349 -28.175   4.763  1.00 98.26           H  
ATOM   3364  CA  LEU B  55     -10.258 -27.310   6.505  1.00 98.26           C  
ATOM   3365  HA  LEU B  55     -10.438 -27.978   7.347  1.00 98.26           H  
ATOM   3366  C   LEU B  55     -11.418 -26.295   6.473  1.00 98.26           C  
ATOM   3367  CB  LEU B  55      -8.871 -26.652   6.679  1.00 98.26           C  
ATOM   3368  HB2 LEU B  55      -8.137 -27.456   6.635  1.00 98.26           H  
ATOM   3369  HB3 LEU B  55      -8.668 -25.990   5.837  1.00 98.26           H  
ATOM   3370  O   LEU B  55     -12.156 -26.153   7.452  1.00 98.26           O  
ATOM   3371  CG  LEU B  55      -8.659 -25.875   7.995  1.00 98.26           C  
ATOM   3372  HG  LEU B  55      -9.154 -26.403   8.810  1.00 98.26           H  
ATOM   3373  CD1 LEU B  55      -7.170 -25.815   8.333  1.00 98.26           C  
ATOM   3374 HD11 LEU B  55      -6.643 -25.194   7.608  1.00 98.26           H  
ATOM   3375 HD12 LEU B  55      -6.738 -26.816   8.330  1.00 98.26           H  
ATOM   3376 HD13 LEU B  55      -7.032 -25.387   9.325  1.00 98.26           H  
ATOM   3377  CD2 LEU B  55      -9.160 -24.428   7.946  1.00 98.26           C  
ATOM   3378 HD21 LEU B  55      -8.896 -23.923   8.875  1.00 98.26           H  
ATOM   3379 HD22 LEU B  55     -10.246 -24.402   7.857  1.00 98.26           H  
ATOM   3380 HD23 LEU B  55      -8.711 -23.901   7.104  1.00 98.26           H  
ATOM   3381  N   LEU B  56     -11.610 -25.619   5.338  1.00 98.43           N  
ATOM   3382  H   LEU B  56     -10.966 -25.798   4.581  1.00 98.43           H  
ATOM   3383  CA  LEU B  56     -12.687 -24.649   5.120  1.00 98.43           C  
ATOM   3384  HA  LEU B  56     -12.709 -23.946   5.953  1.00 98.43           H  
ATOM   3385  C   LEU B  56     -14.081 -25.302   5.050  1.00 98.43           C  
ATOM   3386  CB  LEU B  56     -12.386 -23.893   3.813  1.00 98.43           C  
ATOM   3387  HB2 LEU B  56     -13.281 -23.359   3.496  1.00 98.43           H  
ATOM   3388  HB3 LEU B  56     -12.165 -24.627   3.038  1.00 98.43           H  
ATOM   3389  O   LEU B  56     -15.033 -24.782   5.634  1.00 98.43           O  
ATOM   3390  CG  LEU B  56     -11.226 -22.883   3.890  1.00 98.43           C  
ATOM   3391  HG  LEU B  56     -10.356 -23.337   4.365  1.00 98.43           H  
ATOM   3392  CD1 LEU B  56     -10.856 -22.460   2.466  1.00 98.43           C  
ATOM   3393 HD11 LEU B  56     -10.423 -23.314   1.946  1.00 98.43           H  
ATOM   3394 HD12 LEU B  56     -11.740 -22.124   1.924  1.00 98.43           H  
ATOM   3395 HD13 LEU B  56     -10.107 -21.669   2.494  1.00 98.43           H  
ATOM   3396  CD2 LEU B  56     -11.611 -21.631   4.684  1.00 98.43           C  
ATOM   3397 HD21 LEU B  56     -11.834 -21.902   5.716  1.00 98.43           H  
ATOM   3398 HD22 LEU B  56     -10.774 -20.933   4.688  1.00 98.43           H  
ATOM   3399 HD23 LEU B  56     -12.486 -21.157   4.240  1.00 98.43           H  
ATOM   3400  N   SER B  57     -14.207 -26.430   4.348  1.00 98.05           N  
ATOM   3401  H   SER B  57     -13.378 -26.800   3.904  1.00 98.05           H  
ATOM   3402  CA  SER B  57     -15.476 -27.121   4.089  1.00 98.05           C  
ATOM   3403  HA  SER B  57     -16.223 -26.379   3.809  1.00 98.05           H  
ATOM   3404  C   SER B  57     -15.998 -27.875   5.312  1.00 98.05           C  
ATOM   3405  CB  SER B  57     -15.310 -28.091   2.914  1.00 98.05           C  
ATOM   3406  HB2 SER B  57     -14.889 -27.557   2.062  1.00 98.05           H  
ATOM   3407  HB3 SER B  57     -14.631 -28.896   3.194  1.00 98.05           H  
ATOM   3408  O   SER B  57     -17.209 -27.932   5.519  1.00 98.05           O  
ATOM   3409  OG  SER B  57     -16.570 -28.627   2.544  1.00 98.05           O  
ATOM   3410  HG  SER B  57     -16.987 -28.969   3.338  1.00 98.05           H  
ATOM   3411  N   GLU B  58     -15.112 -28.430   6.141  1.00 97.01           N  
ATOM   3412  H   GLU B  58     -14.136 -28.444   5.878  1.00 97.01           H  
ATOM   3413  CA  GLU B  58     -15.476 -29.012   7.439  1.00 97.01           C  
ATOM   3414  HA  GLU B  58     -16.388 -29.598   7.331  1.00 97.01           H  
ATOM   3415  C   GLU B  58     -15.758 -27.936   8.501  1.00 97.01           C  
ATOM   3416  CB  GLU B  58     -14.360 -29.946   7.929  1.00 97.01           C  
ATOM   3417  HB2 GLU B  58     -14.606 -30.265   8.942  1.00 97.01           H  
ATOM   3418  HB3 GLU B  58     -13.420 -29.396   7.961  1.00 97.01           H  
ATOM   3419  O   GLU B  58     -16.376 -28.221   9.528  1.00 97.01           O  
ATOM   3420  CG  GLU B  58     -14.204 -31.203   7.058  1.00 97.01           C  
ATOM   3421  HG2 GLU B  58     -15.189 -31.652   6.931  1.00 97.01           H  
ATOM   3422  HG3 GLU B  58     -13.834 -30.926   6.070  1.00 97.01           H  
ATOM   3423  CD  GLU B  58     -13.258 -32.234   7.694  1.00 97.01           C  
ATOM   3424  OE1 GLU B  58     -13.476 -33.439   7.441  1.00 97.01           O  
ATOM   3425  OE2 GLU B  58     -12.370 -31.829   8.485  1.00 97.01           O  
ATOM   3426  N   GLY B  59     -15.324 -26.690   8.271  1.00 97.61           N  
ATOM   3427  H   GLY B  59     -14.848 -26.505   7.400  1.00 97.61           H  
ATOM   3428  CA  GLY B  59     -15.392 -25.628   9.272  1.00 97.61           C  
ATOM   3429  HA2 GLY B  59     -15.153 -24.678   8.795  1.00 97.61           H  
ATOM   3430  HA3 GLY B  59     -16.401 -25.587   9.682  1.00 97.61           H  
ATOM   3431  C   GLY B  59     -14.414 -25.850  10.427  1.00 97.61           C  
ATOM   3432  O   GLY B  59     -14.731 -25.537  11.575  1.00 97.61           O  
ATOM   3433  N   ARG B  60     -13.239 -26.420  10.134  1.00 97.37           N  
ATOM   3434  H   ARG B  60     -13.023 -26.576   9.160  1.00 97.37           H  
ATOM   3435  CA  ARG B  60     -12.183 -26.649  11.120  1.00 97.37           C  
ATOM   3436  HA  ARG B  60     -12.644 -27.067  12.014  1.00 97.37           H  
ATOM   3437  C   ARG B  60     -11.519 -25.337  11.528  1.00 97.37           C  
ATOM   3438  CB  ARG B  60     -11.149 -27.647  10.583  1.00 97.37           C  
ATOM   3439  HB2 ARG B  60     -10.974 -27.446   9.526  1.00 97.37           H  
ATOM   3440  HB3 ARG B  60     -10.212 -27.496  11.120  1.00 97.37           H  
ATOM   3441  O   ARG B  60     -11.264 -24.449  10.716  1.00 97.37           O  
ATOM   3442  CG  ARG B  60     -11.583 -29.112  10.752  1.00 97.37           C  
ATOM   3443  HG2 ARG B  60     -12.558 -29.259  10.288  1.00 97.37           H  
ATOM   3444  HG3 ARG B  60     -11.666 -29.344  11.814  1.00 97.37           H  
ATOM   3445  CD  ARG B  60     -10.581 -30.078  10.101  1.00 97.37           C  
ATOM   3446  HD2 ARG B  60     -10.640 -29.942   9.022  1.00 97.37           H  
ATOM   3447  HD3 ARG B  60     -10.889 -31.100  10.321  1.00 97.37           H  
ATOM   3448  NE  ARG B  60      -9.198 -29.868  10.587  1.00 97.37           N  
ATOM   3449  HE  ARG B  60      -9.095 -29.618  11.560  1.00 97.37           H  
ATOM   3450  NH1 ARG B  60      -8.096 -30.233   8.601  1.00 97.37           N  
ATOM   3451 HH11 ARG B  60      -8.952 -30.573   8.186  1.00 97.37           H  
ATOM   3452 HH12 ARG B  60      -7.247 -30.254   8.054  1.00 97.37           H  
ATOM   3453  NH2 ARG B  60      -6.960 -29.539  10.401  1.00 97.37           N  
ATOM   3454 HH21 ARG B  60      -6.112 -29.496   9.854  1.00 97.37           H  
ATOM   3455 HH22 ARG B  60      -6.925 -29.219  11.358  1.00 97.37           H  
ATOM   3456  CZ  ARG B  60      -8.094 -29.887   9.857  1.00 97.37           C  
ATOM   3457  N   ASP B  61     -11.223 -25.274  12.815  1.00 97.47           N  
ATOM   3458  H   ASP B  61     -11.453 -26.078  13.382  1.00 97.47           H  
ATOM   3459  CA  ASP B  61     -10.472 -24.219  13.477  1.00 97.47           C  
ATOM   3460  HA  ASP B  61     -10.535 -23.288  12.913  1.00 97.47           H  
ATOM   3461  C   ASP B  61      -9.007 -24.657  13.584  1.00 97.47           C  
ATOM   3462  CB  ASP B  61     -11.141 -24.028  14.837  1.00 97.47           C  
ATOM   3463  HB2 ASP B  61     -11.098 -24.970  15.383  1.00 97.47           H  
ATOM   3464  HB3 ASP B  61     -12.193 -23.795  14.676  1.00 97.47           H  
ATOM   3465  O   ASP B  61      -8.714 -25.752  14.073  1.00 97.47           O  
ATOM   3466  CG  ASP B  61     -10.551 -22.944  15.722  1.00 97.47           C  
ATOM   3467  OD1 ASP B  61      -9.464 -22.402  15.432  1.00 97.47           O  
ATOM   3468  OD2 ASP B  61     -11.212 -22.727  16.765  1.00 97.47           O  
ATOM   3469  N   ALA B  62      -8.099 -23.832  13.073  1.00 97.66           N  
ATOM   3470  H   ALA B  62      -8.416 -22.957  12.680  1.00 97.66           H  
ATOM   3471  CA  ALA B  62      -6.675 -24.125  12.982  1.00 97.66           C  
ATOM   3472  HA  ALA B  62      -6.541 -25.207  12.976  1.00 97.66           H  
ATOM   3473  C   ALA B  62      -5.852 -23.572  14.159  1.00 97.66           C  
ATOM   3474  CB  ALA B  62      -6.183 -23.578  11.647  1.00 97.66           C  
ATOM   3475  HB1 ALA B  62      -6.051 -22.499  11.733  1.00 97.66           H  
ATOM   3476  HB2 ALA B  62      -6.897 -23.797  10.853  1.00 97.66           H  
ATOM   3477  HB3 ALA B  62      -5.222 -24.035  11.411  1.00 97.66           H  
ATOM   3478  O   ALA B  62      -4.630 -23.740  14.183  1.00 97.66           O  
ATOM   3479  N   VAL B  63      -6.498 -22.899  15.119  1.00 94.93           N  
ATOM   3480  H   VAL B  63      -7.501 -22.802  15.051  1.00 94.93           H  
ATOM   3481  CA  VAL B  63      -5.839 -22.308  16.288  1.00 94.93           C  
ATOM   3482  HA  VAL B  63      -4.939 -21.797  15.946  1.00 94.93           H  
ATOM   3483  C   VAL B  63      -5.419 -23.404  17.271  1.00 94.93           C  
ATOM   3484  CB  VAL B  63      -6.750 -21.256  16.949  1.00 94.93           C  
ATOM   3485  HB  VAL B  63      -7.703 -21.712  17.215  1.00 94.93           H  
ATOM   3486  O   VAL B  63      -6.253 -24.104  17.849  1.00 94.93           O  
ATOM   3487  CG1 VAL B  63      -6.140 -20.681  18.232  1.00 94.93           C  
ATOM   3488 HG11 VAL B  63      -5.160 -20.255  18.017  1.00 94.93           H  
ATOM   3489 HG12 VAL B  63      -6.038 -21.458  18.990  1.00 94.93           H  
ATOM   3490 HG13 VAL B  63      -6.787 -19.898  18.627  1.00 94.93           H  
ATOM   3491  CG2 VAL B  63      -7.003 -20.088  15.984  1.00 94.93           C  
ATOM   3492 HG21 VAL B  63      -6.064 -19.609  15.707  1.00 94.93           H  
ATOM   3493 HG22 VAL B  63      -7.660 -19.357  16.455  1.00 94.93           H  
ATOM   3494 HG23 VAL B  63      -7.503 -20.447  15.084  1.00 94.93           H  
ATOM   3495  N   ALA B  64      -4.110 -23.516  17.491  1.00 93.06           N  
ATOM   3496  H   ALA B  64      -3.501 -22.880  16.998  1.00 93.06           H  
ATOM   3497  CA  ALA B  64      -3.466 -24.476  18.383  1.00 93.06           C  
ATOM   3498  HA  ALA B  64      -4.224 -25.090  18.869  1.00 93.06           H  
ATOM   3499  C   ALA B  64      -2.670 -23.757  19.496  1.00 93.06           C  
ATOM   3500  CB  ALA B  64      -2.601 -25.395  17.505  1.00 93.06           C  
ATOM   3501  HB1 ALA B  64      -2.180 -26.207  18.099  1.00 93.06           H  
ATOM   3502  HB2 ALA B  64      -3.212 -25.825  16.711  1.00 93.06           H  
ATOM   3503  HB3 ALA B  64      -1.791 -24.820  17.056  1.00 93.06           H  
ATOM   3504  O   ALA B  64      -2.845 -22.561  19.729  1.00 93.06           O  
ATOM   3505  N   GLY B  65      -1.808 -24.483  20.216  1.00 92.58           N  
ATOM   3506  H   GLY B  65      -1.659 -25.443  19.942  1.00 92.58           H  
ATOM   3507  CA  GLY B  65      -0.839 -23.878  21.141  1.00 92.58           C  
ATOM   3508  HA2 GLY B  65      -1.355 -23.195  21.815  1.00 92.58           H  
ATOM   3509  HA3 GLY B  65      -0.370 -24.660  21.740  1.00 92.58           H  
ATOM   3510  C   GLY B  65       0.272 -23.102  20.417  1.00 92.58           C  
ATOM   3511  O   GLY B  65       0.377 -23.153  19.193  1.00 92.58           O  
ATOM   3512  N   LEU B  66       1.112 -22.391  21.177  1.00 95.36           N  
ATOM   3513  H   LEU B  66       1.001 -22.408  22.181  1.00 95.36           H  
ATOM   3514  CA  LEU B  66       2.331 -21.780  20.629  1.00 95.36           C  
ATOM   3515  HA  LEU B  66       2.047 -21.233  19.730  1.00 95.36           H  
ATOM   3516  C   LEU B  66       3.366 -22.861  20.227  1.00 95.36           C  
ATOM   3517  CB  LEU B  66       2.948 -20.785  21.635  1.00 95.36           C  
ATOM   3518  HB2 LEU B  66       3.282 -21.344  22.508  1.00 95.36           H  
ATOM   3519  HB3 LEU B  66       3.834 -20.354  21.168  1.00 95.36           H  
ATOM   3520  O   LEU B  66       3.353 -23.949  20.814  1.00 95.36           O  
ATOM   3521  CG  LEU B  66       2.051 -19.627  22.119  1.00 95.36           C  
ATOM   3522  HG  LEU B  66       1.299 -20.023  22.802  1.00 95.36           H  
ATOM   3523  CD1 LEU B  66       2.897 -18.594  22.865  1.00 95.36           C  
ATOM   3524 HD11 LEU B  66       3.369 -19.054  23.733  1.00 95.36           H  
ATOM   3525 HD12 LEU B  66       3.672 -18.194  22.212  1.00 95.36           H  
ATOM   3526 HD13 LEU B  66       2.269 -17.770  23.206  1.00 95.36           H  
ATOM   3527  CD2 LEU B  66       1.330 -18.898  20.987  1.00 95.36           C  
ATOM   3528 HD21 LEU B  66       0.623 -19.578  20.512  1.00 95.36           H  
ATOM   3529 HD22 LEU B  66       2.056 -18.551  20.251  1.00 95.36           H  
ATOM   3530 HD23 LEU B  66       0.780 -18.045  21.384  1.00 95.36           H  
ATOM   3531  N   PRO B  67       4.280 -22.584  19.273  1.00 95.05           N  
ATOM   3532  CA  PRO B  67       5.326 -23.524  18.866  1.00 95.05           C  
ATOM   3533  HA  PRO B  67       4.851 -24.437  18.507  1.00 95.05           H  
ATOM   3534  C   PRO B  67       6.297 -23.861  20.005  1.00 95.05           C  
ATOM   3535  CB  PRO B  67       6.070 -22.858  17.701  1.00 95.05           C  
ATOM   3536  HB2 PRO B  67       6.959 -22.342  18.065  1.00 95.05           H  
ATOM   3537  HB3 PRO B  67       6.338 -23.581  16.931  1.00 95.05           H  
ATOM   3538  O   PRO B  67       6.753 -22.975  20.726  1.00 95.05           O  
ATOM   3539  CG  PRO B  67       5.077 -21.826  17.179  1.00 95.05           C  
ATOM   3540  HG2 PRO B  67       5.574 -20.985  16.695  1.00 95.05           H  
ATOM   3541  HG3 PRO B  67       4.378 -22.314  16.501  1.00 95.05           H  
ATOM   3542  CD  PRO B  67       4.350 -21.390  18.445  1.00 95.05           C  
ATOM   3543  HD2 PRO B  67       3.367 -21.000  18.184  1.00 95.05           H  
ATOM   3544  HD3 PRO B  67       4.936 -20.629  18.959  1.00 95.05           H  
ATOM   3545  N   THR B  68       6.663 -25.137  20.132  1.00 93.97           N  
ATOM   3546  H   THR B  68       6.254 -25.821  19.512  1.00 93.97           H  
ATOM   3547  CA  THR B  68       7.618 -25.638  21.143  1.00 93.97           C  
ATOM   3548  HA  THR B  68       7.760 -24.884  21.916  1.00 93.97           H  
ATOM   3549  C   THR B  68       9.008 -25.940  20.572  1.00 93.97           C  
ATOM   3550  CB  THR B  68       7.074 -26.906  21.817  1.00 93.97           C  
ATOM   3551  HB  THR B  68       7.841 -27.324  22.470  1.00 93.97           H  
ATOM   3552  O   THR B  68       9.952 -26.157  21.325  1.00 93.97           O  
ATOM   3553  CG2 THR B  68       5.821 -26.649  22.653  1.00 93.97           C  
ATOM   3554 HG21 THR B  68       5.037 -26.209  22.038  1.00 93.97           H  
ATOM   3555 HG22 THR B  68       5.462 -27.584  23.085  1.00 93.97           H  
ATOM   3556 HG23 THR B  68       6.066 -25.963  23.464  1.00 93.97           H  
ATOM   3557  OG1 THR B  68       6.723 -27.869  20.848  1.00 93.97           O  
ATOM   3558  HG1 THR B  68       6.441 -28.661  21.312  1.00 93.97           H  
ATOM   3559  N   ASP B  69       9.151 -25.952  19.247  1.00 94.31           N  
ATOM   3560  H   ASP B  69       8.346 -25.748  18.672  1.00 94.31           H  
ATOM   3561  CA  ASP B  69      10.340 -26.378  18.499  1.00 94.31           C  
ATOM   3562  HA  ASP B  69      10.921 -27.058  19.123  1.00 94.31           H  
ATOM   3563  C   ASP B  69      11.281 -25.222  18.108  1.00 94.31           C  
ATOM   3564  CB  ASP B  69       9.865 -27.169  17.266  1.00 94.31           C  
ATOM   3565  HB2 ASP B  69      10.738 -27.591  16.767  1.00 94.31           H  
ATOM   3566  HB3 ASP B  69       9.243 -28.001  17.596  1.00 94.31           H  
ATOM   3567  O   ASP B  69      12.388 -25.451  17.627  1.00 94.31           O  
ATOM   3568  CG  ASP B  69       9.066 -26.321  16.264  1.00 94.31           C  
ATOM   3569  OD1 ASP B  69       8.165 -25.568  16.710  1.00 94.31           O  
ATOM   3570  OD2 ASP B  69       9.371 -26.411  15.057  1.00 94.31           O  
ATOM   3571  N   ARG B  70      10.864 -23.972  18.347  1.00 94.14           N  
ATOM   3572  H   ARG B  70       9.931 -23.885  18.723  1.00 94.14           H  
ATOM   3573  CA  ARG B  70      11.544 -22.749  17.870  1.00 94.14           C  
ATOM   3574  HA  ARG B  70      12.216 -23.027  17.058  1.00 94.14           H  
ATOM   3575  C   ARG B  70      12.435 -22.056  18.903  1.00 94.14           C  
ATOM   3576  CB  ARG B  70      10.507 -21.774  17.303  1.00 94.14           C  
ATOM   3577  HB2 ARG B  70       9.869 -21.414  18.111  1.00 94.14           H  
ATOM   3578  HB3 ARG B  70      11.022 -20.922  16.858  1.00 94.14           H  
ATOM   3579  O   ARG B  70      12.898 -20.946  18.665  1.00 94.14           O  
ATOM   3580  CG  ARG B  70       9.638 -22.441  16.238  1.00 94.14           C  
ATOM   3581  HG2 ARG B  70      10.262 -22.904  15.473  1.00 94.14           H  
ATOM   3582  HG3 ARG B  70       9.005 -23.197  16.703  1.00 94.14           H  
ATOM   3583  CD  ARG B  70       8.749 -21.390  15.605  1.00 94.14           C  
ATOM   3584  HD2 ARG B  70       9.365 -20.712  15.014  1.00 94.14           H  
ATOM   3585  HD3 ARG B  70       8.258 -20.819  16.393  1.00 94.14           H  
ATOM   3586  NE  ARG B  70       7.728 -22.015  14.758  1.00 94.14           N  
ATOM   3587  HE  ARG B  70       7.670 -23.023  14.740  1.00 94.14           H  
ATOM   3588  NH1 ARG B  70       6.834 -20.029  14.115  1.00 94.14           N  
ATOM   3589 HH11 ARG B  70       6.152 -19.519  13.572  1.00 94.14           H  
ATOM   3590 HH12 ARG B  70       7.535 -19.483  14.595  1.00 94.14           H  
ATOM   3591  NH2 ARG B  70       5.872 -21.893  13.435  1.00 94.14           N  
ATOM   3592 HH21 ARG B  70       5.791 -22.893  13.320  1.00 94.14           H  
ATOM   3593 HH22 ARG B  70       5.193 -21.293  12.988  1.00 94.14           H  
ATOM   3594  CZ  ARG B  70       6.822 -21.324  14.106  1.00 94.14           C  
ATOM   3595  N   GLY B  71      12.638 -22.670  20.069  1.00 94.17           N  
ATOM   3596  H   GLY B  71      12.250 -23.596  20.185  1.00 94.17           H  
ATOM   3597  CA  GLY B  71      13.397 -22.063  21.170  1.00 94.17           C  
ATOM   3598  HA2 GLY B  71      14.358 -21.712  20.795  1.00 94.17           H  
ATOM   3599  HA3 GLY B  71      13.580 -22.822  21.931  1.00 94.17           H  
ATOM   3600  C   GLY B  71      12.694 -20.880  21.851  1.00 94.17           C  
ATOM   3601  O   GLY B  71      13.357 -20.070  22.490  1.00 94.17           O  
ATOM   3602  N   TRP B  72      11.370 -20.763  21.713  1.00 94.56           N  
ATOM   3603  H   TRP B  72      10.872 -21.471  21.191  1.00 94.56           H  
ATOM   3604  CA  TRP B  72      10.573 -19.763  22.424  1.00 94.56           C  
ATOM   3605  HA  TRP B  72      11.036 -18.783  22.309  1.00 94.56           H  
ATOM   3606  C   TRP B  72      10.513 -20.091  23.921  1.00 94.56           C  
ATOM   3607  CB  TRP B  72       9.152 -19.710  21.842  1.00 94.56           C  
ATOM   3608  HB2 TRP B  72       8.543 -19.106  22.516  1.00 94.56           H  
ATOM   3609  HB3 TRP B  72       8.729 -20.714  21.850  1.00 94.56           H  
ATOM   3610  O   TRP B  72      10.189 -21.219  24.296  1.00 94.56           O  
ATOM   3611  CG  TRP B  72       8.971 -19.136  20.467  1.00 94.56           C  
ATOM   3612  CD1 TRP B  72       9.930 -18.932  19.532  1.00 94.56           C  
ATOM   3613  HD1 TRP B  72      10.978 -19.171  19.638  1.00 94.56           H  
ATOM   3614  CD2 TRP B  72       7.728 -18.653  19.866  1.00 94.56           C  
ATOM   3615  CE2 TRP B  72       8.025 -18.115  18.579  1.00 94.56           C  
ATOM   3616  CE3 TRP B  72       6.385 -18.583  20.299  1.00 94.56           C  
ATOM   3617  HE3 TRP B  72       6.128 -18.989  21.266  1.00 94.56           H  
ATOM   3618  NE1 TRP B  72       9.371 -18.353  18.411  1.00 94.56           N  
ATOM   3619  HE1 TRP B  72       9.914 -18.132  17.589  1.00 94.56           H  
ATOM   3620  CH2 TRP B  72       5.729 -17.423  18.253  1.00 94.56           C  
ATOM   3621  HH2 TRP B  72       4.977 -16.929  17.656  1.00 94.56           H  
ATOM   3622  CZ2 TRP B  72       7.050 -17.494  17.788  1.00 94.56           C  
ATOM   3623  HZ2 TRP B  72       7.319 -17.049  16.841  1.00 94.56           H  
ATOM   3624  CZ3 TRP B  72       5.394 -17.979  19.499  1.00 94.56           C  
ATOM   3625  HZ3 TRP B  72       4.373 -17.927  19.849  1.00 94.56           H  
ATOM   3626  N   ASP B  73      10.764 -19.102  24.779  1.00 92.63           N  
ATOM   3627  H   ASP B  73      11.057 -18.201  24.428  1.00 92.63           H  
ATOM   3628  CA  ASP B  73      10.602 -19.239  26.229  1.00 92.63           C  
ATOM   3629  HA  ASP B  73      10.919 -20.239  26.525  1.00 92.63           H  
ATOM   3630  C   ASP B  73       9.121 -19.100  26.619  1.00 92.63           C  
ATOM   3631  CB  ASP B  73      11.530 -18.258  26.955  1.00 92.63           C  
ATOM   3632  HB2 ASP B  73      12.552 -18.429  26.618  1.00 92.63           H  
ATOM   3633  HB3 ASP B  73      11.253 -17.237  26.691  1.00 92.63           H  
ATOM   3634  O   ASP B  73       8.634 -18.039  27.011  1.00 92.63           O  
ATOM   3635  CG  ASP B  73      11.487 -18.414  28.480  1.00 92.63           C  
ATOM   3636  OD1 ASP B  73      10.716 -19.255  28.996  1.00 92.63           O  
ATOM   3637  OD2 ASP B  73      12.201 -17.628  29.142  1.00 92.63           O  
ATOM   3638  N   LEU B  74       8.380 -20.197  26.451  1.00 94.08           N  
ATOM   3639  H   LEU B  74       8.840 -21.006  26.061  1.00 94.08           H  
ATOM   3640  CA  LEU B  74       6.941 -20.259  26.720  1.00 94.08           C  
ATOM   3641  HA  LEU B  74       6.448 -19.467  26.155  1.00 94.08           H  
ATOM   3642  C   LEU B  74       6.580 -20.007  28.196  1.00 94.08           C  
ATOM   3643  CB  LEU B  74       6.390 -21.620  26.254  1.00 94.08           C  
ATOM   3644  HB2 LEU B  74       5.320 -21.635  26.464  1.00 94.08           H  
ATOM   3645  HB3 LEU B  74       6.854 -22.402  26.855  1.00 94.08           H  
ATOM   3646  O   LEU B  74       5.431 -19.662  28.473  1.00 94.08           O  
ATOM   3647  CG  LEU B  74       6.599 -21.957  24.764  1.00 94.08           C  
ATOM   3648  HG  LEU B  74       7.664 -22.056  24.555  1.00 94.08           H  
ATOM   3649  CD1 LEU B  74       5.924 -23.292  24.450  1.00 94.08           C  
ATOM   3650 HD11 LEU B  74       6.358 -24.071  25.076  1.00 94.08           H  
ATOM   3651 HD12 LEU B  74       6.094 -23.540  23.402  1.00 94.08           H  
ATOM   3652 HD13 LEU B  74       4.852 -23.225  24.634  1.00 94.08           H  
ATOM   3653  CD2 LEU B  74       6.006 -20.904  23.827  1.00 94.08           C  
ATOM   3654 HD21 LEU B  74       6.574 -19.978  23.917  1.00 94.08           H  
ATOM   3655 HD22 LEU B  74       6.079 -21.247  22.795  1.00 94.08           H  
ATOM   3656 HD23 LEU B  74       4.964 -20.723  24.089  1.00 94.08           H  
ATOM   3657  N   ASP B  75       7.532 -20.152  29.124  1.00 90.71           N  
ATOM   3658  H   ASP B  75       8.480 -20.337  28.827  1.00 90.71           H  
ATOM   3659  CA  ASP B  75       7.311 -19.889  30.547  1.00 90.71           C  
ATOM   3660  HA  ASP B  75       6.297 -20.189  30.810  1.00 90.71           H  
ATOM   3661  C   ASP B  75       7.418 -18.383  30.851  1.00 90.71           C  
ATOM   3662  CB  ASP B  75       8.284 -20.720  31.410  1.00 90.71           C  
ATOM   3663  HB2 ASP B  75       9.295 -20.609  31.020  1.00 90.71           H  
ATOM   3664  HB3 ASP B  75       8.276 -20.306  32.419  1.00 90.71           H  
ATOM   3665  O   ASP B  75       6.537 -17.833  31.519  1.00 90.71           O  
ATOM   3666  CG  ASP B  75       7.942 -22.217  31.530  1.00 90.71           C  
ATOM   3667  OD1 ASP B  75       6.782 -22.606  31.255  1.00 90.71           O  
ATOM   3668  OD2 ASP B  75       8.832 -22.977  31.983  1.00 90.71           O  
ATOM   3669  N   SER B  76       8.439 -17.678  30.336  1.00 92.01           N  
ATOM   3670  H   SER B  76       9.143 -18.156  29.793  1.00 92.01           H  
ATOM   3671  CA  SER B  76       8.572 -16.226  30.573  1.00 92.01           C  
ATOM   3672  HA  SER B  76       8.276 -16.043  31.606  1.00 92.01           H  
ATOM   3673  C   SER B  76       7.643 -15.365  29.716  1.00 92.01           C  
ATOM   3674  CB  SER B  76      10.018 -15.743  30.467  1.00 92.01           C  
ATOM   3675  HB2 SER B  76      10.666 -16.409  31.037  1.00 92.01           H  
ATOM   3676  HB3 SER B  76      10.084 -14.744  30.899  1.00 92.01           H  
ATOM   3677  O   SER B  76       7.202 -14.312  30.182  1.00 92.01           O  
ATOM   3678  OG  SER B  76      10.462 -15.682  29.135  1.00 92.01           O  
ATOM   3679  HG  SER B  76      11.170 -16.327  29.069  1.00 92.01           H  
ATOM   3680  N   LEU B  77       7.228 -15.841  28.533  1.00 93.70           N  
ATOM   3681  H   LEU B  77       7.684 -16.670  28.179  1.00 93.70           H  
ATOM   3682  CA  LEU B  77       6.203 -15.185  27.709  1.00 93.70           C  
ATOM   3683  HA  LEU B  77       6.557 -14.183  27.464  1.00 93.70           H  
ATOM   3684  C   LEU B  77       4.857 -15.013  28.435  1.00 93.70           C  
ATOM   3685  CB  LEU B  77       5.982 -15.994  26.412  1.00 93.70           C  
ATOM   3686  HB2 LEU B  77       5.023 -15.715  25.976  1.00 93.70           H  
ATOM   3687  HB3 LEU B  77       5.923 -17.051  26.674  1.00 93.70           H  
ATOM   3688  O   LEU B  77       4.030 -14.212  27.998  1.00 93.70           O  
ATOM   3689  CG  LEU B  77       7.061 -15.794  25.333  1.00 93.70           C  
ATOM   3690  HG  LEU B  77       8.054 -15.940  25.758  1.00 93.70           H  
ATOM   3691  CD1 LEU B  77       6.841 -16.809  24.207  1.00 93.70           C  
ATOM   3692 HD11 LEU B  77       7.621 -16.698  23.454  1.00 93.70           H  
ATOM   3693 HD12 LEU B  77       6.914 -17.813  24.624  1.00 93.70           H  
ATOM   3694 HD13 LEU B  77       5.861 -16.669  23.751  1.00 93.70           H  
ATOM   3695  CD2 LEU B  77       7.006 -14.396  24.715  1.00 93.70           C  
ATOM   3696 HD21 LEU B  77       7.154 -13.638  25.485  1.00 93.70           H  
ATOM   3697 HD22 LEU B  77       7.822 -14.282  24.001  1.00 93.70           H  
ATOM   3698 HD23 LEU B  77       6.050 -14.228  24.220  1.00 93.70           H  
ATOM   3699  N   PHE B  78       4.598 -15.739  29.527  1.00 91.99           N  
ATOM   3700  H   PHE B  78       5.324 -16.358  29.861  1.00 91.99           H  
ATOM   3701  CA  PHE B  78       3.280 -15.838  30.148  1.00 91.99           C  
ATOM   3702  HA  PHE B  78       2.583 -15.178  29.632  1.00 91.99           H  
ATOM   3703  C   PHE B  78       3.248 -15.384  31.611  1.00 91.99           C  
ATOM   3704  CB  PHE B  78       2.786 -17.280  29.977  1.00 91.99           C  
ATOM   3705  HB2 PHE B  78       3.582 -17.949  30.302  1.00 91.99           H  
ATOM   3706  HB3 PHE B  78       1.949 -17.453  30.654  1.00 91.99           H  
ATOM   3707  O   PHE B  78       3.410 -16.163  32.545  1.00 91.99           O  
ATOM   3708  CG  PHE B  78       2.346 -17.699  28.579  1.00 91.99           C  
ATOM   3709  CD1 PHE B  78       1.925 -16.776  27.592  1.00 91.99           C  
ATOM   3710  HD1 PHE B  78       1.933 -15.711  27.767  1.00 91.99           H  
ATOM   3711  CD2 PHE B  78       2.349 -19.071  28.274  1.00 91.99           C  
ATOM   3712  HD2 PHE B  78       2.718 -19.782  28.998  1.00 91.99           H  
ATOM   3713  CE1 PHE B  78       1.529 -17.229  26.323  1.00 91.99           C  
ATOM   3714  HE1 PHE B  78       1.257 -16.516  25.559  1.00 91.99           H  
ATOM   3715  CE2 PHE B  78       1.930 -19.524  27.012  1.00 91.99           C  
ATOM   3716  HE2 PHE B  78       1.968 -20.579  26.781  1.00 91.99           H  
ATOM   3717  CZ  PHE B  78       1.514 -18.604  26.039  1.00 91.99           C  
ATOM   3718  HZ  PHE B  78       1.216 -18.956  25.063  1.00 91.99           H  
ATOM   3719  N   HIS B  79       2.859 -14.125  31.823  1.00 91.43           N  
ATOM   3720  H   HIS B  79       2.766 -13.516  31.023  1.00 91.43           H  
ATOM   3721  CA  HIS B  79       2.685 -13.543  33.157  1.00 91.43           C  
ATOM   3722  HA  HIS B  79       2.990 -14.287  33.893  1.00 91.43           H  
ATOM   3723  C   HIS B  79       1.206 -13.152  33.445  1.00 91.43           C  
ATOM   3724  CB  HIS B  79       3.686 -12.389  33.267  1.00 91.43           C  
ATOM   3725  HB2 HIS B  79       3.324 -11.561  32.658  1.00 91.43           H  
ATOM   3726  HB3 HIS B  79       4.649 -12.717  32.877  1.00 91.43           H  
ATOM   3727  O   HIS B  79       0.422 -13.011  32.496  1.00 91.43           O  
ATOM   3728  CG  HIS B  79       3.915 -11.898  34.664  1.00 91.43           C  
ATOM   3729  CD2 HIS B  79       4.677 -12.467  35.649  1.00 91.43           C  
ATOM   3730  HD2 HIS B  79       5.254 -13.375  35.560  1.00 91.43           H  
ATOM   3731  ND1 HIS B  79       3.362 -10.763  35.180  1.00 91.43           N  
ATOM   3732  HD1 HIS B  79       2.871 -10.066  34.639  1.00 91.43           H  
ATOM   3733  CE1 HIS B  79       3.725 -10.663  36.466  1.00 91.43           C  
ATOM   3734  HE1 HIS B  79       3.417  -9.873  37.135  1.00 91.43           H  
ATOM   3735  NE2 HIS B  79       4.545 -11.670  36.798  1.00 91.43           N  
ATOM   3736  N   PRO B  80       0.779 -13.002  34.724  1.00 87.55           N  
ATOM   3737  CA  PRO B  80      -0.573 -12.532  35.076  1.00 87.55           C  
ATOM   3738  HA  PRO B  80      -1.297 -13.053  34.450  1.00 87.55           H  
ATOM   3739  C   PRO B  80      -0.801 -11.018  34.918  1.00 87.55           C  
ATOM   3740  CB  PRO B  80      -0.795 -12.947  36.538  1.00 87.55           C  
ATOM   3741  HB2 PRO B  80      -0.558 -12.118  37.205  1.00 87.55           H  
ATOM   3742  HB3 PRO B  80      -1.818 -13.285  36.707  1.00 87.55           H  
ATOM   3743  O   PRO B  80      -1.936 -10.592  34.729  1.00 87.55           O  
ATOM   3744  CG  PRO B  80       0.213 -14.069  36.763  1.00 87.55           C  
ATOM   3745  HG2 PRO B  80       0.494 -14.162  37.812  1.00 87.55           H  
ATOM   3746  HG3 PRO B  80      -0.183 -15.009  36.379  1.00 87.55           H  
ATOM   3747  CD  PRO B  80       1.386 -13.613  35.902  1.00 87.55           C  
ATOM   3748  HD2 PRO B  80       1.967 -12.870  36.448  1.00 87.55           H  
ATOM   3749  HD3 PRO B  80       2.008 -14.475  35.660  1.00 87.55           H  
ATOM   3750  N   ASP B  81       0.259 -10.211  35.020  1.00 83.22           N  
ATOM   3751  H   ASP B  81       1.151 -10.656  35.181  1.00 83.22           H  
ATOM   3752  CA  ASP B  81       0.246  -8.762  34.746  1.00 83.22           C  
ATOM   3753  HA  ASP B  81      -0.657  -8.319  35.167  1.00 83.22           H  
ATOM   3754  C   ASP B  81       0.299  -8.527  33.221  1.00 83.22           C  
ATOM   3755  CB  ASP B  81       1.439  -8.109  35.471  1.00 83.22           C  
ATOM   3756  HB2 ASP B  81       2.358  -8.579  35.122  1.00 83.22           H  
ATOM   3757  HB3 ASP B  81       1.345  -8.294  36.542  1.00 83.22           H  
ATOM   3758  O   ASP B  81       1.326  -8.859  32.622  1.00 83.22           O  
ATOM   3759  CG  ASP B  81       1.677  -6.618  35.243  1.00 83.22           C  
ATOM   3760  OD1 ASP B  81       0.957  -5.995  34.433  1.00 83.22           O  
ATOM   3761  OD2 ASP B  81       2.655  -6.144  35.869  1.00 83.22           O  
ATOM   3762  N   PRO B  82      -0.752  -7.967  32.583  1.00 77.45           N  
ATOM   3763  CA  PRO B  82      -0.786  -7.743  31.131  1.00 77.45           C  
ATOM   3764  HA  PRO B  82      -0.626  -8.694  30.624  1.00 77.45           H  
ATOM   3765  C   PRO B  82       0.264  -6.733  30.640  1.00 77.45           C  
ATOM   3766  CB  PRO B  82      -2.203  -7.229  30.830  1.00 77.45           C  
ATOM   3767  HB2 PRO B  82      -2.207  -6.141  30.777  1.00 77.45           H  
ATOM   3768  HB3 PRO B  82      -2.601  -7.652  29.907  1.00 77.45           H  
ATOM   3769  O   PRO B  82       0.644  -6.741  29.466  1.00 77.45           O  
ATOM   3770  CG  PRO B  82      -3.033  -7.673  32.030  1.00 77.45           C  
ATOM   3771  HG2 PRO B  82      -3.893  -7.023  32.194  1.00 77.45           H  
ATOM   3772  HG3 PRO B  82      -3.347  -8.708  31.899  1.00 77.45           H  
ATOM   3773  CD  PRO B  82      -2.028  -7.585  33.170  1.00 77.45           C  
ATOM   3774  HD2 PRO B  82      -2.341  -8.253  33.972  1.00 77.45           H  
ATOM   3775  HD3 PRO B  82      -1.964  -6.560  33.536  1.00 77.45           H  
ATOM   3776  N   THR B  83       0.728  -5.859  31.530  1.00 75.94           N  
ATOM   3777  H   THR B  83       0.410  -5.934  32.486  1.00 75.94           H  
ATOM   3778  CA  THR B  83       1.709  -4.796  31.272  1.00 75.94           C  
ATOM   3779  HA  THR B  83       1.734  -4.600  30.201  1.00 75.94           H  
ATOM   3780  C   THR B  83       3.144  -5.213  31.612  1.00 75.94           C  
ATOM   3781  CB  THR B  83       1.290  -3.475  31.960  1.00 75.94           C  
ATOM   3782  HB  THR B  83       2.164  -2.870  32.203  1.00 75.94           H  
ATOM   3783  O   THR B  83       4.038  -4.380  31.608  1.00 75.94           O  
ATOM   3784  CG2 THR B  83       0.379  -2.670  31.030  1.00 75.94           C  
ATOM   3785 HG21 THR B  83       0.081  -1.746  31.526  1.00 75.94           H  
ATOM   3786 HG22 THR B  83       0.923  -2.408  30.123  1.00 75.94           H  
ATOM   3787 HG23 THR B  83      -0.506  -3.252  30.771  1.00 75.94           H  
ATOM   3788  OG1 THR B  83       0.510  -3.678  33.127  1.00 75.94           O  
ATOM   3789  HG1 THR B  83       0.899  -4.378  33.657  1.00 75.94           H  
ATOM   3790  N   ARG B  84       3.409  -6.503  31.871  1.00 82.19           N  
ATOM   3791  H   ARG B  84       2.645  -7.163  31.870  1.00 82.19           H  
ATOM   3792  CA  ARG B  84       4.783  -7.008  32.014  1.00 82.19           C  
ATOM   3793  HA  ARG B  84       5.334  -6.302  32.637  1.00 82.19           H  
ATOM   3794  C   ARG B  84       5.495  -7.039  30.658  1.00 82.19           C  
ATOM   3795  CB  ARG B  84       4.757  -8.390  32.694  1.00 82.19           C  
ATOM   3796  HB2 ARG B  84       4.199  -9.074  32.055  1.00 82.19           H  
ATOM   3797  HB3 ARG B  84       4.208  -8.314  33.633  1.00 82.19           H  
ATOM   3798  O   ARG B  84       5.068  -7.773  29.764  1.00 82.19           O  
ATOM   3799  CG  ARG B  84       6.146  -9.005  32.967  1.00 82.19           C  
ATOM   3800  HG2 ARG B  84       6.007 -10.023  33.330  1.00 82.19           H  
ATOM   3801  HG3 ARG B  84       6.696  -9.071  32.028  1.00 82.19           H  
ATOM   3802  CD  ARG B  84       7.026  -8.245  33.974  1.00 82.19           C  
ATOM   3803  HD2 ARG B  84       8.012  -8.708  33.972  1.00 82.19           H  
ATOM   3804  HD3 ARG B  84       7.158  -7.214  33.646  1.00 82.19           H  
ATOM   3805  NE  ARG B  84       6.474  -8.310  35.345  1.00 82.19           N  
ATOM   3806  HE  ARG B  84       6.650  -9.164  35.854  1.00 82.19           H  
ATOM   3807  NH1 ARG B  84       5.318  -6.311  35.342  1.00 82.19           N  
ATOM   3808 HH11 ARG B  84       5.819  -5.966  34.536  1.00 82.19           H  
ATOM   3809 HH12 ARG B  84       4.434  -5.886  35.584  1.00 82.19           H  
ATOM   3810  NH2 ARG B  84       4.990  -7.732  36.979  1.00 82.19           N  
ATOM   3811 HH21 ARG B  84       5.207  -8.567  37.505  1.00 82.19           H  
ATOM   3812 HH22 ARG B  84       4.253  -7.088  37.228  1.00 82.19           H  
ATOM   3813  CZ  ARG B  84       5.622  -7.452  35.880  1.00 82.19           C  
ATOM   3814  N   SER B  85       6.600  -6.310  30.548  1.00 87.52           N  
ATOM   3815  H   SER B  85       6.800  -5.590  31.227  1.00 87.52           H  
ATOM   3816  CA  SER B  85       7.496  -6.323  29.389  1.00 87.52           C  
ATOM   3817  HA  SER B  85       6.946  -5.915  28.542  1.00 87.52           H  
ATOM   3818  C   SER B  85       7.963  -7.734  29.033  1.00 87.52           C  
ATOM   3819  CB  SER B  85       8.714  -5.431  29.659  1.00 87.52           C  
ATOM   3820  HB2 SER B  85       9.419  -5.962  30.299  1.00 87.52           H  
ATOM   3821  HB3 SER B  85       9.210  -5.182  28.721  1.00 87.52           H  
ATOM   3822  O   SER B  85       8.090  -8.588  29.915  1.00 87.52           O  
ATOM   3823  OG  SER B  85       8.301  -4.252  30.321  1.00 87.52           O  
ATOM   3824  HG  SER B  85       7.857  -3.719  29.657  1.00 87.52           H  
ATOM   3825  N   GLY B  86       8.174  -8.006  27.745  1.00 91.16           N  
ATOM   3826  H   GLY B  86       8.124  -7.243  27.085  1.00 91.16           H  
ATOM   3827  CA  GLY B  86       8.564  -9.340  27.262  1.00 91.16           C  
ATOM   3828  HA2 GLY B  86       8.967  -9.251  26.254  1.00 91.16           H  
ATOM   3829  HA3 GLY B  86       9.364  -9.724  27.894  1.00 91.16           H  
ATOM   3830  C   GLY B  86       7.445 -10.397  27.240  1.00 91.16           C  
ATOM   3831  O   GLY B  86       7.699 -11.531  26.850  1.00 91.16           O  
ATOM   3832  N   THR B  87       6.203 -10.069  27.632  1.00 92.49           N  
ATOM   3833  H   THR B  87       6.052  -9.132  27.979  1.00 92.49           H  
ATOM   3834  CA  THR B  87       5.109 -11.063  27.741  1.00 92.49           C  
ATOM   3835  HA  THR B  87       5.544 -12.056  27.635  1.00 92.49           H  
ATOM   3836  C   THR B  87       4.042 -10.944  26.657  1.00 92.49           C  
ATOM   3837  CB  THR B  87       4.430 -11.064  29.116  1.00 92.49           C  
ATOM   3838  HB  THR B  87       3.772 -11.932  29.173  1.00 92.49           H  
ATOM   3839  O   THR B  87       3.711  -9.841  26.214  1.00 92.49           O  
ATOM   3840  CG2 THR B  87       5.439 -11.168  30.251  1.00 92.49           C  
ATOM   3841 HG21 THR B  87       6.157 -10.349  30.205  1.00 92.49           H  
ATOM   3842 HG22 THR B  87       5.981 -12.109  30.168  1.00 92.49           H  
ATOM   3843 HG23 THR B  87       4.923 -11.131  31.210  1.00 92.49           H  
ATOM   3844  OG1 THR B  87       3.629  -9.922  29.317  1.00 92.49           O  
ATOM   3845  HG1 THR B  87       4.221  -9.184  29.479  1.00 92.49           H  
ATOM   3846  N   ALA B  88       3.444 -12.078  26.292  1.00 93.64           N  
ATOM   3847  H   ALA B  88       3.740 -12.929  26.749  1.00 93.64           H  
ATOM   3848  CA  ALA B  88       2.338 -12.200  25.353  1.00 93.64           C  
ATOM   3849  HA  ALA B  88       2.256 -11.267  24.795  1.00 93.64           H  
ATOM   3850  C   ALA B  88       0.993 -12.466  26.063  1.00 93.64           C  
ATOM   3851  CB  ALA B  88       2.679 -13.303  24.346  1.00 93.64           C  
ATOM   3852  HB1 ALA B  88       3.603 -13.051  23.826  1.00 93.64           H  
ATOM   3853  HB2 ALA B  88       2.808 -14.254  24.864  1.00 93.64           H  
ATOM   3854  HB3 ALA B  88       1.872 -13.401  23.620  1.00 93.64           H  
ATOM   3855  O   ALA B  88       0.875 -13.287  26.978  1.00 93.64           O  
ATOM   3856  N   HIS B  89      -0.072 -11.801  25.611  1.00 90.98           N  
ATOM   3857  H   HIS B  89       0.081 -11.100  24.900  1.00 90.98           H  
ATOM   3858  CA  HIS B  89      -1.450 -12.058  26.052  1.00 90.98           C  
ATOM   3859  HA  HIS B  89      -1.466 -12.229  27.128  1.00 90.98           H  
ATOM   3860  C   HIS B  89      -2.035 -13.293  25.375  1.00 90.98           C  
ATOM   3861  CB  HIS B  89      -2.346 -10.857  25.724  1.00 90.98           C  
ATOM   3862  HB2 HIS B  89      -3.381 -11.127  25.938  1.00 90.98           H  
ATOM   3863  HB3 HIS B  89      -2.279 -10.639  24.658  1.00 90.98           H  
ATOM   3864  O   HIS B  89      -2.773 -14.048  26.009  1.00 90.98           O  
ATOM   3865  CG  HIS B  89      -2.055  -9.588  26.476  1.00 90.98           C  
ATOM   3866  CD2 HIS B  89      -1.011  -9.343  27.323  1.00 90.98           C  
ATOM   3867  HD2 HIS B  89      -0.219 -10.024  27.597  1.00 90.98           H  
ATOM   3868  ND1 HIS B  89      -2.808  -8.427  26.332  1.00 90.98           N  
ATOM   3869  CE1 HIS B  89      -2.183  -7.494  27.059  1.00 90.98           C  
ATOM   3870  HE1 HIS B  89      -2.478  -6.456  27.111  1.00 90.98           H  
ATOM   3871  NE2 HIS B  89      -1.100  -8.014  27.657  1.00 90.98           N  
ATOM   3872  HE2 HIS B  89      -0.425  -7.482  28.188  1.00 90.98           H  
ATOM   3873  N   GLN B  90      -1.701 -13.474  24.097  1.00 91.46           N  
ATOM   3874  H   GLN B  90      -1.058 -12.809  23.691  1.00 91.46           H  
ATOM   3875  CA  GLN B  90      -2.174 -14.544  23.231  1.00 91.46           C  
ATOM   3876  HA  GLN B  90      -3.255 -14.635  23.332  1.00 91.46           H  
ATOM   3877  C   GLN B  90      -1.549 -15.891  23.630  1.00 91.46           C  
ATOM   3878  CB  GLN B  90      -1.881 -14.117  21.784  1.00 91.46           C  
ATOM   3879  HB2 GLN B  90      -0.821 -13.894  21.665  1.00 91.46           H  
ATOM   3880  HB3 GLN B  90      -2.460 -13.219  21.567  1.00 91.46           H  
ATOM   3881  O   GLN B  90      -0.334 -16.062  23.568  1.00 91.46           O  
ATOM   3882  CG  GLN B  90      -2.272 -15.218  20.804  1.00 91.46           C  
ATOM   3883  HG2 GLN B  90      -3.283 -15.560  21.027  1.00 91.46           H  
ATOM   3884  HG3 GLN B  90      -1.579 -16.047  20.945  1.00 91.46           H  
ATOM   3885  CD  GLN B  90      -2.228 -14.813  19.337  1.00 91.46           C  
ATOM   3886  NE2 GLN B  90      -2.115 -15.789  18.468  1.00 91.46           N  
ATOM   3887 HE21 GLN B  90      -2.151 -16.736  18.818  1.00 91.46           H  
ATOM   3888 HE22 GLN B  90      -2.106 -15.605  17.475  1.00 91.46           H  
ATOM   3889  OE1 GLN B  90      -2.343 -13.660  18.956  1.00 91.46           O  
ATOM   3890  N   ARG B  91      -2.385 -16.852  24.049  1.00 93.51           N  
ATOM   3891  H   ARG B  91      -3.370 -16.633  24.087  1.00 93.51           H  
ATOM   3892  CA  ARG B  91      -1.948 -18.145  24.625  1.00 93.51           C  
ATOM   3893  HA  ARG B  91      -0.917 -18.039  24.963  1.00 93.51           H  
ATOM   3894  C   ARG B  91      -1.886 -19.306  23.622  1.00 93.51           C  
ATOM   3895  CB  ARG B  91      -2.820 -18.492  25.850  1.00 93.51           C  
ATOM   3896  HB2 ARG B  91      -2.400 -19.373  26.335  1.00 93.51           H  
ATOM   3897  HB3 ARG B  91      -3.822 -18.746  25.507  1.00 93.51           H  
ATOM   3898  O   ARG B  91      -1.450 -20.399  23.968  1.00 93.51           O  
ATOM   3899  CG  ARG B  91      -2.941 -17.370  26.901  1.00 93.51           C  
ATOM   3900  HG2 ARG B  91      -3.507 -16.542  26.475  1.00 93.51           H  
ATOM   3901  HG3 ARG B  91      -3.499 -17.749  27.757  1.00 93.51           H  
ATOM   3902  CD  ARG B  91      -1.575 -16.857  27.385  1.00 93.51           C  
ATOM   3903  HD2 ARG B  91      -0.996 -16.541  26.517  1.00 93.51           H  
ATOM   3904  HD3 ARG B  91      -1.042 -17.673  27.872  1.00 93.51           H  
ATOM   3905  NE  ARG B  91      -1.700 -15.675  28.262  1.00 93.51           N  
ATOM   3906  HE  ARG B  91      -2.181 -14.896  27.837  1.00 93.51           H  
ATOM   3907  NH1 ARG B  91      -0.344 -16.367  29.983  1.00 93.51           N  
ATOM   3908 HH11 ARG B  91      -0.111 -17.191  29.448  1.00 93.51           H  
ATOM   3909 HH12 ARG B  91       0.164 -16.157  30.831  1.00 93.51           H  
ATOM   3910  NH2 ARG B  91      -1.166 -14.303  30.014  1.00 93.51           N  
ATOM   3911 HH21 ARG B  91      -0.608 -14.096  30.830  1.00 93.51           H  
ATOM   3912 HH22 ARG B  91      -1.620 -13.537  29.539  1.00 93.51           H  
ATOM   3913  CZ  ARG B  91      -1.074 -15.456  29.409  1.00 93.51           C  
ATOM   3914  N   GLY B  92      -2.324 -19.061  22.394  1.00 94.33           N  
ATOM   3915  H   GLY B  92      -2.628 -18.119  22.192  1.00 94.33           H  
ATOM   3916  CA  GLY B  92      -2.364 -19.995  21.270  1.00 94.33           C  
ATOM   3917  HA2 GLY B  92      -3.184 -20.700  21.408  1.00 94.33           H  
ATOM   3918  HA3 GLY B  92      -1.428 -20.551  21.204  1.00 94.33           H  
ATOM   3919  C   GLY B  92      -2.586 -19.226  19.969  1.00 94.33           C  
ATOM   3920  O   GLY B  92      -2.793 -18.017  20.005  1.00 94.33           O  
ATOM   3921  N   GLY B  93      -2.533 -19.873  18.814  1.00 95.52           N  
ATOM   3922  H   GLY B  93      -2.414 -20.876  18.825  1.00 95.52           H  
ATOM   3923  CA  GLY B  93      -2.685 -19.217  17.510  1.00 95.52           C  
ATOM   3924  HA2 GLY B  93      -1.900 -18.474  17.372  1.00 95.52           H  
ATOM   3925  HA3 GLY B  93      -3.644 -18.702  17.458  1.00 95.52           H  
ATOM   3926  C   GLY B  93      -2.599 -20.215  16.364  1.00 95.52           C  
ATOM   3927  O   GLY B  93      -2.383 -21.407  16.584  1.00 95.52           O  
ATOM   3928  N   GLY B  94      -2.770 -19.739  15.135  1.00 98.12           N  
ATOM   3929  H   GLY B  94      -2.933 -18.751  15.005  1.00 98.12           H  
ATOM   3930  CA  GLY B  94      -2.518 -20.561  13.956  1.00 98.12           C  
ATOM   3931  HA2 GLY B  94      -3.068 -20.154  13.108  1.00 98.12           H  
ATOM   3932  HA3 GLY B  94      -2.860 -21.582  14.123  1.00 98.12           H  
ATOM   3933  C   GLY B  94      -1.031 -20.563  13.611  1.00 98.12           C  
ATOM   3934  O   GLY B  94      -0.558 -19.618  12.995  1.00 98.12           O  
ATOM   3935  N   PHE B  95      -0.289 -21.607  13.975  1.00 97.28           N  
ATOM   3936  H   PHE B  95      -0.726 -22.361  14.485  1.00 97.28           H  
ATOM   3937  CA  PHE B  95       1.148 -21.710  13.684  1.00 97.28           C  
ATOM   3938  HA  PHE B  95       1.500 -20.776  13.246  1.00 97.28           H  
ATOM   3939  C   PHE B  95       1.454 -22.801  12.653  1.00 97.28           C  
ATOM   3940  CB  PHE B  95       1.932 -21.897  14.988  1.00 97.28           C  
ATOM   3941  HB2 PHE B  95       2.970 -22.114  14.734  1.00 97.28           H  
ATOM   3942  HB3 PHE B  95       1.537 -22.751  15.538  1.00 97.28           H  
ATOM   3943  O   PHE B  95       0.723 -23.788  12.542  1.00 97.28           O  
ATOM   3944  CG  PHE B  95       1.899 -20.659  15.865  1.00 97.28           C  
ATOM   3945  CD1 PHE B  95       2.828 -19.626  15.647  1.00 97.28           C  
ATOM   3946  HD1 PHE B  95       3.608 -19.749  14.910  1.00 97.28           H  
ATOM   3947  CD2 PHE B  95       0.913 -20.509  16.857  1.00 97.28           C  
ATOM   3948  HD2 PHE B  95       0.212 -21.308  17.047  1.00 97.28           H  
ATOM   3949  CE1 PHE B  95       2.746 -18.430  16.376  1.00 97.28           C  
ATOM   3950  HE1 PHE B  95       3.455 -17.638  16.185  1.00 97.28           H  
ATOM   3951  CE2 PHE B  95       0.834 -19.311  17.590  1.00 97.28           C  
ATOM   3952  HE2 PHE B  95       0.070 -19.190  18.344  1.00 97.28           H  
ATOM   3953  CZ  PHE B  95       1.738 -18.266  17.338  1.00 97.28           C  
ATOM   3954  HZ  PHE B  95       1.664 -17.339  17.887  1.00 97.28           H  
ATOM   3955  N   LEU B  96       2.543 -22.623  11.901  1.00 95.23           N  
ATOM   3956  H   LEU B  96       3.087 -21.783  12.042  1.00 95.23           H  
ATOM   3957  CA  LEU B  96       3.042 -23.621  10.955  1.00 95.23           C  
ATOM   3958  HA  LEU B  96       2.194 -24.173  10.549  1.00 95.23           H  
ATOM   3959  C   LEU B  96       3.958 -24.634  11.652  1.00 95.23           C  
ATOM   3960  CB  LEU B  96       3.779 -22.951   9.780  1.00 95.23           C  
ATOM   3961  HB2 LEU B  96       4.106 -23.736   9.098  1.00 95.23           H  
ATOM   3962  HB3 LEU B  96       4.671 -22.456  10.165  1.00 95.23           H  
ATOM   3963  O   LEU B  96       4.904 -24.258  12.347  1.00 95.23           O  
ATOM   3964  CG  LEU B  96       2.967 -21.917   8.980  1.00 95.23           C  
ATOM   3965  HG  LEU B  96       2.791 -21.042   9.606  1.00 95.23           H  
ATOM   3966  CD1 LEU B  96       3.774 -21.477   7.760  1.00 95.23           C  
ATOM   3967 HD11 LEU B  96       3.924 -22.319   7.085  1.00 95.23           H  
ATOM   3968 HD12 LEU B  96       4.745 -21.102   8.081  1.00 95.23           H  
ATOM   3969 HD13 LEU B  96       3.248 -20.681   7.233  1.00 95.23           H  
ATOM   3970  CD2 LEU B  96       1.617 -22.447   8.498  1.00 95.23           C  
ATOM   3971 HD21 LEU B  96       1.751 -23.356   7.912  1.00 95.23           H  
ATOM   3972 HD22 LEU B  96       1.129 -21.687   7.888  1.00 95.23           H  
ATOM   3973 HD23 LEU B  96       0.975 -22.655   9.354  1.00 95.23           H  
ATOM   3974  N   THR B  97       3.734 -25.919  11.389  1.00 84.98           N  
ATOM   3975  H   THR B  97       2.933 -26.189  10.836  1.00 84.98           H  
ATOM   3976  CA  THR B  97       4.667 -27.003  11.738  1.00 84.98           C  
ATOM   3977  HA  THR B  97       4.968 -26.904  12.780  1.00 84.98           H  
ATOM   3978  C   THR B  97       5.951 -26.951  10.906  1.00 84.98           C  
ATOM   3979  CB  THR B  97       3.975 -28.365  11.554  1.00 84.98           C  
ATOM   3980  HB  THR B  97       4.717 -29.160  11.488  1.00 84.98           H  
ATOM   3981  O   THR B  97       7.015 -27.296  11.402  1.00 84.98           O  
ATOM   3982  CG2 THR B  97       3.035 -28.656  12.723  1.00 84.98           C  
ATOM   3983 HG21 THR B  97       3.606 -28.694  13.651  1.00 84.98           H  
ATOM   3984 HG22 THR B  97       2.554 -29.621  12.563  1.00 84.98           H  
ATOM   3985 HG23 THR B  97       2.272 -27.881  12.794  1.00 84.98           H  
ATOM   3986  OG1 THR B  97       3.163 -28.361  10.398  1.00 84.98           O  
ATOM   3987  HG1 THR B  97       3.702 -28.730   9.695  1.00 84.98           H  
ATOM   3988  N   GLU B  98       5.883 -26.440   9.673  1.00 87.87           N  
ATOM   3989  H   GLU B  98       4.961 -26.266   9.300  1.00 87.87           H  
ATOM   3990  CA  GLU B  98       7.007 -26.490   8.724  1.00 87.87           C  
ATOM   3991  HA  GLU B  98       7.541 -27.426   8.886  1.00 87.87           H  
ATOM   3992  C   GLU B  98       8.050 -25.371   8.903  1.00 87.87           C  
ATOM   3993  CB  GLU B  98       6.489 -26.513   7.273  1.00 87.87           C  
ATOM   3994  HB2 GLU B  98       6.136 -25.516   7.006  1.00 87.87           H  
ATOM   3995  HB3 GLU B  98       7.324 -26.756   6.616  1.00 87.87           H  
ATOM   3996  O   GLU B  98       9.036 -25.337   8.178  1.00 87.87           O  
ATOM   3997  CG  GLU B  98       5.354 -27.509   6.993  1.00 87.87           C  
ATOM   3998  HG2 GLU B  98       5.277 -27.649   5.915  1.00 87.87           H  
ATOM   3999  HG3 GLU B  98       4.417 -27.071   7.338  1.00 87.87           H  
ATOM   4000  CD  GLU B  98       5.566 -28.871   7.665  1.00 87.87           C  
ATOM   4001  OE1 GLU B  98       4.753 -29.187   8.565  1.00 87.87           O  
ATOM   4002  OE2 GLU B  98       6.535 -29.564   7.294  1.00 87.87           O  
ATOM   4003  N   ALA B  99       7.886 -24.444   9.855  1.00 94.32           N  
ATOM   4004  H   ALA B  99       7.102 -24.540  10.485  1.00 94.32           H  
ATOM   4005  CA  ALA B  99       8.798 -23.297  10.007  1.00 94.32           C  
ATOM   4006  HA  ALA B  99       8.798 -22.730   9.076  1.00 94.32           H  
ATOM   4007  C   ALA B  99      10.264 -23.700  10.294  1.00 94.32           C  
ATOM   4008  CB  ALA B  99       8.250 -22.406  11.124  1.00 94.32           C  
ATOM   4009  HB1 ALA B  99       8.898 -21.539  11.255  1.00 94.32           H  
ATOM   4010  HB2 ALA B  99       8.219 -22.970  12.056  1.00 94.32           H  
ATOM   4011  HB3 ALA B  99       7.247 -22.065  10.869  1.00 94.32           H  
ATOM   4012  O   ALA B  99      11.202 -22.975   9.943  1.00 94.32           O  
ATOM   4013  N   THR B 100      10.467 -24.859  10.924  1.00 95.29           N  
ATOM   4014  H   THR B 100       9.661 -25.403  11.202  1.00 95.29           H  
ATOM   4015  CA  THR B 100      11.778 -25.459  11.219  1.00 95.29           C  
ATOM   4016  HA  THR B 100      12.536 -24.676  11.212  1.00 95.29           H  
ATOM   4017  C   THR B 100      12.231 -26.488  10.174  1.00 95.29           C  
ATOM   4018  CB  THR B 100      11.769 -26.077  12.628  1.00 95.29           C  
ATOM   4019  HB  THR B 100      12.682 -26.652  12.782  1.00 95.29           H  
ATOM   4020  O   THR B 100      13.375 -26.940  10.234  1.00 95.29           O  
ATOM   4021  CG2 THR B 100      11.696 -24.987  13.699  1.00 95.29           C  
ATOM   4022 HG21 THR B 100      12.506 -24.271  13.560  1.00 95.29           H  
ATOM   4023 HG22 THR B 100      11.797 -25.441  14.684  1.00 95.29           H  
ATOM   4024 HG23 THR B 100      10.738 -24.470  13.643  1.00 95.29           H  
ATOM   4025  OG1 THR B 100      10.653 -26.924  12.770  1.00 95.29           O  
ATOM   4026  HG1 THR B 100      10.215 -26.734  13.603  1.00 95.29           H  
ATOM   4027  N   ALA B 101      11.388 -26.814   9.189  1.00 95.20           N  
ATOM   4028  H   ALA B 101      10.512 -26.316   9.119  1.00 95.20           H  
ATOM   4029  CA  ALA B 101      11.688 -27.724   8.085  1.00 95.20           C  
ATOM   4030  HA  ALA B 101      12.502 -28.382   8.387  1.00 95.20           H  
ATOM   4031  C   ALA B 101      12.142 -26.964   6.822  1.00 95.20           C  
ATOM   4032  CB  ALA B 101      10.455 -28.601   7.826  1.00 95.20           C  
ATOM   4033  HB1 ALA B 101      10.158 -29.113   8.741  1.00 95.20           H  
ATOM   4034  HB2 ALA B 101      10.678 -29.341   7.058  1.00 95.20           H  
ATOM   4035  HB3 ALA B 101       9.626 -27.983   7.480  1.00 95.20           H  
ATOM   4036  O   ALA B 101      11.782 -25.805   6.617  1.00 95.20           O  
ATOM   4037  N   PHE B 102      12.979 -27.614   6.005  1.00 95.20           N  
ATOM   4038  H   PHE B 102      13.273 -28.542   6.277  1.00 95.20           H  
ATOM   4039  CA  PHE B 102      13.399 -27.189   4.661  1.00 95.20           C  
ATOM   4040  HA  PHE B 102      12.515 -27.004   4.050  1.00 95.20           H  
ATOM   4041  C   PHE B 102      14.253 -28.296   4.013  1.00 95.20           C  
ATOM   4042  CB  PHE B 102      14.254 -25.909   4.764  1.00 95.20           C  
ATOM   4043  HB2 PHE B 102      13.705 -25.142   5.310  1.00 95.20           H  
ATOM   4044  HB3 PHE B 102      15.147 -26.137   5.346  1.00 95.20           H  
ATOM   4045  O   PHE B 102      15.006 -28.964   4.729  1.00 95.20           O  
ATOM   4046  CG  PHE B 102      14.659 -25.272   3.450  1.00 95.20           C  
ATOM   4047  CD1 PHE B 102      16.005 -24.938   3.215  1.00 95.20           C  
ATOM   4048  HD1 PHE B 102      16.757 -25.190   3.948  1.00 95.20           H  
ATOM   4049  CD2 PHE B 102      13.681 -24.928   2.498  1.00 95.20           C  
ATOM   4050  HD2 PHE B 102      12.641 -25.159   2.675  1.00 95.20           H  
ATOM   4051  CE1 PHE B 102      16.371 -24.260   2.040  1.00 95.20           C  
ATOM   4052  HE1 PHE B 102      17.405 -24.004   1.863  1.00 95.20           H  
ATOM   4053  CE2 PHE B 102      14.048 -24.261   1.318  1.00 95.20           C  
ATOM   4054  HE2 PHE B 102      13.290 -24.008   0.592  1.00 95.20           H  
ATOM   4055  CZ  PHE B 102      15.393 -23.926   1.089  1.00 95.20           C  
ATOM   4056  HZ  PHE B 102      15.672 -23.424   0.174  1.00 95.20           H  
ATOM   4057  N   ASP B 103      14.232 -28.453   2.683  1.00 93.51           N  
ATOM   4058  H   ASP B 103      13.553 -27.926   2.153  1.00 93.51           H  
ATOM   4059  CA  ASP B 103      15.264 -29.218   1.950  1.00 93.51           C  
ATOM   4060  HA  ASP B 103      15.805 -29.840   2.664  1.00 93.51           H  
ATOM   4061  C   ASP B 103      16.289 -28.274   1.281  1.00 93.51           C  
ATOM   4062  CB  ASP B 103      14.657 -30.232   0.960  1.00 93.51           C  
ATOM   4063  HB2 ASP B 103      13.913 -30.828   1.488  1.00 93.51           H  
ATOM   4064  HB3 ASP B 103      14.153 -29.702   0.152  1.00 93.51           H  
ATOM   4065  O   ASP B 103      16.110 -27.862   0.130  1.00 93.51           O  
ATOM   4066  CG  ASP B 103      15.717 -31.188   0.365  1.00 93.51           C  
ATOM   4067  OD1 ASP B 103      16.933 -30.870   0.421  1.00 93.51           O  
ATOM   4068  OD2 ASP B 103      15.327 -32.252  -0.168  1.00 93.51           O  
ATOM   4069  N   PRO B 104      17.407 -27.930   1.952  1.00 92.27           N  
ATOM   4070  CA  PRO B 104      18.424 -27.072   1.353  1.00 92.27           C  
ATOM   4071  HA  PRO B 104      17.960 -26.166   0.962  1.00 92.27           H  
ATOM   4072  C   PRO B 104      19.173 -27.746   0.198  1.00 92.27           C  
ATOM   4073  CB  PRO B 104      19.358 -26.708   2.508  1.00 92.27           C  
ATOM   4074  HB2 PRO B 104      20.383 -26.532   2.182  1.00 92.27           H  
ATOM   4075  HB3 PRO B 104      18.957 -25.824   3.005  1.00 92.27           H  
ATOM   4076  O   PRO B 104      19.640 -27.052  -0.705  1.00 92.27           O  
ATOM   4077  CG  PRO B 104      19.253 -27.904   3.453  1.00 92.27           C  
ATOM   4078  HG2 PRO B 104      19.898 -28.710   3.102  1.00 92.27           H  
ATOM   4079  HG3 PRO B 104      19.496 -27.632   4.480  1.00 92.27           H  
ATOM   4080  CD  PRO B 104      17.788 -28.311   3.305  1.00 92.27           C  
ATOM   4081  HD2 PRO B 104      17.684 -29.384   3.471  1.00 92.27           H  
ATOM   4082  HD3 PRO B 104      17.180 -27.756   4.020  1.00 92.27           H  
ATOM   4083  N   ALA B 105      19.276 -29.080   0.185  1.00 88.88           N  
ATOM   4084  H   ALA B 105      18.675 -29.615   0.795  1.00 88.88           H  
ATOM   4085  CA  ALA B 105      19.984 -29.800  -0.870  1.00 88.88           C  
ATOM   4086  HA  ALA B 105      20.942 -29.310  -1.041  1.00 88.88           H  
ATOM   4087  C   ALA B 105      19.206 -29.757  -2.193  1.00 88.88           C  
ATOM   4088  CB  ALA B 105      20.251 -31.234  -0.398  1.00 88.88           C  
ATOM   4089  HB1 ALA B 105      20.822 -31.218   0.530  1.00 88.88           H  
ATOM   4090  HB2 ALA B 105      20.817 -31.768  -1.162  1.00 88.88           H  
ATOM   4091  HB3 ALA B 105      19.307 -31.753  -0.230  1.00 88.88           H  
ATOM   4092  O   ALA B 105      19.819 -29.642  -3.256  1.00 88.88           O  
ATOM   4093  N   PHE B 106      17.871 -29.771  -2.130  1.00 91.88           N  
ATOM   4094  H   PHE B 106      17.445 -29.933  -1.228  1.00 91.88           H  
ATOM   4095  CA  PHE B 106      16.985 -29.585  -3.280  1.00 91.88           C  
ATOM   4096  HA  PHE B 106      17.155 -30.397  -3.986  1.00 91.88           H  
ATOM   4097  C   PHE B 106      17.251 -28.264  -4.018  1.00 91.88           C  
ATOM   4098  CB  PHE B 106      15.537 -29.665  -2.788  1.00 91.88           C  
ATOM   4099  HB2 PHE B 106      15.333 -28.836  -2.110  1.00 91.88           H  
ATOM   4100  HB3 PHE B 106      15.413 -30.590  -2.225  1.00 91.88           H  
ATOM   4101  O   PHE B 106      17.408 -28.265  -5.238  1.00 91.88           O  
ATOM   4102  CG  PHE B 106      14.504 -29.655  -3.888  1.00 91.88           C  
ATOM   4103  CD1 PHE B 106      13.981 -28.437  -4.358  1.00 91.88           C  
ATOM   4104  HD1 PHE B 106      14.319 -27.500  -3.942  1.00 91.88           H  
ATOM   4105  CD2 PHE B 106      14.040 -30.873  -4.414  1.00 91.88           C  
ATOM   4106  HD2 PHE B 106      14.409 -31.804  -4.009  1.00 91.88           H  
ATOM   4107  CE1 PHE B 106      12.990 -28.441  -5.352  1.00 91.88           C  
ATOM   4108  HE1 PHE B 106      12.568 -27.507  -5.694  1.00 91.88           H  
ATOM   4109  CE2 PHE B 106      13.058 -30.877  -5.418  1.00 91.88           C  
ATOM   4110  HE2 PHE B 106      12.668 -31.807  -5.804  1.00 91.88           H  
ATOM   4111  CZ  PHE B 106      12.531 -29.661  -5.877  1.00 91.88           C  
ATOM   4112  HZ  PHE B 106      11.741 -29.671  -6.614  1.00 91.88           H  
ATOM   4113  N   PHE B 107      17.390 -27.159  -3.278  1.00 91.19           N  
ATOM   4114  H   PHE B 107      17.227 -27.239  -2.284  1.00 91.19           H  
ATOM   4115  CA  PHE B 107      17.668 -25.823  -3.828  1.00 91.19           C  
ATOM   4116  HA  PHE B 107      17.214 -25.769  -4.817  1.00 91.19           H  
ATOM   4117  C   PHE B 107      19.166 -25.529  -4.048  1.00 91.19           C  
ATOM   4118  CB  PHE B 107      16.975 -24.762  -2.955  1.00 91.19           C  
ATOM   4119  HB2 PHE B 107      17.346 -24.839  -1.933  1.00 91.19           H  
ATOM   4120  HB3 PHE B 107      17.231 -23.769  -3.325  1.00 91.19           H  
ATOM   4121  O   PHE B 107      19.534 -24.393  -4.346  1.00 91.19           O  
ATOM   4122  CG  PHE B 107      15.463 -24.883  -2.964  1.00 91.19           C  
ATOM   4123  CD1 PHE B 107      14.729 -24.446  -4.085  1.00 91.19           C  
ATOM   4124  HD1 PHE B 107      15.237 -23.987  -4.920  1.00 91.19           H  
ATOM   4125  CD2 PHE B 107      14.789 -25.475  -1.879  1.00 91.19           C  
ATOM   4126  HD2 PHE B 107      15.337 -25.817  -1.014  1.00 91.19           H  
ATOM   4127  CE1 PHE B 107      13.334 -24.619  -4.127  1.00 91.19           C  
ATOM   4128  HE1 PHE B 107      12.768 -24.285  -4.984  1.00 91.19           H  
ATOM   4129  CE2 PHE B 107      13.394 -25.642  -1.919  1.00 91.19           C  
ATOM   4130  HE2 PHE B 107      12.884 -26.106  -1.087  1.00 91.19           H  
ATOM   4131  CZ  PHE B 107      12.669 -25.223  -3.047  1.00 91.19           C  
ATOM   4132  HZ  PHE B 107      11.599 -25.364  -3.085  1.00 91.19           H  
ATOM   4133  N   GLY B 108      20.051 -26.524  -3.894  1.00 83.11           N  
ATOM   4134  H   GLY B 108      19.698 -27.442  -3.666  1.00 83.11           H  
ATOM   4135  CA  GLY B 108      21.504 -26.355  -4.043  1.00 83.11           C  
ATOM   4136  HA2 GLY B 108      21.970 -27.340  -4.009  1.00 83.11           H  
ATOM   4137  HA3 GLY B 108      21.712 -25.904  -5.014  1.00 83.11           H  
ATOM   4138  C   GLY B 108      22.164 -25.483  -2.963  1.00 83.11           C  
ATOM   4139  O   GLY B 108      23.303 -25.046  -3.134  1.00 83.11           O  
ATOM   4140  N   MET B 109      21.463 -25.225  -1.859  1.00 84.46           N  
ATOM   4141  H   MET B 109      20.594 -25.725  -1.739  1.00 84.46           H  
ATOM   4142  CA  MET B 109      21.893 -24.381  -0.747  1.00 84.46           C  
ATOM   4143  HA  MET B 109      22.484 -23.557  -1.147  1.00 84.46           H  
ATOM   4144  C   MET B 109      22.757 -25.173   0.243  1.00 84.46           C  
ATOM   4145  CB  MET B 109      20.639 -23.796  -0.077  1.00 84.46           C  
ATOM   4146  HB2 MET B 109      19.993 -23.382  -0.851  1.00 84.46           H  
ATOM   4147  HB3 MET B 109      20.097 -24.594   0.431  1.00 84.46           H  
ATOM   4148  O   MET B 109      22.524 -26.355   0.505  1.00 84.46           O  
ATOM   4149  CG  MET B 109      20.956 -22.689   0.932  1.00 84.46           C  
ATOM   4150  HG2 MET B 109      21.427 -21.857   0.407  1.00 84.46           H  
ATOM   4151  HG3 MET B 109      21.663 -23.069   1.669  1.00 84.46           H  
ATOM   4152  SD  MET B 109      19.521 -22.065   1.844  1.00 84.46           S  
ATOM   4153  CE  MET B 109      18.530 -21.351   0.507  1.00 84.46           C  
ATOM   4154  HE1 MET B 109      19.147 -20.665  -0.074  1.00 84.46           H  
ATOM   4155  HE2 MET B 109      18.155 -22.144  -0.141  1.00 84.46           H  
ATOM   4156  HE3 MET B 109      17.684 -20.814   0.934  1.00 84.46           H  
ATOM   4157  N   SER B 110      23.756 -24.526   0.850  1.00 80.62           N  
ATOM   4158  H   SER B 110      23.885 -23.544   0.654  1.00 80.62           H  
ATOM   4159  CA  SER B 110      24.523 -25.177   1.920  1.00 80.62           C  
ATOM   4160  HA  SER B 110      24.735 -26.191   1.582  1.00 80.62           H  
ATOM   4161  C   SER B 110      23.702 -25.249   3.223  1.00 80.62           C  
ATOM   4162  CB  SER B 110      25.885 -24.504   2.131  1.00 80.62           C  
ATOM   4163  HB2 SER B 110      26.356 -24.329   1.164  1.00 80.62           H  
ATOM   4164  HB3 SER B 110      26.519 -25.183   2.700  1.00 80.62           H  
ATOM   4165  O   SER B 110      23.037 -24.270   3.560  1.00 80.62           O  
ATOM   4166  OG  SER B 110      25.794 -23.285   2.842  1.00 80.62           O  
ATOM   4167  HG  SER B 110      25.313 -22.650   2.305  1.00 80.62           H  
ATOM   4168  N   PRO B 111      23.786 -26.329   4.028  1.00 86.51           N  
ATOM   4169  CA  PRO B 111      23.095 -26.394   5.324  1.00 86.51           C  
ATOM   4170  HA  PRO B 111      22.021 -26.340   5.148  1.00 86.51           H  
ATOM   4171  C   PRO B 111      23.489 -25.274   6.301  1.00 86.51           C  
ATOM   4172  CB  PRO B 111      23.440 -27.771   5.901  1.00 86.51           C  
ATOM   4173  HB2 PRO B 111      24.353 -27.715   6.493  1.00 86.51           H  
ATOM   4174  HB3 PRO B 111      22.621 -28.171   6.499  1.00 86.51           H  
ATOM   4175  O   PRO B 111      22.712 -24.913   7.178  1.00 86.51           O  
ATOM   4176  CG  PRO B 111      23.697 -28.617   4.655  1.00 86.51           C  
ATOM   4177  HG2 PRO B 111      24.342 -29.470   4.868  1.00 86.51           H  
ATOM   4178  HG3 PRO B 111      22.747 -28.948   4.236  1.00 86.51           H  
ATOM   4179  CD  PRO B 111      24.361 -27.625   3.700  1.00 86.51           C  
ATOM   4180  HD2 PRO B 111      25.437 -27.603   3.872  1.00 86.51           H  
ATOM   4181  HD3 PRO B 111      24.143 -27.913   2.672  1.00 86.51           H  
ATOM   4182  N   ARG B 112      24.694 -24.709   6.137  1.00 82.36           N  
ATOM   4183  H   ARG B 112      25.254 -25.039   5.364  1.00 82.36           H  
ATOM   4184  CA  ARG B 112      25.196 -23.574   6.921  1.00 82.36           C  
ATOM   4185  HA  ARG B 112      24.967 -23.738   7.973  1.00 82.36           H  
ATOM   4186  C   ARG B 112      24.504 -22.261   6.544  1.00 82.36           C  
ATOM   4187  CB  ARG B 112      26.718 -23.493   6.736  1.00 82.36           C  
ATOM   4188  HB2 ARG B 112      26.939 -23.280   5.691  1.00 82.36           H  
ATOM   4189  HB3 ARG B 112      27.159 -24.455   6.997  1.00 82.36           H  
ATOM   4190  O   ARG B 112      24.128 -21.504   7.426  1.00 82.36           O  
ATOM   4191  CG  ARG B 112      27.340 -22.410   7.626  1.00 82.36           C  
ATOM   4192  HG2 ARG B 112      26.890 -21.444   7.400  1.00 82.36           H  
ATOM   4193  HG3 ARG B 112      27.141 -22.649   8.671  1.00 82.36           H  
ATOM   4194  CD  ARG B 112      28.855 -22.310   7.421  1.00 82.36           C  
ATOM   4195  HD2 ARG B 112      29.297 -23.302   7.512  1.00 82.36           H  
ATOM   4196  HD3 ARG B 112      29.259 -21.681   8.213  1.00 82.36           H  
ATOM   4197  NE  ARG B 112      29.189 -21.721   6.108  1.00 82.36           N  
ATOM   4198  HE  ARG B 112      28.415 -21.550   5.482  1.00 82.36           H  
ATOM   4199  NH1 ARG B 112      31.393 -21.271   6.549  1.00 82.36           N  
ATOM   4200 HH11 ARG B 112      32.240 -20.772   6.319  1.00 82.36           H  
ATOM   4201 HH12 ARG B 112      31.233 -21.554   7.506  1.00 82.36           H  
ATOM   4202  NH2 ARG B 112      30.526 -20.708   4.567  1.00 82.36           N  
ATOM   4203 HH21 ARG B 112      31.396 -20.250   4.337  1.00 82.36           H  
ATOM   4204 HH22 ARG B 112      29.731 -20.568   3.960  1.00 82.36           H  
ATOM   4205  CZ  ARG B 112      30.364 -21.241   5.747  1.00 82.36           C  
ATOM   4206  N   GLU B 113      24.311 -22.018   5.250  1.00 87.14           N  
ATOM   4207  H   GLU B 113      24.616 -22.705   4.577  1.00 87.14           H  
ATOM   4208  CA  GLU B 113      23.506 -20.894   4.760  1.00 87.14           C  
ATOM   4209  HA  GLU B 113      23.859 -19.963   5.205  1.00 87.14           H  
ATOM   4210  C   GLU B 113      22.037 -21.065   5.163  1.00 87.14           C  
ATOM   4211  CB  GLU B 113      23.677 -20.806   3.239  1.00 87.14           C  
ATOM   4212  HB2 GLU B 113      23.434 -21.774   2.801  1.00 87.14           H  
ATOM   4213  HB3 GLU B 113      24.725 -20.591   3.031  1.00 87.14           H  
ATOM   4214  O   GLU B 113      21.443 -20.141   5.701  1.00 87.14           O  
ATOM   4215  CG  GLU B 113      22.802 -19.740   2.564  1.00 87.14           C  
ATOM   4216  HG2 GLU B 113      21.754 -19.999   2.708  1.00 87.14           H  
ATOM   4217  HG3 GLU B 113      22.982 -18.775   3.040  1.00 87.14           H  
ATOM   4218  CD  GLU B 113      23.071 -19.634   1.056  1.00 87.14           C  
ATOM   4219  OE1 GLU B 113      22.458 -18.736   0.430  1.00 87.14           O  
ATOM   4220  OE2 GLU B 113      23.852 -20.466   0.530  1.00 87.14           O  
ATOM   4221  N   ALA B 114      21.474 -22.266   5.007  1.00 92.63           N  
ATOM   4222  H   ALA B 114      22.008 -22.988   4.545  1.00 92.63           H  
ATOM   4223  CA  ALA B 114      20.080 -22.561   5.347  1.00 92.63           C  
ATOM   4224  HA  ALA B 114      19.437 -21.922   4.741  1.00 92.63           H  
ATOM   4225  C   ALA B 114      19.718 -22.300   6.823  1.00 92.63           C  
ATOM   4226  CB  ALA B 114      19.817 -24.019   4.968  1.00 92.63           C  
ATOM   4227  HB1 ALA B 114      18.752 -24.231   5.066  1.00 92.63           H  
ATOM   4228  HB2 ALA B 114      20.127 -24.183   3.936  1.00 92.63           H  
ATOM   4229  HB3 ALA B 114      20.376 -24.683   5.627  1.00 92.63           H  
ATOM   4230  O   ALA B 114      18.558 -22.018   7.125  1.00 92.63           O  
ATOM   4231  N   LEU B 115      20.706 -22.353   7.725  1.00 90.90           N  
ATOM   4232  H   LEU B 115      21.622 -22.625   7.398  1.00 90.90           H  
ATOM   4233  CA  LEU B 115      20.574 -21.995   9.140  1.00 90.90           C  
ATOM   4234  HA  LEU B 115      19.655 -22.444   9.517  1.00 90.90           H  
ATOM   4235  C   LEU B 115      20.469 -20.474   9.379  1.00 90.90           C  
ATOM   4236  CB  LEU B 115      21.781 -22.604   9.882  1.00 90.90           C  
ATOM   4237  HB2 LEU B 115      22.683 -22.102   9.532  1.00 90.90           H  
ATOM   4238  HB3 LEU B 115      21.860 -23.658   9.613  1.00 90.90           H  
ATOM   4239  O   LEU B 115      19.945 -20.062  10.408  1.00 90.90           O  
ATOM   4240  CG  LEU B 115      21.737 -22.498  11.418  1.00 90.90           C  
ATOM   4241  HG  LEU B 115      21.674 -21.453  11.722  1.00 90.90           H  
ATOM   4242  CD1 LEU B 115      20.560 -23.273  12.016  1.00 90.90           C  
ATOM   4243 HD11 LEU B 115      19.624 -22.803  11.715  1.00 90.90           H  
ATOM   4244 HD12 LEU B 115      20.616 -23.243  13.104  1.00 90.90           H  
ATOM   4245 HD13 LEU B 115      20.576 -24.309  11.676  1.00 90.90           H  
ATOM   4246  CD2 LEU B 115      23.030 -23.072  12.001  1.00 90.90           C  
ATOM   4247 HD21 LEU B 115      23.017 -22.969  13.086  1.00 90.90           H  
ATOM   4248 HD22 LEU B 115      23.128 -24.124  11.735  1.00 90.90           H  
ATOM   4249 HD23 LEU B 115      23.881 -22.514  11.611  1.00 90.90           H  
ATOM   4250  N   ALA B 116      20.951 -19.652   8.443  1.00 92.91           N  
ATOM   4251  H   ALA B 116      21.363 -20.063   7.618  1.00 92.91           H  
ATOM   4252  CA  ALA B 116      20.859 -18.189   8.467  1.00 92.91           C  
ATOM   4253  HA  ALA B 116      20.680 -17.852   9.488  1.00 92.91           H  
ATOM   4254  C   ALA B 116      19.709 -17.635   7.598  1.00 92.91           C  
ATOM   4255  CB  ALA B 116      22.209 -17.632   8.006  1.00 92.91           C  
ATOM   4256  HB1 ALA B 116      22.369 -17.889   6.959  1.00 92.91           H  
ATOM   4257  HB2 ALA B 116      22.210 -16.547   8.111  1.00 92.91           H  
ATOM   4258  HB3 ALA B 116      23.015 -18.052   8.607  1.00 92.91           H  
ATOM   4259  O   ALA B 116      19.328 -16.477   7.747  1.00 92.91           O  
ATOM   4260  N   VAL B 117      19.149 -18.443   6.690  1.00 95.45           N  
ATOM   4261  H   VAL B 117      19.541 -19.367   6.575  1.00 95.45           H  
ATOM   4262  CA  VAL B 117      18.015 -18.050   5.839  1.00 95.45           C  
ATOM   4263  HA  VAL B 117      18.176 -17.019   5.521  1.00 95.45           H  
ATOM   4264  C   VAL B 117      16.706 -18.071   6.631  1.00 95.45           C  
ATOM   4265  CB  VAL B 117      17.938 -18.902   4.556  1.00 95.45           C  
ATOM   4266  HB  VAL B 117      17.884 -19.958   4.820  1.00 95.45           H  
ATOM   4267  O   VAL B 117      16.305 -19.119   7.141  1.00 95.45           O  
ATOM   4268  CG1 VAL B 117      16.733 -18.539   3.685  1.00 95.45           C  
ATOM   4269 HG11 VAL B 117      15.808 -18.712   4.235  1.00 95.45           H  
ATOM   4270 HG12 VAL B 117      16.719 -19.154   2.784  1.00 95.45           H  
ATOM   4271 HG13 VAL B 117      16.781 -17.487   3.406  1.00 95.45           H  
ATOM   4272  CG2 VAL B 117      19.157 -18.665   3.656  1.00 95.45           C  
ATOM   4273 HG21 VAL B 117      19.165 -17.632   3.306  1.00 95.45           H  
ATOM   4274 HG22 VAL B 117      20.083 -18.840   4.203  1.00 95.45           H  
ATOM   4275 HG23 VAL B 117      19.125 -19.334   2.796  1.00 95.45           H  
ATOM   4276  N   ASP B 118      16.036 -16.916   6.680  1.00 97.40           N  
ATOM   4277  H   ASP B 118      16.440 -16.125   6.199  1.00 97.40           H  
ATOM   4278  CA  ASP B 118      14.725 -16.693   7.296  1.00 97.40           C  
ATOM   4279  HA  ASP B 118      14.842 -16.752   8.378  1.00 97.40           H  
ATOM   4280  C   ASP B 118      13.711 -17.759   6.821  1.00 97.40           C  
ATOM   4281  CB  ASP B 118      14.278 -15.246   6.971  1.00 97.40           C  
ATOM   4282  HB2 ASP B 118      14.426 -15.071   5.906  1.00 97.40           H  
ATOM   4283  HB3 ASP B 118      14.932 -14.565   7.514  1.00 97.40           H  
ATOM   4284  O   ASP B 118      13.567 -17.962   5.606  1.00 97.40           O  
ATOM   4285  CG  ASP B 118      12.824 -14.877   7.311  1.00 97.40           C  
ATOM   4286  OD1 ASP B 118      12.136 -15.679   7.978  1.00 97.40           O  
ATOM   4287  OD2 ASP B 118      12.355 -13.819   6.839  1.00 97.40           O  
ATOM   4288  N   PRO B 119      12.986 -18.432   7.742  1.00 97.90           N  
ATOM   4289  CA  PRO B 119      11.867 -19.315   7.416  1.00 97.90           C  
ATOM   4290  HA  PRO B 119      12.267 -20.273   7.084  1.00 97.90           H  
ATOM   4291  C   PRO B 119      10.911 -18.775   6.342  1.00 97.90           C  
ATOM   4292  CB  PRO B 119      11.122 -19.508   8.739  1.00 97.90           C  
ATOM   4293  HB2 PRO B 119      10.415 -18.693   8.889  1.00 97.90           H  
ATOM   4294  HB3 PRO B 119      10.613 -20.471   8.779  1.00 97.90           H  
ATOM   4295  O   PRO B 119      10.435 -19.558   5.520  1.00 97.90           O  
ATOM   4296  CG  PRO B 119      12.221 -19.402   9.791  1.00 97.90           C  
ATOM   4297  HG2 PRO B 119      12.731 -20.360   9.894  1.00 97.90           H  
ATOM   4298  HG3 PRO B 119      11.827 -19.074  10.753  1.00 97.90           H  
ATOM   4299  CD  PRO B 119      13.173 -18.373   9.189  1.00 97.90           C  
ATOM   4300  HD2 PRO B 119      12.915 -17.382   9.562  1.00 97.90           H  
ATOM   4301  HD3 PRO B 119      14.201 -18.615   9.457  1.00 97.90           H  
ATOM   4302  N   GLN B 120      10.671 -17.459   6.285  1.00 98.48           N  
ATOM   4303  H   GLN B 120      11.114 -16.857   6.965  1.00 98.48           H  
ATOM   4304  CA  GLN B 120       9.848 -16.838   5.243  1.00 98.48           C  
ATOM   4305  HA  GLN B 120       8.864 -17.308   5.260  1.00 98.48           H  
ATOM   4306  C   GLN B 120      10.432 -17.035   3.834  1.00 98.48           C  
ATOM   4307  CB  GLN B 120       9.678 -15.337   5.514  1.00 98.48           C  
ATOM   4308  HB2 GLN B 120      10.648 -14.847   5.423  1.00 98.48           H  
ATOM   4309  HB3 GLN B 120       9.041 -14.919   4.735  1.00 98.48           H  
ATOM   4310  O   GLN B 120       9.684 -17.334   2.903  1.00 98.48           O  
ATOM   4311  CG  GLN B 120       9.051 -15.010   6.876  1.00 98.48           C  
ATOM   4312  HG2 GLN B 120       8.125 -15.574   6.988  1.00 98.48           H  
ATOM   4313  HG3 GLN B 120       9.718 -15.297   7.689  1.00 98.48           H  
ATOM   4314  CD  GLN B 120       8.738 -13.527   7.010  1.00 98.48           C  
ATOM   4315  NE2 GLN B 120       9.728 -12.666   7.070  1.00 98.48           N  
ATOM   4316 HE21 GLN B 120       9.496 -11.693   7.211  1.00 98.48           H  
ATOM   4317 HE22 GLN B 120      10.680 -13.002   7.055  1.00 98.48           H  
ATOM   4318  OE1 GLN B 120       7.579 -13.139   7.042  1.00 98.48           O  
ATOM   4319  N   GLN B 121      11.757 -16.917   3.667  1.00 98.06           N  
ATOM   4320  H   GLN B 121      12.325 -16.763   4.488  1.00 98.06           H  
ATOM   4321  CA  GLN B 121      12.436 -17.175   2.390  1.00 98.06           C  
ATOM   4322  HA  GLN B 121      11.894 -16.667   1.593  1.00 98.06           H  
ATOM   4323  C   GLN B 121      12.459 -18.672   2.059  1.00 98.06           C  
ATOM   4324  CB  GLN B 121      13.887 -16.660   2.397  1.00 98.06           C  
ATOM   4325  HB2 GLN B 121      14.453 -17.211   3.148  1.00 98.06           H  
ATOM   4326  HB3 GLN B 121      14.311 -16.880   1.418  1.00 98.06           H  
ATOM   4327  O   GLN B 121      12.184 -19.046   0.919  1.00 98.06           O  
ATOM   4328  CG  GLN B 121      14.056 -15.163   2.685  1.00 98.06           C  
ATOM   4329  HG2 GLN B 121      13.875 -14.979   3.744  1.00 98.06           H  
ATOM   4330  HG3 GLN B 121      13.301 -14.612   2.124  1.00 98.06           H  
ATOM   4331  CD  GLN B 121      15.438 -14.611   2.310  1.00 98.06           C  
ATOM   4332  NE2 GLN B 121      15.727 -13.382   2.673  1.00 98.06           N  
ATOM   4333 HE21 GLN B 121      15.109 -12.865   3.283  1.00 98.06           H  
ATOM   4334 HE22 GLN B 121      16.655 -13.039   2.474  1.00 98.06           H  
ATOM   4335  OE1 GLN B 121      16.259 -15.238   1.644  1.00 98.06           O  
ATOM   4336  N   ARG B 122      12.763 -19.529   3.048  1.00 97.95           N  
ATOM   4337  H   ARG B 122      12.960 -19.137   3.958  1.00 97.95           H  
ATOM   4338  CA  ARG B 122      12.816 -20.995   2.870  1.00 97.95           C  
ATOM   4339  HA  ARG B 122      13.551 -21.243   2.104  1.00 97.95           H  
ATOM   4340  C   ARG B 122      11.483 -21.536   2.357  1.00 97.95           C  
ATOM   4341  CB  ARG B 122      13.209 -21.700   4.183  1.00 97.95           C  
ATOM   4342  HB2 ARG B 122      13.198 -22.776   4.008  1.00 97.95           H  
ATOM   4343  HB3 ARG B 122      12.472 -21.482   4.956  1.00 97.95           H  
ATOM   4344  O   ARG B 122      11.433 -22.208   1.332  1.00 97.95           O  
ATOM   4345  CG  ARG B 122      14.601 -21.292   4.687  1.00 97.95           C  
ATOM   4346  HG2 ARG B 122      15.273 -21.197   3.834  1.00 97.95           H  
ATOM   4347  HG3 ARG B 122      14.528 -20.326   5.187  1.00 97.95           H  
ATOM   4348  CD  ARG B 122      15.226 -22.298   5.661  1.00 97.95           C  
ATOM   4349  HD2 ARG B 122      16.216 -21.928   5.927  1.00 97.95           H  
ATOM   4350  HD3 ARG B 122      15.362 -23.248   5.144  1.00 97.95           H  
ATOM   4351  NE  ARG B 122      14.404 -22.531   6.867  1.00 97.95           N  
ATOM   4352  HE  ARG B 122      13.494 -22.945   6.727  1.00 97.95           H  
ATOM   4353  NH1 ARG B 122      15.946 -21.868   8.450  1.00 97.95           N  
ATOM   4354 HH11 ARG B 122      16.152 -21.525   9.378  1.00 97.95           H  
ATOM   4355 HH12 ARG B 122      16.603 -21.619   7.725  1.00 97.95           H  
ATOM   4356  NH2 ARG B 122      13.941 -22.580   9.095  1.00 97.95           N  
ATOM   4357 HH21 ARG B 122      14.234 -22.416  10.048  1.00 97.95           H  
ATOM   4358 HH22 ARG B 122      12.994 -22.885   8.926  1.00 97.95           H  
ATOM   4359  CZ  ARG B 122      14.768 -22.323   8.122  1.00 97.95           C  
ATOM   4360  N   LEU B 123      10.398 -21.146   3.018  1.00 98.07           N  
ATOM   4361  H   LEU B 123      10.523 -20.586   3.849  1.00 98.07           H  
ATOM   4362  CA  LEU B 123       9.046 -21.566   2.676  1.00 98.07           C  
ATOM   4363  HA  LEU B 123       9.044 -22.652   2.590  1.00 98.07           H  
ATOM   4364  C   LEU B 123       8.561 -20.988   1.334  1.00 98.07           C  
ATOM   4365  CB  LEU B 123       8.163 -21.139   3.856  1.00 98.07           C  
ATOM   4366  HB2 LEU B 123       8.573 -21.579   4.766  1.00 98.07           H  
ATOM   4367  HB3 LEU B 123       8.211 -20.054   3.954  1.00 98.07           H  
ATOM   4368  O   LEU B 123       7.842 -21.651   0.588  1.00 98.07           O  
ATOM   4369  CG  LEU B 123       6.694 -21.551   3.742  1.00 98.07           C  
ATOM   4370  HG  LEU B 123       6.237 -21.043   2.892  1.00 98.07           H  
ATOM   4371  CD1 LEU B 123       6.536 -23.061   3.573  1.00 98.07           C  
ATOM   4372 HD11 LEU B 123       5.482 -23.309   3.452  1.00 98.07           H  
ATOM   4373 HD12 LEU B 123       7.038 -23.408   2.670  1.00 98.07           H  
ATOM   4374 HD13 LEU B 123       6.955 -23.592   4.428  1.00 98.07           H  
ATOM   4375  CD2 LEU B 123       5.986 -21.099   5.020  1.00 98.07           C  
ATOM   4376 HD21 LEU B 123       6.376 -21.650   5.876  1.00 98.07           H  
ATOM   4377 HD22 LEU B 123       6.151 -20.033   5.179  1.00 98.07           H  
ATOM   4378 HD23 LEU B 123       4.914 -21.274   4.934  1.00 98.07           H  
ATOM   4379  N   MET B 124       8.978 -19.767   0.989  1.00 98.49           N  
ATOM   4380  H   MET B 124       9.542 -19.241   1.642  1.00 98.49           H  
ATOM   4381  CA  MET B 124       8.663 -19.168  -0.311  1.00 98.49           C  
ATOM   4382  HA  MET B 124       7.599 -19.315  -0.500  1.00 98.49           H  
ATOM   4383  C   MET B 124       9.377 -19.847  -1.487  1.00 98.49           C  
ATOM   4384  CB  MET B 124       8.946 -17.661  -0.272  1.00 98.49           C  
ATOM   4385  HB2 MET B 124       9.806 -17.448   0.364  1.00 98.49           H  
ATOM   4386  HB3 MET B 124       9.184 -17.316  -1.279  1.00 98.49           H  
ATOM   4387  O   MET B 124       8.807 -19.900  -2.578  1.00 98.49           O  
ATOM   4388  CG  MET B 124       7.713 -16.891   0.205  1.00 98.49           C  
ATOM   4389  HG2 MET B 124       7.346 -17.336   1.129  1.00 98.49           H  
ATOM   4390  HG3 MET B 124       7.997 -15.859   0.409  1.00 98.49           H  
ATOM   4391  SD  MET B 124       6.396 -16.902  -1.048  1.00 98.49           S  
ATOM   4392  CE  MET B 124       5.029 -16.153  -0.133  1.00 98.49           C  
ATOM   4393  HE1 MET B 124       4.161 -16.086  -0.790  1.00 98.49           H  
ATOM   4394  HE2 MET B 124       5.316 -15.158   0.206  1.00 98.49           H  
ATOM   4395  HE3 MET B 124       4.774 -16.785   0.717  1.00 98.49           H  
ATOM   4396  N   LEU B 125      10.568 -20.425  -1.284  1.00 97.92           N  
ATOM   4397  H   LEU B 125      11.004 -20.338  -0.378  1.00 97.92           H  
ATOM   4398  CA  LEU B 125      11.210 -21.270  -2.298  1.00 97.92           C  
ATOM   4399  HA  LEU B 125      11.256 -20.717  -3.236  1.00 97.92           H  
ATOM   4400  C   LEU B 125      10.379 -22.527  -2.584  1.00 97.92           C  
ATOM   4401  CB  LEU B 125      12.635 -21.647  -1.860  1.00 97.92           C  
ATOM   4402  HB2 LEU B 125      12.983 -22.464  -2.492  1.00 97.92           H  
ATOM   4403  HB3 LEU B 125      12.608 -22.024  -0.837  1.00 97.92           H  
ATOM   4404  O   LEU B 125      10.095 -22.810  -3.748  1.00 97.92           O  
ATOM   4405  CG  LEU B 125      13.665 -20.513  -1.952  1.00 97.92           C  
ATOM   4406  HG  LEU B 125      13.325 -19.640  -1.395  1.00 97.92           H  
ATOM   4407  CD1 LEU B 125      14.985 -21.002  -1.351  1.00 97.92           C  
ATOM   4408 HD11 LEU B 125      15.302 -21.916  -1.852  1.00 97.92           H  
ATOM   4409 HD12 LEU B 125      15.753 -20.238  -1.475  1.00 97.92           H  
ATOM   4410 HD13 LEU B 125      14.839 -21.197  -0.289  1.00 97.92           H  
ATOM   4411  CD2 LEU B 125      13.919 -20.109  -3.404  1.00 97.92           C  
ATOM   4412 HD21 LEU B 125      13.018 -19.675  -3.838  1.00 97.92           H  
ATOM   4413 HD22 LEU B 125      14.710 -19.362  -3.463  1.00 97.92           H  
ATOM   4414 HD23 LEU B 125      14.210 -20.982  -3.988  1.00 97.92           H  
ATOM   4415  N   GLU B 126       9.925 -23.228  -1.543  1.00 98.31           N  
ATOM   4416  H   GLU B 126      10.196 -22.940  -0.613  1.00 98.31           H  
ATOM   4417  CA  GLU B 126       9.071 -24.418  -1.672  1.00 98.31           C  
ATOM   4418  HA  GLU B 126       9.583 -25.164  -2.280  1.00 98.31           H  
ATOM   4419  C   GLU B 126       7.762 -24.094  -2.405  1.00 98.31           C  
ATOM   4420  CB  GLU B 126       8.819 -25.039  -0.287  1.00 98.31           C  
ATOM   4421  HB2 GLU B 126       8.382 -24.288   0.371  1.00 98.31           H  
ATOM   4422  HB3 GLU B 126       8.115 -25.864  -0.395  1.00 98.31           H  
ATOM   4423  O   GLU B 126       7.466 -24.703  -3.435  1.00 98.31           O  
ATOM   4424  CG  GLU B 126      10.126 -25.575   0.325  1.00 98.31           C  
ATOM   4425  HG2 GLU B 126      10.545 -26.310  -0.362  1.00 98.31           H  
ATOM   4426  HG3 GLU B 126      10.844 -24.759   0.413  1.00 98.31           H  
ATOM   4427  CD  GLU B 126       9.958 -26.221   1.708  1.00 98.31           C  
ATOM   4428  OE1 GLU B 126      10.923 -26.908   2.124  1.00 98.31           O  
ATOM   4429  OE2 GLU B 126       8.895 -26.022   2.340  1.00 98.31           O  
ATOM   4430  N   LEU B 127       7.042 -23.052  -1.974  1.00 98.64           N  
ATOM   4431  H   LEU B 127       7.332 -22.596  -1.121  1.00 98.64           H  
ATOM   4432  CA  LEU B 127       5.807 -22.609  -2.634  1.00 98.64           C  
ATOM   4433  HA  LEU B 127       5.120 -23.455  -2.674  1.00 98.64           H  
ATOM   4434  C   LEU B 127       6.025 -22.158  -4.088  1.00 98.64           C  
ATOM   4435  CB  LEU B 127       5.158 -21.484  -1.809  1.00 98.64           C  
ATOM   4436  HB2 LEU B 127       4.670 -20.792  -2.496  1.00 98.64           H  
ATOM   4437  HB3 LEU B 127       5.926 -20.923  -1.277  1.00 98.64           H  
ATOM   4438  O   LEU B 127       5.150 -22.383  -4.926  1.00 98.64           O  
ATOM   4439  CG  LEU B 127       4.086 -21.977  -0.824  1.00 98.64           C  
ATOM   4440  HG  LEU B 127       3.294 -22.479  -1.379  1.00 98.64           H  
ATOM   4441  CD1 LEU B 127       4.606 -22.937   0.243  1.00 98.64           C  
ATOM   4442 HD11 LEU B 127       5.372 -22.454   0.849  1.00 98.64           H  
ATOM   4443 HD12 LEU B 127       5.029 -23.825  -0.227  1.00 98.64           H  
ATOM   4444 HD13 LEU B 127       3.779 -23.265   0.874  1.00 98.64           H  
ATOM   4445  CD2 LEU B 127       3.481 -20.761  -0.128  1.00 98.64           C  
ATOM   4446 HD21 LEU B 127       4.284 -20.179   0.324  1.00 98.64           H  
ATOM   4447 HD22 LEU B 127       2.786 -21.084   0.648  1.00 98.64           H  
ATOM   4448 HD23 LEU B 127       2.954 -20.146  -0.858  1.00 98.64           H  
ATOM   4449  N   SER B 128       7.172 -21.547  -4.414  1.00 98.58           N  
ATOM   4450  H   SER B 128       7.834 -21.347  -3.678  1.00 98.58           H  
ATOM   4451  CA  SER B 128       7.503 -21.151  -5.793  1.00 98.58           C  
ATOM   4452  HA  SER B 128       6.650 -20.603  -6.195  1.00 98.58           H  
ATOM   4453  C   SER B 128       7.738 -22.349  -6.723  1.00 98.58           C  
ATOM   4454  CB  SER B 128       8.704 -20.197  -5.825  1.00 98.58           C  
ATOM   4455  HB2 SER B 128       8.576 -19.420  -5.071  1.00 98.58           H  
ATOM   4456  HB3 SER B 128       8.730 -19.710  -6.800  1.00 98.58           H  
ATOM   4457  O   SER B 128       7.475 -22.255  -7.922  1.00 98.58           O  
ATOM   4458  OG  SER B 128       9.942 -20.855  -5.634  1.00 98.58           O  
ATOM   4459  HG  SER B 128       9.882 -21.454  -4.887  1.00 98.58           H  
ATOM   4460  N   TRP B 129       8.171 -23.491  -6.180  1.00 98.24           N  
ATOM   4461  H   TRP B 129       8.362 -23.511  -5.189  1.00 98.24           H  
ATOM   4462  CA  TRP B 129       8.310 -24.738  -6.929  1.00 98.24           C  
ATOM   4463  HA  TRP B 129       8.639 -24.511  -7.943  1.00 98.24           H  
ATOM   4464  C   TRP B 129       6.971 -25.478  -7.039  1.00 98.24           C  
ATOM   4465  CB  TRP B 129       9.388 -25.599  -6.266  1.00 98.24           C  
ATOM   4466  HB2 TRP B 129       9.025 -25.974  -5.309  1.00 98.24           H  
ATOM   4467  HB3 TRP B 129      10.259 -24.976  -6.061  1.00 98.24           H  
ATOM   4468  O   TRP B 129       6.548 -25.847  -8.137  1.00 98.24           O  
ATOM   4469  CG  TRP B 129       9.835 -26.752  -7.103  1.00 98.24           C  
ATOM   4470  CD1 TRP B 129       9.156 -27.909  -7.279  1.00 98.24           C  
ATOM   4471  HD1 TRP B 129       8.203 -28.145  -6.829  1.00 98.24           H  
ATOM   4472  CD2 TRP B 129      11.036 -26.862  -7.924  1.00 98.24           C  
ATOM   4473  CE2 TRP B 129      11.023 -28.136  -8.563  1.00 98.24           C  
ATOM   4474  CE3 TRP B 129      12.140 -26.021  -8.186  1.00 98.24           C  
ATOM   4475  HE3 TRP B 129      12.183 -25.054  -7.707  1.00 98.24           H  
ATOM   4476  NE1 TRP B 129       9.842 -28.722  -8.158  1.00 98.24           N  
ATOM   4477  HE1 TRP B 129       9.455 -29.587  -8.508  1.00 98.24           H  
ATOM   4478  CH2 TRP B 129      13.155 -27.707  -9.631  1.00 98.24           C  
ATOM   4479  HH2 TRP B 129      13.975 -28.030 -10.256  1.00 98.24           H  
ATOM   4480  CZ2 TRP B 129      12.066 -28.563  -9.393  1.00 98.24           C  
ATOM   4481  HZ2 TRP B 129      12.027 -29.559  -9.810  1.00 98.24           H  
ATOM   4482  CZ3 TRP B 129      13.187 -26.434  -9.034  1.00 98.24           C  
ATOM   4483  HZ3 TRP B 129      14.028 -25.779  -9.204  1.00 98.24           H  
ATOM   4484  N   GLU B 130       6.266 -25.636  -5.915  1.00 98.35           N  
ATOM   4485  H   GLU B 130       6.670 -25.308  -5.050  1.00 98.35           H  
ATOM   4486  CA  GLU B 130       4.965 -26.310  -5.849  1.00 98.35           C  
ATOM   4487  HA  GLU B 130       5.078 -27.345  -6.172  1.00 98.35           H  
ATOM   4488  C   GLU B 130       3.931 -25.656  -6.772  1.00 98.35           C  
ATOM   4489  CB  GLU B 130       4.435 -26.295  -4.405  1.00 98.35           C  
ATOM   4490  HB2 GLU B 130       3.388 -26.597  -4.415  1.00 98.35           H  
ATOM   4491  HB3 GLU B 130       4.494 -25.276  -4.022  1.00 98.35           H  
ATOM   4492  O   GLU B 130       3.202 -26.361  -7.471  1.00 98.35           O  
ATOM   4493  CG  GLU B 130       5.198 -27.252  -3.475  1.00 98.35           C  
ATOM   4494  HG2 GLU B 130       6.259 -27.002  -3.479  1.00 98.35           H  
ATOM   4495  HG3 GLU B 130       5.096 -28.262  -3.872  1.00 98.35           H  
ATOM   4496  CD  GLU B 130       4.677 -27.223  -2.028  1.00 98.35           C  
ATOM   4497  OE1 GLU B 130       4.918 -28.221  -1.305  1.00 98.35           O  
ATOM   4498  OE2 GLU B 130       4.023 -26.228  -1.630  1.00 98.35           O  
ATOM   4499  N   VAL B 131       3.876 -24.318  -6.827  1.00 98.52           N  
ATOM   4500  H   VAL B 131       4.487 -23.785  -6.224  1.00 98.52           H  
ATOM   4501  CA  VAL B 131       2.904 -23.604  -7.670  1.00 98.52           C  
ATOM   4502  HA  VAL B 131       1.922 -24.015  -7.432  1.00 98.52           H  
ATOM   4503  C   VAL B 131       3.126 -23.856  -9.167  1.00 98.52           C  
ATOM   4504  CB  VAL B 131       2.869 -22.100  -7.322  1.00 98.52           C  
ATOM   4505  HB  VAL B 131       2.905 -21.999  -6.237  1.00 98.52           H  
ATOM   4506  O   VAL B 131       2.158 -23.936  -9.918  1.00 98.52           O  
ATOM   4507  CG1 VAL B 131       4.023 -21.280  -7.910  1.00 98.52           C  
ATOM   4508 HG11 VAL B 131       4.971 -21.735  -7.623  1.00 98.52           H  
ATOM   4509 HG12 VAL B 131       3.992 -20.266  -7.514  1.00 98.52           H  
ATOM   4510 HG13 VAL B 131       3.957 -21.240  -8.997  1.00 98.52           H  
ATOM   4511  CG2 VAL B 131       1.549 -21.479  -7.769  1.00 98.52           C  
ATOM   4512 HG21 VAL B 131       1.443 -21.565  -8.851  1.00 98.52           H  
ATOM   4513 HG22 VAL B 131       1.510 -20.431  -7.472  1.00 98.52           H  
ATOM   4514 HG23 VAL B 131       0.728 -22.015  -7.293  1.00 98.52           H  
ATOM   4515  N   LEU B 132       4.375 -24.043  -9.603  1.00 98.61           N  
ATOM   4516  H   LEU B 132       5.121 -24.044  -8.922  1.00 98.61           H  
ATOM   4517  CA  LEU B 132       4.720 -24.323 -11.001  1.00 98.61           C  
ATOM   4518  HA  LEU B 132       4.107 -23.703 -11.655  1.00 98.61           H  
ATOM   4519  C   LEU B 132       4.408 -25.775 -11.385  1.00 98.61           C  
ATOM   4520  CB  LEU B 132       6.202 -23.982 -11.219  1.00 98.61           C  
ATOM   4521  HB2 LEU B 132       6.775 -24.451 -10.418  1.00 98.61           H  
ATOM   4522  HB3 LEU B 132       6.526 -24.406 -12.169  1.00 98.61           H  
ATOM   4523  O   LEU B 132       3.746 -26.020 -12.394  1.00 98.61           O  
ATOM   4524  CG  LEU B 132       6.536 -22.483 -11.218  1.00 98.61           C  
ATOM   4525  HG  LEU B 132       6.230 -22.037 -10.271  1.00 98.61           H  
ATOM   4526  CD1 LEU B 132       8.041 -22.307 -11.399  1.00 98.61           C  
ATOM   4527 HD11 LEU B 132       8.307 -21.252 -11.335  1.00 98.61           H  
ATOM   4528 HD12 LEU B 132       8.574 -22.851 -10.619  1.00 98.61           H  
ATOM   4529 HD13 LEU B 132       8.329 -22.668 -12.386  1.00 98.61           H  
ATOM   4530  CD2 LEU B 132       5.853 -21.736 -12.362  1.00 98.61           C  
ATOM   4531 HD21 LEU B 132       6.198 -20.702 -12.389  1.00 98.61           H  
ATOM   4532 HD22 LEU B 132       4.776 -21.731 -12.199  1.00 98.61           H  
ATOM   4533 HD23 LEU B 132       6.069 -22.227 -13.311  1.00 98.61           H  
ATOM   4534  N   GLU B 133       4.763 -26.742 -10.535  1.00 97.33           N  
ATOM   4535  H   GLU B 133       5.298 -26.499  -9.714  1.00 97.33           H  
ATOM   4536  CA  GLU B 133       4.376 -28.143 -10.753  1.00 97.33           C  
ATOM   4537  HA  GLU B 133       4.743 -28.463 -11.729  1.00 97.33           H  
ATOM   4538  C   GLU B 133       2.848 -28.331 -10.767  1.00 97.33           C  
ATOM   4539  CB  GLU B 133       4.999 -29.035  -9.673  1.00 97.33           C  
ATOM   4540  HB2 GLU B 133       4.561 -30.027  -9.778  1.00 97.33           H  
ATOM   4541  HB3 GLU B 133       4.747 -28.655  -8.683  1.00 97.33           H  
ATOM   4542  O   GLU B 133       2.315 -29.149 -11.523  1.00 97.33           O  
ATOM   4543  CG  GLU B 133       6.523 -29.148  -9.816  1.00 97.33           C  
ATOM   4544  HG2 GLU B 133       6.766 -29.241 -10.875  1.00 97.33           H  
ATOM   4545  HG3 GLU B 133       6.989 -28.234  -9.447  1.00 97.33           H  
ATOM   4546  CD  GLU B 133       7.111 -30.362  -9.082  1.00 97.33           C  
ATOM   4547  OE1 GLU B 133       8.282 -30.690  -9.395  1.00 97.33           O  
ATOM   4548  OE2 GLU B 133       6.391 -31.004  -8.285  1.00 97.33           O  
ATOM   4549  N   ARG B 134       2.119 -27.544  -9.970  1.00 97.17           N  
ATOM   4550  H   ARG B 134       2.618 -26.934  -9.338  1.00 97.17           H  
ATOM   4551  CA  ARG B 134       0.647 -27.524  -9.946  1.00 97.17           C  
ATOM   4552  HA  ARG B 134       0.274 -28.543 -10.048  1.00 97.17           H  
ATOM   4553  C   ARG B 134       0.022 -26.758 -11.120  1.00 97.17           C  
ATOM   4554  CB  ARG B 134       0.190 -26.972  -8.591  1.00 97.17           C  
ATOM   4555  HB2 ARG B 134      -0.886 -26.797  -8.623  1.00 97.17           H  
ATOM   4556  HB3 ARG B 134       0.686 -26.020  -8.408  1.00 97.17           H  
ATOM   4557  O   ARG B 134      -1.145 -26.990 -11.419  1.00 97.17           O  
ATOM   4558  CG  ARG B 134       0.497 -27.960  -7.447  1.00 97.17           C  
ATOM   4559  HG2 ARG B 134       1.499 -28.374  -7.555  1.00 97.17           H  
ATOM   4560  HG3 ARG B 134      -0.211 -28.788  -7.497  1.00 97.17           H  
ATOM   4561  CD  ARG B 134       0.415 -27.289  -6.068  1.00 97.17           C  
ATOM   4562  HD2 ARG B 134       1.236 -26.579  -5.970  1.00 97.17           H  
ATOM   4563  HD3 ARG B 134       0.537 -28.040  -5.288  1.00 97.17           H  
ATOM   4564  NE  ARG B 134      -0.851 -26.564  -5.888  1.00 97.17           N  
ATOM   4565  HE  ARG B 134      -0.810 -25.556  -5.929  1.00 97.17           H  
ATOM   4566  NH1 ARG B 134      -2.214 -28.350  -5.498  1.00 97.17           N  
ATOM   4567 HH11 ARG B 134      -1.413 -28.953  -5.372  1.00 97.17           H  
ATOM   4568 HH12 ARG B 134      -3.086 -28.617  -5.066  1.00 97.17           H  
ATOM   4569  NH2 ARG B 134      -3.113 -26.354  -5.713  1.00 97.17           N  
ATOM   4570 HH21 ARG B 134      -3.984 -26.840  -5.556  1.00 97.17           H  
ATOM   4571 HH22 ARG B 134      -3.033 -25.350  -5.788  1.00 97.17           H  
ATOM   4572  CZ  ARG B 134      -2.044 -27.087  -5.708  1.00 97.17           C  
ATOM   4573  N   ALA B 135       0.784 -25.904 -11.805  1.00 97.95           N  
ATOM   4574  H   ALA B 135       1.718 -25.723 -11.465  1.00 97.95           H  
ATOM   4575  CA  ALA B 135       0.393 -25.273 -13.069  1.00 97.95           C  
ATOM   4576  HA  ALA B 135      -0.662 -25.004 -13.028  1.00 97.95           H  
ATOM   4577  C   ALA B 135       0.576 -26.189 -14.292  1.00 97.95           C  
ATOM   4578  CB  ALA B 135       1.217 -23.991 -13.248  1.00 97.95           C  
ATOM   4579  HB1 ALA B 135       0.939 -23.513 -14.187  1.00 97.95           H  
ATOM   4580  HB2 ALA B 135       1.034 -23.304 -12.422  1.00 97.95           H  
ATOM   4581  HB3 ALA B 135       2.282 -24.219 -13.295  1.00 97.95           H  
ATOM   4582  O   ALA B 135       0.082 -25.864 -15.368  1.00 97.95           O  
ATOM   4583  N   GLY B 136       1.312 -27.298 -14.153  1.00 97.50           N  
ATOM   4584  H   GLY B 136       1.691 -27.513 -13.242  1.00 97.50           H  
ATOM   4585  CA  GLY B 136       1.773 -28.086 -15.299  1.00 97.50           C  
ATOM   4586  HA2 GLY B 136       0.953 -28.228 -16.003  1.00 97.50           H  
ATOM   4587  HA3 GLY B 136       2.099 -29.063 -14.941  1.00 97.50           H  
ATOM   4588  C   GLY B 136       2.943 -27.434 -16.047  1.00 97.50           C  
ATOM   4589  O   GLY B 136       3.156 -27.733 -17.217  1.00 97.50           O  
ATOM   4590  N   ILE B 137       3.706 -26.554 -15.388  1.00 97.20           N  
ATOM   4591  H   ILE B 137       3.516 -26.391 -14.409  1.00 97.20           H  
ATOM   4592  CA  ILE B 137       4.845 -25.832 -15.971  1.00 97.20           C  
ATOM   4593  HA  ILE B 137       4.897 -26.035 -17.041  1.00 97.20           H  
ATOM   4594  C   ILE B 137       6.130 -26.328 -15.287  1.00 97.20           C  
ATOM   4595  CB  ILE B 137       4.655 -24.305 -15.809  1.00 97.20           C  
ATOM   4596  HB  ILE B 137       4.561 -24.082 -14.746  1.00 97.20           H  
ATOM   4597  O   ILE B 137       6.270 -26.134 -14.078  1.00 97.20           O  
ATOM   4598  CG1 ILE B 137       3.364 -23.832 -16.523  1.00 97.20           C  
ATOM   4599 HG12 ILE B 137       2.518 -24.431 -16.186  1.00 97.20           H  
ATOM   4600 HG13 ILE B 137       3.465 -23.977 -17.598  1.00 97.20           H  
ATOM   4601  CG2 ILE B 137       5.882 -23.545 -16.356  1.00 97.20           C  
ATOM   4602 HG21 ILE B 137       5.995 -23.741 -17.422  1.00 97.20           H  
ATOM   4603 HG22 ILE B 137       6.789 -23.850 -15.835  1.00 97.20           H  
ATOM   4604 HG23 ILE B 137       5.762 -22.473 -16.198  1.00 97.20           H  
ATOM   4605  CD1 ILE B 137       3.001 -22.369 -16.244  1.00 97.20           C  
ATOM   4606 HD11 ILE B 137       3.704 -21.696 -16.735  1.00 97.20           H  
ATOM   4607 HD12 ILE B 137       3.009 -22.196 -15.168  1.00 97.20           H  
ATOM   4608 HD13 ILE B 137       2.000 -22.168 -16.624  1.00 97.20           H  
ATOM   4609  N   PRO B 138       7.094 -26.942 -16.000  1.00 95.71           N  
ATOM   4610  CA  PRO B 138       8.347 -27.390 -15.399  1.00 95.71           C  
ATOM   4611  HA  PRO B 138       8.114 -28.166 -14.670  1.00 95.71           H  
ATOM   4612  C   PRO B 138       9.106 -26.222 -14.752  1.00 95.71           C  
ATOM   4613  CB  PRO B 138       9.161 -28.017 -16.538  1.00 95.71           C  
ATOM   4614  HB2 PRO B 138       9.783 -28.841 -16.187  1.00 95.71           H  
ATOM   4615  HB3 PRO B 138       9.773 -27.268 -17.042  1.00 95.71           H  
ATOM   4616  O   PRO B 138       9.487 -25.288 -15.457  1.00 95.71           O  
ATOM   4617  CG  PRO B 138       8.076 -28.491 -17.494  1.00 95.71           C  
ATOM   4618  HG2 PRO B 138       7.674 -29.431 -17.118  1.00 95.71           H  
ATOM   4619  HG3 PRO B 138       8.444 -28.602 -18.513  1.00 95.71           H  
ATOM   4620  CD  PRO B 138       7.027 -27.383 -17.382  1.00 95.71           C  
ATOM   4621  HD2 PRO B 138       7.287 -26.554 -18.040  1.00 95.71           H  
ATOM   4622  HD3 PRO B 138       6.039 -27.768 -17.632  1.00 95.71           H  
ATOM   4623  N   PRO B 139       9.428 -26.266 -13.446  1.00 95.61           N  
ATOM   4624  CA  PRO B 139      10.134 -25.164 -12.787  1.00 95.61           C  
ATOM   4625  HA  PRO B 139       9.474 -24.296 -12.795  1.00 95.61           H  
ATOM   4626  C   PRO B 139      11.449 -24.765 -13.475  1.00 95.61           C  
ATOM   4627  CB  PRO B 139      10.332 -25.631 -11.343  1.00 95.61           C  
ATOM   4628  HB2 PRO B 139      10.342 -24.796 -10.642  1.00 95.61           H  
ATOM   4629  HB3 PRO B 139      11.246 -26.218 -11.259  1.00 95.61           H  
ATOM   4630  O   PRO B 139      11.799 -23.591 -13.562  1.00 95.61           O  
ATOM   4631  CG  PRO B 139       9.122 -26.535 -11.113  1.00 95.61           C  
ATOM   4632  HG2 PRO B 139       8.249 -25.932 -10.867  1.00 95.61           H  
ATOM   4633  HG3 PRO B 139       9.293 -27.274 -10.330  1.00 95.61           H  
ATOM   4634  CD  PRO B 139       8.914 -27.207 -12.462  1.00 95.61           C  
ATOM   4635  HD2 PRO B 139       9.478 -28.138 -12.507  1.00 95.61           H  
ATOM   4636  HD3 PRO B 139       7.853 -27.409 -12.605  1.00 95.61           H  
ATOM   4637  N   THR B 140      12.144 -25.741 -14.065  1.00 90.50           N  
ATOM   4638  H   THR B 140      11.794 -26.685 -13.978  1.00 90.50           H  
ATOM   4639  CA  THR B 140      13.395 -25.541 -14.807  1.00 90.50           C  
ATOM   4640  HA  THR B 140      13.998 -24.818 -14.258  1.00 90.50           H  
ATOM   4641  C   THR B 140      13.231 -24.963 -16.220  1.00 90.50           C  
ATOM   4642  CB  THR B 140      14.188 -26.857 -14.869  1.00 90.50           C  
ATOM   4643  HB  THR B 140      15.064 -26.725 -15.504  1.00 90.50           H  
ATOM   4644  O   THR B 140      14.247 -24.653 -16.838  1.00 90.50           O  
ATOM   4645  CG2 THR B 140      14.665 -27.298 -13.485  1.00 90.50           C  
ATOM   4646 HG21 THR B 140      15.231 -28.225 -13.572  1.00 90.50           H  
ATOM   4647 HG22 THR B 140      15.309 -26.529 -13.058  1.00 90.50           H  
ATOM   4648 HG23 THR B 140      13.816 -27.457 -12.820  1.00 90.50           H  
ATOM   4649  OG1 THR B 140      13.392 -27.906 -15.390  1.00 90.50           O  
ATOM   4650  HG1 THR B 140      13.162 -27.674 -16.293  1.00 90.50           H  
ATOM   4651  N   SER B 141      12.015 -24.823 -16.770  1.00 93.23           N  
ATOM   4652  H   SER B 141      11.190 -25.045 -16.232  1.00 93.23           H  
ATOM   4653  CA  SER B 141      11.806 -24.239 -18.112  1.00 93.23           C  
ATOM   4654  HA  SER B 141      12.687 -24.454 -18.716  1.00 93.23           H  
ATOM   4655  C   SER B 141      11.666 -22.715 -18.113  1.00 93.23           C  
ATOM   4656  CB  SER B 141      10.624 -24.887 -18.847  1.00 93.23           C  
ATOM   4657  HB2 SER B 141      10.752 -25.970 -18.837  1.00 93.23           H  
ATOM   4658  HB3 SER B 141      10.623 -24.555 -19.885  1.00 93.23           H  
ATOM   4659  O   SER B 141      11.705 -22.112 -19.181  1.00 93.23           O  
ATOM   4660  OG  SER B 141       9.380 -24.566 -18.265  1.00 93.23           O  
ATOM   4661  HG  SER B 141       9.125 -23.671 -18.499  1.00 93.23           H  
ATOM   4662  N   LEU B 142      11.530 -22.078 -16.944  1.00 96.59           N  
ATOM   4663  H   LEU B 142      11.472 -22.631 -16.101  1.00 96.59           H  
ATOM   4664  CA  LEU B 142      11.412 -20.617 -16.815  1.00 96.59           C  
ATOM   4665  HA  LEU B 142      10.948 -20.230 -17.721  1.00 96.59           H  
ATOM   4666  C   LEU B 142      12.766 -19.883 -16.728  1.00 96.59           C  
ATOM   4667  CB  LEU B 142      10.486 -20.282 -15.634  1.00 96.59           C  
ATOM   4668  HB2 LEU B 142      10.454 -19.198 -15.529  1.00 96.59           H  
ATOM   4669  HB3 LEU B 142      10.918 -20.697 -14.723  1.00 96.59           H  
ATOM   4670  O   LEU B 142      12.800 -18.663 -16.550  1.00 96.59           O  
ATOM   4671  CG  LEU B 142       9.033 -20.771 -15.767  1.00 96.59           C  
ATOM   4672  HG  LEU B 142       9.009 -21.861 -15.781  1.00 96.59           H  
ATOM   4673  CD1 LEU B 142       8.252 -20.273 -14.555  1.00 96.59           C  
ATOM   4674 HD11 LEU B 142       8.710 -20.657 -13.644  1.00 96.59           H  
ATOM   4675 HD12 LEU B 142       7.223 -20.627 -14.618  1.00 96.59           H  
ATOM   4676 HD13 LEU B 142       8.257 -19.184 -14.526  1.00 96.59           H  
ATOM   4677  CD2 LEU B 142       8.334 -20.236 -17.020  1.00 96.59           C  
ATOM   4678 HD21 LEU B 142       8.795 -20.651 -17.916  1.00 96.59           H  
ATOM   4679 HD22 LEU B 142       7.286 -20.534 -17.009  1.00 96.59           H  
ATOM   4680 HD23 LEU B 142       8.394 -19.148 -17.044  1.00 96.59           H  
ATOM   4681  N   GLN B 143      13.877 -20.600 -16.900  1.00 93.78           N  
ATOM   4682  H   GLN B 143      13.768 -21.589 -17.075  1.00 93.78           H  
ATOM   4683  CA  GLN B 143      15.229 -20.040 -16.965  1.00 93.78           C  
ATOM   4684  HA  GLN B 143      15.466 -19.578 -16.006  1.00 93.78           H  
ATOM   4685  C   GLN B 143      15.333 -18.968 -18.065  1.00 93.78           C  
ATOM   4686  CB  GLN B 143      16.222 -21.183 -17.228  1.00 93.78           C  
ATOM   4687  HB2 GLN B 143      17.193 -20.769 -17.502  1.00 93.78           H  
ATOM   4688  HB3 GLN B 143      15.865 -21.763 -18.079  1.00 93.78           H  
ATOM   4689  O   GLN B 143      14.982 -19.212 -19.219  1.00 93.78           O  
ATOM   4690  CG  GLN B 143      16.386 -22.129 -16.023  1.00 93.78           C  
ATOM   4691  HG2 GLN B 143      16.793 -23.075 -16.380  1.00 93.78           H  
ATOM   4692  HG3 GLN B 143      15.412 -22.342 -15.580  1.00 93.78           H  
ATOM   4693  CD  GLN B 143      17.333 -21.606 -14.945  1.00 93.78           C  
ATOM   4694  NE2 GLN B 143      17.111 -21.944 -13.695  1.00 93.78           N  
ATOM   4695 HE21 GLN B 143      17.727 -21.550 -12.999  1.00 93.78           H  
ATOM   4696 HE22 GLN B 143      16.208 -22.313 -13.434  1.00 93.78           H  
ATOM   4697  OE1 GLN B 143      18.309 -20.920 -15.206  1.00 93.78           O  
ATOM   4698  N   ALA B 144      15.822 -17.781 -17.702  1.00 94.98           N  
ATOM   4699  H   ALA B 144      16.031 -17.652 -16.722  1.00 94.98           H  
ATOM   4700  CA  ALA B 144      15.892 -16.579 -18.540  1.00 94.98           C  
ATOM   4701  HA  ALA B 144      16.211 -15.785 -17.866  1.00 94.98           H  
ATOM   4702  C   ALA B 144      14.542 -16.068 -19.098  1.00 94.98           C  
ATOM   4703  CB  ALA B 144      17.006 -16.736 -19.587  1.00 94.98           C  
ATOM   4704  HB1 ALA B 144      16.733 -17.507 -20.307  1.00 94.98           H  
ATOM   4705  HB2 ALA B 144      17.145 -15.792 -20.114  1.00 94.98           H  
ATOM   4706  HB3 ALA B 144      17.939 -17.007 -19.093  1.00 94.98           H  
ATOM   4707  O   ALA B 144      14.513 -15.277 -20.044  1.00 94.98           O  
ATOM   4708  N   SER B 145      13.412 -16.484 -18.514  1.00 97.36           N  
ATOM   4709  H   SER B 145      13.479 -17.139 -17.748  1.00 97.36           H  
ATOM   4710  CA  SER B 145      12.099 -15.914 -18.839  1.00 97.36           C  
ATOM   4711  HA  SER B 145      12.078 -15.742 -19.915  1.00 97.36           H  
ATOM   4712  C   SER B 145      11.870 -14.575 -18.118  1.00 97.36           C  
ATOM   4713  CB  SER B 145      10.963 -16.895 -18.522  1.00 97.36           C  
ATOM   4714  HB2 SER B 145      10.037 -16.516 -18.955  1.00 97.36           H  
ATOM   4715  HB3 SER B 145      11.181 -17.864 -18.969  1.00 97.36           H  
ATOM   4716  O   SER B 145      12.320 -14.409 -16.978  1.00 97.36           O  
ATOM   4717  OG  SER B 145      10.781 -17.043 -17.128  1.00 97.36           O  
ATOM   4718  HG  SER B 145      11.521 -17.559 -16.798  1.00 97.36           H  
ATOM   4719  N   PRO B 146      11.112 -13.631 -18.711  1.00 98.33           N  
ATOM   4720  CA  PRO B 146      10.615 -12.448 -18.013  1.00 98.33           C  
ATOM   4721  HA  PRO B 146      11.400 -12.025 -17.387  1.00 98.33           H  
ATOM   4722  C   PRO B 146       9.431 -12.830 -17.106  1.00 98.33           C  
ATOM   4723  CB  PRO B 146      10.280 -11.445 -19.122  1.00 98.33           C  
ATOM   4724  HB2 PRO B 146       9.513 -10.728 -18.828  1.00 98.33           H  
ATOM   4725  HB3 PRO B 146      11.188 -10.919 -19.417  1.00 98.33           H  
ATOM   4726  O   PRO B 146       8.294 -12.407 -17.314  1.00 98.33           O  
ATOM   4727  CG  PRO B 146       9.821 -12.345 -20.268  1.00 98.33           C  
ATOM   4728  HG2 PRO B 146       9.995 -11.879 -21.238  1.00 98.33           H  
ATOM   4729  HG3 PRO B 146       8.763 -12.574 -20.144  1.00 98.33           H  
ATOM   4730  CD  PRO B 146      10.655 -13.619 -20.095  1.00 98.33           C  
ATOM   4731  HD2 PRO B 146      11.518 -13.583 -20.759  1.00 98.33           H  
ATOM   4732  HD3 PRO B 146      10.044 -14.494 -20.315  1.00 98.33           H  
ATOM   4733  N   THR B 147       9.704 -13.667 -16.103  1.00 98.85           N  
ATOM   4734  H   THR B 147      10.652 -14.004 -16.017  1.00 98.85           H  
ATOM   4735  CA  THR B 147       8.755 -14.010 -15.040  1.00 98.85           C  
ATOM   4736  HA  THR B 147       7.747 -13.830 -15.416  1.00 98.85           H  
ATOM   4737  C   THR B 147       9.011 -13.109 -13.837  1.00 98.85           C  
ATOM   4738  CB  THR B 147       8.823 -15.494 -14.659  1.00 98.85           C  
ATOM   4739  HB  THR B 147       9.833 -15.733 -14.327  1.00 98.85           H  
ATOM   4740  O   THR B 147      10.105 -13.138 -13.273  1.00 98.85           O  
ATOM   4741  CG2 THR B 147       7.825 -15.881 -13.565  1.00 98.85           C  
ATOM   4742 HG21 THR B 147       8.031 -15.329 -12.648  1.00 98.85           H  
ATOM   4743 HG22 THR B 147       7.913 -16.946 -13.354  1.00 98.85           H  
ATOM   4744 HG23 THR B 147       6.807 -15.665 -13.891  1.00 98.85           H  
ATOM   4745  OG1 THR B 147       8.499 -16.286 -15.780  1.00 98.85           O  
ATOM   4746  HG1 THR B 147       9.314 -16.489 -16.244  1.00 98.85           H  
ATOM   4747  N   GLY B 148       8.031 -12.285 -13.464  1.00 98.88           N  
ATOM   4748  H   GLY B 148       7.155 -12.328 -13.966  1.00 98.88           H  
ATOM   4749  CA  GLY B 148       8.118 -11.405 -12.295  1.00 98.88           C  
ATOM   4750  HA2 GLY B 148       9.101 -10.935 -12.267  1.00 98.88           H  
ATOM   4751  HA3 GLY B 148       7.370 -10.616 -12.376  1.00 98.88           H  
ATOM   4752  C   GLY B 148       7.898 -12.156 -10.980  1.00 98.88           C  
ATOM   4753  O   GLY B 148       7.197 -13.169 -10.949  1.00 98.88           O  
ATOM   4754  N   VAL B 149       8.470 -11.653  -9.886  1.00 98.93           N  
ATOM   4755  H   VAL B 149       9.008 -10.803  -9.980  1.00 98.93           H  
ATOM   4756  CA  VAL B 149       8.352 -12.228  -8.538  1.00 98.93           C  
ATOM   4757  HA  VAL B 149       7.541 -12.956  -8.524  1.00 98.93           H  
ATOM   4758  C   VAL B 149       8.008 -11.118  -7.548  1.00 98.93           C  
ATOM   4759  CB  VAL B 149       9.647 -12.955  -8.115  1.00 98.93           C  
ATOM   4760  HB  VAL B 149      10.464 -12.237  -8.051  1.00 98.93           H  
ATOM   4761  O   VAL B 149       8.846 -10.273  -7.240  1.00 98.93           O  
ATOM   4762  CG1 VAL B 149       9.474 -13.617  -6.746  1.00 98.93           C  
ATOM   4763 HG11 VAL B 149       8.683 -14.367  -6.780  1.00 98.93           H  
ATOM   4764 HG12 VAL B 149       9.236 -12.867  -5.992  1.00 98.93           H  
ATOM   4765 HG13 VAL B 149      10.412 -14.092  -6.459  1.00 98.93           H  
ATOM   4766  CG2 VAL B 149      10.060 -14.053  -9.100  1.00 98.93           C  
ATOM   4767 HG21 VAL B 149       9.254 -14.778  -9.217  1.00 98.93           H  
ATOM   4768 HG22 VAL B 149      10.952 -14.558  -8.728  1.00 98.93           H  
ATOM   4769 HG23 VAL B 149      10.296 -13.619 -10.072  1.00 98.93           H  
ATOM   4770  N   PHE B 150       6.779 -11.138  -7.037  1.00 98.89           N  
ATOM   4771  H   PHE B 150       6.143 -11.856  -7.354  1.00 98.89           H  
ATOM   4772  CA  PHE B 150       6.231 -10.128  -6.133  1.00 98.89           C  
ATOM   4773  HA  PHE B 150       6.976  -9.355  -5.947  1.00 98.89           H  
ATOM   4774  C   PHE B 150       5.870 -10.784  -4.796  1.00 98.89           C  
ATOM   4775  CB  PHE B 150       5.023  -9.453  -6.804  1.00 98.89           C  
ATOM   4776  HB2 PHE B 150       4.254 -10.201  -6.999  1.00 98.89           H  
ATOM   4777  HB3 PHE B 150       4.601  -8.728  -6.108  1.00 98.89           H  
ATOM   4778  O   PHE B 150       4.897 -11.538  -4.710  1.00 98.89           O  
ATOM   4779  CG  PHE B 150       5.346  -8.738  -8.106  1.00 98.89           C  
ATOM   4780  CD1 PHE B 150       5.632  -7.360  -8.101  1.00 98.89           C  
ATOM   4781  HD1 PHE B 150       5.623  -6.810  -7.171  1.00 98.89           H  
ATOM   4782  CD2 PHE B 150       5.373  -9.450  -9.322  1.00 98.89           C  
ATOM   4783  HD2 PHE B 150       5.157 -10.508  -9.331  1.00 98.89           H  
ATOM   4784  CE1 PHE B 150       5.944  -6.699  -9.303  1.00 98.89           C  
ATOM   4785  HE1 PHE B 150       6.166  -5.642  -9.298  1.00 98.89           H  
ATOM   4786  CE2 PHE B 150       5.691  -8.791 -10.523  1.00 98.89           C  
ATOM   4787  HE2 PHE B 150       5.715  -9.338 -11.454  1.00 98.89           H  
ATOM   4788  CZ  PHE B 150       5.984  -7.416 -10.511  1.00 98.89           C  
ATOM   4789  HZ  PHE B 150       6.250  -6.913 -11.429  1.00 98.89           H  
ATOM   4790  N   VAL B 151       6.657 -10.518  -3.748  1.00 98.83           N  
ATOM   4791  H   VAL B 151       7.420  -9.868  -3.871  1.00 98.83           H  
ATOM   4792  CA  VAL B 151       6.480 -11.161  -2.432  1.00 98.83           C  
ATOM   4793  HA  VAL B 151       5.656 -11.871  -2.499  1.00 98.83           H  
ATOM   4794  C   VAL B 151       6.099 -10.127  -1.379  1.00 98.83           C  
ATOM   4795  CB  VAL B 151       7.711 -11.979  -1.987  1.00 98.83           C  
ATOM   4796  HB  VAL B 151       8.513 -11.305  -1.686  1.00 98.83           H  
ATOM   4797  O   VAL B 151       6.890  -9.250  -1.035  1.00 98.83           O  
ATOM   4798  CG1 VAL B 151       7.341 -12.890  -0.808  1.00 98.83           C  
ATOM   4799 HG11 VAL B 151       6.937 -12.302   0.016  1.00 98.83           H  
ATOM   4800 HG12 VAL B 151       6.597 -13.622  -1.120  1.00 98.83           H  
ATOM   4801 HG13 VAL B 151       8.229 -13.414  -0.455  1.00 98.83           H  
ATOM   4802  CG2 VAL B 151       8.241 -12.893  -3.098  1.00 98.83           C  
ATOM   4803 HG21 VAL B 151       9.074 -13.488  -2.723  1.00 98.83           H  
ATOM   4804 HG22 VAL B 151       8.598 -12.287  -3.931  1.00 98.83           H  
ATOM   4805 HG23 VAL B 151       7.450 -13.557  -3.448  1.00 98.83           H  
ATOM   4806  N   GLY B 152       4.882 -10.254  -0.856  1.00 98.84           N  
ATOM   4807  H   GLY B 152       4.262 -10.950  -1.243  1.00 98.84           H  
ATOM   4808  CA  GLY B 152       4.408  -9.504   0.296  1.00 98.84           C  
ATOM   4809  HA2 GLY B 152       4.675  -8.454   0.174  1.00 98.84           H  
ATOM   4810  HA3 GLY B 152       3.323  -9.588   0.352  1.00 98.84           H  
ATOM   4811  C   GLY B 152       4.997 -10.044   1.596  1.00 98.84           C  
ATOM   4812  O   GLY B 152       4.767 -11.201   1.949  1.00 98.84           O  
ATOM   4813  N   LEU B 153       5.739  -9.206   2.310  1.00 98.25           N  
ATOM   4814  H   LEU B 153       5.862  -8.265   1.966  1.00 98.25           H  
ATOM   4815  CA  LEU B 153       6.477  -9.557   3.524  1.00 98.25           C  
ATOM   4816  HA  LEU B 153       6.176 -10.542   3.880  1.00 98.25           H  
ATOM   4817  C   LEU B 153       6.181  -8.570   4.654  1.00 98.25           C  
ATOM   4818  CB  LEU B 153       7.980  -9.583   3.171  1.00 98.25           C  
ATOM   4819  HB2 LEU B 153       8.200  -8.734   2.523  1.00 98.25           H  
ATOM   4820  HB3 LEU B 153       8.585  -9.467   4.069  1.00 98.25           H  
ATOM   4821  O   LEU B 153       5.562  -7.530   4.435  1.00 98.25           O  
ATOM   4822  CG  LEU B 153       8.369 -10.898   2.476  1.00 98.25           C  
ATOM   4823  HG  LEU B 153       7.513 -11.291   1.928  1.00 98.25           H  
ATOM   4824  CD1 LEU B 153       9.494 -10.687   1.472  1.00 98.25           C  
ATOM   4825 HD11 LEU B 153       9.673 -11.632   0.960  1.00 98.25           H  
ATOM   4826 HD12 LEU B 153       9.182  -9.951   0.731  1.00 98.25           H  
ATOM   4827 HD13 LEU B 153      10.400 -10.351   1.976  1.00 98.25           H  
ATOM   4828  CD2 LEU B 153       8.810 -11.948   3.493  1.00 98.25           C  
ATOM   4829 HD21 LEU B 153       9.013 -12.893   2.988  1.00 98.25           H  
ATOM   4830 HD22 LEU B 153       9.712 -11.622   4.011  1.00 98.25           H  
ATOM   4831 HD23 LEU B 153       8.024 -12.097   4.234  1.00 98.25           H  
ATOM   4832  N   ILE B 154       6.652  -8.937   5.845  1.00 97.39           N  
ATOM   4833  H   ILE B 154       7.063  -9.857   5.909  1.00 97.39           H  
ATOM   4834  CA  ILE B 154       6.977  -8.060   6.976  1.00 97.39           C  
ATOM   4835  HA  ILE B 154       6.990  -7.020   6.649  1.00 97.39           H  
ATOM   4836  C   ILE B 154       8.380  -8.504   7.436  1.00 97.39           C  
ATOM   4837  CB  ILE B 154       5.935  -8.214   8.113  1.00 97.39           C  
ATOM   4838  HB  ILE B 154       5.839  -9.274   8.346  1.00 97.39           H  
ATOM   4839  O   ILE B 154       8.608  -9.717   7.508  1.00 97.39           O  
ATOM   4840  CG1 ILE B 154       4.562  -7.668   7.679  1.00 97.39           C  
ATOM   4841 HG12 ILE B 154       4.605  -6.579   7.687  1.00 97.39           H  
ATOM   4842 HG13 ILE B 154       4.348  -7.982   6.658  1.00 97.39           H  
ATOM   4843  CG2 ILE B 154       6.360  -7.467   9.389  1.00 97.39           C  
ATOM   4844 HG21 ILE B 154       5.622  -7.597  10.181  1.00 97.39           H  
ATOM   4845 HG22 ILE B 154       7.308  -7.845   9.770  1.00 97.39           H  
ATOM   4846 HG23 ILE B 154       6.469  -6.403   9.178  1.00 97.39           H  
ATOM   4847  CD1 ILE B 154       3.395  -8.151   8.550  1.00 97.39           C  
ATOM   4848 HD11 ILE B 154       3.404  -9.239   8.608  1.00 97.39           H  
ATOM   4849 HD12 ILE B 154       2.454  -7.831   8.103  1.00 97.39           H  
ATOM   4850 HD13 ILE B 154       3.464  -7.731   9.554  1.00 97.39           H  
ATOM   4851  N   PRO B 155       9.329  -7.600   7.737  1.00 96.91           N  
ATOM   4852  CA  PRO B 155      10.615  -7.981   8.324  1.00 96.91           C  
ATOM   4853  HA  PRO B 155      11.144  -8.620   7.618  1.00 96.91           H  
ATOM   4854  C   PRO B 155      10.436  -8.723   9.656  1.00 96.91           C  
ATOM   4855  CB  PRO B 155      11.398  -6.677   8.506  1.00 96.91           C  
ATOM   4856  HB2 PRO B 155      11.236  -6.275   9.506  1.00 96.91           H  
ATOM   4857  HB3 PRO B 155      12.463  -6.818   8.320  1.00 96.91           H  
ATOM   4858  O   PRO B 155       9.638  -8.314  10.495  1.00 96.91           O  
ATOM   4859  CG  PRO B 155      10.765  -5.737   7.484  1.00 96.91           C  
ATOM   4860  HG2 PRO B 155      11.206  -5.909   6.501  1.00 96.91           H  
ATOM   4861  HG3 PRO B 155      10.875  -4.695   7.784  1.00 96.91           H  
ATOM   4862  CD  PRO B 155       9.302  -6.173   7.463  1.00 96.91           C  
ATOM   4863  HD2 PRO B 155       8.868  -5.956   6.487  1.00 96.91           H  
ATOM   4864  HD3 PRO B 155       8.748  -5.660   8.249  1.00 96.91           H  
ATOM   4865  N   GLN B 156      11.178  -9.811   9.856  1.00 95.11           N  
ATOM   4866  H   GLN B 156      11.846 -10.089   9.150  1.00 95.11           H  
ATOM   4867  CA  GLN B 156      11.132 -10.627  11.072  1.00 95.11           C  
ATOM   4868  HA  GLN B 156      10.562 -10.112  11.846  1.00 95.11           H  
ATOM   4869  C   GLN B 156      12.548 -10.846  11.598  1.00 95.11           C  
ATOM   4870  CB  GLN B 156      10.465 -11.985  10.792  1.00 95.11           C  
ATOM   4871  HB2 GLN B 156      10.495 -12.586  11.701  1.00 95.11           H  
ATOM   4872  HB3 GLN B 156      11.038 -12.510  10.027  1.00 95.11           H  
ATOM   4873  O   GLN B 156      13.463 -11.135  10.828  1.00 95.11           O  
ATOM   4874  CG  GLN B 156       9.011 -11.873  10.315  1.00 95.11           C  
ATOM   4875  HG2 GLN B 156       8.977 -11.271   9.407  1.00 95.11           H  
ATOM   4876  HG3 GLN B 156       8.644 -12.864  10.048  1.00 95.11           H  
ATOM   4877  CD  GLN B 156       8.072 -11.276  11.351  1.00 95.11           C  
ATOM   4878  NE2 GLN B 156       7.160 -10.428  10.934  1.00 95.11           N  
ATOM   4879 HE21 GLN B 156       6.633  -9.954  11.653  1.00 95.11           H  
ATOM   4880 HE22 GLN B 156       7.215 -10.081   9.988  1.00 95.11           H  
ATOM   4881  OE1 GLN B 156       8.133 -11.565  12.537  1.00 95.11           O  
ATOM   4882  N   GLU B 157      12.739 -10.753  12.912  1.00 94.23           N  
ATOM   4883  H   GLU B 157      11.967 -10.495  13.510  1.00 94.23           H  
ATOM   4884  CA  GLU B 157      14.027 -11.072  13.527  1.00 94.23           C  
ATOM   4885  HA  GLU B 157      14.831 -10.572  12.987  1.00 94.23           H  
ATOM   4886  C   GLU B 157      14.287 -12.583  13.512  1.00 94.23           C  
ATOM   4887  CB  GLU B 157      14.062 -10.613  14.981  1.00 94.23           C  
ATOM   4888  HB2 GLU B 157      13.183 -10.998  15.500  1.00 94.23           H  
ATOM   4889  HB3 GLU B 157      14.947 -11.066  15.427  1.00 94.23           H  
ATOM   4890  O   GLU B 157      13.751 -13.316  14.349  1.00 94.23           O  
ATOM   4891  CG  GLU B 157      14.136  -9.103  15.202  1.00 94.23           C  
ATOM   4892  HG2 GLU B 157      13.261  -8.626  14.760  1.00 94.23           H  
ATOM   4893  HG3 GLU B 157      15.036  -8.709  14.729  1.00 94.23           H  
ATOM   4894  CD  GLU B 157      14.181  -8.849  16.711  1.00 94.23           C  
ATOM   4895  OE1 GLU B 157      13.471  -7.940  17.189  1.00 94.23           O  
ATOM   4896  OE2 GLU B 157      14.890  -9.620  17.406  1.00 94.23           O  
ATOM   4897  N   TYR B 158      15.153 -13.051  12.610  1.00 94.06           N  
ATOM   4898  H   TYR B 158      15.514 -12.417  11.911  1.00 94.06           H  
ATOM   4899  CA  TYR B 158      15.659 -14.423  12.624  1.00 94.06           C  
ATOM   4900  HA  TYR B 158      15.069 -14.997  13.339  1.00 94.06           H  
ATOM   4901  C   TYR B 158      17.118 -14.481  13.088  1.00 94.06           C  
ATOM   4902  CB  TYR B 158      15.473 -15.087  11.253  1.00 94.06           C  
ATOM   4903  HB2 TYR B 158      16.044 -14.521  10.516  1.00 94.06           H  
ATOM   4904  HB3 TYR B 158      14.424 -15.023  10.965  1.00 94.06           H  
ATOM   4905  O   TYR B 158      18.016 -13.976  12.420  1.00 94.06           O  
ATOM   4906  CG  TYR B 158      15.891 -16.551  11.202  1.00 94.06           C  
ATOM   4907  CD1 TYR B 158      16.756 -17.022  10.195  1.00 94.06           C  
ATOM   4908  HD1 TYR B 158      17.163 -16.341   9.463  1.00 94.06           H  
ATOM   4909  CD2 TYR B 158      15.403 -17.454  12.166  1.00 94.06           C  
ATOM   4910  HD2 TYR B 158      14.765 -17.098  12.961  1.00 94.06           H  
ATOM   4911  CE1 TYR B 158      17.078 -18.394  10.125  1.00 94.06           C  
ATOM   4912  HE1 TYR B 158      17.725 -18.765   9.345  1.00 94.06           H  
ATOM   4913  CE2 TYR B 158      15.738 -18.817  12.115  1.00 94.06           C  
ATOM   4914  HE2 TYR B 158      15.346 -19.495  12.859  1.00 94.06           H  
ATOM   4915  OH  TYR B 158      16.834 -20.628  11.009  1.00 94.06           O  
ATOM   4916  HH  TYR B 158      16.658 -21.043  11.856  1.00 94.06           H  
ATOM   4917  CZ  TYR B 158      16.562 -19.295  11.078  1.00 94.06           C  
ATOM   4918  N   GLY B 159      17.359 -15.159  14.214  1.00 91.93           N  
ATOM   4919  H   GLY B 159      16.569 -15.483  14.754  1.00 91.93           H  
ATOM   4920  CA  GLY B 159      18.707 -15.437  14.711  1.00 91.93           C  
ATOM   4921  HA2 GLY B 159      18.673 -16.285  15.396  1.00 91.93           H  
ATOM   4922  HA3 GLY B 159      19.320 -15.720  13.855  1.00 91.93           H  
ATOM   4923  C   GLY B 159      19.386 -14.259  15.438  1.00 91.93           C  
ATOM   4924  O   GLY B 159      18.706 -13.419  16.042  1.00 91.93           O  
ATOM   4925  N   PRO B 160      20.734 -14.226  15.459  1.00 91.00           N  
ATOM   4926  CA  PRO B 160      21.518 -13.130  16.035  1.00 91.00           C  
ATOM   4927  HA  PRO B 160      21.304 -13.053  17.101  1.00 91.00           H  
ATOM   4928  C   PRO B 160      21.236 -11.783  15.351  1.00 91.00           C  
ATOM   4929  CB  PRO B 160      22.990 -13.529  15.852  1.00 91.00           C  
ATOM   4930  HB2 PRO B 160      23.398 -13.060  14.957  1.00 91.00           H  
ATOM   4931  HB3 PRO B 160      23.590 -13.264  16.723  1.00 91.00           H  
ATOM   4932  O   PRO B 160      20.731 -11.746  14.234  1.00 91.00           O  
ATOM   4933  CG  PRO B 160      22.949 -15.042  15.656  1.00 91.00           C  
ATOM   4934  HG2 PRO B 160      23.797 -15.398  15.072  1.00 91.00           H  
ATOM   4935  HG3 PRO B 160      22.907 -15.538  16.626  1.00 91.00           H  
ATOM   4936  CD  PRO B 160      21.629 -15.240  14.919  1.00 91.00           C  
ATOM   4937  HD2 PRO B 160      21.768 -15.065  13.853  1.00 91.00           H
[truncated: 1,850,131 more chars]
