# Supplementary material for: Module-Based Polyketide Synthase Engineering for de Novo Polyketide Biosynthesis
Source: ACS Synth Biol. 2023 Oct 23;12(11):3148–55. doi: 10.1021/acssynbio.3c00282 (PMC10661043; doi:10.1021/acssynbio.3c00282)
Supplement: Supplementary file 2 — sb3c00282_si_002.zip [file sb3c00282_si_002.zip › Final_PKS_Structures/menzella_pdbs/rifM5_ACP_rapM2_KSAT_dimer.pdb]

ATOM      1  N   LEU A   1      15.526  13.596  59.831  1.00 60.10           N  
ATOM      2  H   LEU A   1      15.946  14.195  60.526  1.00 60.10           H  
ATOM      3  H2  LEU A   1      16.148  13.534  59.038  1.00 60.10           H  
ATOM      4  H3  LEU A   1      15.398  12.667  60.206  1.00 60.10           H  
ATOM      5  CA  LEU A   1      14.228  14.157  59.390  1.00 60.10           C  
ATOM      6  HA  LEU A   1      14.412  15.153  58.989  1.00 60.10           H  
ATOM      7  C   LEU A   1      13.265  14.401  60.551  1.00 60.10           C  
ATOM      8  CB  LEU A   1      13.619  13.335  58.246  1.00 60.10           C  
ATOM      9  HB2 LEU A   1      13.868  12.282  58.379  1.00 60.10           H  
ATOM     10  HB3 LEU A   1      12.532  13.417  58.270  1.00 60.10           H  
ATOM     11  O   LEU A   1      12.947  15.556  60.768  1.00 60.10           O  
ATOM     12  CG  LEU A   1      14.139  13.859  56.888  1.00 60.10           C  
ATOM     13  HG  LEU A   1      15.024  14.475  57.050  1.00 60.10           H  
ATOM     14  CD1 LEU A   1      14.548  12.708  55.982  1.00 60.10           C  
ATOM     15 HD11 LEU A   1      15.392  12.161  56.404  1.00 60.10           H  
ATOM     16 HD12 LEU A   1      14.837  13.089  55.003  1.00 60.10           H  
ATOM     17 HD13 LEU A   1      13.707  12.025  55.863  1.00 60.10           H  
ATOM     18  CD2 LEU A   1      13.082  14.708  56.191  1.00 60.10           C  
ATOM     19 HD21 LEU A   1      13.486  15.118  55.265  1.00 60.10           H  
ATOM     20 HD22 LEU A   1      12.208  14.104  55.949  1.00 60.10           H  
ATOM     21 HD23 LEU A   1      12.780  15.538  56.830  1.00 60.10           H  
ATOM     22  N   ALA A   2      12.871  13.393  61.341  1.00 63.83           N  
ATOM     23  H   ALA A   2      13.065  12.441  61.065  1.00 63.83           H  
ATOM     24  CA  ALA A   2      11.832  13.543  62.380  1.00 63.83           C  
ATOM     25  HA  ALA A   2      10.889  13.769  61.883  1.00 63.83           H  
ATOM     26  C   ALA A   2      12.053  14.663  63.427  1.00 63.83           C  
ATOM     27  CB  ALA A   2      11.680  12.188  63.082  1.00 63.83           C  
ATOM     28  HB1 ALA A   2      10.874  12.248  63.814  1.00 63.83           H  
ATOM     29  HB2 ALA A   2      12.603  11.915  63.596  1.00 63.83           H  
ATOM     30  HB3 ALA A   2      11.424  11.416  62.357  1.00 63.83           H  
ATOM     31  O   ALA A   2      11.088  15.257  63.891  1.00 63.83           O  
ATOM     32  N   GLY A   3      13.302  14.971  63.798  1.00 67.80           N  
ATOM     33  H   GLY A   3      14.064  14.419  63.430  1.00 67.80           H  
ATOM     34  CA  GLY A   3      13.613  16.052  64.749  1.00 67.80           C  
ATOM     35  HA2 GLY A   3      12.895  16.025  65.568  1.00 67.80           H  
ATOM     36  HA3 GLY A   3      14.606  15.886  65.166  1.00 67.80           H  
ATOM     37  C   GLY A   3      13.586  17.470  64.160  1.00 67.80           C  
ATOM     38  O   GLY A   3      13.790  18.428  64.898  1.00 67.80           O  
ATOM     39  N   LEU A   4      13.384  17.608  62.847  1.00 67.89           N  
ATOM     40  H   LEU A   4      13.100  16.797  62.317  1.00 67.89           H  
ATOM     41  CA  LEU A   4      13.301  18.898  62.162  1.00 67.89           C  
ATOM     42  HA  LEU A   4      13.835  19.655  62.735  1.00 67.89           H  
ATOM     43  C   LEU A   4      11.843  19.347  62.067  1.00 67.89           C  
ATOM     44  CB  LEU A   4      13.938  18.790  60.765  1.00 67.89           C  
ATOM     45  HB2 LEU A   4      13.442  17.986  60.221  1.00 67.89           H  
ATOM     46  HB3 LEU A   4      13.745  19.711  60.216  1.00 67.89           H  
ATOM     47  O   LEU A   4      10.950  18.515  61.887  1.00 67.89           O  
ATOM     48  CG  LEU A   4      15.453  18.535  60.770  1.00 67.89           C  
ATOM     49  HG  LEU A   4      15.681  17.681  61.408  1.00 67.89           H  
ATOM     50  CD1 LEU A   4      15.922  18.195  59.355  1.00 67.89           C  
ATOM     51 HD11 LEU A   4      15.380  17.329  58.975  1.00 67.89           H  
ATOM     52 HD12 LEU A   4      16.992  17.990  59.358  1.00 67.89           H  
ATOM     53 HD13 LEU A   4      15.731  19.041  58.695  1.00 67.89           H  
ATOM     54  CD2 LEU A   4      16.234  19.752  61.263  1.00 67.89           C  
ATOM     55 HD21 LEU A   4      17.306  19.564  61.189  1.00 67.89           H  
ATOM     56 HD22 LEU A   4      15.992  19.961  62.305  1.00 67.89           H  
ATOM     57 HD23 LEU A   4      15.987  20.625  60.660  1.00 67.89           H  
ATOM     58  N   ALA A   5      11.606  20.658  62.136  1.00 69.30           N  
ATOM     59  H   ALA A   5      12.380  21.303  62.200  1.00 69.30           H  
ATOM     60  CA  ALA A   5      10.290  21.210  61.846  1.00 69.30           C  
ATOM     61  HA  ALA A   5       9.581  20.722  62.514  1.00 69.30           H  
ATOM     62  C   ALA A   5       9.902  20.917  60.378  1.00 69.30           C  
ATOM     63  CB  ALA A   5      10.295  22.710  62.156  1.00 69.30           C  
ATOM     64  HB1 ALA A   5      11.000  23.223  61.502  1.00 69.30           H  
ATOM     65  HB2 ALA A   5      10.591  22.875  63.192  1.00 69.30           H  
ATOM     66  HB3 ALA A   5       9.301  23.129  62.001  1.00 69.30           H  
ATOM     67  O   ALA A   5      10.784  20.821  59.523  1.00 69.30           O  
ATOM     68  N   PRO A   6       8.606  20.796  60.038  1.00 62.04           N  
ATOM     69  CA  PRO A   6       8.169  20.377  58.699  1.00 62.04           C  
ATOM     70  HA  PRO A   6       8.469  19.341  58.544  1.00 62.04           H  
ATOM     71  C   PRO A   6       8.710  21.222  57.533  1.00 62.04           C  
ATOM     72  CB  PRO A   6       6.640  20.451  58.743  1.00 62.04           C  
ATOM     73  HB2 PRO A   6       6.185  19.694  58.104  1.00 62.04           H  
ATOM     74  HB3 PRO A   6       6.301  21.445  58.454  1.00 62.04           H  
ATOM     75  O   PRO A   6       8.949  20.696  56.448  1.00 62.04           O  
ATOM     76  CG  PRO A   6       6.311  20.219  60.215  1.00 62.04           C  
ATOM     77  HG2 PRO A   6       5.353  20.660  60.491  1.00 62.04           H  
ATOM     78  HG3 PRO A   6       6.315  19.149  60.423  1.00 62.04           H  
ATOM     79  CD  PRO A   6       7.472  20.884  60.945  1.00 62.04           C  
ATOM     80  HD2 PRO A   6       7.651  20.356  61.882  1.00 62.04           H  
ATOM     81  HD3 PRO A   6       7.238  21.931  61.137  1.00 62.04           H  
ATOM     82  N   ALA A   7       8.910  22.526  57.743  1.00 68.02           N  
ATOM     83  H   ALA A   7       8.717  22.909  58.657  1.00 68.02           H  
ATOM     84  CA  ALA A   7       9.499  23.409  56.736  1.00 68.02           C  
ATOM     85  HA  ALA A   7       8.976  23.272  55.790  1.00 68.02           H  
ATOM     86  C   ALA A   7      10.979  23.076  56.493  1.00 68.02           C  
ATOM     87  CB  ALA A   7       9.305  24.860  57.189  1.00 68.02           C  
ATOM     88  HB1 ALA A   7       9.821  25.035  58.132  1.00 68.02           H  
ATOM     89  HB2 ALA A   7       9.719  25.530  56.436  1.00 68.02           H  
ATOM     90  HB3 ALA A   7       8.243  25.077  57.306  1.00 68.02           H  
ATOM     91  O   ALA A   7      11.390  22.893  55.349  1.00 68.02           O  
ATOM     92  N   ASP A   8      11.749  22.894  57.567  1.00 76.64           N  
ATOM     93  H   ASP A   8      11.363  23.070  58.484  1.00 76.64           H  
ATOM     94  CA  ASP A   8      13.161  22.513  57.494  1.00 76.64           C  
ATOM     95  HA  ASP A   8      13.693  23.235  56.873  1.00 76.64           H  
ATOM     96  C   ASP A   8      13.341  21.121  56.869  1.00 76.64           C  
ATOM     97  CB  ASP A   8      13.780  22.532  58.899  1.00 76.64           C  
ATOM     98  HB2 ASP A   8      13.283  21.778  59.509  1.00 76.64           H  
ATOM     99  HB3 ASP A   8      14.833  22.261  58.824  1.00 76.64           H  
ATOM    100  O   ASP A   8      14.324  20.875  56.171  1.00 76.64           O  
ATOM    101  CG  ASP A   8      13.675  23.882  59.609  1.00 76.64           C  
ATOM    102  OD1 ASP A   8      13.770  24.922  58.923  1.00 76.64           O  
ATOM    103  OD2 ASP A   8      13.467  23.843  60.843  1.00 76.64           O  
ATOM    104  N   GLN A   9      12.372  20.215  57.069  1.00 77.09           N  
ATOM    105  H   GLN A   9      11.612  20.472  57.682  1.00 77.09           H  
ATOM    106  CA  GLN A   9      12.346  18.914  56.394  1.00 77.09           C  
ATOM    107  HA  GLN A   9      13.272  18.383  56.614  1.00 77.09           H  
ATOM    108  C   GLN A   9      12.262  19.065  54.870  1.00 77.09           C  
ATOM    109  CB  GLN A   9      11.158  18.063  56.871  1.00 77.09           C  
ATOM    110  HB2 GLN A   9      10.233  18.615  56.708  1.00 77.09           H  
ATOM    111  HB3 GLN A   9      11.111  17.163  56.257  1.00 77.09           H  
ATOM    112  O   GLN A   9      13.015  18.406  54.155  1.00 77.09           O  
ATOM    113  CG  GLN A   9      11.230  17.634  58.342  1.00 77.09           C  
ATOM    114  HG2 GLN A   9      12.091  16.981  58.489  1.00 77.09           H  
ATOM    115  HG3 GLN A   9      11.363  18.507  58.980  1.00 77.09           H  
ATOM    116  CD  GLN A   9       9.974  16.895  58.795  1.00 77.09           C  
ATOM    117  NE2 GLN A   9       9.840  16.602  60.067  1.00 77.09           N  
ATOM    118 HE21 GLN A   9       8.979  16.138  60.320  1.00 77.09           H  
ATOM    119 HE22 GLN A   9      10.439  17.035  60.756  1.00 77.09           H  
ATOM    120  OE1 GLN A   9       9.083  16.575  58.029  1.00 77.09           O  
ATOM    121  N   LEU A  10      11.368  19.925  54.366  1.00 80.18           N  
ATOM    122  H   LEU A  10      10.816  20.482  55.002  1.00 80.18           H  
ATOM    123  CA  LEU A  10      11.214  20.132  52.925  1.00 80.18           C  
ATOM    124  HA  LEU A  10      11.137  19.149  52.459  1.00 80.18           H  
ATOM    125  C   LEU A  10      12.437  20.822  52.319  1.00 80.18           C  
ATOM    126  CB  LEU A  10       9.930  20.924  52.632  1.00 80.18           C  
ATOM    127  HB2 LEU A  10      10.001  21.897  53.119  1.00 80.18           H  
ATOM    128  HB3 LEU A  10       9.080  20.393  53.061  1.00 80.18           H  
ATOM    129  O   LEU A  10      12.894  20.396  51.264  1.00 80.18           O  
ATOM    130  CG  LEU A  10       9.681  21.145  51.125  1.00 80.18           C  
ATOM    131  HG  LEU A  10      10.508  21.707  50.691  1.00 80.18           H  
ATOM    132  CD1 LEU A  10       9.518  19.830  50.359  1.00 80.18           C  
ATOM    133 HD11 LEU A  10      10.439  19.249  50.402  1.00 80.18           H  
ATOM    134 HD12 LEU A  10       8.702  19.240  50.776  1.00 80.18           H  
ATOM    135 HD13 LEU A  10       9.329  20.042  49.306  1.00 80.18           H  
ATOM    136  CD2 LEU A  10       8.406  21.966  50.929  1.00 80.18           C  
ATOM    137 HD21 LEU A  10       8.261  22.163  49.867  1.00 80.18           H  
ATOM    138 HD22 LEU A  10       7.545  21.426  51.324  1.00 80.18           H  
ATOM    139 HD23 LEU A  10       8.509  22.920  51.446  1.00 80.18           H  
ATOM    140  N   THR A  11      12.982  21.845  52.979  1.00 80.11           N  
ATOM    141  H   THR A  11      12.524  22.203  53.805  1.00 80.11           H  
ATOM    142  CA  THR A  11      14.198  22.533  52.516  1.00 80.11           C  
ATOM    143  HA  THR A  11      14.011  22.969  51.535  1.00 80.11           H  
ATOM    144  C   THR A  11      15.359  21.553  52.376  1.00 80.11           C  
ATOM    145  CB  THR A  11      14.579  23.664  53.479  1.00 80.11           C  
ATOM    146  HB  THR A  11      14.825  23.243  54.454  1.00 80.11           H  
ATOM    147  O   THR A  11      15.984  21.492  51.321  1.00 80.11           O  
ATOM    148  CG2 THR A  11      15.755  24.497  52.977  1.00 80.11           C  
ATOM    149 HG21 THR A  11      15.530  24.906  51.992  1.00 80.11           H  
ATOM    150 HG22 THR A  11      15.955  25.314  53.670  1.00 80.11           H  
ATOM    151 HG23 THR A  11      16.653  23.883  52.901  1.00 80.11           H  
ATOM    152  OG1 THR A  11      13.485  24.540  53.624  1.00 80.11           O  
ATOM    153  HG1 THR A  11      13.678  25.122  54.363  1.00 80.11           H  
ATOM    154  N   LEU A  12      15.579  20.704  53.390  1.00 81.40           N  
ATOM    155  H   LEU A  12      15.023  20.794  54.227  1.00 81.40           H  
ATOM    156  CA  LEU A  12      16.610  19.665  53.351  1.00 81.40           C  
ATOM    157  HA  LEU A  12      17.581  20.148  53.238  1.00 81.40           H  
ATOM    158  C   LEU A  12      16.422  18.708  52.160  1.00 81.40           C  
ATOM    159  CB  LEU A  12      16.558  18.895  54.683  1.00 81.40           C  
ATOM    160  HB2 LEU A  12      16.623  19.601  55.511  1.00 81.40           H  
ATOM    161  HB3 LEU A  12      15.590  18.398  54.748  1.00 81.40           H  
ATOM    162  O   LEU A  12      17.393  18.327  51.508  1.00 81.40           O  
ATOM    163  CG  LEU A  12      17.669  17.840  54.838  1.00 81.40           C  
ATOM    164  HG  LEU A  12      17.782  17.264  53.919  1.00 81.40           H  
ATOM    165  CD1 LEU A  12      19.008  18.490  55.191  1.00 81.40           C  
ATOM    166 HD11 LEU A  12      19.773  17.722  55.306  1.00 81.40           H  
ATOM    167 HD12 LEU A  12      18.920  19.066  56.112  1.00 81.40           H  
ATOM    168 HD13 LEU A  12      19.311  19.156  54.384  1.00 81.40           H  
ATOM    169  CD2 LEU A  12      17.301  16.854  55.948  1.00 81.40           C  
ATOM    170 HD21 LEU A  12      18.089  16.107  56.042  1.00 81.40           H  
ATOM    171 HD22 LEU A  12      16.367  16.356  55.686  1.00 81.40           H  
ATOM    172 HD23 LEU A  12      17.182  17.394  56.887  1.00 81.40           H  
ATOM    173  N   LEU A  13      15.180  18.309  51.877  1.00 88.38           N  
ATOM    174  H   LEU A  13      14.421  18.657  52.446  1.00 88.38           H  
ATOM    175  CA  LEU A  13      14.872  17.400  50.772  1.00 88.38           C  
ATOM    176  HA  LEU A  13      15.612  16.600  50.761  1.00 88.38           H  
ATOM    177  C   LEU A  13      14.966  18.076  49.405  1.00 88.38           C  
ATOM    178  CB  LEU A  13      13.481  16.793  50.988  1.00 88.38           C  
ATOM    179  HB2 LEU A  13      13.153  16.309  50.068  1.00 88.38           H  
ATOM    180  HB3 LEU A  13      12.777  17.595  51.210  1.00 88.38           H  
ATOM    181  O   LEU A  13      15.388  17.440  48.445  1.00 88.38           O  
ATOM    182  CG  LEU A  13      13.464  15.757  52.122  1.00 88.38           C  
ATOM    183  HG  LEU A  13      13.943  16.159  53.015  1.00 88.38           H  
ATOM    184  CD1 LEU A  13      12.022  15.428  52.454  1.00 88.38           C  
ATOM    185 HD11 LEU A  13      11.979  14.621  53.186  1.00 88.38           H  
ATOM    186 HD12 LEU A  13      11.547  16.315  52.872  1.00 88.38           H  
ATOM    187 HD13 LEU A  13      11.511  15.127  51.540  1.00 88.38           H  
ATOM    188  CD2 LEU A  13      14.168  14.454  51.736  1.00 88.38           C  
ATOM    189 HD21 LEU A  13      14.062  13.724  52.539  1.00 88.38           H  
ATOM    190 HD22 LEU A  13      13.725  14.046  50.828  1.00 88.38           H  
ATOM    191 HD23 LEU A  13      15.231  14.631  51.571  1.00 88.38           H  
ATOM    192  N   LEU A  14      14.618  19.354  49.301  1.00 87.31           N  
ATOM    193  H   LEU A  14      14.266  19.829  50.120  1.00 87.31           H  
ATOM    194  CA  LEU A  14      14.763  20.113  48.065  1.00 87.31           C  
ATOM    195  HA  LEU A  14      14.327  19.535  47.251  1.00 87.31           H  
ATOM    196  C   LEU A  14      16.230  20.316  47.710  1.00 87.31           C  
ATOM    197  CB  LEU A  14      14.010  21.440  48.210  1.00 87.31           C  
ATOM    198  HB2 LEU A  14      14.471  22.026  49.006  1.00 87.31           H  
ATOM    199  HB3 LEU A  14      12.985  21.220  48.507  1.00 87.31           H  
ATOM    200  O   LEU A  14      16.615  20.082  46.566  1.00 87.31           O  
ATOM    201  CG  LEU A  14      13.986  22.285  46.925  1.00 87.31           C  
ATOM    202  HG  LEU A  14      14.991  22.625  46.674  1.00 87.31           H  
ATOM    203  CD1 LEU A  14      13.415  21.497  45.745  1.00 87.31           C  
ATOM    204 HD11 LEU A  14      12.562  20.913  46.090  1.00 87.31           H  
ATOM    205 HD12 LEU A  14      14.170  20.813  45.359  1.00 87.31           H  
ATOM    206 HD13 LEU A  14      13.107  22.165  44.941  1.00 87.31           H  
ATOM    207  CD2 LEU A  14      13.105  23.507  47.181  1.00 87.31           C  
ATOM    208 HD21 LEU A  14      12.107  23.192  47.487  1.00 87.31           H  
ATOM    209 HD22 LEU A  14      13.548  24.115  47.970  1.00 87.31           H  
ATOM    210 HD23 LEU A  14      13.016  24.110  46.277  1.00 87.31           H  
ATOM    211  N   ASP A  15      17.053  20.668  48.694  1.00 84.00           N  
ATOM    212  H   ASP A  15      16.673  20.899  49.601  1.00 84.00           H  
ATOM    213  CA  ASP A  15      18.498  20.753  48.509  1.00 84.00           C  
ATOM    214  HA  ASP A  15      18.712  21.430  47.682  1.00 84.00           H  
ATOM    215  C   ASP A  15      19.088  19.391  48.124  1.00 84.00           C  
ATOM    216  CB  ASP A  15      19.156  21.311  49.778  1.00 84.00           C  
ATOM    217  HB2 ASP A  15      18.777  20.776  50.649  1.00 84.00           H  
ATOM    218  HB3 ASP A  15      20.229  21.132  49.717  1.00 84.00           H  
ATOM    219  O   ASP A  15      19.917  19.324  47.216  1.00 84.00           O  
ATOM    220  CG  ASP A  15      18.947  22.821  49.959  1.00 84.00           C  
ATOM    221  OD1 ASP A  15      18.659  23.512  48.950  1.00 84.00           O  
ATOM    222  OD2 ASP A  15      19.138  23.280  51.108  1.00 84.00           O  
ATOM    223  N   LEU A  16      18.608  18.292  48.727  1.00 88.76           N  
ATOM    224  H   LEU A  16      17.960  18.411  49.492  1.00 88.76           H  
ATOM    225  CA  LEU A  16      18.990  16.936  48.322  1.00 88.76           C  
ATOM    226  HA  LEU A  16      20.073  16.858  48.416  1.00 88.76           H  
ATOM    227  C   LEU A  16      18.643  16.668  46.852  1.00 88.76           C  
ATOM    228  CB  LEU A  16      18.332  15.897  49.252  1.00 88.76           C  
ATOM    229  HB2 LEU A  16      18.683  16.061  50.271  1.00 88.76           H  
ATOM    230  HB3 LEU A  16      17.254  16.054  49.244  1.00 88.76           H  
ATOM    231  O   LEU A  16      19.506  16.215  46.102  1.00 88.76           O  
ATOM    232  CG  LEU A  16      18.596  14.433  48.850  1.00 88.76           C  
ATOM    233  HG  LEU A  16      18.304  14.271  47.812  1.00 88.76           H  
ATOM    234  CD1 LEU A  16      20.073  14.064  49.008  1.00 88.76           C  
ATOM    235 HD11 LEU A  16      20.224  13.030  48.700  1.00 88.76           H  
ATOM    236 HD12 LEU A  16      20.683  14.703  48.369  1.00 88.76           H  
ATOM    237 HD13 LEU A  16      20.379  14.189  50.047  1.00 88.76           H  
ATOM    238  CD2 LEU A  16      17.749  13.493  49.708  1.00 88.76           C  
ATOM    239 HD21 LEU A  16      16.694  13.733  49.577  1.00 88.76           H  
ATOM    240 HD22 LEU A  16      17.908  12.460  49.396  1.00 88.76           H  
ATOM    241 HD23 LEU A  16      18.014  13.601  50.759  1.00 88.76           H  
ATOM    242  N   VAL A  17      17.407  16.944  46.428  1.00 91.67           N  
ATOM    243  H   VAL A  17      16.741  17.314  47.091  1.00 91.67           H  
ATOM    244  CA  VAL A  17      16.976  16.691  45.048  1.00 91.67           C  
ATOM    245  HA  VAL A  17      17.190  15.650  44.804  1.00 91.67           H  
ATOM    246  C   VAL A  17      17.775  17.542  44.068  1.00 91.67           C  
ATOM    247  CB  VAL A  17      15.467  16.914  44.866  1.00 91.67           C  
ATOM    248  HB  VAL A  17      15.188  17.905  45.223  1.00 91.67           H  
ATOM    249  O   VAL A  17      18.335  16.996  43.123  1.00 91.67           O  
ATOM    250  CG1 VAL A  17      15.075  16.777  43.393  1.00 91.67           C  
ATOM    251 HG11 VAL A  17      15.471  17.607  42.807  1.00 91.67           H  
ATOM    252 HG12 VAL A  17      13.988  16.775  43.311  1.00 91.67           H  
ATOM    253 HG13 VAL A  17      15.469  15.845  42.988  1.00 91.67           H  
ATOM    254  CG2 VAL A  17      14.660  15.854  45.622  1.00 91.67           C  
ATOM    255 HG21 VAL A  17      13.598  16.094  45.561  1.00 91.67           H  
ATOM    256 HG22 VAL A  17      14.832  14.872  45.181  1.00 91.67           H  
ATOM    257 HG23 VAL A  17      14.950  15.817  46.672  1.00 91.67           H  
ATOM    258  N   ARG A  18      17.899  18.854  44.297  1.00 88.53           N  
ATOM    259  H   ARG A  18      17.464  19.238  45.124  1.00 88.53           H  
ATOM    260  CA  ARG A  18      18.692  19.739  43.427  1.00 88.53           C  
ATOM    261  HA  ARG A  18      18.293  19.717  42.413  1.00 88.53           H  
ATOM    262  C   ARG A  18      20.147  19.295  43.339  1.00 88.53           C  
ATOM    263  CB  ARG A  18      18.674  21.170  43.953  1.00 88.53           C  
ATOM    264  HB2 ARG A  18      19.008  21.154  44.991  1.00 88.53           H  
ATOM    265  HB3 ARG A  18      19.388  21.755  43.375  1.00 88.53           H  
ATOM    266  O   ARG A  18      20.715  19.330  42.254  1.00 88.53           O  
ATOM    267  CG  ARG A  18      17.315  21.868  43.869  1.00 88.53           C  
ATOM    268  HG2 ARG A  18      16.552  21.283  44.382  1.00 88.53           H  
ATOM    269  HG3 ARG A  18      17.015  22.006  42.830  1.00 88.53           H  
ATOM    270  CD  ARG A  18      17.478  23.217  44.571  1.00 88.53           C  
ATOM    271  HD2 ARG A  18      18.065  23.083  45.479  1.00 88.53           H  
ATOM    272  HD3 ARG A  18      16.505  23.587  44.892  1.00 88.53           H  
ATOM    273  NE  ARG A  18      18.129  24.204  43.696  1.00 88.53           N  
ATOM    274  HE  ARG A  18      18.293  23.958  42.730  1.00 88.53           H  
ATOM    275  NH1 ARG A  18      18.336  25.893  45.226  1.00 88.53           N  
ATOM    276 HH11 ARG A  18      18.021  25.262  45.949  1.00 88.53           H  
ATOM    277 HH12 ARG A  18      18.656  26.820  45.465  1.00 88.53           H  
ATOM    278  NH2 ARG A  18      19.039  26.189  43.120  1.00 88.53           N  
ATOM    279 HH21 ARG A  18      19.141  25.800  42.193  1.00 88.53           H  
ATOM    280 HH22 ARG A  18      19.321  27.142  43.301  1.00 88.53           H  
ATOM    281  CZ  ARG A  18      18.501  25.423  44.021  1.00 88.53           C  
ATOM    282  N   ALA A  19      20.743  18.856  44.449  1.00 87.18           N  
ATOM    283  H   ALA A  19      20.240  18.894  45.324  1.00 87.18           H  
ATOM    284  CA  ALA A  19      22.106  18.338  44.455  1.00 87.18           C  
ATOM    285  HA  ALA A  19      22.762  19.077  43.995  1.00 87.18           H  
ATOM    286  C   ALA A  19      22.239  17.051  43.629  1.00 87.18           C  
ATOM    287  CB  ALA A  19      22.558  18.129  45.904  1.00 87.18           C  
ATOM    288  HB1 ALA A  19      23.586  17.766  45.917  1.00 87.18           H  
ATOM    289  HB2 ALA A  19      22.508  19.072  46.447  1.00 87.18           H  
ATOM    290  HB3 ALA A  19      21.915  17.400  46.398  1.00 87.18           H  
ATOM    291  O   ALA A  19      23.198  16.918  42.871  1.00 87.18           O  
ATOM    292  N   GLN A  20      21.283  16.118  43.725  1.00 92.19           N  
ATOM    293  H   GLN A  20      20.512  16.268  44.360  1.00 92.19           H  
ATOM    294  CA  GLN A  20      21.302  14.907  42.896  1.00 92.19           C  
ATOM    295  HA  GLN A  20      22.299  14.469  42.951  1.00 92.19           H  
ATOM    296  C   GLN A  20      21.070  15.220  41.420  1.00 92.19           C  
ATOM    297  CB  GLN A  20      20.273  13.873  43.378  1.00 92.19           C  
ATOM    298  HB2 GLN A  20      19.282  14.326  43.398  1.00 92.19           H  
ATOM    299  HB3 GLN A  20      20.253  13.048  42.667  1.00 92.19           H  
ATOM    300  O   GLN A  20      21.756  14.670  40.566  1.00 92.19           O  
ATOM    301  CG  GLN A  20      20.587  13.293  44.763  1.00 92.19           C  
ATOM    302  HG2 GLN A  20      20.472  14.073  45.516  1.00 92.19           H  
ATOM    303  HG3 GLN A  20      19.865  12.508  44.991  1.00 92.19           H  
ATOM    304  CD  GLN A  20      21.985  12.699  44.896  1.00 92.19           C  
ATOM    305  NE2 GLN A  20      22.529  12.688  46.092  1.00 92.19           N  
ATOM    306 HE21 GLN A  20      23.461  12.306  46.159  1.00 92.19           H  
ATOM    307 HE22 GLN A  20      22.038  13.103  46.871  1.00 92.19           H  
ATOM    308  OE1 GLN A  20      22.619  12.229  43.961  1.00 92.19           O  
ATOM    309  N   VAL A  21      20.157  16.138  41.119  1.00 88.24           N  
ATOM    310  H   VAL A  21      19.604  16.525  41.871  1.00 88.24           H  
ATOM    311  CA  VAL A  21      19.880  16.597  39.757  1.00 88.24           C  
ATOM    312  HA  VAL A  21      19.628  15.738  39.135  1.00 88.24           H  
ATOM    313  C   VAL A  21      21.110  17.252  39.142  1.00 88.24           C  
ATOM    314  CB  VAL A  21      18.692  17.565  39.781  1.00 88.24           C  
ATOM    315  HB  VAL A  21      18.862  18.319  40.550  1.00 88.24           H  
ATOM    316  O   VAL A  21      21.502  16.895  38.036  1.00 88.24           O  
ATOM    317  CG1 VAL A  21      18.512  18.277  38.441  1.00 88.24           C  
ATOM    318 HG11 VAL A  21      19.204  19.116  38.362  1.00 88.24           H  
ATOM    319 HG12 VAL A  21      17.494  18.648  38.323  1.00 88.24           H  
ATOM    320 HG13 VAL A  21      18.769  17.586  37.639  1.00 88.24           H  
ATOM    321  CG2 VAL A  21      17.413  16.805  40.133  1.00 88.24           C  
ATOM    322 HG21 VAL A  21      16.676  17.515  40.510  1.00 88.24           H  
ATOM    323 HG22 VAL A  21      17.586  16.073  40.922  1.00 88.24           H  
ATOM    324 HG23 VAL A  21      17.041  16.277  39.256  1.00 88.24           H  
ATOM    325  N   ALA A  22      21.764  18.143  39.889  1.00 84.93           N  
ATOM    326  H   ALA A  22      21.379  18.407  40.784  1.00 84.93           H  
ATOM    327  CA  ALA A  22      23.010  18.771  39.475  1.00 84.93           C  
ATOM    328  HA  ALA A  22      22.834  19.335  38.559  1.00 84.93           H  
ATOM    329  C   ALA A  22      24.076  17.717  39.179  1.00 84.93           C  
ATOM    330  CB  ALA A  22      23.480  19.724  40.581  1.00 84.93           C  
ATOM    331  HB1 ALA A  22      23.582  19.189  41.525  1.00 84.93           H  
ATOM    332  HB2 ALA A  22      22.765  20.536  40.710  1.00 84.93           H  
ATOM    333  HB3 ALA A  22      24.450  20.147  40.320  1.00 84.93           H  
ATOM    334  O   ALA A  22      24.705  17.756  38.128  1.00 84.93           O  
ATOM    335  N   ALA A  23      24.234  16.738  40.073  1.00 85.66           N  
ATOM    336  H   ALA A  23      23.691  16.767  40.925  1.00 85.66           H  
ATOM    337  CA  ALA A  23      25.224  15.686  39.914  1.00 85.66           C  
ATOM    338  HA  ALA A  23      26.194  16.156  39.750  1.00 85.66           H  
ATOM    339  C   ALA A  23      24.956  14.773  38.705  1.00 85.66           C  
ATOM    340  CB  ALA A  23      25.287  14.888  41.219  1.00 85.66           C  
ATOM    341  HB1 ALA A  23      25.479  15.564  42.053  1.00 85.66           H  
ATOM    342  HB2 ALA A  23      26.104  14.170  41.153  1.00 85.66           H  
ATOM    343  HB3 ALA A  23      24.343  14.369  41.384  1.00 85.66           H  
ATOM    344  O   ALA A  23      25.914  14.305  38.096  1.00 85.66           O  
ATOM    345  N   VAL A  24      23.690  14.514  38.363  1.00 83.94           N  
ATOM    346  H   VAL A  24      22.951  14.905  38.929  1.00 83.94           H  
ATOM    347  CA  VAL A  24      23.312  13.705  37.192  1.00 83.94           C  
ATOM    348  HA  VAL A  24      23.967  12.836  37.126  1.00 83.94           H  
ATOM    349  C   VAL A  24      23.497  14.480  35.887  1.00 83.94           C  
ATOM    350  CB  VAL A  24      21.867  13.200  37.331  1.00 83.94           C  
ATOM    351  HB  VAL A  24      21.208  14.034  37.572  1.00 83.94           H  
ATOM    352  O   VAL A  24      24.043  13.937  34.934  1.00 83.94           O  
ATOM    353  CG1 VAL A  24      21.362  12.530  36.055  1.00 83.94           C  
ATOM    354 HG11 VAL A  24      22.058  11.758  35.728  1.00 83.94           H  
ATOM    355 HG12 VAL A  24      20.386  12.084  36.244  1.00 83.94           H  
ATOM    356 HG13 VAL A  24      21.252  13.274  35.266  1.00 83.94           H  
ATOM    357  CG2 VAL A  24      21.770  12.151  38.441  1.00 83.94           C  
ATOM    358 HG21 VAL A  24      22.170  12.548  39.374  1.00 83.94           H  
ATOM    359 HG22 VAL A  24      20.725  11.877  38.589  1.00 83.94           H  
ATOM    360 HG23 VAL A  24      22.342  11.269  38.153  1.00 83.94           H  
ATOM    361  N   LEU A  25      23.103  15.754  35.848  1.00 77.81           N  
ATOM    362  H   LEU A  25      22.641  16.144  36.657  1.00 77.81           H  
ATOM    363  CA  LEU A  25      23.248  16.612  34.664  1.00 77.81           C  
ATOM    364  HA  LEU A  25      23.077  16.011  33.771  1.00 77.81           H  
ATOM    365  C   LEU A  25      24.663  17.199  34.494  1.00 77.81           C  
ATOM    366  CB  LEU A  25      22.188  17.722  34.717  1.00 77.81           C  
ATOM    367  HB2 LEU A  25      22.383  18.422  33.905  1.00 77.81           H  
ATOM    368  HB3 LEU A  25      22.304  18.266  35.654  1.00 77.81           H  
ATOM    369  O   LEU A  25      24.922  17.947  33.554  1.00 77.81           O  
ATOM    370  CG  LEU A  25      20.729  17.250  34.590  1.00 77.81           C  
ATOM    371  HG  LEU A  25      20.490  16.561  35.400  1.00 77.81           H  
ATOM    372  CD1 LEU A  25      19.843  18.488  34.723  1.00 77.81           C  
ATOM    373 HD11 LEU A  25      19.855  18.846  35.752  1.00 77.81           H  
ATOM    374 HD12 LEU A  25      20.217  19.279  34.073  1.00 77.81           H  
ATOM    375 HD13 LEU A  25      18.824  18.259  34.410  1.00 77.81           H  
ATOM    376  CD2 LEU A  25      20.440  16.559  33.256  1.00 77.81           C  
ATOM    377 HD21 LEU A  25      19.382  16.305  33.189  1.00 77.81           H  
ATOM    378 HD22 LEU A  25      21.010  15.634  33.170  1.00 77.81           H  
ATOM    379 HD23 LEU A  25      20.692  17.222  32.429  1.00 77.81           H  
ATOM    380  N   GLY A  26      25.591  16.886  35.402  1.00 77.09           N  
ATOM    381  H   GLY A  26      25.320  16.271  36.156  1.00 77.09           H  
ATOM    382  CA  GLY A  26      26.977  17.359  35.341  1.00 77.09           C  
ATOM    383  HA2 GLY A  26      27.355  17.224  34.327  1.00 77.09           H  
ATOM    384  HA3 GLY A  26      27.577  16.750  36.017  1.00 77.09           H  
ATOM    385  C   GLY A  26      27.172  18.829  35.732  1.00 77.09           C  
ATOM    386  O   GLY A  26      28.175  19.439  35.359  1.00 77.09           O  
ATOM    387  N   HIS A  27      26.245  19.418  36.487  1.00 80.20           N  
ATOM    388  H   HIS A  27      25.478  18.846  36.811  1.00 80.20           H  
ATOM    389  CA  HIS A  27      26.408  20.752  37.060  1.00 80.20           C  
ATOM    390  HA  HIS A  27      26.878  21.386  36.308  1.00 80.20           H  
ATOM    391  C   HIS A  27      27.333  20.736  38.292  1.00 80.20           C  
ATOM    392  CB  HIS A  27      25.041  21.360  37.390  1.00 80.20           C  
ATOM    393  HB2 HIS A  27      24.551  20.737  38.137  1.00 80.20           H  
ATOM    394  HB3 HIS A  27      25.199  22.345  37.830  1.00 80.20           H  
ATOM    395  O   HIS A  27      27.372  19.769  39.052  1.00 80.20           O  
ATOM    396  CG  HIS A  27      24.120  21.514  36.205  1.00 80.20           C  
ATOM    397  CD2 HIS A  27      22.814  21.112  36.132  1.00 80.20           C  
ATOM    398  HD2 HIS A  27      22.252  20.615  36.909  1.00 80.20           H  
ATOM    399  ND1 HIS A  27      24.427  22.096  34.994  1.00 80.20           N  
ATOM    400  HD1 HIS A  27      25.341  22.394  34.684  1.00 80.20           H  
ATOM    401  CE1 HIS A  27      23.333  22.040  34.216  1.00 80.20           C  
ATOM    402  HE1 HIS A  27      23.274  22.374  33.191  1.00 80.20           H  
ATOM    403  NE2 HIS A  27      22.322  21.464  34.877  1.00 80.20           N  
ATOM    404  N   ALA A  28      28.074  21.830  38.508  1.00 76.17           N  
ATOM    405  H   ALA A  28      27.999  22.596  37.855  1.00 76.17           H  
ATOM    406  CA  ALA A  28      29.082  21.927  39.571  1.00 76.17           C  
ATOM    407  HA  ALA A  28      29.727  21.049  39.518  1.00 76.17           H  
ATOM    408  C   ALA A  28      28.490  21.967  40.990  1.00 76.17           C  
ATOM    409  CB  ALA A  28      29.932  23.177  39.309  1.00 76.17           C  
ATOM    410  HB1 ALA A  28      29.311  24.071  39.366  1.00 76.17           H  
ATOM    411  HB2 ALA A  28      30.392  23.114  38.323  1.00 76.17           H  
ATOM    412  HB3 ALA A  28      30.717  23.245  40.062  1.00 76.17           H  
ATOM    413  O   ALA A  28      29.095  21.454  41.932  1.00 76.17           O  
ATOM    414  N   ASP A  29      27.320  22.581  41.149  1.00 77.75           N  
ATOM    415  H   ASP A  29      26.847  22.963  40.343  1.00 77.75           H  
ATOM    416  CA  ASP A  29      26.601  22.645  42.413  1.00 77.75           C  
ATOM    417  HA  ASP A  29      26.819  21.734  42.971  1.00 77.75           H  
ATOM    418  C   ASP A  29      25.080  22.668  42.188  1.00 77.75           C  
ATOM    419  CB  ASP A  29      27.107  23.835  43.257  1.00 77.75           C  
ATOM    420  HB2 ASP A  29      28.183  23.733  43.400  1.00 77.75           H  
ATOM    421  HB3 ASP A  29      26.646  23.781  44.243  1.00 77.75           H  
ATOM    422  O   ASP A  29      24.582  22.843  41.073  1.00 77.75           O  
ATOM    423  CG  ASP A  29      26.808  25.214  42.667  1.00 77.75           C  
ATOM    424  OD1 ASP A  29      25.690  25.387  42.138  1.00 77.75           O  
ATOM    425  OD2 ASP A  29      27.642  26.124  42.828  1.00 77.75           O  
ATOM    426  N   ALA A  30      24.332  22.495  43.276  1.00 76.90           N  
ATOM    427  H   ALA A  30      24.802  22.365  44.161  1.00 76.90           H  
ATOM    428  CA  ALA A  30      22.872  22.514  43.273  1.00 76.90           C  
ATOM    429  HA  ALA A  30      22.508  21.767  42.568  1.00 76.90           H  
ATOM    430  C   ALA A  30      22.268  23.873  42.863  1.00 76.90           C  
ATOM    431  CB  ALA A  30      22.417  22.123  44.685  1.00 76.90           C  
ATOM    432  HB1 ALA A  30      21.330  22.058  44.718  1.00 76.90           H  
ATOM    433  HB2 ALA A  30      22.839  21.158  44.964  1.00 76.90           H  
ATOM    434  HB3 ALA A  30      22.742  22.875  45.404  1.00 76.90           H  
ATOM    435  O   ALA A  30      21.087  23.930  42.518  1.00 76.90           O  
ATOM    436  N   SER A  31      23.037  24.971  42.908  1.00 76.51           N  
ATOM    437  H   SER A  31      24.038  24.861  42.981  1.00 76.51           H  
ATOM    438  CA  SER A  31      22.537  26.321  42.621  1.00 76.51           C  
ATOM    439  HA  SER A  31      21.608  26.448  43.178  1.00 76.51           H  
ATOM    440  C   SER A  31      22.200  26.513  41.143  1.00 76.51           C  
ATOM    441  CB  SER A  31      23.498  27.406  43.125  1.00 76.51           C  
ATOM    442  HB2 SER A  31      22.936  28.333  43.235  1.00 76.51           H  
ATOM    443  HB3 SER A  31      23.887  27.125  44.104  1.00 76.51           H  
ATOM    444  O   SER A  31      21.248  27.229  40.835  1.00 76.51           O  
ATOM    445  OG  SER A  31      24.569  27.655  42.245  1.00 76.51           O  
ATOM    446  HG  SER A  31      25.107  26.862  42.179  1.00 76.51           H  
ATOM    447  N   ALA A  32      22.891  25.791  40.254  1.00 76.00           N  
ATOM    448  H   ALA A  32      23.682  25.263  40.593  1.00 76.00           H  
ATOM    449  CA  ALA A  32      22.608  25.761  38.819  1.00 76.00           C  
ATOM    450  HA  ALA A  32      22.596  26.783  38.440  1.00 76.00           H  
ATOM    451  C   ALA A  32      21.249  25.123  38.478  1.00 76.00           C  
ATOM    452  CB  ALA A  32      23.747  24.995  38.141  1.00 76.00           C  
ATOM    453  HB1 ALA A  32      23.772  23.975  38.523  1.00 76.00           H  
ATOM    454  HB2 ALA A  32      24.699  25.484  38.347  1.00 76.00           H  
ATOM    455  HB3 ALA A  32      23.581  24.969  37.064  1.00 76.00           H  
ATOM    456  O   ALA A  32      20.686  25.383  37.418  1.00 76.00           O  
ATOM    457  N   VAL A  33      20.702  24.302  39.377  1.00 81.80           N  
ATOM    458  H   VAL A  33      21.191  24.154  40.249  1.00 81.80           H  
ATOM    459  CA  VAL A  33      19.422  23.622  39.174  1.00 81.80           C  
ATOM    460  HA  VAL A  33      19.255  23.478  38.107  1.00 81.80           H  
ATOM    461  C   VAL A  33      18.305  24.486  39.728  1.00 81.80           C  
ATOM    462  CB  VAL A  33      19.426  22.238  39.833  1.00 81.80           C  
ATOM    463  HB  VAL A  33      19.623  22.338  40.900  1.00 81.80           H  
ATOM    464  O   VAL A  33      18.205  24.677  40.941  1.00 81.80           O  
ATOM    465  CG1 VAL A  33      18.082  21.523  39.654  1.00 81.80           C  
ATOM    466 HG11 VAL A  33      17.284  22.092  40.129  1.00 81.80           H  
ATOM    467 HG12 VAL A  33      17.855  21.404  38.594  1.00 81.80           H  
ATOM    468 HG13 VAL A  33      18.122  20.542  40.129  1.00 81.80           H  
ATOM    469  CG2 VAL A  33      20.522  21.374  39.216  1.00 81.80           C  
ATOM    470 HG21 VAL A  33      21.499  21.842  39.338  1.00 81.80           H  
ATOM    471 HG22 VAL A  33      20.330  21.229  38.152  1.00 81.80           H  
ATOM    472 HG23 VAL A  33      20.531  20.411  39.725  1.00 81.80           H  
ATOM    473  N   ARG A  34      17.434  24.987  38.859  1.00 78.03           N  
ATOM    474  H   ARG A  34      17.572  24.786  37.878  1.00 78.03           H  
ATOM    475  CA  ARG A  34      16.212  25.684  39.270  1.00 78.03           C  
ATOM    476  HA  ARG A  34      16.453  26.414  40.042  1.00 78.03           H  
ATOM    477  C   ARG A  34      15.207  24.697  39.866  1.00 78.03           C  
ATOM    478  CB  ARG A  34      15.629  26.414  38.067  1.00 78.03           C  
ATOM    479  HB2 ARG A  34      15.601  25.707  37.237  1.00 78.03           H  
ATOM    480  HB3 ARG A  34      14.613  26.729  38.304  1.00 78.03           H  
ATOM    481  O   ARG A  34      15.064  23.580  39.382  1.00 78.03           O  
ATOM    482  CG  ARG A  34      16.473  27.628  37.653  1.00 78.03           C  
ATOM    483  HG2 ARG A  34      17.459  27.293  37.331  1.00 78.03           H  
ATOM    484  HG3 ARG A  34      16.592  28.299  38.503  1.00 78.03           H  
ATOM    485  CD  ARG A  34      15.812  28.390  36.502  1.00 78.03           C  
ATOM    486  HD2 ARG A  34      15.661  27.710  35.664  1.00 78.03           H  
ATOM    487  HD3 ARG A  34      16.495  29.180  36.186  1.00 78.03           H  
ATOM    488  NE  ARG A  34      14.513  28.958  36.914  1.00 78.03           N  
ATOM    489  HE  ARG A  34      13.919  28.381  37.492  1.00 78.03           H  
ATOM    490  NH1 ARG A  34      14.608  30.965  35.799  1.00 78.03           N  
ATOM    491 HH11 ARG A  34      14.146  31.819  35.520  1.00 78.03           H  
ATOM    492 HH12 ARG A  34      15.490  30.691  35.391  1.00 78.03           H  
ATOM    493  NH2 ARG A  34      12.802  30.420  37.026  1.00 78.03           N  
ATOM    494 HH21 ARG A  34      12.273  29.737  37.550  1.00 78.03           H  
ATOM    495 HH22 ARG A  34      12.327  31.267  36.749  1.00 78.03           H  
ATOM    496  CZ  ARG A  34      13.987  30.117  36.577  1.00 78.03           C  
ATOM    497  N   VAL A  35      14.524  25.106  40.932  1.00 78.01           N  
ATOM    498  H   VAL A  35      14.574  26.085  41.176  1.00 78.01           H  
ATOM    499  CA  VAL A  35      13.603  24.246  41.708  1.00 78.01           C  
ATOM    500  HA  VAL A  35      14.107  23.301  41.915  1.00 78.01           H  
ATOM    501  C   VAL A  35      12.318  23.892  40.958  1.00 78.01           C  
ATOM    502  CB  VAL A  35      13.241  24.914  43.048  1.00 78.01           C  
ATOM    503  HB  VAL A  35      12.438  24.350  43.520  1.00 78.01           H  
ATOM    504  O   VAL A  35      11.674  22.885  41.245  1.00 78.01           O  
ATOM    505  CG1 VAL A  35      14.446  24.851  43.980  1.00 78.01           C  
ATOM    506 HG11 VAL A  35      14.240  25.399  44.900  1.00 78.01           H  
ATOM    507 HG12 VAL A  35      15.326  25.282  43.503  1.00 78.01           H  
ATOM    508 HG13 VAL A  35      14.616  23.800  44.213  1.00 78.01           H  
ATOM    509  CG2 VAL A  35      12.793  26.376  42.932  1.00 78.01           C  
ATOM    510 HG21 VAL A  35      13.593  27.013  42.553  1.00 78.01           H  
ATOM    511 HG22 VAL A  35      12.482  26.743  43.910  1.00 78.01           H  
ATOM    512 HG23 VAL A  35      11.936  26.448  42.262  1.00 78.01           H  
ATOM    513  N   ASP A  36      11.979  24.746  40.007  1.00 74.97           N  
ATOM    514  H   ASP A  36      12.565  25.566  39.939  1.00 74.97           H  
ATOM    515  CA  ASP A  36      10.741  24.863  39.252  1.00 74.97           C  
ATOM    516  HA  ASP A  36       9.980  24.234  39.713  1.00 74.97           H  
ATOM    517  C   ASP A  36      10.887  24.380  37.799  1.00 74.97           C  
ATOM    518  CB  ASP A  36      10.266  26.339  39.351  1.00 74.97           C  
ATOM    519  HB2 ASP A  36       9.449  26.491  38.646  1.00 74.97           H  
ATOM    520  HB3 ASP A  36       9.857  26.487  40.350  1.00 74.97           H  
ATOM    521  O   ASP A  36       9.886  24.032  37.175  1.00 74.97           O  
ATOM    522  CG  ASP A  36      11.350  27.432  39.130  1.00 74.97           C  
ATOM    523  OD1 ASP A  36      12.468  27.323  39.693  1.00 74.97           O  
ATOM    524  OD2 ASP A  36      11.112  28.415  38.392  1.00 74.97           O  
ATOM    525  N   THR A  37      12.115  24.289  37.275  1.00 76.14           N  
ATOM    526  H   THR A  37      12.906  24.526  37.857  1.00 76.14           H  
ATOM    527  CA  THR A  37      12.378  23.807  35.911  1.00 76.14           C  
ATOM    528  HA  THR A  37      11.710  24.338  35.232  1.00 76.14           H  
ATOM    529  C   THR A  37      12.070  22.322  35.795  1.00 76.14           C  
ATOM    530  CB  THR A  37      13.821  24.097  35.476  1.00 76.14           C  
ATOM    531  HB  THR A  37      14.518  23.651  36.185  1.00 76.14           H  
ATOM    532  O   THR A  37      12.535  21.515  36.606  1.00 76.14           O  
ATOM    533  CG2 THR A  37      14.158  23.630  34.062  1.00 76.14           C  
ATOM    534 HG21 THR A  37      13.418  23.991  33.348  1.00 76.14           H  
ATOM    535 HG22 THR A  37      15.145  23.991  33.776  1.00 76.14           H  
ATOM    536 HG23 THR A  37      14.179  22.540  34.029  1.00 76.14           H  
ATOM    537  OG1 THR A  37      14.000  25.494  35.454  1.00 76.14           O  
ATOM    538  HG1 THR A  37      13.517  25.815  34.688  1.00 76.14           H  
ATOM    539  N   ALA A  38      11.291  21.966  34.774  1.00 73.90           N  
ATOM    540  H   ALA A  38      10.959  22.659  34.119  1.00 73.90           H  
ATOM    541  CA  ALA A  38      10.981  20.578  34.501  1.00 73.90           C  
ATOM    542  HA  ALA A  38      10.578  20.170  35.428  1.00 73.90           H  
ATOM    543  C   ALA A  38      12.251  19.804  34.119  1.00 73.90           C  
ATOM    544  CB  ALA A  38       9.893  20.484  33.429  1.00 73.90           C  
ATOM    545  HB1 ALA A  38       9.611  19.441  33.282  1.00 73.90           H  
ATOM    546  HB2 ALA A  38      10.263  20.889  32.487  1.00 73.90           H  
ATOM    547  HB3 ALA A  38       9.014  21.048  33.738  1.00 73.90           H  
ATOM    548  O   ALA A  38      13.125  20.318  33.423  1.00 73.90           O  
ATOM    549  N   PHE A  39      12.353  18.546  34.531  1.00 79.78           N  
ATOM    550  H   PHE A  39      11.627  18.186  35.134  1.00 79.78           H  
ATOM    551  CA  PHE A  39      13.514  17.705  34.281  1.00 79.78           C  
ATOM    552  HA  PHE A  39      14.393  18.192  34.702  1.00 79.78           H  
ATOM    553  C   PHE A  39      13.799  17.553  32.783  1.00 79.78           C  
ATOM    554  CB  PHE A  39      13.284  16.359  34.978  1.00 79.78           C  
ATOM    555  HB2 PHE A  39      12.317  15.970  34.660  1.00 79.78           H  
ATOM    556  HB3 PHE A  39      14.052  15.662  34.643  1.00 79.78           H  
ATOM    557  O   PHE A  39      14.946  17.681  32.366  1.00 79.78           O  
ATOM    558  CG  PHE A  39      13.337  16.398  36.499  1.00 79.78           C  
ATOM    559  CD1 PHE A  39      14.400  17.055  37.139  1.00 79.78           C  
ATOM    560  HD1 PHE A  39      15.156  17.566  36.562  1.00 79.78           H  
ATOM    561  CD2 PHE A  39      12.369  15.746  37.289  1.00 79.78           C  
ATOM    562  HD2 PHE A  39      11.538  15.239  36.821  1.00 79.78           H  
ATOM    563  CE1 PHE A  39      14.471  17.091  38.536  1.00 79.78           C  
ATOM    564  HE1 PHE A  39      15.251  17.682  38.994  1.00 79.78           H  
ATOM    565  CE2 PHE A  39      12.512  15.693  38.688  1.00 79.78           C  
ATOM    566  HE2 PHE A  39      11.828  15.112  39.289  1.00 79.78           H  
ATOM    567  CZ  PHE A  39      13.548  16.389  39.319  1.00 79.78           C  
ATOM    568  HZ  PHE A  39      13.628  16.387  40.396  1.00 79.78           H  
ATOM    569  N   LYS A  40      12.767  17.400  31.947  1.00 65.94           N  
ATOM    570  H   LYS A  40      11.840  17.337  32.342  1.00 65.94           H  
ATOM    571  CA  LYS A  40      12.933  17.345  30.486  1.00 65.94           C  
ATOM    572  HA  LYS A  40      13.568  16.495  30.237  1.00 65.94           H  
ATOM    573  C   LYS A  40      13.646  18.589  29.930  1.00 65.94           C  
ATOM    574  CB  LYS A  40      11.555  17.145  29.846  1.00 65.94           C  
ATOM    575  HB2 LYS A  40      11.073  16.281  30.303  1.00 65.94           H  
ATOM    576  HB3 LYS A  40      10.941  18.026  30.033  1.00 65.94           H  
ATOM    577  O   LYS A  40      14.570  18.454  29.136  1.00 65.94           O  
ATOM    578  CG  LYS A  40      11.659  16.908  28.334  1.00 65.94           C  
ATOM    579  HG2 LYS A  40      12.242  16.007  28.146  1.00 65.94           H  
ATOM    580  HG3 LYS A  40      12.155  17.757  27.861  1.00 65.94           H  
ATOM    581  CD  LYS A  40      10.265  16.756  27.722  1.00 65.94           C  
ATOM    582  HD2 LYS A  40       9.768  15.890  28.158  1.00 65.94           H  
ATOM    583  HD3 LYS A  40       9.687  17.654  27.943  1.00 65.94           H  
ATOM    584  CE  LYS A  40      10.386  16.587  26.206  1.00 65.94           C  
ATOM    585  HE2 LYS A  40      10.935  15.668  25.999  1.00 65.94           H  
ATOM    586  HE3 LYS A  40      10.972  17.420  25.818  1.00 65.94           H  
ATOM    587  NZ  LYS A  40       9.051  16.561  25.559  1.00 65.94           N  
ATOM    588  HZ1 LYS A  40       8.499  15.789  25.906  1.00 65.94           H  
ATOM    589  HZ2 LYS A  40       8.561  17.422  25.756  1.00 65.94           H  
ATOM    590  HZ3 LYS A  40       9.140  16.477  24.557  1.00 65.94           H  
ATOM    591  N   ASP A  41      13.271  19.780  30.394  1.00 71.43           N  
ATOM    592  H   ASP A  41      12.517  19.829  31.063  1.00 71.43           H  
ATOM    593  CA  ASP A  41      13.863  21.048  29.940  1.00 71.43           C  
ATOM    594  HA  ASP A  41      13.980  21.019  28.856  1.00 71.43           H  
ATOM    595  C   ASP A  41      15.247  21.298  30.551  1.00 71.43           C  
ATOM    596  CB  ASP A  41      12.932  22.215  30.286  1.00 71.43           C  
ATOM    597  HB2 ASP A  41      12.864  22.301  31.371  1.00 71.43           H  
ATOM    598  HB3 ASP A  41      13.366  23.139  29.903  1.00 71.43           H  
ATOM    599  O   ASP A  41      16.082  21.977  29.957  1.00 71.43           O  
ATOM    600  CG  ASP A  41      11.527  22.059  29.703  1.00 71.43           C  
ATOM    601  OD1 ASP A  41      11.400  21.511  28.584  1.00 71.43           O  
ATOM    602  OD2 ASP A  41      10.583  22.445  30.425  1.00 71.43           O  
ATOM    603  N   ALA A  42      15.519  20.714  31.722  1.00 71.58           N  
ATOM    604  H   ALA A  42      14.774  20.216  32.188  1.00 71.58           H  
ATOM    605  CA  ALA A  42      16.851  20.697  32.317  1.00 71.58           C  
ATOM    606  HA  ALA A  42      17.265  21.703  32.245  1.00 71.58           H  
ATOM    607  C   ALA A  42      17.832  19.768  31.567  1.00 71.58           C  
ATOM    608  CB  ALA A  42      16.721  20.346  33.805  1.00 71.58           C  
ATOM    609  HB1 ALA A  42      16.012  21.020  34.286  1.00 71.58           H  
ATOM    610  HB2 ALA A  42      17.693  20.452  34.287  1.00 71.58           H  
ATOM    611  HB3 ALA A  42      16.375  19.318  33.916  1.00 71.58           H  
ATOM    612  O   ALA A  42      19.019  19.767  31.881  1.00 71.58           O  
ATOM    613  N   GLY A  43      17.362  19.002  30.573  1.00 69.89           N  
ATOM    614  H   GLY A  43      16.383  19.077  30.337  1.00 69.89           H  
ATOM    615  CA  GLY A  43      18.182  18.103  29.759  1.00 69.89           C  
ATOM    616  HA2 GLY A  43      17.817  18.143  28.733  1.00 69.89           H  
ATOM    617  HA3 GLY A  43      19.221  18.435  29.765  1.00 69.89           H  
ATOM    618  C   GLY A  43      18.147  16.643  30.202  1.00 69.89           C  
ATOM    619  O   GLY A  43      19.017  15.876  29.796  1.00 69.89           O  
ATOM    620  N   PHE A  44      17.168  16.242  31.022  1.00 72.42           N  
ATOM    621  H   PHE A  44      16.463  16.902  31.318  1.00 72.42           H  
ATOM    622  CA  PHE A  44      16.993  14.830  31.344  1.00 72.42           C  
ATOM    623  HA  PHE A  44      17.973  14.438  31.614  1.00 72.42           H  
ATOM    624  C   PHE A  44      16.492  14.042  30.131  1.00 72.42           C  
ATOM    625  CB  PHE A  44      16.070  14.602  32.543  1.00 72.42           C  
ATOM    626  HB2 PHE A  44      15.739  13.563  32.517  1.00 72.42           H  
ATOM    627  HB3 PHE A  44      15.168  15.206  32.445  1.00 72.42           H  
ATOM    628  O   PHE A  44      15.408  14.287  29.600  1.00 72.42           O  
ATOM    629  CG  PHE A  44      16.731  14.836  33.881  1.00 72.42           C  
ATOM    630  CD1 PHE A  44      17.235  13.741  34.595  1.00 72.42           C  
ATOM    631  HD1 PHE A  44      17.151  12.754  34.166  1.00 72.42           H  
ATOM    632  CD2 PHE A  44      16.880  16.125  34.408  1.00 72.42           C  
ATOM    633  HD2 PHE A  44      16.561  16.989  33.845  1.00 72.42           H  
ATOM    634  CE1 PHE A  44      17.893  13.933  35.816  1.00 72.42           C  
ATOM    635  HE1 PHE A  44      18.334  13.080  36.311  1.00 72.42           H  
ATOM    636  CE2 PHE A  44      17.477  16.314  35.657  1.00 72.42           C  
ATOM    637  HE2 PHE A  44      17.544  17.324  36.035  1.00 72.42           H  
ATOM    638  CZ  PHE A  44      18.007  15.220  36.360  1.00 72.42           C  
ATOM    639  HZ  PHE A  44      18.519  15.362  37.300  1.00 72.42           H  
ATOM    640  N   ASP A  45      17.278  13.045  29.760  1.00 56.22           N  
ATOM    641  H   ASP A  45      18.140  12.951  30.278  1.00 56.22           H  
ATOM    642  CA  ASP A  45      16.918  11.917  28.914  1.00 56.22           C  
ATOM    643  HA  ASP A  45      16.024  12.170  28.343  1.00 56.22           H  
ATOM    644  C   ASP A  45      16.585  10.674  29.767  1.00 56.22           C  
ATOM    645  CB  ASP A  45      18.060  11.673  27.910  1.00 56.22           C  
ATOM    646  HB2 ASP A  45      17.766  10.878  27.225  1.00 56.22           H  
ATOM    647  HB3 ASP A  45      18.193  12.578  27.317  1.00 56.22           H  
ATOM    648  O   ASP A  45      16.558  10.708  31.001  1.00 56.22           O  
ATOM    649  CG  ASP A  45      19.407  11.296  28.548  1.00 56.22           C  
ATOM    650  OD1 ASP A  45      19.418  10.807  29.708  1.00 56.22           O  
ATOM    651  OD2 ASP A  45      20.429  11.455  27.855  1.00 56.22           O  
ATOM    652  N   SER A  46      16.321   9.539  29.120  1.00 50.12           N  
ATOM    653  H   SER A  46      16.295   9.538  28.110  1.00 50.12           H  
ATOM    654  CA  SER A  46      15.948   8.306  29.818  1.00 50.12           C  
ATOM    655  HA  SER A  46      15.074   8.514  30.435  1.00 50.12           H  
ATOM    656  C   SER A  46      17.048   7.772  30.750  1.00 50.12           C  
ATOM    657  CB  SER A  46      15.557   7.239  28.793  1.00 50.12           C  
ATOM    658  HB2 SER A  46      15.137   6.379  29.315  1.00 50.12           H  
ATOM    659  HB3 SER A  46      16.438   6.927  28.231  1.00 50.12           H  
ATOM    660  O   SER A  46      16.733   7.232  31.812  1.00 50.12           O  
ATOM    661  OG  SER A  46      14.583   7.754  27.904  1.00 50.12           O  
ATOM    662  HG  SER A  46      13.797   7.205  27.946  1.00 50.12           H  
ATOM    663  N   LEU A  47      18.328   7.948  30.399  1.00 56.92           N  
ATOM    664  H   LEU A  47      18.533   8.541  29.607  1.00 56.92           H  
ATOM    665  CA  LEU A  47      19.457   7.456  31.194  1.00 56.92           C  
ATOM    666  HA  LEU A  47      19.253   6.425  31.484  1.00 56.92           H  
ATOM    667  C   LEU A  47      19.623   8.288  32.469  1.00 56.92           C  
ATOM    668  CB  LEU A  47      20.734   7.503  30.333  1.00 56.92           C  
ATOM    669  HB2 LEU A  47      20.953   8.543  30.092  1.00 56.92           H  
ATOM    670  HB3 LEU A  47      20.557   6.981  29.393  1.00 56.92           H  
ATOM    671  O   LEU A  47      19.659   7.756  33.582  1.00 56.92           O  
ATOM    672  CG  LEU A  47      21.961   6.882  31.029  1.00 56.92           C  
ATOM    673  HG  LEU A  47      22.028   7.236  32.058  1.00 56.92           H  
ATOM    674  CD1 LEU A  47      21.880   5.354  31.034  1.00 56.92           C  
ATOM    675 HD11 LEU A  47      21.816   4.980  30.012  1.00 56.92           H  
ATOM    676 HD12 LEU A  47      20.999   5.028  31.587  1.00 56.92           H  
ATOM    677 HD13 LEU A  47      22.767   4.942  31.514  1.00 56.92           H  
ATOM    678  CD2 LEU A  47      23.246   7.293  30.313  1.00 56.92           C  
ATOM    679 HD21 LEU A  47      23.336   8.379  30.327  1.00 56.92           H  
ATOM    680 HD22 LEU A  47      24.108   6.864  30.824  1.00 56.92           H  
ATOM    681 HD23 LEU A  47      23.222   6.951  29.278  1.00 56.92           H  
ATOM    682  N   THR A  48      19.667   9.606  32.306  1.00 72.35           N  
ATOM    683  H   THR A  48      19.612   9.968  31.364  1.00 72.35           H  
ATOM    684  CA  THR A  48      19.751  10.556  33.418  1.00 72.35           C  
ATOM    685  HA  THR A  48      20.626  10.314  34.021  1.00 72.35           H  
ATOM    686  C   THR A  48      18.527  10.449  34.329  1.00 72.35           C  
ATOM    687  CB  THR A  48      19.914  11.990  32.900  1.00 72.35           C  
ATOM    688  HB  THR A  48      19.776  12.689  33.724  1.00 72.35           H  
ATOM    689  O   THR A  48      18.660  10.531  35.552  1.00 72.35           O  
ATOM    690  CG2 THR A  48      21.276  12.240  32.262  1.00 72.35           C  
ATOM    691 HG21 THR A  48      21.429  11.575  31.412  1.00 72.35           H  
ATOM    692 HG22 THR A  48      21.327  13.272  31.913  1.00 72.35           H  
ATOM    693 HG23 THR A  48      22.066  12.076  32.994  1.00 72.35           H  
ATOM    694  OG1 THR A  48      18.953  12.253  31.924  1.00 72.35           O  
ATOM    695  HG1 THR A  48      19.180  11.732  31.151  1.00 72.35           H  
ATOM    696  N   ALA A  49      17.337  10.169  33.786  1.00 69.09           N  
ATOM    697  H   ALA A  49      17.245  10.196  32.781  1.00 69.09           H  
ATOM    698  CA  ALA A  49      16.141   9.976  34.598  1.00 69.09           C  
ATOM    699  HA  ALA A  49      16.049  10.859  35.229  1.00 69.09           H  
ATOM    700  C   ALA A  49      16.248   8.748  35.523  1.00 69.09           C  
ATOM    701  CB  ALA A  49      14.920   9.894  33.675  1.00 69.09           C  
ATOM    702  HB1 ALA A  49      15.041   9.077  32.963  1.00 69.09           H  
ATOM    703  HB2 ALA A  49      14.016   9.720  34.259  1.00 69.09           H  
ATOM    704  HB3 ALA A  49      14.813  10.828  33.124  1.00 69.09           H  
ATOM    705  O   ALA A  49      15.969   8.832  36.727  1.00 69.09           O  
ATOM    706  N   VAL A  50      16.715   7.615  34.989  1.00 66.36           N  
ATOM    707  H   VAL A  50      16.927   7.608  34.001  1.00 66.36           H  
ATOM    708  CA  VAL A  50      16.981   6.399  35.772  1.00 66.36           C  
ATOM    709  HA  VAL A  50      16.075   6.131  36.317  1.00 66.36           H  
ATOM    710  C   VAL A  50      18.074   6.643  36.813  1.00 66.36           C  
ATOM    711  CB  VAL A  50      17.348   5.231  34.832  1.00 66.36           C  
ATOM    712  HB  VAL A  50      18.086   5.567  34.104  1.00 66.36           H  
ATOM    713  O   VAL A  50      17.954   6.177  37.952  1.00 66.36           O  
ATOM    714  CG1 VAL A  50      17.933   4.024  35.581  1.00 66.36           C  
ATOM    715 HG11 VAL A  50      18.930   4.272  35.943  1.00 66.36           H  
ATOM    716 HG12 VAL A  50      17.283   3.765  36.417  1.00 66.36           H  
ATOM    717 HG13 VAL A  50      18.022   3.179  34.899  1.00 66.36           H  
ATOM    718  CG2 VAL A  50      16.099   4.747  34.085  1.00 66.36           C  
ATOM    719 HG21 VAL A  50      15.656   5.570  33.524  1.00 66.36           H  
ATOM    720 HG22 VAL A  50      16.373   3.971  33.370  1.00 66.36           H  
ATOM    721 HG23 VAL A  50      15.358   4.356  34.781  1.00 66.36           H  
ATOM    722  N   GLU A  51      19.121   7.391  36.465  1.00 71.16           N  
ATOM    723  H   GLU A  51      19.196   7.714  35.511  1.00 71.16           H  
ATOM    724  CA  GLU A  51      20.204   7.697  37.394  1.00 71.16           C  
ATOM    725  HA  GLU A  51      20.539   6.752  37.821  1.00 71.16           H  
ATOM    726  C   GLU A  51      19.734   8.572  38.560  1.00 71.16           C  
ATOM    727  CB  GLU A  51      21.397   8.318  36.657  1.00 71.16           C  
ATOM    728  HB2 GLU A  51      21.179   9.349  36.378  1.00 71.16           H  
ATOM    729  HB3 GLU A  51      21.605   7.731  35.762  1.00 71.16           H  
ATOM    730  O   GLU A  51      20.022   8.248  39.718  1.00 71.16           O  
ATOM    731  CG  GLU A  51      22.611   8.259  37.593  1.00 71.16           C  
ATOM    732  HG2 GLU A  51      22.745   7.232  37.932  1.00 71.16           H  
ATOM    733  HG3 GLU A  51      22.402   8.865  38.475  1.00 71.16           H  
ATOM    734  CD  GLU A  51      23.928   8.730  36.979  1.00 71.16           C  
ATOM    735  OE1 GLU A  51      24.809   9.068  37.814  1.00 71.16           O  
ATOM    736  OE2 GLU A  51      24.059   8.722  35.742  1.00 71.16           O  
ATOM    737  N   LEU A  52      18.941   9.615  38.290  1.00 80.73           N  
ATOM    738  H   LEU A  52      18.750   9.838  37.323  1.00 80.73           H  
ATOM    739  CA  LEU A  52      18.334  10.432  39.338  1.00 80.73           C  
ATOM    740  HA  LEU A  52      19.136  10.851  39.947  1.00 80.73           H  
ATOM    741  C   LEU A  52      17.466   9.576  40.253  1.00 80.73           C  
ATOM    742  CB  LEU A  52      17.533  11.585  38.718  1.00 80.73           C  
ATOM    743  HB2 LEU A  52      18.241  12.225  38.192  1.00 80.73           H  
ATOM    744  HB3 LEU A  52      16.822  11.182  37.996  1.00 80.73           H  
ATOM    745  O   LEU A  52      17.659   9.600  41.468  1.00 80.73           O  
ATOM    746  CG  LEU A  52      16.772  12.448  39.743  1.00 80.73           C  
ATOM    747  HG  LEU A  52      16.101  11.821  40.329  1.00 80.73           H  
ATOM    748  CD1 LEU A  52      17.732  13.163  40.698  1.00 80.73           C  
ATOM    749 HD11 LEU A  52      18.432  13.776  40.131  1.00 80.73           H  
ATOM    750 HD12 LEU A  52      18.282  12.434  41.294  1.00 80.73           H  
ATOM    751 HD13 LEU A  52      17.161  13.795  41.379  1.00 80.73           H  
ATOM    752  CD2 LEU A  52      15.918  13.490  39.030  1.00 80.73           C  
ATOM    753 HD21 LEU A  52      15.199  12.997  38.375  1.00 80.73           H  
ATOM    754 HD22 LEU A  52      15.369  14.090  39.756  1.00 80.73           H  
ATOM    755 HD23 LEU A  52      16.544  14.143  38.422  1.00 80.73           H  
ATOM    756  N   ARG A  53      16.567   8.760  39.694  1.00 75.81           N  
ATOM    757  H   ARG A  53      16.462   8.784  38.689  1.00 75.81           H  
ATOM    758  CA  ARG A  53      15.737   7.845  40.486  1.00 75.81           C  
ATOM    759  HA  ARG A  53      15.113   8.433  41.159  1.00 75.81           H  
ATOM    760  C   ARG A  53      16.584   6.930  41.370  1.00 75.81           C  
ATOM    761  CB  ARG A  53      14.842   7.044  39.537  1.00 75.81           C  
ATOM    762  HB2 ARG A  53      15.485   6.516  38.833  1.00 75.81           H  
ATOM    763  HB3 ARG A  53      14.221   7.727  38.958  1.00 75.81           H  
ATOM    764  O   ARG A  53      16.291   6.797  42.556  1.00 75.81           O  
ATOM    765  CG  ARG A  53      13.929   6.045  40.271  1.00 75.81           C  
ATOM    766  HG2 ARG A  53      13.024   6.559  40.598  1.00 75.81           H  
ATOM    767  HG3 ARG A  53      14.408   5.614  41.149  1.00 75.81           H  
ATOM    768  CD  ARG A  53      13.554   4.901  39.335  1.00 75.81           C  
ATOM    769  HD2 ARG A  53      12.776   4.307  39.813  1.00 75.81           H  
ATOM    770  HD3 ARG A  53      13.157   5.340  38.420  1.00 75.81           H  
ATOM    771  NE  ARG A  53      14.707   4.026  39.030  1.00 75.81           N  
ATOM    772  HE  ARG A  53      15.527   4.106  39.614  1.00 75.81           H  
ATOM    773  NH1 ARG A  53      13.890   3.011  37.120  1.00 75.81           N  
ATOM    774 HH11 ARG A  53      14.002   2.364  36.352  1.00 75.81           H  
ATOM    775 HH12 ARG A  53      13.163   3.707  37.042  1.00 75.81           H  
ATOM    776  NH2 ARG A  53      15.818   2.355  37.994  1.00 75.81           N  
ATOM    777 HH21 ARG A  53      16.562   2.491  38.663  1.00 75.81           H  
ATOM    778 HH22 ARG A  53      15.885   1.694  37.233  1.00 75.81           H  
ATOM    779  CZ  ARG A  53      14.789   3.142  38.052  1.00 75.81           C  
ATOM    780  N   ASN A  54      17.635   6.310  40.834  1.00 74.42           N  
ATOM    781  H   ASN A  54      17.826   6.472  39.856  1.00 74.42           H  
ATOM    782  CA  ASN A  54      18.500   5.397  41.591  1.00 74.42           C  
ATOM    783  HA  ASN A  54      17.883   4.637  42.070  1.00 74.42           H  
ATOM    784  C   ASN A  54      19.270   6.116  42.713  1.00 74.42           C  
ATOM    785  CB  ASN A  54      19.467   4.705  40.619  1.00 74.42           C  
ATOM    786  HB2 ASN A  54      19.980   5.460  40.023  1.00 74.42           H  
ATOM    787  HB3 ASN A  54      20.220   4.160  41.189  1.00 74.42           H  
ATOM    788  O   ASN A  54      19.371   5.601  43.834  1.00 74.42           O  
ATOM    789  CG  ASN A  54      18.796   3.712  39.687  1.00 74.42           C  
ATOM    790  ND2 ASN A  54      19.482   3.328  38.637  1.00 74.42           N  
ATOM    791 HD21 ASN A  54      19.022   2.759  37.940  1.00 74.42           H  
ATOM    792 HD22 ASN A  54      20.358   3.783  38.424  1.00 74.42           H  
ATOM    793  OD1 ASN A  54      17.679   3.249  39.896  1.00 74.42           O  
ATOM    794  N   ARG A  55      19.771   7.325  42.442  1.00 83.66           N  
ATOM    795  H   ARG A  55      19.677   7.680  41.502  1.00 83.66           H  
ATOM    796  CA  ARG A  55      20.414   8.183  43.446  1.00 83.66           C  
ATOM    797  HA  ARG A  55      21.220   7.639  43.938  1.00 83.66           H  
ATOM    798  C   ARG A  55      19.435   8.589  44.540  1.00 83.66           C  
ATOM    799  CB  ARG A  55      20.995   9.418  42.753  1.00 83.66           C  
ATOM    800  HB2 ARG A  55      20.258   9.834  42.067  1.00 83.66           H  
ATOM    801  HB3 ARG A  55      21.218  10.172  43.508  1.00 83.66           H  
ATOM    802  O   ARG A  55      19.766   8.477  45.719  1.00 83.66           O  
ATOM    803  CG  ARG A  55      22.289   9.089  41.997  1.00 83.66           C  
ATOM    804  HG2 ARG A  55      23.086   8.891  42.714  1.00 83.66           H  
ATOM    805  HG3 ARG A  55      22.152   8.211  41.366  1.00 83.66           H  
ATOM    806  CD  ARG A  55      22.669  10.276  41.116  1.00 83.66           C  
ATOM    807  HD2 ARG A  55      22.677  11.191  41.708  1.00 83.66           H  
ATOM    808  HD3 ARG A  55      21.887  10.382  40.363  1.00 83.66           H  
ATOM    809  NE  ARG A  55      23.958  10.077  40.430  1.00 83.66           N  
ATOM    810  HE  ARG A  55      23.962   9.519  39.588  1.00 83.66           H  
ATOM    811  NH1 ARG A  55      25.226  11.595  41.597  1.00 83.66           N  
ATOM    812 HH11 ARG A  55      24.437  11.768  42.203  1.00 83.66           H  
ATOM    813 HH12 ARG A  55      26.066  12.154  41.647  1.00 83.66           H  
ATOM    814  NH2 ARG A  55      26.037  10.575  39.762  1.00 83.66           N  
ATOM    815 HH21 ARG A  55      26.804  11.227  39.683  1.00 83.66           H  
ATOM    816 HH22 ARG A  55      25.808  10.015  38.953  1.00 83.66           H  
ATOM    817  CZ  ARG A  55      25.071  10.751  40.612  1.00 83.66           C  
ATOM    818  N   MET A  56      18.211   8.961  44.175  1.00 82.68           N  
ATOM    819  H   MET A  56      18.016   9.067  43.189  1.00 82.68           H  
ATOM    820  CA  MET A  56      17.162   9.287  45.137  1.00 82.68           C  
ATOM    821  HA  MET A  56      17.553  10.034  45.828  1.00 82.68           H  
ATOM    822  C   MET A  56      16.769   8.079  45.990  1.00 82.68           C  
ATOM    823  CB  MET A  56      15.937   9.870  44.421  1.00 82.68           C  
ATOM    824  HB2 MET A  56      15.120   9.936  45.140  1.00 82.68           H  
ATOM    825  HB3 MET A  56      15.618   9.200  43.622  1.00 82.68           H  
ATOM    826  O   MET A  56      16.657   8.211  47.209  1.00 82.68           O  
ATOM    827  CG  MET A  56      16.159  11.269  43.834  1.00 82.68           C  
ATOM    828  HG2 MET A  56      16.768  11.194  42.933  1.00 82.68           H  
ATOM    829  HG3 MET A  56      15.183  11.643  43.525  1.00 82.68           H  
ATOM    830  SD  MET A  56      16.932  12.529  44.889  1.00 82.68           S  
ATOM    831  CE  MET A  56      16.019  12.309  46.426  1.00 82.68           C  
ATOM    832  HE1 MET A  56      16.590  11.669  47.098  1.00 82.68           H  
ATOM    833  HE2 MET A  56      15.875  13.281  46.899  1.00 82.68           H  
ATOM    834  HE3 MET A  56      15.061  11.832  46.218  1.00 82.68           H  
ATOM    835  N   ARG A  57      16.655   6.888  45.390  1.00 77.83           N  
ATOM    836  H   ARG A  57      16.702   6.873  44.381  1.00 77.83           H  
ATOM    837  CA  ARG A  57      16.425   5.618  46.099  1.00 77.83           C  
ATOM    838  HA  ARG A  57      15.477   5.679  46.634  1.00 77.83           H  
ATOM    839  C   ARG A  57      17.491   5.359  47.159  1.00 77.83           C  
ATOM    840  CB  ARG A  57      16.389   4.460  45.077  1.00 77.83           C  
ATOM    841  HB2 ARG A  57      16.547   4.828  44.064  1.00 77.83           H  
ATOM    842  HB3 ARG A  57      17.176   3.737  45.292  1.00 77.83           H  
ATOM    843  O   ARG A  57      17.180   4.979  48.280  1.00 77.83           O  
ATOM    844  CG  ARG A  57      15.038   3.756  45.138  1.00 77.83           C  
ATOM    845  HG2 ARG A  57      14.245   4.487  44.980  1.00 77.83           H  
ATOM    846  HG3 ARG A  57      14.965   3.323  46.136  1.00 77.83           H  
ATOM    847  CD  ARG A  57      14.873   2.612  44.142  1.00 77.83           C  
ATOM    848  HD2 ARG A  57      15.385   2.856  43.212  1.00 77.83           H  
ATOM    849  HD3 ARG A  57      13.809   2.492  43.936  1.00 77.83           H  
ATOM    850  NE  ARG A  57      15.396   1.361  44.722  1.00 77.83           N  
ATOM    851  HE  ARG A  57      15.763   1.428  45.661  1.00 77.83           H  
ATOM    852  NH1 ARG A  57      14.917  -0.018  42.957  1.00 77.83           N  
ATOM    853 HH11 ARG A  57      14.918  -0.931  42.524  1.00 77.83           H  
ATOM    854 HH12 ARG A  57      14.510   0.764  42.465  1.00 77.83           H  
ATOM    855  NH2 ARG A  57      15.875  -0.859  44.792  1.00 77.83           N  
ATOM    856 HH21 ARG A  57      15.915  -1.756  44.329  1.00 77.83           H  
ATOM    857 HH22 ARG A  57      16.281  -0.742  45.709  1.00 77.83           H  
ATOM    858  CZ  ARG A  57      15.394   0.171  44.155  1.00 77.83           C  
ATOM    859  N   THR A  58      18.749   5.606  46.811  1.00 80.75           N  
ATOM    860  H   THR A  58      18.922   5.907  45.863  1.00 80.75           H  
ATOM    861  CA  THR A  58      19.889   5.406  47.716  1.00 80.75           C  
ATOM    862  HA  THR A  58      19.808   4.422  48.180  1.00 80.75           H  
ATOM    863  C   THR A  58      19.906   6.441  48.838  1.00 80.75           C  
ATOM    864  CB  THR A  58      21.205   5.458  46.932  1.00 80.75           C  
ATOM    865  HB  THR A  58      21.350   6.455  46.517  1.00 80.75           H  
ATOM    866  O   THR A  58      20.133   6.097  49.994  1.00 80.75           O  
ATOM    867  CG2 THR A  58      22.410   5.102  47.802  1.00 80.75           C  
ATOM    868 HG21 THR A  58      22.257   4.128  48.266  1.00 80.75           H  
ATOM    869 HG22 THR A  58      23.305   5.067  47.182  1.00 80.75           H  
ATOM    870 HG23 THR A  58      22.553   5.855  48.578  1.00 80.75           H  
ATOM    871  OG1 THR A  58      21.167   4.528  45.872  1.00 80.75           O  
ATOM    872  HG1 THR A  58      20.634   4.894  45.162  1.00 80.75           H  
ATOM    873  N   ALA A  59      19.641   7.706  48.513  1.00 83.90           N  
ATOM    874  H   ALA A  59      19.487   7.941  47.543  1.00 83.90           H  
ATOM    875  CA  ALA A  59      19.676   8.793  49.483  1.00 83.90           C  
ATOM    876  HA  ALA A  59      20.594   8.716  50.065  1.00 83.90           H  
ATOM    877  C   ALA A  59      18.507   8.759  50.478  1.00 83.90           C  
ATOM    878  CB  ALA A  59      19.704  10.111  48.707  1.00 83.90           C  
ATOM    879  HB1 ALA A  59      18.787  10.227  48.129  1.00 83.90           H  
ATOM    880  HB2 ALA A  59      20.561  10.131  48.034  1.00 83.90           H  
ATOM    881  HB3 ALA A  59      19.788  10.932  49.420  1.00 83.90           H  
ATOM    882  O   ALA A  59      18.643   9.258  51.593  1.00 83.90           O  
ATOM    883  N   THR A  60      17.365   8.191  50.081  1.00 79.37           N  
ATOM    884  H   THR A  60      17.308   7.850  49.133  1.00 79.37           H  
ATOM    885  CA  THR A  60      16.139   8.197  50.895  1.00 79.37           C  
ATOM    886  HA  THR A  60      16.293   8.822  51.774  1.00 79.37           H  
ATOM    887  C   THR A  60      15.752   6.829  51.447  1.00 79.37           C  
ATOM    888  CB  THR A  60      14.966   8.813  50.124  1.00 79.37           C  
ATOM    889  HB  THR A  60      14.094   8.835  50.777  1.00 79.37           H  
ATOM    890  O   THR A  60      14.968   6.769  52.385  1.00 79.37           O  
ATOM    891  CG2 THR A  60      15.290  10.247  49.692  1.00 79.37           C  
ATOM    892 HG21 THR A  60      15.995  10.250  48.861  1.00 79.37           H  
ATOM    893 HG22 THR A  60      15.722  10.793  50.531  1.00 79.37           H  
ATOM    894 HG23 THR A  60      14.372  10.758  49.402  1.00 79.37           H  
ATOM    895  OG1 THR A  60      14.661   8.046  48.982  1.00 79.37           O  
ATOM    896  HG1 THR A  60      15.354   8.186  48.332  1.00 79.37           H  
ATOM    897  N   GLY A  61      16.276   5.730  50.897  1.00 75.38           N  
ATOM    898  H   GLY A  61      16.897   5.826  50.107  1.00 75.38           H  
ATOM    899  CA  GLY A  61      15.853   4.368  51.245  1.00 75.38           C  
ATOM    900  HA2 GLY A  61      16.567   3.659  50.827  1.00 75.38           H  
ATOM    901  HA3 GLY A  61      15.848   4.261  52.330  1.00 75.38           H  
ATOM    902  C   GLY A  61      14.457   3.994  50.731  1.00 75.38           C  
ATOM    903  O   GLY A  61      14.053   2.838  50.847  1.00 75.38           O  
ATOM    904  N   LEU A  62      13.734   4.941  50.131  1.00 75.04           N  
ATOM    905  H   LEU A  62      14.129   5.867  50.051  1.00 75.04           H  
ATOM    906  CA  LEU A  62      12.387   4.742  49.612  1.00 75.04           C  
ATOM    907  HA  LEU A  62      11.785   4.229  50.364  1.00 75.04           H  
ATOM    908  C   LEU A  62      12.403   3.890  48.349  1.00 75.04           C  
ATOM    909  CB  LEU A  62      11.756   6.102  49.294  1.00 75.04           C  
ATOM    910  HB2 LEU A  62      10.785   5.932  48.828  1.00 75.04           H  
ATOM    911  HB3 LEU A  62      12.384   6.611  48.562  1.00 75.04           H  
ATOM    912  O   LEU A  62      13.294   4.028  47.515  1.00 75.04           O  
ATOM    913  CG  LEU A  62      11.554   7.025  50.505  1.00 75.04           C  
ATOM    914  HG  LEU A  62      12.508   7.212  50.999  1.00 75.04           H  
ATOM    915  CD1 LEU A  62      11.029   8.352  49.964  1.00 75.04           C  
ATOM    916 HD11 LEU A  62      11.804   8.828  49.363  1.00 75.04           H  
ATOM    917 HD12 LEU A  62      10.150   8.179  49.343  1.00 75.04           H  
ATOM    918 HD13 LEU A  62      10.749   9.022  50.778  1.00 75.04           H  
ATOM    919  CD2 LEU A  62      10.592   6.416  51.523  1.00 75.04           C  
ATOM    920 HD21 LEU A  62      11.063   5.575  52.032  1.00 75.04           H  
ATOM    921 HD22 LEU A  62      10.328   7.158  52.277  1.00 75.04           H  
ATOM    922 HD23 LEU A  62       9.681   6.074  51.031  1.00 75.04           H  
ATOM    923  N   LYS A  63      11.373   3.067  48.142  1.00 71.39           N  
ATOM    924  H   LYS A  63      10.627   3.070  48.823  1.00 71.39           H  
ATOM    925  CA  LYS A  63      11.105   2.496  46.817  1.00 71.39           C  
ATOM    926  HA  LYS A  63      12.045   2.217  46.341  1.00 71.39           H  
ATOM    927  C   LYS A  63      10.447   3.569  45.955  1.00 71.39           C  
ATOM    928  CB  LYS A  63      10.216   1.254  46.920  1.00 71.39           C  
ATOM    929  HB2 LYS A  63       9.784   1.061  45.938  1.00 71.39           H  
ATOM    930  HB3 LYS A  63       9.398   1.443  47.615  1.00 71.39           H  
ATOM    931  O   LYS A  63       9.314   3.947  46.208  1.00 71.39           O  
ATOM    932  CG  LYS A  63      11.006   0.013  47.353  1.00 71.39           C  
ATOM    933  HG2 LYS A  63      11.833  -0.152  46.662  1.00 71.39           H  
ATOM    934  HG3 LYS A  63      11.400   0.157  48.359  1.00 71.39           H  
ATOM    935  CD  LYS A  63      10.074  -1.203  47.330  1.00 71.39           C  
ATOM    936  HD2 LYS A  63       9.639  -1.298  46.335  1.00 71.39           H  
ATOM    937  HD3 LYS A  63       9.269  -1.040  48.046  1.00 71.39           H  
ATOM    938  CE  LYS A  63      10.820  -2.492  47.681  1.00 71.39           C  
ATOM    939  HE2 LYS A  63      11.633  -2.631  46.969  1.00 71.39           H  
ATOM    940  HE3 LYS A  63      11.250  -2.384  48.677  1.00 71.39           H  
ATOM    941  NZ  LYS A  63       9.897  -3.654  47.640  1.00 71.39           N  
ATOM    942  HZ1 LYS A  63      10.375  -4.515  47.867  1.00 71.39           H  
ATOM    943  HZ2 LYS A  63       9.482  -3.747  46.724  1.00 71.39           H  
ATOM    944  HZ3 LYS A  63       9.143  -3.524  48.300  1.00 71.39           H  
ATOM    945  N   LEU A  64      11.174   4.039  44.947  1.00 73.01           N  
ATOM    946  H   LEU A  64      12.110   3.681  44.824  1.00 73.01           H  
ATOM    947  CA  LEU A  64      10.721   5.085  44.034  1.00 73.01           C  
ATOM    948  HA  LEU A  64       9.818   5.534  44.446  1.00 73.01           H  
ATOM    949  C   LEU A  64      10.377   4.496  42.657  1.00 73.01           C  
ATOM    950  CB  LEU A  64      11.803   6.170  43.942  1.00 73.01           C  
ATOM    951  HB2 LEU A  64      12.738   5.705  43.627  1.00 73.01           H  
ATOM    952  HB3 LEU A  64      11.527   6.876  43.160  1.00 73.01           H  
ATOM    953  O   LEU A  64      11.137   3.643  42.179  1.00 73.01           O  
ATOM    954  CG  LEU A  64      12.035   6.932  45.260  1.00 73.01           C  
ATOM    955  HG  LEU A  64      12.355   6.226  46.027  1.00 73.01           H  
ATOM    956  CD1 LEU A  64      13.161   7.942  45.063  1.00 73.01           C  
ATOM    957 HD11 LEU A  64      13.427   8.367  46.031  1.00 73.01           H  
ATOM    958 HD12 LEU A  64      14.031   7.442  44.635  1.00 73.01           H  
ATOM    959 HD13 LEU A  64      12.829   8.737  44.396  1.00 73.01           H  
ATOM    960  CD2 LEU A  64      10.804   7.682  45.766  1.00 73.01           C  
ATOM    961 HD21 LEU A  64      10.006   6.986  46.025  1.00 73.01           H  
ATOM    962 HD22 LEU A  64      11.053   8.229  46.674  1.00 73.01           H  
ATOM    963 HD23 LEU A  64      10.432   8.378  45.013  1.00 73.01           H  
ATOM    964  N   PRO A  65       9.274   4.939  42.027  1.00 61.31           N  
ATOM    965  CA  PRO A  65       8.805   4.412  40.747  1.00 61.31           C  
ATOM    966  HA  PRO A  65       8.649   3.336  40.832  1.00 61.31           H  
ATOM    967  C   PRO A  65       9.802   4.668  39.615  1.00 61.31           C  
ATOM    968  CB  PRO A  65       7.451   5.085  40.489  1.00 61.31           C  
ATOM    969  HB2 PRO A  65       6.653   4.460  40.889  1.00 61.31           H  
ATOM    970  HB3 PRO A  65       7.276   5.281  39.432  1.00 61.31           H  
ATOM    971  O   PRO A  65      10.599   5.609  39.660  1.00 61.31           O  
ATOM    972  CG  PRO A  65       7.527   6.380  41.293  1.00 61.31           C  
ATOM    973  HG2 PRO A  65       6.539   6.737  41.585  1.00 61.31           H  
ATOM    974  HG3 PRO A  65       8.051   7.140  40.713  1.00 61.31           H  
ATOM    975  CD  PRO A  65       8.370   5.982  42.499  1.00 61.31           C  
ATOM    976  HD2 PRO A  65       7.723   5.577  43.277  1.00 61.31           H  
ATOM    977  HD3 PRO A  65       8.907   6.852  42.876  1.00 61.31           H  
ATOM    978  N   ALA A  66       9.775   3.824  38.578  1.00 53.90           N  
ATOM    979  H   ALA A  66       9.061   3.110  38.543  1.00 53.90           H  
ATOM    980  CA  ALA A  66      10.675   3.969  37.434  1.00 53.90           C  
ATOM    981  HA  ALA A  66      11.691   3.964  37.829  1.00 53.90           H  
ATOM    982  C   ALA A  66      10.472   5.299  36.692  1.00 53.90           C  
ATOM    983  CB  ALA A  66      10.520   2.763  36.503  1.00 53.90           C  
ATOM    984  HB1 ALA A  66       9.499   2.720  36.122  1.00 53.90           H  
ATOM    985  HB2 ALA A  66      11.200   2.852  35.657  1.00 53.90           H  
ATOM    986  HB3 ALA A  66      10.732   1.840  37.042  1.00 53.90           H  
ATOM    987  O   ALA A  66      11.437   5.885  36.205  1.00 53.90           O  
ATOM    988  N   THR A  67       9.235   5.783  36.702  1.00 54.37           N  
ATOM    989  H   THR A  67       8.505   5.220  37.115  1.00 54.37           H  
ATOM    990  CA  THR A  67       8.738   7.023  36.111  1.00 54.37           C  
ATOM    991  HA  THR A  67       9.287   7.218  35.190  1.00 54.37           H  
ATOM    992  C   THR A  67       8.915   8.249  37.003  1.00 54.37           C  
ATOM    993  CB  THR A  67       7.250   6.842  35.765  1.00 54.37           C  
ATOM    994  HB  THR A  67       6.786   7.792  35.500  1.00 54.37           H  
ATOM    995  O   THR A  67       8.373   9.295  36.673  1.00 54.37           O  
ATOM    996  CG2 THR A  67       7.095   5.871  34.592  1.00 54.37           C  
ATOM    997 HG21 THR A  67       6.036   5.787  34.347  1.00 54.37           H  
ATOM    998 HG22 THR A  67       7.469   4.882  34.855  1.00 54.37           H  
ATOM    999 HG23 THR A  67       7.627   6.250  33.719  1.00 54.37           H  
ATOM   1000  OG1 THR A  67       6.598   6.268  36.873  1.00 54.37           O  
ATOM   1001  HG1 THR A  67       6.270   6.974  37.435  1.00 54.37           H  
ATOM   1002  N   LEU A  68       9.711   8.178  38.082  1.00 68.42           N  
ATOM   1003  H   LEU A  68      10.078   7.266  38.315  1.00 68.42           H  
ATOM   1004  CA  LEU A  68       9.864   9.244  39.088  1.00 68.42           C  
ATOM   1005  HA  LEU A  68       8.993   9.216  39.742  1.00 68.42           H  
ATOM   1006  C   LEU A  68       9.970  10.663  38.507  1.00 68.42           C  
ATOM   1007  CB  LEU A  68      11.151   8.952  39.886  1.00 68.42           C  
ATOM   1008  HB2 LEU A  68      11.116   7.928  40.257  1.00 68.42           H  
ATOM   1009  HB3 LEU A  68      12.002   9.032  39.209  1.00 68.42           H  
ATOM   1010  O   LEU A  68       9.405  11.611  39.041  1.00 68.42           O  
ATOM   1011  CG  LEU A  68      11.376   9.886  41.088  1.00 68.42           C  
ATOM   1012  HG  LEU A  68      11.258  10.930  40.800  1.00 68.42           H  
ATOM   1013  CD1 LEU A  68      10.384   9.542  42.199  1.00 68.42           C  
ATOM   1014 HD11 LEU A  68      10.568  10.135  43.095  1.00 68.42           H  
ATOM   1015 HD12 LEU A  68       9.363   9.722  41.862  1.00 68.42           H  
ATOM   1016 HD13 LEU A  68      10.445   8.483  42.450  1.00 68.42           H  
ATOM   1017  CD2 LEU A  68      12.801   9.708  41.612  1.00 68.42           C  
ATOM   1018 HD21 LEU A  68      13.502   9.990  40.827  1.00 68.42           H  
ATOM   1019 HD22 LEU A  68      12.962  10.360  42.470  1.00 68.42           H  
ATOM   1020 HD23 LEU A  68      12.957   8.670  41.906  1.00 68.42           H  
ATOM   1021  N   VAL A  69      10.735  10.795  37.427  1.00 73.96           N  
ATOM   1022  H   VAL A  69      11.116   9.945  37.037  1.00 73.96           H  
ATOM   1023  CA  VAL A  69      11.088  12.064  36.776  1.00 73.96           C  
ATOM   1024  HA  VAL A  69      11.301  12.807  37.544  1.00 73.96           H  
ATOM   1025  C   VAL A  69       9.935  12.607  35.924  1.00 73.96           C  
ATOM   1026  CB  VAL A  69      12.362  11.837  35.937  1.00 73.96           C  
ATOM   1027  HB  VAL A  69      12.105  11.277  35.038  1.00 73.96           H  
ATOM   1028  O   VAL A  69       9.872  13.800  35.655  1.00 73.96           O  
ATOM   1029  CG1 VAL A  69      13.066  13.122  35.525  1.00 73.96           C  
ATOM   1030 HG11 VAL A  69      13.486  13.616  36.401  1.00 73.96           H  
ATOM   1031 HG12 VAL A  69      12.358  13.767  35.005  1.00 73.96           H  
ATOM   1032 HG13 VAL A  69      13.877  12.893  34.833  1.00 73.96           H  
ATOM   1033  CG2 VAL A  69      13.390  11.025  36.741  1.00 73.96           C  
ATOM   1034 HG21 VAL A  69      13.150   9.963  36.708  1.00 73.96           H  
ATOM   1035 HG22 VAL A  69      13.411  11.368  37.775  1.00 73.96           H  
ATOM   1036 HG23 VAL A  69      14.390  11.168  36.333  1.00 73.96           H  
ATOM   1037  N   PHE A  70       9.003  11.744  35.530  1.00 60.37           N  
ATOM   1038  H   PHE A  70       9.078  10.788  35.849  1.00 60.37           H  
ATOM   1039  CA  PHE A  70       7.750  12.104  34.874  1.00 60.37           C  
ATOM   1040  HA  PHE A  70       7.884  13.036  34.325  1.00 60.37           H  
ATOM   1041  C   PHE A  70       6.634  12.344  35.901  1.00 60.37           C  
ATOM   1042  CB  PHE A  70       7.384  11.003  33.869  1.00 60.37           C  
ATOM   1043  HB2 PHE A  70       6.464  11.293  33.360  1.00 60.37           H  
ATOM   1044  HB3 PHE A  70       7.174  10.079  34.407  1.00 60.37           H  
ATOM   1045  O   PHE A  70       5.871  13.293  35.746  1.00 60.37           O  
ATOM   1046  CG  PHE A  70       8.454  10.747  32.821  1.00 60.37           C  
ATOM   1047  CD1 PHE A  70       8.664  11.685  31.793  1.00 60.37           C  
ATOM   1048  HD1 PHE A  70       8.057  12.577  31.748  1.00 60.37           H  
ATOM   1049  CD2 PHE A  70       9.251   9.588  32.878  1.00 60.37           C  
ATOM   1050  HD2 PHE A  70       9.088   8.864  33.662  1.00 60.37           H  
ATOM   1051  CE1 PHE A  70       9.664  11.466  30.828  1.00 60.37           C  
ATOM   1052  HE1 PHE A  70       9.826  12.189  30.043  1.00 60.37           H  
ATOM   1053  CE2 PHE A  70      10.253   9.368  31.914  1.00 60.37           C  
ATOM   1054  HE2 PHE A  70      10.860   8.476  31.958  1.00 60.37           H  
ATOM   1055  CZ  PHE A  70      10.459  10.308  30.889  1.00 60.37           C  
ATOM   1056  HZ  PHE A  70      11.228  10.141  30.150  1.00 60.37           H  
ATOM   1057  N   ASP A  71       6.590  11.548  36.975  1.00 62.32           N  
ATOM   1058  H   ASP A  71       7.183  10.730  36.980  1.00 62.32           H  
ATOM   1059  CA  ASP A  71       5.598  11.667  38.054  1.00 62.32           C  
ATOM   1060  HA  ASP A  71       4.598  11.680  37.621  1.00 62.32           H  
ATOM   1061  C   ASP A  71       5.787  12.959  38.865  1.00 62.32           C  
ATOM   1062  CB  ASP A  71       5.708  10.456  38.999  1.00 62.32           C  
ATOM   1063  HB2 ASP A  71       6.692  10.464  39.467  1.00 62.32           H  
ATOM   1064  HB3 ASP A  71       4.961  10.558  39.786  1.00 62.32           H  
ATOM   1065  O   ASP A  71       4.825  13.628  39.246  1.00 62.32           O  
ATOM   1066  CG  ASP A  71       5.501   9.106  38.307  1.00 62.32           C  
ATOM   1067  OD1 ASP A  71       4.732   9.042  37.328  1.00 62.32           O  
ATOM   1068  OD2 ASP A  71       6.164   8.131  38.733  1.00 62.32           O  
ATOM   1069  N   TYR A  72       7.046  13.339  39.103  1.00 73.33           N  
ATOM   1070  H   TYR A  72       7.782  12.718  38.798  1.00 73.33           H  
ATOM   1071  CA  TYR A  72       7.425  14.550  39.821  1.00 73.33           C  
ATOM   1072  HA  TYR A  72       6.530  15.128  40.052  1.00 73.33           H  
ATOM   1073  C   TYR A  72       8.341  15.392  38.941  1.00 73.33           C  
ATOM   1074  CB  TYR A  72       8.072  14.194  41.157  1.00 73.33           C  
ATOM   1075  HB2 TYR A  72       8.235  15.124  41.701  1.00 73.33           H  
ATOM   1076  HB3 TYR A  72       9.037  13.716  40.984  1.00 73.33           H  
ATOM   1077  O   TYR A  72       9.555  15.345  39.103  1.00 73.33           O  
ATOM   1078  CG  TYR A  72       7.214  13.284  41.993  1.00 73.33           C  
ATOM   1079  CD1 TYR A  72       6.040  13.769  42.595  1.00 73.33           C  
ATOM   1080  HD1 TYR A  72       5.783  14.815  42.518  1.00 73.33           H  
ATOM   1081  CD2 TYR A  72       7.523  11.916  42.033  1.00 73.33           C  
ATOM   1082  HD2 TYR A  72       8.389  11.557  41.497  1.00 73.33           H  
ATOM   1083  CE1 TYR A  72       5.148  12.868  43.205  1.00 73.33           C  
ATOM   1084  HE1 TYR A  72       4.215  13.222  43.617  1.00 73.33           H  
ATOM   1085  CE2 TYR A  72       6.651  11.016  42.664  1.00 73.33           C  
ATOM   1086  HE2 TYR A  72       6.848   9.954  42.669  1.00 73.33           H  
ATOM   1087  OH  TYR A  72       4.573  10.612  43.774  1.00 73.33           O  
ATOM   1088  HH  TYR A  72       3.744  11.027  44.022  1.00 73.33           H  
ATOM   1089  CZ  TYR A  72       5.452  11.490  43.232  1.00 73.33           C  
ATOM   1090  N   PRO A  73       7.787  16.174  38.006  1.00 69.96           N  
ATOM   1091  CA  PRO A  73       8.523  16.676  36.852  1.00 69.96           C  
ATOM   1092  HA  PRO A  73       9.044  15.845  36.376  1.00 69.96           H  
ATOM   1093  C   PRO A  73       9.580  17.727  37.166  1.00 69.96           C  
ATOM   1094  CB  PRO A  73       7.458  17.187  35.876  1.00 69.96           C  
ATOM   1095  HB2 PRO A  73       7.185  16.383  35.193  1.00 69.96           H  
ATOM   1096  HB3 PRO A  73       7.784  18.062  35.315  1.00 69.96           H  
ATOM   1097  O   PRO A  73      10.305  18.101  36.261  1.00 69.96           O  
ATOM   1098  CG  PRO A  73       6.268  17.505  36.777  1.00 69.96           C  
ATOM   1099  HG2 PRO A  73       5.324  17.442  36.236  1.00 69.96           H  
ATOM   1100  HG3 PRO A  73       6.396  18.492  37.221  1.00 69.96           H  
ATOM   1101  CD  PRO A  73       6.369  16.438  37.857  1.00 69.96           C  
ATOM   1102  HD2 PRO A  73       5.863  15.532  37.524  1.00 69.96           H  
ATOM   1103  HD3 PRO A  73       5.923  16.800  38.784  1.00 69.96           H  
ATOM   1104  N   ASN A  74       9.695  18.218  38.399  1.00 83.23           N  
ATOM   1105  H   ASN A  74       9.169  17.766  39.134  1.00 83.23           H  
ATOM   1106  CA  ASN A  74      10.718  19.179  38.798  1.00 83.23           C  
ATOM   1107  HA  ASN A  74      11.566  19.065  38.123  1.00 83.23           H  
ATOM   1108  C   ASN A  74      11.233  18.896  40.221  1.00 83.23           C  
ATOM   1109  CB  ASN A  74      10.161  20.606  38.614  1.00 83.23           C  
ATOM   1110  HB2 ASN A  74       9.859  20.718  37.573  1.00 83.23           H  
ATOM   1111  HB3 ASN A  74      10.942  21.346  38.788  1.00 83.23           H  
ATOM   1112  O   ASN A  74      10.603  18.145  40.981  1.00 83.23           O  
ATOM   1113  CG  ASN A  74       8.987  20.973  39.499  1.00 83.23           C  
ATOM   1114  ND2 ASN A  74       8.121  21.821  39.001  1.00 83.23           N  
ATOM   1115 HD21 ASN A  74       8.320  22.257  38.112  1.00 83.23           H  
ATOM   1116 HD22 ASN A  74       7.340  22.106  39.575  1.00 83.23           H  
ATOM   1117  OD1 ASN A  74       8.837  20.551  40.639  1.00 83.23           O  
ATOM   1118  N   PRO A  75      12.359  19.512  40.629  1.00 87.01           N  
ATOM   1119  CA  PRO A  75      12.943  19.278  41.945  1.00 87.01           C  
ATOM   1120  HA  PRO A  75      13.279  18.242  41.966  1.00 87.01           H  
ATOM   1121  C   PRO A  75      11.992  19.518  43.124  1.00 87.01           C  
ATOM   1122  CB  PRO A  75      14.153  20.211  42.019  1.00 87.01           C  
ATOM   1123  HB2 PRO A  75      14.945  19.811  42.653  1.00 87.01           H  
ATOM   1124  HB3 PRO A  75      13.845  21.190  42.385  1.00 87.01           H  
ATOM   1125  O   PRO A  75      12.012  18.759  44.092  1.00 87.01           O  
ATOM   1126  CG  PRO A  75      14.592  20.327  40.565  1.00 87.01           C  
ATOM   1127  HG2 PRO A  75      15.205  19.466  40.298  1.00 87.01           H  
ATOM   1128  HG3 PRO A  75      15.139  21.253  40.385  1.00 87.01           H  
ATOM   1129  CD  PRO A  75      13.274  20.293  39.800  1.00 87.01           C  
ATOM   1130  HD2 PRO A  75      12.904  21.312  39.684  1.00 87.01           H  
ATOM   1131  HD3 PRO A  75      13.429  19.842  38.820  1.00 87.01           H  
ATOM   1132  N   GLN A  76      11.144  20.549  43.060  1.00 81.78           N  
ATOM   1133  H   GLN A  76      11.168  21.146  42.245  1.00 81.78           H  
ATOM   1134  CA  GLN A  76      10.226  20.891  44.149  1.00 81.78           C  
ATOM   1135  HA  GLN A  76      10.778  20.870  45.089  1.00 81.78           H  
ATOM   1136  C   GLN A  76       9.073  19.896  44.309  1.00 81.78           C  
ATOM   1137  CB  GLN A  76       9.714  22.319  43.940  1.00 81.78           C  
ATOM   1138  HB2 GLN A  76       9.102  22.361  43.039  1.00 81.78           H  
ATOM   1139  HB3 GLN A  76      10.573  22.976  43.805  1.00 81.78           H  
ATOM   1140  O   GLN A  76       8.646  19.629  45.438  1.00 81.78           O  
ATOM   1141  CG  GLN A  76       8.898  22.823  45.142  1.00 81.78           C  
ATOM   1142  HG2 GLN A  76       9.504  22.757  46.046  1.00 81.78           H  
ATOM   1143  HG3 GLN A  76       8.013  22.200  45.272  1.00 81.78           H  
ATOM   1144  CD  GLN A  76       8.447  24.268  44.973  1.00 81.78           C  
ATOM   1145  NE2 GLN A  76       7.376  24.679  45.616  1.00 81.78           N  
ATOM   1146 HE21 GLN A  76       7.154  25.652  45.457  1.00 81.78           H  
ATOM   1147 HE22 GLN A  76       6.899  24.109  46.300  1.00 81.78           H  
ATOM   1148  OE1 GLN A  76       9.037  25.061  44.270  1.00 81.78           O  
ATOM   1149  N   ALA A  77       8.547  19.365  43.206  1.00 80.31           N  
ATOM   1150  H   ALA A  77       8.914  19.642  42.306  1.00 80.31           H  
ATOM   1151  CA  ALA A  77       7.545  18.307  43.232  1.00 80.31           C  
ATOM   1152  HA  ALA A  77       6.708  18.613  43.860  1.00 80.31           H  
ATOM   1153  C   ALA A  77       8.142  17.036  43.840  1.00 80.31           C  
ATOM   1154  CB  ALA A  77       7.029  18.075  41.808  1.00 80.31           C  
ATOM   1155  HB1 ALA A  77       7.847  17.776  41.153  1.00 80.31           H  
ATOM   1156  HB2 ALA A  77       6.275  17.287  41.812  1.00 80.31           H  
ATOM   1157  HB3 ALA A  77       6.583  18.990  41.418  1.00 80.31           H  
ATOM   1158  O   ALA A  77       7.567  16.467  44.770  1.00 80.31           O  
ATOM   1159  N   LEU A  78       9.342  16.665  43.389  1.00 87.67           N  
ATOM   1160  H   LEU A  78       9.751  17.170  42.615  1.00 87.67           H  
ATOM   1161  CA  LEU A  78      10.019  15.472  43.873  1.00 87.67           C  
ATOM   1162  HA  LEU A  78       9.331  14.634  43.767  1.00 87.67           H  
ATOM   1163  C   LEU A  78      10.349  15.592  45.368  1.00 87.67           C  
ATOM   1164  CB  LEU A  78      11.236  15.221  42.969  1.00 87.67           C  
ATOM   1165  HB2 LEU A  78      10.879  15.089  41.947  1.00 87.67           H  
ATOM   1166  HB3 LEU A  78      11.874  16.104  42.981  1.00 87.67           H  
ATOM   1167  O   LEU A  78      10.049  14.689  46.139  1.00 87.67           O  
ATOM   1168  CG  LEU A  78      12.077  13.996  43.355  1.00 87.67           C  
ATOM   1169  HG  LEU A  78      12.588  14.197  44.297  1.00 87.67           H  
ATOM   1170  CD1 LEU A  78      11.247  12.725  43.512  1.00 87.67           C  
ATOM   1171 HD11 LEU A  78      10.708  12.519  42.588  1.00 87.67           H  
ATOM   1172 HD12 LEU A  78      10.529  12.826  44.326  1.00 87.67           H  
ATOM   1173 HD13 LEU A  78      11.906  11.893  43.759  1.00 87.67           H  
ATOM   1174  CD2 LEU A  78      13.125  13.735  42.274  1.00 87.67           C  
ATOM   1175 HD21 LEU A  78      13.769  12.906  42.567  1.00 87.67           H  
ATOM   1176 HD22 LEU A  78      13.734  14.625  42.116  1.00 87.67           H  
ATOM   1177 HD23 LEU A  78      12.631  13.483  41.335  1.00 87.67           H  
ATOM   1178  N   ALA A  79      10.861  16.735  45.827  1.00 87.30           N  
ATOM   1179  H   ALA A  79      11.117  17.449  45.160  1.00 87.30           H  
ATOM   1180  CA  ALA A  79      11.172  16.954  47.241  1.00 87.30           C  
ATOM   1181  HA  ALA A  79      11.902  16.211  47.561  1.00 87.30           H  
ATOM   1182  C   ALA A  79       9.952  16.834  48.171  1.00 87.30           C  
ATOM   1183  CB  ALA A  79      11.805  18.335  47.367  1.00 87.30           C  
ATOM   1184  HB1 ALA A  79      12.680  18.375  46.718  1.00 87.30           H  
ATOM   1185  HB2 ALA A  79      11.096  19.105  47.062  1.00 87.30           H  
ATOM   1186  HB3 ALA A  79      12.105  18.509  48.401  1.00 87.30           H  
ATOM   1187  O   ALA A  79      10.064  16.280  49.267  1.00 87.30           O  
ATOM   1188  N   ARG A  80       8.783  17.331  47.740  1.00 79.92           N  
ATOM   1189  H   ARG A  80       8.754  17.733  46.814  1.00 79.92           H  
ATOM   1190  CA  ARG A  80       7.532  17.183  48.500  1.00 79.92           C  
ATOM   1191  HA  ARG A  80       7.696  17.498  49.530  1.00 79.92           H  
ATOM   1192  C   ARG A  80       7.111  15.726  48.609  1.00 79.92           C  
ATOM   1193  CB  ARG A  80       6.406  18.015  47.876  1.00 79.92           C  
ATOM   1194  HB2 ARG A  80       5.449  17.545  48.104  1.00 79.92           H  
ATOM   1195  HB3 ARG A  80       6.517  18.049  46.792  1.00 79.92           H  
ATOM   1196  O   ARG A  80       6.810  15.286  49.712  1.00 79.92           O  
ATOM   1197  CG  ARG A  80       6.387  19.430  48.460  1.00 79.92           C  
ATOM   1198  HG2 ARG A  80       6.252  19.361  49.540  1.00 79.92           H  
ATOM   1199  HG3 ARG A  80       7.331  19.932  48.253  1.00 79.92           H  
ATOM   1200  CD  ARG A  80       5.234  20.249  47.877  1.00 79.92           C  
ATOM   1201  HD2 ARG A  80       5.041  21.092  48.541  1.00 79.92           H  
ATOM   1202  HD3 ARG A  80       4.340  19.626  47.842  1.00 79.92           H  
ATOM   1203  NE  ARG A  80       5.573  20.771  46.541  1.00 79.92           N  
ATOM   1204  HE  ARG A  80       6.552  20.771  46.294  1.00 79.92           H  
ATOM   1205  NH1 ARG A  80       3.439  20.947  45.700  1.00 79.92           N  
ATOM   1206 HH11 ARG A  80       3.087  20.398  46.471  1.00 79.92           H  
ATOM   1207 HH12 ARG A  80       2.818  21.210  44.949  1.00 79.92           H  
ATOM   1208  NH2 ARG A  80       5.151  21.759  44.532  1.00 79.92           N  
ATOM   1209 HH21 ARG A  80       6.139  21.874  44.360  1.00 79.92           H  
ATOM   1210 HH22 ARG A  80       4.498  22.038  43.813  1.00 79.92           H  
ATOM   1211  CZ  ARG A  80       4.723  21.154  45.603  1.00 79.92           C  
ATOM   1212  N   HIS A  81       7.161  14.986  47.505  1.00 80.28           N  
ATOM   1213  H   HIS A  81       7.431  15.411  46.629  1.00 80.28           H  
ATOM   1214  CA  HIS A  81       6.833  13.566  47.520  1.00 80.28           C  
ATOM   1215  HA  HIS A  81       5.803  13.439  47.854  1.00 80.28           H  
ATOM   1216  C   HIS A  81       7.722  12.782  48.490  1.00 80.28           C  
ATOM   1217  CB  HIS A  81       6.957  13.016  46.104  1.00 80.28           C  
ATOM   1218  HB2 HIS A  81       6.184  13.480  45.491  1.00 80.28           H  
ATOM   1219  HB3 HIS A  81       7.928  13.272  45.681  1.00 80.28           H  
ATOM   1220  O   HIS A  81       7.221  12.050  49.338  1.00 80.28           O  
ATOM   1221  CG  HIS A  81       6.796  11.522  46.069  1.00 80.28           C  
ATOM   1222  CD2 HIS A  81       7.711  10.620  45.599  1.00 80.28           C  
ATOM   1223  HD2 HIS A  81       8.665  10.859  45.155  1.00 80.28           H  
ATOM   1224  ND1 HIS A  81       5.727  10.800  46.551  1.00 80.28           N  
ATOM   1225  HD1 HIS A  81       4.919  11.150  47.046  1.00 80.28           H  
ATOM   1226  CE1 HIS A  81       5.981   9.497  46.345  1.00 80.28           C  
ATOM   1227  HE1 HIS A  81       5.339   8.685  46.652  1.00 80.28           H  
ATOM   1228  NE2 HIS A  81       7.188   9.339  45.776  1.00 80.28           N  
ATOM   1229  N   LEU A  82       9.035  13.010  48.440  1.00 84.83           N  
ATOM   1230  H   LEU A  82       9.391  13.608  47.707  1.00 84.83           H  
ATOM   1231  CA  LEU A  82       9.972  12.331  49.334  1.00 84.83           C  
ATOM   1232  HA  LEU A  82       9.868  11.253  49.207  1.00 84.83           H  
ATOM   1233  C   LEU A  82       9.697  12.638  50.808  1.00 84.83           C  
ATOM   1234  CB  LEU A  82      11.400  12.756  48.992  1.00 84.83           C  
ATOM   1235  HB2 LEU A  82      11.468  13.836  49.125  1.00 84.83           H  
ATOM   1236  HB3 LEU A  82      12.088  12.285  49.695  1.00 84.83           H  
ATOM   1237  O   LEU A  82       9.866  11.762  51.649  1.00 84.83           O  
ATOM   1238  CG  LEU A  82      11.826  12.393  47.565  1.00 84.83           C  
ATOM   1239  HG  LEU A  82      11.067  12.703  46.846  1.00 84.83           H  
ATOM   1240  CD1 LEU A  82      13.100  13.163  47.271  1.00 84.83           C  
ATOM   1241 HD11 LEU A  82      13.357  13.017  46.222  1.00 84.83           H  
ATOM   1242 HD12 LEU A  82      13.890  12.829  47.945  1.00 84.83           H  
ATOM   1243 HD13 LEU A  82      12.929  14.229  47.421  1.00 84.83           H  
ATOM   1244  CD2 LEU A  82      12.031  10.900  47.339  1.00 84.83           C  
ATOM   1245 HD21 LEU A  82      12.347  10.728  46.309  1.00 84.83           H  
ATOM   1246 HD22 LEU A  82      11.083  10.385  47.492  1.00 84.83           H  
ATOM   1247 HD23 LEU A  82      12.776  10.493  48.023  1.00 84.83           H  
ATOM   1248  N   ARG A  83       9.281  13.869  51.136  1.00 77.36           N  
ATOM   1249  H   ARG A  83       9.154  14.539  50.391  1.00 77.36           H  
ATOM   1250  CA  ARG A  83       8.939  14.254  52.513  1.00 77.36           C  
ATOM   1251  HA  ARG A  83       9.772  14.017  53.176  1.00 77.36           H  
ATOM   1252  C   ARG A  83       7.749  13.458  53.022  1.00 77.36           C  
ATOM   1253  CB  ARG A  83       8.618  15.753  52.574  1.00 77.36           C  
ATOM   1254  HB2 ARG A  83       9.412  16.335  52.106  1.00 77.36           H  
ATOM   1255  HB3 ARG A  83       7.714  15.922  51.989  1.00 77.36           H  
ATOM   1256  O   ARG A  83       7.763  13.030  54.171  1.00 77.36           O  
ATOM   1257  CG  ARG A  83       8.413  16.243  54.022  1.00 77.36           C  
ATOM   1258  HG2 ARG A  83       9.385  16.374  54.498  1.00 77.36           H  
ATOM   1259  HG3 ARG A  83       7.842  15.524  54.609  1.00 77.36           H  
ATOM   1260  CD  ARG A  83       7.646  17.563  54.053  1.00 77.36           C  
ATOM   1261  HD2 ARG A  83       7.572  17.896  55.088  1.00 77.36           H  
ATOM   1262  HD3 ARG A  83       8.208  18.301  53.481  1.00 77.36           H  
ATOM   1263  NE  ARG A  83       6.294  17.401  53.483  1.00 77.36           N  
ATOM   1264  HE  ARG A  83       5.972  16.468  53.267  1.00 77.36           H  
ATOM   1265  NH1 ARG A  83       5.717  19.610  53.355  1.00 77.36           N  
ATOM   1266 HH11 ARG A  83       5.040  20.314  53.097  1.00 77.36           H  
ATOM   1267 HH12 ARG A  83       6.565  19.833  53.858  1.00 77.36           H  
ATOM   1268  NH2 ARG A  83       4.359  18.015  52.528  1.00 77.36           N  
ATOM   1269 HH21 ARG A  83       3.648  18.667  52.227  1.00 77.36           H  
ATOM   1270 HH22 ARG A  83       4.218  17.029  52.360  1.00 77.36           H  
ATOM   1271  CZ  ARG A  83       5.462  18.349  53.126  1.00 77.36           C  
ATOM   1272  N   ASP A  84       6.734  13.308  52.184  1.00 72.28           N  
ATOM   1273  H   ASP A  84       6.810  13.683  51.249  1.00 72.28           H  
ATOM   1274  CA  ASP A  84       5.494  12.647  52.563  1.00 72.28           C  
ATOM   1275  HA  ASP A  84       5.179  13.024  53.536  1.00 72.28           H  
ATOM   1276  C   ASP A  84       5.734  11.139  52.740  1.00 72.28           C  
ATOM   1277  CB  ASP A  84       4.398  13.016  51.550  1.00 72.28           C  
ATOM   1278  HB2 ASP A  84       4.713  12.712  50.552  1.00 72.28           H  
ATOM   1279  HB3 ASP A  84       3.493  12.464  51.802  1.00 72.28           H  
ATOM   1280  O   ASP A  84       5.360  10.582  53.771  1.00 72.28           O  
ATOM   1281  CG  ASP A  84       4.061  14.523  51.543  1.00 72.28           C  
ATOM   1282  OD1 ASP A  84       4.447  15.272  52.484  1.00 72.28           O  
ATOM   1283  OD2 ASP A  84       3.399  14.988  50.591  1.00 72.28           O  
ATOM   1284  N   GLU A  85       6.501  10.517  51.842  1.00 74.62           N  
ATOM   1285  H   GLU A  85       6.755  11.011  50.999  1.00 74.62           H  
ATOM   1286  CA  GLU A  85       6.942   9.123  51.983  1.00 74.62           C  
ATOM   1287  HA  GLU A  85       6.071   8.475  52.076  1.00 74.62           H  
ATOM   1288  C   GLU A  85       7.800   8.903  53.249  1.00 74.62           C  
ATOM   1289  CB  GLU A  85       7.718   8.723  50.723  1.00 74.62           C  
ATOM   1290  HB2 GLU A  85       8.262   7.802  50.929  1.00 74.62           H  
ATOM   1291  HB3 GLU A  85       8.444   9.503  50.495  1.00 74.62           H  
ATOM   1292  O   GLU A  85       7.541   7.986  54.030  1.00 74.62           O  
ATOM   1293  CG  GLU A  85       6.836   8.498  49.487  1.00 74.62           C  
ATOM   1294  HG2 GLU A  85       7.487   8.273  48.643  1.00 74.62           H  
ATOM   1295  HG3 GLU A  85       6.300   9.420  49.262  1.00 74.62           H  
ATOM   1296  CD  GLU A  85       5.845   7.342  49.680  1.00 74.62           C  
ATOM   1297  OE1 GLU A  85       4.651   7.554  49.374  1.00 74.62           O  
ATOM   1298  OE2 GLU A  85       6.286   6.271  50.158  1.00 74.62           O  
ATOM   1299  N   LEU A  86       8.755   9.803  53.533  1.00 72.19           N  
ATOM   1300  H   LEU A  86       8.911  10.538  52.857  1.00 72.19           H  
ATOM   1301  CA  LEU A  86       9.587   9.796  54.754  1.00 72.19           C  
ATOM   1302  HA  LEU A  86       9.871   8.763  54.954  1.00 72.19           H  
ATOM   1303  C   LEU A  86       8.848  10.269  56.024  1.00 72.19           C  
ATOM   1304  CB  LEU A  86      10.867  10.626  54.511  1.00 72.19           C  
ATOM   1305  HB2 LEU A  86      10.576  11.592  54.096  1.00 72.19           H  
ATOM   1306  HB3 LEU A  86      11.367  10.819  55.460  1.00 72.19           H  
ATOM   1307  O   LEU A  86       9.445  10.315  57.105  1.00 72.19           O  
ATOM   1308  CG  LEU A  86      11.866   9.926  53.573  1.00 72.19           C  
ATOM   1309  HG  LEU A  86      11.324   9.456  52.752  1.00 72.19           H  
ATOM   1310  CD1 LEU A  86      12.868  10.918  52.975  1.00 72.19           C  
ATOM   1311 HD11 LEU A  86      13.466  11.379  53.761  1.00 72.19           H  
ATOM   1312 HD12 LEU A  86      13.524  10.392  52.282  1.00 72.19           H  
ATOM   1313 HD13 LEU A  86      12.329  11.689  52.424  1.00 72.19           H  
ATOM   1314  CD2 LEU A  86      12.659   8.846  54.310  1.00 72.19           C  
ATOM   1315 HD21 LEU A  86      13.225   9.277  55.135  1.00 72.19           H  
ATOM   1316 HD22 LEU A  86      13.340   8.355  53.615  1.00 72.19           H  
ATOM   1317 HD23 LEU A  86      11.980   8.086  54.697  1.00 72.19           H  
ATOM   1318  N   GLY A  87       7.568  10.633  55.919  1.00 58.31           N  
ATOM   1319  H   GLY A  87       7.152  10.629  54.999  1.00 58.31           H  
ATOM   1320  CA  GLY A  87       6.719  11.007  57.048  1.00 58.31           C  
ATOM   1321  HA2 GLY A  87       7.316  11.495  57.819  1.00 58.31           H  
ATOM   1322  HA3 GLY A  87       5.975  11.716  56.685  1.00 58.31           H  
ATOM   1323  C   GLY A  87       5.972   9.826  57.675  1.00 58.31           C  
ATOM   1324  O   GLY A  87       5.619   9.885  58.855  1.00 58.31           O  
ATOM   1325  N   THR A  88       5.727   8.758  56.908  1.00 46.39           N  
ATOM   1326  H   THR A  88       6.021   8.802  55.943  1.00 46.39           H  
ATOM   1327  CA  THR A  88       4.698   7.758  57.246  1.00 46.39           C  
ATOM   1328  HA  THR A  88       3.863   8.297  57.692  1.00 46.39           H  
ATOM   1329  C   THR A  88       5.152   6.725  58.281  1.00 46.39           C  
ATOM   1330  CB  THR A  88       4.154   7.056  55.985  1.00 46.39           C  
ATOM   1331  HB  THR A  88       4.772   6.195  55.732  1.00 46.39           H  
ATOM   1332  O   THR A  88       4.422   6.462  59.238  1.00 46.39           O  
ATOM   1333  CG2 THR A  88       2.702   6.623  56.189  1.00 46.39           C  
ATOM   1334 HG21 THR A  88       2.615   5.971  57.057  1.00 46.39           H  
ATOM   1335 HG22 THR A  88       2.359   6.089  55.302  1.00 46.39           H  
ATOM   1336 HG23 THR A  88       2.074   7.503  56.329  1.00 46.39           H  
ATOM   1337  OG1 THR A  88       4.116   7.944  54.896  1.00 46.39           O  
ATOM   1338  HG1 THR A  88       4.843   7.757  54.298  1.00 46.39           H  
ATOM   1339  N   GLU A  89       6.369   6.177  58.156  1.00 38.94           N  
ATOM   1340  H   GLU A  89       6.925   6.428  57.351  1.00 38.94           H  
ATOM   1341  CA  GLU A  89       6.887   5.111  59.043  1.00 38.94           C  
ATOM   1342  HA  GLU A  89       6.280   4.213  58.928  1.00 38.94           H  
ATOM   1343  C   GLU A  89       6.882   5.498  60.533  1.00 38.94           C  
ATOM   1344  CB  GLU A  89       8.343   4.776  58.687  1.00 38.94           C  
ATOM   1345  HB2 GLU A  89       8.947   5.675  58.814  1.00 38.94           H  
ATOM   1346  HB3 GLU A  89       8.695   4.031  59.401  1.00 38.94           H  
ATOM   1347  O   GLU A  89       6.687   4.662  61.416  1.00 38.94           O  
ATOM   1348  CG  GLU A  89       8.576   4.217  57.280  1.00 38.94           C  
ATOM   1349  HG2 GLU A  89       8.376   4.994  56.542  1.00 38.94           H  
ATOM   1350  HG3 GLU A  89       7.884   3.393  57.107  1.00 38.94           H  
ATOM   1351  CD  GLU A  89      10.030   3.731  57.162  1.00 38.94           C  
ATOM   1352  OE1 GLU A  89      10.224   2.522  56.902  1.00 38.94           O  
ATOM   1353  OE2 GLU A  89      10.939   4.560  57.404  1.00 38.94           O  
ATOM   1354  N   VAL A  90       7.058   6.790  60.830  1.00 36.44           N  
ATOM   1355  H   VAL A  90       7.158   7.424  60.050  1.00 36.44           H  
ATOM   1356  CA  VAL A  90       7.178   7.328  62.198  1.00 36.44           C  
ATOM   1357  HA  VAL A  90       7.795   6.619  62.750  1.00 36.44           H  
ATOM   1358  C   VAL A  90       5.821   7.365  62.936  1.00 36.44           C  
ATOM   1359  CB  VAL A  90       7.934   8.681  62.197  1.00 36.44           C  
ATOM   1360  HB  VAL A  90       7.246   9.477  61.913  1.00 36.44           H  
ATOM   1361  O   VAL A  90       5.723   7.848  64.064  1.00 36.44           O  
ATOM   1362  CG1 VAL A  90       8.546   9.011  63.569  1.00 36.44           C  
ATOM   1363 HG11 VAL A  90       9.191   8.194  63.894  1.00 36.44           H  
ATOM   1364 HG12 VAL A  90       9.129   9.931  63.509  1.00 36.44           H  
ATOM   1365 HG13 VAL A  90       7.762   9.163  64.311  1.00 36.44           H  
ATOM   1366  CG2 VAL A  90       9.118   8.692  61.210  1.00 36.44           C  
ATOM   1367 HG21 VAL A  90       8.761   8.629  60.182  1.00 36.44           H  
ATOM   1368 HG22 VAL A  90       9.680   9.622  61.298  1.00 36.44           H  
ATOM   1369 HG23 VAL A  90       9.778   7.847  61.407  1.00 36.44           H  
ATOM   1370  N   ARG A  91       4.762   6.812  62.328  1.00 33.27           N  
ATOM   1371  H   ARG A  91       4.903   6.490  61.381  1.00 33.27           H  
ATOM   1372  CA  ARG A  91       3.466   6.496  62.952  1.00 33.27           C  
ATOM   1373  HA  ARG A  91       3.527   6.682  64.024  1.00 33.27           H  
ATOM   1374  C   ARG A  91       3.110   5.006  62.837  1.00 33.27           C  
ATOM   1375  CB  ARG A  91       2.363   7.383  62.360  1.00 33.27           C  
ATOM   1376  HB2 ARG A  91       1.392   7.006  62.681  1.00 33.27           H  
ATOM   1377  HB3 ARG A  91       2.406   7.330  61.272  1.00 33.27           H  
ATOM   1378  O   ARG A  91       1.950   4.666  62.621  1.00 33.27           O  
ATOM   1379  CG  ARG A  91       2.442   8.836  62.819  1.00 33.27           C  
ATOM   1380  HG2 ARG A  91       3.369   9.293  62.473  1.00 33.27           H  
ATOM   1381  HG3 ARG A  91       2.390   8.879  63.907  1.00 33.27           H  
ATOM   1382  CD  ARG A  91       1.241   9.560  62.207  1.00 33.27           C  
ATOM   1383  HD2 ARG A  91       0.334   9.007  62.450  1.00 33.27           H  
ATOM   1384  HD3 ARG A  91       1.365   9.569  61.125  1.00 33.27           H  
ATOM   1385  NE  ARG A  91       1.110  10.936  62.709  1.00 33.27           N  
ATOM   1386  HE  ARG A  91       1.771  11.223  63.417  1.00 33.27           H  
ATOM   1387  NH1 ARG A  91      -0.626  11.533  61.334  1.00 33.27           N  
ATOM   1388 HH11 ARG A  91      -0.565  10.624  60.896  1.00 33.27           H  
ATOM   1389 HH12 ARG A  91      -1.270  12.221  60.972  1.00 33.27           H  
ATOM   1390  NH2 ARG A  91       0.183  13.013  62.797  1.00 33.27           N  
ATOM   1391 HH21 ARG A  91      -0.480  13.686  62.440  1.00 33.27           H  
ATOM   1392 HH22 ARG A  91       0.850  13.274  63.509  1.00 33.27           H  
ATOM   1393  CZ  ARG A  91       0.226  11.817  62.281  1.00 33.27           C  
ATOM   1394  N   GLY A  92       4.103   4.126  62.940  1.00 30.05           N  
ATOM   1395  H   GLY A  92       5.053   4.470  62.951  1.00 30.05           H  
ATOM   1396  CA  GLY A  92       3.887   2.679  62.972  1.00 30.05           C  
ATOM   1397  HA2 GLY A  92       4.858   2.184  62.999  1.00 30.05           H  
ATOM   1398  HA3 GLY A  92       3.384   2.374  62.055  1.00 30.05           H  
ATOM   1399  C   GLY A  92       3.051   2.177  64.163  1.00 30.05           C  
ATOM   1400  O   GLY A  92       2.428   2.941  64.901  1.00 30.05           O  
ATOM   1401  N   GLU A  93       3.060   0.854  64.334  1.00 30.83           N  
ATOM   1402  H   GLU A  93       3.676   0.320  63.739  1.00 30.83           H  
ATOM   1403  CA  GLU A  93       2.098   0.055  65.106  1.00 30.83           C  
ATOM   1404  HA  GLU A  93       1.171   0.010  64.536  1.00 30.83           H  
ATOM   1405  C   GLU A  93       1.740   0.606  66.498  1.00 30.83           C  
ATOM   1406  CB  GLU A  93       2.619  -1.388  65.223  1.00 30.83           C  
ATOM   1407  HB2 GLU A  93       1.980  -1.937  65.914  1.00 30.83           H  
ATOM   1408  HB3 GLU A  93       3.632  -1.368  65.624  1.00 30.83           H  
ATOM   1409  O   GLU A  93       2.505   0.524  67.463  1.00 30.83           O  
ATOM   1410  CG  GLU A  93       2.602  -2.119  63.869  1.00 30.83           C  
ATOM   1411  HG2 GLU A  93       3.211  -1.562  63.157  1.00 30.83           H  
ATOM   1412  HG3 GLU A  93       1.578  -2.127  63.497  1.00 30.83           H  
ATOM   1413  CD  GLU A  93       3.135  -3.559  63.946  1.00 30.83           C  
ATOM   1414  OE1 GLU A  93       2.764  -4.351  63.053  1.00 30.83           O  
ATOM   1415  OE2 GLU A  93       3.913  -3.857  64.881  1.00 30.83           O  
ATOM   1416  N   ALA A  94       0.507   1.104  66.622  1.00 37.31           N  
ATOM   1417  H   ALA A  94      -0.062   1.186  65.792  1.00 37.31           H  
ATOM   1418  CA  ALA A  94      -0.131   1.297  67.916  1.00 37.31           C  
ATOM   1419  HA  ALA A  94       0.509   1.952  68.508  1.00 37.31           H  
ATOM   1420  C   ALA A  94      -0.277  -0.073  68.614  1.00 37.31           C  
ATOM   1421  CB  ALA A  94      -1.487   1.982  67.707  1.00 37.31           C  
ATOM   1422  HB1 ALA A  94      -1.342   2.941  67.210  1.00 37.31           H  
ATOM   1423  HB2 ALA A  94      -1.967   2.146  68.672  1.00 37.31           H  
ATOM   1424  HB3 ALA A  94      -2.130   1.351  67.093  1.00 37.31           H  
ATOM   1425  O   ALA A  94      -0.751  -1.021  67.980  1.00 37.31           O  
ATOM   1426  N   PRO A  95       0.110  -0.216  69.896  1.00 40.58           N  
ATOM   1427  CA  PRO A  95       0.127  -1.516  70.555  1.00 40.58           C  
ATOM   1428  HA  PRO A  95       0.785  -2.183  69.998  1.00 40.58           H  
ATOM   1429  C   PRO A  95      -1.277  -2.132  70.603  1.00 40.58           C  
ATOM   1430  CB  PRO A  95       0.730  -1.278  71.943  1.00 40.58           C  
ATOM   1431  HB2 PRO A  95       0.266  -1.901  72.708  1.00 40.58           H  
ATOM   1432  HB3 PRO A  95       1.803  -1.463  71.905  1.00 40.58           H  
ATOM   1433  O   PRO A  95      -2.234  -1.499  71.050  1.00 40.58           O  
ATOM   1434  CG  PRO A  95       0.481   0.210  72.195  1.00 40.58           C  
ATOM   1435  HG2 PRO A  95      -0.529   0.351  72.580  1.00 40.58           H  
ATOM   1436  HG3 PRO A  95       1.218   0.634  72.877  1.00 40.58           H  
ATOM   1437  CD  PRO A  95       0.587   0.818  70.797  1.00 40.58           C  
ATOM   1438  HD2 PRO A  95      -0.023   1.719  70.733  1.00 40.58           H  
ATOM   1439  HD3 PRO A  95       1.628   1.043  70.566  1.00 40.58           H  
ATOM   1440  N   SER A  96      -1.373  -3.380  70.134  1.00 46.49           N  
ATOM   1441  H   SER A  96      -0.537  -3.777  69.730  1.00 46.49           H  
ATOM   1442  CA  SER A  96      -2.611  -4.161  70.034  1.00 46.49           C  
ATOM   1443  HA  SER A  96      -3.196  -3.773  69.200  1.00 46.49           H  
ATOM   1444  C   SER A  96      -3.460  -4.087  71.308  1.00 46.49           C  
ATOM   1445  CB  SER A  96      -2.248  -5.621  69.733  1.00 46.49           C  
ATOM   1446  HB2 SER A  96      -1.886  -5.696  68.708  1.00 46.49           H  
ATOM   1447  HB3 SER A  96      -1.453  -5.936  70.409  1.00 46.49           H  
ATOM   1448  O   SER A  96      -2.963  -4.299  72.415  1.00 46.49           O  
ATOM   1449  OG  SER A  96      -3.354  -6.486  69.916  1.00 46.49           O  
ATOM   1450  HG  SER A  96      -3.095  -7.356  69.604  1.00 46.49           H  
ATOM   1451  N   ALA A  97      -4.768  -3.864  71.146  1.00 56.37           N  
ATOM   1452  H   ALA A  97      -5.109  -3.682  70.213  1.00 56.37           H  
ATOM   1453  CA  ALA A  97      -5.727  -3.848  72.252  1.00 56.37           C  
ATOM   1454  HA  ALA A  97      -5.459  -3.035  72.927  1.00 56.37           H  
ATOM   1455  C   ALA A  97      -5.718  -5.153  73.081  1.00 56.37           C  
ATOM   1456  CB  ALA A  97      -7.117  -3.566  71.668  1.00 56.37           C  
ATOM   1457  HB1 ALA A  97      -7.403  -4.360  70.978  1.00 56.37           H  
ATOM   1458  HB2 ALA A  97      -7.112  -2.611  71.143  1.00 56.37           H  
ATOM   1459  HB3 ALA A  97      -7.847  -3.520  72.476  1.00 56.37           H  
ATOM   1460  O   ALA A  97      -5.974  -5.108  74.284  1.00 56.37           O  
ATOM   1461  N   LEU A  98      -5.373  -6.296  72.469  1.00 62.34           N  
ATOM   1462  H   LEU A  98      -5.098  -6.248  71.498  1.00 62.34           H  
ATOM   1463  CA  LEU A  98      -5.239  -7.590  73.156  1.00 62.34           C  
ATOM   1464  HA  LEU A  98      -6.139  -7.776  73.743  1.00 62.34           H  
ATOM   1465  C   LEU A  98      -4.068  -7.607  74.149  1.00 62.34           C  
ATOM   1466  CB  LEU A  98      -5.073  -8.718  72.120  1.00 62.34           C  
ATOM   1467  HB2 LEU A  98      -4.703  -9.609  72.628  1.00 62.34           H  
ATOM   1468  HB3 LEU A  98      -4.310  -8.423  71.400  1.00 62.34           H  
ATOM   1469  O   LEU A  98      -4.221  -8.111  75.254  1.00 62.34           O  
ATOM   1470  CG  LEU A  98      -6.370  -9.091  71.381  1.00 62.34           C  
ATOM   1471  HG  LEU A  98      -6.893  -8.184  71.078  1.00 62.34           H  
ATOM   1472  CD1 LEU A  98      -6.047  -9.897  70.123  1.00 62.34           C  
ATOM   1473 HD11 LEU A  98      -6.970 -10.162  69.608  1.00 62.34           H  
ATOM   1474 HD12 LEU A  98      -5.429  -9.302  69.450  1.00 62.34           H  
ATOM   1475 HD13 LEU A  98      -5.513 -10.808  70.393  1.00 62.34           H  
ATOM   1476  CD2 LEU A  98      -7.293  -9.933  72.265  1.00 62.34           C  
ATOM   1477 HD21 LEU A  98      -7.580  -9.371  73.154  1.00 62.34           H  
ATOM   1478 HD22 LEU A  98      -8.195 -10.196  71.713  1.00 62.34           H  
ATOM   1479 HD23 LEU A  98      -6.784 -10.845  72.576  1.00 62.34           H  
ATOM   1480  N   ALA A  99      -2.938  -6.974  73.819  1.00 58.53           N  
ATOM   1481  H   ALA A  99      -2.885  -6.481  72.940  1.00 58.53           H  
ATOM   1482  CA  ALA A  99      -1.800  -6.890  74.738  1.00 58.53           C  
ATOM   1483  HA  ALA A  99      -1.548  -7.896  75.075  1.00 58.53           H  
ATOM   1484  C   ALA A  99      -2.131  -6.055  75.993  1.00 58.53           C  
ATOM   1485  CB  ALA A  99      -0.605  -6.315  73.970  1.00 58.53           C  
ATOM   1486  HB1 ALA A  99      -0.819  -5.299  73.640  1.00 58.53           H  
ATOM   1487  HB2 ALA A  99      -0.386  -6.943  73.106  1.00 58.53           H  
ATOM   1488  HB3 ALA A  99       0.268  -6.300  74.623  1.00 58.53           H  
ATOM   1489  O   ALA A  99      -1.604  -6.302  77.077  1.00 58.53           O  
ATOM   1490  N   GLY A 100      -3.046  -5.085  75.865  1.00 58.60           N  
ATOM   1491  H   GLY A 100      -3.439  -4.925  74.948  1.00 58.60           H  
ATOM   1492  CA  GLY A 100      -3.601  -4.359  77.009  1.00 58.60           C  
ATOM   1493  HA2 GLY A 100      -2.788  -3.955  77.612  1.00 58.60           H  
ATOM   1494  HA3 GLY A 100      -4.210  -3.535  76.637  1.00 58.60           H  
ATOM   1495  C   GLY A 100      -4.485  -5.232  77.909  1.00 58.60           C  
ATOM   1496  O   GLY A 100      -4.476  -5.054  79.127  1.00 58.60           O  
ATOM   1497  N   LEU A 101      -5.214  -6.191  77.328  1.00 65.87           N  
ATOM   1498  H   LEU A 101      -5.119  -6.328  76.332  1.00 65.87           H  
ATOM   1499  CA  LEU A 101      -6.020  -7.169  78.067  1.00 65.87           C  
ATOM   1500  HA  LEU A 101      -6.604  -6.639  78.820  1.00 65.87           H  
ATOM   1501  C   LEU A 101      -5.145  -8.163  78.846  1.00 65.87           C  
ATOM   1502  CB  LEU A 101      -6.989  -7.877  77.098  1.00 65.87           C  
ATOM   1503  HB2 LEU A 101      -6.545  -7.914  76.104  1.00 65.87           H  
ATOM   1504  HB3 LEU A 101      -7.133  -8.910  77.416  1.00 65.87           H  
ATOM   1505  O   LEU A 101      -5.434  -8.392  80.018  1.00 65.87           O  
ATOM   1506  CG  LEU A 101      -8.360  -7.187  77.016  1.00 65.87           C  
ATOM   1507  HG  LEU A 101      -8.234  -6.108  77.103  1.00 65.87           H  
ATOM   1508  CD1 LEU A 101      -9.037  -7.473  75.675  1.00 65.87           C  
ATOM   1509 HD11 LEU A 101      -8.420  -7.074  74.870  1.00 65.87           H  
ATOM   1510 HD12 LEU A 101      -9.150  -8.549  75.542  1.00 65.87           H  
ATOM   1511 HD13 LEU A 101     -10.016  -6.994  75.643  1.00 65.87           H  
ATOM   1512  CD2 LEU A 101      -9.283  -7.676  78.136  1.00 65.87           C  
ATOM   1513 HD21 LEU A 101     -10.235  -7.147  78.090  1.00 65.87           H  
ATOM   1514 HD22 LEU A 101      -9.455  -8.747  78.035  1.00 65.87           H  
ATOM   1515 HD23 LEU A 101      -8.816  -7.489  79.103  1.00 65.87           H  
ATOM   1516  N   ASP A 102      -4.047  -8.660  78.266  1.00 63.05           N  
ATOM   1517  H   ASP A 102      -3.927  -8.528  77.272  1.00 63.05           H  
ATOM   1518  CA  ASP A 102      -3.108  -9.565  78.958  1.00 63.05           C  
ATOM   1519  HA  ASP A 102      -3.641 -10.461  79.278  1.00 63.05           H  
ATOM   1520  C   ASP A 102      -2.484  -8.908  80.204  1.00 63.05           C  
ATOM   1521  CB  ASP A 102      -1.970  -9.982  78.008  1.00 63.05           C  
ATOM   1522  HB2 ASP A 102      -1.501  -9.085  77.606  1.00 63.05           H  
ATOM   1523  HB3 ASP A 102      -1.217 -10.514  78.589  1.00 63.05           H  
ATOM   1524  O   ASP A 102      -2.376  -9.519  81.271  1.00 63.05           O  
ATOM   1525  CG  ASP A 102      -2.388 -10.894  76.850  1.00 63.05           C  
ATOM   1526  OD1 ASP A 102      -3.404 -11.606  76.983  1.00 63.05           O  
ATOM   1527  OD2 ASP A 102      -1.651 -10.883  75.837  1.00 63.05           O  
ATOM   1528  N   ALA A 103      -2.100  -7.630  80.101  1.00 66.00           N  
ATOM   1529  H   ALA A 103      -2.177  -7.183  79.198  1.00 66.00           H  
ATOM   1530  CA  ALA A 103      -1.562  -6.875  81.232  1.00 66.00           C  
ATOM   1531  HA  ALA A 103      -0.731  -7.435  81.660  1.00 66.00           H  
ATOM   1532  C   ALA A 103      -2.606  -6.679  82.345  1.00 66.00           C  
ATOM   1533  CB  ALA A 103      -1.035  -5.531  80.717  1.00 66.00           C  
ATOM   1534  HB1 ALA A 103      -1.852  -4.953  80.284  1.00 66.00           H  
ATOM   1535  HB2 ALA A 103      -0.594  -4.971  81.542  1.00 66.00           H  
ATOM   1536  HB3 ALA A 103      -0.277  -5.703  79.954  1.00 66.00           H  
ATOM   1537  O   ALA A 103      -2.271  -6.743  83.530  1.00 66.00           O  
ATOM   1538  N   LEU A 104      -3.874  -6.469  81.971  1.00 70.06           N  
ATOM   1539  H   LEU A 104      -4.089  -6.461  80.984  1.00 70.06           H  
ATOM   1540  CA  LEU A 104      -4.972  -6.399  82.927  1.00 70.06           C  
ATOM   1541  HA  LEU A 104      -4.688  -5.691  83.706  1.00 70.06           H  
ATOM   1542  C   LEU A 104      -5.190  -7.760  83.604  1.00 70.06           C  
ATOM   1543  CB  LEU A 104      -6.239  -5.886  82.220  1.00 70.06           C  
ATOM   1544  HB2 LEU A 104      -5.987  -5.027  81.599  1.00 70.06           H  
ATOM   1545  HB3 LEU A 104      -6.607  -6.674  81.562  1.00 70.06           H  
ATOM   1546  O   LEU A 104      -5.276  -7.802  84.828  1.00 70.06           O  
ATOM   1547  CG  LEU A 104      -7.358  -5.487  83.197  1.00 70.06           C  
ATOM   1548  HG  LEU A 104      -7.484  -6.257  83.959  1.00 70.06           H  
ATOM   1549  CD1 LEU A 104      -7.071  -4.147  83.882  1.00 70.06           C  
ATOM   1550 HD11 LEU A 104      -6.165  -4.228  84.483  1.00 70.06           H  
ATOM   1551 HD12 LEU A 104      -7.897  -3.886  84.543  1.00 70.06           H  
ATOM   1552 HD13 LEU A 104      -6.937  -3.366  83.134  1.00 70.06           H  
ATOM   1553  CD2 LEU A 104      -8.681  -5.349  82.447  1.00 70.06           C  
ATOM   1554 HD21 LEU A 104      -8.950  -6.310  82.009  1.00 70.06           H  
ATOM   1555 HD22 LEU A 104      -8.585  -4.607  81.655  1.00 70.06           H  
ATOM   1556 HD23 LEU A 104      -9.461  -5.044  83.146  1.00 70.06           H  
ATOM   1557  N   GLU A 105      -5.210  -8.864  82.849  1.00 70.85           N  
ATOM   1558  H   GLU A 105      -5.124  -8.772  81.847  1.00 70.85           H  
ATOM   1559  CA  GLU A 105      -5.346 -10.221  83.399  1.00 70.85           C  
ATOM   1560  HA  GLU A 105      -6.271 -10.264  83.974  1.00 70.85           H  
ATOM   1561  C   GLU A 105      -4.228 -10.579  84.382  1.00 70.85           C  
ATOM   1562  CB  GLU A 105      -5.418 -11.287  82.292  1.00 70.85           C  
ATOM   1563  HB2 GLU A 105      -5.063 -12.230  82.709  1.00 70.85           H  
ATOM   1564  HB3 GLU A 105      -4.765 -11.012  81.463  1.00 70.85           H  
ATOM   1565  O   GLU A 105      -4.505 -11.144  85.440  1.00 70.85           O  
ATOM   1566  CG  GLU A 105      -6.852 -11.515  81.791  1.00 70.85           C  
ATOM   1567  HG2 GLU A 105      -7.504 -11.631  82.657  1.00 70.85           H  
ATOM   1568  HG3 GLU A 105      -7.181 -10.631  81.244  1.00 70.85           H  
ATOM   1569  CD  GLU A 105      -6.997 -12.762  80.900  1.00 70.85           C  
ATOM   1570  OE1 GLU A 105      -8.159 -13.203  80.732  1.00 70.85           O  
ATOM   1571  OE2 GLU A 105      -5.967 -13.305  80.447  1.00 70.85           O  
ATOM   1572  N   ALA A 106      -2.982 -10.200  84.088  1.00 69.48           N  
ATOM   1573  H   ALA A 106      -2.807  -9.806  83.175  1.00 69.48           H  
ATOM   1574  CA  ALA A 106      -1.853 -10.420  84.990  1.00 69.48           C  
ATOM   1575  HA  ALA A 106      -1.859 -11.465  85.300  1.00 69.48           H  
ATOM   1576  C   ALA A 106      -1.924  -9.563  86.267  1.00 69.48           C  
ATOM   1577  CB  ALA A 106      -0.562 -10.155  84.212  1.00 69.48           C  
ATOM   1578  HB1 ALA A 106       0.299 -10.356  84.850  1.00 69.48           H  
ATOM   1579  HB2 ALA A 106      -0.533  -9.116  83.884  1.00 69.48           H  
ATOM   1580  HB3 ALA A 106      -0.519 -10.804  83.337  1.00 69.48           H  
ATOM   1581  O   ALA A 106      -1.440  -9.989  87.316  1.00 69.48           O  
ATOM   1582  N   ALA A 107      -2.531  -8.374  86.198  1.00 71.85           N  
ATOM   1583  H   ALA A 107      -2.868  -8.063  85.298  1.00 71.85           H  
ATOM   1584  CA  ALA A 107      -2.710  -7.486  87.346  1.00 71.85           C  
ATOM   1585  HA  ALA A 107      -1.835  -7.568  87.990  1.00 71.85           H  
ATOM   1586  C   ALA A 107      -3.936  -7.847  88.206  1.00 71.85           C  
ATOM   1587  CB  ALA A 107      -2.780  -6.044  86.832  1.00 71.85           C  
ATOM   1588  HB1 ALA A 107      -2.863  -5.359  87.676  1.00 71.85           H  
ATOM   1589  HB2 ALA A 107      -3.648  -5.923  86.183  1.00 71.85           H  
ATOM   1590  HB3 ALA A 107      -1.878  -5.810  86.268  1.00 71.85           H  
ATOM   1591  O   ALA A 107      -3.944  -7.555  89.403  1.00 71.85           O  
ATOM   1592  N   LEU A 108      -4.954  -8.511  87.639  1.00 74.19           N  
ATOM   1593  H   LEU A 108      -4.898  -8.683  86.645  1.00 74.19           H  
ATOM   1594  CA  LEU A 108      -6.190  -8.893  88.341  1.00 74.19           C  
ATOM   1595  HA  LEU A 108      -6.719  -7.972  88.584  1.00 74.19           H  
ATOM   1596  C   LEU A 108      -5.975  -9.615  89.693  1.00 74.19           C  
ATOM   1597  CB  LEU A 108      -7.093  -9.750  87.422  1.00 74.19           C  
ATOM   1598  HB2 LEU A 108      -6.470 -10.449  86.865  1.00 74.19           H  
ATOM   1599  HB3 LEU A 108      -7.758 -10.348  88.045  1.00 74.19           H  
ATOM   1600  O   LEU A 108      -6.691  -9.280  90.643  1.00 74.19           O  
ATOM   1601  CG  LEU A 108      -7.972  -8.974  86.426  1.00 74.19           C  
ATOM   1602  HG  LEU A 108      -7.368  -8.276  85.846  1.00 74.19           H  
ATOM   1603  CD1 LEU A 108      -8.678  -9.935  85.468  1.00 74.19           C  
ATOM   1604 HD11 LEU A 108      -9.456 -10.491  85.991  1.00 74.19           H  
ATOM   1605 HD12 LEU A 108      -9.120  -9.375  84.645  1.00 74.19           H  
ATOM   1606 HD13 LEU A 108      -7.972 -10.658  85.059  1.00 74.19           H  
ATOM   1607  CD2 LEU A 108      -9.068  -8.184  87.135  1.00 74.19           C  
ATOM   1608 HD21 LEU A 108      -9.684  -7.678  86.392  1.00 74.19           H  
ATOM   1609 HD22 LEU A 108      -9.690  -8.851  87.732  1.00 74.19           H  
ATOM   1610 HD23 LEU A 108      -8.611  -7.438  87.785  1.00 74.19           H  
ATOM   1611  N   PRO A 109      -5.029 -10.568  89.848  1.00 74.21           N  
ATOM   1612  CA  PRO A 109      -4.804 -11.261  91.118  1.00 74.21           C  
ATOM   1613  HA  PRO A 109      -5.728 -11.760  91.412  1.00 74.21           H  
ATOM   1614  C   PRO A 109      -4.359 -10.327  92.250  1.00 74.21           C  
ATOM   1615  CB  PRO A 109      -3.723 -12.314  90.835  1.00 74.21           C  
ATOM   1616  HB2 PRO A 109      -2.739 -11.925  91.096  1.00 74.21           H  
ATOM   1617  HB3 PRO A 109      -3.915 -13.241  91.375  1.00 74.21           H  
ATOM   1618  O   PRO A 109      -4.730 -10.544  93.406  1.00 74.21           O  
ATOM   1619  CG  PRO A 109      -3.784 -12.522  89.325  1.00 74.21           C  
ATOM   1620  HG2 PRO A 109      -2.826 -12.841  88.916  1.00 74.21           H  
ATOM   1621  HG3 PRO A 109      -4.569 -13.237  89.080  1.00 74.21           H  
ATOM   1622  CD  PRO A 109      -4.177 -11.142  88.821  1.00 74.21           C  
ATOM   1623  HD2 PRO A 109      -3.284 -10.524  88.725  1.00 74.21           H  
ATOM   1624  HD3 PRO A 109      -4.690 -11.234  87.864  1.00 74.21           H  
ATOM   1625  N   GLU A 110      -3.597  -9.285  91.908  1.00 72.80           N  
ATOM   1626  H   GLU A 110      -3.400  -9.140  90.928  1.00 72.80           H  
ATOM   1627  CA  GLU A 110      -3.004  -8.315  92.836  1.00 72.80           C  
ATOM   1628  HA  GLU A 110      -2.723  -8.819  93.761  1.00 72.80           H  
ATOM   1629  C   GLU A 110      -3.985  -7.192  93.217  1.00 72.80           C  
ATOM   1630  CB  GLU A 110      -1.724  -7.728  92.210  1.00 72.80           C  
ATOM   1631  HB2 GLU A 110      -1.990  -7.296  91.246  1.00 72.80           H  
ATOM   1632  HB3 GLU A 110      -1.374  -6.904  92.832  1.00 72.80           H  
ATOM   1633  O   GLU A 110      -3.703  -6.416  94.131  1.00 72.80           O  
ATOM   1634  CG  GLU A 110      -0.583  -8.748  91.981  1.00 72.80           C  
ATOM   1635  HG2 GLU A 110      -0.189  -8.582  90.978  1.00 72.80           H  
ATOM   1636  HG3 GLU A 110      -0.985  -9.760  91.995  1.00 72.80           H  
ATOM   1637  CD  GLU A 110       0.594  -8.644  92.971  1.00 72.80           C  
ATOM   1638  OE1 GLU A 110       1.164  -9.709  93.305  1.00 72.80           O  
ATOM   1639  OE2 GLU A 110       0.944  -7.514  93.384  1.00 72.80           O  
ATOM   1640  N   VAL A 111      -5.157  -7.108  92.566  1.00 73.20           N  
ATOM   1641  H   VAL A 111      -5.327  -7.751  91.805  1.00 73.20           H  
ATOM   1642  CA  VAL A 111      -6.152  -6.064  92.855  1.00 73.20           C  
ATOM   1643  HA  VAL A 111      -5.644  -5.109  92.722  1.00 73.20           H  
ATOM   1644  C   VAL A 111      -6.654  -6.203  94.302  1.00 73.20           C  
ATOM   1645  CB  VAL A 111      -7.328  -6.055  91.861  1.00 73.20           C  
ATOM   1646  HB  VAL A 111      -7.825  -7.025  91.875  1.00 73.20           H  
ATOM   1647  O   VAL A 111      -7.237  -7.248  94.648  1.00 73.20           O  
ATOM   1648  CG1 VAL A 111      -8.358  -4.967  92.206  1.00 73.20           C  
ATOM   1649 HG11 VAL A 111      -7.881  -3.987  92.225  1.00 73.20           H  
ATOM   1650 HG12 VAL A 111      -9.152  -4.956  91.460  1.00 73.20           H  
ATOM   1651 HG13 VAL A 111      -8.813  -5.158  93.178  1.00 73.20           H  
ATOM   1652  CG2 VAL A 111      -6.831  -5.763  90.442  1.00 73.20           C  
ATOM   1653 HG21 VAL A 111      -6.075  -6.494  90.155  1.00 73.20           H  
ATOM   1654 HG22 VAL A 111      -7.657  -5.831  89.733  1.00 73.20           H  
ATOM   1655 HG23 VAL A 111      -6.389  -4.768  90.392  1.00 73.20           H  
ATOM   1656  N   PRO A 112      -6.479  -5.161  95.146  1.00 78.03           N  
ATOM   1657  CA  PRO A 112      -6.939  -5.158  96.529  1.00 78.03           C  
ATOM   1658  HA  PRO A 112      -6.374  -5.913  97.076  1.00 78.03           H  
ATOM   1659  C   PRO A 112      -8.437  -5.450  96.625  1.00 78.03           C  
ATOM   1660  CB  PRO A 112      -6.612  -3.768  97.090  1.00 78.03           C  
ATOM   1661  HB2 PRO A 112      -7.469  -3.104  96.974  1.00 78.03           H  
ATOM   1662  HB3 PRO A 112      -6.309  -3.814  98.136  1.00 78.03           H  
ATOM   1663  O   PRO A 112      -9.237  -4.987  95.813  1.00 78.03           O  
ATOM   1664  CG  PRO A 112      -5.482  -3.267  96.198  1.00 78.03           C  
ATOM   1665  HG2 PRO A 112      -5.465  -2.179  96.134  1.00 78.03           H  
ATOM   1666  HG3 PRO A 112      -4.528  -3.647  96.564  1.00 78.03           H  
ATOM   1667  CD  PRO A 112      -5.798  -3.904  94.852  1.00 78.03           C  
ATOM   1668  HD2 PRO A 112      -4.865  -4.059  94.309  1.00 78.03           H  
ATOM   1669  HD3 PRO A 112      -6.462  -3.254  94.283  1.00 78.03           H  
ATOM   1670  N   ALA A 113      -8.842  -6.189  97.661  1.00 77.25           N  
ATOM   1671  H   ALA A 113      -8.141  -6.546  98.294  1.00 77.25           H  
ATOM   1672  CA  ALA A 113     -10.233  -6.614  97.839  1.00 77.25           C  
ATOM   1673  HA  ALA A 113     -10.501  -7.272  97.012  1.00 77.25           H  
ATOM   1674  C   ALA A 113     -11.243  -5.449  97.836  1.00 77.25           C  
ATOM   1675  CB  ALA A 113     -10.324  -7.407  99.149  1.00 77.25           C  
ATOM   1676  HB1 ALA A 113     -10.056  -6.770  99.992  1.00 77.25           H  
ATOM   1677  HB2 ALA A 113     -11.345  -7.763  99.285  1.00 77.25           H  
ATOM   1678  HB3 ALA A 113      -9.652  -8.264  99.112  1.00 77.25           H  
ATOM   1679  O   ALA A 113     -12.365  -5.627  97.374  1.00 77.25           O  
ATOM   1680  N   THR A 114     -10.833  -4.269  98.312  1.00 74.48           N  
ATOM   1681  H   THR A 114      -9.870  -4.169  98.602  1.00 74.48           H  
ATOM   1682  CA  THR A 114     -11.653  -3.049  98.368  1.00 74.48           C  
ATOM   1683  HA  THR A 114     -12.600  -3.277  98.858  1.00 74.48           H  
ATOM   1684  C   THR A 114     -12.008  -2.472  97.000  1.00 74.48           C  
ATOM   1685  CB  THR A 114     -10.926  -1.962  99.178  1.00 74.48           C  
ATOM   1686  HB  THR A 114     -11.404  -0.995  99.018  1.00 74.48           H  
ATOM   1687  O   THR A 114     -13.007  -1.772  96.902  1.00 74.48           O  
ATOM   1688  CG2 THR A 114     -10.954  -2.276 100.675  1.00 74.48           C  
ATOM   1689 HG21 THR A 114     -11.987  -2.332 101.017  1.00 74.48           H  
ATOM   1690 HG22 THR A 114     -10.444  -1.479 101.217  1.00 74.48           H  
ATOM   1691 HG23 THR A 114     -10.452  -3.223 100.872  1.00 74.48           H  
ATOM   1692  OG1 THR A 114      -9.563  -1.888  98.809  1.00 74.48           O  
ATOM   1693  HG1 THR A 114      -9.487  -1.291  98.061  1.00 74.48           H  
ATOM   1694  N   GLU A 115     -11.223  -2.754  95.956  1.00 76.12           N  
ATOM   1695  H   GLU A 115     -10.415  -3.342  96.098  1.00 76.12           H  
ATOM   1696  CA  GLU A 115     -11.425  -2.208  94.602  1.00 76.12           C  
ATOM   1697  HA  GLU A 115     -12.104  -1.357  94.637  1.00 76.12           H  
ATOM   1698  C   GLU A 115     -12.050  -3.227  93.636  1.00 76.12           C  
ATOM   1699  CB  GLU A 115     -10.082  -1.707  94.049  1.00 76.12           C  
ATOM   1700  HB2 GLU A 115      -9.356  -2.519  94.092  1.00 76.12           H  
ATOM   1701  HB3 GLU A 115     -10.221  -1.419  93.007  1.00 76.12           H  
ATOM   1702  O   GLU A 115     -12.599  -2.849  92.601  1.00 76.12           O  
ATOM   1703  CG  GLU A 115      -9.545  -0.494  94.826  1.00 76.12           C  
ATOM   1704  HG2 GLU A 115     -10.269   0.317  94.754  1.00 76.12           H  
ATOM   1705  HG3 GLU A 115      -9.447  -0.762  95.878  1.00 76.12           H  
ATOM   1706  CD  GLU A 115      -8.180  -0.002  94.317  1.00 76.12           C  
ATOM   1707  OE1 GLU A 115      -7.561   0.794  95.059  1.00 76.12           O  
ATOM   1708  OE2 GLU A 115      -7.746  -0.448  93.231  1.00 76.12           O  
ATOM   1709  N   ARG A 116     -12.018  -4.529  93.971  1.00 76.85           N  
ATOM   1710  H   ARG A 116     -11.553  -4.768  94.835  1.00 76.85           H  
ATOM   1711  CA  ARG A 116     -12.529  -5.605  93.098  1.00 76.85           C  
ATOM   1712  HA  ARG A 116     -11.965  -5.599  92.166  1.00 76.85           H  
ATOM   1713  C   ARG A 116     -13.983  -5.415  92.695  1.00 76.85           C  
ATOM   1714  CB  ARG A 116     -12.397  -6.977  93.774  1.00 76.85           C  
ATOM   1715  HB2 ARG A 116     -13.054  -7.683  93.268  1.00 76.85           H  
ATOM   1716  HB3 ARG A 116     -12.707  -6.907  94.816  1.00 76.85           H  
ATOM   1717  O   ARG A 116     -14.323  -5.672  91.547  1.00 76.85           O  
ATOM   1718  CG  ARG A 116     -10.973  -7.519  93.681  1.00 76.85           C  
ATOM   1719  HG2 ARG A 116     -10.303  -6.853  94.225  1.00 76.85           H  
ATOM   1720  HG3 ARG A 116     -10.657  -7.565  92.639  1.00 76.85           H  
ATOM   1721  CD  ARG A 116     -10.907  -8.916  94.296  1.00 76.85           C  
ATOM   1722  HD2 ARG A 116     -11.459  -9.608  93.660  1.00 76.85           H  
ATOM   1723  HD3 ARG A 116     -11.368  -8.887  95.283  1.00 76.85           H  
ATOM   1724  NE  ARG A 116      -9.508  -9.347  94.422  1.00 76.85           N  
ATOM   1725  HE  ARG A 116      -8.798  -8.686  94.144  1.00 76.85           H  
ATOM   1726  NH1 ARG A 116      -9.890 -11.388  95.390  1.00 76.85           N  
ATOM   1727 HH11 ARG A 116      -9.530 -12.278  95.704  1.00 76.85           H  
ATOM   1728 HH12 ARG A 116     -10.881 -11.195  95.348  1.00 76.85           H  
ATOM   1729  NH2 ARG A 116      -7.795 -10.747  94.891  1.00 76.85           N  
ATOM   1730 HH21 ARG A 116      -7.411 -11.635  95.179  1.00 76.85           H  
ATOM   1731 HH22 ARG A 116      -7.161 -10.076  94.481  1.00 76.85           H  
ATOM   1732  CZ  ARG A 116      -9.072 -10.493  94.900  1.00 76.85           C  
ATOM   1733  N   GLU A 117     -14.835  -4.995  93.622  1.00 78.49           N  
ATOM   1734  H   GLU A 117     -14.478  -4.779  94.542  1.00 78.49           H  
ATOM   1735  CA  GLU A 117     -16.273  -4.849  93.372  1.00 78.49           C  
ATOM   1736  HA  GLU A 117     -16.646  -5.779  92.944  1.00 78.49           H  
ATOM   1737  C   GLU A 117     -16.548  -3.734  92.348  1.00 78.49           C  
ATOM   1738  CB  GLU A 117     -16.960  -4.621  94.729  1.00 78.49           C  
ATOM   1739  HB2 GLU A 117     -16.419  -5.204  95.475  1.00 78.49           H  
ATOM   1740  HB3 GLU A 117     -16.890  -3.570  95.008  1.00 78.49           H  
ATOM   1741  O   GLU A 117     -17.350  -3.903  91.429  1.00 78.49           O  
ATOM   1742  CG  GLU A 117     -18.422  -5.084  94.769  1.00 78.49           C  
ATOM   1743  HG2 GLU A 117     -18.493  -6.053  94.274  1.00 78.49           H  
ATOM   1744  HG3 GLU A 117     -19.036  -4.375  94.214  1.00 78.49           H  
ATOM   1745  CD  GLU A 117     -18.950  -5.224  96.211  1.00 78.49           C  
ATOM   1746  OE1 GLU A 117     -19.909  -6.007  96.399  1.00 78.49           O  
ATOM   1747  OE2 GLU A 117     -18.401  -4.562  97.121  1.00 78.49           O  
ATOM   1748  N   GLU A 118     -15.796  -2.633  92.432  1.00 77.49           N  
ATOM   1749  H   GLU A 118     -15.104  -2.573  93.165  1.00 77.49           H  
ATOM   1750  CA  GLU A 118     -15.866  -1.531  91.473  1.00 77.49           C  
ATOM   1751  HA  GLU A 118     -16.917  -1.293  91.307  1.00 77.49           H  
ATOM   1752  C   GLU A 118     -15.262  -1.921  90.113  1.00 77.49           C  
ATOM   1753  CB  GLU A 118     -15.186  -0.299  92.089  1.00 77.49           C  
ATOM   1754  HB2 GLU A 118     -15.515  -0.205  93.124  1.00 77.49           H  
ATOM   1755  HB3 GLU A 118     -14.104  -0.429  92.075  1.00 77.49           H  
ATOM   1756  O   GLU A 118     -15.826  -1.590  89.066  1.00 77.49           O  
ATOM   1757  CG  GLU A 118     -15.571   0.987  91.345  1.00 77.49           C  
ATOM   1758  HG2 GLU A 118     -15.184   0.933  90.328  1.00 77.49           H  
ATOM   1759  HG3 GLU A 118     -16.658   1.038  91.282  1.00 77.49           H  
ATOM   1760  CD  GLU A 118     -15.055   2.275  92.008  1.00 77.49           C  
ATOM   1761  OE1 GLU A 118     -15.442   3.352  91.496  1.00 77.49           O  
ATOM   1762  OE2 GLU A 118     -14.281   2.191  92.986  1.00 77.49           O  
ATOM   1763  N   LEU A 119     -14.167  -2.692  90.109  1.00 74.59           N  
ATOM   1764  H   LEU A 119     -13.727  -2.891  90.996  1.00 74.59           H  
ATOM   1765  CA  LEU A 119     -13.555  -3.226  88.890  1.00 74.59           C  
ATOM   1766  HA  LEU A 119     -13.343  -2.387  88.228  1.00 74.59           H  
ATOM   1767  C   LEU A 119     -14.503  -4.178  88.146  1.00 74.59           C  
ATOM   1768  CB  LEU A 119     -12.236  -3.931  89.247  1.00 74.59           C  
ATOM   1769  HB2 LEU A 119     -12.470  -4.855  89.777  1.00 74.59           H  
ATOM   1770  HB3 LEU A 119     -11.653  -3.302  89.919  1.00 74.59           H  
ATOM   1771  O   LEU A 119     -14.669  -4.039  86.935  1.00 74.59           O  
ATOM   1772  CG  LEU A 119     -11.388  -4.260  88.005  1.00 74.59           C  
ATOM   1773  HG  LEU A 119     -12.019  -4.643  87.203  1.00 74.59           H  
ATOM   1774  CD1 LEU A 119     -10.628  -3.033  87.499  1.00 74.59           C  
ATOM   1775 HD11 LEU A 119     -10.031  -3.304  86.628  1.00 74.59           H  
ATOM   1776 HD12 LEU A 119     -11.331  -2.251  87.209  1.00 74.59           H  
ATOM   1777 HD13 LEU A 119      -9.968  -2.653  88.279  1.00 74.59           H  
ATOM   1778  CD2 LEU A 119     -10.367  -5.332  88.347  1.00 74.59           C  
ATOM   1779 HD21 LEU A 119      -9.751  -5.000  89.183  1.00 74.59           H  
ATOM   1780 HD22 LEU A 119      -9.729  -5.498  87.479  1.00 74.59           H  
ATOM   1781 HD23 LEU A 119     -10.874  -6.261  88.607  1.00 74.59           H  
ATOM   1782  N   VAL A 120     -15.168  -5.096  88.859  1.00 77.43           N  
ATOM   1783  H   VAL A 120     -14.976  -5.154  89.849  1.00 77.43           H  
ATOM   1784  CA  VAL A 120     -16.174  -6.008  88.288  1.00 77.43           C  
ATOM   1785  HA  VAL A 120     -15.713  -6.578  87.481  1.00 77.43           H  
ATOM   1786  C   VAL A 120     -17.315  -5.209  87.663  1.00 77.43           C  
ATOM   1787  CB  VAL A 120     -16.691  -7.010  89.341  1.00 77.43           C  
ATOM   1788  HB  VAL A 120     -16.962  -6.471  90.249  1.00 77.43           H  
ATOM   1789  O   VAL A 120     -17.604  -5.403  86.486  1.00 77.43           O  
ATOM   1790  CG1 VAL A 120     -17.916  -7.799  88.859  1.00 77.43           C  
ATOM   1791 HG11 VAL A 120     -18.776  -7.140  88.735  1.00 77.43           H  
ATOM   1792 HG12 VAL A 120     -18.188  -8.556  89.595  1.00 77.43           H  
ATOM   1793 HG13 VAL A 120     -17.707  -8.286  87.907  1.00 77.43           H  
ATOM   1794  CG2 VAL A 120     -15.605  -8.041  89.679  1.00 77.43           C  
ATOM   1795 HG21 VAL A 120     -15.938  -8.663  90.511  1.00 77.43           H  
ATOM   1796 HG22 VAL A 120     -14.676  -7.546  89.961  1.00 77.43           H  
ATOM   1797 HG23 VAL A 120     -15.410  -8.673  88.813  1.00 77.43           H  
ATOM   1798  N   GLN A 121     -17.887  -4.230  88.377  1.00 77.05           N  
ATOM   1799  H   GLN A 121     -17.610  -4.105  89.341  1.00 77.05           H  
ATOM   1800  CA  GLN A 121     -18.948  -3.374  87.823  1.00 77.05           C  
ATOM   1801  HA  GLN A 121     -19.800  -3.994  87.543  1.00 77.05           H  
ATOM   1802  C   GLN A 121     -18.506  -2.595  86.577  1.00 77.05           C  
ATOM   1803  CB  GLN A 121     -19.384  -2.340  88.866  1.00 77.05           C  
ATOM   1804  HB2 GLN A 121     -18.505  -1.884  89.322  1.00 77.05           H  
ATOM   1805  HB3 GLN A 121     -19.947  -1.556  88.359  1.00 77.05           H  
ATOM   1806  O   GLN A 121     -19.316  -2.248  85.710  1.00 77.05           O  
ATOM   1807  CG  GLN A 121     -20.285  -2.917  89.958  1.00 77.05           C  
ATOM   1808  HG2 GLN A 121     -21.169  -3.363  89.502  1.00 77.05           H  
ATOM   1809  HG3 GLN A 121     -19.753  -3.699  90.501  1.00 77.05           H  
ATOM   1810  CD  GLN A 121     -20.734  -1.843  90.945  1.00 77.05           C  
ATOM   1811  NE2 GLN A 121     -21.367  -2.227  92.030  1.00 77.05           N  
ATOM   1812 HE21 GLN A 121     -21.557  -1.506  92.711  1.00 77.05           H  
ATOM   1813 HE22 GLN A 121     -21.432  -3.211  92.249  1.00 77.05           H  
ATOM   1814  OE1 GLN A 121     -20.555  -0.647  90.755  1.00 77.05           O  
ATOM   1815  N   ARG A 122     -17.225  -2.227  86.497  1.00 75.55           N  
ATOM   1816  H   ARG A 122     -16.612  -2.480  87.259  1.00 75.55           H  
ATOM   1817  CA  ARG A 122     -16.679  -1.485  85.358  1.00 75.55           C  
ATOM   1818  HA  ARG A 122     -17.432  -0.772  85.021  1.00 75.55           H  
ATOM   1819  C   ARG A 122     -16.427  -2.406  84.161  1.00 75.55           C  
ATOM   1820  CB  ARG A 122     -15.452  -0.701  85.838  1.00 75.55           C  
ATOM   1821  HB2 ARG A 122     -14.568  -1.338  85.822  1.00 75.55           H  
ATOM   1822  HB3 ARG A 122     -15.623  -0.383  86.866  1.00 75.55           H  
ATOM   1823  O   ARG A 122     -16.812  -2.039  83.053  1.00 75.55           O  
ATOM   1824  CG  ARG A 122     -15.214   0.567  85.015  1.00 75.55           C  
ATOM   1825  HG2 ARG A 122     -16.138   1.140  84.940  1.00 75.55           H  
ATOM   1826  HG3 ARG A 122     -14.875   0.292  84.016  1.00 75.55           H  
ATOM   1827  CD  ARG A 122     -14.152   1.421  85.714  1.00 75.55           C  
ATOM   1828  HD2 ARG A 122     -13.256   0.817  85.854  1.00 75.55           H  
ATOM   1829  HD3 ARG A 122     -14.527   1.718  86.693  1.00 75.55           H  
ATOM   1830  NE  ARG A 122     -13.813   2.619  84.926  1.00 75.55           N  
ATOM   1831  HE  ARG A 122     -14.224   2.694  84.007  1.00 75.55           H  
ATOM   1832  NH1 ARG A 122     -12.321   3.514  86.427  1.00 75.55           N  
ATOM   1833 HH11 ARG A 122     -12.532   2.772  87.078  1.00 75.55           H  
ATOM   1834 HH12 ARG A 122     -11.649   4.220  86.691  1.00 75.55           H  
ATOM   1835  NH2 ARG A 122     -12.668   4.531  84.468  1.00 75.55           N  
ATOM   1836 HH21 ARG A 122     -11.978   5.218  84.738  1.00 75.55           H  
ATOM   1837 HH22 ARG A 122     -13.081   4.564  83.547  1.00 75.55           H  
ATOM   1838  CZ  ARG A 122     -12.940   3.546  85.278  1.00 75.55           C  
ATOM   1839  N   LEU A 123     -15.898  -3.609  84.389  1.00 75.02           N  
ATOM   1840  H   LEU A 123     -15.624  -3.832  85.335  1.00 75.02           H  
ATOM   1841  CA  LEU A 123     -15.736  -4.655  83.372  1.00 75.02           C  
ATOM   1842  HA  LEU A 123     -15.189  -4.244  82.523  1.00 75.02           H  
ATOM   1843  C   LEU A 123     -17.087  -5.136  82.823  1.00 75.02           C  
ATOM   1844  CB  LEU A 123     -14.940  -5.830  83.974  1.00 75.02           C  
ATOM   1845  HB2 LEU A 123     -15.356  -6.068  84.953  1.00 75.02           H  
ATOM   1846  HB3 LEU A 123     -15.072  -6.709  83.343  1.00 75.02           H  
ATOM   1847  O   LEU A 123     -17.250  -5.241  81.609  1.00 75.02           O  
ATOM   1848  CG  LEU A 123     -13.430  -5.562  84.115  1.00 75.02           C  
ATOM   1849  HG  LEU A 123     -13.268  -4.597  84.595  1.00 75.02           H  
ATOM   1850  CD1 LEU A 123     -12.783  -6.646  84.978  1.00 75.02           C  
ATOM   1851 HD11 LEU A 123     -12.918  -7.625  84.517  1.00 75.02           H  
ATOM   1852 HD12 LEU A 123     -13.238  -6.646  85.968  1.00 75.02           H  
ATOM   1853 HD13 LEU A 123     -11.717  -6.445  85.084  1.00 75.02           H  
ATOM   1854  CD2 LEU A 123     -12.738  -5.561  82.750  1.00 75.02           C  
ATOM   1855 HD21 LEU A 123     -13.106  -4.742  82.132  1.00 75.02           H  
ATOM   1856 HD22 LEU A 123     -12.910  -6.508  82.238  1.00 75.02           H  
ATOM   1857 HD23 LEU A 123     -11.665  -5.428  82.885  1.00 75.02           H  
ATOM   1858  N   GLU A 124     -18.088  -5.341  83.683  1.00 76.63           N  
ATOM   1859  H   GLU A 124     -17.888  -5.309  84.673  1.00 76.63           H  
ATOM   1860  CA  GLU A 124     -19.450  -5.704  83.270  1.00 76.63           C  
ATOM   1861  HA  GLU A 124     -19.420  -6.627  82.691  1.00 76.63           H  
ATOM   1862  C   GLU A 124     -20.084  -4.630  82.378  1.00 76.63           C  
ATOM   1863  CB  GLU A 124     -20.337  -5.924  84.503  1.00 76.63           C  
ATOM   1864  HB2 GLU A 124     -21.380  -5.913  84.187  1.00 76.63           H  
ATOM   1865  HB3 GLU A 124     -20.182  -5.101  85.200  1.00 76.63           H  
ATOM   1866  O   GLU A 124     -20.684  -4.955  81.351  1.00 76.63           O  
ATOM   1867  CG  GLU A 124     -20.069  -7.269  85.193  1.00 76.63           C  
ATOM   1868  HG2 GLU A 124     -19.023  -7.328  85.496  1.00 76.63           H  
ATOM   1869  HG3 GLU A 124     -20.248  -8.064  84.469  1.00 76.63           H  
ATOM   1870  CD  GLU A 124     -20.970  -7.484  86.420  1.00 76.63           C  
ATOM   1871  OE1 GLU A 124     -21.227  -8.666  86.737  1.00 76.63           O  
ATOM   1872  OE2 GLU A 124     -21.412  -6.474  87.018  1.00 76.63           O  
ATOM   1873  N   ARG A 125     -19.903  -3.342  82.712  1.00 74.69           N  
ATOM   1874  H   ARG A 125     -19.420  -3.146  83.577  1.00 74.69           H  
ATOM   1875  CA  ARG A 125     -20.369  -2.230  81.864  1.00 74.69           C  
ATOM   1876  HA  ARG A 125     -21.427  -2.380  81.650  1.00 74.69           H  
ATOM   1877  C   ARG A 125     -19.695  -2.218  80.494  1.00 74.69           C  
ATOM   1878  CB  ARG A 125     -20.178  -0.881  82.572  1.00 74.69           C  
ATOM   1879  HB2 ARG A 125     -20.085  -0.096  81.822  1.00 74.69           H  
ATOM   1880  HB3 ARG A 125     -19.263  -0.895  83.165  1.00 74.69           H  
ATOM   1881  O   ARG A 125     -20.376  -1.981  79.499  1.00 74.69           O  
ATOM   1882  CG  ARG A 125     -21.387  -0.550  83.454  1.00 74.69           C  
ATOM   1883  HG2 ARG A 125     -22.280  -0.529  82.829  1.00 74.69           H  
ATOM   1884  HG3 ARG A 125     -21.518  -1.322  84.213  1.00 74.69           H  
ATOM   1885  CD  ARG A 125     -21.240   0.818  84.128  1.00 74.69           C  
ATOM   1886  HD2 ARG A 125     -22.212   1.088  84.540  1.00 74.69           H  
ATOM   1887  HD3 ARG A 125     -20.957   1.561  83.383  1.00 74.69           H  
ATOM   1888  NE  ARG A 125     -20.245   0.776  85.214  1.00 74.69           N  
ATOM   1889  HE  ARG A 125     -19.735  -0.090  85.313  1.00 74.69           H  
ATOM   1890  NH1 ARG A 125     -20.840   2.743  86.242  1.00 74.69           N  
ATOM   1891 HH11 ARG A 125     -20.727   3.386  87.013  1.00 74.69           H  
ATOM   1892 HH12 ARG A 125     -21.552   2.884  85.540  1.00 74.69           H  
ATOM   1893  NH2 ARG A 125     -19.208   1.493  87.112  1.00 74.69           N  
ATOM   1894 HH21 ARG A 125     -18.696   0.625  87.160  1.00 74.69           H  
ATOM   1895 HH22 ARG A 125     -19.152   2.115  87.906  1.00 74.69           H  
ATOM   1896  CZ  ARG A 125     -20.099   1.670  86.177  1.00 74.69           C  
ATOM   1897  N   MET A 126     -18.392  -2.492  80.429  1.00 70.24           N  
ATOM   1898  H   MET A 126     -17.895  -2.685  81.287  1.00 70.24           H  
ATOM   1899  CA  MET A 126     -17.668  -2.577  79.154  1.00 70.24           C  
ATOM   1900  HA  MET A 126     -17.845  -1.668  78.580  1.00 70.24           H  
ATOM   1901  C   MET A 126     -18.171  -3.746  78.298  1.00 70.24           C  
ATOM   1902  CB  MET A 126     -16.159  -2.705  79.410  1.00 70.24           C  
ATOM   1903  HB2 MET A 126     -15.966  -3.515  80.113  1.00 70.24           H  
ATOM   1904  HB3 MET A 126     -15.666  -2.944  78.468  1.00 70.24           H  
ATOM   1905  O   MET A 126     -18.406  -3.581  77.102  1.00 70.24           O  
ATOM   1906  CG  MET A 126     -15.562  -1.403  79.956  1.00 70.24           C  
ATOM   1907  HG2 MET A 126     -16.120  -1.103  80.843  1.00 70.24           H  
ATOM   1908  HG3 MET A 126     -15.686  -0.622  79.206  1.00 70.24           H  
ATOM   1909  SD  MET A 126     -13.809  -1.497  80.411  1.00 70.24           S  
ATOM   1910  CE  MET A 126     -13.051  -1.739  78.779  1.00 70.24           C  
ATOM   1911  HE1 MET A 126     -13.363  -2.696  78.361  1.00 70.24           H  
ATOM   1912  HE2 MET A 126     -11.966  -1.740  78.881  1.00 70.24           H  
ATOM   1913  HE3 MET A 126     -13.347  -0.932  78.109  1.00 70.24           H  
ATOM   1914  N   LEU A 127     -18.407  -4.906  78.913  1.00 73.54           N  
ATOM   1915  H   LEU A 127     -18.171  -4.982  79.892  1.00 73.54           H  
ATOM   1916  CA  LEU A 127     -18.873  -6.109  78.223  1.00 73.54           C  
ATOM   1917  HA  LEU A 127     -18.241  -6.245  77.345  1.00 73.54           H  
ATOM   1918  C   LEU A 127     -20.323  -5.970  77.726  1.00 73.54           C  
ATOM   1919  CB  LEU A 127     -18.656  -7.295  79.184  1.00 73.54           C  
ATOM   1920  HB2 LEU A 127     -17.788  -7.063  79.800  1.00 73.54           H  
ATOM   1921  HB3 LEU A 127     -19.503  -7.391  79.864  1.00 73.54           H  
ATOM   1922  O   LEU A 127     -20.655  -6.449  76.641  1.00 73.54           O  
ATOM   1923  CG  LEU A 127     -18.365  -8.632  78.477  1.00 73.54           C  
ATOM   1924  HG  LEU A 127     -18.003  -8.448  77.465  1.00 73.54           H  
ATOM   1925  CD1 LEU A 127     -17.276  -9.395  79.233  1.00 73.54           C  
ATOM   1926 HD11 LEU A 127     -17.070 -10.343  78.736  1.00 73.54           H  
ATOM   1927 HD12 LEU A 127     -16.356  -8.811  79.240  1.00 73.54           H  
ATOM   1928 HD13 LEU A 127     -17.587  -9.583  80.261  1.00 73.54           H  
ATOM   1929  CD2 LEU A 127     -19.606  -9.523  78.399  1.00 73.54           C  
ATOM   1930 HD21 LEU A 127     -20.388  -8.991  77.858  1.00 73.54           H  
ATOM   1931 HD22 LEU A 127     -19.952  -9.761  79.405  1.00 73.54           H  
ATOM   1932 HD23 LEU A 127     -19.351 -10.441  77.869  1.00 73.54           H  
ATOM   1933  N   ALA A 128     -21.180  -5.269  78.477  1.00 71.64           N  
ATOM   1934  H   ALA A 128     -20.870  -4.954  79.385  1.00 71.64           H  
ATOM   1935  CA  ALA A 128     -22.550  -4.958  78.068  1.00 71.64           C  
ATOM   1936  HA  ALA A 128     -23.049  -5.887  77.791  1.00 71.64           H  
ATOM   1937  C   ALA A 128     -22.607  -4.027  76.844  1.00 71.64           C  
ATOM   1938  CB  ALA A 128     -23.290  -4.350  79.265  1.00 71.64           C  
ATOM   1939  HB1 ALA A 128     -22.810  -3.419  79.567  1.00 71.64           H  
ATOM   1940  HB2 ALA A 128     -23.275  -5.047  80.103  1.00 71.64           H  
ATOM   1941  HB3 ALA A 128     -24.325  -4.145  78.990  1.00 71.64           H  
ATOM   1942  O   ALA A 128     -23.441  -4.233  75.964  1.00 71.64           O  
ATOM   1943  N   ALA A 129     -21.708  -3.041  76.763  1.00 64.77           N  
ATOM   1944  H   ALA A 129     -21.057  -2.913  77.525  1.00 64.77           H  
ATOM   1945  CA  ALA A 129     -21.646  -2.101  75.643  1.00 64.77           C  
ATOM   1946  HA  ALA A 129     -22.648  -1.715  75.454  1.00 64.77           H  
ATOM   1947  C   ALA A 129     -21.155  -2.744  74.332  1.00 64.77           C  
ATOM   1948  CB  ALA A 129     -20.749  -0.929  76.059  1.00 64.77           C  
ATOM   1949  HB1 ALA A 129     -19.735  -1.282  76.244  1.00 64.77           H  
ATOM   1950  HB2 ALA A 129     -20.726  -0.188  75.259  1.00 64.77           H  
ATOM   1951  HB3 ALA A 129     -21.140  -0.464  76.964  1.00 64.77           H  
ATOM   1952  O   ALA A 129     -21.539  -2.301  73.254  1.00 64.77           O  
ATOM   1953  N   LEU A 130     -20.332  -3.794  74.415  1.00 60.90           N  
ATOM   1954  H   LEU A 130     -20.019  -4.072  75.335  1.00 60.90           H  
ATOM   1955  CA  LEU A 130     -19.702  -4.435  73.254  1.00 60.90           C  
ATOM   1956  HA  LEU A 130     -19.380  -3.648  72.572  1.00 60.90           H  
ATOM   1957  C   LEU A 130     -20.658  -5.339  72.447  1.00 60.90           C  
ATOM   1958  CB  LEU A 130     -18.458  -5.204  73.759  1.00 60.90           C  
ATOM   1959  HB2 LEU A 130     -18.611  -6.278  73.649  1.00 60.90           H  
ATOM   1960  HB3 LEU A 130     -18.321  -5.014  74.823  1.00 60.90           H  
ATOM   1961  O   LEU A 130     -20.483  -5.516  71.245  1.00 60.90           O  
ATOM   1962  CG  LEU A 130     -17.159  -4.796  73.041  1.00 60.90           C  
ATOM   1963  HG  LEU A 130     -17.104  -3.708  72.987  1.00 60.90           H  
ATOM   1964  CD1 LEU A 130     -15.949  -5.291  73.834  1.00 60.90           C  
ATOM   1965 HD11 LEU A 130     -15.032  -4.992  73.326  1.00 60.90           H  
ATOM   1966 HD12 LEU A 130     -15.955  -4.846  74.828  1.00 60.90           H  
ATOM   1967 HD13 LEU A 130     -15.973  -6.378  73.921  1.00 60.90           H  
ATOM   1968  CD2 LEU A 130     -17.081  -5.371  71.628  1.00 60.90           C  
ATOM   1969 HD21 LEU A 130     -17.127  -6.460  71.659  1.00 60.90           H  
ATOM   1970 HD22 LEU A 130     -17.907  -4.996  71.023  1.00 60.90           H  
ATOM   1971 HD23 LEU A 130     -16.146  -5.067  71.157  1.00 60.90           H  
ATOM   1972  N   ARG A 131     -21.678  -5.916  73.096  1.00 66.71           N  
ATOM   1973  H   ARG A 131     -21.789  -5.681  74.072  1.00 66.71           H  
ATOM   1974  CA  ARG A 131     -22.550  -6.950  72.500  1.00 66.71           C  
ATOM   1975  HA  ARG A 131     -21.904  -7.720  72.078  1.00 66.71           H  
ATOM   1976  C   ARG A 131     -23.412  -6.511  71.300  1.00 66.71           C  
ATOM   1977  CB  ARG A 131     -23.420  -7.600  73.588  1.00 66.71           C  
ATOM   1978  HB2 ARG A 131     -24.218  -8.170  73.112  1.00 66.71           H  
ATOM   1979  HB3 ARG A 131     -23.874  -6.830  74.213  1.00 66.71           H  
ATOM   1980  O   ARG A 131     -23.464  -7.288  70.349  1.00 66.71           O  
ATOM   1981  CG  ARG A 131     -22.597  -8.557  74.457  1.00 66.71           C  
ATOM   1982  HG2 ARG A 131     -21.747  -8.029  74.890  1.00 66.71           H  
ATOM   1983  HG3 ARG A 131     -22.226  -9.370  73.834  1.00 66.71           H  
ATOM   1984  CD  ARG A 131     -23.458  -9.133  75.583  1.00 66.71           C  
ATOM   1985  HD2 ARG A 131     -23.764  -8.318  76.239  1.00 66.71           H  
ATOM   1986  HD3 ARG A 131     -24.345  -9.590  75.145  1.00 66.71           H  
ATOM   1987  NE  ARG A 131     -22.711 -10.143  76.354  1.00 66.71           N  
ATOM   1988  HE  ARG A 131     -21.761 -10.315  76.057  1.00 66.71           H  
ATOM   1989  NH1 ARG A 131     -24.363 -10.666  77.857  1.00 66.71           N  
ATOM   1990 HH11 ARG A 131     -24.954  -9.976  77.415  1.00 66.71           H  
ATOM   1991 HH12 ARG A 131     -24.687 -11.192  78.656  1.00 66.71           H  
ATOM   1992  NH2 ARG A 131     -22.401 -11.724  77.962  1.00 66.71           N  
ATOM   1993 HH21 ARG A 131     -21.460 -11.873  77.627  1.00 66.71           H  
ATOM   1994 HH22 ARG A 131     -22.739 -12.248  78.756  1.00 66.71           H  
ATOM   1995  CZ  ARG A 131     -23.159 -10.836  77.384  1.00 66.71           C  
ATOM   1996  N   PRO A 132     -24.085  -5.340  71.287  1.00 57.22           N  
ATOM   1997  CA  PRO A 132     -25.103  -5.037  70.267  1.00 57.22           C  
ATOM   1998  HA  PRO A 132     -25.841  -5.840  70.276  1.00 57.22           H  
ATOM   1999  C   PRO A 132     -24.594  -4.888  68.825  1.00 57.22           C  
ATOM   2000  CB  PRO A 132     -25.780  -3.741  70.729  1.00 57.22           C  
ATOM   2001  HB2 PRO A 132     -25.279  -2.880  70.288  1.00 57.22           H  
ATOM   2002  HB3 PRO A 132     -26.841  -3.731  70.478  1.00 57.22           H  
ATOM   2003  O   PRO A 132     -25.403  -4.839  67.906  1.00 57.22           O  
ATOM   2004  CG  PRO A 132     -25.555  -3.734  72.238  1.00 57.22           C  
ATOM   2005  HG2 PRO A 132     -26.287  -4.378  72.726  1.00 57.22           H  
ATOM   2006  HG3 PRO A 132     -25.586  -2.726  72.650  1.00 57.22           H  
ATOM   2007  CD  PRO A 132     -24.166  -4.350  72.353  1.00 57.22           C  
ATOM   2008  HD2 PRO A 132     -23.410  -3.583  72.181  1.00 57.22           H  
ATOM   2009  HD3 PRO A 132     -24.041  -4.784  73.345  1.00 57.22           H  
ATOM   2010  N   VAL A 133     -23.279  -4.785  68.616  1.00 52.84           N  
ATOM   2011  H   VAL A 133     -22.661  -4.849  69.412  1.00 52.84           H  
ATOM   2012  CA  VAL A 133     -22.675  -4.511  67.299  1.00 52.84           C  
ATOM   2013  HA  VAL A 133     -23.280  -3.766  66.783  1.00 52.84           H  
ATOM   2014  C   VAL A 133     -22.644  -5.757  66.401  1.00 52.84           C  
ATOM   2015  CB  VAL A 133     -21.255  -3.928  67.491  1.00 52.84           C  
ATOM   2016  HB  VAL A 133     -20.619  -4.690  67.942  1.00 52.84           H  
ATOM   2017  O   VAL A 133     -22.724  -5.648  65.182  1.00 52.84           O  
ATOM   2018  CG1 VAL A 133     -20.615  -3.483  66.170  1.00 52.84           C  
ATOM   2019 HG11 VAL A 133     -20.464  -4.340  65.514  1.00 52.84           H  
ATOM   2020 HG12 VAL A 133     -21.257  -2.760  65.667  1.00 52.84           H  
ATOM   2021 HG13 VAL A 133     -19.641  -3.031  66.359  1.00 52.84           H  
ATOM   2022  CG2 VAL A 133     -21.268  -2.704  68.422  1.00 52.84           C  
ATOM   2023 HG21 VAL A 133     -21.575  -2.988  69.429  1.00 52.84           H  
ATOM   2024 HG22 VAL A 133     -21.952  -1.948  68.034  1.00 52.84           H  
ATOM   2025 HG23 VAL A 133     -20.267  -2.279  68.490  1.00 52.84           H  
ATOM   2026  N   ALA A 134     -22.551  -6.954  66.984  1.00 45.57           N  
ATOM   2027  H   ALA A 134     -22.596  -6.995  67.993  1.00 45.57           H  
ATOM   2028  CA  ALA A 134     -22.207  -8.189  66.272  1.00 45.57           C  
ATOM   2029  HA  ALA A 134     -21.619  -7.919  65.395  1.00 45.57           H  
ATOM   2030  C   ALA A 134     -23.421  -8.985  65.736  1.00 45.57           C  
ATOM   2031  CB  ALA A 134     -21.291  -9.009  67.194  1.00 45.57           C  
ATOM   2032  HB1 ALA A 134     -20.940  -9.897  66.668  1.00 45.57           H  
ATOM   2033  HB2 ALA A 134     -21.841  -9.317  68.083  1.00 45.57           H  
ATOM   2034  HB3 ALA A 134     -20.428  -8.412  67.488  1.00 45.57           H  
ATOM   2035  O   ALA A 134     -23.388 -10.213  65.732  1.00 45.57           O  
ATOM   2036  N   GLN A 135     -24.522  -8.315  65.365  1.00 46.06           N  
ATOM   2037  H   GLN A 135     -24.482  -7.306  65.368  1.00 46.06           H  
ATOM   2038  CA  GLN A 135     -25.820  -8.965  65.090  1.00 46.06           C  
ATOM   2039  HA  GLN A 135     -25.633  -9.990  64.772  1.00 46.06           H  
ATOM   2040  C   GLN A 135     -26.611  -8.309  63.931  1.00 46.06           C  
ATOM   2041  CB  GLN A 135     -26.663  -9.019  66.389  1.00 46.06           C  
ATOM   2042  HB2 GLN A 135     -27.558  -9.603  66.173  1.00 46.06           H  
ATOM   2043  HB3 GLN A 135     -26.977  -8.011  66.659  1.00 46.06           H  
ATOM   2044  O   GLN A 135     -27.790  -7.993  64.097  1.00 46.06           O  
ATOM   2045  CG  GLN A 135     -25.956  -9.646  67.606  1.00 46.06           C  
ATOM   2046  HG2 GLN A 135     -25.226  -8.944  68.009  1.00 46.06           H  
ATOM   2047  HG3 GLN A 135     -25.437 -10.552  67.291  1.00 46.06           H  
ATOM   2048  CD  GLN A 135     -26.934 -10.032  68.709  1.00 46.06           C  
ATOM   2049  NE2 GLN A 135     -27.706 -11.079  68.511  1.00 46.06           N  
ATOM   2050 HE21 GLN A 135     -28.368 -11.295  69.242  1.00 46.06           H  
ATOM   2051 HE22 GLN A 135     -27.652 -11.576  67.633  1.00 46.06           H  
ATOM   2052  OE1 GLN A 135     -27.023  -9.432  69.769  1.00 46.06           O  
ATOM   2053  N   ALA A 136     -25.965  -8.023  62.791  1.00 36.14           N  
ATOM   2054  H   ALA A 136     -25.009  -8.329  62.686  1.00 36.14           H  
ATOM   2055  CA  ALA A 136     -26.544  -7.153  61.751  1.00 36.14           C  
ATOM   2056  HA  ALA A 136     -27.627  -7.276  61.766  1.00 36.14           H  
ATOM   2057  C   ALA A 136     -26.123  -7.435  60.286  1.00 36.14           C  
ATOM   2058  CB  ALA A 136     -26.232  -5.699  62.149  1.00 36.14           C  
ATOM   2059  HB1 ALA A 136     -26.585  -5.500  63.161  1.00 36.14           H  
ATOM   2060  HB2 ALA A 136     -25.157  -5.523  62.099  1.00 36.14           H  
ATOM   2061  HB3 ALA A 136     -26.735  -5.011  61.469  1.00 36.14           H  
ATOM   2062  O   ALA A 136     -26.287  -6.553  59.445  1.00 36.14           O  
ATOM   2063  N   ALA A 137     -25.570  -8.609  59.953  1.00 32.00           N  
ATOM   2064  H   ALA A 137     -25.560  -9.363  60.624  1.00 32.00           H  
ATOM   2065  CA  ALA A 137     -24.955  -8.859  58.633  1.00 32.00           C  
ATOM   2066  HA  ALA A 137     -24.940  -7.941  58.045  1.00 32.00           H  
ATOM   2067  C   ALA A 137     -25.687  -9.910  57.772  1.00 32.00           C  
ATOM   2068  CB  ALA A 137     -23.499  -9.269  58.884  1.00 32.00           C  
ATOM   2069  HB1 ALA A 137     -22.982  -8.483  59.434  1.00 32.00           H  
ATOM   2070  HB2 ALA A 137     -22.994  -9.425  57.931  1.00 32.00           H  
ATOM   2071  HB3 ALA A 137     -23.468 -10.195  59.458  1.00 32.00           H  
ATOM   2072  O   ALA A 137     -25.519  -9.977  56.559  1.00 32.00           O  
ATOM   2073  N   ASP A 138     -26.506 -10.742  58.404  1.00 29.74           N  
ATOM   2074  H   ASP A 138     -26.585 -10.589  59.399  1.00 29.74           H  
ATOM   2075  CA  ASP A 138     -26.766 -12.131  58.014  1.00 29.74           C  
ATOM   2076  HA  ASP A 138     -25.845 -12.544  57.604  1.00 29.74           H  
ATOM   2077  C   ASP A 138     -27.860 -12.310  56.933  1.00 29.74           C  
ATOM   2078  CB  ASP A 138     -27.100 -12.910  59.308  1.00 29.74           C  
ATOM   2079  HB2 ASP A 138     -27.062 -13.977  59.091  1.00 29.74           H  
ATOM   2080  HB3 ASP A 138     -28.121 -12.669  59.604  1.00 29.74           H  
ATOM   2081  O   ASP A 138     -28.384 -13.408  56.749  1.00 29.74           O  
ATOM   2082  CG  ASP A 138     -26.173 -12.596  60.503  1.00 29.74           C  
ATOM   2083  OD1 ASP A 138     -26.223 -11.441  61.006  1.00 29.74           O  
ATOM   2084  OD2 ASP A 138     -25.431 -13.510  60.918  1.00 29.74           O  
ATOM   2085  N   ALA A 139     -28.270 -11.228  56.257  1.00 28.92           N  
ATOM   2086  H   ALA A 139     -27.740 -10.382  56.404  1.00 28.92           H  
ATOM   2087  CA  ALA A 139     -29.577 -11.138  55.589  1.00 28.92           C  
ATOM   2088  HA  ALA A 139     -30.157 -12.020  55.857  1.00 28.92           H  
ATOM   2089  C   ALA A 139     -29.569 -11.112  54.043  1.00 28.92           C  
ATOM   2090  CB  ALA A 139     -30.316  -9.929  56.179  1.00 28.92           C  
ATOM   2091  HB1 ALA A 139     -30.361 -10.017  57.264  1.00 28.92           H  
ATOM   2092  HB2 ALA A 139     -29.798  -9.007  55.912  1.00 28.92           H  
ATOM   2093  HB3 ALA A 139     -31.332  -9.895  55.786  1.00 28.92           H  
ATOM   2094  O   ALA A 139     -30.640 -11.173  53.435  1.00 28.92           O  
ATOM   2095  N   SER A 140     -28.411 -11.022  53.379  1.00 27.37           N  
ATOM   2096  H   SER A 140     -27.547 -10.994  53.901  1.00 27.37           H  
ATOM   2097  CA  SER A 140     -28.314 -10.962  51.908  1.00 27.37           C  
ATOM   2098  HA  SER A 140     -29.125 -10.337  51.533  1.00 27.37           H  
ATOM   2099  C   SER A 140     -28.476 -12.349  51.256  1.00 27.37           C  
ATOM   2100  CB  SER A 140     -27.006 -10.271  51.501  1.00 27.37           C  
ATOM   2101  HB2 SER A 140     -26.932 -10.235  50.414  1.00 27.37           H  
ATOM   2102  HB3 SER A 140     -27.004  -9.251  51.885  1.00 27.37           H  
ATOM   2103  O   SER A 140     -27.495 -13.008  50.914  1.00 27.37           O  
ATOM   2104  OG  SER A 140     -25.901 -10.969  52.034  1.00 27.37           O  
ATOM   2105  HG  SER A 140     -25.936 -11.857  51.671  1.00 27.37           H  
ATOM   2106  N   GLY A 141     -29.725 -12.813  51.144  1.00 23.59           N  
ATOM   2107  H   GLY A 141     -30.461 -12.230  51.518  1.00 23.59           H  
ATOM   2108  CA  GLY A 141     -30.086 -14.147  50.645  1.00 23.59           C  
ATOM   2109  HA2 GLY A 141     -31.082 -14.398  51.011  1.00 23.59           H  
ATOM   2110  HA3 GLY A 141     -29.390 -14.873  51.064  1.00 23.59           H  
ATOM   2111  C   GLY A 141     -30.085 -14.329  49.117  1.00 23.59           C  
ATOM   2112  O   GLY A 141     -29.823 -13.410  48.346  1.00 23.59           O  
ATOM   2113  N   THR A 142     -30.397 -15.553  48.681  1.00 24.06           N  
ATOM   2114  H   THR A 142     -30.645 -16.256  49.363  1.00 24.06           H  
ATOM   2115  CA  THR A 142     -30.313 -16.018  47.283  1.00 24.06           C  
ATOM   2116  HA  THR A 142     -29.386 -15.651  46.843  1.00 24.06           H  
ATOM   2117  C   THR A 142     -31.477 -15.580  46.391  1.00 24.06           C  
ATOM   2118  CB  THR A 142     -30.295 -17.554  47.240  1.00 24.06           C  
ATOM   2119  HB  THR A 142     -30.373 -17.888  46.205  1.00 24.06           H  
ATOM   2120  O   THR A 142     -32.639 -15.789  46.747  1.00 24.06           O  
ATOM   2121  CG2 THR A 142     -29.032 -18.152  47.852  1.00 24.06           C  
ATOM   2122 HG21 THR A 142     -28.936 -17.853  48.896  1.00 24.06           H  
ATOM   2123 HG22 THR A 142     -29.087 -19.239  47.797  1.00 24.06           H  
ATOM   2124 HG23 THR A 142     -28.160 -17.812  47.294  1.00 24.06           H  
ATOM   2125  OG1 THR A 142     -31.397 -18.039  47.978  1.00 24.06           O  
ATOM   2126  HG1 THR A 142     -32.156 -17.533  47.677  1.00 24.06           H  
ATOM   2127  N   GLY A 143     -31.158 -15.127  45.176  1.00 23.43           N  
ATOM   2128  H   GLY A 143     -30.178 -14.988  44.977  1.00 23.43           H  
ATOM   2129  CA  GLY A 143     -32.050 -15.195  44.011  1.00 23.43           C  
ATOM   2130  HA2 GLY A 143     -31.893 -14.314  43.389  1.00 23.43           H  
ATOM   2131  HA3 GLY A 143     -33.092 -15.204  44.330  1.00 23.43           H  
ATOM   2132  C   GLY A 143     -31.789 -16.445  43.155  1.00 23.43           C  
ATOM   2133  O   GLY A 143     -30.944 -17.273  43.495  1.00 23.43           O  
ATOM   2134  N   ALA A 144     -32.500 -16.565  42.033  1.00 24.91           N  
ATOM   2135  H   ALA A 144     -33.158 -15.837  41.795  1.00 24.91           H  
ATOM   2136  CA  ALA A 144     -32.285 -17.570  40.985  1.00 24.91           C  
ATOM   2137  HA  ALA A 144     -31.220 -17.792  40.911  1.00 24.91           H  
ATOM   2138  C   ALA A 144     -32.756 -17.014  39.625  1.00 24.91           C  
ATOM   2139  CB  ALA A 144     -33.038 -18.855  41.356  1.00 24.91           C  
ATOM   2140  HB1 ALA A 144     -32.865 -19.617  40.597  1.00 24.91           H  
ATOM   2141  HB2 ALA A 144     -34.107 -18.653  41.424  1.00 24.91           H  
ATOM   2142  HB3 ALA A 144     -32.679 -19.229  42.316  1.00 24.91           H  
ATOM   2143  O   ALA A 144     -33.498 -16.033  39.601  1.00 24.91           O  
ATOM   2144  N   ASN A 145     -32.346 -17.637  38.515  1.00 25.08           N  
ATOM   2145  H   ASN A 145     -31.799 -18.483  38.595  1.00 25.08           H  
ATOM   2146  CA  ASN A 145     -32.662 -17.196  37.150  1.00 25.08           C  
ATOM   2147  HA  ASN A 145     -33.445 -16.441  37.206  1.00 25.08           H  
ATOM   2148  C   ASN A 145     -33.175 -18.382  36.297  1.00 25.08           C  
ATOM   2149  CB  ASN A 145     -31.395 -16.553  36.545  1.00 25.08           C  
ATOM   2150  HB2 ASN A 145     -30.805 -16.082  37.331  1.00 25.08           H  
ATOM   2151  HB3 ASN A 145     -30.783 -17.322  36.076  1.00 25.08           H  
ATOM   2152  O   ASN A 145     -32.681 -19.495  36.498  1.00 25.08           O  
ATOM   2153  CG  ASN A 145     -31.709 -15.458  35.540  1.00 25.08           C  
ATOM   2154  ND2 ASN A 145     -30.985 -15.374  34.450  1.00 25.08           N  
ATOM   2155 HD21 ASN A 145     -30.288 -16.070  34.227  1.00 25.08           H  
ATOM   2156 HD22 ASN A 145     -31.239 -14.641  33.804  1.00 25.08           H  
ATOM   2157  OD1 ASN A 145     -32.587 -14.640  35.743  1.00 25.08           O  
ATOM   2158  N   PRO A 146     -34.148 -18.191  35.384  1.00 26.83           N  
ATOM   2159  CA  PRO A 146     -34.654 -19.245  34.505  1.00 26.83           C  
ATOM   2160  HA  PRO A 146     -34.644 -20.211  35.009  1.00 26.83           H  
ATOM   2161  C   PRO A 146     -33.835 -19.361  33.206  1.00 26.83           C  
ATOM   2162  CB  PRO A 146     -36.105 -18.831  34.234  1.00 26.83           C  
ATOM   2163  HB2 PRO A 146     -36.726 -19.098  35.089  1.00 26.83           H  
ATOM   2164  HB3 PRO A 146     -36.514 -19.267  33.323  1.00 26.83           H  
ATOM   2165  O   PRO A 146     -32.911 -18.586  32.963  1.00 26.83           O  
ATOM   2166  CG  PRO A 146     -35.995 -17.311  34.134  1.00 26.83           C  
ATOM   2167  HG2 PRO A 146     -35.656 -17.033  33.136  1.00 26.83           H  
ATOM   2168  HG3 PRO A 146     -36.941 -16.821  34.365  1.00 26.83           H  
ATOM   2169  CD  PRO A 146     -34.914 -16.969  35.163  1.00 26.83           C  
ATOM   2170  HD2 PRO A 146     -35.384 -16.656  36.095  1.00 26.83           H  
ATOM   2171  HD3 PRO A 146     -34.282 -16.174  34.768  1.00 26.83           H  
ATOM   2172  N   SER A 147     -34.222 -20.315  32.360  1.00 26.09           N  
ATOM   2173  H   SER A 147     -34.997 -20.907  32.625  1.00 26.09           H  
ATOM   2174  CA  SER A 147     -33.864 -20.394  30.939  1.00 26.09           C  
ATOM   2175  HA  SER A 147     -33.094 -19.658  30.711  1.00 26.09           H  
ATOM   2176  C   SER A 147     -35.107 -20.050  30.079  1.00 26.09           C  
ATOM   2177  CB  SER A 147     -33.269 -21.784  30.695  1.00 26.09           C  
ATOM   2178  HB2 SER A 147     -32.582 -21.758  29.849  1.00 26.09           H  
ATOM   2179  HB3 SER A 147     -32.690 -22.083  31.569  1.00 26.09           H  
ATOM   2180  O   SER A 147     -36.140 -19.672  30.641  1.00 26.09           O  
ATOM   2181  OG  SER A 147     -34.290 -22.735  30.493  1.00 26.09           O  
ATOM   2182  HG  SER A 147     -34.249 -22.969  29.563  1.00 26.09           H  
ATOM   2183  N   GLY A 148     -35.045 -20.110  28.743  1.00 27.29           N  
ATOM   2184  H   GLY A 148     -34.213 -20.484  28.310  1.00 27.29           H  
ATOM   2185  CA  GLY A 148     -36.105 -19.549  27.880  1.00 27.29           C  
ATOM   2186  HA2 GLY A 148     -37.081 -19.765  28.315  1.00 27.29           H  
ATOM   2187  HA3 GLY A 148     -35.979 -18.467  27.852  1.00 27.29           H  
ATOM   2188  C   GLY A 148     -36.128 -20.047  26.431  1.00 27.29           C  
ATOM   2189  O   GLY A 148     -36.440 -19.262  25.538  1.00 27.29           O  
ATOM   2190  N   ASP A 149     -35.740 -21.299  26.196  1.00 30.01           N  
ATOM   2191  H   ASP A 149     -35.668 -21.895  27.008  1.00 30.01           H  
ATOM   2192  CA  ASP A 149     -34.745 -21.602  25.152  1.00 30.01           C  
ATOM   2193  HA  ASP A 149     -34.125 -20.717  25.006  1.00 30.01           H  
ATOM   2194  C   ASP A 149     -35.273 -22.002  23.767  1.00 30.01           C  
ATOM   2195  CB  ASP A 149     -33.829 -22.720  25.680  1.00 30.01           C  
ATOM   2196  HB2 ASP A 149     -34.350 -23.672  25.575  1.00 30.01           H  
ATOM   2197  HB3 ASP A 149     -32.917 -22.762  25.084  1.00 30.01           H  
ATOM   2198  O   ASP A 149     -34.504 -21.963  22.808  1.00 30.01           O  
ATOM   2199  CG  ASP A 149     -33.486 -22.507  27.151  1.00 30.01           C  
ATOM   2200  OD1 ASP A 149     -32.845 -21.486  27.482  1.00 30.01           O  
ATOM   2201  OD2 ASP A 149     -34.035 -23.253  27.991  1.00 30.01           O  
ATOM   2202  N   ASP A 150     -36.539 -22.417  23.648  1.00 31.79           N  
ATOM   2203  H   ASP A 150     -37.146 -22.360  24.454  1.00 31.79           H  
ATOM   2204  CA  ASP A 150     -37.100 -22.909  22.380  1.00 31.79           C  
ATOM   2205  HA  ASP A 150     -36.256 -23.140  21.729  1.00 31.79           H  
ATOM   2206  C   ASP A 150     -37.929 -21.849  21.635  1.00 31.79           C  
ATOM   2207  CB  ASP A 150     -37.850 -24.243  22.558  1.00 31.79           C  
ATOM   2208  HB2 ASP A 150     -38.907 -24.049  22.737  1.00 31.79           H  
ATOM   2209  HB3 ASP A 150     -37.453 -24.758  23.433  1.00 31.79           H  
ATOM   2210  O   ASP A 150     -38.531 -20.951  22.227  1.00 31.79           O  
ATOM   2211  CG  ASP A 150     -37.687 -25.169  21.334  1.00 31.79           C  
ATOM   2212  OD1 ASP A 150     -37.767 -24.668  20.182  1.00 31.79           O  
ATOM   2213  OD2 ASP A 150     -37.439 -26.374  21.556  1.00 31.79           O  
ATOM   2214  N   LEU A 151     -37.907 -21.969  20.309  1.00 33.19           N  
ATOM   2215  H   LEU A 151     -37.496 -22.832  19.983  1.00 33.19           H  
ATOM   2216  CA  LEU A 151     -38.433 -21.047  19.300  1.00 33.19           C  
ATOM   2217  HA  LEU A 151     -39.273 -20.491  19.715  1.00 33.19           H  
ATOM   2218  C   LEU A 151     -38.924 -21.794  18.032  1.00 33.19           C  
ATOM   2219  CB  LEU A 151     -37.294 -20.073  18.905  1.00 33.19           C  
ATOM   2220  HB2 LEU A 151     -36.503 -20.664  18.444  1.00 33.19           H  
ATOM   2221  HB3 LEU A 151     -37.674 -19.389  18.147  1.00 33.19           H  
ATOM   2222  O   LEU A 151     -39.447 -21.164  17.114  1.00 33.19           O  
ATOM   2223  CG  LEU A 151     -36.655 -19.229  20.033  1.00 33.19           C  
ATOM   2224  HG  LEU A 151     -36.325 -19.870  20.850  1.00 33.19           H  
ATOM   2225  CD1 LEU A 151     -35.419 -18.501  19.499  1.00 33.19           C  
ATOM   2226 HD11 LEU A 151     -34.683 -19.230  19.161  1.00 33.19           H  
ATOM   2227 HD12 LEU A 151     -35.691 -17.842  18.675  1.00 33.19           H  
ATOM   2228 HD13 LEU A 151     -34.974 -17.907  20.298  1.00 33.19           H  
ATOM   2229  CD2 LEU A 151     -37.611 -18.169  20.575  1.00 33.19           C  
ATOM   2230 HD21 LEU A 151     -38.524 -18.641  20.935  1.00 33.19           H  
ATOM   2231 HD22 LEU A 151     -37.849 -17.458  19.783  1.00 33.19           H  
ATOM   2232 HD23 LEU A 151     -37.139 -17.642  21.404  1.00 33.19           H  
ATOM   2233  N   GLY A 152     -38.694 -23.112  17.914  1.00 39.69           N  
ATOM   2234  H   GLY A 152     -38.360 -23.620  18.721  1.00 39.69           H  
ATOM   2235  CA  GLY A 152     -38.671 -23.814  16.620  1.00 39.69           C  
ATOM   2236  HA2 GLY A 152     -38.137 -23.202  15.894  1.00 39.69           H  
ATOM   2237  HA3 GLY A 152     -38.117 -24.743  16.756  1.00 39.69           H  
ATOM   2238  C   GLY A 152     -40.033 -24.182  16.018  1.00 39.69           C  
ATOM   2239  O   GLY A 152     -40.184 -24.202  14.796  1.00 39.69           O  
ATOM   2240  N   GLU A 153     -41.022 -24.454  16.868  1.00 41.74           N  
ATOM   2241  H   GLU A 153     -40.790 -24.438  17.850  1.00 41.74           H  
ATOM   2242  CA  GLU A 153     -42.370 -24.945  16.515  1.00 41.74           C  
ATOM   2243  HA  GLU A 153     -42.464 -24.996  15.430  1.00 41.74           H  
ATOM   2244  C   GLU A 153     -43.472 -23.999  16.998  1.00 41.74           C  
ATOM   2245  CB  GLU A 153     -42.573 -26.359  17.078  1.00 41.74           C  
ATOM   2246  HB2 GLU A 153     -43.591 -26.686  16.866  1.00 41.74           H  
ATOM   2247  HB3 GLU A 153     -42.424 -26.343  18.157  1.00 41.74           H  
ATOM   2248  O   GLU A 153     -44.645 -24.369  17.083  1.00 41.74           O  
ATOM   2249  CG  GLU A 153     -41.616 -27.370  16.434  1.00 41.74           C  
ATOM   2250  HG2 GLU A 153     -41.709 -27.290  15.350  1.00 41.74           H  
ATOM   2251  HG3 GLU A 153     -40.589 -27.123  16.703  1.00 41.74           H  
ATOM   2252  CD  GLU A 153     -41.907 -28.816  16.861  1.00 41.74           C  
ATOM   2253  OE1 GLU A 153     -41.634 -29.718  16.033  1.00 41.74           O  
ATOM   2254  OE2 GLU A 153     -42.412 -29.032  17.985  1.00 41.74           O  
ATOM   2255  N   ALA A 154     -43.055 -22.773  17.307  1.00 36.61           N  
ATOM   2256  H   ALA A 154     -42.076 -22.568  17.171  1.00 36.61           H  
ATOM   2257  CA  ALA A 154     -43.835 -21.785  18.003  1.00 36.61           C  
ATOM   2258  HA  ALA A 154     -43.971 -22.136  19.026  1.00 36.61           H  
ATOM   2259  C   ALA A 154     -45.210 -21.587  17.341  1.00 36.61           C  
ATOM   2260  CB  ALA A 154     -42.981 -20.517  18.058  1.00 36.61           C  
ATOM   2261  HB1 ALA A 154     -42.680 -20.225  17.052  1.00 36.61           H  
ATOM   2262  HB2 ALA A 154     -42.093 -20.691  18.666  1.00 36.61           H  
ATOM   2263  HB3 ALA A 154     -43.555 -19.698  18.492  1.00 36.61           H  
ATOM   2264  O   ALA A 154     -45.310 -21.149  16.187  1.00 36.61           O  
ATOM   2265  N   GLY A 155     -46.280 -21.900  18.076  1.00 48.25           N  
ATOM   2266  H   GLY A 155     -46.101 -22.283  18.994  1.00 48.25           H  
ATOM   2267  CA  GLY A 155     -47.637 -21.508  17.709  1.00 48.25           C  
ATOM   2268  HA2 GLY A 155     -47.916 -22.015  16.785  1.00 48.25           H  
ATOM   2269  HA3 GLY A 155     -48.324 -21.799  18.503  1.00 48.25           H  
ATOM   2270  C   GLY A 155     -47.725 -19.993  17.500  1.00 48.25           C  
ATOM   2271  O   GLY A 155     -46.820 -19.258  17.872  1.00 48.25           O  
ATOM   2272  N   VAL A 156     -48.814 -19.487  16.912  1.00 48.49           N  
ATOM   2273  H   VAL A 156     -49.548 -20.117  16.622  1.00 48.49           H  
ATOM   2274  CA  VAL A 156     -48.947 -18.038  16.631  1.00 48.49           C  
ATOM   2275  HA  VAL A 156     -48.211 -17.766  15.874  1.00 48.49           H  
ATOM   2276  C   VAL A 156     -48.634 -17.184  17.868  1.00 48.49           C  
ATOM   2277  CB  VAL A 156     -50.350 -17.700  16.095  1.00 48.49           C  
ATOM   2278  HB  VAL A 156     -51.099 -18.015  16.821  1.00 48.49           H  
ATOM   2279  O   VAL A 156     -47.893 -16.210  17.757  1.00 48.49           O  
ATOM   2280  CG1 VAL A 156     -50.521 -16.201  15.831  1.00 48.49           C  
ATOM   2281 HG11 VAL A 156     -49.727 -15.832  15.182  1.00 48.49           H  
ATOM   2282 HG12 VAL A 156     -50.497 -15.649  16.771  1.00 48.49           H  
ATOM   2283 HG13 VAL A 156     -51.491 -16.006  15.374  1.00 48.49           H  
ATOM   2284  CG2 VAL A 156     -50.619 -18.435  14.771  1.00 48.49           C  
ATOM   2285 HG21 VAL A 156     -50.592 -19.514  14.924  1.00 48.49           H  
ATOM   2286 HG22 VAL A 156     -51.607 -18.165  14.399  1.00 48.49           H  
ATOM   2287 HG23 VAL A 156     -49.865 -18.156  14.035  1.00 48.49           H  
ATOM   2288  N   ASP A 157     -49.123 -17.600  19.039  1.00 49.76           N  
ATOM   2289  H   ASP A 157     -49.735 -18.404  19.058  1.00 49.76           H  
ATOM   2290  CA  ASP A 157     -48.835 -16.945  20.316  1.00 49.76           C  
ATOM   2291  HA  ASP A 157     -49.102 -15.891  20.243  1.00 49.76           H  
ATOM   2292  C   ASP A 157     -47.347 -17.007  20.688  1.00 49.76           C  
ATOM   2293  CB  ASP A 157     -49.683 -17.581  21.430  1.00 49.76           C  
ATOM   2294  HB2 ASP A 157     -49.540 -18.662  21.418  1.00 49.76           H  
ATOM   2295  HB3 ASP A 157     -49.331 -17.208  22.392  1.00 49.76           H  
ATOM   2296  O   ASP A 157     -46.771 -15.981  21.030  1.00 49.76           O  
ATOM   2297  CG  ASP A 157     -51.176 -17.252  21.320  1.00 49.76           C  
ATOM   2298  OD1 ASP A 157     -51.505 -16.098  20.967  1.00 49.76           O  
ATOM   2299  OD2 ASP A 157     -51.993 -18.160  21.597  1.00 49.76           O  
ATOM   2300  N   GLU A 158     -46.702 -18.170  20.561  1.00 50.21           N  
ATOM   2301  H   GLU A 158     -47.205 -18.966  20.197  1.00 50.21           H  
ATOM   2302  CA  GLU A 158     -45.272 -18.347  20.851  1.00 50.21           C  
ATOM   2303  HA  GLU A 158     -45.049 -17.968  21.849  1.00 50.21           H  
ATOM   2304  C   GLU A 158     -44.390 -17.583  19.855  1.00 50.21           C  
ATOM   2305  CB  GLU A 158     -44.910 -19.837  20.814  1.00 50.21           C  
ATOM   2306  HB2 GLU A 158     -43.825 -19.943  20.822  1.00 50.21           H  
ATOM   2307  HB3 GLU A 158     -45.301 -20.244  19.882  1.00 50.21           H  
ATOM   2308  O   GLU A 158     -43.352 -17.052  20.231  1.00 50.21           O  
ATOM   2309  CG  GLU A 158     -45.465 -20.645  21.993  1.00 50.21           C  
ATOM   2310  HG2 GLU A 158     -44.976 -20.309  22.907  1.00 50.21           H  
ATOM   2311  HG3 GLU A 158     -46.533 -20.445  22.088  1.00 50.21           H  
ATOM   2312  CD  GLU A 158     -45.273 -22.161  21.816  1.00 50.21           C  
ATOM   2313  OE1 GLU A 158     -45.073 -22.855  22.835  1.00 50.21           O  
ATOM   2314  OE2 GLU A 158     -45.432 -22.637  20.668  1.00 50.21           O  
ATOM   2315  N   LEU A 159     -44.803 -17.470  18.589  1.00 48.91           N  
ATOM   2316  H   LEU A 159     -45.648 -17.959  18.331  1.00 48.91           H  
ATOM   2317  CA  LEU A 159     -44.082 -16.716  17.567  1.00 48.91           C  
ATOM   2318  HA  LEU A 159     -43.033 -17.009  17.604  1.00 48.91           H  
ATOM   2319  C   LEU A 159     -44.167 -15.215  17.861  1.00 48.91           C  
ATOM   2320  CB  LEU A 159     -44.658 -17.076  16.187  1.00 48.91           C  
ATOM   2321  HB2 LEU A 159     -44.779 -18.158  16.144  1.00 48.91           H  
ATOM   2322  HB3 LEU A 159     -45.652 -16.640  16.090  1.00 48.91           H  
ATOM   2323  O   LEU A 159     -43.193 -14.491  17.675  1.00 48.91           O  
ATOM   2324  CG  LEU A 159     -43.748 -16.620  15.026  1.00 48.91           C  
ATOM   2325  HG  LEU A 159     -42.857 -16.126  15.414  1.00 48.91           H  
ATOM   2326  CD1 LEU A 159     -43.302 -17.820  14.188  1.00 48.91           C  
ATOM   2327 HD11 LEU A 159     -42.754 -18.512  14.828  1.00 48.91           H  
ATOM   2328 HD12 LEU A 159     -44.169 -18.336  13.776  1.00 48.91           H  
ATOM   2329 HD13 LEU A 159     -42.642 -17.488  13.387  1.00 48.91           H  
ATOM   2330  CD2 LEU A 159     -44.470 -15.644  14.093  1.00 48.91           C  
ATOM   2331 HD21 LEU A 159     -44.809 -14.785  14.673  1.00 48.91           H  
ATOM   2332 HD22 LEU A 159     -43.783 -15.301  13.319  1.00 48.91           H  
ATOM   2333 HD23 LEU A 159     -45.332 -16.133  13.640  1.00 48.91           H  
ATOM   2334  N   LEU A 160     -45.315 -14.752  18.360  1.00 53.95           N  
ATOM   2335  H   LEU A 160     -46.070 -15.410  18.492  1.00 53.95           H  
ATOM   2336  CA  LEU A 160     -45.493 -13.388  18.852  1.00 53.95           C  
ATOM   2337  HA  LEU A 160     -45.068 -12.690  18.130  1.00 53.95           H  
ATOM   2338  C   LEU A 160     -44.762 -13.140  20.171  1.00 53.95           C  
ATOM   2339  CB  LEU A 160     -46.989 -13.106  19.023  1.00 53.95           C  
ATOM   2340  HB2 LEU A 160     -47.117 -12.187  19.595  1.00 53.95           H  
ATOM   2341  HB3 LEU A 160     -47.433 -13.918  19.599  1.00 53.95           H  
ATOM   2342  O   LEU A 160     -44.293 -12.028  20.381  1.00 53.95           O  
ATOM   2343  CG  LEU A 160     -47.728 -12.967  17.688  1.00 53.95           C  
ATOM   2344  HG  LEU A 160     -47.508 -13.814  17.037  1.00 53.95           H  
ATOM   2345  CD1 LEU A 160     -49.222 -12.948  17.958  1.00 53.95           C  
ATOM   2346 HD11 LEU A 160     -49.735 -12.995  16.997  1.00 53.95           H  
ATOM   2347 HD12 LEU A 160     -49.524 -12.053  18.502  1.00 53.95           H  
ATOM   2348 HD13 LEU A 160     -49.512 -13.834  18.523  1.00 53.95           H  
ATOM   2349  CD2 LEU A 160     -47.337 -11.685  16.945  1.00 53.95           C  
ATOM   2350 HD21 LEU A 160     -47.290 -10.845  17.637  1.00 53.95           H  
ATOM   2351 HD22 LEU A 160     -46.353 -11.821  16.498  1.00 53.95           H  
ATOM   2352 HD23 LEU A 160     -48.054 -11.485  16.149  1.00 53.95           H  
ATOM   2353  N   GLU A 161     -44.650 -14.135  21.048  1.00 52.56           N  
ATOM   2354  H   GLU A 161     -45.159 -14.991  20.875  1.00 52.56           H  
ATOM   2355  CA  GLU A 161     -43.846 -14.058  22.273  1.00 52.56           C  
ATOM   2356  HA  GLU A 161     -44.076 -13.126  22.791  1.00 52.56           H  
ATOM   2357  C   GLU A 161     -42.347 -14.041  21.971  1.00 52.56           C  
ATOM   2358  CB  GLU A 161     -44.161 -15.246  23.198  1.00 52.56           C  
ATOM   2359  HB2 GLU A 161     -44.831 -15.948  22.702  1.00 52.56           H  
ATOM   2360  HB3 GLU A 161     -43.237 -15.776  23.430  1.00 52.56           H  
ATOM   2361  O   GLU A 161     -41.599 -13.325  22.630  1.00 52.56           O  
ATOM   2362  CG  GLU A 161     -44.804 -14.789  24.513  1.00 52.56           C  
ATOM   2363  HG2 GLU A 161     -44.143 -14.064  24.988  1.00 52.56           H  
ATOM   2364  HG3 GLU A 161     -45.746 -14.291  24.287  1.00 52.56           H  
ATOM   2365  CD  GLU A 161     -45.055 -15.947  25.493  1.00 52.56           C  
ATOM   2366  OE1 GLU A 161     -45.690 -15.676  26.539  1.00 52.56           O  
ATOM   2367  OE2 GLU A 161     -44.569 -17.070  25.231  1.00 52.56           O  
ATOM   2368  N   ALA A 162     -41.905 -14.810  20.976  1.00 45.83           N  
ATOM   2369  H   ALA A 162     -42.559 -15.451  20.551  1.00 45.83           H  
ATOM   2370  CA  ALA A 162     -40.530 -14.845  20.499  1.00 45.83           C  
ATOM   2371  HA  ALA A 162     -39.855 -14.976  21.345  1.00 45.83           H  
ATOM   2372  C   ALA A 162     -40.159 -13.535  19.806  1.00 45.83           C  
ATOM   2373  CB  ALA A 162     -40.367 -16.038  19.555  1.00 45.83           C  
ATOM   2374  HB1 ALA A 162     -39.376 -16.006  19.100  1.00 45.83           H  
ATOM   2375  HB2 ALA A 162     -40.488 -16.969  20.107  1.00 45.83           H  
ATOM   2376  HB3 ALA A 162     -41.112 -15.996  18.760  1.00 45.83           H  
ATOM   2377  O   ALA A 162     -39.184 -12.905  20.193  1.00 45.83           O  
ATOM   2378  N   LEU A 163     -40.973 -13.079  18.846  1.00 47.95           N  
ATOM   2379  H   LEU A 163     -41.753 -13.655  18.562  1.00 47.95           H  
ATOM   2380  CA  LEU A 163     -40.800 -11.767  18.218  1.00 47.95           C  
ATOM   2381  HA  LEU A 163     -39.800 -11.708  17.788  1.00 47.95           H  
ATOM   2382  C   LEU A 163     -40.902 -10.639  19.248  1.00 47.95           C  
ATOM   2383  CB  LEU A 163     -41.853 -11.567  17.117  1.00 47.95           C  
ATOM   2384  HB2 LEU A 163     -41.924 -10.501  16.901  1.00 47.95           H  
ATOM   2385  HB3 LEU A 163     -42.823 -11.889  17.497  1.00 47.95           H  
ATOM   2386  O   LEU A 163     -40.140  -9.686  19.165  1.00 47.95           O  
ATOM   2387  CG  LEU A 163     -41.520 -12.301  15.809  1.00 47.95           C  
ATOM   2388  HG  LEU A 163     -41.123 -13.292  16.027  1.00 47.95           H  
ATOM   2389  CD1 LEU A 163     -42.767 -12.473  14.940  1.00 47.95           C  
ATOM   2390 HD11 LEU A 163     -42.523 -13.091  14.077  1.00 47.95           H  
ATOM   2391 HD12 LEU A 163     -43.130 -11.499  14.609  1.00 47.95           H  
ATOM   2392 HD13 LEU A 163     -43.540 -12.972  15.525  1.00 47.95           H  
ATOM   2393  CD2 LEU A 163     -40.499 -11.516  14.983  1.00 47.95           C  
ATOM   2394 HD21 LEU A 163     -39.552 -11.495  15.522  1.00 47.95           H  
ATOM   2395 HD22 LEU A 163     -40.330 -12.014  14.028  1.00 47.95           H  
ATOM   2396 HD23 LEU A 163     -40.845 -10.495  14.823  1.00 47.95           H  
ATOM   2397  N   GLY A 164     -41.798 -10.766  20.230  1.00 46.02           N  
ATOM   2398  H   GLY A 164     -42.445 -11.541  20.202  1.00 46.02           H  
ATOM   2399  CA  GLY A 164     -41.870  -9.869  21.380  1.00 46.02           C  
ATOM   2400  HA2 GLY A 164     -42.658 -10.203  22.054  1.00 46.02           H  
ATOM   2401  HA3 GLY A 164     -42.089  -8.853  21.050  1.00 46.02           H  
ATOM   2402  C   GLY A 164     -40.550  -9.852  22.143  1.00 46.02           C  
ATOM   2403  O   GLY A 164     -39.948  -8.805  22.285  1.00 46.02           O  
ATOM   2404  N   ARG A 165     -40.015 -11.006  22.551  1.00 41.70           N  
ATOM   2405  H   ARG A 165     -40.525 -11.860  22.378  1.00 41.70           H  
ATOM   2406  CA  ARG A 165     -38.716 -11.074  23.242  1.00 41.70           C  
ATOM   2407  HA  ARG A 165     -38.747 -10.414  24.109  1.00 41.70           H  
ATOM   2408  C   ARG A 165     -37.550 -10.543  22.410  1.00 41.70           C  
ATOM   2409  CB  ARG A 165     -38.425 -12.514  23.690  1.00 41.70           C  
ATOM   2410  HB2 ARG A 165     -37.348 -12.629  23.813  1.00 41.70           H  
ATOM   2411  HB3 ARG A 165     -38.757 -13.224  22.932  1.00 41.70           H  
ATOM   2412  O   ARG A 165     -36.664  -9.908  22.965  1.00 41.70           O  
ATOM   2413  CG  ARG A 165     -39.091 -12.819  25.036  1.00 41.70           C  
ATOM   2414  HG2 ARG A 165     -40.176 -12.771  24.944  1.00 41.70           H  
ATOM   2415  HG3 ARG A 165     -38.775 -12.058  25.750  1.00 41.70           H  
ATOM   2416  CD  ARG A 165     -38.661 -14.185  25.588  1.00 41.70           C  
ATOM   2417  HD2 ARG A 165     -37.626 -14.373  25.303  1.00 41.70           H  
ATOM   2418  HD3 ARG A 165     -38.709 -14.136  26.676  1.00 41.70           H  
ATOM   2419  NE  ARG A 165     -39.537 -15.287  25.141  1.00 41.70           N  
ATOM   2420  HE  ARG A 165     -40.427 -15.029  24.738  1.00 41.70           H  
ATOM   2421  NH1 ARG A 165     -38.100 -17.003  25.624  1.00 41.70           N  
ATOM   2422 HH11 ARG A 165     -37.372 -16.322  25.788  1.00 41.70           H  
ATOM   2423 HH12 ARG A 165     -37.820 -17.964  25.488  1.00 41.70           H  
ATOM   2424  NH2 ARG A 165     -40.161 -17.470  24.904  1.00 41.70           N  
ATOM   2425 HH21 ARG A 165     -39.909 -18.447  24.868  1.00 41.70           H  
ATOM   2426 HH22 ARG A 165     -41.097 -17.199  24.636  1.00 41.70           H  
ATOM   2427  CZ  ARG A 165     -39.267 -16.579  25.226  1.00 41.70           C  
ATOM   2428  N   GLU A 166     -37.520 -10.831  21.115  1.00 37.04           N  
ATOM   2429  H   GLU A 166     -38.256 -11.412  20.741  1.00 37.04           H  
ATOM   2430  CA  GLU A 166     -36.388 -10.502  20.246  1.00 37.04           C  
ATOM   2431  HA  GLU A 166     -35.469 -10.630  20.818  1.00 37.04           H  
ATOM   2432  C   GLU A 166     -36.412  -9.037  19.779  1.00 37.04           C  
ATOM   2433  CB  GLU A 166     -36.365 -11.507  19.077  1.00 37.04           C  
ATOM   2434  HB2 GLU A 166     -36.708 -12.473  19.447  1.00 37.04           H  
ATOM   2435  HB3 GLU A 166     -37.053 -11.175  18.300  1.00 37.04           H  
ATOM   2436  O   GLU A 166     -35.353  -8.448  19.597  1.00 37.04           O  
ATOM   2437  CG  GLU A 166     -34.966 -11.740  18.483  1.00 37.04           C  
ATOM   2438  HG2 GLU A 166     -34.619 -10.812  18.028  1.00 37.04           H  
ATOM   2439  HG3 GLU A 166     -34.284 -11.995  19.294  1.00 37.04           H  
ATOM   2440  CD  GLU A 166     -34.929 -12.864  17.426  1.00 37.04           C  
ATOM   2441  OE1 GLU A 166     -33.806 -13.304  17.079  1.00 37.04           O  
ATOM   2442  OE2 GLU A 166     -36.003 -13.258  16.911  1.00 37.04           O  
ATOM   2443  N   LEU A 167     -37.595  -8.430  19.608  1.00 41.08           N  
ATOM   2444  H   LEU A 167     -38.434  -8.970  19.765  1.00 41.08           H  
ATOM   2445  CA  LEU A 167     -37.763  -7.054  19.109  1.00 41.08           C  
ATOM   2446  HA  LEU A 167     -36.776  -6.638  18.905  1.00 41.08           H  
ATOM   2447  C   LEU A 167     -38.374  -6.071  20.125  1.00 41.08           C  
ATOM   2448  CB  LEU A 167     -38.528  -7.077  17.772  1.00 41.08           C  
ATOM   2449  HB2 LEU A 167     -39.470  -7.606  17.915  1.00 41.08           H  
ATOM   2450  HB3 LEU A 167     -38.782  -6.054  17.495  1.00 41.08           H  
ATOM   2451  O   LEU A 167     -38.478  -4.891  19.799  1.00 41.08           O  
ATOM   2452  CG  LEU A 167     -37.706  -7.725  16.636  1.00 41.08           C  
ATOM   2453  HG  LEU A 167     -36.789  -8.167  17.025  1.00 41.08           H  
ATOM   2454  CD1 LEU A 167     -38.497  -8.828  15.935  1.00 41.08           C  
ATOM   2455 HD11 LEU A 167     -37.872  -9.311  15.184  1.00 41.08           H  
ATOM   2456 HD12 LEU A 167     -39.397  -8.420  15.475  1.00 41.08           H  
ATOM   2457 HD13 LEU A 167     -38.778  -9.570  16.683  1.00 41.08           H  
ATOM   2458  CD2 LEU A 167     -37.316  -6.688  15.578  1.00 41.08           C  
ATOM   2459 HD21 LEU A 167     -38.213  -6.245  15.143  1.00 41.08           H  
ATOM   2460 HD22 LEU A 167     -36.710  -7.164  14.807  1.00 41.08           H  
ATOM   2461 HD23 LEU A 167     -36.721  -5.913  16.061  1.00 41.08           H  
ATOM   2462  N   ASP A 168     -38.713  -6.533  21.333  1.00 35.56           N  
ATOM   2463  H   ASP A 168     -38.803  -7.530  21.468  1.00 35.56           H  
ATOM   2464  CA  ASP A 168     -38.742  -5.708  22.557  1.00 35.56           C  
ATOM   2465  HA  ASP A 168     -38.823  -4.658  22.275  1.00 35.56           H  
ATOM   2466  C   ASP A 168     -37.441  -5.859  23.378  1.00 35.56           C  
ATOM   2467  CB  ASP A 168     -39.930  -6.044  23.493  1.00 35.56           C  
ATOM   2468  HB2 ASP A 168     -39.894  -5.347  24.331  1.00 35.56           H  
ATOM   2469  HB3 ASP A 168     -39.785  -7.032  23.929  1.00 35.56           H  
ATOM   2470  O   ASP A 168     -37.283  -5.211  24.412  1.00 35.56           O  
ATOM   2471  CG  ASP A 168     -41.347  -5.930  22.914  1.00 35.56           C  
ATOM   2472  OD1 ASP A 168     -41.593  -5.050  22.058  1.00 35.56           O  
ATOM   2473  OD2 ASP A 168     -42.244  -6.661  23.406  1.00 35.56           O  
ATOM   2474  N   GLY A 169     -36.538  -6.768  22.987  1.00 28.83           N  
ATOM   2475  H   GLY A 169     -36.734  -7.314  22.160  1.00 28.83           H  
ATOM   2476  CA  GLY A 169     -35.226  -6.928  23.623  1.00 28.83           C  
ATOM   2477  HA2 GLY A 169     -35.341  -6.900  24.706  1.00 28.83           H  
ATOM   2478  HA3 GLY A 169     -34.817  -7.897  23.337  1.00 28.83           H  
ATOM   2479  C   GLY A 169     -34.205  -5.854  23.224  1.00 28.83           C  
ATOM   2480  O   GLY A 169     -33.204  -5.700  23.923  1.00 28.83           O  
ATOM   2481  N   ASP A 170     -34.469  -5.130  22.132  1.00 28.06           N  
ATOM   2482  H   ASP A 170     -35.384  -5.254  21.723  1.00 28.06           H  
ATOM   2483  CA  ASP A 170     -33.797  -3.875  21.750  1.00 28.06           C  
ATOM   2484  HA  ASP A 170     -32.811  -3.822  22.212  1.00 28.06           H  
ATOM   2485  C   ASP A 170     -34.592  -2.664  22.276  1.00 28.06           C  
ATOM   2486  CB  ASP A 170     -33.638  -3.802  20.206  1.00 28.06           C  
ATOM   2487  HB2 ASP A 170     -34.420  -4.399  19.736  1.00 28.06           H  
ATOM   2488  HB3 ASP A 170     -33.821  -2.772  19.900  1.00 28.06           H  
ATOM   2489  O   ASP A 170     -33.955  -1.641  22.625  1.00 28.06           O  
ATOM   2490  CG  ASP A 170     -32.274  -4.196  19.595  1.00 28.06           C  
ATOM   2491  OD1 ASP A 170     -31.313  -4.548  20.318  1.00 28.06           O  
ATOM   2492  OD2 ASP A 170     -32.170  -4.081  18.341  1.00 28.06           O  
ATOM   2493  OXT ASP A 170     -35.842  -2.749  22.268  1.00 28.06           O  
TER    2494      ASP A 170                                                       
ATOM   2494  N   MET B   1     -54.402 -20.055   2.267  1.00 69.52           N  
ATOM   2495  H   MET B   1     -55.042 -19.666   1.589  1.00 69.52           H  
ATOM   2496  H2  MET B   1     -53.893 -20.834   1.876  1.00 69.52           H  
ATOM   2497  H3  MET B   1     -54.908 -20.387   3.076  1.00 69.52           H  
ATOM   2498  CA  MET B   1     -53.453 -19.031   2.710  1.00 69.52           C  
ATOM   2499  HA  MET B   1     -52.845 -19.471   3.501  1.00 69.52           H  
ATOM   2500  C   MET B   1     -54.222 -17.879   3.328  1.00 69.52           C  
ATOM   2501  CB  MET B   1     -52.423 -18.650   1.647  1.00 69.52           C  
ATOM   2502  HB2 MET B   1     -52.608 -17.653   1.247  1.00 69.52           H  
ATOM   2503  HB3 MET B   1     -52.437 -19.373   0.831  1.00 69.52           H  
ATOM   2504  O   MET B   1     -54.731 -17.025   2.602  1.00 69.52           O  
ATOM   2505  CG  MET B   1     -51.051 -18.704   2.321  1.00 69.52           C  
ATOM   2506  HG2 MET B   1     -51.043 -17.958   3.117  1.00 69.52           H  
ATOM   2507  HG3 MET B   1     -50.888 -19.685   2.766  1.00 69.52           H  
ATOM   2508  SD  MET B   1     -49.669 -18.320   1.234  1.00 69.52           S  
ATOM   2509  CE  MET B   1     -49.336 -19.923   0.459  1.00 69.52           C  
ATOM   2510  HE1 MET B   1     -49.086 -20.653   1.229  1.00 69.52           H  
ATOM   2511  HE2 MET B   1     -50.202 -20.258  -0.112  1.00 69.52           H  
ATOM   2512  HE3 MET B   1     -48.476 -19.821  -0.204  1.00 69.52           H  
ATOM   2513  N   THR B   2     -54.399 -17.931   4.647  1.00 78.78           N  
ATOM   2514  H   THR B   2     -53.933 -18.669   5.154  1.00 78.78           H  
ATOM   2515  CA  THR B   2     -54.852 -16.789   5.449  1.00 78.78           C  
ATOM   2516  HA  THR B   2     -55.843 -16.482   5.114  1.00 78.78           H  
ATOM   2517  C   THR B   2     -53.893 -15.618   5.235  1.00 78.78           C  
ATOM   2518  CB  THR B   2     -54.928 -17.142   6.948  1.00 78.78           C  
ATOM   2519  HB  THR B   2     -55.343 -16.292   7.490  1.00 78.78           H  
ATOM   2520  O   THR B   2     -52.770 -15.803   4.758  1.00 78.78           O  
ATOM   2521  CG2 THR B   2     -55.797 -18.369   7.230  1.00 78.78           C  
ATOM   2522 HG21 THR B   2     -55.905 -18.496   8.307  1.00 78.78           H  
ATOM   2523 HG22 THR B   2     -56.785 -18.229   6.792  1.00 78.78           H  
ATOM   2524 HG23 THR B   2     -55.338 -19.267   6.815  1.00 78.78           H  
ATOM   2525  OG1 THR B   2     -53.645 -17.409   7.448  1.00 78.78           O  
ATOM   2526  HG1 THR B   2     -53.721 -18.063   8.147  1.00 78.78           H  
ATOM   2527  N   ASP B   3     -54.318 -14.399   5.556  1.00 69.51           N  
ATOM   2528  H   ASP B   3     -55.255 -14.238   5.898  1.00 69.51           H  
ATOM   2529  CA  ASP B   3     -53.404 -13.259   5.449  1.00 69.51           C  
ATOM   2530  HA  ASP B   3     -52.990 -13.235   4.441  1.00 69.51           H  
ATOM   2531  C   ASP B   3     -52.195 -13.433   6.379  1.00 69.51           C  
ATOM   2532  CB  ASP B   3     -54.160 -11.946   5.672  1.00 69.51           C  
ATOM   2533  HB2 ASP B   3     -53.432 -11.156   5.860  1.00 69.51           H  
ATOM   2534  HB3 ASP B   3     -54.796 -12.036   6.552  1.00 69.51           H  
ATOM   2535  O   ASP B   3     -51.076 -13.146   5.962  1.00 69.51           O  
ATOM   2536  CG  ASP B   3     -55.001 -11.527   4.454  1.00 69.51           C  
ATOM   2537  OD1 ASP B   3     -54.855 -12.135   3.353  1.00 69.51           O  
ATOM   2538  OD2 ASP B   3     -55.807 -10.592   4.635  1.00 69.51           O  
ATOM   2539  N   SER B   4     -52.378 -14.036   7.560  1.00 71.58           N  
ATOM   2540  H   SER B   4     -53.316 -14.207   7.894  1.00 71.58           H  
ATOM   2541  CA  SER B   4     -51.273 -14.410   8.451  1.00 71.58           C  
ATOM   2542  HA  SER B   4     -50.715 -13.508   8.701  1.00 71.58           H  
ATOM   2543  C   SER B   4     -50.292 -15.391   7.796  1.00 71.58           C  
ATOM   2544  CB  SER B   4     -51.807 -15.008   9.758  1.00 71.58           C  
ATOM   2545  HB2 SER B   4     -52.232 -15.993   9.566  1.00 71.58           H  
ATOM   2546  HB3 SER B   4     -50.982 -15.113  10.463  1.00 71.58           H  
ATOM   2547  O   SER B   4     -49.087 -15.180   7.882  1.00 71.58           O  
ATOM   2548  OG  SER B   4     -52.806 -14.174  10.317  1.00 71.58           O  
ATOM   2549  HG  SER B   4     -52.666 -14.124  11.265  1.00 71.58           H  
ATOM   2550  N   GLU B   5     -50.773 -16.421   7.084  1.00 74.69           N  
ATOM   2551  H   GLU B   5     -51.773 -16.553   7.035  1.00 74.69           H  
ATOM   2552  CA  GLU B   5     -49.907 -17.382   6.374  1.00 74.69           C  
ATOM   2553  HA  GLU B   5     -49.189 -17.805   7.076  1.00 74.69           H  
ATOM   2554  C   GLU B   5     -49.087 -16.704   5.261  1.00 74.69           C  
ATOM   2555  CB  GLU B   5     -50.749 -18.532   5.785  1.00 74.69           C  
ATOM   2556  HB2 GLU B   5     -50.146 -19.067   5.052  1.00 74.69           H  
ATOM   2557  HB3 GLU B   5     -51.607 -18.099   5.271  1.00 74.69           H  
ATOM   2558  O   GLU B   5     -47.895 -16.972   5.123  1.00 74.69           O  
ATOM   2559  CG  GLU B   5     -51.239 -19.564   6.817  1.00 74.69           C  
ATOM   2560  HG2 GLU B   5     -50.369 -20.101   7.194  1.00 74.69           H  
ATOM   2561  HG3 GLU B   5     -51.693 -19.049   7.664  1.00 74.69           H  
ATOM   2562  CD  GLU B   5     -52.256 -20.573   6.239  1.00 74.69           C  
ATOM   2563  OE1 GLU B   5     -52.325 -21.710   6.738  1.00 74.69           O  
ATOM   2564  OE2 GLU B   5     -53.026 -20.221   5.308  1.00 74.69           O  
ATOM   2565  N   LYS B   6     -49.686 -15.775   4.501  1.00 77.53           N  
ATOM   2566  H   LYS B   6     -50.653 -15.560   4.696  1.00 77.53           H  
ATOM   2567  CA  LYS B   6     -48.961 -15.021   3.459  1.00 77.53           C  
ATOM   2568  HA  LYS B   6     -48.436 -15.717   2.805  1.00 77.53           H  
ATOM   2569  C   LYS B   6     -47.901 -14.100   4.058  1.00 77.53           C  
ATOM   2570  CB  LYS B   6     -49.923 -14.163   2.636  1.00 77.53           C  
ATOM   2571  HB2 LYS B   6     -50.472 -13.515   3.320  1.00 77.53           H  
ATOM   2572  HB3 LYS B   6     -49.338 -13.530   1.969  1.00 77.53           H  
ATOM   2573  O   LYS B   6     -46.779 -14.031   3.563  1.00 77.53           O  
ATOM   2574  CG  LYS B   6     -50.913 -14.965   1.789  1.00 77.53           C  
ATOM   2575  HG2 LYS B   6     -50.384 -15.520   1.014  1.00 77.53           H  
ATOM   2576  HG3 LYS B   6     -51.470 -15.653   2.426  1.00 77.53           H  
ATOM   2577  CD  LYS B   6     -51.879 -13.970   1.147  1.00 77.53           C  
ATOM   2578  HD2 LYS B   6     -51.363 -13.396   0.378  1.00 77.53           H  
ATOM   2579  HD3 LYS B   6     -52.218 -13.284   1.924  1.00 77.53           H  
ATOM   2580  CE  LYS B   6     -53.102 -14.665   0.560  1.00 77.53           C  
ATOM   2581  HE2 LYS B   6     -52.851 -15.086  -0.414  1.00 77.53           H  
ATOM   2582  HE3 LYS B   6     -53.390 -15.473   1.233  1.00 77.53           H  
ATOM   2583  NZ  LYS B   6     -54.212 -13.687   0.478  1.00 77.53           N  
ATOM   2584  HZ1 LYS B   6     -53.972 -12.903  -0.113  1.00 77.53           H  
ATOM   2585  HZ2 LYS B   6     -54.390 -13.301   1.394  1.00 77.53           H  
ATOM   2586  HZ3 LYS B   6     -55.072 -14.118   0.169  1.00 77.53           H  
ATOM   2587  N   VAL B   7     -48.255 -13.366   5.113  1.00 78.44           N  
ATOM   2588  H   VAL B   7     -49.192 -13.459   5.478  1.00 78.44           H  
ATOM   2589  CA  VAL B   7     -47.328 -12.431   5.763  1.00 78.44           C  
ATOM   2590  HA  VAL B   7     -46.872 -11.805   4.996  1.00 78.44           H  
ATOM   2591  C   VAL B   7     -46.177 -13.187   6.432  1.00 78.44           C  
ATOM   2592  CB  VAL B   7     -48.069 -11.492   6.730  1.00 78.44           C  
ATOM   2593  HB  VAL B   7     -48.597 -12.078   7.483  1.00 78.44           H  
ATOM   2594  O   VAL B   7     -45.041 -12.721   6.366  1.00 78.44           O  
ATOM   2595  CG1 VAL B   7     -47.093 -10.538   7.417  1.00 78.44           C  
ATOM   2596 HG11 VAL B   7     -47.641  -9.871   8.082  1.00 78.44           H  
ATOM   2597 HG12 VAL B   7     -46.560  -9.944   6.674  1.00 78.44           H  
ATOM   2598 HG13 VAL B   7     -46.363 -11.101   7.998  1.00 78.44           H  
ATOM   2599  CG2 VAL B   7     -49.062 -10.587   5.984  1.00 78.44           C  
ATOM   2600 HG21 VAL B   7     -49.759 -11.176   5.387  1.00 78.44           H  
ATOM   2601 HG22 VAL B   7     -48.529  -9.910   5.318  1.00 78.44           H  
ATOM   2602 HG23 VAL B   7     -49.636 -10.005   6.705  1.00 78.44           H  
ATOM   2603  N   ALA B   8     -46.425 -14.381   6.980  1.00 74.03           N  
ATOM   2604  H   ALA B   8     -47.379 -14.704   7.051  1.00 74.03           H  
ATOM   2605  CA  ALA B   8     -45.375 -15.242   7.519  1.00 74.03           C  
ATOM   2606  HA  ALA B   8     -44.845 -14.693   8.298  1.00 74.03           H  
ATOM   2607  C   ALA B   8     -44.335 -15.645   6.453  1.00 74.03           C  
ATOM   2608  CB  ALA B   8     -46.029 -16.469   8.164  1.00 74.03           C  
ATOM   2609  HB1 ALA B   8     -45.261 -17.100   8.611  1.00 74.03           H  
ATOM   2610  HB2 ALA B   8     -46.575 -17.045   7.416  1.00 74.03           H  
ATOM   2611  HB3 ALA B   8     -46.719 -16.152   8.947  1.00 74.03           H  
ATOM   2612  O   ALA B   8     -43.135 -15.631   6.733  1.00 74.03           O  
ATOM   2613  N   GLU B   9     -44.752 -15.943   5.216  1.00 83.17           N  
ATOM   2614  H   GLU B   9     -45.744 -15.983   5.028  1.00 83.17           H  
ATOM   2615  CA  GLU B   9     -43.812 -16.207   4.114  1.00 83.17           C  
ATOM   2616  HA  GLU B   9     -43.101 -16.967   4.437  1.00 83.17           H  
ATOM   2617  C   GLU B   9     -42.981 -14.969   3.742  1.00 83.17           C  
ATOM   2618  CB  GLU B   9     -44.538 -16.736   2.868  1.00 83.17           C  
ATOM   2619  HB2 GLU B   9     -45.388 -16.096   2.632  1.00 83.17           H  
ATOM   2620  HB3 GLU B   9     -43.836 -16.698   2.035  1.00 83.17           H  
ATOM   2621  O   GLU B   9     -41.764 -15.078   3.559  1.00 83.17           O  
ATOM   2622  CG  GLU B   9     -45.006 -18.190   3.028  1.00 83.17           C  
ATOM   2623  HG2 GLU B   9     -44.160 -18.787   3.368  1.00 83.17           H  
ATOM   2624  HG3 GLU B   9     -45.776 -18.235   3.798  1.00 83.17           H  
ATOM   2625  CD  GLU B   9     -45.549 -18.800   1.722  1.00 83.17           C  
ATOM   2626  OE1 GLU B   9     -45.813 -20.024   1.740  1.00 83.17           O  
ATOM   2627  OE2 GLU B   9     -45.661 -18.073   0.708  1.00 83.17           O  
ATOM   2628  N   TYR B  10     -43.598 -13.783   3.689  1.00 83.20           N  
ATOM   2629  H   TYR B  10     -44.600 -13.756   3.819  1.00 83.20           H  
ATOM   2630  CA  TYR B  10     -42.870 -12.535   3.439  1.00 83.20           C  
ATOM   2631  HA  TYR B  10     -42.290 -12.658   2.524  1.00 83.20           H  
ATOM   2632  C   TYR B  10     -41.865 -12.212   4.550  1.00 83.20           C  
ATOM   2633  CB  TYR B  10     -43.845 -11.365   3.247  1.00 83.20           C  
ATOM   2634  HB2 TYR B  10     -43.276 -10.436   3.272  1.00 83.20           H  
ATOM   2635  HB3 TYR B  10     -44.542 -11.337   4.084  1.00 83.20           H  
ATOM   2636  O   TYR B  10     -40.729 -11.837   4.250  1.00 83.20           O  
ATOM   2637  CG  TYR B  10     -44.610 -11.387   1.938  1.00 83.20           C  
ATOM   2638  CD1 TYR B  10     -43.910 -11.384   0.715  1.00 83.20           C  
ATOM   2639  HD1 TYR B  10     -42.830 -11.376   0.713  1.00 83.20           H  
ATOM   2640  CD2 TYR B  10     -46.018 -11.382   1.936  1.00 83.20           C  
ATOM   2641  HD2 TYR B  10     -46.560 -11.390   2.870  1.00 83.20           H  
ATOM   2642  CE1 TYR B  10     -44.612 -11.401  -0.505  1.00 83.20           C  
ATOM   2643  HE1 TYR B  10     -44.070 -11.413  -1.439  1.00 83.20           H  
ATOM   2644  CE2 TYR B  10     -46.725 -11.389   0.720  1.00 83.20           C  
ATOM   2645  HE2 TYR B  10     -47.805 -11.398   0.713  1.00 83.20           H  
ATOM   2646  OH  TYR B  10     -46.708 -11.418  -1.675  1.00 83.20           O  
ATOM   2647  HH  TYR B  10     -46.109 -11.480  -2.423  1.00 83.20           H  
ATOM   2648  CZ  TYR B  10     -46.023 -11.405  -0.501  1.00 83.20           C  
ATOM   2649  N   LEU B  11     -42.243 -12.400   5.818  1.00 82.55           N  
ATOM   2650  H   LEU B  11     -43.195 -12.687   5.999  1.00 82.55           H  
ATOM   2651  CA  LEU B  11     -41.354 -12.187   6.960  1.00 82.55           C  
ATOM   2652  HA  LEU B  11     -40.950 -11.178   6.886  1.00 82.55           H  
ATOM   2653  C   LEU B  11     -40.167 -13.154   6.924  1.00 82.55           C  
ATOM   2654  CB  LEU B  11     -42.159 -12.311   8.266  1.00 82.55           C  
ATOM   2655  HB2 LEU B  11     -43.011 -11.633   8.221  1.00 82.55           H  
ATOM   2656  HB3 LEU B  11     -42.546 -13.327   8.345  1.00 82.55           H  
ATOM   2657  O   LEU B  11     -39.028 -12.720   7.107  1.00 82.55           O  
ATOM   2658  CG  LEU B  11     -41.342 -11.991   9.535  1.00 82.55           C  
ATOM   2659  HG  LEU B  11     -40.477 -12.652   9.591  1.00 82.55           H  
ATOM   2660  CD1 LEU B  11     -40.863 -10.538   9.557  1.00 82.55           C  
ATOM   2661 HD11 LEU B  11     -40.365 -10.335  10.505  1.00 82.55           H  
ATOM   2662 HD12 LEU B  11     -40.146 -10.357   8.757  1.00 82.55           H  
ATOM   2663 HD13 LEU B  11     -41.716  -9.866   9.459  1.00 82.55           H  
ATOM   2664  CD2 LEU B  11     -42.202 -12.225  10.775  1.00 82.55           C  
ATOM   2665 HD21 LEU B  11     -43.060 -11.553  10.773  1.00 82.55           H  
ATOM   2666 HD22 LEU B  11     -41.611 -12.040  11.672  1.00 82.55           H  
ATOM   2667 HD23 LEU B  11     -42.548 -13.258  10.801  1.00 82.55           H  
ATOM   2668  N   ARG B  12     -40.412 -14.433   6.602  1.00 82.68           N  
ATOM   2669  H   ARG B  12     -41.377 -14.714   6.501  1.00 82.68           H  
ATOM   2670  CA  ARG B  12     -39.360 -15.443   6.419  1.00 82.68           C  
ATOM   2671  HA  ARG B  12     -38.771 -15.499   7.334  1.00 82.68           H  
ATOM   2672  C   ARG B  12     -38.393 -15.052   5.301  1.00 82.68           C  
ATOM   2673  CB  ARG B  12     -40.011 -16.813   6.163  1.00 82.68           C  
ATOM   2674  HB2 ARG B  12     -40.527 -16.797   5.203  1.00 82.68           H  
ATOM   2675  HB3 ARG B  12     -40.748 -16.998   6.945  1.00 82.68           H  
ATOM   2676  O   ARG B  12     -37.182 -15.177   5.466  1.00 82.68           O  
ATOM   2677  CG  ARG B  12     -38.982 -17.956   6.174  1.00 82.68           C  
ATOM   2678  HG2 ARG B  12     -38.512 -18.014   7.156  1.00 82.68           H  
ATOM   2679  HG3 ARG B  12     -38.208 -17.758   5.433  1.00 82.68           H  
ATOM   2680  CD  ARG B  12     -39.625 -19.306   5.831  1.00 82.68           C  
ATOM   2681  HD2 ARG B  12     -38.835 -20.055   5.761  1.00 82.68           H  
ATOM   2682  HD3 ARG B  12     -40.097 -19.220   4.853  1.00 82.68           H  
ATOM   2683  NE  ARG B  12     -40.599 -19.740   6.854  1.00 82.68           N  
ATOM   2684  HE  ARG B  12     -40.338 -19.588   7.818  1.00 82.68           H  
ATOM   2685  NH1 ARG B  12     -42.249 -20.547   5.459  1.00 82.68           N  
ATOM   2686 HH11 ARG B  12     -41.712 -20.276   4.648  1.00 82.68           H  
ATOM   2687 HH12 ARG B  12     -43.179 -20.925   5.339  1.00 82.68           H  
ATOM   2688  NH2 ARG B  12     -42.521 -20.642   7.670  1.00 82.68           N  
ATOM   2689 HH21 ARG B  12     -43.424 -21.073   7.527  1.00 82.68           H  
ATOM   2690 HH22 ARG B  12     -42.202 -20.483   8.615  1.00 82.68           H  
ATOM   2691  CZ  ARG B  12     -41.779 -20.305   6.653  1.00 82.68           C  
ATOM   2692  N   ARG B  13     -38.893 -14.550   4.165  1.00 84.98           N  
ATOM   2693  H   ARG B  13     -39.897 -14.501   4.068  1.00 84.98           H  
ATOM   2694  CA  ARG B  13     -38.026 -14.086   3.070  1.00 84.98           C  
ATOM   2695  HA  ARG B  13     -37.315 -14.886   2.860  1.00 84.98           H  
ATOM   2696  C   ARG B  13     -37.178 -12.883   3.486  1.00 84.98           C  
ATOM   2697  CB  ARG B  13     -38.862 -13.790   1.811  1.00 84.98           C  
ATOM   2698  HB2 ARG B  13     -39.436 -14.677   1.541  1.00 84.98           H  
ATOM   2699  HB3 ARG B  13     -39.568 -12.990   2.035  1.00 84.98           H  
ATOM   2700  O   ARG B  13     -35.979 -12.883   3.225  1.00 84.98           O  
ATOM   2701  CG  ARG B  13     -38.006 -13.359   0.605  1.00 84.98           C  
ATOM   2702  HG2 ARG B  13     -37.391 -12.502   0.880  1.00 84.98           H  
ATOM   2703  HG3 ARG B  13     -38.665 -13.044  -0.203  1.00 84.98           H  
ATOM   2704  CD  ARG B  13     -37.113 -14.495   0.090  1.00 84.98           C  
ATOM   2705  HD2 ARG B  13     -37.729 -15.179  -0.495  1.00 84.98           H  
ATOM   2706  HD3 ARG B  13     -36.684 -15.045   0.928  1.00 84.98           H  
ATOM   2707  NE  ARG B  13     -35.995 -13.983  -0.711  1.00 84.98           N  
ATOM   2708  HE  ARG B  13     -35.638 -13.071  -0.465  1.00 84.98           H  
ATOM   2709  NH1 ARG B  13     -35.488 -15.923  -1.846  1.00 84.98           N  
ATOM   2710 HH11 ARG B  13     -36.317 -16.356  -1.464  1.00 84.98           H  
ATOM   2711 HH12 ARG B  13     -34.861 -16.428  -2.455  1.00 84.98           H  
ATOM   2712  NH2 ARG B  13     -34.150 -14.141  -1.987  1.00 84.98           N  
ATOM   2713 HH21 ARG B  13     -33.805 -13.389  -1.408  1.00 84.98           H  
ATOM   2714 HH22 ARG B  13     -33.483 -14.669  -2.531  1.00 84.98           H  
ATOM   2715  CZ  ARG B  13     -35.229 -14.684  -1.521  1.00 84.98           C  
ATOM   2716  N   ALA B  14     -37.777 -11.894   4.149  1.00 85.76           N  
ATOM   2717  H   ALA B  14     -38.770 -11.962   4.324  1.00 85.76           H  
ATOM   2718  CA  ALA B  14     -37.076 -10.691   4.592  1.00 85.76           C  
ATOM   2719  HA  ALA B  14     -36.604 -10.224   3.727  1.00 85.76           H  
ATOM   2720  C   ALA B  14     -35.960 -11.005   5.602  1.00 85.76           C  
ATOM   2721  CB  ALA B  14     -38.103  -9.710   5.171  1.00 85.76           C  
ATOM   2722  HB1 ALA B  14     -38.853  -9.470   4.418  1.00 85.76           H  
ATOM   2723  HB2 ALA B  14     -38.597 -10.150   6.038  1.00 85.76           H  
ATOM   2724  HB3 ALA B  14     -37.600  -8.793   5.478  1.00 85.76           H  
ATOM   2725  O   ALA B  14     -34.852 -10.487   5.468  1.00 85.76           O  
ATOM   2726  N   THR B  15     -36.216 -11.892   6.568  1.00 84.65           N  
ATOM   2727  H   THR B  15     -37.142 -12.291   6.628  1.00 84.65           H  
ATOM   2728  CA  THR B  15     -35.203 -12.337   7.543  1.00 84.65           C  
ATOM   2729  HA  THR B  15     -34.724 -11.455   7.968  1.00 84.65           H  
ATOM   2730  C   THR B  15     -34.085 -13.150   6.890  1.00 84.65           C  
ATOM   2731  CB  THR B  15     -35.807 -13.142   8.708  1.00 84.65           C  
ATOM   2732  HB  THR B  15     -35.050 -13.819   9.102  1.00 84.65           H  
ATOM   2733  O   THR B  15     -32.917 -12.945   7.222  1.00 84.65           O  
ATOM   2734  CG2 THR B  15     -36.254 -12.237   9.848  1.00 84.65           C  
ATOM   2735 HG21 THR B  15     -35.397 -11.698  10.252  1.00 84.65           H  
ATOM   2736 HG22 THR B  15     -36.686 -12.841  10.646  1.00 84.65           H  
ATOM   2737 HG23 THR B  15     -36.997 -11.521   9.496  1.00 84.65           H  
ATOM   2738  OG1 THR B  15     -36.920 -13.901   8.300  1.00 84.65           O  
ATOM   2739  HG1 THR B  15     -37.670 -13.315   8.177  1.00 84.65           H  
ATOM   2740  N   LEU B  16     -34.395 -14.015   5.916  1.00 86.56           N  
ATOM   2741  H   LEU B  16     -35.370 -14.191   5.720  1.00 86.56           H  
ATOM   2742  CA  LEU B  16     -33.370 -14.738   5.152  1.00 86.56           C  
ATOM   2743  HA  LEU B  16     -32.697 -15.227   5.856  1.00 86.56           H  
ATOM   2744  C   LEU B  16     -32.489 -13.797   4.318  1.00 86.56           C  
ATOM   2745  CB  LEU B  16     -34.029 -15.801   4.255  1.00 86.56           C  
ATOM   2746  HB2 LEU B  16     -34.861 -15.340   3.723  1.00 86.56           H  
ATOM   2747  HB3 LEU B  16     -33.303 -16.125   3.509  1.00 86.56           H  
ATOM   2748  O   LEU B  16     -31.264 -13.923   4.356  1.00 86.56           O  
ATOM   2749  CG  LEU B  16     -34.534 -17.047   5.005  1.00 86.56           C  
ATOM   2750  HG  LEU B  16     -35.192 -16.754   5.823  1.00 86.56           H  
ATOM   2751  CD1 LEU B  16     -35.316 -17.935   4.035  1.00 86.56           C  
ATOM   2752 HD11 LEU B  16     -36.166 -17.376   3.643  1.00 86.56           H  
ATOM   2753 HD12 LEU B  16     -35.691 -18.812   4.563  1.00 86.56           H  
ATOM   2754 HD13 LEU B  16     -34.675 -18.251   3.213  1.00 86.56           H  
ATOM   2755  CD2 LEU B  16     -33.386 -17.880   5.583  1.00 86.56           C  
ATOM   2756 HD21 LEU B  16     -32.875 -17.316   6.364  1.00 86.56           H  
ATOM   2757 HD22 LEU B  16     -33.789 -18.787   6.033  1.00 86.56           H  
ATOM   2758 HD23 LEU B  16     -32.682 -18.144   4.794  1.00 86.56           H  
ATOM   2759  N   ASP B  17     -33.089 -12.834   3.613  1.00 89.56           N  
ATOM   2760  H   ASP B  17     -34.098 -12.801   3.600  1.00 89.56           H  
ATOM   2761  CA  ASP B  17     -32.347 -11.839   2.832  1.00 89.56           C  
ATOM   2762  HA  ASP B  17     -31.659 -12.357   2.164  1.00 89.56           H  
ATOM   2763  C   ASP B  17     -31.492 -10.934   3.745  1.00 89.56           C  
ATOM   2764  CB  ASP B  17     -33.316 -11.000   1.973  1.00 89.56           C  
ATOM   2765  HB2 ASP B  17     -32.772 -10.134   1.596  1.00 89.56           H  
ATOM   2766  HB3 ASP B  17     -34.124 -10.631   2.604  1.00 89.56           H  
ATOM   2767  O   ASP B  17     -30.361 -10.596   3.392  1.00 89.56           O  
ATOM   2768  CG  ASP B  17     -33.913 -11.725   0.752  1.00 89.56           C  
ATOM   2769  OD1 ASP B  17     -33.349 -12.727   0.259  1.00 89.56           O  
ATOM   2770  OD2 ASP B  17     -34.918 -11.234   0.190  1.00 89.56           O  
ATOM   2771  N   LEU B  18     -31.988 -10.578   4.939  1.00 89.16           N  
ATOM   2772  H   LEU B  18     -32.940 -10.834   5.155  1.00 89.16           H  
ATOM   2773  CA  LEU B  18     -31.231  -9.820   5.943  1.00 89.16           C  
ATOM   2774  HA  LEU B  18     -30.834  -8.918   5.477  1.00 89.16           H  
ATOM   2775  C   LEU B  18     -30.035 -10.617   6.465  1.00 89.16           C  
ATOM   2776  CB  LEU B  18     -32.175  -9.409   7.089  1.00 89.16           C  
ATOM   2777  HB2 LEU B  18     -32.940  -8.743   6.689  1.00 89.16           H  
ATOM   2778  HB3 LEU B  18     -32.676 -10.301   7.466  1.00 89.16           H  
ATOM   2779  O   LEU B  18     -28.933 -10.077   6.570  1.00 89.16           O  
ATOM   2780  CG  LEU B  18     -31.483  -8.716   8.282  1.00 89.16           C  
ATOM   2781  HG  LEU B  18     -30.757  -9.393   8.732  1.00 89.16           H  
ATOM   2782  CD1 LEU B  18     -30.769  -7.429   7.873  1.00 89.16           C  
ATOM   2783 HD11 LEU B  18     -29.959  -7.640   7.174  1.00 89.16           H  
ATOM   2784 HD12 LEU B  18     -30.353  -6.940   8.753  1.00 89.16           H  
ATOM   2785 HD13 LEU B  18     -31.489  -6.755   7.409  1.00 89.16           H  
ATOM   2786  CD2 LEU B  18     -32.524  -8.370   9.344  1.00 89.16           C  
ATOM   2787 HD21 LEU B  18     -32.048  -7.887  10.198  1.00 89.16           H  
ATOM   2788 HD22 LEU B  18     -33.272  -7.692   8.932  1.00 89.16           H  
ATOM   2789 HD23 LEU B  18     -33.019  -9.277   9.691  1.00 89.16           H  
ATOM   2790  N   ARG B  19     -30.226 -11.907   6.763  1.00 88.09           N  
ATOM   2791  H   ARG B  19     -31.163 -12.278   6.688  1.00 88.09           H  
ATOM   2792  CA  ARG B  19     -29.143 -12.789   7.209  1.00 88.09           C  
ATOM   2793  HA  ARG B  19     -28.682 -12.344   8.091  1.00 88.09           H  
ATOM   2794  C   ARG B  19     -28.046 -12.895   6.151  1.00 88.09           C  
ATOM   2795  CB  ARG B  19     -29.722 -14.159   7.588  1.00 88.09           C  
ATOM   2796  HB2 ARG B  19     -30.101 -14.656   6.695  1.00 88.09           H  
ATOM   2797  HB3 ARG B  19     -30.552 -14.012   8.279  1.00 88.09           H  
ATOM   2798  O   ARG B  19     -26.874 -12.775   6.500  1.00 88.09           O  
ATOM   2799  CG  ARG B  19     -28.667 -15.043   8.272  1.00 88.09           C  
ATOM   2800  HG2 ARG B  19     -27.825 -15.219   7.602  1.00 88.09           H  
ATOM   2801  HG3 ARG B  19     -28.300 -14.528   9.160  1.00 88.09           H  
ATOM   2802  CD  ARG B  19     -29.255 -16.390   8.703  1.00 88.09           C  
ATOM   2803  HD2 ARG B  19     -28.527 -16.891   9.341  1.00 88.09           H  
ATOM   2804  HD3 ARG B  19     -30.158 -16.210   9.286  1.00 88.09           H  
ATOM   2805  NE  ARG B  19     -29.554 -17.256   7.547  1.00 88.09           N  
ATOM   2806  HE  ARG B  19     -29.215 -16.946   6.647  1.00 88.09           H  
ATOM   2807  NH1 ARG B  19     -30.612 -18.929   8.712  1.00 88.09           N  
ATOM   2808 HH11 ARG B  19     -31.058 -19.835   8.744  1.00 88.09           H  
ATOM   2809 HH12 ARG B  19     -30.501 -18.400   9.565  1.00 88.09           H  
ATOM   2810  NH2 ARG B  19     -30.306 -19.136   6.510  1.00 88.09           N  
ATOM   2811 HH21 ARG B  19     -30.741 -20.047   6.561  1.00 88.09           H  
ATOM   2812 HH22 ARG B  19     -29.922 -18.806   5.636  1.00 88.09           H  
ATOM   2813  CZ  ARG B  19     -30.156 -18.431   7.595  1.00 88.09           C  
ATOM   2814  N   ALA B  20     -28.421 -13.055   4.881  1.00 93.47           N  
ATOM   2815  H   ALA B  20     -29.406 -13.148   4.679  1.00 93.47           H  
ATOM   2816  CA  ALA B  20     -27.477 -13.082   3.765  1.00 93.47           C  
ATOM   2817  HA  ALA B  20     -26.733 -13.857   3.951  1.00 93.47           H  
ATOM   2818  C   ALA B  20     -26.720 -11.750   3.618  1.00 93.47           C  
ATOM   2819  CB  ALA B  20     -28.244 -13.447   2.489  1.00 93.47           C  
ATOM   2820  HB1 ALA B  20     -27.547 -13.513   1.653  1.00 93.47           H  
ATOM   2821  HB2 ALA B  20     -28.995 -12.689   2.268  1.00 93.47           H  
ATOM   2822  HB3 ALA B  20     -28.735 -14.412   2.614  1.00 93.47           H  
ATOM   2823  O   ALA B  20     -25.500 -11.750   3.480  1.00 93.47           O  
ATOM   2824  N   ALA B  21     -27.411 -10.610   3.729  1.00 93.84           N  
ATOM   2825  H   ALA B  21     -28.417 -10.654   3.806  1.00 93.84           H  
ATOM   2826  CA  ALA B  21     -26.771  -9.296   3.664  1.00 93.84           C  
ATOM   2827  HA  ALA B  21     -26.195  -9.244   2.740  1.00 93.84           H  
ATOM   2828  C   ALA B  21     -25.784  -9.066   4.825  1.00 93.84           C  
ATOM   2829  CB  ALA B  21     -27.862  -8.220   3.613  1.00 93.84           C  
ATOM   2830  HB1 ALA B  21     -28.523  -8.406   2.766  1.00 93.84           H  
ATOM   2831  HB2 ALA B  21     -28.448  -8.232   4.532  1.00 93.84           H  
ATOM   2832  HB3 ALA B  21     -27.400  -7.241   3.492  1.00 93.84           H  
ATOM   2833  O   ALA B  21     -24.657  -8.636   4.602  1.00 93.84           O  
ATOM   2834  N   ARG B  22     -26.164  -9.408   6.064  1.00 92.22           N  
ATOM   2835  H   ARG B  22     -27.106  -9.751   6.191  1.00 92.22           H  
ATOM   2836  CA  ARG B  22     -25.268  -9.319   7.234  1.00 92.22           C  
ATOM   2837  HA  ARG B  22     -24.860  -8.311   7.302  1.00 92.22           H  
ATOM   2838  C   ARG B  22     -24.053 -10.236   7.105  1.00 92.22           C  
ATOM   2839  CB  ARG B  22     -26.037  -9.646   8.523  1.00 92.22           C  
ATOM   2840  HB2 ARG B  22     -25.314  -9.826   9.319  1.00 92.22           H  
ATOM   2841  HB3 ARG B  22     -26.620 -10.556   8.379  1.00 92.22           H  
ATOM   2842  O   ARG B  22     -22.975  -9.883   7.567  1.00 92.22           O  
ATOM   2843  CG  ARG B  22     -26.958  -8.504   8.977  1.00 92.22           C  
ATOM   2844  HG2 ARG B  22     -26.356  -7.612   9.152  1.00 92.22           H  
ATOM   2845  HG3 ARG B  22     -27.693  -8.287   8.202  1.00 92.22           H  
ATOM   2846  CD  ARG B  22     -27.682  -8.892  10.275  1.00 92.22           C  
ATOM   2847  HD2 ARG B  22     -28.346  -9.730  10.065  1.00 92.22           H  
ATOM   2848  HD3 ARG B  22     -26.942  -9.204  11.012  1.00 92.22           H  
ATOM   2849  NE  ARG B  22     -28.463  -7.772  10.838  1.00 92.22           N  
ATOM   2850  HE  ARG B  22     -28.313  -6.857  10.438  1.00 92.22           H  
ATOM   2851  NH1 ARG B  22     -29.568  -8.930  12.501  1.00 92.22           N  
ATOM   2852 HH11 ARG B  22     -29.065  -9.779  12.283  1.00 92.22           H  
ATOM   2853 HH12 ARG B  22     -30.189  -8.909  13.298  1.00 92.22           H  
ATOM   2854  NH2 ARG B  22     -29.950  -6.758  12.248  1.00 92.22           N  
ATOM   2855 HH21 ARG B  22     -29.800  -5.855  11.821  1.00 92.22           H  
ATOM   2856 HH22 ARG B  22     -30.599  -6.801  13.020  1.00 92.22           H  
ATOM   2857  CZ  ARG B  22     -29.316  -7.826  11.854  1.00 92.22           C  
ATOM   2858  N   GLN B  23     -24.221 -11.407   6.494  1.00 92.77           N  
ATOM   2859  H   GLN B  23     -25.139 -11.660   6.156  1.00 92.77           H  
ATOM   2860  CA  GLN B  23     -23.103 -12.299   6.216  1.00 92.77           C  
ATOM   2861  HA  GLN B  23     -22.521 -12.416   7.130  1.00 92.77           H  
ATOM   2862  C   GLN B  23     -22.145 -11.695   5.183  1.00 92.77           C  
ATOM   2863  CB  GLN B  23     -23.641 -13.676   5.821  1.00 92.77           C  
ATOM   2864  HB2 GLN B  23     -24.271 -14.052   6.627  1.00 92.77           H  
ATOM   2865  HB3 GLN B  23     -24.234 -13.605   4.909  1.00 92.77           H  
ATOM   2866  O   GLN B  23     -20.949 -11.658   5.452  1.00 92.77           O  
ATOM   2867  CG  GLN B  23     -22.477 -14.641   5.593  1.00 92.77           C  
ATOM   2868  HG2 GLN B  23     -21.923 -14.304   4.717  1.00 92.77           H  
ATOM   2869  HG3 GLN B  23     -21.802 -14.625   6.448  1.00 92.77           H  
ATOM   2870  CD  GLN B  23     -22.908 -16.078   5.355  1.00 92.77           C  
ATOM   2871  NE2 GLN B  23     -22.024 -16.858   4.781  1.00 92.77           N  
ATOM   2872 HE21 GLN B  23     -22.288 -17.804   4.546  1.00 92.77           H  
ATOM   2873 HE22 GLN B  23     -21.222 -16.418   4.352  1.00 92.77           H  
ATOM   2874  OE1 GLN B  23     -24.004 -16.506   5.701  1.00 92.77           O  
ATOM   2875  N   ARG B  24     -22.661 -11.129   4.084  1.00 93.74           N  
ATOM   2876  H   ARG B  24     -23.650 -11.233   3.904  1.00 93.74           H  
ATOM   2877  CA  ARG B  24     -21.832 -10.454   3.074  1.00 93.74           C  
ATOM   2878  HA  ARG B  24     -21.105 -11.181   2.712  1.00 93.74           H  
ATOM   2879  C   ARG B  24     -21.018  -9.294   3.657  1.00 93.74           C  
ATOM   2880  CB  ARG B  24     -22.718  -9.995   1.900  1.00 93.74           C  
ATOM   2881  HB2 ARG B  24     -23.224 -10.867   1.485  1.00 93.74           H  
ATOM   2882  HB3 ARG B  24     -23.480  -9.311   2.273  1.00 93.74           H  
ATOM   2883  O   ARG B  24     -19.858  -9.141   3.304  1.00 93.74           O  
ATOM   2884  CG  ARG B  24     -21.950  -9.291   0.764  1.00 93.74           C  
ATOM   2885  HG2 ARG B  24     -21.516  -8.362   1.132  1.00 93.74           H  
ATOM   2886  HG3 ARG B  24     -22.652  -9.042  -0.032  1.00 93.74           H  
ATOM   2887  CD  ARG B  24     -20.840 -10.175   0.187  1.00 93.74           C  
ATOM   2888  HD2 ARG B  24     -20.126 -10.406   0.978  1.00 93.74           H  
ATOM   2889  HD3 ARG B  24     -21.271 -11.111  -0.168  1.00 93.74           H  
ATOM   2890  NE  ARG B  24     -20.108  -9.525  -0.915  1.00 93.74           N  
ATOM   2891  HE  ARG B  24     -20.396  -8.621  -1.263  1.00 93.74           H  
ATOM   2892  NH1 ARG B  24     -18.365 -11.029  -0.972  1.00 93.74           N  
ATOM   2893 HH11 ARG B  24     -17.421 -11.229  -1.270  1.00 93.74           H  
ATOM   2894 HH12 ARG B  24     -18.769 -11.552  -0.209  1.00 93.74           H  
ATOM   2895  NH2 ARG B  24     -18.378  -9.256  -2.337  1.00 93.74           N  
ATOM   2896 HH21 ARG B  24     -17.436  -9.452  -2.645  1.00 93.74           H  
ATOM   2897 HH22 ARG B  24     -18.781  -8.354  -2.549  1.00 93.74           H  
ATOM   2898  CZ  ARG B  24     -18.956  -9.946  -1.402  1.00 93.74           C  
ATOM   2899  N   ILE B  25     -21.593  -8.509   4.573  1.00 94.22           N  
ATOM   2900  H   ILE B  25     -22.573  -8.651   4.771  1.00 94.22           H  
ATOM   2901  CA  ILE B  25     -20.863  -7.430   5.268  1.00 94.22           C  
ATOM   2902  HA  ILE B  25     -20.449  -6.747   4.526  1.00 94.22           H  
ATOM   2903  C   ILE B  25     -19.669  -7.994   6.049  1.00 94.22           C  
ATOM   2904  CB  ILE B  25     -21.813  -6.629   6.186  1.00 94.22           C  
ATOM   2905  HB  ILE B  25     -22.339  -7.330   6.834  1.00 94.22           H  
ATOM   2906  O   ILE B  25     -18.556  -7.500   5.904  1.00 94.22           O  
ATOM   2907  CG1 ILE B  25     -22.847  -5.858   5.340  1.00 94.22           C  
ATOM   2908 HG12 ILE B  25     -23.268  -6.523   4.585  1.00 94.22           H  
ATOM   2909 HG13 ILE B  25     -22.355  -5.038   4.817  1.00 94.22           H  
ATOM   2910  CG2 ILE B  25     -21.039  -5.641   7.079  1.00 94.22           C  
ATOM   2911 HG21 ILE B  25     -20.371  -6.166   7.762  1.00 94.22           H  
ATOM   2912 HG22 ILE B  25     -21.711  -5.044   7.696  1.00 94.22           H  
ATOM   2913 HG23 ILE B  25     -20.432  -4.971   6.470  1.00 94.22           H  
ATOM   2914  CD1 ILE B  25     -24.018  -5.305   6.159  1.00 94.22           C  
ATOM   2915 HD11 ILE B  25     -24.466  -6.099   6.756  1.00 94.22           H  
ATOM   2916 HD12 ILE B  25     -24.771  -4.913   5.474  1.00 94.22           H  
ATOM   2917 HD13 ILE B  25     -23.687  -4.498   6.811  1.00 94.22           H  
ATOM   2918  N   ARG B  26     -19.873  -9.071   6.823  1.00 92.76           N  
ATOM   2919  H   ARG B  26     -20.800  -9.468   6.865  1.00 92.76           H  
ATOM   2920  CA  ARG B  26     -18.776  -9.713   7.565  1.00 92.76           C  
ATOM   2921  HA  ARG B  26     -18.277  -8.962   8.178  1.00 92.76           H  
ATOM   2922  C   ARG B  26     -17.689 -10.255   6.641  1.00 92.76           C  
ATOM   2923  CB  ARG B  26     -19.298 -10.833   8.467  1.00 92.76           C  
ATOM   2924  HB2 ARG B  26     -18.441 -11.386   8.850  1.00 92.76           H  
ATOM   2925  HB3 ARG B  26     -19.913 -11.516   7.881  1.00 92.76           H  
ATOM   2926  O   ARG B  26     -16.519 -10.104   6.957  1.00 92.76           O  
ATOM   2927  CG  ARG B  26     -20.090 -10.289   9.662  1.00 92.76           C  
ATOM   2928  HG2 ARG B  26     -19.472  -9.566  10.195  1.00 92.76           H  
ATOM   2929  HG3 ARG B  26     -20.996  -9.788   9.321  1.00 92.76           H  
ATOM   2930  CD  ARG B  26     -20.450 -11.424  10.626  1.00 92.76           C  
ATOM   2931  HD2 ARG B  26     -19.530 -11.926  10.927  1.00 92.76           H  
ATOM   2932  HD3 ARG B  26     -20.890 -10.997  11.527  1.00 92.76           H  
ATOM   2933  NE  ARG B  26     -21.359 -12.410  10.004  1.00 92.76           N  
ATOM   2934  HE  ARG B  26     -20.913 -13.090   9.404  1.00 92.76           H  
ATOM   2935  NH1 ARG B  26     -23.333 -11.593  10.837  1.00 92.76           N  
ATOM   2936 HH11 ARG B  26     -22.801 -10.850  11.267  1.00 92.76           H  
ATOM   2937 HH12 ARG B  26     -24.321 -11.700  11.018  1.00 92.76           H  
ATOM   2938  NH2 ARG B  26     -23.348 -13.411   9.537  1.00 92.76           N  
ATOM   2939 HH21 ARG B  26     -24.355 -13.447   9.609  1.00 92.76           H  
ATOM   2940 HH22 ARG B  26     -22.850 -14.111   9.007  1.00 92.76           H  
ATOM   2941  CZ  ARG B  26     -22.672 -12.463  10.126  1.00 92.76           C  
ATOM   2942  N   GLU B  27     -18.066 -10.836   5.504  1.00 92.68           N  
ATOM   2943  H   GLU B  27     -19.053 -10.951   5.320  1.00 92.68           H  
ATOM   2944  CA  GLU B  27     -17.108 -11.313   4.497  1.00 92.68           C  
ATOM   2945  HA  GLU B  27     -16.418 -12.008   4.975  1.00 92.68           H  
ATOM   2946  C   GLU B  27     -16.270 -10.155   3.909  1.00 92.68           C  
ATOM   2947  CB  GLU B  27     -17.861 -12.079   3.393  1.00 92.68           C  
ATOM   2948  HB2 GLU B  27     -17.183 -12.263   2.561  1.00 92.68           H  
ATOM   2949  HB3 GLU B  27     -18.676 -11.450   3.034  1.00 92.68           H  
ATOM   2950  O   GLU B  27     -15.064 -10.279   3.718  1.00 92.68           O  
ATOM   2951  CG  GLU B  27     -18.424 -13.434   3.873  1.00 92.68           C  
ATOM   2952  HG2 GLU B  27     -17.594 -14.127   4.012  1.00 92.68           H  
ATOM   2953  HG3 GLU B  27     -18.901 -13.301   4.845  1.00 92.68           H  
ATOM   2954  CD  GLU B  27     -19.461 -14.061   2.918  1.00 92.68           C  
ATOM   2955  OE1 GLU B  27     -20.057 -15.101   3.314  1.00 92.68           O  
ATOM   2956  OE2 GLU B  27     -19.731 -13.472   1.841  1.00 92.68           O  
ATOM   2957  N   LEU B  28     -16.873  -8.987   3.683  1.00 93.13           N  
ATOM   2958  H   LEU B  28     -17.867  -8.917   3.845  1.00 93.13           H  
ATOM   2959  CA  LEU B  28     -16.164  -7.813   3.158  1.00 93.13           C  
ATOM   2960  HA  LEU B  28     -15.528  -8.126   2.330  1.00 93.13           H  
ATOM   2961  C   LEU B  28     -15.236  -7.142   4.188  1.00 93.13           C  
ATOM   2962  CB  LEU B  28     -17.211  -6.816   2.638  1.00 93.13           C  
ATOM   2963  HB2 LEU B  28     -16.732  -5.852   2.470  1.00 93.13           H  
ATOM   2964  HB3 LEU B  28     -17.964  -6.673   3.413  1.00 93.13           H  
ATOM   2965  O   LEU B  28     -14.182  -6.621   3.820  1.00 93.13           O  
ATOM   2966  CG  LEU B  28     -17.897  -7.260   1.335  1.00 93.13           C  
ATOM   2967  HG  LEU B  28     -18.206  -8.304   1.399  1.00 93.13           H  
ATOM   2968  CD1 LEU B  28     -19.145  -6.406   1.113  1.00 93.13           C  
ATOM   2969 HD11 LEU B  28     -18.859  -5.357   1.033  1.00 93.13           H  
ATOM   2970 HD12 LEU B  28     -19.637  -6.714   0.190  1.00 93.13           H  
ATOM   2971 HD13 LEU B  28     -19.832  -6.536   1.949  1.00 93.13           H  
ATOM   2972  CD2 LEU B  28     -16.961  -7.095   0.137  1.00 93.13           C  
ATOM   2973 HD21 LEU B  28     -16.559  -6.082   0.114  1.00 93.13           H  
ATOM   2974 HD22 LEU B  28     -17.504  -7.262  -0.793  1.00 93.13           H  
ATOM   2975 HD23 LEU B  28     -16.135  -7.804   0.199  1.00 93.13           H  
ATOM   2976  N   GLU B  29     -15.612  -7.135   5.468  1.00 91.17           N  
ATOM   2977  H   GLU B  29     -16.528  -7.501   5.685  1.00 91.17           H  
ATOM   2978  CA  GLU B  29     -14.894  -6.392   6.518  1.00 91.17           C  
ATOM   2979  HA  GLU B  29     -14.322  -5.578   6.072  1.00 91.17           H  
ATOM   2980  C   GLU B  29     -13.892  -7.258   7.304  1.00 91.17           C  
ATOM   2981  CB  GLU B  29     -15.918  -5.759   7.483  1.00 91.17           C  
ATOM   2982  HB2 GLU B  29     -16.588  -6.542   7.840  1.00 91.17           H  
ATOM   2983  HB3 GLU B  29     -15.384  -5.351   8.341  1.00 91.17           H  
ATOM   2984  O   GLU B  29     -12.801  -6.801   7.651  1.00 91.17           O  
ATOM   2985  CG  GLU B  29     -16.738  -4.622   6.841  1.00 91.17           C  
ATOM   2986  HG2 GLU B  29     -16.051  -3.839   6.520  1.00 91.17           H  
ATOM   2987  HG3 GLU B  29     -17.244  -5.006   5.955  1.00 91.17           H  
ATOM   2988  CD  GLU B  29     -17.797  -4.014   7.782  1.00 91.17           C  
ATOM   2989  OE1 GLU B  29     -18.234  -2.859   7.532  1.00 91.17           O  
ATOM   2990  OE2 GLU B  29     -18.246  -4.707   8.721  1.00 91.17           O  
ATOM   2991  N   SER B  30     -14.254  -8.509   7.608  1.00 87.67           N  
ATOM   2992  H   SER B  30     -15.122  -8.862   7.231  1.00 87.67           H  
ATOM   2993  CA  SER B  30     -13.584  -9.332   8.628  1.00 87.67           C  
ATOM   2994  HA  SER B  30     -12.548  -9.003   8.709  1.00 87.67           H  
ATOM   2995  C   SER B  30     -13.502 -10.826   8.286  1.00 87.67           C  
ATOM   2996  CB  SER B  30     -14.227  -9.102  10.009  1.00 87.67           C  
ATOM   2997  HB2 SER B  30     -13.993  -8.090  10.339  1.00 87.67           H  
ATOM   2998  HB3 SER B  30     -13.809  -9.791  10.742  1.00 87.67           H  
ATOM   2999  O   SER B  30     -13.320 -11.646   9.188  1.00 87.67           O  
ATOM   3000  OG  SER B  30     -15.637  -9.255   9.953  1.00 87.67           O  
ATOM   3001  HG  SER B  30     -15.958  -8.550   9.386  1.00 87.67           H  
ATOM   3002  N   ASP B  31     -13.588 -11.213   7.002  1.00 93.20           N  
ATOM   3003  H   ASP B  31     -13.819 -10.539   6.286  1.00 93.20           H  
ATOM   3004  CA  ASP B  31     -13.390 -12.622   6.626  1.00 93.20           C  
ATOM   3005  HA  ASP B  31     -14.170 -13.183   7.141  1.00 93.20           H  
ATOM   3006  C   ASP B  31     -11.991 -13.094   7.072  1.00 93.20           C  
ATOM   3007  CB  ASP B  31     -13.580 -12.883   5.122  1.00 93.20           C  
ATOM   3008  HB2 ASP B  31     -12.673 -12.616   4.580  1.00 93.20           H  
ATOM   3009  HB3 ASP B  31     -14.389 -12.243   4.769  1.00 93.20           H  
ATOM   3010  O   ASP B  31     -10.990 -12.428   6.743  1.00 93.20           O  
ATOM   3011  CG  ASP B  31     -13.986 -14.324   4.768  1.00 93.20           C  
ATOM   3012  OD1 ASP B  31     -14.227 -15.138   5.689  1.00 93.20           O  
ATOM   3013  OD2 ASP B  31     -14.095 -14.620   3.560  1.00 93.20           O  
ATOM   3014  N   PRO B  32     -11.891 -14.198   7.837  1.00 96.75           N  
ATOM   3015  CA  PRO B  32     -10.612 -14.766   8.225  1.00 96.75           C  
ATOM   3016  HA  PRO B  32     -10.013 -13.987   8.696  1.00 96.75           H  
ATOM   3017  C   PRO B  32      -9.868 -15.331   7.014  1.00 96.75           C  
ATOM   3018  CB  PRO B  32     -10.924 -15.858   9.251  1.00 96.75           C  
ATOM   3019  HB2 PRO B  32     -10.210 -15.832  10.074  1.00 96.75           H  
ATOM   3020  HB3 PRO B  32     -10.930 -16.839   8.774  1.00 96.75           H  
ATOM   3021  O   PRO B  32     -10.448 -16.011   6.165  1.00 96.75           O  
ATOM   3022  CG  PRO B  32     -12.329 -15.529   9.743  1.00 96.75           C  
ATOM   3023  HG2 PRO B  32     -12.866 -16.419  10.072  1.00 96.75           H  
ATOM   3024  HG3 PRO B  32     -12.275 -14.789  10.541  1.00 96.75           H  
ATOM   3025  CD  PRO B  32     -12.970 -14.903   8.515  1.00 96.75           C  
ATOM   3026  HD2 PRO B  32     -13.356 -15.692   7.870  1.00 96.75           H  
ATOM   3027  HD3 PRO B  32     -13.772 -14.236   8.831  1.00 96.75           H  
ATOM   3028  N   LEU B  33      -8.557 -15.118   6.967  1.00 98.55           N  
ATOM   3029  H   LEU B  33      -8.124 -14.590   7.712  1.00 98.55           H  
ATOM   3030  CA  LEU B  33      -7.716 -15.592   5.867  1.00 98.55           C  
ATOM   3031  HA  LEU B  33      -8.345 -15.932   5.044  1.00 98.55           H  
ATOM   3032  C   LEU B  33      -6.884 -16.786   6.328  1.00 98.55           C  
ATOM   3033  CB  LEU B  33      -6.850 -14.450   5.321  1.00 98.55           C  
ATOM   3034  HB2 LEU B  33      -6.369 -14.795   4.406  1.00 98.55           H  
ATOM   3035  HB3 LEU B  33      -6.062 -14.236   6.044  1.00 98.55           H  
ATOM   3036  O   LEU B  33      -6.303 -16.760   7.408  1.00 98.55           O  
ATOM   3037  CG  LEU B  33      -7.617 -13.152   5.019  1.00 98.55           C  
ATOM   3038  HG  LEU B  33      -8.154 -12.818   5.906  1.00 98.55           H  
ATOM   3039  CD1 LEU B  33      -6.625 -12.053   4.669  1.00 98.55           C  
ATOM   3040 HD11 LEU B  33      -5.877 -11.957   5.456  1.00 98.55           H  
ATOM   3041 HD12 LEU B  33      -7.174 -11.113   4.603  1.00 98.55           H  
ATOM   3042 HD13 LEU B  33      -6.131 -12.276   3.723  1.00 98.55           H  
ATOM   3043  CD2 LEU B  33      -8.614 -13.326   3.872  1.00 98.55           C  
ATOM   3044 HD21 LEU B  33      -9.051 -12.361   3.614  1.00 98.55           H  
ATOM   3045 HD22 LEU B  33      -9.419 -13.991   4.184  1.00 98.55           H  
ATOM   3046 HD23 LEU B  33      -8.116 -13.742   2.996  1.00 98.55           H  
ATOM   3047  N   ALA B  34      -6.822 -17.841   5.529  1.00 98.59           N  
ATOM   3048  H   ALA B  34      -7.207 -17.750   4.599  1.00 98.59           H  
ATOM   3049  CA  ALA B  34      -6.009 -19.015   5.796  1.00 98.59           C  
ATOM   3050  HA  ALA B  34      -5.904 -19.157   6.872  1.00 98.59           H  
ATOM   3051  C   ALA B  34      -4.614 -18.844   5.193  1.00 98.59           C  
ATOM   3052  CB  ALA B  34      -6.722 -20.241   5.221  1.00 98.59           C  
ATOM   3053  HB1 ALA B  34      -6.984 -20.060   4.178  1.00 98.59           H  
ATOM   3054  HB2 ALA B  34      -7.623 -20.450   5.797  1.00 98.59           H  
ATOM   3055  HB3 ALA B  34      -6.057 -21.104   5.261  1.00 98.59           H  
ATOM   3056  O   ALA B  34      -4.480 -18.583   4.000  1.00 98.59           O  
ATOM   3057  N   ILE B  35      -3.577 -19.063   6.000  1.00 98.78           N  
ATOM   3058  H   ILE B  35      -3.762 -19.277   6.970  1.00 98.78           H  
ATOM   3059  CA  ILE B  35      -2.227 -19.321   5.494  1.00 98.78           C  
ATOM   3060  HA  ILE B  35      -2.056 -18.740   4.588  1.00 98.78           H  
ATOM   3061  C   ILE B  35      -2.174 -20.808   5.143  1.00 98.78           C  
ATOM   3062  CB  ILE B  35      -1.152 -18.927   6.532  1.00 98.78           C  
ATOM   3063  HB  ILE B  35      -1.314 -19.508   7.440  1.00 98.78           H  
ATOM   3064  O   ILE B  35      -2.286 -21.647   6.039  1.00 98.78           O  
ATOM   3065  CG1 ILE B  35      -1.254 -17.425   6.889  1.00 98.78           C  
ATOM   3066 HG12 ILE B  35      -2.276 -17.193   7.187  1.00 98.78           H  
ATOM   3067 HG13 ILE B  35      -1.019 -16.827   6.008  1.00 98.78           H  
ATOM   3068  CG2 ILE B  35       0.247 -19.260   5.981  1.00 98.78           C  
ATOM   3069 HG21 ILE B  35       0.436 -18.697   5.067  1.00 98.78           H  
ATOM   3070 HG22 ILE B  35       1.014 -19.021   6.717  1.00 98.78           H  
ATOM   3071 HG23 ILE B  35       0.331 -20.324   5.759  1.00 98.78           H  
ATOM   3072  CD1 ILE B  35      -0.346 -16.986   8.045  1.00 98.78           C  
ATOM   3073 HD11 ILE B  35      -0.546 -15.941   8.281  1.00 98.78           H  
ATOM   3074 HD12 ILE B  35       0.705 -17.080   7.770  1.00 98.78           H  
ATOM   3075 HD13 ILE B  35      -0.550 -17.591   8.928  1.00 98.78           H  
ATOM   3076  N   VAL B  36      -2.025 -21.135   3.861  1.00 98.11           N  
ATOM   3077  H   VAL B  36      -1.973 -20.387   3.184  1.00 98.11           H  
ATOM   3078  CA  VAL B  36      -2.024 -22.525   3.362  1.00 98.11           C  
ATOM   3079  HA  VAL B  36      -2.323 -23.190   4.172  1.00 98.11           H  
ATOM   3080  C   VAL B  36      -0.641 -23.013   2.941  1.00 98.11           C  
ATOM   3081  CB  VAL B  36      -3.052 -22.730   2.234  1.00 98.11           C  
ATOM   3082  HB  VAL B  36      -2.994 -23.768   1.907  1.00 98.11           H  
ATOM   3083  O   VAL B  36      -0.380 -24.209   2.930  1.00 98.11           O  
ATOM   3084  CG1 VAL B  36      -4.471 -22.483   2.757  1.00 98.11           C  
ATOM   3085 HG11 VAL B  36      -4.656 -23.104   3.634  1.00 98.11           H  
ATOM   3086 HG12 VAL B  36      -4.612 -21.432   3.010  1.00 98.11           H  
ATOM   3087 HG13 VAL B  36      -5.189 -22.755   1.984  1.00 98.11           H  
ATOM   3088  CG2 VAL B  36      -2.807 -21.832   1.015  1.00 98.11           C  
ATOM   3089 HG21 VAL B  36      -2.951 -20.783   1.273  1.00 98.11           H  
ATOM   3090 HG22 VAL B  36      -3.519 -22.091   0.231  1.00 98.11           H  
ATOM   3091 HG23 VAL B  36      -1.798 -21.987   0.632  1.00 98.11           H  
ATOM   3092  N   GLY B  37       0.279 -22.091   2.659  1.00 98.47           N  
ATOM   3093  H   GLY B  37       0.003 -21.121   2.693  1.00 98.47           H  
ATOM   3094  CA  GLY B  37       1.670 -22.391   2.331  1.00 98.47           C  
ATOM   3095  HA2 GLY B  37       1.949 -23.367   2.727  1.00 98.47           H  
ATOM   3096  HA3 GLY B  37       1.803 -22.405   1.250  1.00 98.47           H  
ATOM   3097  C   GLY B  37       2.606 -21.336   2.895  1.00 98.47           C  
ATOM   3098  O   GLY B  37       2.218 -20.184   3.074  1.00 98.47           O  
ATOM   3099  N   MET B  38       3.843 -21.727   3.189  1.00 98.62           N  
ATOM   3100  H   MET B  38       4.107 -22.682   2.993  1.00 98.62           H  
ATOM   3101  CA  MET B  38       4.897 -20.814   3.637  1.00 98.62           C  
ATOM   3102  HA  MET B  38       4.721 -19.830   3.202  1.00 98.62           H  
ATOM   3103  C   MET B  38       6.255 -21.335   3.187  1.00 98.62           C  
ATOM   3104  CB  MET B  38       4.951 -20.685   5.168  1.00 98.62           C  
ATOM   3105  HB2 MET B  38       5.426 -21.579   5.572  1.00 98.62           H  
ATOM   3106  HB3 MET B  38       5.579 -19.829   5.418  1.00 98.62           H  
ATOM   3107  O   MET B  38       6.499 -22.541   3.284  1.00 98.62           O  
ATOM   3108  CG  MET B  38       3.604 -20.528   5.870  1.00 98.62           C  
ATOM   3109  HG2 MET B  38       3.016 -21.432   5.714  1.00 98.62           H  
ATOM   3110  HG3 MET B  38       3.074 -19.692   5.414  1.00 98.62           H  
ATOM   3111  SD  MET B  38       3.719 -20.213   7.651  1.00 98.62           S  
ATOM   3112  CE  MET B  38       4.572 -21.700   8.251  1.00 98.62           C  
ATOM   3113  HE1 MET B  38       4.686 -21.643   9.333  1.00 98.62           H  
ATOM   3114  HE2 MET B  38       3.992 -22.588   8.000  1.00 98.62           H  
ATOM   3115  HE3 MET B  38       5.563 -21.770   7.802  1.00 98.62           H  
ATOM   3116  N   ALA B  39       7.154 -20.440   2.800  1.00 98.80           N  
ATOM   3117  H   ALA B  39       6.874 -19.471   2.735  1.00 98.80           H  
ATOM   3118  CA  ALA B  39       8.560 -20.736   2.557  1.00 98.80           C  
ATOM   3119  HA  ALA B  39       8.860 -21.589   3.166  1.00 98.80           H  
ATOM   3120  C   ALA B  39       9.433 -19.541   2.968  1.00 98.80           C  
ATOM   3121  CB  ALA B  39       8.741 -21.119   1.088  1.00 98.80           C  
ATOM   3122  HB1 ALA B  39       8.409 -20.295   0.456  1.00 98.80           H  
ATOM   3123  HB2 ALA B  39       8.148 -22.004   0.857  1.00 98.80           H  
ATOM   3124  HB3 ALA B  39       9.787 -21.338   0.877  1.00 98.80           H  
ATOM   3125  O   ALA B  39       8.963 -18.401   3.030  1.00 98.80           O  
ATOM   3126  N   CYS B  40      10.701 -19.797   3.281  1.00 98.79           N  
ATOM   3127  H   CYS B  40      11.077 -20.726   3.156  1.00 98.79           H  
ATOM   3128  CA  CYS B  40      11.642 -18.750   3.655  1.00 98.79           C  
ATOM   3129  HA  CYS B  40      11.460 -17.892   3.008  1.00 98.79           H  
ATOM   3130  C   CYS B  40      13.092 -19.174   3.431  1.00 98.79           C  
ATOM   3131  CB  CYS B  40      11.401 -18.313   5.116  1.00 98.79           C  
ATOM   3132  HB2 CYS B  40      12.121 -17.541   5.385  1.00 98.79           H  
ATOM   3133  HB3 CYS B  40      10.408 -17.867   5.174  1.00 98.79           H  
ATOM   3134  O   CYS B  40      13.434 -20.346   3.570  1.00 98.79           O  
ATOM   3135  SG  CYS B  40      11.500 -19.683   6.315  1.00 98.79           S  
ATOM   3136  HG  CYS B  40      12.755 -19.466   6.720  1.00 98.79           H  
ATOM   3137  N   ARG B  41      13.954 -18.184   3.182  1.00 98.64           N  
ATOM   3138  H   ARG B  41      13.572 -17.252   3.113  1.00 98.64           H  
ATOM   3139  CA  ARG B  41      15.395 -18.291   3.421  1.00 98.64           C  
ATOM   3140  HA  ARG B  41      15.593 -19.254   3.892  1.00 98.64           H  
ATOM   3141  C   ARG B  41      15.812 -17.214   4.403  1.00 98.64           C  
ATOM   3142  CB  ARG B  41      16.237 -18.221   2.142  1.00 98.64           C  
ATOM   3143  HB2 ARG B  41      17.275 -18.094   2.448  1.00 98.64           H  
ATOM   3144  HB3 ARG B  41      15.957 -17.355   1.543  1.00 98.64           H  
ATOM   3145  O   ARG B  41      15.525 -16.037   4.188  1.00 98.64           O  
ATOM   3146  CG  ARG B  41      16.149 -19.491   1.288  1.00 98.64           C  
ATOM   3147  HG2 ARG B  41      15.227 -19.478   0.706  1.00 98.64           H  
ATOM   3148  HG3 ARG B  41      16.150 -20.371   1.931  1.00 98.64           H  
ATOM   3149  CD  ARG B  41      17.369 -19.558   0.359  1.00 98.64           C  
ATOM   3150  HD2 ARG B  41      18.274 -19.629   0.961  1.00 98.64           H  
ATOM   3151  HD3 ARG B  41      17.405 -18.639  -0.226  1.00 98.64           H  
ATOM   3152  NE  ARG B  41      17.296 -20.719  -0.543  1.00 98.64           N  
ATOM   3153  HE  ARG B  41      16.650 -21.453  -0.292  1.00 98.64           H  
ATOM   3154  NH1 ARG B  41      18.587 -19.892  -2.277  1.00 98.64           N  
ATOM   3155 HH11 ARG B  41      18.892 -19.098  -1.731  1.00 98.64           H  
ATOM   3156 HH12 ARG B  41      18.687 -19.899  -3.282  1.00 98.64           H  
ATOM   3157  NH2 ARG B  41      17.395 -21.722  -2.574  1.00 98.64           N  
ATOM   3158 HH21 ARG B  41      16.653 -22.347  -2.292  1.00 98.64           H  
ATOM   3159 HH22 ARG B  41      17.389 -21.468  -3.552  1.00 98.64           H  
ATOM   3160  CZ  ARG B  41      17.777 -20.780  -1.773  1.00 98.64           C  
ATOM   3161  N   LEU B  42      16.461 -17.621   5.485  1.00 98.79           N  
ATOM   3162  H   LEU B  42      16.750 -18.588   5.529  1.00 98.79           H  
ATOM   3163  CA  LEU B  42      16.889 -16.743   6.574  1.00 98.79           C  
ATOM   3164  HA  LEU B  42      16.911 -15.718   6.204  1.00 98.79           H  
ATOM   3165  C   LEU B  42      18.327 -17.102   6.997  1.00 98.79           C  
ATOM   3166  CB  LEU B  42      15.874 -16.826   7.739  1.00 98.79           C  
ATOM   3167  HB2 LEU B  42      15.808 -17.861   8.074  1.00 98.79           H  
ATOM   3168  HB3 LEU B  42      16.245 -16.246   8.584  1.00 98.79           H  
ATOM   3169  O   LEU B  42      18.815 -18.178   6.640  1.00 98.79           O  
ATOM   3170  CG  LEU B  42      14.452 -16.340   7.394  1.00 98.79           C  
ATOM   3171  HG  LEU B  42      14.124 -16.787   6.456  1.00 98.79           H  
ATOM   3172  CD1 LEU B  42      13.449 -16.772   8.460  1.00 98.79           C  
ATOM   3173 HD11 LEU B  42      12.452 -16.430   8.182  1.00 98.79           H  
ATOM   3174 HD12 LEU B  42      13.440 -17.860   8.526  1.00 98.79           H  
ATOM   3175 HD13 LEU B  42      13.716 -16.347   9.427  1.00 98.79           H  
ATOM   3176  CD2 LEU B  42      14.388 -14.821   7.267  1.00 98.79           C  
ATOM   3177 HD21 LEU B  42      14.597 -14.352   8.228  1.00 98.79           H  
ATOM   3178 HD22 LEU B  42      13.393 -14.529   6.929  1.00 98.79           H  
ATOM   3179 HD23 LEU B  42      15.116 -14.485   6.529  1.00 98.79           H  
ATOM   3180  N   PRO B  43      19.029 -16.215   7.722  1.00 98.27           N  
ATOM   3181  CA  PRO B  43      20.392 -16.473   8.176  1.00 98.27           C  
ATOM   3182  HA  PRO B  43      21.032 -16.577   7.301  1.00 98.27           H  
ATOM   3183  C   PRO B  43      20.510 -17.737   9.035  1.00 98.27           C  
ATOM   3184  CB  PRO B  43      20.807 -15.223   8.958  1.00 98.27           C  
ATOM   3185  HB2 PRO B  43      21.873 -15.018   8.856  1.00 98.27           H  
ATOM   3186  HB3 PRO B  43      20.542 -15.331  10.010  1.00 98.27           H  
ATOM   3187  O   PRO B  43      19.548 -18.162   9.677  1.00 98.27           O  
ATOM   3188  CG  PRO B  43      19.949 -14.123   8.338  1.00 98.27           C  
ATOM   3189  HG2 PRO B  43      19.797 -13.292   9.027  1.00 98.27           H  
ATOM   3190  HG3 PRO B  43      20.397 -13.782   7.405  1.00 98.27           H  
ATOM   3191  CD  PRO B  43      18.643 -14.849   8.041  1.00 98.27           C  
ATOM   3192  HD2 PRO B  43      18.007 -14.835   8.926  1.00 98.27           H  
ATOM   3193  HD3 PRO B  43      18.138 -14.369   7.203  1.00 98.27           H  
ATOM   3194  N   GLY B  44      21.714 -18.311   9.081  1.00 97.36           N  
ATOM   3195  H   GLY B  44      22.449 -17.931   8.502  1.00 97.36           H  
ATOM   3196  CA  GLY B  44      21.999 -19.509   9.877  1.00 97.36           C  
ATOM   3197  HA2 GLY B  44      23.073 -19.559  10.058  1.00 97.36           H  
ATOM   3198  HA3 GLY B  44      21.489 -19.445  10.838  1.00 97.36           H  
ATOM   3199  C   GLY B  44      21.576 -20.812   9.195  1.00 97.36           C  
ATOM   3200  O   GLY B  44      21.159 -21.745   9.880  1.00 97.36           O  
ATOM   3201  N   GLY B  45      21.649 -20.876   7.860  1.00 96.20           N  
ATOM   3202  H   GLY B  45      22.092 -20.124   7.351  1.00 96.20           H  
ATOM   3203  CA  GLY B  45      21.288 -22.070   7.091  1.00 96.20           C  
ATOM   3204  HA2 GLY B  45      21.610 -21.932   6.059  1.00 96.20           H  
ATOM   3205  HA3 GLY B  45      21.810 -22.936   7.498  1.00 96.20           H  
ATOM   3206  C   GLY B  45      19.794 -22.382   7.047  1.00 96.20           C  
ATOM   3207  O   GLY B  45      19.410 -23.515   6.755  1.00 96.20           O  
ATOM   3208  N   VAL B  46      18.928 -21.407   7.339  1.00 98.12           N  
ATOM   3209  H   VAL B  46      19.286 -20.482   7.527  1.00 98.12           H  
ATOM   3210  CA  VAL B  46      17.478 -21.606   7.285  1.00 98.12           C  
ATOM   3211  HA  VAL B  46      17.248 -22.586   7.704  1.00 98.12           H  
ATOM   3212  C   VAL B  46      17.021 -21.592   5.832  1.00 98.12           C  
ATOM   3213  CB  VAL B  46      16.742 -20.558   8.127  1.00 98.12           C  
ATOM   3214  HB  VAL B  46      17.086 -19.567   7.829  1.00 98.12           H  
ATOM   3215  O   VAL B  46      16.992 -20.541   5.193  1.00 98.12           O  
ATOM   3216  CG1 VAL B  46      15.221 -20.618   7.947  1.00 98.12           C  
ATOM   3217 HG11 VAL B  46      14.756 -19.897   8.620  1.00 98.12           H  
ATOM   3218 HG12 VAL B  46      14.943 -20.357   6.926  1.00 98.12           H  
ATOM   3219 HG13 VAL B  46      14.857 -21.620   8.175  1.00 98.12           H  
ATOM   3220  CG2 VAL B  46      17.049 -20.742   9.613  1.00 98.12           C  
ATOM   3221 HG21 VAL B  46      18.124 -20.647   9.771  1.00 98.12           H  
ATOM   3222 HG22 VAL B  46      16.727 -21.726   9.951  1.00 98.12           H  
ATOM   3223 HG23 VAL B  46      16.546 -19.969  10.194  1.00 98.12           H  
ATOM   3224  N   SER B  47      16.623 -22.762   5.331  1.00 96.07           N  
ATOM   3225  H   SER B  47      16.775 -23.590   5.889  1.00 96.07           H  
ATOM   3226  CA  SER B  47      16.097 -22.955   3.972  1.00 96.07           C  
ATOM   3227  HA  SER B  47      16.198 -22.022   3.417  1.00 96.07           H  
ATOM   3228  C   SER B  47      14.608 -23.309   3.930  1.00 96.07           C  
ATOM   3229  CB  SER B  47      16.945 -24.005   3.250  1.00 96.07           C  
ATOM   3230  HB2 SER B  47      17.992 -23.711   3.309  1.00 96.07           H  
ATOM   3231  HB3 SER B  47      16.660 -24.026   2.198  1.00 96.07           H  
ATOM   3232  O   SER B  47      14.038 -23.510   2.863  1.00 96.07           O  
ATOM   3233  OG  SER B  47      16.802 -25.313   3.784  1.00 96.07           O  
ATOM   3234  HG  SER B  47      16.584 -25.315   4.719  1.00 96.07           H  
ATOM   3235  N   SER B  48      13.972 -23.423   5.097  1.00 96.94           N  
ATOM   3236  H   SER B  48      14.499 -23.263   5.944  1.00 96.94           H  
ATOM   3237  CA  SER B  48      12.568 -23.796   5.236  1.00 96.94           C  
ATOM   3238  HA  SER B  48      12.013 -23.331   4.420  1.00 96.94           H  
ATOM   3239  C   SER B  48      11.986 -23.328   6.579  1.00 96.94           C  
ATOM   3240  CB  SER B  48      12.437 -25.320   5.118  1.00 96.94           C  
ATOM   3241  HB2 SER B  48      12.865 -25.653   4.173  1.00 96.94           H  
ATOM   3242  HB3 SER B  48      11.382 -25.594   5.134  1.00 96.94           H  
ATOM   3243  O   SER B  48      12.739 -23.074   7.526  1.00 96.94           O  
ATOM   3244  OG  SER B  48      13.093 -25.971   6.189  1.00 96.94           O  
ATOM   3245  HG  SER B  48      14.039 -25.931   6.032  1.00 96.94           H  
ATOM   3246  N   PRO B  49      10.648 -23.269   6.724  1.00 98.51           N  
ATOM   3247  CA  PRO B  49       9.998 -23.023   8.012  1.00 98.51           C  
ATOM   3248  HA  PRO B  49      10.259 -22.018   8.344  1.00 98.51           H  
ATOM   3249  C   PRO B  49      10.388 -24.024   9.114  1.00 98.51           C  
ATOM   3250  CB  PRO B  49       8.496 -23.080   7.719  1.00 98.51           C  
ATOM   3251  HB2 PRO B  49       8.129 -24.101   7.828  1.00 98.51           H  
ATOM   3252  HB3 PRO B  49       7.935 -22.405   8.365  1.00 98.51           H  
ATOM   3253  O   PRO B  49      10.503 -23.639  10.277  1.00 98.51           O  
ATOM   3254  CG  PRO B  49       8.405 -22.669   6.251  1.00 98.51           C  
ATOM   3255  HG2 PRO B  49       8.449 -21.583   6.167  1.00 98.51           H  
ATOM   3256  HG3 PRO B  49       7.502 -23.057   5.779  1.00 98.51           H  
ATOM   3257  CD  PRO B  49       9.667 -23.283   5.652  1.00 98.51           C  
ATOM   3258  HD2 PRO B  49       9.995 -22.692   4.797  1.00 98.51           H  
ATOM   3259  HD3 PRO B  49       9.482 -24.315   5.356  1.00 98.51           H  
ATOM   3260  N   GLU B  50      10.630 -25.299   8.784  1.00 95.99           N  
ATOM   3261  H   GLU B  50      10.489 -25.606   7.833  1.00 95.99           H  
ATOM   3262  CA  GLU B  50      11.114 -26.291   9.755  1.00 95.99           C  
ATOM   3263  HA  GLU B  50      10.491 -26.248  10.648  1.00 95.99           H  
ATOM   3264  C   GLU B  50      12.549 -26.018  10.210  1.00 95.99           C  
ATOM   3265  CB  GLU B  50      11.060 -27.721   9.194  1.00 95.99           C  
ATOM   3266  HB2 GLU B  50      11.635 -27.786   8.271  1.00 95.99           H  
ATOM   3267  HB3 GLU B  50      11.542 -28.377   9.919  1.00 95.99           H  
ATOM   3268  O   GLU B  50      12.868 -26.245  11.380  1.00 95.99           O  
ATOM   3269  CG  GLU B  50       9.643 -28.263   8.984  1.00 95.99           C  
ATOM   3270  HG2 GLU B  50       9.058 -28.075   9.885  1.00 95.99           H  
ATOM   3271  HG3 GLU B  50       9.710 -29.343   8.855  1.00 95.99           H  
ATOM   3272  CD  GLU B  50       8.935 -27.673   7.764  1.00 95.99           C  
ATOM   3273  OE1 GLU B  50       7.692 -27.740   7.715  1.00 95.99           O  
ATOM   3274  OE2 GLU B  50       9.594 -27.144   6.841  1.00 95.99           O  
ATOM   3275  N   ASP B  51      13.413 -25.524   9.321  1.00 97.36           N  
ATOM   3276  H   ASP B  51      13.112 -25.388   8.366  1.00 97.36           H  
ATOM   3277  CA  ASP B  51      14.759 -25.088   9.700  1.00 97.36           C  
ATOM   3278  HA  ASP B  51      15.249 -25.888  10.256  1.00 97.36           H  
ATOM   3279  C   ASP B  51      14.693 -23.873  10.622  1.00 97.36           C  
ATOM   3280  CB  ASP B  51      15.625 -24.772   8.476  1.00 97.36           C  
ATOM   3281  HB2 ASP B  51      16.607 -24.451   8.824  1.00 97.36           H  
ATOM   3282  HB3 ASP B  51      15.178 -23.949   7.917  1.00 97.36           H  
ATOM   3283  O   ASP B  51      15.372 -23.859  11.649  1.00 97.36           O  
ATOM   3284  CG  ASP B  51      15.816 -25.965   7.552  1.00 97.36           C  
ATOM   3285  OD1 ASP B  51      15.823 -27.112   8.062  1.00 97.36           O  
ATOM   3286  OD2 ASP B  51      15.870 -25.718   6.324  1.00 97.36           O  
ATOM   3287  N   LEU B  52      13.814 -22.905  10.324  1.00 98.62           N  
ATOM   3288  H   LEU B  52      13.303 -22.976   9.455  1.00 98.62           H  
ATOM   3289  CA  LEU B  52      13.572 -21.762  11.205  1.00 98.62           C  
ATOM   3290  HA  LEU B  52      14.516 -21.231  11.331  1.00 98.62           H  
ATOM   3291  C   LEU B  52      13.113 -22.234  12.587  1.00 98.62           C  
ATOM   3292  CB  LEU B  52      12.532 -20.809  10.583  1.00 98.62           C  
ATOM   3293  HB2 LEU B  52      11.602 -21.354  10.424  1.00 98.62           H  
ATOM   3294  HB3 LEU B  52      12.881 -20.474   9.606  1.00 98.62           H  
ATOM   3295  O   LEU B  52      13.638 -21.778  13.599  1.00 98.62           O  
ATOM   3296  CG  LEU B  52      12.222 -19.580  11.461  1.00 98.62           C  
ATOM   3297  HG  LEU B  52      11.808 -19.915  12.412  1.00 98.62           H  
ATOM   3298  CD1 LEU B  52      13.457 -18.724  11.748  1.00 98.62           C  
ATOM   3299 HD11 LEU B  52      14.158 -19.276  12.375  1.00 98.62           H  
ATOM   3300 HD12 LEU B  52      13.952 -18.450  10.817  1.00 98.62           H  
ATOM   3301 HD13 LEU B  52      13.165 -17.822  12.286  1.00 98.62           H  
ATOM   3302  CD2 LEU B  52      11.158 -18.714  10.791  1.00 98.62           C  
ATOM   3303 HD21 LEU B  52      10.947 -17.835  11.400  1.00 98.62           H  
ATOM   3304 HD22 LEU B  52      11.492 -18.396   9.803  1.00 98.62           H  
ATOM   3305 HD23 LEU B  52      10.242 -19.296  10.690  1.00 98.62           H  
ATOM   3306  N   TRP B  53      12.166 -23.175  12.645  1.00 98.07           N  
ATOM   3307  H   TRP B  53      11.750 -23.494  11.782  1.00 98.07           H  
ATOM   3308  CA  TRP B  53      11.711 -23.732  13.917  1.00 98.07           C  
ATOM   3309  HA  TRP B  53      11.337 -22.917  14.536  1.00 98.07           H  
ATOM   3310  C   TRP B  53      12.854 -24.382  14.701  1.00 98.07           C  
ATOM   3311  CB  TRP B  53      10.570 -24.730  13.702  1.00 98.07           C  
ATOM   3312  HB2 TRP B  53       9.736 -24.209  13.233  1.00 98.07           H  
ATOM   3313  HB3 TRP B  53      10.899 -25.526  13.033  1.00 98.07           H  
ATOM   3314  O   TRP B  53      13.019 -24.085  15.881  1.00 98.07           O  
ATOM   3315  CG  TRP B  53      10.104 -25.332  14.990  1.00 98.07           C  
ATOM   3316  CD1 TRP B  53      10.435 -26.556  15.465  1.00 98.07           C  
ATOM   3317  HD1 TRP B  53      11.078 -27.260  14.959  1.00 98.07           H  
ATOM   3318  CD2 TRP B  53       9.412 -24.658  16.081  1.00 98.07           C  
ATOM   3319  CE2 TRP B  53       9.341 -25.552  17.191  1.00 98.07           C  
ATOM   3320  CE3 TRP B  53       8.896 -23.355  16.258  1.00 98.07           C  
ATOM   3321  HE3 TRP B  53       8.978 -22.636  15.456  1.00 98.07           H  
ATOM   3322  NE1 TRP B  53       9.996 -26.690  16.769  1.00 98.07           N  
ATOM   3323  HE1 TRP B  53      10.371 -27.387  17.397  1.00 98.07           H  
ATOM   3324  CH2 TRP B  53       8.206 -23.894  18.534  1.00 98.07           C  
ATOM   3325  HH2 TRP B  53       7.757 -23.585  19.467  1.00 98.07           H  
ATOM   3326  CZ2 TRP B  53       8.740 -25.187  18.402  1.00 98.07           C  
ATOM   3327  HZ2 TRP B  53       8.728 -25.879  19.231  1.00 98.07           H  
ATOM   3328  CZ3 TRP B  53       8.297 -22.978  17.472  1.00 98.07           C  
ATOM   3329  HZ3 TRP B  53       7.914 -21.976  17.594  1.00 98.07           H  
ATOM   3330  N   ARG B  54      13.684 -25.213  14.055  1.00 97.60           N  
ATOM   3331  H   ARG B  54      13.517 -25.382  13.073  1.00 97.60           H  
ATOM   3332  CA  ARG B  54      14.851 -25.837  14.705  1.00 97.60           C  
ATOM   3333  HA  ARG B  54      14.516 -26.375  15.592  1.00 97.60           H  
ATOM   3334  C   ARG B  54      15.853 -24.801  15.214  1.00 97.60           C  
ATOM   3335  CB  ARG B  54      15.540 -26.810  13.738  1.00 97.60           C  
ATOM   3336  HB2 ARG B  54      15.622 -26.361  12.748  1.00 97.60           H  
ATOM   3337  HB3 ARG B  54      16.546 -27.014  14.105  1.00 97.60           H  
ATOM   3338  O   ARG B  54      16.383 -24.957  16.316  1.00 97.60           O  
ATOM   3339  CG  ARG B  54      14.785 -28.141  13.658  1.00 97.60           C  
ATOM   3340  HG2 ARG B  54      14.693 -28.545  14.666  1.00 97.60           H  
ATOM   3341  HG3 ARG B  54      13.781 -27.984  13.261  1.00 97.60           H  
ATOM   3342  CD  ARG B  54      15.529 -29.168  12.798  1.00 97.60           C  
ATOM   3343  HD2 ARG B  54      15.112 -30.146  13.038  1.00 97.60           H  
ATOM   3344  HD3 ARG B  54      16.585 -29.168  13.070  1.00 97.60           H  
ATOM   3345  NE  ARG B  54      15.383 -28.921  11.349  1.00 97.60           N  
ATOM   3346  HE  ARG B  54      15.106 -27.997  11.049  1.00 97.60           H  
ATOM   3347  NH1 ARG B  54      15.893 -31.048  10.652  1.00 97.60           N  
ATOM   3348 HH11 ARG B  54      16.075 -31.303  11.612  1.00 97.60           H  
ATOM   3349 HH12 ARG B  54      16.031 -31.697   9.890  1.00 97.60           H  
ATOM   3350  NH2 ARG B  54      15.375 -29.512   9.141  1.00 97.60           N  
ATOM   3351 HH21 ARG B  54      15.551 -30.167   8.393  1.00 97.60           H  
ATOM   3352 HH22 ARG B  54      15.357 -28.544   8.854  1.00 97.60           H  
ATOM   3353  CZ  ARG B  54      15.549 -29.816  10.390  1.00 97.60           C  
ATOM   3354  N   LEU B  55      16.095 -23.739  14.448  1.00 98.31           N  
ATOM   3355  H   LEU B  55      15.658 -23.697  13.538  1.00 98.31           H  
ATOM   3356  CA  LEU B  55      16.974 -22.637  14.839  1.00 98.31           C  
ATOM   3357  HA  LEU B  55      17.957 -23.045  15.077  1.00 98.31           H  
ATOM   3358  C   LEU B  55      16.454 -21.929  16.101  1.00 98.31           C  
ATOM   3359  CB  LEU B  55      17.128 -21.700  13.623  1.00 98.31           C  
ATOM   3360  HB2 LEU B  55      16.170 -21.254  13.358  1.00 98.31           H  
ATOM   3361  HB3 LEU B  55      17.443 -22.316  12.780  1.00 98.31           H  
ATOM   3362  O   LEU B  55      17.214 -21.687  17.039  1.00 98.31           O  
ATOM   3363  CG  LEU B  55      18.174 -20.589  13.831  1.00 98.31           C  
ATOM   3364  HG  LEU B  55      18.949 -20.964  14.499  1.00 98.31           H  
ATOM   3365  CD1 LEU B  55      18.876 -20.227  12.529  1.00 98.31           C  
ATOM   3366 HD11 LEU B  55      19.209 -21.123  12.005  1.00 98.31           H  
ATOM   3367 HD12 LEU B  55      19.761 -19.628  12.748  1.00 98.31           H  
ATOM   3368 HD13 LEU B  55      18.215 -19.647  11.886  1.00 98.31           H  
ATOM   3369  CD2 LEU B  55      17.572 -19.306  14.412  1.00 98.31           C  
ATOM   3370 HD21 LEU B  55      17.173 -19.483  15.411  1.00 98.31           H  
ATOM   3371 HD22 LEU B  55      16.782 -18.931  13.761  1.00 98.31           H  
ATOM   3372 HD23 LEU B  55      18.355 -18.551  14.493  1.00 98.31           H  
ATOM   3373  N   LEU B  56      15.148 -21.664  16.157  1.00 98.23           N  
ATOM   3374  H   LEU B  56      14.591 -21.885  15.344  1.00 98.23           H  
ATOM   3375  CA  LEU B  56      14.492 -21.007  17.288  1.00 98.23           C  
ATOM   3376  HA  LEU B  56      15.065 -20.124  17.572  1.00 98.23           H  
ATOM   3377  C   LEU B  56      14.413 -21.900  18.531  1.00 98.23           C  
ATOM   3378  CB  LEU B  56      13.082 -20.587  16.853  1.00 98.23           C  
ATOM   3379  HB2 LEU B  56      12.540 -20.229  17.728  1.00 98.23           H  
ATOM   3380  HB3 LEU B  56      12.561 -21.468  16.479  1.00 98.23           H  
ATOM   3381  O   LEU B  56      14.740 -21.456  19.627  1.00 98.23           O  
ATOM   3382  CG  LEU B  56      13.047 -19.491  15.777  1.00 98.23           C  
ATOM   3383  HG  LEU B  56      13.707 -19.733  14.944  1.00 98.23           H  
ATOM   3384  CD1 LEU B  56      11.614 -19.386  15.268  1.00 98.23           C  
ATOM   3385 HD11 LEU B  56      11.357 -20.302  14.736  1.00 98.23           H  
ATOM   3386 HD12 LEU B  56      10.947 -19.274  16.123  1.00 98.23           H  
ATOM   3387 HD13 LEU B  56      11.521 -18.542  14.584  1.00 98.23           H  
ATOM   3388  CD2 LEU B  56      13.476 -18.137  16.330  1.00 98.23           C  
ATOM   3389 HD21 LEU B  56      13.453 -17.394  15.533  1.00 98.23           H  
ATOM   3390 HD22 LEU B  56      14.504 -18.205  16.686  1.00 98.23           H  
ATOM   3391 HD23 LEU B  56      12.832 -17.830  17.154  1.00 98.23           H  
ATOM   3392  N   GLU B  57      14.012 -23.161  18.369  1.00 96.82           N  
ATOM   3393  H   GLU B  57      13.737 -23.457  17.443  1.00 96.82           H  
ATOM   3394  CA  GLU B  57      13.868 -24.132  19.459  1.00 96.82           C  
ATOM   3395  HA  GLU B  57      13.213 -23.714  20.224  1.00 96.82           H  
ATOM   3396  C   GLU B  57      15.216 -24.440  20.124  1.00 96.82           C  
ATOM   3397  CB  GLU B  57      13.215 -25.403  18.893  1.00 96.82           C  
ATOM   3398  HB2 GLU B  57      12.254 -25.130  18.457  1.00 96.82           H  
ATOM   3399  HB3 GLU B  57      13.851 -25.804  18.104  1.00 96.82           H  
ATOM   3400  O   GLU B  57      15.307 -24.491  21.351  1.00 96.82           O  
ATOM   3401  CG  GLU B  57      12.975 -26.494  19.946  1.00 96.82           C  
ATOM   3402  HG2 GLU B  57      12.424 -26.057  20.780  1.00 96.82           H  
ATOM   3403  HG3 GLU B  57      13.933 -26.854  20.319  1.00 96.82           H  
ATOM   3404  CD  GLU B  57      12.185 -27.675  19.360  1.00 96.82           C  
ATOM   3405  OE1 GLU B  57      11.219 -28.122  20.015  1.00 96.82           O  
ATOM   3406  OE2 GLU B  57      12.506 -28.118  18.232  1.00 96.82           O  
ATOM   3407  N   SER B  58      16.286 -24.561  19.332  1.00 97.40           N  
ATOM   3408  H   SER B  58      16.147 -24.508  18.333  1.00 97.40           H  
ATOM   3409  CA  SER B  58      17.657 -24.683  19.853  1.00 97.40           C  
ATOM   3410  HA  SER B  58      17.656 -25.434  20.642  1.00 97.40           H  
ATOM   3411  C   SER B  58      18.188 -23.385  20.476  1.00 97.40           C  
ATOM   3412  CB  SER B  58      18.608 -25.165  18.754  1.00 97.40           C  
ATOM   3413  HB2 SER B  58      19.612 -25.257  19.168  1.00 97.40           H  
ATOM   3414  HB3 SER B  58      18.286 -26.145  18.401  1.00 97.40           H  
ATOM   3415  O   SER B  58      19.199 -23.407  21.180  1.00 97.40           O  
ATOM   3416  OG  SER B  58      18.639 -24.265  17.666  1.00 97.40           O  
ATOM   3417  HG  SER B  58      17.850 -24.420  17.142  1.00 97.40           H  
ATOM   3418  N   GLY B  59      17.509 -22.257  20.245  1.00 97.78           N  
ATOM   3419  H   GLY B  59      16.657 -22.314  19.706  1.00 97.78           H  
ATOM   3420  CA  GLY B  59      17.912 -20.942  20.719  1.00 97.78           C  
ATOM   3421  HA2 GLY B  59      17.135 -20.227  20.446  1.00 97.78           H  
ATOM   3422  HA3 GLY B  59      18.000 -20.975  21.804  1.00 97.78           H  
ATOM   3423  C   GLY B  59      19.232 -20.472  20.110  1.00 97.78           C  
ATOM   3424  O   GLY B  59      20.049 -19.896  20.833  1.00 97.78           O  
ATOM   3425  N   THR B  60      19.438 -20.758  18.823  1.00 98.11           N  
ATOM   3426  H   THR B  60      18.687 -21.206  18.318  1.00 98.11           H  
ATOM   3427  CA  THR B  60      20.646 -20.422  18.058  1.00 98.11           C  
ATOM   3428  HA  THR B  60      21.520 -20.606  18.682  1.00 98.11           H  
ATOM   3429  C   THR B  60      20.649 -18.939  17.653  1.00 98.11           C  
ATOM   3430  CB  THR B  60      20.746 -21.349  16.835  1.00 98.11           C  
ATOM   3431  HB  THR B  60      19.812 -21.284  16.276  1.00 98.11           H  
ATOM   3432  O   THR B  60      19.620 -18.413  17.220  1.00 98.11           O  
ATOM   3433  CG2 THR B  60      21.920 -21.042  15.905  1.00 98.11           C  
ATOM   3434 HG21 THR B  60      21.974 -21.800  15.124  1.00 98.11           H  
ATOM   3435 HG22 THR B  60      22.853 -21.035  16.467  1.00 98.11           H  
ATOM   3436 HG23 THR B  60      21.779 -20.072  15.427  1.00 98.11           H  
ATOM   3437  OG1 THR B  60      20.916 -22.686  17.253  1.00 98.11           O  
ATOM   3438  HG1 THR B  60      20.052 -23.073  17.416  1.00 98.11           H  
ATOM   3439  N   ASP B  61      21.806 -18.283  17.804  1.00 98.15           N  
ATOM   3440  H   ASP B  61      22.600 -18.805  18.146  1.00 98.15           H  
ATOM   3441  CA  ASP B  61      22.125 -16.942  17.280  1.00 98.15           C  
ATOM   3442  HA  ASP B  61      21.216 -16.347  17.191  1.00 98.15           H  
ATOM   3443  C   ASP B  61      22.739 -17.105  15.878  1.00 98.15           C  
ATOM   3444  CB  ASP B  61      23.075 -16.213  18.264  1.00 98.15           C  
ATOM   3445  HB2 ASP B  61      23.943 -16.847  18.446  1.00 98.15           H  
ATOM   3446  HB3 ASP B  61      22.555 -16.090  19.214  1.00 98.15           H  
ATOM   3447  O   ASP B  61      23.759 -17.780  15.717  1.00 98.15           O  
ATOM   3448  CG  ASP B  61      23.580 -14.827  17.807  1.00 98.15           C  
ATOM   3449  OD1 ASP B  61      23.173 -14.381  16.713  1.00 98.15           O  
ATOM   3450  OD2 ASP B  61      24.426 -14.238  18.535  1.00 98.15           O  
ATOM   3451  N   ALA B  62      22.083 -16.539  14.865  1.00 98.02           N  
ATOM   3452  H   ALA B  62      21.294 -15.950  15.091  1.00 98.02           H  
ATOM   3453  CA  ALA B  62      22.448 -16.645  13.455  1.00 98.02           C  
ATOM   3454  HA  ALA B  62      23.067 -17.532  13.323  1.00 98.02           H  
ATOM   3455  C   ALA B  62      23.270 -15.448  12.941  1.00 98.02           C  
ATOM   3456  CB  ALA B  62      21.164 -16.841  12.646  1.00 98.02           C  
ATOM   3457  HB1 ALA B  62      21.419 -17.120  11.623  1.00 98.02           H  
ATOM   3458  HB2 ALA B  62      20.553 -17.622  13.099  1.00 98.02           H  
ATOM   3459  HB3 ALA B  62      20.599 -15.909  12.629  1.00 98.02           H  
ATOM   3460  O   ALA B  62      23.557 -15.370  11.742  1.00 98.02           O  
ATOM   3461  N   VAL B  63      23.642 -14.509  13.816  1.00 97.25           N  
ATOM   3462  H   VAL B  63      23.384 -14.613  14.787  1.00 97.25           H  
ATOM   3463  CA  VAL B  63      24.525 -13.391  13.468  1.00 97.25           C  
ATOM   3464  HA  VAL B  63      24.167 -12.951  12.538  1.00 97.25           H  
ATOM   3465  C   VAL B  63      25.945 -13.909  13.227  1.00 97.25           C  
ATOM   3466  CB  VAL B  63      24.485 -12.296  14.552  1.00 97.25           C  
ATOM   3467  HB  VAL B  63      24.747 -12.725  15.519  1.00 97.25           H  
ATOM   3468  O   VAL B  63      26.515 -14.649  14.030  1.00 97.25           O  
ATOM   3469  CG1 VAL B  63      25.477 -11.161  14.269  1.00 97.25           C  
ATOM   3470 HG11 VAL B  63      25.373 -10.387  15.030  1.00 97.25           H  
ATOM   3471 HG12 VAL B  63      26.499 -11.537  14.306  1.00 97.25           H  
ATOM   3472 HG13 VAL B  63      25.276 -10.729  13.289  1.00 97.25           H  
ATOM   3473  CG2 VAL B  63      23.082 -11.674  14.634  1.00 97.25           C  
ATOM   3474 HG21 VAL B  63      22.361 -12.430  14.944  1.00 97.25           H  
ATOM   3475 HG22 VAL B  63      23.072 -10.876  15.376  1.00 97.25           H  
ATOM   3476 HG23 VAL B  63      22.788 -11.270  13.665  1.00 97.25           H  
ATOM   3477  N   SER B  64      26.549 -13.495  12.115  1.00 95.63           N  
ATOM   3478  H   SER B  64      26.045 -12.878  11.494  1.00 95.63           H  
ATOM   3479  CA  SER B  64      27.888 -13.906  11.695  1.00 95.63           C  
ATOM   3480  HA  SER B  64      28.416 -14.324  12.552  1.00 95.63           H  
ATOM   3481  C   SER B  64      28.718 -12.712  11.205  1.00 95.63           C  
ATOM   3482  CB  SER B  64      27.761 -15.024  10.651  1.00 95.63           C  
ATOM   3483  HB2 SER B  64      28.736 -15.481  10.482  1.00 95.63           H  
ATOM   3484  HB3 SER B  64      27.083 -15.788  11.029  1.00 95.63           H  
ATOM   3485  O   SER B  64      28.305 -11.554  11.305  1.00 95.63           O  
ATOM   3486  OG  SER B  64      27.271 -14.524   9.427  1.00 95.63           O  
ATOM   3487  HG  SER B  64      26.641 -15.150   9.062  1.00 95.63           H  
ATOM   3488  N   GLY B  65      29.947 -12.975  10.750  1.00 93.87           N  
ATOM   3489  H   GLY B  65      30.186 -13.944  10.597  1.00 93.87           H  
ATOM   3490  CA  GLY B  65      30.777 -11.960  10.099  1.00 93.87           C  
ATOM   3491  HA2 GLY B  65      31.796 -12.329   9.992  1.00 93.87           H  
ATOM   3492  HA3 GLY B  65      30.797 -11.057  10.710  1.00 93.87           H  
ATOM   3493  C   GLY B  65      30.252 -11.594   8.708  1.00 93.87           C  
ATOM   3494  O   GLY B  65      29.454 -12.321   8.122  1.00 93.87           O  
ATOM   3495  N   PHE B  66      30.717 -10.469   8.165  1.00 94.62           N  
ATOM   3496  H   PHE B  66      31.332  -9.876   8.704  1.00 94.62           H  
ATOM   3497  CA  PHE B  66      30.331 -10.043   6.817  1.00 94.62           C  
ATOM   3498  HA  PHE B  66      29.244  -9.960   6.811  1.00 94.62           H  
ATOM   3499  C   PHE B  66      30.729 -11.066   5.731  1.00 94.62           C  
ATOM   3500  CB  PHE B  66      30.922  -8.659   6.513  1.00 94.62           C  
ATOM   3501  HB2 PHE B  66      31.972  -8.648   6.804  1.00 94.62           H  
ATOM   3502  HB3 PHE B  66      30.888  -8.512   5.433  1.00 94.62           H  
ATOM   3503  O   PHE B  66      31.785 -11.697   5.851  1.00 94.62           O  
ATOM   3504  CG  PHE B  66      30.220  -7.467   7.145  1.00 94.62           C  
ATOM   3505  CD1 PHE B  66      29.218  -7.615   8.128  1.00 94.62           C  
ATOM   3506  HD1 PHE B  66      28.946  -8.589   8.507  1.00 94.62           H  
ATOM   3507  CD2 PHE B  66      30.551  -6.175   6.697  1.00 94.62           C  
ATOM   3508  HD2 PHE B  66      31.307  -6.043   5.937  1.00 94.62           H  
ATOM   3509  CE1 PHE B  66      28.543  -6.495   8.636  1.00 94.62           C  
ATOM   3510  HE1 PHE B  66      27.754  -6.614   9.365  1.00 94.62           H  
ATOM   3511  CE2 PHE B  66      29.883  -5.054   7.218  1.00 94.62           C  
ATOM   3512  HE2 PHE B  66      30.116  -4.062   6.858  1.00 94.62           H  
ATOM   3513  CZ  PHE B  66      28.886  -5.213   8.190  1.00 94.62           C  
ATOM   3514  HZ  PHE B  66      28.382  -4.348   8.595  1.00 94.62           H  
ATOM   3515  N   PRO B  67      29.935 -11.199   4.649  1.00 93.58           N  
ATOM   3516  CA  PRO B  67      30.276 -12.041   3.506  1.00 93.58           C  
ATOM   3517  HA  PRO B  67      30.384 -13.071   3.845  1.00 93.58           H  
ATOM   3518  C   PRO B  67      31.570 -11.567   2.839  1.00 93.58           C  
ATOM   3519  CB  PRO B  67      29.099 -11.943   2.527  1.00 93.58           C  
ATOM   3520  HB2 PRO B  67      28.855 -12.913   2.094  1.00 93.58           H  
ATOM   3521  HB3 PRO B  67      29.326 -11.224   1.741  1.00 93.58           H  
ATOM   3522  O   PRO B  67      31.777 -10.369   2.641  1.00 93.58           O  
ATOM   3523  CG  PRO B  67      27.951 -11.401   3.373  1.00 93.58           C  
ATOM   3524  HG2 PRO B  67      27.249 -10.805   2.790  1.00 93.58           H  
ATOM   3525  HG3 PRO B  67      27.440 -12.230   3.863  1.00 93.58           H  
ATOM   3526  CD  PRO B  67      28.656 -10.551   4.417  1.00 93.58           C  
ATOM   3527  HD2 PRO B  67      28.039 -10.519   5.315  1.00 93.58           H  
ATOM   3528  HD3 PRO B  67      28.823  -9.547   4.028  1.00 93.58           H  
ATOM   3529  N   THR B  68      32.427 -12.505   2.445  1.00 92.38           N  
ATOM   3530  H   THR B  68      32.212 -13.474   2.630  1.00 92.38           H  
ATOM   3531  CA  THR B  68      33.726 -12.213   1.810  1.00 92.38           C  
ATOM   3532  HA  THR B  68      33.996 -11.174   2.002  1.00 92.38           H  
ATOM   3533  C   THR B  68      33.708 -12.370   0.288  1.00 92.38           C  
ATOM   3534  CB  THR B  68      34.826 -13.089   2.417  1.00 92.38           C  
ATOM   3535  HB  THR B  68      35.760 -12.927   1.878  1.00 92.38           H  
ATOM   3536  O   THR B  68      34.671 -12.019  -0.387  1.00 92.38           O  
ATOM   3537  CG2 THR B  68      35.055 -12.773   3.896  1.00 92.38           C  
ATOM   3538 HG21 THR B  68      35.889 -13.363   4.276  1.00 92.38           H  
ATOM   3539 HG22 THR B  68      35.292 -11.715   4.008  1.00 92.38           H  
ATOM   3540 HG23 THR B  68      34.160 -12.996   4.477  1.00 92.38           H  
ATOM   3541  OG1 THR B  68      34.469 -14.451   2.335  1.00 92.38           O  
ATOM   3542  HG1 THR B  68      35.166 -14.961   2.754  1.00 92.38           H  
ATOM   3543  N   ASP B  69      32.606 -12.862  -0.271  1.00 91.59           N  
ATOM   3544  H   ASP B  69      31.835 -13.123   0.327  1.00 91.59           H  
ATOM   3545  CA  ASP B  69      32.423 -13.216  -1.680  1.00 91.59           C  
ATOM   3546  HA  ASP B  69      33.401 -13.254  -2.161  1.00 91.59           H  
ATOM   3547  C   ASP B  69      31.587 -12.193  -2.474  1.00 91.59           C  
ATOM   3548  CB  ASP B  69      31.830 -14.633  -1.744  1.00 91.59           C  
ATOM   3549  HB2 ASP B  69      32.512 -15.319  -1.241  1.00 91.59           H  
ATOM   3550  HB3 ASP B  69      31.770 -14.940  -2.788  1.00 91.59           H  
ATOM   3551  O   ASP B  69      31.340 -12.378  -3.664  1.00 91.59           O  
ATOM   3552  CG  ASP B  69      30.441 -14.764  -1.101  1.00 91.59           C  
ATOM   3553  OD1 ASP B  69      30.049 -13.865  -0.312  1.00 91.59           O  
ATOM   3554  OD2 ASP B  69      29.784 -15.782  -1.396  1.00 91.59           O  
ATOM   3555  N   ARG B  70      31.186 -11.077  -1.845  1.00 91.82           N  
ATOM   3556  H   ARG B  70      31.371 -11.041  -0.853  1.00 91.82           H  
ATOM   3557  CA  ARG B  70      30.364 -10.010  -2.459  1.00 91.82           C  
ATOM   3558  HA  ARG B  70      29.877 -10.422  -3.343  1.00 91.82           H  
ATOM   3559  C   ARG B  70      31.157  -8.808  -2.976  1.00 91.82           C  
ATOM   3560  CB  ARG B  70      29.264  -9.574  -1.485  1.00 91.82           C  
ATOM   3561  HB2 ARG B  70      29.713  -9.179  -0.574  1.00 91.82           H  
ATOM   3562  HB3 ARG B  70      28.665  -8.788  -1.946  1.00 91.82           H  
ATOM   3563  O   ARG B  70      30.569  -7.817  -3.398  1.00 91.82           O  
ATOM   3564  CG  ARG B  70      28.344 -10.746  -1.140  1.00 91.82           C  
ATOM   3565  HG2 ARG B  70      27.952 -11.193  -2.054  1.00 91.82           H  
ATOM   3566  HG3 ARG B  70      28.898 -11.502  -0.584  1.00 91.82           H  
ATOM   3567  CD  ARG B  70      27.189 -10.245  -0.288  1.00 91.82           C  
ATOM   3568  HD2 ARG B  70      27.585  -9.696   0.566  1.00 91.82           H  
ATOM   3569  HD3 ARG B  70      26.578  -9.569  -0.887  1.00 91.82           H  
ATOM   3570  NE  ARG B  70      26.379 -11.372   0.193  1.00 91.82           N  
ATOM   3571  HE  ARG B  70      26.773 -12.299   0.115  1.00 91.82           H  
ATOM   3572  NH1 ARG B  70      24.688 -10.081   0.978  1.00 91.82           N  
ATOM   3573 HH11 ARG B  70      25.091  -9.219   0.638  1.00 91.82           H  
ATOM   3574 HH12 ARG B  70      23.762 -10.024   1.378  1.00 91.82           H  
ATOM   3575  NH2 ARG B  70      24.595 -12.271   1.293  1.00 91.82           N  
ATOM   3576 HH21 ARG B  70      24.987 -13.202   1.293  1.00 91.82           H  
ATOM   3577 HH22 ARG B  70      23.753 -12.099   1.824  1.00 91.82           H  
ATOM   3578  CZ  ARG B  70      25.227 -11.244   0.812  1.00 91.82           C  
ATOM   3579  N   GLY B  71      32.488  -8.871  -2.917  1.00 91.02           N  
ATOM   3580  H   GLY B  71      32.899  -9.731  -2.583  1.00 91.02           H  
ATOM   3581  CA  GLY B  71      33.369  -7.771  -3.329  1.00 91.02           C  
ATOM   3582  HA2 GLY B  71      34.388  -8.150  -3.411  1.00 91.02           H  
ATOM   3583  HA3 GLY B  71      33.057  -7.405  -4.307  1.00 91.02           H  
ATOM   3584  C   GLY B  71      33.391  -6.581  -2.364  1.00 91.02           C  
ATOM   3585  O   GLY B  71      33.809  -5.492  -2.748  1.00 91.02           O  
ATOM   3586  N   TRP B  72      32.931  -6.764  -1.124  1.00 89.91           N  
ATOM   3587  H   TRP B  72      32.611  -7.683  -0.853  1.00 89.91           H  
ATOM   3588  CA  TRP B  72      33.013  -5.738  -0.085  1.00 89.91           C  
ATOM   3589  HA  TRP B  72      32.714  -4.777  -0.503  1.00 89.91           H  
ATOM   3590  C   TRP B  72      34.453  -5.619   0.414  1.00 89.91           C  
ATOM   3591  CB  TRP B  72      32.066  -6.089   1.069  1.00 89.91           C  
ATOM   3592  HB2 TRP B  72      32.372  -7.046   1.492  1.00 89.91           H  
ATOM   3593  HB3 TRP B  72      32.186  -5.337   1.849  1.00 89.91           H  
ATOM   3594  O   TRP B  72      35.099  -6.632   0.680  1.00 89.91           O  
ATOM   3595  CG  TRP B  72      30.606  -6.178   0.743  1.00 89.91           C  
ATOM   3596  CD1 TRP B  72      30.030  -5.990  -0.470  1.00 89.91           C  
ATOM   3597  HD1 TRP B  72      30.549  -5.764  -1.390  1.00 89.91           H  
ATOM   3598  CD2 TRP B  72      29.511  -6.469   1.663  1.00 89.91           C  
ATOM   3599  CE2 TRP B  72      28.293  -6.383   0.934  1.00 89.91           C  
ATOM   3600  CE3 TRP B  72      29.415  -6.763   3.042  1.00 89.91           C  
ATOM   3601  HE3 TRP B  72      30.321  -6.855   3.622  1.00 89.91           H  
ATOM   3602  NE1 TRP B  72      28.668  -6.137  -0.364  1.00 89.91           N  
ATOM   3603  HE1 TRP B  72      28.039  -6.064  -1.151  1.00 89.91           H  
ATOM   3604  CH2 TRP B  72      26.977  -6.786   2.920  1.00 89.91           C  
ATOM   3605  HH2 TRP B  72      26.011  -6.862   3.397  1.00 89.91           H  
ATOM   3606  CZ2 TRP B  72      27.051  -6.506   1.550  1.00 89.91           C  
ATOM   3607  HZ2 TRP B  72      26.156  -6.327   0.971  1.00 89.91           H  
ATOM   3608  CZ3 TRP B  72      28.161  -6.927   3.666  1.00 89.91           C  
ATOM   3609  HZ3 TRP B  72      28.107  -7.138   4.723  1.00 89.91           H  
ATOM   3610  N   ASP B  73      34.947  -4.396   0.598  1.00 88.55           N  
ATOM   3611  H   ASP B  73      34.398  -3.590   0.335  1.00 88.55           H  
ATOM   3612  CA  ASP B  73      36.263  -4.158   1.204  1.00 88.55           C  
ATOM   3613  HA  ASP B  73      36.951  -4.927   0.854  1.00 88.55           H  
ATOM   3614  C   ASP B  73      36.187  -4.290   2.734  1.00 88.55           C  
ATOM   3615  CB  ASP B  73      36.834  -2.812   0.734  1.00 88.55           C  
ATOM   3616  HB2 ASP B  73      36.214  -1.999   1.112  1.00 88.55           H  
ATOM   3617  HB3 ASP B  73      36.805  -2.781  -0.355  1.00 88.55           H  
ATOM   3618  O   ASP B  73      36.275  -3.312   3.474  1.00 88.55           O  
ATOM   3619  CG  ASP B  73      38.287  -2.604   1.185  1.00 88.55           C  
ATOM   3620  OD1 ASP B  73      38.843  -3.467   1.902  1.00 88.55           O  
ATOM   3621  OD2 ASP B  73      38.871  -1.566   0.805  1.00 88.55           O  
ATOM   3622  N   VAL B  74      35.949  -5.514   3.215  1.00 88.86           N  
ATOM   3623  H   VAL B  74      35.840  -6.257   2.540  1.00 88.86           H  
ATOM   3624  CA  VAL B  74      35.698  -5.798   4.638  1.00 88.86           C  
ATOM   3625  HA  VAL B  74      34.840  -5.202   4.948  1.00 88.86           H  
ATOM   3626  C   VAL B  74      36.876  -5.370   5.529  1.00 88.86           C  
ATOM   3627  CB  VAL B  74      35.349  -7.291   4.859  1.00 88.86           C  
ATOM   3628  HB  VAL B  74      36.244  -7.893   4.706  1.00 88.86           H  
ATOM   3629  O   VAL B  74      36.652  -4.991   6.677  1.00 88.86           O  
ATOM   3630  CG1 VAL B  74      34.823  -7.548   6.278  1.00 88.86           C  
ATOM   3631 HG11 VAL B  74      34.535  -8.594   6.386  1.00 88.86           H  
ATOM   3632 HG12 VAL B  74      33.962  -6.911   6.481  1.00 88.86           H  
ATOM   3633 HG13 VAL B  74      35.607  -7.341   7.005  1.00 88.86           H  
ATOM   3634  CG2 VAL B  74      34.263  -7.796   3.896  1.00 88.86           C  
ATOM   3635 HG21 VAL B  74      34.644  -7.821   2.875  1.00 88.86           H  
ATOM   3636 HG22 VAL B  74      33.968  -8.813   4.154  1.00 88.86           H  
ATOM   3637 HG23 VAL B  74      33.387  -7.150   3.942  1.00 88.86           H  
ATOM   3638  N   GLU B  75      38.115  -5.375   5.017  1.00 84.62           N  
ATOM   3639  H   GLU B  75      38.230  -5.575   4.033  1.00 84.62           H  
ATOM   3640  CA  GLU B  75      39.304  -4.960   5.778  1.00 84.62           C  
ATOM   3641  HA  GLU B  75      39.287  -5.450   6.751  1.00 84.62           H  
ATOM   3642  C   GLU B  75      39.329  -3.452   6.062  1.00 84.62           C  
ATOM   3643  CB  GLU B  75      40.607  -5.368   5.063  1.00 84.62           C  
ATOM   3644  HB2 GLU B  75      41.432  -4.882   5.585  1.00 84.62           H  
ATOM   3645  HB3 GLU B  75      40.593  -5.009   4.034  1.00 84.62           H  
ATOM   3646  O   GLU B  75      39.633  -3.055   7.188  1.00 84.62           O  
ATOM   3647  CG  GLU B  75      40.865  -6.885   5.081  1.00 84.62           C  
ATOM   3648  HG2 GLU B  75      40.648  -7.256   6.083  1.00 84.62           H  
ATOM   3649  HG3 GLU B  75      40.174  -7.369   4.391  1.00 84.62           H  
ATOM   3650  CD  GLU B  75      42.315  -7.273   4.720  1.00 84.62           C  
ATOM   3651  OE1 GLU B  75      42.695  -8.425   5.040  1.00 84.62           O  
ATOM   3652  OE2 GLU B  75      43.056  -6.438   4.150  1.00 84.62           O  
ATOM   3653  N   ASN B  76      38.978  -2.611   5.081  1.00 85.33           N  
ATOM   3654  H   ASN B  76      38.756  -2.989   4.171  1.00 85.33           H  
ATOM   3655  CA  ASN B  76      39.009  -1.152   5.248  1.00 85.33           C  
ATOM   3656  HA  ASN B  76      39.707  -0.907   6.048  1.00 85.33           H  
ATOM   3657  C   ASN B  76      37.661  -0.548   5.667  1.00 85.33           C  
ATOM   3658  CB  ASN B  76      39.540  -0.497   3.970  1.00 85.33           C  
ATOM   3659  HB2 ASN B  76      39.556   0.585   4.096  1.00 85.33           H  
ATOM   3660  HB3 ASN B  76      38.863  -0.726   3.147  1.00 85.33           H  
ATOM   3661  O   ASN B  76      37.615   0.615   6.075  1.00 85.33           O  
ATOM   3662  CG  ASN B  76      40.949  -0.941   3.634  1.00 85.33           C  
ATOM   3663  ND2 ASN B  76      41.178  -1.380   2.423  1.00 85.33           N  
ATOM   3664 HD21 ASN B  76      42.039  -1.888   2.282  1.00 85.33           H  
ATOM   3665 HD22 ASN B  76      40.381  -1.539   1.823  1.00 85.33           H  
ATOM   3666  OD1 ASN B  76      41.861  -0.876   4.445  1.00 85.33           O  
ATOM   3667  N   LEU B  77      36.569  -1.317   5.602  1.00 88.30           N  
ATOM   3668  H   LEU B  77      36.649  -2.215   5.147  1.00 88.30           H  
ATOM   3669  CA  LEU B  77      35.242  -0.850   6.005  1.00 88.30           C  
ATOM   3670  HA  LEU B  77      35.069   0.115   5.527  1.00 88.30           H  
ATOM   3671  C   LEU B  77      35.128  -0.642   7.524  1.00 88.30           C  
ATOM   3672  CB  LEU B  77      34.182  -1.849   5.513  1.00 88.30           C  
ATOM   3673  HB2 LEU B  77      34.165  -2.697   6.197  1.00 88.30           H  
ATOM   3674  HB3 LEU B  77      34.448  -2.225   4.525  1.00 88.30           H  
ATOM   3675  O   LEU B  77      34.277   0.126   7.969  1.00 88.30           O  
ATOM   3676  CG  LEU B  77      32.786  -1.218   5.391  1.00 88.30           C  
ATOM   3677  HG  LEU B  77      32.635  -0.467   6.166  1.00 88.30           H  
ATOM   3678  CD1 LEU B  77      32.592  -0.561   4.023  1.00 88.30           C  
ATOM   3679 HD11 LEU B  77      32.701  -1.296   3.226  1.00 88.30           H  
ATOM   3680 HD12 LEU B  77      33.334   0.226   3.888  1.00 88.30           H  
ATOM   3681 HD13 LEU B  77      31.602  -0.107   3.971  1.00 88.30           H  
ATOM   3682  CD2 LEU B  77      31.718  -2.285   5.578  1.00 88.30           C  
ATOM   3683 HD21 LEU B  77      31.898  -2.800   6.521  1.00 88.30           H  
ATOM   3684 HD22 LEU B  77      30.747  -1.793   5.636  1.00 88.30           H  
ATOM   3685 HD23 LEU B  77      31.743  -3.000   4.755  1.00 88.30           H  
ATOM   3686  N   PHE B  78      35.960  -1.305   8.337  1.00 82.61           N  
ATOM   3687  H   PHE B  78      36.668  -1.896   7.926  1.00 82.61           H  
ATOM   3688  CA  PHE B  78      35.961  -1.088   9.784  1.00 82.61           C  
ATOM   3689  HA  PHE B  78      34.923  -1.059  10.117  1.00 82.61           H  
ATOM   3690  C   PHE B  78      36.630   0.235  10.146  1.00 82.61           C  
ATOM   3691  CB  PHE B  78      36.644  -2.229  10.538  1.00 82.61           C  
ATOM   3692  HB2 PHE B  78      37.694  -2.274  10.247  1.00 82.61           H  
ATOM   3693  HB3 PHE B  78      36.186  -3.174  10.246  1.00 82.61           H  
ATOM   3694  O   PHE B  78      37.781   0.489   9.797  1.00 82.61           O  
ATOM   3695  CG  PHE B  78      36.533  -2.115  12.048  1.00 82.61           C  
ATOM   3696  CD1 PHE B  78      37.641  -1.699  12.807  1.00 82.61           C  
ATOM   3697  HD1 PHE B  78      38.566  -1.449  12.307  1.00 82.61           H  
ATOM   3698  CD2 PHE B  78      35.323  -2.424  12.698  1.00 82.61           C  
ATOM   3699  HD2 PHE B  78      34.457  -2.709  12.119  1.00 82.61           H  
ATOM   3700  CE1 PHE B  78      37.547  -1.605  14.207  1.00 82.61           C  
ATOM   3701  HE1 PHE B  78      38.401  -1.281  14.783  1.00 82.61           H  
ATOM   3702  CE2 PHE B  78      35.240  -2.361  14.099  1.00 82.61           C  
ATOM   3703  HE2 PHE B  78      34.324  -2.636  14.601  1.00 82.61           H  
ATOM   3704  CZ  PHE B  78      36.346  -1.941  14.855  1.00 82.61           C  
ATOM   3705  HZ  PHE B  78      36.271  -1.877  15.930  1.00 82.61           H  
ATOM   3706  N   GLY B  79      35.949   1.080  10.912  1.00 77.22           N  
ATOM   3707  H   GLY B  79      34.980   0.885  11.118  1.00 77.22           H  
ATOM   3708  CA  GLY B  79      36.595   2.237  11.518  1.00 77.22           C  
ATOM   3709  HA2 GLY B  79      37.137   1.895  12.399  1.00 77.22           H  
ATOM   3710  HA3 GLY B  79      37.316   2.665  10.822  1.00 77.22           H  
ATOM   3711  C   GLY B  79      35.636   3.347  11.932  1.00 77.22           C  
ATOM   3712  O   GLY B  79      34.434   3.249  11.712  1.00 77.22           O  
ATOM   3713  N   PRO B  80      36.177   4.420  12.529  1.00 70.72           N  
ATOM   3714  CA  PRO B  80      35.396   5.572  12.976  1.00 70.72           C  
ATOM   3715  HA  PRO B  80      34.417   5.252  13.333  1.00 70.72           H  
ATOM   3716  C   PRO B  80      35.174   6.632  11.879  1.00 70.72           C  
ATOM   3717  CB  PRO B  80      36.212   6.122  14.150  1.00 70.72           C  
ATOM   3718  HB2 PRO B  80      35.984   5.548  15.048  1.00 70.72           H  
ATOM   3719  HB3 PRO B  80      36.030   7.182  14.327  1.00 70.72           H  
ATOM   3720  O   PRO B  80      34.564   7.664  12.148  1.00 70.72           O  
ATOM   3721  CG  PRO B  80      37.657   5.855  13.725  1.00 70.72           C  
ATOM   3722  HG2 PRO B  80      38.324   5.783  14.584  1.00 70.72           H  
ATOM   3723  HG3 PRO B  80      37.989   6.640  13.046  1.00 70.72           H  
ATOM   3724  CD  PRO B  80      37.563   4.532  12.968  1.00 70.72           C  
ATOM   3725  HD2 PRO B  80      38.248   4.531  12.121  1.00 70.72           H  
ATOM   3726  HD3 PRO B  80      37.798   3.712  13.647  1.00 70.72           H  
ATOM   3727  N   ALA B  81      35.730   6.444  10.675  1.00 70.63           N  
ATOM   3728  H   ALA B  81      36.135   5.542  10.469  1.00 70.63           H  
ATOM   3729  CA  ALA B  81      35.686   7.428   9.595  1.00 70.63           C  
ATOM   3730  HA  ALA B  81      35.862   8.413  10.027  1.00 70.63           H  
ATOM   3731  C   ALA B  81      34.319   7.479   8.887  1.00 70.63           C  
ATOM   3732  CB  ALA B  81      36.828   7.133   8.612  1.00 70.63           C  
ATOM   3733  HB1 ALA B  81      36.850   7.890   7.828  1.00 70.63           H  
ATOM   3734  HB2 ALA B  81      37.784   7.133   9.136  1.00 70.63           H  
ATOM   3735  HB3 ALA B  81      36.671   6.160   8.146  1.00 70.63           H  
ATOM   3736  O   ALA B  81      33.536   6.533   8.929  1.00 70.63           O  
ATOM   3737  N   VAL B  82      34.046   8.582   8.184  1.00 73.00           N  
ATOM   3738  H   VAL B  82      34.753   9.301   8.128  1.00 73.00           H  
ATOM   3739  CA  VAL B  82      32.907   8.661   7.255  1.00 73.00           C  
ATOM   3740  HA  VAL B  82      31.990   8.440   7.802  1.00 73.00           H  
ATOM   3741  C   VAL B  82      33.083   7.609   6.159  1.00 73.00           C  
ATOM   3742  CB  VAL B  82      32.792  10.066   6.634  1.00 73.00           C  
ATOM   3743  HB  VAL B  82      33.731  10.325   6.146  1.00 73.00           H  
ATOM   3744  O   VAL B  82      34.167   7.499   5.595  1.00 73.00           O  
ATOM   3745  CG1 VAL B  82      31.668  10.132   5.595  1.00 73.00           C  
ATOM   3746 HG11 VAL B  82      30.743   9.739   6.016  1.00 73.00           H  
ATOM   3747 HG12 VAL B  82      31.516  11.162   5.273  1.00 73.00           H  
ATOM   3748 HG13 VAL B  82      31.935   9.550   4.713  1.00 73.00           H  
ATOM   3749  CG2 VAL B  82      32.502  11.118   7.714  1.00 73.00           C  
ATOM   3750 HG21 VAL B  82      32.410  12.100   7.251  1.00 73.00           H  
ATOM   3751 HG22 VAL B  82      31.574  10.873   8.231  1.00 73.00           H  
ATOM   3752 HG23 VAL B  82      33.317  11.151   8.437  1.00 73.00           H  
ATOM   3753  N   GLY B  83      32.023   6.858   5.855  1.00 77.75           N  
ATOM   3754  H   GLY B  83      31.172   6.977   6.387  1.00 77.75           H  
ATOM   3755  CA  GLY B  83      32.073   5.744   4.901  1.00 77.75           C  
ATOM   3756  HA2 GLY B  83      32.843   5.933   4.153  1.00 77.75           H  
ATOM   3757  HA3 GLY B  83      31.118   5.673   4.380  1.00 77.75           H  
ATOM   3758  C   GLY B  83      32.388   4.387   5.540  1.00 77.75           C  
ATOM   3759  O   GLY B  83      32.229   3.364   4.879  1.00 77.75           O  
ATOM   3760  N   ASN B  84      32.771   4.364   6.821  1.00 81.50           N  
ATOM   3761  H   ASN B  84      32.879   5.236   7.319  1.00 81.50           H  
ATOM   3762  CA  ASN B  84      33.077   3.140   7.553  1.00 81.50           C  
ATOM   3763  HA  ASN B  84      33.235   2.331   6.840  1.00 81.50           H  
ATOM   3764  C   ASN B  84      31.906   2.718   8.451  1.00 81.50           C  
ATOM   3765  CB  ASN B  84      34.389   3.313   8.345  1.00 81.50           C  
ATOM   3766  HB2 ASN B  84      34.328   4.190   8.990  1.00 81.50           H  
ATOM   3767  HB3 ASN B  84      34.515   2.447   8.996  1.00 81.50           H  
ATOM   3768  O   ASN B  84      31.034   3.512   8.801  1.00 81.50           O  
ATOM   3769  CG  ASN B  84      35.625   3.424   7.468  1.00 81.50           C  
ATOM   3770  ND2 ASN B  84      36.769   2.998   7.947  1.00 81.50           N  
ATOM   3771 HD21 ASN B  84      36.764   2.362   8.732  1.00 81.50           H  
ATOM   3772 HD22 ASN B  84      37.451   2.836   7.220  1.00 81.50           H  
ATOM   3773  OD1 ASN B  84      35.610   3.899   6.349  1.00 81.50           O  
ATOM   3774  N   SER B  85      31.923   1.450   8.858  1.00 82.03           N  
ATOM   3775  H   SER B  85      32.694   0.878   8.547  1.00 82.03           H  
ATOM   3776  CA  SER B  85      31.083   0.915   9.925  1.00 82.03           C  
ATOM   3777  HA  SER B  85      30.349   1.663  10.224  1.00 82.03           H  
ATOM   3778  C   SER B  85      31.948   0.571  11.137  1.00 82.03           C  
ATOM   3779  CB  SER B  85      30.316  -0.316   9.438  1.00 82.03           C  
ATOM   3780  HB2 SER B  85      31.023  -1.073   9.100  1.00 82.03           H  
ATOM   3781  HB3 SER B  85      29.661  -0.038   8.613  1.00 82.03           H  
ATOM   3782  O   SER B  85      33.020  -0.022  11.007  1.00 82.03           O  
ATOM   3783  OG  SER B  85      29.547  -0.829  10.509  1.00 82.03           O  
ATOM   3784  HG  SER B  85      29.428  -1.773  10.385  1.00 82.03           H  
ATOM   3785  N   TYR B  86      31.468   0.872  12.343  1.00 79.35           N  
ATOM   3786  H   TYR B  86      30.582   1.351  12.409  1.00 79.35           H  
ATOM   3787  CA  TYR B  86      32.105   0.394  13.574  1.00 79.35           C  
ATOM   3788  HA  TYR B  86      33.186   0.414  13.435  1.00 79.35           H  
ATOM   3789  C   TYR B  86      31.739  -1.059  13.907  1.00 79.35           C  
ATOM   3790  CB  TYR B  86      31.787   1.337  14.735  1.00 79.35           C  
ATOM   3791  HB2 TYR B  86      32.304   0.987  15.629  1.00 79.35           H  
ATOM   3792  HB3 TYR B  86      32.194   2.320  14.498  1.00 79.35           H  
ATOM   3793  O   TYR B  86      32.211  -1.597  14.911  1.00 79.35           O  
ATOM   3794  CG  TYR B  86      30.312   1.472  15.055  1.00 79.35           C  
ATOM   3795  CD1 TYR B  86      29.647   2.668  14.735  1.00 79.35           C  
ATOM   3796  HD1 TYR B  86      30.172   3.485  14.264  1.00 79.35           H  
ATOM   3797  CD2 TYR B  86      29.614   0.438  15.716  1.00 79.35           C  
ATOM   3798  HD2 TYR B  86      30.125  -0.468  16.005  1.00 79.35           H  
ATOM   3799  CE1 TYR B  86      28.300   2.828  15.100  1.00 79.35           C  
ATOM   3800  HE1 TYR B  86      27.799   3.775  14.964  1.00 79.35           H  
ATOM   3801  CE2 TYR B  86      28.249   0.587  16.035  1.00 79.35           C  
ATOM   3802  HE2 TYR B  86      27.710  -0.199  16.543  1.00 79.35           H  
ATOM   3803  OH  TYR B  86      26.290   1.998  16.071  1.00 79.35           O  
ATOM   3804  HH  TYR B  86      25.933   1.289  16.611  1.00 79.35           H  
ATOM   3805  CZ  TYR B  86      27.589   1.794  15.730  1.00 79.35           C  
ATOM   3806  N   ARG B  87      30.896  -1.716  13.096  1.00 77.84           N  
ATOM   3807  H   ARG B  87      30.497  -1.223  12.310  1.00 77.84           H  
ATOM   3808  CA  ARG B  87      30.574  -3.131  13.274  1.00 77.84           C  
ATOM   3809  HA  ARG B  87      31.436  -3.544  13.799  1.00 77.84           H  
ATOM   3810  C   ARG B  87      30.490  -3.902  11.965  1.00 77.84           C  
ATOM   3811  CB  ARG B  87      29.298  -3.277  14.133  1.00 77.84           C  
ATOM   3812  HB2 ARG B  87      28.418  -3.155  13.502  1.00 77.84           H  
ATOM   3813  HB3 ARG B  87      29.272  -2.487  14.883  1.00 77.84           H  
ATOM   3814  O   ARG B  87      29.854  -3.466  11.012  1.00 77.84           O  
ATOM   3815  CG  ARG B  87      29.213  -4.621  14.873  1.00 77.84           C  
ATOM   3816  HG2 ARG B  87      29.185  -5.439  14.153  1.00 77.84           H  
ATOM   3817  HG3 ARG B  87      28.294  -4.641  15.458  1.00 77.84           H  
ATOM   3818  CD  ARG B  87      30.413  -4.793  15.813  1.00 77.84           C  
ATOM   3819  HD2 ARG B  87      31.347  -4.790  15.250  1.00 77.84           H  
ATOM   3820  HD3 ARG B  87      30.433  -3.944  16.496  1.00 77.84           H  
ATOM   3821  NE  ARG B  87      30.386  -6.069  16.538  1.00 77.84           N  
ATOM   3822  HE  ARG B  87      29.645  -6.720  16.319  1.00 77.84           H  
ATOM   3823  NH1 ARG B  87      32.115  -5.574  17.966  1.00 77.84           N  
ATOM   3824 HH11 ARG B  87      32.652  -5.813  18.787  1.00 77.84           H  
ATOM   3825 HH12 ARG B  87      31.899  -4.604  17.789  1.00 77.84           H  
ATOM   3826  NH2 ARG B  87      31.163  -7.607  18.005  1.00 77.84           N  
ATOM   3827 HH21 ARG B  87      30.417  -8.213  17.692  1.00 77.84           H  
ATOM   3828 HH22 ARG B  87      31.744  -7.867  18.789  1.00 77.84           H  
ATOM   3829  CZ  ARG B  87      31.235  -6.412  17.490  1.00 77.84           C  
ATOM   3830  N   LEU B  88      31.131  -5.070  11.959  1.00 83.96           N  
ATOM   3831  H   LEU B  88      31.634  -5.333  12.795  1.00 83.96           H  
ATOM   3832  CA  LEU B  88      31.228  -5.977  10.812  1.00 83.96           C  
ATOM   3833  HA  LEU B  88      30.704  -5.535   9.964  1.00 83.96           H  
ATOM   3834  C   LEU B  88      30.536  -7.324  11.079  1.00 83.96           C  
ATOM   3835  CB  LEU B  88      32.696  -6.163  10.398  1.00 83.96           C  
ATOM   3836  HB2 LEU B  88      33.225  -6.665  11.208  1.00 83.96           H  
ATOM   3837  HB3 LEU B  88      32.705  -6.828   9.534  1.00 83.96           H  
ATOM   3838  O   LEU B  88      31.057  -8.383  10.729  1.00 83.96           O  
ATOM   3839  CG  LEU B  88      33.477  -4.897  10.017  1.00 83.96           C  
ATOM   3840  HG  LEU B  88      33.555  -4.244  10.886  1.00 83.96           H  
ATOM   3841  CD1 LEU B  88      34.876  -5.348   9.602  1.00 83.96           C  
ATOM   3842 HD11 LEU B  88      34.822  -6.247   8.988  1.00 83.96           H  
ATOM   3843 HD12 LEU B  88      35.486  -5.552  10.482  1.00 83.96           H  
ATOM   3844 HD13 LEU B  88      35.356  -4.592   8.980  1.00 83.96           H  
ATOM   3845  CD2 LEU B  88      32.848  -4.106   8.873  1.00 83.96           C  
ATOM   3846 HD21 LEU B  88      32.786  -4.732   7.983  1.00 83.96           H  
ATOM   3847 HD22 LEU B  88      33.461  -3.232   8.652  1.00 83.96           H  
ATOM   3848 HD23 LEU B  88      31.851  -3.762   9.149  1.00 83.96           H  
ATOM   3849  N   GLN B  89      29.397  -7.288  11.774  1.00 93.36           N  
ATOM   3850  H   GLN B  89      28.963  -6.391  11.938  1.00 93.36           H  
ATOM   3851  CA  GLN B  89      28.571  -8.466  12.044  1.00 93.36           C  
ATOM   3852  HA  GLN B  89      28.891  -9.271  11.381  1.00 93.36           H  
ATOM   3853  C   GLN B  89      27.107  -8.178  11.707  1.00 93.36           C  
ATOM   3854  CB  GLN B  89      28.726  -8.945  13.499  1.00 93.36           C  
ATOM   3855  HB2 GLN B  89      28.482  -8.132  14.183  1.00 93.36           H  
ATOM   3856  HB3 GLN B  89      28.026  -9.763  13.670  1.00 93.36           H  
ATOM   3857  O   GLN B  89      26.649  -7.047  11.872  1.00 93.36           O  
ATOM   3858  CG  GLN B  89      30.147  -9.451  13.782  1.00 93.36           C  
ATOM   3859  HG2 GLN B  89      30.404 -10.210  13.042  1.00 93.36           H  
ATOM   3860  HG3 GLN B  89      30.849  -8.624  13.676  1.00 93.36           H  
ATOM   3861  CD  GLN B  89      30.338 -10.065  15.166  1.00 93.36           C  
ATOM   3862  NE2 GLN B  89      31.569 -10.273  15.580  1.00 93.36           N  
ATOM   3863 HE21 GLN B  89      32.334 -10.132  14.936  1.00 93.36           H  
ATOM   3864 HE22 GLN B  89      31.644 -10.813  16.429  1.00 93.36           H  
ATOM   3865  OE1 GLN B  89      29.440 -10.366  15.925  1.00 93.36           O  
ATOM   3866  N   GLY B  90      26.401  -9.198  11.230  1.00 96.00           N  
ATOM   3867  H   GLY B  90      26.852 -10.099  11.151  1.00 96.00           H  
ATOM   3868  CA  GLY B  90      24.992  -9.150  10.839  1.00 96.00           C  
ATOM   3869  HA2 GLY B  90      24.388  -8.772  11.664  1.00 96.00           H  
ATOM   3870  HA3 GLY B  90      24.864  -8.486   9.984  1.00 96.00           H  
ATOM   3871  C   GLY B  90      24.486 -10.542  10.458  1.00 96.00           C  
ATOM   3872  O   GLY B  90      25.257 -11.503  10.470  1.00 96.00           O  
ATOM   3873  N   GLY B  91      23.203 -10.678  10.135  1.00 98.07           N  
ATOM   3874  H   GLY B  91      22.599  -9.869  10.155  1.00 98.07           H  
ATOM   3875  CA  GLY B  91      22.656 -11.936   9.619  1.00 98.07           C  
ATOM   3876  HA2 GLY B  91      23.229 -12.784   9.995  1.00 98.07           H  
ATOM   3877  HA3 GLY B  91      21.631 -12.071   9.965  1.00 98.07           H  
ATOM   3878  C   GLY B  91      22.661 -11.957   8.093  1.00 98.07           C  
ATOM   3879  O   GLY B  91      21.995 -11.148   7.455  1.00 98.07           O  
ATOM   3880  N   PHE B  92      23.373 -12.900   7.488  1.00 97.96           N  
ATOM   3881  H   PHE B  92      23.874 -13.574   8.049  1.00 97.96           H  
ATOM   3882  CA  PHE B  92      23.492 -13.001   6.030  1.00 97.96           C  
ATOM   3883  HA  PHE B  92      22.888 -12.230   5.552  1.00 97.96           H  
ATOM   3884  C   PHE B  92      22.972 -14.339   5.525  1.00 97.96           C  
ATOM   3885  CB  PHE B  92      24.944 -12.758   5.611  1.00 97.96           C  
ATOM   3886  HB2 PHE B  92      25.020 -12.861   4.529  1.00 97.96           H  
ATOM   3887  HB3 PHE B  92      25.582 -13.518   6.062  1.00 97.96           H  
ATOM   3888  O   PHE B  92      23.056 -15.345   6.227  1.00 97.96           O  
ATOM   3889  CG  PHE B  92      25.439 -11.382   6.003  1.00 97.96           C  
ATOM   3890  CD1 PHE B  92      25.114 -10.268   5.209  1.00 97.96           C  
ATOM   3891  HD1 PHE B  92      24.535 -10.399   4.306  1.00 97.96           H  
ATOM   3892  CD2 PHE B  92      26.169 -11.206   7.193  1.00 97.96           C  
ATOM   3893  HD2 PHE B  92      26.410 -12.053   7.818  1.00 97.96           H  
ATOM   3894  CE1 PHE B  92      25.523  -8.982   5.601  1.00 97.96           C  
ATOM   3895  HE1 PHE B  92      25.251  -8.126   5.002  1.00 97.96           H  
ATOM   3896  CE2 PHE B  92      26.568  -9.920   7.588  1.00 97.96           C  
ATOM   3897  HE2 PHE B  92      27.102  -9.801   8.519  1.00 97.96           H  
ATOM   3898  CZ  PHE B  92      26.255  -8.807   6.788  1.00 97.96           C  
ATOM   3899  HZ  PHE B  92      26.557  -7.816   7.093  1.00 97.96           H  
ATOM   3900  N   LEU B  93      22.449 -14.348   4.298  1.00 97.50           N  
ATOM   3901  H   LEU B  93      22.428 -13.485   3.775  1.00 97.50           H  
ATOM   3902  CA  LEU B  93      22.083 -15.588   3.620  1.00 97.50           C  
ATOM   3903  HA  LEU B  93      21.635 -16.271   4.342  1.00 97.50           H  
ATOM   3904  C   LEU B  93      23.333 -16.268   3.055  1.00 97.50           C  
ATOM   3905  CB  LEU B  93      21.066 -15.308   2.501  1.00 97.50           C  
ATOM   3906  HB2 LEU B  93      20.865 -16.242   1.975  1.00 97.50           H  
ATOM   3907  HB3 LEU B  93      21.524 -14.614   1.796  1.00 97.50           H  
ATOM   3908  O   LEU B  93      24.077 -15.660   2.282  1.00 97.50           O  
ATOM   3909  CG  LEU B  93      19.733 -14.700   2.955  1.00 97.50           C  
ATOM   3910  HG  LEU B  93      19.914 -13.738   3.434  1.00 97.50           H  
ATOM   3911  CD1 LEU B  93      18.839 -14.464   1.738  1.00 97.50           C  
ATOM   3912 HD11 LEU B  93      17.904 -14.001   2.056  1.00 97.50           H  
ATOM   3913 HD12 LEU B  93      19.341 -13.787   1.047  1.00 97.50           H  
ATOM   3914 HD13 LEU B  93      18.624 -15.408   1.238  1.00 97.50           H  
ATOM   3915  CD2 LEU B  93      18.998 -15.604   3.938  1.00 97.50           C  
ATOM   3916 HD21 LEU B  93      19.565 -15.666   4.867  1.00 97.50           H  
ATOM   3917 HD22 LEU B  93      18.875 -16.604   3.522  1.00 97.50           H  
ATOM   3918 HD23 LEU B  93      18.022 -15.176   4.164  1.00 97.50           H  
ATOM   3919  N   ASP B  94      23.499 -17.549   3.380  1.00 84.52           N  
ATOM   3920  H   ASP B  94      22.978 -17.891   4.174  1.00 84.52           H  
ATOM   3921  CA  ASP B  94      24.641 -18.390   3.004  1.00 84.52           C  
ATOM   3922  HA  ASP B  94      25.538 -18.012   3.495  1.00 84.52           H  
ATOM   3923  C   ASP B  94      24.886 -18.422   1.485  1.00 84.52           C  
ATOM   3924  CB  ASP B  94      24.382 -19.837   3.475  1.00 84.52           C  
ATOM   3925  HB2 ASP B  94      25.300 -20.407   3.330  1.00 84.52           H  
ATOM   3926  HB3 ASP B  94      23.624 -20.276   2.826  1.00 84.52           H  
ATOM   3927  O   ASP B  94      26.023 -18.428   1.024  1.00 84.52           O  
ATOM   3928  CG  ASP B  94      23.907 -20.043   4.925  1.00 84.52           C  
ATOM   3929  OD1 ASP B  94      23.643 -19.063   5.659  1.00 84.52           O  
ATOM   3930  OD2 ASP B  94      23.743 -21.225   5.284  1.00 84.52           O  
ATOM   3931  N   ALA B  95      23.806 -18.437   0.697  1.00 86.87           N  
ATOM   3932  H   ALA B  95      22.910 -18.441   1.164  1.00 86.87           H  
ATOM   3933  CA  ALA B  95      23.839 -18.576  -0.756  1.00 86.87           C  
ATOM   3934  HA  ALA B  95      24.859 -18.404  -1.098  1.00 86.87           H  
ATOM   3935  C   ALA B  95      22.971 -17.519  -1.458  1.00 86.87           C  
ATOM   3936  CB  ALA B  95      23.472 -20.021  -1.125  1.00 86.87           C  
ATOM   3937  HB1 ALA B  95      23.568 -20.165  -2.201  1.00 86.87           H  
ATOM   3938  HB2 ALA B  95      24.146 -20.712  -0.618  1.00 86.87           H  
ATOM   3939  HB3 ALA B  95      22.447 -20.236  -0.826  1.00 86.87           H  
ATOM   3940  O   ALA B  95      22.219 -17.838  -2.377  1.00 86.87           O  
ATOM   3941  N   ALA B  96      23.072 -16.246  -1.051  1.00 91.92           N  
ATOM   3942  H   ALA B  96      23.658 -16.046  -0.252  1.00 91.92           H  
ATOM   3943  CA  ALA B  96      22.316 -15.146  -1.673  1.00 91.92           C  
ATOM   3944  HA  ALA B  96      21.252 -15.316  -1.509  1.00 91.92           H  
ATOM   3945  C   ALA B  96      22.536 -15.022  -3.197  1.00 91.92           C  
ATOM   3946  CB  ALA B  96      22.715 -13.830  -0.997  1.00 91.92           C  
ATOM   3947  HB1 ALA B  96      22.585 -13.900   0.083  1.00 91.92           H  
ATOM   3948  HB2 ALA B  96      22.088 -13.021  -1.372  1.00 91.92           H  
ATOM   3949  HB3 ALA B  96      23.759 -13.600  -1.213  1.00 91.92           H  
ATOM   3950  O   ALA B  96      21.668 -14.534  -3.916  1.00 91.92           O  
ATOM   3951  N   ALA B  97      23.703 -15.448  -3.693  1.00 92.50           N  
ATOM   3952  H   ALA B  97      24.388 -15.813  -3.046  1.00 92.50           H  
ATOM   3953  CA  ALA B  97      24.036 -15.433  -5.115  1.00 92.50           C  
ATOM   3954  HA  ALA B  97      23.542 -14.577  -5.576  1.00 92.50           H  
ATOM   3955  C   ALA B  97      23.565 -16.685  -5.882  1.00 92.50           C  
ATOM   3956  CB  ALA B  97      25.550 -15.232  -5.245  1.00 92.50           C  
ATOM   3957  HB1 ALA B  97      25.826 -15.164  -6.297  1.00 92.50           H  
ATOM   3958  HB2 ALA B  97      25.850 -14.313  -4.741  1.00 92.50           H  
ATOM   3959  HB3 ALA B  97      26.080 -16.073  -4.796  1.00 92.50           H  
ATOM   3960  O   ALA B  97      23.574 -16.657  -7.116  1.00 92.50           O  
ATOM   3961  N   GLY B  98      23.181 -17.761  -5.187  1.00 94.30           N  
ATOM   3962  H   GLY B  98      23.044 -17.666  -4.190  1.00 94.30           H  
ATOM   3963  CA  GLY B  98      22.724 -19.012  -5.793  1.00 94.30           C  
ATOM   3964  HA2 GLY B  98      22.700 -19.797  -5.037  1.00 94.30           H  
ATOM   3965  HA3 GLY B  98      23.417 -19.309  -6.580  1.00 94.30           H  
ATOM   3966  C   GLY B  98      21.319 -18.876  -6.378  1.00 94.30           C  
ATOM   3967  O   GLY B  98      20.447 -18.282  -5.748  1.00 94.30           O  
ATOM   3968  N   PHE B  99      21.119 -19.392  -7.594  1.00 96.55           N  
ATOM   3969  H   PHE B  99      21.875 -19.870  -8.062  1.00 96.55           H  
ATOM   3970  CA  PHE B  99      19.827 -19.363  -8.281  1.00 96.55           C  
ATOM   3971  HA  PHE B  99      19.041 -19.582  -7.558  1.00 96.55           H  
ATOM   3972  C   PHE B  99      19.766 -20.390  -9.419  1.00 96.55           C  
ATOM   3973  CB  PHE B  99      19.610 -17.954  -8.850  1.00 96.55           C  
ATOM   3974  HB2 PHE B  99      20.431 -17.718  -9.527  1.00 96.55           H  
ATOM   3975  HB3 PHE B  99      19.642 -17.240  -8.028  1.00 96.55           H  
ATOM   3976  O   PHE B  99      20.669 -20.407 -10.263  1.00 96.55           O  
ATOM   3977  CG  PHE B  99      18.294 -17.760  -9.573  1.00 96.55           C  
ATOM   3978  CD1 PHE B  99      18.268 -17.301 -10.904  1.00 96.55           C  
ATOM   3979  HD1 PHE B  99      19.193 -17.116 -11.431  1.00 96.55           H  
ATOM   3980  CD2 PHE B  99      17.086 -18.009  -8.898  1.00 96.55           C  
ATOM   3981  HD2 PHE B  99      17.093 -18.358  -7.876  1.00 96.55           H  
ATOM   3982  CE1 PHE B  99      17.039 -17.084 -11.550  1.00 96.55           C  
ATOM   3983  HE1 PHE B  99      17.017 -16.731 -12.571  1.00 96.55           H  
ATOM   3984  CE2 PHE B  99      15.860 -17.807  -9.548  1.00 96.55           C  
ATOM   3985  HE2 PHE B  99      14.937 -18.016  -9.028  1.00 96.55           H  
ATOM   3986  CZ  PHE B  99      15.836 -17.346 -10.871  1.00 96.55           C  
ATOM   3987  HZ  PHE B  99      14.882 -17.208 -11.359  1.00 96.55           H  
ATOM   3988  N   ASP B 100      18.697 -21.188  -9.511  1.00 95.96           N  
ATOM   3989  H   ASP B 100      18.013 -21.164  -8.768  1.00 95.96           H  
ATOM   3990  CA  ASP B 100      18.460 -22.054 -10.679  1.00 95.96           C  
ATOM   3991  HA  ASP B 100      19.432 -22.397 -11.034  1.00 95.96           H  
ATOM   3992  C   ASP B 100      17.822 -21.276 -11.840  1.00 95.96           C  
ATOM   3993  CB  ASP B 100      17.689 -23.335 -10.331  1.00 95.96           C  
ATOM   3994  HB2 ASP B 100      16.656 -23.091 -10.085  1.00 95.96           H  
ATOM   3995  HB3 ASP B 100      18.150 -23.789  -9.454  1.00 95.96           H  
ATOM   3996  O   ASP B 100      16.631 -21.375 -12.139  1.00 95.96           O  
ATOM   3997  CG  ASP B 100      17.725 -24.358 -11.487  1.00 95.96           C  
ATOM   3998  OD1 ASP B 100      18.047 -23.988 -12.654  1.00 95.96           O  
ATOM   3999  OD2 ASP B 100      17.422 -25.539 -11.216  1.00 95.96           O  
ATOM   4000  N   ALA B 101      18.648 -20.493 -12.535  1.00 96.60           N  
ATOM   4001  H   ALA B 101      19.592 -20.396 -12.188  1.00 96.60           H  
ATOM   4002  CA  ALA B 101      18.203 -19.688 -13.670  1.00 96.60           C  
ATOM   4003  HA  ALA B 101      17.475 -18.961 -13.311  1.00 96.60           H  
ATOM   4004  C   ALA B 101      17.501 -20.527 -14.756  1.00 96.60           C  
ATOM   4005  CB  ALA B 101      19.423 -18.945 -14.226  1.00 96.60           C  
ATOM   4006  HB1 ALA B 101      19.927 -18.409 -13.422  1.00 96.60           H  
ATOM   4007  HB2 ALA B 101      20.119 -19.652 -14.679  1.00 96.60           H  
ATOM   4008  HB3 ALA B 101      19.098 -18.227 -14.978  1.00 96.60           H  
ATOM   4009  O   ALA B 101      16.481 -20.108 -15.307  1.00 96.60           O  
ATOM   4010  N   SER B 102      18.007 -21.736 -15.023  1.00 91.47           N  
ATOM   4011  H   SER B 102      18.717 -22.095 -14.400  1.00 91.47           H  
ATOM   4012  CA  SER B 102      17.478 -22.621 -16.064  1.00 91.47           C  
ATOM   4013  HA  SER B 102      17.425 -22.058 -16.996  1.00 91.47           H  
ATOM   4014  C   SER B 102      16.067 -23.113 -15.751  1.00 91.47           C  
ATOM   4015  CB  SER B 102      18.430 -23.801 -16.277  1.00 91.47           C  
ATOM   4016  HB2 SER B 102      18.166 -24.289 -17.215  1.00 91.47           H  
ATOM   4017  HB3 SER B 102      19.448 -23.422 -16.373  1.00 91.47           H  
ATOM   4018  O   SER B 102      15.227 -23.204 -16.650  1.00 91.47           O  
ATOM   4019  OG  SER B 102      18.392 -24.777 -15.249  1.00 91.47           O  
ATOM   4020  HG  SER B 102      18.335 -24.412 -14.363  1.00 91.47           H  
ATOM   4021  N   PHE B 103      15.774 -23.354 -14.472  1.00 95.26           N  
ATOM   4022  H   PHE B 103      16.505 -23.288 -13.777  1.00 95.26           H  
ATOM   4023  CA  PHE B 103      14.461 -23.788 -14.028  1.00 95.26           C  
ATOM   4024  HA  PHE B 103      14.210 -24.687 -14.591  1.00 95.26           H  
ATOM   4025  C   PHE B 103      13.370 -22.754 -14.313  1.00 95.26           C  
ATOM   4026  CB  PHE B 103      14.542 -24.135 -12.544  1.00 95.26           C  
ATOM   4027  HB2 PHE B 103      15.304 -24.904 -12.419  1.00 95.26           H  
ATOM   4028  HB3 PHE B 103      14.844 -23.257 -11.972  1.00 95.26           H  
ATOM   4029  O   PHE B 103      12.267 -23.113 -14.744  1.00 95.26           O  
ATOM   4030  CG  PHE B 103      13.255 -24.668 -11.976  1.00 95.26           C  
ATOM   4031  CD1 PHE B 103      12.290 -23.785 -11.461  1.00 95.26           C  
ATOM   4032  HD1 PHE B 103      12.473 -22.720 -11.453  1.00 95.26           H  
ATOM   4033  CD2 PHE B 103      13.032 -26.056 -11.958  1.00 95.26           C  
ATOM   4034  HD2 PHE B 103      13.799 -26.729 -12.311  1.00 95.26           H  
ATOM   4035  CE1 PHE B 103      11.099 -24.293 -10.923  1.00 95.26           C  
ATOM   4036  HE1 PHE B 103      10.374 -23.620 -10.490  1.00 95.26           H  
ATOM   4037  CE2 PHE B 103      11.837 -26.564 -11.429  1.00 95.26           C  
ATOM   4038  HE2 PHE B 103      11.675 -27.631 -11.373  1.00 95.26           H  
ATOM   4039  CZ  PHE B 103      10.881 -25.681 -10.907  1.00 95.26           C  
ATOM   4040  HZ  PHE B 103       9.990 -26.082 -10.447  1.00 95.26           H  
ATOM   4041  N   PHE B 104      13.710 -21.475 -14.147  1.00 95.51           N  
ATOM   4042  H   PHE B 104      14.625 -21.282 -13.765  1.00 95.51           H  
ATOM   4043  CA  PHE B 104      12.819 -20.346 -14.402  1.00 95.51           C  
ATOM   4044  HA  PHE B 104      11.801 -20.696 -14.229  1.00 95.51           H  
ATOM   4045  C   PHE B 104      12.860 -19.832 -15.851  1.00 95.51           C  
ATOM   4046  CB  PHE B 104      13.081 -19.244 -13.369  1.00 95.51           C  
ATOM   4047  HB2 PHE B 104      12.477 -18.369 -13.612  1.00 95.51           H  
ATOM   4048  HB3 PHE B 104      14.130 -18.954 -13.417  1.00 95.51           H  
ATOM   4049  O   PHE B 104      12.178 -18.863 -16.177  1.00 95.51           O  
ATOM   4050  CG  PHE B 104      12.734 -19.678 -11.960  1.00 95.51           C  
ATOM   4051  CD1 PHE B 104      11.393 -19.703 -11.539  1.00 95.51           C  
ATOM   4052  HD1 PHE B 104      10.620 -19.340 -12.201  1.00 95.51           H  
ATOM   4053  CD2 PHE B 104      13.742 -20.108 -11.082  1.00 95.51           C  
ATOM   4054  HD2 PHE B 104      14.778 -20.073 -11.383  1.00 95.51           H  
ATOM   4055  CE1 PHE B 104      11.055 -20.193 -10.265  1.00 95.51           C  
ATOM   4056  HE1 PHE B 104      10.025 -20.212  -9.944  1.00 95.51           H  
ATOM   4057  CE2 PHE B 104      13.410 -20.598  -9.810  1.00 95.51           C  
ATOM   4058  HE2 PHE B 104      14.194 -20.953  -9.158  1.00 95.51           H  
ATOM   4059  CZ  PHE B 104      12.066 -20.651  -9.404  1.00 95.51           C  
ATOM   4060  HZ  PHE B 104      11.806 -21.047  -8.434  1.00 95.51           H  
ATOM   4061  N   GLY B 105      13.638 -20.468 -16.736  1.00 91.25           N  
ATOM   4062  H   GLY B 105      14.175 -21.262 -16.419  1.00 91.25           H  
ATOM   4063  CA  GLY B 105      13.801 -20.023 -18.125  1.00 91.25           C  
ATOM   4064  HA2 GLY B 105      14.338 -20.794 -18.676  1.00 91.25           H  
ATOM   4065  HA3 GLY B 105      12.820 -19.886 -18.579  1.00 91.25           H  
ATOM   4066  C   GLY B 105      14.580 -18.709 -18.270  1.00 91.25           C  
ATOM   4067  O   GLY B 105      14.432 -18.020 -19.276  1.00 91.25           O  
ATOM   4068  N   ILE B 106      15.399 -18.355 -17.278  1.00 94.73           N  
ATOM   4069  H   ILE B 106      15.525 -19.009 -16.518  1.00 94.73           H  
ATOM   4070  CA  ILE B 106      16.204 -17.131 -17.240  1.00 94.73           C  
ATOM   4071  HA  ILE B 106      15.760 -16.393 -17.907  1.00 94.73           H  
ATOM   4072  C   ILE B 106      17.611 -17.443 -17.757  1.00 94.73           C  
ATOM   4073  CB  ILE B 106      16.185 -16.535 -15.814  1.00 94.73           C  
ATOM   4074  HB  ILE B 106      16.457 -17.319 -15.107  1.00 94.73           H  
ATOM   4075  O   ILE B 106      18.247 -18.421 -17.360  1.00 94.73           O  
ATOM   4076  CG1 ILE B 106      14.759 -16.029 -15.489  1.00 94.73           C  
ATOM   4077 HG12 ILE B 106      14.557 -15.123 -16.060  1.00 94.73           H  
ATOM   4078 HG13 ILE B 106      14.023 -16.775 -15.787  1.00 94.73           H  
ATOM   4079  CG2 ILE B 106      17.186 -15.377 -15.662  1.00 94.73           C  
ATOM   4080 HG21 ILE B 106      18.198 -15.714 -15.884  1.00 94.73           H  
ATOM   4081 HG22 ILE B 106      16.911 -14.565 -16.335  1.00 94.73           H  
ATOM   4082 HG23 ILE B 106      17.186 -15.002 -14.638  1.00 94.73           H  
ATOM   4083  CD1 ILE B 106      14.521 -15.749 -14.005  1.00 94.73           C  
ATOM   4084 HD11 ILE B 106      14.669 -16.672 -13.445  1.00 94.73           H  
ATOM   4085 HD12 ILE B 106      13.494 -15.410 -13.863  1.00 94.73           H  
ATOM   4086 HD13 ILE B 106      15.201 -14.982 -13.634  1.00 94.73           H  
ATOM   4087  N   SER B 107      18.128 -16.602 -18.655  1.00 91.93           N  
ATOM   4088  H   SER B 107      17.581 -15.796 -18.920  1.00 91.93           H  
ATOM   4089  CA  SER B 107      19.485 -16.796 -19.181  1.00 91.93           C  
ATOM   4090  HA  SER B 107      19.557 -17.839 -19.489  1.00 91.93           H  
ATOM   4091  C   SER B 107      20.545 -16.522 -18.103  1.00 91.93           C  
ATOM   4092  CB  SER B 107      19.733 -15.936 -20.423  1.00 91.93           C  
ATOM   4093  HB2 SER B 107      20.621 -16.308 -20.933  1.00 91.93           H  
ATOM   4094  HB3 SER B 107      18.886 -16.022 -21.104  1.00 91.93           H  
ATOM   4095  O   SER B 107      20.340 -15.643 -17.266  1.00 91.93           O  
ATOM   4096  OG  SER B 107      19.945 -14.576 -20.088  1.00 91.93           O  
ATOM   4097  HG  SER B 107      19.102 -14.206 -19.815  1.00 91.93           H  
ATOM   4098  N   PRO B 108      21.734 -17.155 -18.146  1.00 92.43           N  
ATOM   4099  CA  PRO B 108      22.808 -16.848 -17.197  1.00 92.43           C  
ATOM   4100  HA  PRO B 108      22.488 -17.143 -16.197  1.00 92.43           H  
ATOM   4101  C   PRO B 108      23.201 -15.363 -17.178  1.00 92.43           C  
ATOM   4102  CB  PRO B 108      23.988 -17.723 -17.631  1.00 92.43           C  
ATOM   4103  HB2 PRO B 108      24.587 -18.039 -16.777  1.00 92.43           H  
ATOM   4104  HB3 PRO B 108      24.607 -17.192 -18.354  1.00 92.43           H  
ATOM   4105  O   PRO B 108      23.567 -14.828 -16.137  1.00 92.43           O  
ATOM   4106  CG  PRO B 108      23.316 -18.909 -18.320  1.00 92.43           C  
ATOM   4107  HG2 PRO B 108      23.977 -19.387 -19.043  1.00 92.43           H  
ATOM   4108  HG3 PRO B 108      22.986 -19.627 -17.569  1.00 92.43           H  
ATOM   4109  CD  PRO B 108      22.099 -18.280 -18.993  1.00 92.43           C  
ATOM   4110  HD2 PRO B 108      21.296 -19.015 -19.055  1.00 92.43           H  
ATOM   4111  HD3 PRO B 108      22.365 -17.921 -19.987  1.00 92.43           H  
ATOM   4112  N   ARG B 109      23.098 -14.681 -18.329  1.00 92.05           N  
ATOM   4113  H   ARG B 109      22.709 -15.165 -19.126  1.00 92.05           H  
ATOM   4114  CA  ARG B 109      23.430 -13.256 -18.458  1.00 92.05           C  
ATOM   4115  HA  ARG B 109      24.361 -13.080 -17.920  1.00 92.05           H  
ATOM   4116  C   ARG B 109      22.390 -12.362 -17.785  1.00 92.05           C  
ATOM   4117  CB  ARG B 109      23.611 -12.900 -19.943  1.00 92.05           C  
ATOM   4118  HB2 ARG B 109      22.663 -12.566 -20.365  1.00 92.05           H  
ATOM   4119  HB3 ARG B 109      23.937 -13.783 -20.493  1.00 92.05           H  
ATOM   4120  O   ARG B 109      22.760 -11.376 -17.162  1.00 92.05           O  
ATOM   4121  CG  ARG B 109      24.686 -11.819 -20.112  1.00 92.05           C  
ATOM   4122  HG2 ARG B 109      25.636 -12.222 -19.761  1.00 92.05           H  
ATOM   4123  HG3 ARG B 109      24.442 -10.948 -19.503  1.00 92.05           H  
ATOM   4124  CD  ARG B 109      24.851 -11.396 -21.576  1.00 92.05           C  
ATOM   4125  HD2 ARG B 109      24.799 -12.276 -22.216  1.00 92.05           H  
ATOM   4126  HD3 ARG B 109      25.837 -10.944 -21.682  1.00 92.05           H  
ATOM   4127  NE  ARG B 109      23.834 -10.404 -21.977  1.00 92.05           N  
ATOM   4128  HE  ARG B 109      23.186 -10.093 -21.268  1.00 92.05           H  
ATOM   4129  NH1 ARG B 109      24.529 -10.114 -24.142  1.00 92.05           N  
ATOM   4130 HH11 ARG B 109      25.216 -10.840 -24.000  1.00 92.05           H  
ATOM   4131 HH12 ARG B 109      24.421  -9.654 -25.034  1.00 92.05           H  
ATOM   4132  NH2 ARG B 109      22.854  -8.873 -23.351  1.00 92.05           N  
ATOM   4133 HH21 ARG B 109      22.372  -8.440 -22.577  1.00 92.05           H  
ATOM   4134 HH22 ARG B 109      22.743  -8.432 -24.253  1.00 92.05           H  
ATOM   4135  CZ  ARG B 109      23.738  -9.806 -23.150  1.00 92.05           C  
ATOM   4136  N   GLU B 110      21.113 -12.718 -17.898  1.00 92.00           N  
ATOM   4137  H   GLU B 110      20.885 -13.564 -18.400  1.00 92.00           H  
ATOM   4138  CA  GLU B 110      20.033 -12.042 -17.179  1.00 92.00           C  
ATOM   4139  HA  GLU B 110      20.134 -10.963 -17.296  1.00 92.00           H  
ATOM   4140  C   GLU B 110      20.103 -12.347 -15.680  1.00 92.00           C  
ATOM   4141  CB  GLU B 110      18.683 -12.460 -17.769  1.00 92.00           C  
ATOM   4142  HB2 GLU B 110      18.550 -13.531 -17.618  1.00 92.00           H  
ATOM   4143  HB3 GLU B 110      18.692 -12.268 -18.842  1.00 92.00           H  
ATOM   4144  O   GLU B 110      20.010 -11.428 -14.880  1.00 92.00           O  
ATOM   4145  CG  GLU B 110      17.512 -11.691 -17.134  1.00 92.00           C  
ATOM   4146  HG2 GLU B 110      17.512 -11.869 -16.059  1.00 92.00           H  
ATOM   4147  HG3 GLU B 110      17.661 -10.624 -17.300  1.00 92.00           H  
ATOM   4148  CD  GLU B 110      16.144 -12.108 -17.686  1.00 92.00           C  
ATOM   4149  OE1 GLU B 110      15.138 -11.491 -17.249  1.00 92.00           O  
ATOM   4150  OE2 GLU B 110      16.110 -13.054 -18.508  1.00 92.00           O  
ATOM   4151  N   ALA B 111      20.360 -13.598 -15.286  1.00 95.98           N  
ATOM   4152  H   ALA B 111      20.393 -14.326 -15.986  1.00 95.98           H  
ATOM   4153  CA  ALA B 111      20.495 -13.989 -13.883  1.00 95.98           C  
ATOM   4154  HA  ALA B 111      19.572 -13.734 -13.361  1.00 95.98           H  
ATOM   4155  C   ALA B 111      21.647 -13.262 -13.170  1.00 95.98           C  
ATOM   4156  CB  ALA B 111      20.696 -15.505 -13.815  1.00 95.98           C  
ATOM   4157  HB1 ALA B 111      20.789 -15.813 -12.774  1.00 95.98           H  
ATOM   4158  HB2 ALA B 111      19.836 -16.009 -14.257  1.00 95.98           H  
ATOM   4159  HB3 ALA B 111      21.600 -15.790 -14.353  1.00 95.98           H  
ATOM   4160  O   ALA B 111      21.515 -12.916 -11.999  1.00 95.98           O  
ATOM   4161  N   LEU B 112      22.758 -13.015 -13.875  1.00 94.25           N  
ATOM   4162  H   LEU B 112      22.833 -13.405 -14.804  1.00 94.25           H  
ATOM   4163  CA  LEU B 112      23.871 -12.216 -13.363  1.00 94.25           C  
ATOM   4164  HA  LEU B 112      24.103 -12.559 -12.355  1.00 94.25           H  
ATOM   4165  C   LEU B 112      23.520 -10.726 -13.268  1.00 94.25           C  
ATOM   4166  CB  LEU B 112      25.095 -12.421 -14.275  1.00 94.25           C  
ATOM   4167  HB2 LEU B 112      25.219 -13.485 -14.477  1.00 94.25           H  
ATOM   4168  HB3 LEU B 112      24.899 -11.922 -15.224  1.00 94.25           H  
ATOM   4169  O   LEU B 112      24.054 -10.035 -12.415  1.00 94.25           O  
ATOM   4170  CG  LEU B 112      26.411 -11.882 -13.679  1.00 94.25           C  
ATOM   4171  HG  LEU B 112      26.276 -10.871 -13.295  1.00 94.25           H  
ATOM   4172  CD1 LEU B 112      26.924 -12.786 -12.555  1.00 94.25           C  
ATOM   4173 HD11 LEU B 112      27.874 -12.403 -12.182  1.00 94.25           H  
ATOM   4174 HD12 LEU B 112      26.212 -12.785 -11.729  1.00 94.25           H  
ATOM   4175 HD13 LEU B 112      27.058 -13.805 -12.917  1.00 94.25           H  
ATOM   4176  CD2 LEU B 112      27.485 -11.817 -14.765  1.00 94.25           C  
ATOM   4177 HD21 LEU B 112      27.659 -12.810 -15.178  1.00 94.25           H  
ATOM   4178 HD22 LEU B 112      27.158 -11.141 -15.555  1.00 94.25           H  
ATOM   4179 HD23 LEU B 112      28.410 -11.430 -14.338  1.00 94.25           H  
ATOM   4180  N   ALA B 113      22.655 -10.217 -14.144  1.00 94.00           N  
ATOM   4181  H   ALA B 113      22.235 -10.821 -14.836  1.00 94.00           H  
ATOM   4182  CA  ALA B 113      22.204  -8.834 -14.067  1.00 94.00           C  
ATOM   4183  HA  ALA B 113      23.050  -8.204 -13.790  1.00 94.00           H  
ATOM   4184  C   ALA B 113      21.121  -8.635 -12.995  1.00 94.00           C  
ATOM   4185  CB  ALA B 113      21.726  -8.401 -15.454  1.00 94.00           C  
ATOM   4186  HB1 ALA B 113      22.541  -8.486 -16.172  1.00 94.00           H  
ATOM   4187  HB2 ALA B 113      21.398  -7.362 -15.404  1.00 94.00           H  
ATOM   4188  HB3 ALA B 113      20.888  -9.020 -15.775  1.00 94.00           H  
ATOM   4189  O   ALA B 113      21.085  -7.583 -12.367  1.00 94.00           O  
ATOM   4190  N   MET B 114      20.252  -9.628 -12.785  1.00 95.90           N  
ATOM   4191  H   MET B 114      20.349 -10.452 -13.360  1.00 95.90           H  
ATOM   4192  CA  MET B 114      19.110  -9.581 -11.872  1.00 95.90           C  
ATOM   4193  HA  MET B 114      18.475  -8.740 -12.148  1.00 95.90           H  
ATOM   4194  C   MET B 114      19.521  -9.390 -10.413  1.00 95.90           C  
ATOM   4195  CB  MET B 114      18.286 -10.875 -11.975  1.00 95.90           C  
ATOM   4196  HB2 MET B 114      18.952 -11.728 -12.107  1.00 95.90           H  
ATOM   4197  HB3 MET B 114      17.745 -11.015 -11.040  1.00 95.90           H  
ATOM   4198  O   MET B 114      20.338 -10.147  -9.872  1.00 95.90           O  
ATOM   4199  CG  MET B 114      17.251 -10.844 -13.102  1.00 95.90           C  
ATOM   4200  HG2 MET B 114      17.753 -10.584 -14.034  1.00 95.90           H  
ATOM   4201  HG3 MET B 114      16.519 -10.066 -12.886  1.00 95.90           H  
ATOM   4202  SD  MET B 114      16.378 -12.417 -13.344  1.00 95.90           S  
ATOM   4203  CE  MET B 114      15.515 -12.595 -11.759  1.00 95.90           C  
ATOM   4204  HE1 MET B 114      14.883 -13.482 -11.779  1.00 95.90           H  
ATOM   4205  HE2 MET B 114      14.902 -11.712 -11.578  1.00 95.90           H  
ATOM   4206  HE3 MET B 114      16.238 -12.692 -10.948  1.00 95.90           H  
ATOM   4207  N   ASP B 115      18.828  -8.464  -9.744  1.00 96.40           N  
ATOM   4208  H   ASP B 115      18.179  -7.870 -10.240  1.00 96.40           H  
ATOM   4209  CA  ASP B 115      18.882  -8.320  -8.294  1.00 96.40           C  
ATOM   4210  HA  ASP B 115      19.885  -7.969  -8.049  1.00 96.40           H  
ATOM   4211  C   ASP B 115      18.615  -9.693  -7.632  1.00 96.40           C  
ATOM   4212  CB  ASP B 115      17.888  -7.231  -7.829  1.00 96.40           C  
ATOM   4213  HB2 ASP B 115      16.878  -7.528  -8.112  1.00 96.40           H  
ATOM   4214  HB3 ASP B 115      18.127  -6.305  -8.351  1.00 96.40           H  
ATOM   4215  O   ASP B 115      17.597 -10.335  -7.934  1.00 96.40           O  
ATOM   4216  CG  ASP B 115      17.910  -6.943  -6.317  1.00 96.40           C  
ATOM   4217  OD1 ASP B 115      18.542  -7.718  -5.570  1.00 96.40           O  
ATOM   4218  OD2 ASP B 115      17.255  -5.977  -5.869  1.00 96.40           O  
ATOM   4219  N   PRO B 116      19.510 -10.186  -6.750  1.00 97.50           N  
ATOM   4220  CA  PRO B 116      19.282 -11.409  -5.981  1.00 97.50           C  
ATOM   4221  HA  PRO B 116      19.302 -12.267  -6.653  1.00 97.50           H  
ATOM   4222  C   PRO B 116      17.937 -11.434  -5.241  1.00 97.50           C  
ATOM   4223  CB  PRO B 116      20.465 -11.517  -5.011  1.00 97.50           C  
ATOM   4224  HB2 PRO B 116      20.163 -11.881  -4.029  1.00 97.50           H  
ATOM   4225  HB3 PRO B 116      21.218 -12.182  -5.434  1.00 97.50           H  
ATOM   4226  O   PRO B 116      17.387 -12.515  -5.051  1.00 97.50           O  
ATOM   4227  CG  PRO B 116      21.025 -10.099  -4.940  1.00 97.50           C  
ATOM   4228  HG2 PRO B 116      20.452  -9.510  -4.224  1.00 97.50           H  
ATOM   4229  HG3 PRO B 116      22.086 -10.088  -4.692  1.00 97.50           H  
ATOM   4230  CD  PRO B 116      20.764  -9.568  -6.339  1.00 97.50           C  
ATOM   4231  HD2 PRO B 116      20.718  -8.480  -6.295  1.00 97.50           H  
ATOM   4232  HD3 PRO B 116      21.561  -9.877  -7.015  1.00 97.50           H  
ATOM   4233  N   GLN B 117      17.351 -10.282  -4.896  1.00 98.21           N  
ATOM   4234  H   GLN B 117      17.833  -9.414  -5.078  1.00 98.21           H  
ATOM   4235  CA  GLN B 117      16.001 -10.226  -4.327  1.00 98.21           C  
ATOM   4236  HA  GLN B 117      15.986 -10.818  -3.412  1.00 98.21           H  
ATOM   4237  C   GLN B 117      14.942 -10.823  -5.270  1.00 98.21           C  
ATOM   4238  CB  GLN B 117      15.638  -8.777  -3.973  1.00 98.21           C  
ATOM   4239  HB2 GLN B 117      15.662  -8.163  -4.873  1.00 98.21           H  
ATOM   4240  HB3 GLN B 117      14.623  -8.759  -3.575  1.00 98.21           H  
ATOM   4241  O   GLN B 117      14.110 -11.612  -4.826  1.00 98.21           O  
ATOM   4242  CG  GLN B 117      16.583  -8.184  -2.920  1.00 98.21           C  
ATOM   4243  HG2 GLN B 117      16.662  -8.873  -2.079  1.00 98.21           H  
ATOM   4244  HG3 GLN B 117      17.579  -8.045  -3.340  1.00 98.21           H  
ATOM   4245  CD  GLN B 117      16.101  -6.844  -2.395  1.00 98.21           C  
ATOM   4246  NE2 GLN B 117      15.998  -5.830  -3.226  1.00 98.21           N  
ATOM   4247 HE21 GLN B 117      16.332  -5.912  -4.176  1.00 98.21           H  
ATOM   4248 HE22 GLN B 117      15.672  -4.960  -2.831  1.00 98.21           H  
ATOM   4249  OE1 GLN B 117      15.833  -6.705  -1.212  1.00 98.21           O  
ATOM   4250  N   GLN B 118      14.996 -10.524  -6.576  1.00 98.04           N  
ATOM   4251  H   GLN B 118      15.765  -9.960  -6.908  1.00 98.04           H  
ATOM   4252  CA  GLN B 118      14.071 -11.107  -7.560  1.00 98.04           C  
ATOM   4253  HA  GLN B 118      13.048 -10.959  -7.214  1.00 98.04           H  
ATOM   4254  C   GLN B 118      14.293 -12.620  -7.708  1.00 98.04           C  
ATOM   4255  CB  GLN B 118      14.228 -10.437  -8.939  1.00 98.04           C  
ATOM   4256  HB2 GLN B 118      13.525 -10.923  -9.616  1.00 98.04           H  
ATOM   4257  HB3 GLN B 118      15.235 -10.614  -9.316  1.00 98.04           H  
ATOM   4258  O   GLN B 118      13.335 -13.382  -7.830  1.00 98.04           O  
ATOM   4259  CG  GLN B 118      13.953  -8.923  -8.967  1.00 98.04           C  
ATOM   4260  HG2 GLN B 118      13.000  -8.718  -8.478  1.00 98.04           H  
ATOM   4261  HG3 GLN B 118      14.731  -8.406  -8.406  1.00 98.04           H  
ATOM   4262  CD  GLN B 118      13.909  -8.341 -10.386  1.00 98.04           C  
ATOM   4263  NE2 GLN B 118      13.794  -7.040 -10.531  1.00 98.04           N  
ATOM   4264 HE21 GLN B 118      13.853  -6.656 -11.464  1.00 98.04           H  
ATOM   4265 HE22 GLN B 118      13.687  -6.415  -9.746  1.00 98.04           H  
ATOM   4266  OE1 GLN B 118      13.948  -9.040 -11.396  1.00 98.04           O  
ATOM   4267  N   ARG B 119      15.558 -13.060  -7.677  1.00 98.23           N  
ATOM   4268  H   ARG B 119      16.281 -12.369  -7.535  1.00 98.23           H  
ATOM   4269  CA  ARG B 119      15.945 -14.477  -7.786  1.00 98.23           C  
ATOM   4270  HA  ARG B 119      15.482 -14.916  -8.669  1.00 98.23           H  
ATOM   4271  C   ARG B 119      15.422 -15.301  -6.609  1.00 98.23           C  
ATOM   4272  CB  ARG B 119      17.475 -14.587  -7.917  1.00 98.23           C  
ATOM   4273  HB2 ARG B 119      17.758 -15.637  -7.843  1.00 98.23           H  
ATOM   4274  HB3 ARG B 119      17.964 -14.054  -7.102  1.00 98.23           H  
ATOM   4275  O   ARG B 119      14.756 -16.312  -6.812  1.00 98.23           O  
ATOM   4276  CG  ARG B 119      17.953 -14.028  -9.266  1.00 98.23           C  
ATOM   4277  HG2 ARG B 119      17.771 -12.954  -9.311  1.00 98.23           H  
ATOM   4278  HG3 ARG B 119      17.376 -14.511 -10.054  1.00 98.23           H  
ATOM   4279  CD  ARG B 119      19.432 -14.298  -9.549  1.00 98.23           C  
ATOM   4280  HD2 ARG B 119      19.586 -14.228 -10.626  1.00 98.23           H  
ATOM   4281  HD3 ARG B 119      19.664 -15.317  -9.240  1.00 98.23           H  
ATOM   4282  NE  ARG B 119      20.333 -13.329  -8.900  1.00 98.23           N  
ATOM   4283  HE  ARG B 119      20.057 -12.358  -8.933  1.00 98.23           H  
ATOM   4284  NH1 ARG B 119      22.105 -14.752  -8.611  1.00 98.23           N  
ATOM   4285 HH11 ARG B 119      22.979 -14.997  -8.167  1.00 98.23           H  
ATOM   4286 HH12 ARG B 119      21.510 -15.512  -8.908  1.00 98.23           H  
ATOM   4287  NH2 ARG B 119      22.312 -12.584  -8.088  1.00 98.23           N  
ATOM   4288 HH21 ARG B 119      23.291 -12.748  -7.902  1.00 98.23           H  
ATOM   4289 HH22 ARG B 119      21.966 -11.645  -8.230  1.00 98.23           H  
ATOM   4290  CZ  ARG B 119      21.578 -13.562  -8.531  1.00 98.23           C  
ATOM   4291  N   LEU B 120      15.655 -14.827  -5.386  1.00 98.24           N  
ATOM   4292  H   LEU B 120      16.208 -13.986  -5.299  1.00 98.24           H  
ATOM   4293  CA  LEU B 120      15.194 -15.490  -4.166  1.00 98.24           C  
ATOM   4294  HA  LEU B 120      15.543 -16.522  -4.164  1.00 98.24           H  
ATOM   4295  C   LEU B 120      13.668 -15.548  -4.076  1.00 98.24           C  
ATOM   4296  CB  LEU B 120      15.761 -14.743  -2.951  1.00 98.24           C  
ATOM   4297  HB2 LEU B 120      15.568 -13.678  -3.080  1.00 98.24           H  
ATOM   4298  HB3 LEU B 120      15.221 -15.068  -2.062  1.00 98.24           H  
ATOM   4299  O   LEU B 120      13.120 -16.577  -3.694  1.00 98.24           O  
ATOM   4300  CG  LEU B 120      17.261 -14.966  -2.706  1.00 98.24           C  
ATOM   4301  HG  LEU B 120      17.830 -14.725  -3.604  1.00 98.24           H  
ATOM   4302  CD1 LEU B 120      17.698 -14.035  -1.580  1.00 98.24           C  
ATOM   4303 HD11 LEU B 120      18.778 -14.099  -1.447  1.00 98.24           H  
ATOM   4304 HD12 LEU B 120      17.190 -14.299  -0.652  1.00 98.24           H  
ATOM   4305 HD13 LEU B 120      17.432 -13.013  -1.849  1.00 98.24           H  
ATOM   4306  CD2 LEU B 120      17.580 -16.401  -2.279  1.00 98.24           C  
ATOM   4307 HD21 LEU B 120      17.369 -17.088  -3.098  1.00 98.24           H  
ATOM   4308 HD22 LEU B 120      16.978 -16.673  -1.412  1.00 98.24           H  
ATOM   4309 HD23 LEU B 120      18.641 -16.478  -2.037  1.00 98.24           H  
ATOM   4310  N   VAL B 121      12.971 -14.472  -4.450  1.00 98.32           N  
ATOM   4311  H   VAL B 121      13.464 -13.636  -4.729  1.00 98.32           H  
ATOM   4312  CA  VAL B 121      11.502 -14.454  -4.416  1.00 98.32           C  
ATOM   4313  HA  VAL B 121      11.180 -14.769  -3.423  1.00 98.32           H  
ATOM   4314  C   VAL B 121      10.904 -15.473  -5.389  1.00 98.32           C  
ATOM   4315  CB  VAL B 121      10.970 -13.028  -4.644  1.00 98.32           C  
ATOM   4316  HB  VAL B 121      11.473 -12.585  -5.503  1.00 98.32           H  
ATOM   4317  O   VAL B 121       9.901 -16.091  -5.042  1.00 98.32           O  
ATOM   4318  CG1 VAL B 121       9.460 -12.978  -4.884  1.00 98.32           C  
ATOM   4319 HG11 VAL B 121       9.223 -13.500  -5.811  1.00 98.32           H  
ATOM   4320 HG12 VAL B 121       9.131 -11.943  -4.982  1.00 98.32           H  
ATOM   4321 HG13 VAL B 121       8.928 -13.450  -4.058  1.00 98.32           H  
ATOM   4322  CG2 VAL B 121      11.249 -12.182  -3.396  1.00 98.32           C  
ATOM   4323 HG21 VAL B 121      12.307 -12.219  -3.136  1.00 98.32           H  
ATOM   4324 HG22 VAL B 121      10.976 -11.144  -3.586  1.00 98.32           H  
ATOM   4325 HG23 VAL B 121      10.669 -12.554  -2.551  1.00 98.32           H  
ATOM   4326  N   LEU B 122      11.513 -15.716  -6.555  1.00 98.27           N  
ATOM   4327  H   LEU B 122      12.342 -15.190  -6.791  1.00 98.27           H  
ATOM   4328  CA  LEU B 122      11.057 -16.764  -7.479  1.00 98.27           C  
ATOM   4329  HA  LEU B 122      10.001 -16.606  -7.694  1.00 98.27           H  
ATOM   4330  C   LEU B 122      11.156 -18.169  -6.868  1.00 98.27           C  
ATOM   4331  CB  LEU B 122      11.862 -16.698  -8.789  1.00 98.27           C  
ATOM   4332  HB2 LEU B 122      11.753 -17.649  -9.311  1.00 98.27           H  
ATOM   4333  HB3 LEU B 122      12.919 -16.586  -8.548  1.00 98.27           H  
ATOM   4334  O   LEU B 122      10.162 -18.898  -6.866  1.00 98.27           O  
ATOM   4335  CG  LEU B 122      11.447 -15.581  -9.756  1.00 98.27           C  
ATOM   4336  HG  LEU B 122      11.462 -14.616  -9.250  1.00 98.27           H  
ATOM   4337  CD1 LEU B 122      12.444 -15.551 -10.915  1.00 98.27           C  
ATOM   4338 HD11 LEU B 122      13.431 -15.290 -10.533  1.00 98.27           H  
ATOM   4339 HD12 LEU B 122      12.485 -16.530 -11.392  1.00 98.27           H  
ATOM   4340 HD13 LEU B 122      12.131 -14.810 -11.651  1.00 98.27           H  
ATOM   4341  CD2 LEU B 122      10.048 -15.812 -10.339  1.00 98.27           C  
ATOM   4342 HD21 LEU B 122      10.000 -16.788 -10.822  1.00 98.27           H  
ATOM   4343 HD22 LEU B 122       9.813 -15.038 -11.070  1.00 98.27           H  
ATOM   4344 HD23 LEU B 122       9.299 -15.766  -9.549  1.00 98.27           H  
ATOM   4345  N   GLU B 123      12.321 -18.530  -6.321  1.00 98.27           N  
ATOM   4346  H   GLU B 123      13.092 -17.878  -6.351  1.00 98.27           H  
ATOM   4347  CA  GLU B 123      12.538 -19.838  -5.679  1.00 98.27           C  
ATOM   4348  HA  GLU B 123      12.314 -20.638  -6.385  1.00 98.27           H  
ATOM   4349  C   GLU B 123      11.591 -20.043  -4.496  1.00 98.27           C  
ATOM   4350  CB  GLU B 123      14.004 -19.993  -5.228  1.00 98.27           C  
ATOM   4351  HB2 GLU B 123      14.316 -19.107  -4.675  1.00 98.27           H  
ATOM   4352  HB3 GLU B 123      14.077 -20.859  -4.570  1.00 98.27           H  
ATOM   4353  O   GLU B 123      10.848 -21.023  -4.446  1.00 98.27           O  
ATOM   4354  CG  GLU B 123      14.939 -20.218  -6.425  1.00 98.27           C  
ATOM   4355  HG2 GLU B 123      14.564 -21.081  -6.976  1.00 98.27           H  
ATOM   4356  HG3 GLU B 123      14.886 -19.347  -7.078  1.00 98.27           H  
ATOM   4357  CD  GLU B 123      16.413 -20.485  -6.064  1.00 98.27           C  
ATOM   4358  OE1 GLU B 123      17.162 -20.834  -7.005  1.00 98.27           O  
ATOM   4359  OE2 GLU B 123      16.823 -20.335  -4.884  1.00 98.27           O  
ATOM   4360  N   VAL B 124      11.537 -19.073  -3.584  1.00 98.38           N  
ATOM   4361  H   VAL B 124      12.150 -18.278  -3.691  1.00 98.38           H  
ATOM   4362  CA  VAL B 124      10.734 -19.186  -2.363  1.00 98.38           C  
ATOM   4363  HA  VAL B 124      10.937 -20.159  -1.914  1.00 98.38           H  
ATOM   4364  C   VAL B 124       9.231 -19.158  -2.669  1.00 98.38           C  
ATOM   4365  CB  VAL B 124      11.181 -18.112  -1.356  1.00 98.38           C  
ATOM   4366  HB  VAL B 124      11.081 -17.121  -1.800  1.00 98.38           H  
ATOM   4367  O   VAL B 124       8.454 -19.838  -2.000  1.00 98.38           O  
ATOM   4368  CG1 VAL B 124      10.388 -18.146  -0.052  1.00 98.38           C  
ATOM   4369 HG11 VAL B 124      10.692 -17.327   0.599  1.00 98.38           H  
ATOM   4370 HG12 VAL B 124       9.322 -18.055  -0.261  1.00 98.38           H  
ATOM   4371 HG13 VAL B 124      10.573 -19.097   0.449  1.00 98.38           H  
ATOM   4372  CG2 VAL B 124      12.641 -18.361  -0.952  1.00 98.38           C  
ATOM   4373 HG21 VAL B 124      13.313 -18.210  -1.797  1.00 98.38           H  
ATOM   4374 HG22 VAL B 124      12.928 -17.686  -0.145  1.00 98.38           H  
ATOM   4375 HG23 VAL B 124      12.756 -19.387  -0.604  1.00 98.38           H  
ATOM   4376  N   SER B 125       8.794 -18.458  -3.722  1.00 98.56           N  
ATOM   4377  H   SER B 125       9.459 -17.921  -4.260  1.00 98.56           H  
ATOM   4378  CA  SER B 125       7.398 -18.534  -4.182  1.00 98.56           C  
ATOM   4379  HA  SER B 125       6.737 -18.340  -3.337  1.00 98.56           H  
ATOM   4380  C   SER B 125       7.049 -19.925  -4.719  1.00 98.56           C  
ATOM   4381  CB  SER B 125       7.096 -17.492  -5.261  1.00 98.56           C  
ATOM   4382  HB2 SER B 125       6.061 -17.604  -5.583  1.00 98.56           H  
ATOM   4383  HB3 SER B 125       7.749 -17.650  -6.119  1.00 98.56           H  
ATOM   4384  O   SER B 125       5.973 -20.438  -4.413  1.00 98.56           O  
ATOM   4385  OG  SER B 125       7.281 -16.184  -4.761  1.00 98.56           O  
ATOM   4386  HG  SER B 125       8.229 -16.034  -4.758  1.00 98.56           H  
ATOM   4387  N   TRP B 126       7.949 -20.564  -5.480  1.00 98.17           N  
ATOM   4388  H   TRP B 126       8.839 -20.123  -5.658  1.00 98.17           H  
ATOM   4389  CA  TRP B 126       7.749 -21.940  -5.954  1.00 98.17           C  
ATOM   4390  HA  TRP B 126       6.816 -21.992  -6.515  1.00 98.17           H  
ATOM   4391  C   TRP B 126       7.619 -22.920  -4.783  1.00 98.17           C  
ATOM   4392  CB  TRP B 126       8.901 -22.356  -6.882  1.00 98.17           C  
ATOM   4393  HB2 TRP B 126       9.844 -22.328  -6.336  1.00 98.17           H  
ATOM   4394  HB3 TRP B 126       8.977 -21.641  -7.700  1.00 98.17           H  
ATOM   4395  O   TRP B 126       6.678 -23.713  -4.724  1.00 98.17           O  
ATOM   4396  CG  TRP B 126       8.740 -23.729  -7.459  1.00 98.17           C  
ATOM   4397  CD1 TRP B 126       9.073 -24.890  -6.849  1.00 98.17           C  
ATOM   4398  HD1 TRP B 126       9.519 -24.970  -5.869  1.00 98.17           H  
ATOM   4399  CD2 TRP B 126       8.139 -24.109  -8.729  1.00 98.17           C  
ATOM   4400  CE2 TRP B 126       8.084 -25.532  -8.796  1.00 98.17           C  
ATOM   4401  CE3 TRP B 126       7.622 -23.391  -9.827  1.00 98.17           C  
ATOM   4402  HE3 TRP B 126       7.671 -22.312  -9.803  1.00 98.17           H  
ATOM   4403  NE1 TRP B 126       8.677 -25.959  -7.630  1.00 98.17           N  
ATOM   4404  HE1 TRP B 126       8.720 -26.914  -7.305  1.00 98.17           H  
ATOM   4405  CH2 TRP B 126       7.041 -25.462 -10.983  1.00 98.17           C  
ATOM   4406  HH2 TRP B 126       6.649 -25.956 -11.860  1.00 98.17           H  
ATOM   4407  CZ2 TRP B 126       7.525 -26.208  -9.891  1.00 98.17           C  
ATOM   4408  HZ2 TRP B 126       7.522 -27.288  -9.884  1.00 98.17           H  
ATOM   4409  CZ3 TRP B 126       7.085 -24.056 -10.945  1.00 98.17           C  
ATOM   4410  HZ3 TRP B 126       6.713 -23.481 -11.780  1.00 98.17           H  
ATOM   4411  N   GLU B 127       8.530 -22.822  -3.816  1.00 97.95           N  
ATOM   4412  H   GLU B 127       9.290 -22.168  -3.939  1.00 97.95           H  
ATOM   4413  CA  GLU B 127       8.527 -23.651  -2.611  1.00 97.95           C  
ATOM   4414  HA  GLU B 127       8.582 -24.702  -2.894  1.00 97.95           H  
ATOM   4415  C   GLU B 127       7.249 -23.460  -1.778  1.00 97.95           C  
ATOM   4416  CB  GLU B 127       9.755 -23.303  -1.760  1.00 97.95           C  
ATOM   4417  HB2 GLU B 127       9.658 -23.789  -0.789  1.00 97.95           H  
ATOM   4418  HB3 GLU B 127       9.762 -22.224  -1.603  1.00 97.95           H  
ATOM   4419  O   GLU B 127       6.705 -24.435  -1.258  1.00 97.95           O  
ATOM   4420  CG  GLU B 127      11.090 -23.742  -2.390  1.00 97.95           C  
ATOM   4421  HG2 GLU B 127      11.131 -24.831  -2.381  1.00 97.95           H  
ATOM   4422  HG3 GLU B 127      11.129 -23.421  -3.431  1.00 97.95           H  
ATOM   4423  CD  GLU B 127      12.315 -23.177  -1.645  1.00 97.95           C  
ATOM   4424  OE1 GLU B 127      13.452 -23.453  -2.095  1.00 97.95           O  
ATOM   4425  OE2 GLU B 127      12.119 -22.489  -0.615  1.00 97.95           O  
ATOM   4426  N   ALA B 128       6.722 -22.234  -1.673  1.00 98.39           N  
ATOM   4427  H   ALA B 128       7.223 -21.457  -2.080  1.00 98.39           H  
ATOM   4428  CA  ALA B 128       5.486 -21.963  -0.937  1.00 98.39           C  
ATOM   4429  HA  ALA B 128       5.618 -22.315   0.086  1.00 98.39           H  
ATOM   4430  C   ALA B 128       4.276 -22.714  -1.526  1.00 98.39           C  
ATOM   4431  CB  ALA B 128       5.249 -20.448  -0.889  1.00 98.39           C  
ATOM   4432  HB1 ALA B 128       6.104 -19.952  -0.429  1.00 98.39           H  
ATOM   4433  HB2 ALA B 128       5.111 -20.057  -1.897  1.00 98.39           H  
ATOM   4434  HB3 ALA B 128       4.357 -20.234  -0.300  1.00 98.39           H  
ATOM   4435  O   ALA B 128       3.481 -23.270  -0.763  1.00 98.39           O  
ATOM   4436  N   PHE B 129       4.163 -22.800  -2.857  1.00 97.54           N  
ATOM   4437  H   PHE B 129       4.849 -22.325  -3.427  1.00 97.54           H  
ATOM   4438  CA  PHE B 129       3.136 -23.610  -3.526  1.00 97.54           C  
ATOM   4439  HA  PHE B 129       2.152 -23.335  -3.146  1.00 97.54           H  
ATOM   4440  C   PHE B 129       3.314 -25.104  -3.262  1.00 97.54           C  
ATOM   4441  CB  PHE B 129       3.170 -23.368  -5.037  1.00 97.54           C  
ATOM   4442  HB2 PHE B 129       4.206 -23.337  -5.373  1.00 97.54           H  
ATOM   4443  HB3 PHE B 129       2.688 -24.207  -5.539  1.00 97.54           H  
ATOM   4444  O   PHE B 129       2.368 -25.783  -2.858  1.00 97.54           O  
ATOM   4445  CG  PHE B 129       2.451 -22.123  -5.483  1.00 97.54           C  
ATOM   4446  CD1 PHE B 129       1.048 -22.070  -5.414  1.00 97.54           C  
ATOM   4447  HD1 PHE B 129       0.491 -22.913  -5.032  1.00 97.54           H  
ATOM   4448  CD2 PHE B 129       3.170 -21.035  -5.999  1.00 97.54           C  
ATOM   4449  HD2 PHE B 129       4.245 -21.081  -6.084  1.00 97.54           H  
ATOM   4450  CE1 PHE B 129       0.365 -20.919  -5.832  1.00 97.54           C  
ATOM   4451  HE1 PHE B 129      -0.713 -20.881  -5.787  1.00 97.54           H  
ATOM   4452  CE2 PHE B 129       2.485 -19.885  -6.412  1.00 97.54           C  
ATOM   4453  HE2 PHE B 129       3.043 -19.062  -6.834  1.00 97.54           H  
ATOM   4454  CZ  PHE B 129       1.085 -19.815  -6.311  1.00 97.54           C  
ATOM   4455  HZ  PHE B 129       0.558 -18.923  -6.619  1.00 97.54           H  
ATOM   4456  N   GLU B 130       4.536 -25.619  -3.425  1.00 95.45           N  
ATOM   4457  H   GLU B 130       5.278 -25.019  -3.756  1.00 95.45           H  
ATOM   4458  CA  GLU B 130       4.814 -27.035  -3.182  1.00 95.45           C  
ATOM   4459  HA  GLU B 130       4.182 -27.632  -3.840  1.00 95.45           H  
ATOM   4460  C   GLU B 130       4.494 -27.449  -1.742  1.00 95.45           C  
ATOM   4461  CB  GLU B 130       6.285 -27.352  -3.469  1.00 95.45           C  
ATOM   4462  HB2 GLU B 130       6.510 -28.330  -3.044  1.00 95.45           H  
ATOM   4463  HB3 GLU B 130       6.927 -26.616  -2.985  1.00 95.45           H  
ATOM   4464  O   GLU B 130       4.011 -28.564  -1.505  1.00 95.45           O  
ATOM   4465  CG  GLU B 130       6.586 -27.402  -4.970  1.00 95.45           C  
ATOM   4466  HG2 GLU B 130       6.550 -26.394  -5.383  1.00 95.45           H  
ATOM   4467  HG3 GLU B 130       5.811 -27.994  -5.457  1.00 95.45           H  
ATOM   4468  CD  GLU B 130       7.948 -28.043  -5.271  1.00 95.45           C  
ATOM   4469  OE1 GLU B 130       8.113 -28.489  -6.432  1.00 95.45           O  
ATOM   4470  OE2 GLU B 130       8.795 -28.141  -4.355  1.00 95.45           O  
ATOM   4471  N   ARG B 131       4.739 -26.553  -0.783  1.00 96.41           N  
ATOM   4472  H   ARG B 131       5.179 -25.688  -1.062  1.00 96.41           H  
ATOM   4473  CA  ARG B 131       4.444 -26.755   0.639  1.00 96.41           C  
ATOM   4474  HA  ARG B 131       4.691 -27.780   0.914  1.00 96.41           H  
ATOM   4475  C   ARG B 131       2.960 -26.605   0.977  1.00 96.41           C  
ATOM   4476  CB  ARG B 131       5.320 -25.806   1.463  1.00 96.41           C  
ATOM   4477  HB2 ARG B 131       5.000 -25.851   2.505  1.00 96.41           H  
ATOM   4478  HB3 ARG B 131       5.192 -24.785   1.105  1.00 96.41           H  
ATOM   4479  O   ARG B 131       2.527 -27.211   1.949  1.00 96.41           O  
ATOM   4480  CG  ARG B 131       6.802 -26.218   1.367  1.00 96.41           C  
ATOM   4481  HG2 ARG B 131       7.120 -26.280   0.327  1.00 96.41           H  
ATOM   4482  HG3 ARG B 131       6.927 -27.208   1.806  1.00 96.41           H  
ATOM   4483  CD  ARG B 131       7.713 -25.229   2.091  1.00 96.41           C  
ATOM   4484  HD2 ARG B 131       7.554 -24.234   1.676  1.00 96.41           H  
ATOM   4485  HD3 ARG B 131       8.755 -25.497   1.913  1.00 96.41           H  
ATOM   4486  NE  ARG B 131       7.410 -25.233   3.526  1.00 96.41           N  
ATOM   4487  HE  ARG B 131       6.771 -24.510   3.823  1.00 96.41           H  
ATOM   4488  NH1 ARG B 131       8.865 -26.868   4.232  1.00 96.41           N  
ATOM   4489 HH11 ARG B 131       9.408 -26.784   3.384  1.00 96.41           H  
ATOM   4490 HH12 ARG B 131       9.259 -27.250   5.079  1.00 96.41           H  
ATOM   4491  NH2 ARG B 131       7.269 -26.124   5.582  1.00 96.41           N  
ATOM   4492 HH21 ARG B 131       6.422 -25.609   5.774  1.00 96.41           H  
ATOM   4493 HH22 ARG B 131       7.617 -26.759   6.286  1.00 96.41           H  
ATOM   4494  CZ  ARG B 131       7.848 -26.083   4.428  1.00 96.41           C  
ATOM   4495  N   ALA B 132       2.186 -25.888   0.162  1.00 96.58           N  
ATOM   4496  H   ALA B 132       2.622 -25.371  -0.588  1.00 96.58           H  
ATOM   4497  CA  ALA B 132       0.723 -25.857   0.247  1.00 96.58           C  
ATOM   4498  HA  ALA B 132       0.435 -25.816   1.298  1.00 96.58           H  
ATOM   4499  C   ALA B 132       0.047 -27.106  -0.349  1.00 96.58           C  
ATOM   4500  CB  ALA B 132       0.217 -24.586  -0.447  1.00 96.58           C  
ATOM   4501  HB1 ALA B 132       0.406 -24.639  -1.519  1.00 96.58           H  
ATOM   4502  HB2 ALA B 132       0.714 -23.705  -0.041  1.00 96.58           H  
ATOM   4503  HB3 ALA B 132      -0.856 -24.487  -0.283  1.00 96.58           H  
ATOM   4504  O   ALA B 132      -1.167 -27.263  -0.244  1.00 96.58           O  
ATOM   4505  N   GLY B 133       0.808 -27.985  -1.013  1.00 95.25           N  
ATOM   4506  H   GLY B 133       1.799 -27.801  -1.083  1.00 95.25           H  
ATOM   4507  CA  GLY B 133       0.240 -29.091  -1.786  1.00 95.25           C  
ATOM   4508  HA2 GLY B 133       1.036 -29.797  -2.024  1.00 95.25           H  
ATOM   4509  HA3 GLY B 133      -0.516 -29.601  -1.189  1.00 95.25           H  
ATOM   4510  C   GLY B 133      -0.408 -28.637  -3.097  1.00 95.25           C  
ATOM   4511  O   GLY B 133      -1.225 -29.364  -3.656  1.00 95.25           O  
ATOM   4512  N   ILE B 134      -0.033 -27.459  -3.605  1.00 95.08           N  
ATOM   4513  H   ILE B 134       0.683 -26.931  -3.128  1.00 95.08           H  
ATOM   4514  CA  ILE B 134      -0.568 -26.885  -4.840  1.00 95.08           C  
ATOM   4515  HA  ILE B 134      -1.433 -27.467  -5.160  1.00 95.08           H  
ATOM   4516  C   ILE B 134       0.496 -26.980  -5.928  1.00 95.08           C  
ATOM   4517  CB  ILE B 134      -1.058 -25.442  -4.606  1.00 95.08           C  
ATOM   4518  HB  ILE B 134      -0.226 -24.864  -4.205  1.00 95.08           H  
ATOM   4519  O   ILE B 134       1.636 -26.551  -5.757  1.00 95.08           O  
ATOM   4520  CG1 ILE B 134      -2.205 -25.435  -3.568  1.00 95.08           C  
ATOM   4521 HG12 ILE B 134      -3.073 -25.956  -3.975  1.00 95.08           H  
ATOM   4522 HG13 ILE B 134      -1.891 -25.964  -2.668  1.00 95.08           H  
ATOM   4523  CG2 ILE B 134      -1.519 -24.798  -5.931  1.00 95.08           C  
ATOM   4524 HG21 ILE B 134      -0.697 -24.745  -6.646  1.00 95.08           H  
ATOM   4525 HG22 ILE B 134      -1.857 -23.776  -5.758  1.00 95.08           H  
ATOM   4526 HG23 ILE B 134      -2.340 -25.371  -6.363  1.00 95.08           H  
ATOM   4527  CD1 ILE B 134      -2.625 -24.032  -3.125  1.00 95.08           C  
ATOM   4528 HD11 ILE B 134      -1.737 -23.468  -2.841  1.00 95.08           H  
ATOM   4529 HD12 ILE B 134      -3.282 -24.108  -2.258  1.00 95.08           H  
ATOM   4530 HD13 ILE B 134      -3.155 -23.514  -3.924  1.00 95.08           H  
ATOM   4531  N   LYS B 135       0.114 -27.532  -7.079  1.00 93.68           N  
ATOM   4532  H   LYS B 135      -0.853 -27.809  -7.168  1.00 93.68           H  
ATOM   4533  CA  LYS B 135       0.989 -27.656  -8.244  1.00 93.68           C  
ATOM   4534  HA  LYS B 135       1.975 -27.965  -7.899  1.00 93.68           H  
ATOM   4535  C   LYS B 135       1.068 -26.291  -8.937  1.00 93.68           C  
ATOM   4536  CB  LYS B 135       0.408 -28.767  -9.122  1.00 93.68           C  
ATOM   4537  HB2 LYS B 135      -0.550 -28.446  -9.532  1.00 93.68           H  
ATOM   4538  HB3 LYS B 135       0.215 -29.619  -8.471  1.00 93.68           H  
ATOM   4539  O   LYS B 135       0.053 -25.841  -9.452  1.00 93.68           O  
ATOM   4540  CG  LYS B 135       1.318 -29.236 -10.263  1.00 93.68           C  
ATOM   4541  HG2 LYS B 135       2.327 -29.401  -9.884  1.00 93.68           H  
ATOM   4542  HG3 LYS B 135       1.340 -28.488 -11.055  1.00 93.68           H  
ATOM   4543  CD  LYS B 135       0.728 -30.557 -10.783  1.00 93.68           C  
ATOM   4544  HD2 LYS B 135      -0.321 -30.409 -11.039  1.00 93.68           H  
ATOM   4545  HD3 LYS B 135       0.767 -31.275  -9.964  1.00 93.68           H  
ATOM   4546  CE  LYS B 135       1.442 -31.152 -11.996  1.00 93.68           C  
ATOM   4547  HE2 LYS B 135       1.067 -30.680 -12.904  1.00 93.68           H  
ATOM   4548  HE3 LYS B 135       2.509 -30.951 -11.899  1.00 93.68           H  
ATOM   4549  NZ  LYS B 135       1.269 -32.621 -12.033  1.00 93.68           N  
ATOM   4550  HZ1 LYS B 135       1.772 -33.013 -11.249  1.00 93.68           H  
ATOM   4551  HZ2 LYS B 135       0.301 -32.884 -11.922  1.00 93.68           H  
ATOM   4552  HZ3 LYS B 135       1.642 -33.035 -12.875  1.00 93.68           H  
ATOM   4553  N   PRO B 136       2.229 -25.624  -9.036  1.00 92.46           N  
ATOM   4554  CA  PRO B 136       2.274 -24.249  -9.543  1.00 92.46           C  
ATOM   4555  HA  PRO B 136       1.742 -23.605  -8.842  1.00 92.46           H  
ATOM   4556  C   PRO B 136       1.675 -24.050 -10.942  1.00 92.46           C  
ATOM   4557  CB  PRO B 136       3.750 -23.877  -9.529  1.00 92.46           C  
ATOM   4558  HB2 PRO B 136       3.847 -22.811  -9.321  1.00 92.46           H  
ATOM   4559  HB3 PRO B 136       4.225 -24.142 -10.474  1.00 92.46           H  
ATOM   4560  O   PRO B 136       1.082 -23.018 -11.232  1.00 92.46           O  
ATOM   4561  CG  PRO B 136       4.330 -24.726  -8.404  1.00 92.46           C  
ATOM   4562  HG2 PRO B 136       4.151 -24.231  -7.449  1.00 92.46           H  
ATOM   4563  HG3 PRO B 136       5.396 -24.914  -8.534  1.00 92.46           H  
ATOM   4564  CD  PRO B 136       3.516 -26.012  -8.473  1.00 92.46           C  
ATOM   4565  HD2 PRO B 136       4.006 -26.727  -9.133  1.00 92.46           H  
ATOM   4566  HD3 PRO B 136       3.422 -26.430  -7.471  1.00 92.46           H  
ATOM   4567  N   GLY B 137       1.775 -25.057 -11.816  1.00 90.72           N  
ATOM   4568  H   GLY B 137       2.277 -25.887 -11.536  1.00 90.72           H  
ATOM   4569  CA  GLY B 137       1.153 -25.006 -13.141  1.00 90.72           C  
ATOM   4570  HA2 GLY B 137       1.481 -25.869 -13.720  1.00 90.72           H  
ATOM   4571  HA3 GLY B 137       1.481 -24.102 -13.654  1.00 90.72           H  
ATOM   4572  C   GLY B 137      -0.383 -25.005 -13.127  1.00 90.72           C  
ATOM   4573  O   GLY B 137      -0.977 -24.542 -14.095  1.00 90.72           O  
ATOM   4574  N   SER B 138      -1.037 -25.486 -12.059  1.00 92.08           N  
ATOM   4575  H   SER B 138      -0.522 -25.732 -11.226  1.00 92.08           H  
ATOM   4576  CA  SER B 138      -2.506 -25.552 -11.975  1.00 92.08           C  
ATOM   4577  HA  SER B 138      -2.887 -25.868 -12.946  1.00 92.08           H  
ATOM   4578  C   SER B 138      -3.163 -24.208 -11.672  1.00 92.08           C  
ATOM   4579  CB  SER B 138      -2.965 -26.593 -10.945  1.00 92.08           C  
ATOM   4580  HB2 SER B 138      -4.030 -26.780 -11.082  1.00 92.08           H  
ATOM   4581  HB3 SER B 138      -2.430 -27.527 -11.120  1.00 92.08           H  
ATOM   4582  O   SER B 138      -4.371 -24.080 -11.829  1.00 92.08           O  
ATOM   4583  OG  SER B 138      -2.749 -26.177  -9.611  1.00 92.08           O  
ATOM   4584  HG  SER B 138      -3.407 -25.519  -9.376  1.00 92.08           H  
ATOM   4585  N   VAL B 139      -2.384 -23.217 -11.233  1.00 92.81           N  
ATOM   4586  H   VAL B 139      -1.406 -23.414 -11.080  1.00 92.81           H  
ATOM   4587  CA  VAL B 139      -2.855 -21.857 -10.919  1.00 92.81           C  
ATOM   4588  HA  VAL B 139      -3.945 -21.860 -10.914  1.00 92.81           H  
ATOM   4589  C   VAL B 139      -2.472 -20.838 -12.002  1.00 92.81           C  
ATOM   4590  CB  VAL B 139      -2.410 -21.424  -9.509  1.00 92.81           C  
ATOM   4591  HB  VAL B 139      -2.645 -20.369  -9.369  1.00 92.81           H  
ATOM   4592  O   VAL B 139      -2.706 -19.638 -11.849  1.00 92.81           O  
ATOM   4593  CG1 VAL B 139      -3.157 -22.218  -8.432  1.00 92.81           C  
ATOM   4594 HG11 VAL B 139      -2.932 -23.282  -8.508  1.00 92.81           H  
ATOM   4595 HG12 VAL B 139      -2.861 -21.859  -7.446  1.00 92.81           H  
ATOM   4596 HG13 VAL B 139      -4.230 -22.065  -8.543  1.00 92.81           H  
ATOM   4597  CG2 VAL B 139      -0.911 -21.628  -9.286  1.00 92.81           C  
ATOM   4598 HG21 VAL B 139      -0.599 -21.073  -8.402  1.00 92.81           H  
ATOM   4599 HG22 VAL B 139      -0.681 -22.683  -9.137  1.00 92.81           H  
ATOM   4600 HG23 VAL B 139      -0.349 -21.265 -10.147  1.00 92.81           H  
ATOM   4601  N   ARG B 140      -1.914 -21.292 -13.131  1.00 93.76           N  
ATOM   4602  H   ARG B 140      -1.800 -22.291 -13.229  1.00 93.76           H  
ATOM   4603  CA  ARG B 140      -1.644 -20.440 -14.297  1.00 93.76           C  
ATOM   4604  HA  ARG B 140      -1.056 -19.585 -13.963  1.00 93.76           H  
ATOM   4605  C   ARG B 140      -2.957 -19.919 -14.889  1.00 93.76           C  
ATOM   4606  CB  ARG B 140      -0.828 -21.243 -15.317  1.00 93.76           C  
ATOM   4607  HB2 ARG B 140      -1.429 -22.070 -15.697  1.00 93.76           H  
ATOM   4608  HB3 ARG B 140       0.042 -21.656 -14.807  1.00 93.76           H  
ATOM   4609  O   ARG B 140      -3.895 -20.686 -15.077  1.00 93.76           O  
ATOM   4610  CG  ARG B 140      -0.346 -20.381 -16.491  1.00 93.76           C  
ATOM   4611  HG2 ARG B 140       0.198 -19.521 -16.100  1.00 93.76           H  
ATOM   4612  HG3 ARG B 140      -1.195 -20.021 -17.073  1.00 93.76           H  
ATOM   4613  CD  ARG B 140       0.580 -21.197 -17.398  1.00 93.76           C  
ATOM   4614  HD2 ARG B 140      -0.030 -21.874 -17.997  1.00 93.76           H  
ATOM   4615  HD3 ARG B 140       1.239 -21.810 -16.784  1.00 93.76           H  
ATOM   4616  NE  ARG B 140       1.395 -20.345 -18.290  1.00 93.76           N  
ATOM   4617  HE  ARG B 140       1.011 -20.138 -19.201  1.00 93.76           H  
ATOM   4618  NH1 ARG B 140       3.150 -19.975 -16.842  1.00 93.76           N  
ATOM   4619 HH11 ARG B 140       4.012 -19.502 -16.609  1.00 93.76           H  
ATOM   4620 HH12 ARG B 140       2.573 -20.270 -16.067  1.00 93.76           H  
ATOM   4621  NH2 ARG B 140       3.286 -19.240 -18.936  1.00 93.76           N  
ATOM   4622 HH21 ARG B 140       2.909 -19.097 -19.862  1.00 93.76           H  
ATOM   4623 HH22 ARG B 140       4.138 -18.772 -18.664  1.00 93.76           H  
ATOM   4624  CZ  ARG B 140       2.601 -19.863 -18.021  1.00 93.76           C  
ATOM   4625  N   GLY B 141      -3.009 -18.630 -15.216  1.00 93.82           N  
ATOM   4626  H   GLY B 141      -2.215 -18.044 -15.005  1.00 93.82           H  
ATOM   4627  CA  GLY B 141      -4.196 -17.959 -15.755  1.00 93.82           C  
ATOM   4628  HA2 GLY B 141      -3.893 -17.013 -16.203  1.00 93.82           H  
ATOM   4629  HA3 GLY B 141      -4.648 -18.576 -16.532  1.00 93.82           H  
ATOM   4630  C   GLY B 141      -5.274 -17.649 -14.713  1.00 93.82           C  
ATOM   4631  O   GLY B 141      -6.386 -17.292 -15.086  1.00 93.82           O  
ATOM   4632  N   THR B 142      -4.977 -17.811 -13.420  1.00 96.02           N  
ATOM   4633  H   THR B 142      -4.038 -18.087 -13.169  1.00 96.02           H  
ATOM   4634  CA  THR B 142      -5.902 -17.460 -12.332  1.00 96.02           C  
ATOM   4635  HA  THR B 142      -6.925 -17.529 -12.703  1.00 96.02           H  
ATOM   4636  C   THR B 142      -5.695 -16.025 -11.865  1.00 96.02           C  
ATOM   4637  CB  THR B 142      -5.793 -18.409 -11.131  1.00 96.02           C  
ATOM   4638  HB  THR B 142      -6.562 -18.135 -10.409  1.00 96.02           H  
ATOM   4639  O   THR B 142      -4.637 -15.428 -12.077  1.00 96.02           O  
ATOM   4640  CG2 THR B 142      -6.010 -19.871 -11.519  1.00 96.02           C  
ATOM   4641 HG21 THR B 142      -5.920 -20.495 -10.629  1.00 96.02           H  
ATOM   4642 HG22 THR B 142      -7.013 -19.987 -11.930  1.00 96.02           H  
ATOM   4643 HG23 THR B 142      -5.285 -20.190 -12.267  1.00 96.02           H  
ATOM   4644  OG1 THR B 142      -4.541 -18.280 -10.499  1.00 96.02           O  
ATOM   4645  HG1 THR B 142      -3.896 -18.764 -11.019  1.00 96.02           H  
ATOM   4646  N   ASP B 143      -6.681 -15.496 -11.147  1.00 97.71           N  
ATOM   4647  H   ASP B 143      -7.470 -16.077 -10.903  1.00 97.71           H  
ATOM   4648  CA  ASP B 143      -6.656 -14.184 -10.496  1.00 97.71           C  
ATOM   4649  HA  ASP B 143      -6.243 -13.467 -11.206  1.00 97.71           H  
ATOM   4650  C   ASP B 143      -5.758 -14.133  -9.240  1.00 97.71           C  
ATOM   4651  CB  ASP B 143      -8.102 -13.747 -10.193  1.00 97.71           C  
ATOM   4652  HB2 ASP B 143      -8.091 -12.728  -9.806  1.00 97.71           H  
ATOM   4653  HB3 ASP B 143      -8.667 -13.740 -11.125  1.00 97.71           H  
ATOM   4654  O   ASP B 143      -5.973 -13.310  -8.355  1.00 97.71           O  
ATOM   4655  CG  ASP B 143      -8.831 -14.653  -9.192  1.00 97.71           C  
ATOM   4656  OD1 ASP B 143      -8.206 -15.602  -8.667  1.00 97.71           O  
ATOM   4657  OD2 ASP B 143     -10.040 -14.452  -8.968  1.00 97.71           O  
ATOM   4658  N   THR B 144      -4.747 -15.003  -9.137  1.00 98.47           N  
ATOM   4659  H   THR B 144      -4.596 -15.643  -9.903  1.00 98.47           H  
ATOM   4660  CA  THR B 144      -3.817 -15.013  -8.001  1.00 98.47           C  
ATOM   4661  HA  THR B 144      -4.408 -15.162  -7.097  1.00 98.47           H  
ATOM   4662  C   THR B 144      -3.082 -13.668  -7.903  1.00 98.47           C  
ATOM   4663  CB  THR B 144      -2.819 -16.177  -8.103  1.00 98.47           C  
ATOM   4664  HB  THR B 144      -2.269 -16.098  -9.040  1.00 98.47           H  
ATOM   4665  O   THR B 144      -2.469 -13.224  -8.871  1.00 98.47           O  
ATOM   4666  CG2 THR B 144      -1.830 -16.214  -6.936  1.00 98.47           C  
ATOM   4667 HG21 THR B 144      -1.202 -17.101  -7.021  1.00 98.47           H  
ATOM   4668 HG22 THR B 144      -1.185 -15.335  -6.963  1.00 98.47           H  
ATOM   4669 HG23 THR B 144      -2.370 -16.242  -5.990  1.00 98.47           H  
ATOM   4670  OG1 THR B 144      -3.487 -17.420  -8.069  1.00 98.47           O  
ATOM   4671  HG1 THR B 144      -3.949 -17.556  -8.900  1.00 98.47           H  
ATOM   4672  N   GLY B 145      -3.133 -13.004  -6.747  1.00 98.70           N  
ATOM   4673  H   GLY B 145      -3.640 -13.430  -5.984  1.00 98.70           H  
ATOM   4674  CA  GLY B 145      -2.425 -11.742  -6.507  1.00 98.70           C  
ATOM   4675  HA2 GLY B 145      -2.990 -11.133  -5.801  1.00 98.70           H  
ATOM   4676  HA3 GLY B 145      -2.363 -11.181  -7.439  1.00 98.70           H  
ATOM   4677  C   GLY B 145      -1.004 -11.940  -5.964  1.00 98.70           C  
ATOM   4678  O   GLY B 145      -0.695 -12.975  -5.373  1.00 98.70           O  
ATOM   4679  N   VAL B 146      -0.136 -10.938  -6.127  1.00 98.88           N  
ATOM   4680  H   VAL B 146      -0.469 -10.110  -6.599  1.00 98.88           H  
ATOM   4681  CA  VAL B 146       1.248 -10.931  -5.621  1.00 98.88           C  
ATOM   4682  HA  VAL B 146       1.368 -11.747  -4.909  1.00 98.88           H  
ATOM   4683  C   VAL B 146       1.536  -9.620  -4.885  1.00 98.88           C  
ATOM   4684  CB  VAL B 146       2.274 -11.157  -6.751  1.00 98.88           C  
ATOM   4685  HB  VAL B 146       2.209 -10.339  -7.468  1.00 98.88           H  
ATOM   4686  O   VAL B 146       1.602  -8.554  -5.489  1.00 98.88           O  
ATOM   4687  CG1 VAL B 146       3.706 -11.206  -6.196  1.00 98.88           C  
ATOM   4688 HG11 VAL B 146       3.962 -10.257  -5.725  1.00 98.88           H  
ATOM   4689 HG12 VAL B 146       3.797 -12.011  -5.467  1.00 98.88           H  
ATOM   4690 HG13 VAL B 146       4.406 -11.376  -7.013  1.00 98.88           H  
ATOM   4691  CG2 VAL B 146       2.032 -12.473  -7.501  1.00 98.88           C  
ATOM   4692 HG21 VAL B 146       1.062 -12.446  -7.998  1.00 98.88           H  
ATOM   4693 HG22 VAL B 146       2.055 -13.315  -6.809  1.00 98.88           H  
ATOM   4694 HG23 VAL B 146       2.798 -12.606  -8.265  1.00 98.88           H  
ATOM   4695  N   PHE B 147       1.768  -9.697  -3.578  1.00 98.72           N  
ATOM   4696  H   PHE B 147       1.725 -10.606  -3.140  1.00 98.72           H  
ATOM   4697  CA  PHE B 147       1.981  -8.539  -2.709  1.00 98.72           C  
ATOM   4698  HA  PHE B 147       2.020  -7.625  -3.301  1.00 98.72           H  
ATOM   4699  C   PHE B 147       3.311  -8.700  -1.977  1.00 98.72           C  
ATOM   4700  CB  PHE B 147       0.811  -8.407  -1.722  1.00 98.72           C  
ATOM   4701  HB2 PHE B 147       0.985  -7.531  -1.096  1.00 98.72           H  
ATOM   4702  HB3 PHE B 147       0.801  -9.276  -1.065  1.00 98.72           H  
ATOM   4703  O   PHE B 147       3.462  -9.587  -1.135  1.00 98.72           O  
ATOM   4704  CG  PHE B 147      -0.557  -8.285  -2.365  1.00 98.72           C  
ATOM   4705  CD1 PHE B 147      -1.211  -7.041  -2.423  1.00 98.72           C  
ATOM   4706  HD1 PHE B 147      -0.743  -6.161  -2.006  1.00 98.72           H  
ATOM   4707  CD2 PHE B 147      -1.208  -9.436  -2.854  1.00 98.72           C  
ATOM   4708  HD2 PHE B 147      -0.729 -10.401  -2.780  1.00 98.72           H  
ATOM   4709  CE1 PHE B 147      -2.503  -6.960  -2.972  1.00 98.72           C  
ATOM   4710  HE1 PHE B 147      -3.067  -6.041  -2.925  1.00 98.72           H  
ATOM   4711  CE2 PHE B 147      -2.473  -9.336  -3.453  1.00 98.72           C  
ATOM   4712  HE2 PHE B 147      -2.964 -10.219  -3.834  1.00 98.72           H  
ATOM   4713  CZ  PHE B 147      -3.110  -8.091  -3.536  1.00 98.72           C  
ATOM   4714  HZ  PHE B 147      -4.082  -8.010  -3.999  1.00 98.72           H  
ATOM   4715  N   MET B 148       4.293  -7.856  -2.291  1.00 98.67           N  
ATOM   4716  H   MET B 148       4.115  -7.135  -2.975  1.00 98.67           H  
ATOM   4717  CA  MET B 148       5.651  -7.999  -1.757  1.00 98.67           C  
ATOM   4718  HA  MET B 148       5.665  -8.775  -0.992  1.00 98.67           H  
ATOM   4719  C   MET B 148       6.136  -6.720  -1.083  1.00 98.67           C  
ATOM   4720  CB  MET B 148       6.610  -8.444  -2.873  1.00 98.67           C  
ATOM   4721  HB2 MET B 148       6.525  -7.756  -3.715  1.00 98.67           H  
ATOM   4722  HB3 MET B 148       7.634  -8.408  -2.502  1.00 98.67           H  
ATOM   4723  O   MET B 148       6.034  -5.635  -1.645  1.00 98.67           O  
ATOM   4724  CG  MET B 148       6.318  -9.872  -3.358  1.00 98.67           C  
ATOM   4725  HG2 MET B 148       6.929 -10.069  -4.238  1.00 98.67           H  
ATOM   4726  HG3 MET B 148       5.273  -9.938  -3.661  1.00 98.67           H  
ATOM   4727  SD  MET B 148       6.656 -11.173  -2.136  1.00 98.67           S  
ATOM   4728  CE  MET B 148       5.994 -12.604  -3.032  1.00 98.67           C  
ATOM   4729  HE1 MET B 148       6.497 -12.706  -3.994  1.00 98.67           H  
ATOM   4730  HE2 MET B 148       4.925 -12.467  -3.194  1.00 98.67           H  
ATOM   4731  HE3 MET B 148       6.151 -13.510  -2.447  1.00 98.67           H  
ATOM   4732  N   GLY B 149       6.716  -6.852   0.108  1.00 98.64           N  
ATOM   4733  H   GLY B 149       6.685  -7.758   0.553  1.00 98.64           H  
ATOM   4734  CA  GLY B 149       7.485  -5.792   0.749  1.00 98.64           C  
ATOM   4735  HA2 GLY B 149       7.065  -4.820   0.488  1.00 98.64           H  
ATOM   4736  HA3 GLY B 149       7.425  -5.916   1.830  1.00 98.64           H  
ATOM   4737  C   GLY B 149       8.955  -5.852   0.342  1.00 98.64           C  
ATOM   4738  O   GLY B 149       9.638  -6.818   0.690  1.00 98.64           O  
ATOM   4739  N   ALA B 150       9.456  -4.846  -0.371  1.00 97.89           N  
ATOM   4740  H   ALA B 150       8.867  -4.057  -0.596  1.00 97.89           H  
ATOM   4741  CA  ALA B 150      10.864  -4.775  -0.771  1.00 97.89           C  
ATOM   4742  HA  ALA B 150      11.485  -5.102   0.063  1.00 97.89           H  
ATOM   4743  C   ALA B 150      11.280  -3.344  -1.137  1.00 97.89           C  
ATOM   4744  CB  ALA B 150      11.112  -5.718  -1.960  1.00 97.89           C  
ATOM   4745  HB1 ALA B 150      10.787  -6.729  -1.715  1.00 97.89           H  
ATOM   4746  HB2 ALA B 150      12.176  -5.744  -2.194  1.00 97.89           H  
ATOM   4747  HB3 ALA B 150      10.564  -5.367  -2.835  1.00 97.89           H  
ATOM   4748  O   ALA B 150      10.446  -2.496  -1.441  1.00 97.89           O  
ATOM   4749  N   TYR B 151      12.587  -3.105  -1.166  1.00 93.18           N  
ATOM   4750  H   TYR B 151      13.221  -3.847  -0.907  1.00 93.18           H  
ATOM   4751  CA  TYR B 151      13.206  -1.869  -1.645  1.00 93.18           C  
ATOM   4752  HA  TYR B 151      12.609  -1.475  -2.467  1.00 93.18           H  
ATOM   4753  C   TYR B 151      14.615  -2.177  -2.192  1.00 93.18           C  
ATOM   4754  CB  TYR B 151      13.194  -0.829  -0.514  1.00 93.18           C  
ATOM   4755  HB2 TYR B 151      12.164  -0.499  -0.383  1.00 93.18           H  
ATOM   4756  HB3 TYR B 151      13.763   0.059  -0.791  1.00 93.18           H  
ATOM   4757  O   TYR B 151      15.105  -3.300  -2.028  1.00 93.18           O  
ATOM   4758  CG  TYR B 151      13.709  -1.332   0.812  1.00 93.18           C  
ATOM   4759  CD1 TYR B 151      12.790  -1.606   1.841  1.00 93.18           C  
ATOM   4760  HD1 TYR B 151      11.735  -1.432   1.687  1.00 93.18           H  
ATOM   4761  CD2 TYR B 151      15.092  -1.516   1.009  1.00 93.18           C  
ATOM   4762  HD2 TYR B 151      15.793  -1.295   0.218  1.00 93.18           H  
ATOM   4763  CE1 TYR B 151      13.259  -2.050   3.085  1.00 93.18           C  
ATOM   4764  HE1 TYR B 151      12.577  -2.223   3.904  1.00 93.18           H  
ATOM   4765  CE2 TYR B 151      15.562  -1.977   2.247  1.00 93.18           C  
ATOM   4766  HE2 TYR B 151      16.620  -2.112   2.416  1.00 93.18           H  
ATOM   4767  OH  TYR B 151      15.085  -2.605   4.480  1.00 93.18           O  
ATOM   4768  HH  TYR B 151      16.042  -2.650   4.534  1.00 93.18           H  
ATOM   4769  CZ  TYR B 151      14.639  -2.231   3.274  1.00 93.18           C  
ATOM   4770  N   PRO B 152      15.283  -1.238  -2.888  1.00 89.51           N  
ATOM   4771  CA  PRO B 152      16.552  -1.525  -3.553  1.00 89.51           C  
ATOM   4772  HA  PRO B 152      16.402  -2.366  -4.230  1.00 89.51           H  
ATOM   4773  C   PRO B 152      17.677  -1.860  -2.561  1.00 89.51           C  
ATOM   4774  CB  PRO B 152      16.892  -0.279  -4.380  1.00 89.51           C  
ATOM   4775  HB2 PRO B 152      17.640   0.329  -3.870  1.00 89.51           H  
ATOM   4776  HB3 PRO B 152      17.249  -0.549  -5.374  1.00 89.51           H  
ATOM   4777  O   PRO B 152      18.006  -1.056  -1.693  1.00 89.51           O  
ATOM   4778  CG  PRO B 152      15.589   0.510  -4.456  1.00 89.51           C  
ATOM   4779  HG2 PRO B 152      15.793   1.580  -4.449  1.00 89.51           H  
ATOM   4780  HG3 PRO B 152      15.025   0.217  -5.341  1.00 89.51           H  
ATOM   4781  CD  PRO B 152      14.840   0.111  -3.193  1.00 89.51           C  
ATOM   4782  HD2 PRO B 152      15.137   0.775  -2.381  1.00 89.51           H  
ATOM   4783  HD3 PRO B 152      13.764   0.178  -3.353  1.00 89.51           H  
ATOM   4784  N   GLY B 153      18.334  -3.010  -2.746  1.00 85.70           N  
ATOM   4785  H   GLY B 153      17.954  -3.673  -3.406  1.00 85.70           H  
ATOM   4786  CA  GLY B 153      19.518  -3.420  -1.969  1.00 85.70           C  
ATOM   4787  HA2 GLY B 153      19.393  -3.115  -0.930  1.00 85.70           H  
ATOM   4788  HA3 GLY B 153      19.583  -4.508  -1.996  1.00 85.70           H  
ATOM   4789  C   GLY B 153      20.856  -2.857  -2.479  1.00 85.70           C  
ATOM   4790  O   GLY B 153      21.922  -3.205  -1.967  1.00 85.70           O  
ATOM   4791  N   GLY B 154      20.813  -2.025  -3.526  1.00 86.05           N  
ATOM   4792  H   GLY B 154      19.897  -1.751  -3.852  1.00 86.05           H  
ATOM   4793  CA  GLY B 154      21.986  -1.429  -4.176  1.00 86.05           C  
ATOM   4794  HA2 GLY B 154      21.643  -0.555  -4.731  1.00 86.05           H  
ATOM   4795  HA3 GLY B 154      22.697  -1.101  -3.418  1.00 86.05           H  
ATOM   4796  C   GLY B 154      22.722  -2.339  -5.167  1.00 86.05           C  
ATOM   4797  O   GLY B 154      23.870  -2.062  -5.513  1.00 86.05           O  
ATOM   4798  N   TYR B 155      22.097  -3.431  -5.619  1.00 91.23           N  
ATOM   4799  H   TYR B 155      21.143  -3.601  -5.334  1.00 91.23           H  
ATOM   4800  CA  TYR B 155      22.718  -4.368  -6.556  1.00 91.23           C  
ATOM   4801  HA  TYR B 155      23.658  -4.703  -6.117  1.00 91.23           H  
ATOM   4802  C   TYR B 155      23.038  -3.708  -7.905  1.00 91.23           C  
ATOM   4803  CB  TYR B 155      21.822  -5.595  -6.759  1.00 91.23           C  
ATOM   4804  HB2 TYR B 155      21.545  -6.005  -5.788  1.00 91.23           H  
ATOM   4805  HB3 TYR B 155      20.903  -5.294  -7.263  1.00 91.23           H  
ATOM   4806  O   TYR B 155      22.197  -3.026  -8.485  1.00 91.23           O  
ATOM   4807  CG  TYR B 155      22.508  -6.683  -7.561  1.00 91.23           C  
ATOM   4808  CD1 TYR B 155      22.182  -6.904  -8.914  1.00 91.23           C  
ATOM   4809  HD1 TYR B 155      21.423  -6.313  -9.405  1.00 91.23           H  
ATOM   4810  CD2 TYR B 155      23.509  -7.459  -6.946  1.00 91.23           C  
ATOM   4811  HD2 TYR B 155      23.753  -7.299  -5.906  1.00 91.23           H  
ATOM   4812  CE1 TYR B 155      22.846  -7.919  -9.629  1.00 91.23           C  
ATOM   4813  HE1 TYR B 155      22.614  -8.124 -10.664  1.00 91.23           H  
ATOM   4814  CE2 TYR B 155      24.184  -8.456  -7.667  1.00 91.23           C  
ATOM   4815  HE2 TYR B 155      24.951  -9.046  -7.187  1.00 91.23           H  
ATOM   4816  OH  TYR B 155      24.481  -9.678  -9.683  1.00 91.23           O  
ATOM   4817  HH  TYR B 155      25.232 -10.032  -9.200  1.00 91.23           H  
ATOM   4818  CZ  TYR B 155      23.842  -8.694  -9.009  1.00 91.23           C  
ATOM   4819  N   GLY B 156      24.255  -3.924  -8.411  1.00 83.46           N  
ATOM   4820  H   GLY B 156      24.897  -4.501  -7.887  1.00 83.46           H  
ATOM   4821  CA  GLY B 156      24.650  -3.497  -9.756  1.00 83.46           C  
ATOM   4822  HA2 GLY B 156      25.607  -3.955 -10.007  1.00 83.46           H  
ATOM   4823  HA3 GLY B 156      23.902  -3.857 -10.463  1.00 83.46           H  
ATOM   4824  C   GLY B 156      24.785  -1.984  -9.966  1.00 83.46           C  
ATOM   4825  O   GLY B 156      24.955  -1.556 -11.106  1.00 83.46           O  
ATOM   4826  N   ILE B 157      24.726  -1.164  -8.909  1.00 74.33           N  
ATOM   4827  H   ILE B 157      24.559  -1.561  -7.995  1.00 74.33           H  
ATOM   4828  CA  ILE B 157      24.886   0.292  -9.029  1.00 74.33           C  
ATOM   4829  HA  ILE B 157      24.076   0.664  -9.656  1.00 74.33           H  
ATOM   4830  C   ILE B 157      26.209   0.621  -9.738  1.00 74.33           C  
ATOM   4831  CB  ILE B 157      24.772   0.983  -7.649  1.00 74.33           C  
ATOM   4832  HB  ILE B 157      25.402   0.452  -6.936  1.00 74.33           H  
ATOM   4833  O   ILE B 157      27.284   0.211  -9.305  1.00 74.33           O  
ATOM   4834  CG1 ILE B 157      23.304   0.933  -7.165  1.00 74.33           C  
ATOM   4835 HG12 ILE B 157      22.974  -0.106  -7.132  1.00 74.33           H  
ATOM   4836 HG13 ILE B 157      22.673   1.455  -7.884  1.00 74.33           H  
ATOM   4837  CG2 ILE B 157      25.253   2.446  -7.720  1.00 74.33           C  
ATOM   4838 HG21 ILE B 157      26.296   2.502  -8.032  1.00 74.33           H  
ATOM   4839 HG22 ILE B 157      24.631   3.011  -8.414  1.00 74.33           H  
ATOM   4840 HG23 ILE B 157      25.216   2.900  -6.730  1.00 74.33           H  
ATOM   4841  CD1 ILE B 157      23.065   1.550  -5.780  1.00 74.33           C  
ATOM   4842 HD11 ILE B 157      23.697   1.062  -5.038  1.00 74.33           H  
ATOM   4843 HD12 ILE B 157      22.017   1.423  -5.507  1.00 74.33           H  
ATOM   4844 HD13 ILE B 157      23.266   2.622  -5.790  1.00 74.33           H  
ATOM   4845  N   GLY B 158      26.117   1.380 -10.834  1.00 71.19           N  
ATOM   4846  H   GLY B 158      25.193   1.626 -11.158  1.00 71.19           H  
ATOM   4847  CA  GLY B 158      27.265   1.811 -11.638  1.00 71.19           C  
ATOM   4848  HA2 GLY B 158      28.066   2.125 -10.970  1.00 71.19           H  
ATOM   4849  HA3 GLY B 158      26.969   2.670 -12.241  1.00 71.19           H  
ATOM   4850  C   GLY B 158      27.843   0.752 -12.588  1.00 71.19           C  
ATOM   4851  O   GLY B 158      28.768   1.070 -13.333  1.00 71.19           O  
ATOM   4852  N   ALA B 159      27.318  -0.477 -12.599  1.00 78.30           N  
ATOM   4853  H   ALA B 159      26.524  -0.676 -12.008  1.00 78.30           H  
ATOM   4854  CA  ALA B 159      27.776  -1.545 -13.487  1.00 78.30           C  
ATOM   4855  HA  ALA B 159      28.825  -1.370 -13.727  1.00 78.30           H  
ATOM   4856  C   ALA B 159      26.997  -1.578 -14.815  1.00 78.30           C  
ATOM   4857  CB  ALA B 159      27.692  -2.880 -12.737  1.00 78.30           C  
ATOM   4858  HB1 ALA B 159      28.110  -3.677 -13.353  1.00 78.30           H  
ATOM   4859  HB2 ALA B 159      26.650  -3.114 -12.520  1.00 78.30           H  
ATOM   4860  HB3 ALA B 159      28.250  -2.818 -11.803  1.00 78.30           H  
ATOM   4861  O   ALA B 159      25.820  -1.224 -14.870  1.00 78.30           O  
ATOM   4862  N   ASP B 160      27.634  -2.065 -15.889  1.00 80.52           N  
ATOM   4863  H   ASP B 160      28.593  -2.365 -15.794  1.00 80.52           H  
ATOM   4864  CA  ASP B 160      26.917  -2.414 -17.122  1.00 80.52           C  
ATOM   4865  HA  ASP B 160      26.182  -1.635 -17.325  1.00 80.52           H  
ATOM   4866  C   ASP B 160      26.159  -3.736 -16.921  1.00 80.52           C  
ATOM   4867  CB  ASP B 160      27.855  -2.477 -18.351  1.00 80.52           C  
ATOM   4868  HB2 ASP B 160      28.630  -3.225 -18.181  1.00 80.52           H  
ATOM   4869  HB3 ASP B 160      28.337  -1.508 -18.478  1.00 80.52           H  
ATOM   4870  O   ASP B 160      26.749  -4.817 -16.941  1.00 80.52           O  
ATOM   4871  CG  ASP B 160      27.091  -2.825 -19.646  1.00 80.52           C  
ATOM   4872  OD1 ASP B 160      25.843  -2.865 -19.620  1.00 80.52           O  
ATOM   4873  OD2 ASP B 160      27.679  -3.041 -20.730  1.00 80.52           O  
ATOM   4874  N   LEU B 161      24.837  -3.648 -16.777  1.00 83.88           N  
ATOM   4875  H   LEU B 161      24.439  -2.722 -16.708  1.00 83.88           H  
ATOM   4876  CA  LEU B 161      23.938  -4.796 -16.631  1.00 83.88           C  
ATOM   4877  HA  LEU B 161      24.478  -5.581 -16.103  1.00 83.88           H  
ATOM   4878  C   LEU B 161      23.547  -5.433 -17.977  1.00 83.88           C  
ATOM   4879  CB  LEU B 161      22.732  -4.384 -15.765  1.00 83.88           C  
ATOM   4880  HB2 LEU B 161      22.030  -5.215 -15.707  1.00 83.88           H  
ATOM   4881  HB3 LEU B 161      22.222  -3.553 -16.253  1.00 83.88           H  
ATOM   4882  O   LEU B 161      22.549  -6.143 -18.079  1.00 83.88           O  
ATOM   4883  CG  LEU B 161      23.104  -3.964 -14.328  1.00 83.88           C  
ATOM   4884  HG  LEU B 161      23.789  -3.117 -14.356  1.00 83.88           H  
ATOM   4885  CD1 LEU B 161      21.843  -3.532 -13.584  1.00 83.88           C  
ATOM   4886 HD11 LEU B 161      21.402  -2.670 -14.085  1.00 83.88           H  
ATOM   4887 HD12 LEU B 161      22.102  -3.235 -12.568  1.00 83.88           H  
ATOM   4888 HD13 LEU B 161      21.126  -4.352 -13.544  1.00 83.88           H  
ATOM   4889  CD2 LEU B 161      23.756  -5.097 -13.531  1.00 83.88           C  
ATOM   4890 HD21 LEU B 161      23.089  -5.959 -13.496  1.00 83.88           H  
ATOM   4891 HD22 LEU B 161      23.945  -4.760 -12.512  1.00 83.88           H  
ATOM   4892 HD23 LEU B 161      24.712  -5.377 -13.973  1.00 83.88           H  
ATOM   4893  N   GLY B 162      24.306  -5.182 -19.046  1.00 78.11           N  
ATOM   4894  H   GLY B 162      25.054  -4.511 -18.942  1.00 78.11           H  
ATOM   4895  CA  GLY B 162      24.180  -5.887 -20.321  1.00 78.11           C  
ATOM   4896  HA2 GLY B 162      24.984  -5.550 -20.975  1.00 78.11           H  
ATOM   4897  HA3 GLY B 162      24.294  -6.957 -20.144  1.00 78.11           H  
ATOM   4898  C   GLY B 162      22.849  -5.655 -21.040  1.00 78.11           C  
ATOM   4899  O   GLY B 162      22.407  -6.532 -21.787  1.00 78.11           O  
ATOM   4900  N   GLY B 163      22.220  -4.498 -20.815  1.00 79.88           N  
ATOM   4901  H   GLY B 163      22.648  -3.863 -20.155  1.00 79.88           H  
ATOM   4902  CA  GLY B 163      20.911  -4.126 -21.363  1.00 79.88           C  
ATOM   4903  HA2 GLY B 163      20.860  -3.039 -21.433  1.00 79.88           H  
ATOM   4904  HA3 GLY B 163      20.794  -4.546 -22.362  1.00 79.88           H  
ATOM   4905  C   GLY B 163      19.707  -4.557 -20.524  1.00 79.88           C  
ATOM   4906  O   GLY B 163      18.581  -4.334 -20.957  1.00 79.88           O  
ATOM   4907  N   PHE B 164      19.924  -5.146 -19.345  1.00 87.57           N  
ATOM   4908  H   PHE B 164      20.872  -5.351 -19.062  1.00 87.57           H  
ATOM   4909  CA  PHE B 164      18.857  -5.510 -18.410  1.00 87.57           C  
ATOM   4910  HA  PHE B 164      17.920  -5.608 -18.959  1.00 87.57           H  
ATOM   4911  C   PHE B 164      18.603  -4.451 -17.326  1.00 87.57           C  
ATOM   4912  CB  PHE B 164      19.167  -6.877 -17.781  1.00 87.57           C  
ATOM   4913  HB2 PHE B 164      20.093  -6.796 -17.211  1.00 87.57           H  
ATOM   4914  HB3 PHE B 164      18.372  -7.129 -17.079  1.00 87.57           H  
ATOM   4915  O   PHE B 164      17.780  -4.691 -16.447  1.00 87.57           O  
ATOM   4916  CG  PHE B 164      19.271  -8.027 -18.763  1.00 87.57           C  
ATOM   4917  CD1 PHE B 164      18.109  -8.514 -19.386  1.00 87.57           C  
ATOM   4918  HD1 PHE B 164      17.151  -8.066 -19.168  1.00 87.57           H  
ATOM   4919  CD2 PHE B 164      20.511  -8.641 -19.023  1.00 87.57           C  
ATOM   4920  HD2 PHE B 164      21.399  -8.299 -18.513  1.00 87.57           H  
ATOM   4921  CE1 PHE B 164      18.185  -9.600 -20.274  1.00 87.57           C  
ATOM   4922  HE1 PHE B 164      17.284  -9.984 -20.729  1.00 87.57           H  
ATOM   4923  CE2 PHE B 164      20.588  -9.729 -19.910  1.00 87.57           C  
ATOM   4924  HE2 PHE B 164      21.533 -10.229 -20.063  1.00 87.57           H  
ATOM   4925  CZ  PHE B 164      19.425 -10.204 -20.543  1.00 87.57           C  
ATOM   4926  HZ  PHE B 164      19.470 -11.057 -21.203  1.00 87.57           H  
ATOM   4927  N   GLY B 165      19.274  -3.292 -17.337  1.00 83.52           N  
ATOM   4928  H   GLY B 165      19.818  -3.021 -18.143  1.00 83.52           H  
ATOM   4929  CA  GLY B 165      19.208  -2.334 -16.225  1.00 83.52           C  
ATOM   4930  HA2 GLY B 165      19.901  -1.513 -16.409  1.00 83.52           H  
ATOM   4931  HA3 GLY B 165      19.517  -2.839 -15.309  1.00 83.52           H  
ATOM   4932  C   GLY B 165      17.814  -1.749 -15.978  1.00 83.52           C  
ATOM   4933  O   GLY B 165      17.501  -1.370 -14.855  1.00 83.52           O  
ATOM   4934  N   THR B 166      16.936  -1.778 -16.982  1.00 82.95           N  
ATOM   4935  H   THR B 166      17.269  -2.079 -17.886  1.00 82.95           H  
ATOM   4936  CA  THR B 166      15.516  -1.400 -16.869  1.00 82.95           C  
ATOM   4937  HA  THR B 166      15.459  -0.431 -16.374  1.00 82.95           H
[truncated: 1,680,436 more chars]
