# Supplementary material for: Module-Based Polyketide Synthase Engineering for de Novo Polyketide Biosynthesis
Source: ACS Synth Biol. 2023 Oct 23;12(11):3148–55. doi: 10.1021/acssynbio.3c00282 (PMC10661043; doi:10.1021/acssynbio.3c00282)
Supplement: Supplementary file 2 — sb3c00282_si_002.zip [file sb3c00282_si_002.zip › Final_PKS_Structures/menzella_pdbs/epoM7_ACP_rapM2_KSAT_dimer.pdb]

ATOM      1  N   LEU A   1       8.291  56.626 -23.414  1.00 69.41           N  
ATOM      2  H   LEU A   1       8.420  56.369 -24.382  1.00 69.41           H  
ATOM      3  H2  LEU A   1       7.567  56.044 -23.018  1.00 69.41           H  
ATOM      4  H3  LEU A   1       7.997  57.591 -23.358  1.00 69.41           H  
ATOM      5  CA  LEU A   1       9.548  56.438 -22.653  1.00 69.41           C  
ATOM      6  HA  LEU A   1       9.339  56.715 -21.619  1.00 69.41           H  
ATOM      7  C   LEU A   1      10.628  57.430 -23.071  1.00 69.41           C  
ATOM      8  CB  LEU A   1       9.989  54.967 -22.616  1.00 69.41           C  
ATOM      9  HB2 LEU A   1       9.701  54.472 -23.543  1.00 69.41           H  
ATOM     10  HB3 LEU A   1      11.071  54.894 -22.509  1.00 69.41           H  
ATOM     11  O   LEU A   1      10.772  58.406 -22.355  1.00 69.41           O  
ATOM     12  CG  LEU A   1       9.313  54.288 -21.406  1.00 69.41           C  
ATOM     13  HG  LEU A   1       8.302  54.681 -21.298  1.00 69.41           H  
ATOM     14  CD1 LEU A   1       9.198  52.786 -21.613  1.00 69.41           C  
ATOM     15 HD11 LEU A   1       8.782  52.325 -20.717  1.00 69.41           H  
ATOM     16 HD12 LEU A   1      10.181  52.354 -21.799  1.00 69.41           H  
ATOM     17 HD13 LEU A   1       8.545  52.558 -22.455  1.00 69.41           H  
ATOM     18  CD2 LEU A   1      10.093  54.587 -20.128  1.00 69.41           C  
ATOM     19 HD21 LEU A   1      11.094  54.159 -20.185  1.00 69.41           H  
ATOM     20 HD22 LEU A   1       9.585  54.138 -19.275  1.00 69.41           H  
ATOM     21 HD23 LEU A   1      10.169  55.659 -19.947  1.00 69.41           H  
ATOM     22  N   GLN A   2      11.305  57.288 -24.220  1.00 69.77           N  
ATOM     23  H   GLN A   2      11.219  56.435 -24.754  1.00 69.77           H  
ATOM     24  CA  GLN A   2      12.364  58.238 -24.640  1.00 69.77           C  
ATOM     25  HA  GLN A   2      13.201  58.165 -23.946  1.00 69.77           H  
ATOM     26  C   GLN A   2      11.924  59.717 -24.650  1.00 69.77           C  
ATOM     27  CB  GLN A   2      12.862  57.870 -26.046  1.00 69.77           C  
ATOM     28  HB2 GLN A   2      12.005  57.751 -26.709  1.00 69.77           H  
ATOM     29  HB3 GLN A   2      13.472  58.690 -26.425  1.00 69.77           H  
ATOM     30  O   GLN A   2      12.659  60.580 -24.184  1.00 69.77           O  
ATOM     31  CG  GLN A   2      13.723  56.597 -26.077  1.00 69.77           C  
ATOM     32  HG2 GLN A   2      13.155  55.751 -25.689  1.00 69.77           H  
ATOM     33  HG3 GLN A   2      14.598  56.742 -25.444  1.00 69.77           H  
ATOM     34  CD  GLN A   2      14.191  56.254 -27.491  1.00 69.77           C  
ATOM     35  NE2 GLN A   2      15.140  55.359 -27.639  1.00 69.77           N  
ATOM     36 HE21 GLN A   2      15.561  54.896 -26.846  1.00 69.77           H  
ATOM     37 HE22 GLN A   2      15.410  55.143 -28.588  1.00 69.77           H  
ATOM     38  OE1 GLN A   2      13.698  56.767 -28.482  1.00 69.77           O  
ATOM     39  N   SER A   3      10.711  59.996 -25.137  1.00 74.74           N  
ATOM     40  H   SER A   3      10.171  59.250 -25.551  1.00 74.74           H  
ATOM     41  CA  SER A   3      10.106  61.336 -25.189  1.00 74.74           C  
ATOM     42  HA  SER A   3      10.867  62.056 -25.489  1.00 74.74           H  
ATOM     43  C   SER A   3       9.517  61.838 -23.865  1.00 74.74           C  
ATOM     44  CB  SER A   3       8.999  61.333 -26.247  1.00 74.74           C  
ATOM     45  HB2 SER A   3       9.450  61.222 -27.233  1.00 74.74           H  
ATOM     46  HB3 SER A   3       8.458  62.279 -26.218  1.00 74.74           H  
ATOM     47  O   SER A   3       9.118  62.998 -23.789  1.00 74.74           O  
ATOM     48  OG  SER A   3       8.100  60.251 -26.025  1.00 74.74           O  
ATOM     49  HG  SER A   3       7.320  60.415 -26.561  1.00 74.74           H  
ATOM     50  N   ALA A   4       9.422  60.990 -22.836  1.00 73.41           N  
ATOM     51  H   ALA A   4       9.936  60.122 -22.885  1.00 73.41           H  
ATOM     52  CA  ALA A   4       8.985  61.425 -21.515  1.00 73.41           C  
ATOM     53  HA  ALA A   4       8.179  62.150 -21.627  1.00 73.41           H  
ATOM     54  C   ALA A   4      10.152  62.117 -20.806  1.00 73.41           C  
ATOM     55  CB  ALA A   4       8.434  60.233 -20.721  1.00 73.41           C  
ATOM     56  HB1 ALA A   4       7.602  59.778 -21.259  1.00 73.41           H  
ATOM     57  HB2 ALA A   4       8.081  60.576 -19.749  1.00 73.41           H  
ATOM     58  HB3 ALA A   4       9.220  59.495 -20.558  1.00 73.41           H  
ATOM     59  O   ALA A   4      11.301  61.659 -20.907  1.00 73.41           O  
ATOM     60  N   ARG A   5       9.851  63.195 -20.067  1.00 72.80           N  
ATOM     61  H   ARG A   5       8.884  63.465 -19.962  1.00 72.80           H  
ATOM     62  CA  ARG A   5      10.837  63.795 -19.164  1.00 72.80           C  
ATOM     63  HA  ARG A   5      11.674  64.148 -19.767  1.00 72.80           H  
ATOM     64  C   ARG A   5      11.324  62.724 -18.190  1.00 72.80           C  
ATOM     65  CB  ARG A   5      10.267  64.959 -18.360  1.00 72.80           C  
ATOM     66  HB2 ARG A   5       9.381  64.618 -17.825  1.00 72.80           H  
ATOM     67  HB3 ARG A   5      11.010  65.263 -17.622  1.00 72.80           H  
ATOM     68  O   ARG A   5      10.527  61.851 -17.841  1.00 72.80           O  
ATOM     69  CG  ARG A   5       9.958  66.183 -19.225  1.00 72.80           C  
ATOM     70  HG2 ARG A   5      10.883  66.551 -19.669  1.00 72.80           H  
ATOM     71  HG3 ARG A   5       9.263  65.916 -20.022  1.00 72.80           H  
ATOM     72  CD  ARG A   5       9.343  67.286 -18.366  1.00 72.80           C  
ATOM     73  HD2 ARG A   5       9.231  68.184 -18.972  1.00 72.80           H  
ATOM     74  HD3 ARG A   5      10.012  67.503 -17.533  1.00 72.80           H  
ATOM     75  NE  ARG A   5       8.029  66.865 -17.859  1.00 72.80           N  
ATOM     76  HE  ARG A   5       7.798  65.883 -17.901  1.00 72.80           H  
ATOM     77  NH1 ARG A   5       7.481  68.760 -16.700  1.00 72.80           N  
ATOM     78 HH11 ARG A   5       8.442  69.047 -16.821  1.00 72.80           H  
ATOM     79 HH12 ARG A   5       6.908  69.181 -15.983  1.00 72.80           H  
ATOM     80  NH2 ARG A   5       6.139  66.951 -16.675  1.00 72.80           N  
ATOM     81 HH21 ARG A   5       5.600  67.326 -15.908  1.00 72.80           H  
ATOM     82 HH22 ARG A   5       6.144  65.948 -16.794  1.00 72.80           H  
ATOM     83  CZ  ARG A   5       7.219  67.542 -17.085  1.00 72.80           C  
ATOM     84  N   PRO A   6      12.600  62.747 -17.786  1.00 68.04           N  
ATOM     85  CA  PRO A   6      13.180  61.649 -17.030  1.00 68.04           C  
ATOM     86  HA  PRO A   6      13.216  60.769 -17.672  1.00 68.04           H  
ATOM     87  C   PRO A   6      12.394  61.282 -15.757  1.00 68.04           C  
ATOM     88  CB  PRO A   6      14.604  62.103 -16.751  1.00 68.04           C  
ATOM     89  HB2 PRO A   6      14.614  62.627 -15.796  1.00 68.04           H  
ATOM     90  HB3 PRO A   6      15.295  61.261 -16.784  1.00 68.04           H  
ATOM     91  O   PRO A   6      12.171  60.101 -15.514  1.00 68.04           O  
ATOM     92  CG  PRO A   6      14.944  63.088 -17.858  1.00 68.04           C  
ATOM     93  HG2 PRO A   6      15.706  63.803 -17.547  1.00 68.04           H  
ATOM     94  HG3 PRO A   6      15.256  62.549 -18.753  1.00 68.04           H  
ATOM     95  CD  PRO A   6      13.603  63.759 -18.099  1.00 68.04           C  
ATOM     96  HD2 PRO A   6      13.563  64.095 -19.136  1.00 68.04           H  
ATOM     97  HD3 PRO A   6      13.488  64.607 -17.424  1.00 68.04           H  
ATOM     98  N   GLU A   7      11.883  62.276 -15.028  1.00 68.82           N  
ATOM     99  H   GLU A   7      12.128  63.224 -15.276  1.00 68.82           H  
ATOM    100  CA  GLU A   7      11.028  62.122 -13.845  1.00 68.82           C  
ATOM    101  HA  GLU A   7      11.527  61.444 -13.153  1.00 68.82           H  
ATOM    102  C   GLU A   7       9.649  61.489 -14.133  1.00 68.82           C  
ATOM    103  CB  GLU A   7      10.890  63.489 -13.133  1.00 68.82           C  
ATOM    104  HB2 GLU A   7      10.326  63.309 -12.218  1.00 68.82           H  
ATOM    105  HB3 GLU A   7      11.879  63.828 -12.824  1.00 68.82           H  
ATOM    106  O   GLU A   7       9.107  60.771 -13.296  1.00 68.82           O  
ATOM    107  CG  GLU A   7      10.179  64.639 -13.889  1.00 68.82           C  
ATOM    108  HG2 GLU A   7       9.797  65.326 -13.135  1.00 68.82           H  
ATOM    109  HG3 GLU A   7       9.312  64.245 -14.421  1.00 68.82           H  
ATOM    110  CD  GLU A   7      11.042  65.463 -14.869  1.00 68.82           C  
ATOM    111  OE1 GLU A   7      10.577  66.555 -15.280  1.00 68.82           O  
ATOM    112  OE2 GLU A   7      12.125  64.989 -15.287  1.00 68.82           O  
ATOM    113  N   ASP A   8       9.099  61.682 -15.336  1.00 77.90           N  
ATOM    114  H   ASP A   8       9.624  62.219 -16.012  1.00 77.90           H  
ATOM    115  CA  ASP A   8       7.804  61.123 -15.748  1.00 77.90           C  
ATOM    116  HA  ASP A   8       7.130  61.127 -14.892  1.00 77.90           H  
ATOM    117  C   ASP A   8       7.931  59.658 -16.237  1.00 77.90           C  
ATOM    118  CB  ASP A   8       7.176  62.003 -16.854  1.00 77.90           C  
ATOM    119  HB2 ASP A   8       7.865  62.048 -17.698  1.00 77.90           H  
ATOM    120  HB3 ASP A   8       6.273  61.507 -17.210  1.00 77.90           H  
ATOM    121  O   ASP A   8       6.922  58.972 -16.434  1.00 77.90           O  
ATOM    122  CG  ASP A   8       6.779  63.437 -16.457  1.00 77.90           C  
ATOM    123  OD1 ASP A   8       6.241  63.652 -15.354  1.00 77.90           O  
ATOM    124  OD2 ASP A   8       6.909  64.345 -17.320  1.00 77.90           O  
ATOM    125  N   ARG A   9       9.156  59.153 -16.476  1.00 79.18           N  
ATOM    126  H   ARG A   9       9.946  59.735 -16.235  1.00 79.18           H  
ATOM    127  CA  ARG A   9       9.392  57.871 -17.174  1.00 79.18           C  
ATOM    128  HA  ARG A   9       8.873  57.906 -18.132  1.00 79.18           H  
ATOM    129  C   ARG A   9       8.804  56.662 -16.451  1.00 79.18           C  
ATOM    130  CB  ARG A   9      10.892  57.646 -17.429  1.00 79.18           C  
ATOM    131  HB2 ARG A   9      11.454  57.801 -16.508  1.00 79.18           H  
ATOM    132  HB3 ARG A   9      11.035  56.612 -17.744  1.00 79.18           H  
ATOM    133  O   ARG A   9       8.207  55.818 -17.121  1.00 79.18           O  
ATOM    134  CG  ARG A   9      11.438  58.536 -18.547  1.00 79.18           C  
ATOM    135  HG2 ARG A   9      11.278  59.580 -18.280  1.00 79.18           H  
ATOM    136  HG3 ARG A   9      10.899  58.320 -19.469  1.00 79.18           H  
ATOM    137  CD  ARG A   9      12.934  58.309 -18.786  1.00 79.18           C  
ATOM    138  HD2 ARG A   9      13.464  58.479 -17.849  1.00 79.18           H  
ATOM    139  HD3 ARG A   9      13.097  57.276 -19.092  1.00 79.18           H  
ATOM    140  NE  ARG A   9      13.426  59.232 -19.831  1.00 79.18           N  
ATOM    141  HE  ARG A   9      12.725  59.674 -20.409  1.00 79.18           H  
ATOM    142  NH1 ARG A   9      15.648  59.259 -19.226  1.00 79.18           N  
ATOM    143 HH11 ARG A   9      15.492  58.526 -18.549  1.00 79.18           H  
ATOM    144 HH12 ARG A   9      16.586  59.630 -19.256  1.00 79.18           H  
ATOM    145  NH2 ARG A   9      14.933  60.534 -20.910  1.00 79.18           N  
ATOM    146 HH21 ARG A   9      14.187  60.890 -21.491  1.00 79.18           H  
ATOM    147 HH22 ARG A   9      15.882  60.863 -21.019  1.00 79.18           H  
ATOM    148  CZ  ARG A   9      14.666  59.663 -19.980  1.00 79.18           C  
ATOM    149  N   GLN A  10       8.935  56.586 -15.124  1.00 81.41           N  
ATOM    150  H   GLN A  10       9.445  57.314 -14.645  1.00 81.41           H  
ATOM    151  CA  GLN A  10       8.414  55.452 -14.350  1.00 81.41           C  
ATOM    152  HA  GLN A  10       8.745  54.523 -14.815  1.00 81.41           H  
ATOM    153  C   GLN A  10       6.890  55.436 -14.378  1.00 81.41           C  
ATOM    154  CB  GLN A  10       8.954  55.482 -12.911  1.00 81.41           C  
ATOM    155  HB2 GLN A  10       8.571  56.358 -12.389  1.00 81.41           H  
ATOM    156  HB3 GLN A  10      10.042  55.543 -12.938  1.00 81.41           H  
ATOM    157  O   GLN A  10       6.293  54.408 -14.666  1.00 81.41           O  
ATOM    158  CG  GLN A  10       8.539  54.209 -12.151  1.00 81.41           C  
ATOM    159  HG2 GLN A  10       8.881  53.331 -12.699  1.00 81.41           H  
ATOM    160  HG3 GLN A  10       7.452  54.165 -12.083  1.00 81.41           H  
ATOM    161  CD  GLN A  10       9.102  54.126 -10.738  1.00 81.41           C  
ATOM    162  NE2 GLN A  10       8.483  53.363  -9.868  1.00 81.41           N  
ATOM    163 HE21 GLN A  10       8.898  53.277  -8.951  1.00 81.41           H  
ATOM    164 HE22 GLN A  10       7.600  52.935 -10.108  1.00 81.41           H  
ATOM    165  OE1 GLN A  10      10.083  54.761 -10.388  1.00 81.41           O  
ATOM    166  N   LEU A  11       6.258  56.593 -14.191  1.00 81.84           N  
ATOM    167  H   LEU A  11       6.814  57.417 -14.009  1.00 81.84           H  
ATOM    168  CA  LEU A  11       4.802  56.718 -14.164  1.00 81.84           C  
ATOM    169  HA  LEU A  11       4.426  55.989 -13.446  1.00 81.84           H  
ATOM    170  C   LEU A  11       4.172  56.383 -15.531  1.00 81.84           C  
ATOM    171  CB  LEU A  11       4.495  58.140 -13.656  1.00 81.84           C  
ATOM    172  HB2 LEU A  11       4.516  58.848 -14.484  1.00 81.84           H  
ATOM    173  HB3 LEU A  11       5.297  58.433 -12.978  1.00 81.84           H  
ATOM    174  O   LEU A  11       3.107  55.771 -15.602  1.00 81.84           O  
ATOM    175  CG  LEU A  11       3.169  58.244 -12.880  1.00 81.84           C  
ATOM    176  HG  LEU A  11       2.866  57.260 -12.522  1.00 81.84           H  
ATOM    177  CD1 LEU A  11       3.344  59.153 -11.661  1.00 81.84           C  
ATOM    178 HD11 LEU A  11       4.121  58.755 -11.009  1.00 81.84           H  
ATOM    179 HD12 LEU A  11       3.628  60.156 -11.980  1.00 81.84           H  
ATOM    180 HD13 LEU A  11       2.410  59.202 -11.102  1.00 81.84           H  
ATOM    181  CD2 LEU A  11       2.053  58.822 -13.749  1.00 81.84           C  
ATOM    182 HD21 LEU A  11       2.319  59.824 -14.083  1.00 81.84           H  
ATOM    183 HD22 LEU A  11       1.899  58.175 -14.612  1.00 81.84           H  
ATOM    184 HD23 LEU A  11       1.129  58.864 -13.171  1.00 81.84           H  
ATOM    185  N   VAL A  12       4.867  56.710 -16.629  1.00 84.76           N  
ATOM    186  H   VAL A  12       5.708  57.255 -16.500  1.00 84.76           H  
ATOM    187  CA  VAL A  12       4.508  56.271 -17.989  1.00 84.76           C  
ATOM    188  HA  VAL A  12       3.459  56.509 -18.164  1.00 84.76           H  
ATOM    189  C   VAL A  12       4.639  54.751 -18.156  1.00 84.76           C  
ATOM    190  CB  VAL A  12       5.359  57.025 -19.035  1.00 84.76           C  
ATOM    191  HB  VAL A  12       6.409  56.981 -18.747  1.00 84.76           H  
ATOM    192  O   VAL A  12       3.776  54.140 -18.787  1.00 84.76           O  
ATOM    193  CG1 VAL A  12       5.239  56.462 -20.461  1.00 84.76           C  
ATOM    194 HG11 VAL A  12       4.188  56.408 -20.747  1.00 84.76           H  
ATOM    195 HG12 VAL A  12       5.775  57.105 -21.160  1.00 84.76           H  
ATOM    196 HG13 VAL A  12       5.668  55.461 -20.500  1.00 84.76           H  
ATOM    197  CG2 VAL A  12       4.935  58.499 -19.109  1.00 84.76           C  
ATOM    198 HG21 VAL A  12       5.603  59.050 -19.771  1.00 84.76           H  
ATOM    199 HG22 VAL A  12       3.910  58.579 -19.470  1.00 84.76           H  
ATOM    200 HG23 VAL A  12       4.990  58.955 -18.120  1.00 84.76           H  
ATOM    201  N   LEU A  13       5.693  54.137 -17.610  1.00 87.51           N  
ATOM    202  H   LEU A  13       6.354  54.680 -17.073  1.00 87.51           H  
ATOM    203  CA  LEU A  13       5.914  52.692 -17.704  1.00 87.51           C  
ATOM    204  HA  LEU A  13       5.728  52.390 -18.735  1.00 87.51           H  
ATOM    205  C   LEU A  13       4.938  51.897 -16.830  1.00 87.51           C  
ATOM    206  CB  LEU A  13       7.380  52.379 -17.374  1.00 87.51           C  
ATOM    207  HB2 LEU A  13       7.616  52.777 -16.387  1.00 87.51           H  
ATOM    208  HB3 LEU A  13       8.013  52.885 -18.102  1.00 87.51           H  
ATOM    209  O   LEU A  13       4.322  50.963 -17.322  1.00 87.51           O  
ATOM    210  CG  LEU A  13       7.716  50.876 -17.376  1.00 87.51           C  
ATOM    211  HG  LEU A  13       7.185  50.385 -16.561  1.00 87.51           H  
ATOM    212  CD1 LEU A  13       7.382  50.161 -18.687  1.00 87.51           C  
ATOM    213 HD11 LEU A  13       6.310  50.197 -18.884  1.00 87.51           H  
ATOM    214 HD12 LEU A  13       7.931  50.607 -19.515  1.00 87.51           H  
ATOM    215 HD13 LEU A  13       7.665  49.112 -18.596  1.00 87.51           H  
ATOM    216  CD2 LEU A  13       9.209  50.717 -17.142  1.00 87.51           C  
ATOM    217 HD21 LEU A  13       9.784  51.212 -17.925  1.00 87.51           H  
ATOM    218 HD22 LEU A  13       9.469  51.143 -16.173  1.00 87.51           H  
ATOM    219 HD23 LEU A  13       9.466  49.658 -17.132  1.00 87.51           H  
ATOM    220  N   GLU A  14       4.732  52.279 -15.574  1.00 88.19           N  
ATOM    221  H   GLU A  14       5.281  53.042 -15.205  1.00 88.19           H  
ATOM    222  CA  GLU A  14       3.759  51.642 -14.681  1.00 88.19           C  
ATOM    223  HA  GLU A  14       4.026  50.601 -14.503  1.00 88.19           H  
ATOM    224  C   GLU A  14       2.348  51.689 -15.248  1.00 88.19           C  
ATOM    225  CB  GLU A  14       3.712  52.381 -13.356  1.00 88.19           C  
ATOM    226  HB2 GLU A  14       3.569  53.438 -13.579  1.00 88.19           H  
ATOM    227  HB3 GLU A  14       2.858  52.028 -12.777  1.00 88.19           H  
ATOM    228  O   GLU A  14       1.656  50.680 -15.221  1.00 88.19           O  
ATOM    229  CG  GLU A  14       4.974  52.181 -12.518  1.00 88.19           C  
ATOM    230  HG2 GLU A  14       5.848  52.444 -13.113  1.00 88.19           H  
ATOM    231  HG3 GLU A  14       5.041  51.135 -12.219  1.00 88.19           H  
ATOM    232  CD  GLU A  14       4.936  53.066 -11.280  1.00 88.19           C  
ATOM    233  OE1 GLU A  14       5.697  52.837 -10.318  1.00 88.19           O  
ATOM    234  OE2 GLU A  14       4.116  54.012 -11.283  1.00 88.19           O  
ATOM    235  N   LYS A  15       1.929  52.822 -15.828  1.00 87.39           N  
ATOM    236  H   LYS A  15       2.522  53.638 -15.784  1.00 87.39           H  
ATOM    237  CA  LYS A  15       0.627  52.902 -16.495  1.00 87.39           C  
ATOM    238  HA  LYS A  15      -0.139  52.632 -15.767  1.00 87.39           H  
ATOM    239  C   LYS A  15       0.520  51.880 -17.632  1.00 87.39           C  
ATOM    240  CB  LYS A  15       0.389  54.340 -16.967  1.00 87.39           C  
ATOM    241  HB2 LYS A  15       0.530  55.018 -16.126  1.00 87.39           H  
ATOM    242  HB3 LYS A  15       1.097  54.597 -17.756  1.00 87.39           H  
ATOM    243  O   LYS A  15      -0.502  51.212 -17.767  1.00 87.39           O  
ATOM    244  CG  LYS A  15      -1.046  54.474 -17.481  1.00 87.39           C  
ATOM    245  HG2 LYS A  15      -1.182  53.841 -18.358  1.00 87.39           H  
ATOM    246  HG3 LYS A  15      -1.732  54.143 -16.701  1.00 87.39           H  
ATOM    247  CD  LYS A  15      -1.384  55.912 -17.861  1.00 87.39           C  
ATOM    248  HD2 LYS A  15      -0.734  56.238 -18.674  1.00 87.39           H  
ATOM    249  HD3 LYS A  15      -1.254  56.559 -16.993  1.00 87.39           H  
ATOM    250  CE  LYS A  15      -2.845  55.900 -18.310  1.00 87.39           C  
ATOM    251  HE2 LYS A  15      -2.941  55.219 -19.155  1.00 87.39           H  
ATOM    252  HE3 LYS A  15      -3.450  55.489 -17.502  1.00 87.39           H  
ATOM    253  NZ  LYS A  15      -3.318  57.253 -18.668  1.00 87.39           N  
ATOM    254  HZ1 LYS A  15      -3.234  57.869 -17.872  1.00 87.39           H  
ATOM    255  HZ2 LYS A  15      -2.774  57.609 -19.441  1.00 87.39           H  
ATOM    256  HZ3 LYS A  15      -4.288  57.198 -18.943  1.00 87.39           H  
ATOM    257  N   HIS A  16       1.591  51.712 -18.407  1.00 88.69           N  
ATOM    258  H   HIS A  16       2.416  52.260 -18.208  1.00 88.69           H  
ATOM    259  CA  HIS A  16       1.660  50.699 -19.455  1.00 88.69           C  
ATOM    260  HA  HIS A  16       0.770  50.795 -20.076  1.00 88.69           H  
ATOM    261  C   HIS A  16       1.670  49.262 -18.896  1.00 88.69           C  
ATOM    262  CB  HIS A  16       2.891  50.987 -20.321  1.00 88.69           C  
ATOM    263  HB2 HIS A  16       3.802  50.799 -19.752  1.00 88.69           H  
ATOM    264  HB3 HIS A  16       2.885  52.036 -20.617  1.00 88.69           H  
ATOM    265  O   HIS A  16       1.026  48.377 -19.459  1.00 88.69           O  
ATOM    266  CG  HIS A  16       2.920  50.152 -21.566  1.00 88.69           C  
ATOM    267  CD2 HIS A  16       3.918  49.303 -21.960  1.00 88.69           C  
ATOM    268  HD2 HIS A  16       4.840  49.107 -21.433  1.00 88.69           H  
ATOM    269  ND1 HIS A  16       1.919  50.085 -22.507  1.00 88.69           N  
ATOM    270  HD1 HIS A  16       1.016  50.534 -22.446  1.00 88.69           H  
ATOM    271  CE1 HIS A  16       2.310  49.220 -23.455  1.00 88.69           C  
ATOM    272  HE1 HIS A  16       1.728  48.939 -24.320  1.00 88.69           H  
ATOM    273  NE2 HIS A  16       3.522  48.731 -23.171  1.00 88.69           N  
ATOM    274  N   LEU A  17       2.336  49.030 -17.762  1.00 90.52           N  
ATOM    275  H   LEU A  17       2.862  49.792 -17.357  1.00 90.52           H  
ATOM    276  CA  LEU A  17       2.357  47.742 -17.070  1.00 90.52           C  
ATOM    277  HA  LEU A  17       2.566  46.960 -17.800  1.00 90.52           H  
ATOM    278  C   LEU A  17       0.999  47.400 -16.453  1.00 90.52           C  
ATOM    279  CB  LEU A  17       3.465  47.721 -16.010  1.00 90.52           C  
ATOM    280  HB2 LEU A  17       3.336  48.591 -15.366  1.00 90.52           H  
ATOM    281  HB3 LEU A  17       3.346  46.831 -15.392  1.00 90.52           H  
ATOM    282  O   LEU A  17       0.549  46.280 -16.646  1.00 90.52           O  
ATOM    283  CG  LEU A  17       4.892  47.723 -16.583  1.00 90.52           C  
ATOM    284  HG  LEU A  17       5.014  48.548 -17.285  1.00 90.52           H  
ATOM    285  CD1 LEU A  17       5.869  47.925 -15.432  1.00 90.52           C  
ATOM    286 HD11 LEU A  17       5.793  47.108 -14.715  1.00 90.52           H  
ATOM    287 HD12 LEU A  17       5.636  48.864 -14.931  1.00 90.52           H  
ATOM    288 HD13 LEU A  17       6.885  47.984 -15.822  1.00 90.52           H  
ATOM    289  CD2 LEU A  17       5.242  46.427 -17.314  1.00 90.52           C  
ATOM    290 HD21 LEU A  17       4.613  46.307 -18.197  1.00 90.52           H  
ATOM    291 HD22 LEU A  17       6.281  46.461 -17.641  1.00 90.52           H  
ATOM    292 HD23 LEU A  17       5.105  45.573 -16.651  1.00 90.52           H  
ATOM    293  N   SER A  18       0.293  48.332 -15.807  1.00 86.79           N  
ATOM    294  H   SER A  18       0.732  49.217 -15.597  1.00 86.79           H  
ATOM    295  CA  SER A  18      -1.085  48.119 -15.339  1.00 86.79           C  
ATOM    296  HA  SER A  18      -1.101  47.241 -14.693  1.00 86.79           H  
ATOM    297  C   SER A  18      -2.046  47.851 -16.505  1.00 86.79           C  
ATOM    298  CB  SER A  18      -1.582  49.308 -14.508  1.00 86.79           C  
ATOM    299  HB2 SER A  18      -1.485  50.229 -15.083  1.00 86.79           H  
ATOM    300  HB3 SER A  18      -2.633  49.153 -14.261  1.00 86.79           H  
ATOM    301  O   SER A  18      -2.940  47.017 -16.382  1.00 86.79           O  
ATOM    302  OG  SER A  18      -0.843  49.414 -13.307  1.00 86.79           O  
ATOM    303  HG  SER A  18      -1.452  49.510 -12.571  1.00 86.79           H  
ATOM    304  N   GLU A  19      -1.844  48.466 -17.677  1.00 89.07           N  
ATOM    305  H   GLU A  19      -1.146  49.194 -17.724  1.00 89.07           H  
ATOM    306  CA  GLU A  19      -2.593  48.130 -18.903  1.00 89.07           C  
ATOM    307  HA  GLU A  19      -3.659  48.129 -18.675  1.00 89.07           H  
ATOM    308  C   GLU A  19      -2.264  46.733 -19.476  1.00 89.07           C  
ATOM    309  CB  GLU A  19      -2.336  49.185 -19.991  1.00 89.07           C  
ATOM    310  HB2 GLU A  19      -2.649  48.762 -20.946  1.00 89.07           H  
ATOM    311  HB3 GLU A  19      -1.267  49.388 -20.051  1.00 89.07           H  
ATOM    312  O   GLU A  19      -3.111  46.128 -20.146  1.00 89.07           O  
ATOM    313  CG  GLU A  19      -3.095  50.509 -19.803  1.00 89.07           C  
ATOM    314  HG2 GLU A  19      -4.164  50.305 -19.851  1.00 89.07           H  
ATOM    315  HG3 GLU A  19      -2.876  50.917 -18.816  1.00 89.07           H  
ATOM    316  CD  GLU A  19      -2.727  51.541 -20.889  1.00 89.07           C  
ATOM    317  OE1 GLU A  19      -2.985  52.751 -20.669  1.00 89.07           O  
ATOM    318  OE2 GLU A  19      -2.215  51.117 -21.958  1.00 89.07           O  
ATOM    319  N   LEU A  20      -1.049  46.221 -19.252  1.00 87.36           N  
ATOM    320  H   LEU A  20      -0.387  46.801 -18.757  1.00 87.36           H  
ATOM    321  CA  LEU A  20      -0.611  44.872 -19.641  1.00 87.36           C  
ATOM    322  HA  LEU A  20      -1.037  44.623 -20.613  1.00 87.36           H  
ATOM    323  C   LEU A  20      -1.113  43.811 -18.654  1.00 87.36           C  
ATOM    324  CB  LEU A  20       0.929  44.845 -19.741  1.00 87.36           C  
ATOM    325  HB2 LEU A  20       1.282  43.820 -19.631  1.00 87.36           H  
ATOM    326  HB3 LEU A  20       1.348  45.412 -18.910  1.00 87.36           H  
ATOM    327  O   LEU A  20      -1.753  42.842 -19.066  1.00 87.36           O  
ATOM    328  CG  LEU A  20       1.477  45.410 -21.062  1.00 87.36           C  
ATOM    329  HG  LEU A  20       0.930  46.311 -21.342  1.00 87.36           H  
ATOM    330  CD1 LEU A  20       2.961  45.748 -20.926  1.00 87.36           C  
ATOM    331 HD11 LEU A  20       3.087  46.529 -20.177  1.00 87.36           H  
ATOM    332 HD12 LEU A  20       3.531  44.867 -20.633  1.00 87.36           H  
ATOM    333 HD13 LEU A  20       3.341  46.126 -21.875  1.00 87.36           H  
ATOM    334  CD2 LEU A  20       1.344  44.371 -22.175  1.00 87.36           C  
ATOM    335 HD21 LEU A  20       0.303  44.072 -22.304  1.00 87.36           H  
ATOM    336 HD22 LEU A  20       1.718  44.791 -23.109  1.00 87.36           H  
ATOM    337 HD23 LEU A  20       1.954  43.508 -21.911  1.00 87.36           H  
ATOM    338  N   LEU A  21      -0.884  44.043 -17.361  1.00 83.71           N  
ATOM    339  H   LEU A  21      -0.347  44.868 -17.138  1.00 83.71           H  
ATOM    340  CA  LEU A  21      -1.354  43.249 -16.228  1.00 83.71           C  
ATOM    341  HA  LEU A  21      -0.989  42.226 -16.314  1.00 83.71           H  
ATOM    342  C   LEU A  21      -2.875  43.154 -16.212  1.00 83.71           C  
ATOM    343  CB  LEU A  21      -0.773  43.836 -14.931  1.00 83.71           C  
ATOM    344  HB2 LEU A  21      -0.850  44.923 -14.963  1.00 83.71           H  
ATOM    345  HB3 LEU A  21      -1.356  43.487 -14.079  1.00 83.71           H  
ATOM    346  O   LEU A  21      -3.402  42.053 -16.094  1.00 83.71           O  
ATOM    347  CG  LEU A  21       0.692  43.414 -14.716  1.00 83.71           C  
ATOM    348  HG  LEU A  21       1.212  43.349 -15.672  1.00 83.71           H  
ATOM    349  CD1 LEU A  21       1.419  44.411 -13.831  1.00 83.71           C  
ATOM    350 HD11 LEU A  21       1.447  45.387 -14.314  1.00 83.71           H  
ATOM    351 HD12 LEU A  21       2.439  44.070 -13.653  1.00 83.71           H  
ATOM    352 HD13 LEU A  21       0.885  44.485 -12.884  1.00 83.71           H  
ATOM    353  CD2 LEU A  21       0.739  42.064 -14.008  1.00 83.71           C  
ATOM    354 HD21 LEU A  21       0.065  41.366 -14.505  1.00 83.71           H  
ATOM    355 HD22 LEU A  21       0.411  42.164 -12.973  1.00 83.71           H  
ATOM    356 HD23 LEU A  21       1.757  41.674 -14.014  1.00 83.71           H  
ATOM    357  N   GLY A  22      -3.586  44.254 -16.470  1.00 80.43           N  
ATOM    358  H   GLY A  22      -3.108  45.144 -16.502  1.00 80.43           H  
ATOM    359  CA  GLY A  22      -5.046  44.257 -16.567  1.00 80.43           C  
ATOM    360  HA2 GLY A  22      -5.485  43.904 -15.634  1.00 80.43           H  
ATOM    361  HA3 GLY A  22      -5.391  45.274 -16.750  1.00 80.43           H  
ATOM    362  C   GLY A  22      -5.549  43.359 -17.691  1.00 80.43           C  
ATOM    363  O   GLY A  22      -6.503  42.602 -17.524  1.00 80.43           O  
ATOM    364  N   ARG A  23      -4.836  43.336 -18.822  1.00 79.21           N  
ATOM    365  H   ARG A  23      -4.020  43.929 -18.871  1.00 79.21           H  
ATOM    366  CA  ARG A  23      -5.130  42.430 -19.941  1.00 79.21           C  
ATOM    367  HA  ARG A  23      -6.212  42.380 -20.061  1.00 79.21           H  
ATOM    368  C   ARG A  23      -4.710  40.975 -19.713  1.00 79.21           C  
ATOM    369  CB  ARG A  23      -4.511  42.990 -21.229  1.00 79.21           C  
ATOM    370  HB2 ARG A  23      -4.450  42.193 -21.970  1.00 79.21           H  
ATOM    371  HB3 ARG A  23      -3.505  43.362 -21.037  1.00 79.21           H  
ATOM    372  O   ARG A  23      -5.222  40.119 -20.433  1.00 79.21           O  
ATOM    373  CG  ARG A  23      -5.387  44.102 -21.812  1.00 79.21           C  
ATOM    374  HG2 ARG A  23      -5.479  44.928 -21.106  1.00 79.21           H  
ATOM    375  HG3 ARG A  23      -6.382  43.694 -21.990  1.00 79.21           H  
ATOM    376  CD  ARG A  23      -4.834  44.605 -23.150  1.00 79.21           C  
ATOM    377  HD2 ARG A  23      -5.679  44.939 -23.751  1.00 79.21           H  
ATOM    378  HD3 ARG A  23      -4.339  43.788 -23.676  1.00 79.21           H  
ATOM    379  NE  ARG A  23      -3.912  45.739 -22.975  1.00 79.21           N  
ATOM    380  HE  ARG A  23      -3.684  45.998 -22.026  1.00 79.21           H  
ATOM    381  NH1 ARG A  23      -3.572  46.179 -25.202  1.00 79.21           N  
ATOM    382 HH11 ARG A  23      -3.176  46.770 -25.918  1.00 79.21           H  
ATOM    383 HH12 ARG A  23      -3.990  45.287 -25.424  1.00 79.21           H  
ATOM    384  NH2 ARG A  23      -2.855  47.635 -23.666  1.00 79.21           N  
ATOM    385 HH21 ARG A  23      -2.519  48.263 -24.383  1.00 79.21           H  
ATOM    386 HH22 ARG A  23      -2.765  47.934 -22.705  1.00 79.21           H  
ATOM    387  CZ  ARG A  23      -3.447  46.509 -23.943  1.00 79.21           C  
ATOM    388  N   GLY A  24      -3.780  40.682 -18.805  1.00 72.14           N  
ATOM    389  H   GLY A  24      -3.359  41.444 -18.292  1.00 72.14           H  
ATOM    390  CA  GLY A  24      -3.414  39.308 -18.429  1.00 72.14           C  
ATOM    391  HA2 GLY A  24      -2.401  39.291 -18.025  1.00 72.14           H  
ATOM    392  HA3 GLY A  24      -3.441  38.652 -19.299  1.00 72.14           H  
ATOM    393  C   GLY A  24      -4.355  38.742 -17.366  1.00 72.14           C  
ATOM    394  O   GLY A  24      -5.033  37.750 -17.603  1.00 72.14           O  
ATOM    395  N   LEU A  25      -4.477  39.454 -16.243  1.00 69.55           N  
ATOM    396  H   LEU A  25      -3.915  40.288 -16.156  1.00 69.55           H  
ATOM    397  CA  LEU A  25      -5.304  39.110 -15.076  1.00 69.55           C  
ATOM    398  HA  LEU A  25      -5.185  38.049 -14.857  1.00 69.55           H  
ATOM    399  C   LEU A  25      -6.810  39.349 -15.302  1.00 69.55           C  
ATOM    400  CB  LEU A  25      -4.792  39.931 -13.870  1.00 69.55           C  
ATOM    401  HB2 LEU A  25      -5.422  39.729 -13.004  1.00 69.55           H  
ATOM    402  HB3 LEU A  25      -4.897  40.989 -14.110  1.00 69.55           H  
ATOM    403  O   LEU A  25      -7.630  39.026 -14.449  1.00 69.55           O  
ATOM    404  CG  LEU A  25      -3.326  39.641 -13.486  1.00 69.55           C  
ATOM    405  HG  LEU A  25      -2.719  39.552 -14.386  1.00 69.55           H  
ATOM    406  CD1 LEU A  25      -2.744  40.785 -12.658  1.00 69.55           C  
ATOM    407 HD11 LEU A  25      -1.723  40.543 -12.362  1.00 69.55           H  
ATOM    408 HD12 LEU A  25      -2.739  41.700 -13.249  1.00 69.55           H  
ATOM    409 HD13 LEU A  25      -3.350  40.939 -11.765  1.00 69.55           H  
ATOM    410  CD2 LEU A  25      -3.196  38.350 -12.684  1.00 69.55           C  
ATOM    411 HD21 LEU A  25      -3.555  38.500 -11.666  1.00 69.55           H  
ATOM    412 HD22 LEU A  25      -3.786  37.551 -13.133  1.00 69.55           H  
ATOM    413 HD23 LEU A  25      -2.149  38.048 -12.650  1.00 69.55           H  
ATOM    414  N   ARG A  26      -7.191  39.932 -16.449  1.00 68.72           N  
ATOM    415  H   ARG A  26      -6.444  40.200 -17.073  1.00 68.72           H  
ATOM    416  CA  ARG A  26      -8.568  40.337 -16.805  1.00 68.72           C  
ATOM    417  HA  ARG A  26      -8.498  40.910 -17.730  1.00 68.72           H  
ATOM    418  C   ARG A  26      -9.196  41.320 -15.804  1.00 68.72           C  
ATOM    419  CB  ARG A  26      -9.452  39.109 -17.088  1.00 68.72           C  
ATOM    420  HB2 ARG A  26     -10.415  39.455 -17.462  1.00 68.72           H  
ATOM    421  HB3 ARG A  26      -9.623  38.567 -16.158  1.00 68.72           H  
ATOM    422  O   ARG A  26     -10.406  41.314 -15.584  1.00 68.72           O  
ATOM    423  CG  ARG A  26      -8.834  38.157 -18.119  1.00 68.72           C  
ATOM    424  HG2 ARG A  26      -8.611  38.703 -19.036  1.00 68.72           H  
ATOM    425  HG3 ARG A  26      -7.913  37.728 -17.723  1.00 68.72           H  
ATOM    426  CD  ARG A  26      -9.815  37.025 -18.422  1.00 68.72           C  
ATOM    427  HD2 ARG A  26     -10.729  37.458 -18.829  1.00 68.72           H  
ATOM    428  HD3 ARG A  26     -10.051  36.509 -17.491  1.00 68.72           H  
ATOM    429  NE  ARG A  26      -9.235  36.064 -19.375  1.00 68.72           N  
ATOM    430  HE  ARG A  26      -8.227  36.036 -19.415  1.00 68.72           H  
ATOM    431  NH1 ARG A  26     -11.191  35.058 -20.033  1.00 68.72           N  
ATOM    432 HH11 ARG A  26     -11.661  34.314 -20.528  1.00 68.72           H  
ATOM    433 HH12 ARG A  26     -11.686  35.635 -19.368  1.00 68.72           H  
ATOM    434  NH2 ARG A  26      -9.243  34.341 -20.859  1.00 68.72           N  
ATOM    435 HH21 ARG A  26      -8.234  34.339 -20.849  1.00 68.72           H  
ATOM    436 HH22 ARG A  26      -9.724  33.599 -21.348  1.00 68.72           H  
ATOM    437  CZ  ARG A  26      -9.891  35.165 -20.085  1.00 68.72           C  
ATOM    438  N   LEU A  27      -8.366  42.196 -15.242  1.00 73.45           N  
ATOM    439  H   LEU A  27      -7.415  42.189 -15.582  1.00 73.45           H  
ATOM    440  CA  LEU A  27      -8.753  43.269 -14.329  1.00 73.45           C  
ATOM    441  HA  LEU A  27      -9.772  43.082 -13.990  1.00 73.45           H  
ATOM    442  C   LEU A  27      -8.729  44.632 -15.047  1.00 73.45           C  
ATOM    443  CB  LEU A  27      -7.817  43.253 -13.103  1.00 73.45           C  
ATOM    444  HB2 LEU A  27      -7.987  44.152 -12.511  1.00 73.45           H  
ATOM    445  HB3 LEU A  27      -6.787  43.290 -13.459  1.00 73.45           H  
ATOM    446  O   LEU A  27      -7.919  44.834 -15.955  1.00 73.45           O  
ATOM    447  CG  LEU A  27      -7.987  42.023 -12.188  1.00 73.45           C  
ATOM    448  HG  LEU A  27      -7.910  41.110 -12.780  1.00 73.45           H  
ATOM    449  CD1 LEU A  27      -6.879  42.006 -11.136  1.00 73.45           C  
ATOM    450 HD11 LEU A  27      -6.940  42.886 -10.496  1.00 73.45           H  
ATOM    451 HD12 LEU A  27      -6.967  41.107 -10.525  1.00 73.45           H  
ATOM    452 HD13 LEU A  27      -5.905  41.984 -11.624  1.00 73.45           H  
ATOM    453  CD2 LEU A  27      -9.336  42.036 -11.461  1.00 73.45           C  
ATOM    454 HD21 LEU A  27     -10.149  41.929 -12.179  1.00 73.45           H  
ATOM    455 HD22 LEU A  27      -9.375  41.186 -10.780  1.00 73.45           H  
ATOM    456 HD23 LEU A  27      -9.444  42.959 -10.891  1.00 73.45           H  
ATOM    457  N   PRO A  28      -9.570  45.604 -14.648  1.00 77.31           N  
ATOM    458  CA  PRO A  28      -9.378  46.998 -15.043  1.00 77.31           C  
ATOM    459  HA  PRO A  28      -9.513  47.078 -16.122  1.00 77.31           H  
ATOM    460  C   PRO A  28      -7.978  47.472 -14.610  1.00 77.31           C  
ATOM    461  CB  PRO A  28     -10.481  47.795 -14.333  1.00 77.31           C  
ATOM    462  HB2 PRO A  28     -10.905  48.557 -14.987  1.00 77.31           H  
ATOM    463  HB3 PRO A  28     -10.094  48.255 -13.424  1.00 77.31           H  
ATOM    464  O   PRO A  28      -7.594  47.175 -13.474  1.00 77.31           O  
ATOM    465  CG  PRO A  28     -11.523  46.741 -13.961  1.00 77.31           C  
ATOM    466  HG2 PRO A  28     -12.084  47.023 -13.070  1.00 77.31           H  
ATOM    467  HG3 PRO A  28     -12.194  46.580 -14.804  1.00 77.31           H  
ATOM    468  CD  PRO A  28     -10.686  45.486 -13.729  1.00 77.31           C  
ATOM    469  HD2 PRO A  28     -10.305  45.470 -12.708  1.00 77.31           H  
ATOM    470  HD3 PRO A  28     -11.285  44.598 -13.931  1.00 77.31           H  
ATOM    471  N   PRO A  29      -7.218  48.212 -15.441  1.00 79.37           N  
ATOM    472  CA  PRO A  29      -5.905  48.744 -15.056  1.00 79.37           C  
ATOM    473  HA  PRO A  29      -5.206  47.916 -14.939  1.00 79.37           H  
ATOM    474  C   PRO A  29      -5.941  49.558 -13.755  1.00 79.37           C  
ATOM    475  CB  PRO A  29      -5.466  49.620 -16.236  1.00 79.37           C  
ATOM    476  HB2 PRO A  29      -5.821  50.641 -16.100  1.00 79.37           H  
ATOM    477  HB3 PRO A  29      -4.384  49.609 -16.368  1.00 79.37           H  
ATOM    478  O   PRO A  29      -4.976  49.565 -12.998  1.00 79.37           O  
ATOM    479  CG  PRO A  29      -6.192  48.995 -17.424  1.00 79.37           C  
ATOM    480  HG2 PRO A  29      -6.326  49.706 -18.239  1.00 79.37           H  
ATOM    481  HG3 PRO A  29      -5.654  48.109 -17.762  1.00 79.37           H  
ATOM    482  CD  PRO A  29      -7.523  48.566 -16.818  1.00 79.37           C  
ATOM    483  HD2 PRO A  29      -8.226  49.399 -16.837  1.00 79.37           H  
ATOM    484  HD3 PRO A  29      -7.921  47.717 -17.374  1.00 79.37           H  
ATOM    485  N   GLU A  30      -7.077  50.196 -13.469  1.00 76.74           N  
ATOM    486  H   GLU A  30      -7.826  50.141 -14.144  1.00 76.74           H  
ATOM    487  CA  GLU A  30      -7.333  51.010 -12.279  1.00 76.74           C  
ATOM    488  HA  GLU A  30      -6.494  51.689 -12.126  1.00 76.74           H  
ATOM    489  C   GLU A  30      -7.481  50.182 -10.991  1.00 76.74           C  
ATOM    490  CB  GLU A  30      -8.614  51.847 -12.483  1.00 76.74           C  
ATOM    491  HB2 GLU A  30      -9.484  51.191 -12.450  1.00 76.74           H  
ATOM    492  HB3 GLU A  30      -8.699  52.528 -11.636  1.00 76.74           H  
ATOM    493  O   GLU A  30      -7.371  50.737  -9.903  1.00 76.74           O  
ATOM    494  CG  GLU A  30      -8.667  52.701 -13.766  1.00 76.74           C  
ATOM    495  HG2 GLU A  30      -7.739  53.267 -13.844  1.00 76.74           H  
ATOM    496  HG3 GLU A  30      -9.479  53.420 -13.654  1.00 76.74           H  
ATOM    497  CD  GLU A  30      -8.908  51.908 -15.066  1.00 76.74           C  
ATOM    498  OE1 GLU A  30      -8.592  52.455 -16.145  1.00 76.74           O  
ATOM    499  OE2 GLU A  30      -9.370  50.744 -14.987  1.00 76.74           O  
ATOM    500  N   ARG A  31      -7.726  48.866 -11.095  1.00 75.46           N  
ATOM    501  H   ARG A  31      -7.755  48.473 -12.025  1.00 75.46           H  
ATOM    502  CA  ARG A  31      -7.728  47.930  -9.953  1.00 75.46           C  
ATOM    503  HA  ARG A  31      -7.981  48.473  -9.042  1.00 75.46           H  
ATOM    504  C   ARG A  31      -6.354  47.331  -9.656  1.00 75.46           C  
ATOM    505  CB  ARG A  31      -8.748  46.802 -10.168  1.00 75.46           C  
ATOM    506  HB2 ARG A  31      -8.529  46.003  -9.460  1.00 75.46           H  
ATOM    507  HB3 ARG A  31      -8.647  46.388 -11.172  1.00 75.46           H  
ATOM    508  O   ARG A  31      -6.224  46.564  -8.709  1.00 75.46           O  
ATOM    509  CG  ARG A  31     -10.188  47.257  -9.925  1.00 75.46           C  
ATOM    510  HG2 ARG A  31     -10.227  47.864  -9.020  1.00 75.46           H  
ATOM    511  HG3 ARG A  31     -10.543  47.845 -10.772  1.00 75.46           H  
ATOM    512  CD  ARG A  31     -11.062  46.014  -9.725  1.00 75.46           C  
ATOM    513  HD2 ARG A  31     -11.070  45.427 -10.643  1.00 75.46           H  
ATOM    514  HD3 ARG A  31     -10.616  45.413  -8.932  1.00 75.46           H  
ATOM    515  NE  ARG A  31     -12.439  46.368  -9.345  1.00 75.46           N  
ATOM    516  HE  ARG A  31     -12.698  47.339  -9.441  1.00 75.46           H  
ATOM    517  NH1 ARG A  31     -13.044  44.296  -8.554  1.00 75.46           N  
ATOM    518 HH11 ARG A  31     -12.115  43.958  -8.761  1.00 75.46           H  
ATOM    519 HH12 ARG A  31     -13.688  43.701  -8.052  1.00 75.46           H  
ATOM    520  NH2 ARG A  31     -14.486  45.993  -8.422  1.00 75.46           N  
ATOM    521 HH21 ARG A  31     -14.698  46.977  -8.505  1.00 75.46           H  
ATOM    522 HH22 ARG A  31     -15.120  45.378  -7.932  1.00 75.46           H  
ATOM    523  CZ  ARG A  31     -13.313  45.553  -8.780  1.00 75.46           C  
ATOM    524  N   ILE A  32      -5.345  47.626 -10.471  1.00 80.15           N  
ATOM    525  H   ILE A  32      -5.494  48.296 -11.212  1.00 80.15           H  
ATOM    526  CA  ILE A  32      -3.994  47.107 -10.270  1.00 80.15           C  
ATOM    527  HA  ILE A  32      -4.037  46.219  -9.638  1.00 80.15           H  
ATOM    528  C   ILE A  32      -3.213  48.156  -9.495  1.00 80.15           C  
ATOM    529  CB  ILE A  32      -3.366  46.653 -11.594  1.00 80.15           C  
ATOM    530  HB  ILE A  32      -3.337  47.493 -12.289  1.00 80.15           H  
ATOM    531  O   ILE A  32      -2.548  49.032 -10.051  1.00 80.15           O  
ATOM    532  CG1 ILE A  32      -4.241  45.517 -12.165  1.00 80.15           C  
ATOM    533 HG12 ILE A  32      -4.114  44.621 -11.557  1.00 80.15           H  
ATOM    534 HG13 ILE A  32      -5.299  45.778 -12.147  1.00 80.15           H  
ATOM    535  CG2 ILE A  32      -1.938  46.129 -11.349  1.00 80.15           C  
ATOM    536 HG21 ILE A  32      -1.962  45.200 -10.780  1.00 80.15           H  
ATOM    537 HG22 ILE A  32      -1.418  45.964 -12.293  1.00 80.15           H  
ATOM    538 HG23 ILE A  32      -1.365  46.857 -10.774  1.00 80.15           H  
ATOM    539  CD1 ILE A  32      -3.909  45.184 -13.605  1.00 80.15           C  
ATOM    540 HD11 ILE A  32      -4.340  44.208 -13.828  1.00 80.15           H  
ATOM    541 HD12 ILE A  32      -4.336  45.944 -14.259  1.00 80.15           H  
ATOM    542 HD13 ILE A  32      -2.830  45.145 -13.757  1.00 80.15           H  
ATOM    543  N   GLU A  33      -3.358  48.066  -8.180  1.00 73.99           N  
ATOM    544  H   GLU A  33      -3.982  47.362  -7.813  1.00 73.99           H  
ATOM    545  CA  GLU A  33      -2.661  48.911  -7.225  1.00 73.99           C  
ATOM    546  HA  GLU A  33      -2.858  49.954  -7.475  1.00 73.99           H  
ATOM    547  C   GLU A  33      -1.147  48.672  -7.289  1.00 73.99           C  
ATOM    548  CB  GLU A  33      -3.206  48.642  -5.823  1.00 73.99           C  
ATOM    549  HB2 GLU A  33      -3.165  47.569  -5.633  1.00 73.99           H  
ATOM    550  HB3 GLU A  33      -2.573  49.158  -5.101  1.00 73.99           H  
ATOM    551  O   GLU A  33      -0.675  47.535  -7.353  1.00 73.99           O  
ATOM    552  CG  GLU A  33      -4.655  49.129  -5.677  1.00 73.99           C  
ATOM    553  HG2 GLU A  33      -5.273  48.659  -6.442  1.00 73.99           H  
ATOM    554  HG3 GLU A  33      -4.681  50.207  -5.839  1.00 73.99           H  
ATOM    555  CD  GLU A  33      -5.221  48.806  -4.291  1.00 73.99           C  
ATOM    556  OE1 GLU A  33      -6.391  48.364  -4.242  1.00 73.99           O  
ATOM    557  OE2 GLU A  33      -4.472  49.017  -3.313  1.00 73.99           O  
ATOM    558  N   ARG A  34      -0.371  49.764  -7.245  1.00 78.12           N  
ATOM    559  H   ARG A  34      -0.843  50.653  -7.169  1.00 78.12           H  
ATOM    560  CA  ARG A  34       1.088  49.772  -7.474  1.00 78.12           C  
ATOM    561  HA  ARG A  34       1.279  49.541  -8.522  1.00 78.12           H  
ATOM    562  C   ARG A  34       1.877  48.742  -6.663  1.00 78.12           C  
ATOM    563  CB  ARG A  34       1.651  51.162  -7.134  1.00 78.12           C  
ATOM    564  HB2 ARG A  34       2.624  51.041  -6.659  1.00 78.12           H  
ATOM    565  HB3 ARG A  34       1.004  51.657  -6.410  1.00 78.12           H  
ATOM    566  O   ARG A  34       2.921  48.294  -7.134  1.00 78.12           O  
ATOM    567  CG  ARG A  34       1.860  52.070  -8.351  1.00 78.12           C  
ATOM    568  HG2 ARG A  34       0.912  52.254  -8.856  1.00 78.12           H  
ATOM    569  HG3 ARG A  34       2.564  51.603  -9.040  1.00 78.12           H  
ATOM    570  CD  ARG A  34       2.444  53.385  -7.823  1.00 78.12           C  
ATOM    571  HD2 ARG A  34       1.696  53.873  -7.197  1.00 78.12           H  
ATOM    572  HD3 ARG A  34       3.314  53.156  -7.208  1.00 78.12           H  
ATOM    573  NE  ARG A  34       2.862  54.297  -8.895  1.00 78.12           N  
ATOM    574  HE  ARG A  34       3.011  53.914  -9.818  1.00 78.12           H  
ATOM    575  NH1 ARG A  34       3.563  56.023  -7.559  1.00 78.12           N  
ATOM    576 HH11 ARG A  34       4.032  56.911  -7.454  1.00 78.12           H  
ATOM    577 HH12 ARG A  34       3.283  55.483  -6.753  1.00 78.12           H  
ATOM    578  NH2 ARG A  34       3.871  56.136  -9.755  1.00 78.12           N  
ATOM    579 HH21 ARG A  34       3.977  55.546 -10.568  1.00 78.12           H  
ATOM    580 HH22 ARG A  34       4.482  56.930  -9.627  1.00 78.12           H  
ATOM    581  CZ  ARG A  34       3.419  55.480  -8.733  1.00 78.12           C  
ATOM    582  N   HIS A  35       1.406  48.432  -5.456  1.00 75.44           N  
ATOM    583  H   HIS A  35       0.513  48.829  -5.200  1.00 75.44           H  
ATOM    584  CA  HIS A  35       2.126  47.679  -4.430  1.00 75.44           C  
ATOM    585  HA  HIS A  35       3.108  47.406  -4.816  1.00 75.44           H  
ATOM    586  C   HIS A  35       1.447  46.355  -4.040  1.00 75.44           C  
ATOM    587  CB  HIS A  35       2.356  48.598  -3.218  1.00 75.44           C  
ATOM    588  HB2 HIS A  35       1.394  48.859  -2.775  1.00 75.44           H  
ATOM    589  HB3 HIS A  35       2.935  48.062  -2.466  1.00 75.44           H  
ATOM    590  O   HIS A  35       1.958  45.658  -3.168  1.00 75.44           O  
ATOM    591  CG  HIS A  35       3.098  49.862  -3.580  1.00 75.44           C  
ATOM    592  CD2 HIS A  35       2.580  51.128  -3.650  1.00 75.44           C  
ATOM    593  HD2 HIS A  35       1.565  51.409  -3.413  1.00 75.44           H  
ATOM    594  ND1 HIS A  35       4.412  49.941  -3.981  1.00 75.44           N  
ATOM    595  HD1 HIS A  35       5.072  49.177  -3.996  1.00 75.44           H  
ATOM    596  CE1 HIS A  35       4.679  51.222  -4.284  1.00 75.44           C  
ATOM    597  HE1 HIS A  35       5.639  51.592  -4.614  1.00 75.44           H  
ATOM    598  NE2 HIS A  35       3.584  51.983  -4.126  1.00 75.44           N  
ATOM    599  N   VAL A  36       0.333  45.975  -4.681  1.00 73.86           N  
ATOM    600  H   VAL A  36      -0.013  46.528  -5.452  1.00 73.86           H  
ATOM    601  CA  VAL A  36      -0.320  44.683  -4.413  1.00 73.86           C  
ATOM    602  HA  VAL A  36      -0.253  44.496  -3.341  1.00 73.86           H  
ATOM    603  C   VAL A  36       0.412  43.563  -5.171  1.00 73.86           C  
ATOM    604  CB  VAL A  36      -1.825  44.720  -4.739  1.00 73.86           C  
ATOM    605  HB  VAL A  36      -1.972  45.080  -5.757  1.00 73.86           H  
ATOM    606  O   VAL A  36       0.630  43.706  -6.378  1.00 73.86           O  
ATOM    607  CG1 VAL A  36      -2.486  43.342  -4.596  1.00 73.86           C  
ATOM    608 HG11 VAL A  36      -2.087  42.651  -5.338  1.00 73.86           H  
ATOM    609 HG12 VAL A  36      -3.561  43.431  -4.757  1.00 73.86           H  
ATOM    610 HG13 VAL A  36      -2.312  42.942  -3.597  1.00 73.86           H  
ATOM    611  CG2 VAL A  36      -2.541  45.657  -3.757  1.00 73.86           C  
ATOM    612 HG21 VAL A  36      -2.459  45.278  -2.738  1.00 73.86           H  
ATOM    613 HG22 VAL A  36      -2.109  46.657  -3.788  1.00 73.86           H  
ATOM    614 HG23 VAL A  36      -3.597  45.736  -4.015  1.00 73.86           H  
ATOM    615  N   PRO A  37       0.791  42.452  -4.504  1.00 72.79           N  
ATOM    616  CA  PRO A  37       1.421  41.309  -5.157  1.00 72.79           C  
ATOM    617  HA  PRO A  37       2.367  41.652  -5.576  1.00 72.79           H  
ATOM    618  C   PRO A  37       0.545  40.684  -6.249  1.00 72.79           C  
ATOM    619  CB  PRO A  37       1.737  40.300  -4.048  1.00 72.79           C  
ATOM    620  HB2 PRO A  37       0.895  39.625  -3.897  1.00 72.79           H  
ATOM    621  HB3 PRO A  37       2.645  39.736  -4.260  1.00 72.79           H  
ATOM    622  O   PRO A  37      -0.641  40.437  -6.028  1.00 72.79           O  
ATOM    623  CG  PRO A  37       1.893  41.189  -2.819  1.00 72.79           C  
ATOM    624  HG2 PRO A  37       1.708  40.641  -1.895  1.00 72.79           H  
ATOM    625  HG3 PRO A  37       2.886  41.639  -2.812  1.00 72.79           H  
ATOM    626  CD  PRO A  37       0.840  42.268  -3.060  1.00 72.79           C  
ATOM    627  HD2 PRO A  37       1.139  43.178  -2.540  1.00 72.79           H  
ATOM    628  HD3 PRO A  37      -0.131  41.925  -2.703  1.00 72.79           H  
ATOM    629  N   PHE A  38       1.121  40.345  -7.404  1.00 77.15           N  
ATOM    630  H   PHE A  38       2.067  40.661  -7.566  1.00 77.15           H  
ATOM    631  CA  PHE A  38       0.380  39.757  -8.526  1.00 77.15           C  
ATOM    632  HA  PHE A  38      -0.413  40.449  -8.810  1.00 77.15           H  
ATOM    633  C   PHE A  38      -0.303  38.427  -8.171  1.00 77.15           C  
ATOM    634  CB  PHE A  38       1.315  39.564  -9.728  1.00 77.15           C  
ATOM    635  HB2 PHE A  38       0.720  39.205 -10.569  1.00 77.15           H  
ATOM    636  HB3 PHE A  38       2.031  38.784  -9.471  1.00 77.15           H  
ATOM    637  O   PHE A  38      -1.387  38.150  -8.682  1.00 77.15           O  
ATOM    638  CG  PHE A  38       2.083  40.784 -10.205  1.00 77.15           C  
ATOM    639  CD1 PHE A  38       1.474  42.053 -10.271  1.00 77.15           C  
ATOM    640  HD1 PHE A  38       0.447  42.182  -9.962  1.00 77.15           H  
ATOM    641  CD2 PHE A  38       3.427  40.644 -10.590  1.00 77.15           C  
ATOM    642  HD2 PHE A  38       3.909  39.680 -10.521  1.00 77.15           H  
ATOM    643  CE1 PHE A  38       2.208  43.169 -10.707  1.00 77.15           C  
ATOM    644  HE1 PHE A  38       1.740  44.142 -10.726  1.00 77.15           H  
ATOM    645  CE2 PHE A  38       4.157  41.758 -11.036  1.00 77.15           C  
ATOM    646  HE2 PHE A  38       5.194  41.643 -11.312  1.00 77.15           H  
ATOM    647  CZ  PHE A  38       3.549  43.021 -11.099  1.00 77.15           C  
ATOM    648  HZ  PHE A  38       4.121  43.876 -11.427  1.00 77.15           H  
ATOM    649  N   SER A  39       0.267  37.637  -7.254  1.00 64.54           N  
ATOM    650  H   SER A  39       1.132  37.938  -6.828  1.00 64.54           H  
ATOM    651  CA  SER A  39      -0.368  36.432  -6.693  1.00 64.54           C  
ATOM    652  HA  SER A  39      -0.502  35.690  -7.480  1.00 64.54           H  
ATOM    653  C   SER A  39      -1.743  36.731  -6.087  1.00 64.54           C  
ATOM    654  CB  SER A  39       0.538  35.836  -5.606  1.00 64.54           C  
ATOM    655  HB2 SER A  39       0.028  35.012  -5.108  1.00 64.54           H  
ATOM    656  HB3 SER A  39       1.440  35.450  -6.080  1.00 64.54           H  
ATOM    657  O   SER A  39      -2.702  36.002  -6.320  1.00 64.54           O  
ATOM    658  OG  SER A  39       0.911  36.826  -4.655  1.00 64.54           O  
ATOM    659  HG  SER A  39       0.263  36.859  -3.947  1.00 64.54           H  
ATOM    660  N   ASN A  40      -1.867  37.858  -5.382  1.00 60.92           N  
ATOM    661  H   ASN A  40      -1.054  38.449  -5.284  1.00 60.92           H  
ATOM    662  CA  ASN A  40      -3.101  38.291  -4.724  1.00 60.92           C  
ATOM    663  HA  ASN A  40      -3.573  37.423  -4.263  1.00 60.92           H  
ATOM    664  C   ASN A  40      -4.111  38.865  -5.735  1.00 60.92           C  
ATOM    665  CB  ASN A  40      -2.763  39.307  -3.615  1.00 60.92           C  
ATOM    666  HB2 ASN A  40      -2.323  40.200  -4.057  1.00 60.92           H  
ATOM    667  HB3 ASN A  40      -3.695  39.603  -3.132  1.00 60.92           H  
ATOM    668  O   ASN A  40      -5.297  38.973  -5.435  1.00 60.92           O  
ATOM    669  CG  ASN A  40      -1.818  38.794  -2.534  1.00 60.92           C  
ATOM    670  ND2 ASN A  40      -1.707  39.511  -1.441  1.00 60.92           N  
ATOM    671 HD21 ASN A  40      -2.275  40.333  -1.299  1.00 60.92           H  
ATOM    672 HD22 ASN A  40      -1.105  39.138  -0.721  1.00 60.92           H  
ATOM    673  OD1 ASN A  40      -1.145  37.781  -2.653  1.00 60.92           O  
ATOM    674  N   LEU A  41      -3.651  39.192  -6.948  1.00 63.43           N  
ATOM    675  H   LEU A  41      -2.659  39.089  -7.108  1.00 63.43           H  
ATOM    676  CA  LEU A  41      -4.483  39.552  -8.098  1.00 63.43           C  
ATOM    677  HA  LEU A  41      -5.420  39.971  -7.731  1.00 63.43           H  
ATOM    678  C   LEU A  41      -4.875  38.331  -8.957  1.00 63.43           C  
ATOM    679  CB  LEU A  41      -3.769  40.633  -8.933  1.00 63.43           C  
ATOM    680  HB2 LEU A  41      -2.876  40.192  -9.377  1.00 63.43           H  
ATOM    681  HB3 LEU A  41      -4.435  40.924  -9.744  1.00 63.43           H  
ATOM    682  O   LEU A  41      -5.516  38.504  -9.992  1.00 63.43           O  
ATOM    683  CG  LEU A  41      -3.363  41.905  -8.167  1.00 63.43           C  
ATOM    684  HG  LEU A  41      -2.679  41.646  -7.358  1.00 63.43           H  
ATOM    685  CD1 LEU A  41      -2.637  42.860  -9.114  1.00 63.43           C  
ATOM    686 HD11 LEU A  41      -3.313  43.181  -9.906  1.00 63.43           H  
ATOM    687 HD12 LEU A  41      -1.777  42.353  -9.552  1.00 63.43           H  
ATOM    688 HD13 LEU A  41      -2.284  43.726  -8.555  1.00 63.43           H  
ATOM    689  CD2 LEU A  41      -4.572  42.644  -7.590  1.00 63.43           C  
ATOM    690 HD21 LEU A  41      -5.038  42.038  -6.814  1.00 63.43           H  
ATOM    691 HD22 LEU A  41      -5.298  42.854  -8.376  1.00 63.43           H  
ATOM    692 HD23 LEU A  41      -4.251  43.584  -7.141  1.00 63.43           H  
ATOM    693  N   GLY A  42      -4.505  37.112  -8.543  1.00 56.65           N  
ATOM    694  H   GLY A  42      -3.985  37.036  -7.680  1.00 56.65           H  
ATOM    695  CA  GLY A  42      -4.817  35.864  -9.245  1.00 56.65           C  
ATOM    696  HA2 GLY A  42      -5.766  35.964  -9.771  1.00 56.65           H  
ATOM    697  HA3 GLY A  42      -4.923  35.073  -8.502  1.00 56.65           H  
ATOM    698  C   GLY A  42      -3.761  35.402 -10.254  1.00 56.65           C  
ATOM    699  O   GLY A  42      -4.089  34.625 -11.145  1.00 56.65           O  
ATOM    700  N   MET A  43      -2.510  35.868 -10.158  1.00 62.73           N  
ATOM    701  H   MET A  43      -2.291  36.538  -9.434  1.00 62.73           H  
ATOM    702  CA  MET A  43      -1.421  35.366 -11.002  1.00 62.73           C  
ATOM    703  HA  MET A  43      -1.781  35.317 -12.029  1.00 62.73           H  
ATOM    704  C   MET A  43      -0.987  33.956 -10.577  1.00 62.73           C  
ATOM    705  CB  MET A  43      -0.224  36.326 -10.972  1.00 62.73           C  
ATOM    706  HB2 MET A  43       0.217  36.321  -9.975  1.00 62.73           H  
ATOM    707  HB3 MET A  43      -0.564  37.336 -11.197  1.00 62.73           H  
ATOM    708  O   MET A  43      -0.323  33.782  -9.554  1.00 62.73           O  
ATOM    709  CG  MET A  43       0.847  35.932 -11.996  1.00 62.73           C  
ATOM    710  HG2 MET A  43       0.412  36.004 -12.993  1.00 62.73           H  
ATOM    711  HG3 MET A  43       1.146  34.896 -11.834  1.00 62.73           H  
ATOM    712  SD  MET A  43       2.337  36.959 -11.950  1.00 62.73           S  
ATOM    713  CE  MET A  43       3.144  36.253 -10.486  1.00 62.73           C  
ATOM    714  HE1 MET A  43       4.104  36.742 -10.323  1.00 62.73           H  
ATOM    715  HE2 MET A  43       2.516  36.392  -9.606  1.00 62.73           H  
ATOM    716  HE3 MET A  43       3.309  35.187 -10.642  1.00 62.73           H  
ATOM    717  N   ASP A  44      -1.301  32.973 -11.416  1.00 52.70           N  
ATOM    718  H   ASP A  44      -1.920  33.181 -12.186  1.00 52.70           H  
ATOM    719  CA  ASP A  44      -0.697  31.639 -11.400  1.00 52.70           C  
ATOM    720  HA  ASP A  44      -0.355  31.423 -10.388  1.00 52.70           H  
ATOM    721  C   ASP A  44       0.546  31.555 -12.319  1.00 52.70           C  
ATOM    722  CB  ASP A  44      -1.781  30.593 -11.735  1.00 52.70           C  
ATOM    723  HB2 ASP A  44      -2.588  30.690 -11.009  1.00 52.70           H  
ATOM    724  HB3 ASP A  44      -1.359  29.595 -11.617  1.00 52.70           H  
ATOM    725  O   ASP A  44       0.969  32.541 -12.933  1.00 52.70           O  
ATOM    726  CG  ASP A  44      -2.363  30.712 -13.151  1.00 52.70           C  
ATOM    727  OD1 ASP A  44      -1.586  31.017 -14.085  1.00 52.70           O  
ATOM    728  OD2 ASP A  44      -3.578  30.478 -13.306  1.00 52.70           O  
ATOM    729  N   SER A  45       1.142  30.362 -12.422  1.00 50.53           N  
ATOM    730  H   SER A  45       0.788  29.598 -11.864  1.00 50.53           H  
ATOM    731  CA  SER A  45       2.308  30.083 -13.275  1.00 50.53           C  
ATOM    732  HA  SER A  45       3.159  30.675 -12.939  1.00 50.53           H  
ATOM    733  C   SER A  45       2.094  30.412 -14.756  1.00 50.53           C  
ATOM    734  CB  SER A  45       2.710  28.612 -13.145  1.00 50.53           C  
ATOM    735  HB2 SER A  45       1.917  27.979 -13.543  1.00 50.53           H  
ATOM    736  HB3 SER A  45       3.622  28.439 -13.716  1.00 50.53           H  
ATOM    737  O   SER A  45       3.021  30.889 -15.414  1.00 50.53           O  
ATOM    738  OG  SER A  45       2.936  28.286 -11.785  1.00 50.53           O  
ATOM    739  HG  SER A  45       3.316  27.406 -11.741  1.00 50.53           H  
ATOM    740  N   LEU A  46       0.890  30.188 -15.290  1.00 49.55           N  
ATOM    741  H   LEU A  46       0.111  30.014 -14.671  1.00 49.55           H  
ATOM    742  CA  LEU A  46       0.585  30.408 -16.703  1.00 49.55           C  
ATOM    743  HA  LEU A  46       1.434  30.068 -17.297  1.00 49.55           H  
ATOM    744  C   LEU A  46       0.386  31.899 -16.988  1.00 49.55           C  
ATOM    745  CB  LEU A  46      -0.654  29.571 -17.072  1.00 49.55           C  
ATOM    746  HB2 LEU A  46      -0.454  28.525 -16.840  1.00 49.55           H  
ATOM    747  HB3 LEU A  46      -1.492  29.894 -16.454  1.00 49.55           H  
ATOM    748  O   LEU A  46       0.973  32.438 -17.928  1.00 49.55           O  
ATOM    749  CG  LEU A  46      -1.071  29.682 -18.549  1.00 49.55           C  
ATOM    750  HG  LEU A  46      -1.261  30.726 -18.800  1.00 49.55           H  
ATOM    751  CD1 LEU A  46      -0.002  29.129 -19.495  1.00 49.55           C  
ATOM    752 HD11 LEU A  46       0.899  29.738 -19.437  1.00 49.55           H  
ATOM    753 HD12 LEU A  46      -0.368  29.164 -20.521  1.00 49.55           H  
ATOM    754 HD13 LEU A  46       0.237  28.098 -19.232  1.00 49.55           H  
ATOM    755  CD2 LEU A  46      -2.364  28.899 -18.778  1.00 49.55           C  
ATOM    756 HD21 LEU A  46      -2.686  29.017 -19.813  1.00 49.55           H  
ATOM    757 HD22 LEU A  46      -2.203  27.841 -18.566  1.00 49.55           H  
ATOM    758 HD23 LEU A  46      -3.143  29.282 -18.120  1.00 49.55           H  
ATOM    759  N   ILE A  47      -0.391  32.579 -16.143  1.00 62.50           N  
ATOM    760  H   ILE A  47      -0.830  32.063 -15.393  1.00 62.50           H  
ATOM    761  CA  ILE A  47      -0.636  34.021 -16.241  1.00 62.50           C  
ATOM    762  HA  ILE A  47      -1.003  34.240 -17.243  1.00 62.50           H  
ATOM    763  C   ILE A  47       0.676  34.794 -16.063  1.00 62.50           C  
ATOM    764  CB  ILE A  47      -1.721  34.445 -15.225  1.00 62.50           C  
ATOM    765  HB  ILE A  47      -1.421  34.107 -14.233  1.00 62.50           H  
ATOM    766  O   ILE A  47       0.928  35.746 -16.806  1.00 62.50           O  
ATOM    767  CG1 ILE A  47      -3.079  33.798 -15.583  1.00 62.50           C  
ATOM    768 HG12 ILE A  47      -3.465  34.242 -16.501  1.00 62.50           H  
ATOM    769 HG13 ILE A  47      -2.939  32.732 -15.765  1.00 62.50           H  
ATOM    770  CG2 ILE A  47      -1.867  35.977 -15.199  1.00 62.50           C  
ATOM    771 HG21 ILE A  47      -1.998  36.361 -16.211  1.00 62.50           H  
ATOM    772 HG22 ILE A  47      -2.725  36.266 -14.592  1.00 62.50           H  
ATOM    773 HG23 ILE A  47      -0.983  36.422 -14.742  1.00 62.50           H  
ATOM    774  CD1 ILE A  47      -4.138  33.918 -14.480  1.00 62.50           C  
ATOM    775 HD11 ILE A  47      -5.016  33.336 -14.764  1.00 62.50           H  
ATOM    776 HD12 ILE A  47      -4.444  34.954 -14.334  1.00 62.50           H  
ATOM    777 HD13 ILE A  47      -3.743  33.513 -13.549  1.00 62.50           H  
ATOM    778  N   GLY A  48       1.545  34.360 -15.144  1.00 67.56           N  
ATOM    779  H   GLY A  48       1.275  33.592 -14.547  1.00 67.56           H  
ATOM    780  CA  GLY A  48       2.881  34.927 -14.983  1.00 67.56           C  
ATOM    781  HA2 GLY A  48       3.381  34.428 -14.152  1.00 67.56           H  
ATOM    782  HA3 GLY A  48       2.787  35.986 -14.744  1.00 67.56           H  
ATOM    783  C   GLY A  48       3.737  34.779 -16.246  1.00 67.56           C  
ATOM    784  O   GLY A  48       4.279  35.768 -16.744  1.00 67.56           O  
ATOM    785  N   LEU A  49       3.808  33.584 -16.842  1.00 66.40           N  
ATOM    786  H   LEU A  49       3.337  32.791 -16.432  1.00 66.40           H  
ATOM    787  CA  LEU A  49       4.585  33.392 -18.071  1.00 66.40           C  
ATOM    788  HA  LEU A  49       5.600  33.735 -17.872  1.00 66.40           H  
ATOM    789  C   LEU A  49       4.037  34.229 -19.245  1.00 66.40           C  
ATOM    790  CB  LEU A  49       4.632  31.898 -18.423  1.00 66.40           C  
ATOM    791  HB2 LEU A  49       4.667  31.296 -17.515  1.00 66.40           H  
ATOM    792  HB3 LEU A  49       3.718  31.634 -18.956  1.00 66.40           H  
ATOM    793  O   LEU A  49       4.806  34.872 -19.963  1.00 66.40           O  
ATOM    794  CG  LEU A  49       5.866  31.570 -19.284  1.00 66.40           C  
ATOM    795  HG  LEU A  49       6.098  32.409 -19.940  1.00 66.40           H  
ATOM    796  CD1 LEU A  49       7.085  31.279 -18.403  1.00 66.40           C  
ATOM    797 HD11 LEU A  49       7.306  32.138 -17.770  1.00 66.40           H  
ATOM    798 HD12 LEU A  49       7.950  31.069 -19.032  1.00 66.40           H  
ATOM    799 HD13 LEU A  49       6.889  30.411 -17.773  1.00 66.40           H  
ATOM    800  CD2 LEU A  49       5.590  30.359 -20.164  1.00 66.40           C  
ATOM    801 HD21 LEU A  49       6.480  30.097 -20.737  1.00 66.40           H  
ATOM    802 HD22 LEU A  49       5.311  29.508 -19.545  1.00 66.40           H  
ATOM    803 HD23 LEU A  49       4.774  30.574 -20.854  1.00 66.40           H  
ATOM    804  N   GLU A  50       2.711  34.291 -19.411  1.00 67.63           N  
ATOM    805  H   GLU A  50       2.127  33.728 -18.810  1.00 67.63           H  
ATOM    806  CA  GLU A  50       2.069  35.151 -20.413  1.00 67.63           C  
ATOM    807  HA  GLU A  50       2.423  34.869 -21.404  1.00 67.63           H  
ATOM    808  C   GLU A  50       2.423  36.629 -20.220  1.00 67.63           C  
ATOM    809  CB  GLU A  50       0.536  35.027 -20.361  1.00 67.63           C  
ATOM    810  HB2 GLU A  50       0.201  34.815 -19.346  1.00 67.63           H  
ATOM    811  HB3 GLU A  50       0.135  36.004 -20.629  1.00 67.63           H  
ATOM    812  O   GLU A  50       2.785  37.316 -21.177  1.00 67.63           O  
ATOM    813  CG  GLU A  50      -0.033  33.975 -21.329  1.00 67.63           C  
ATOM    814  HG2 GLU A  50       0.582  33.957 -22.230  1.00 67.63           H  
ATOM    815  HG3 GLU A  50       0.024  32.993 -20.862  1.00 67.63           H  
ATOM    816  CD  GLU A  50      -1.478  34.291 -21.761  1.00 67.63           C  
ATOM    817  OE1 GLU A  50      -2.243  33.351 -22.054  1.00 67.63           O  
ATOM    818  OE2 GLU A  50      -1.812  35.498 -21.909  1.00 67.63           O  
ATOM    819  N   LEU A  51       2.317  37.138 -18.994  1.00 77.04           N  
ATOM    820  H   LEU A  51       2.020  36.526 -18.247  1.00 77.04           H  
ATOM    821  CA  LEU A  51       2.601  38.535 -18.682  1.00 77.04           C  
ATOM    822  HA  LEU A  51       2.021  39.173 -19.348  1.00 77.04           H  
ATOM    823  C   LEU A  51       4.066  38.884 -18.915  1.00 77.04           C  
ATOM    824  CB  LEU A  51       2.208  38.791 -17.228  1.00 77.04           C  
ATOM    825  HB2 LEU A  51       2.733  39.671 -16.856  1.00 77.04           H  
ATOM    826  HB3 LEU A  51       2.513  37.929 -16.636  1.00 77.04           H  
ATOM    827  O   LEU A  51       4.353  39.912 -19.528  1.00 77.04           O  
ATOM    828  CG  LEU A  51       0.709  39.007 -17.044  1.00 77.04           C  
ATOM    829  HG  LEU A  51       0.139  38.260 -17.598  1.00 77.04           H  
ATOM    830  CD1 LEU A  51       0.391  38.873 -15.559  1.00 77.04           C  
ATOM    831 HD11 LEU A  51       1.053  39.508 -14.972  1.00 77.04           H  
ATOM    832 HD12 LEU A  51       0.588  37.847 -15.248  1.00 77.04           H  
ATOM    833 HD13 LEU A  51      -0.655  39.110 -15.365  1.00 77.04           H  
ATOM    834  CD2 LEU A  51       0.320  40.399 -17.543  1.00 77.04           C  
ATOM    835 HD21 LEU A  51       0.541  40.507 -18.605  1.00 77.04           H  
ATOM    836 HD22 LEU A  51       0.865  41.158 -16.983  1.00 77.04           H  
ATOM    837 HD23 LEU A  51      -0.755  40.524 -17.410  1.00 77.04           H  
ATOM    838  N   ARG A  52       4.979  38.000 -18.505  1.00 75.41           N  
ATOM    839  H   ARG A  52       4.646  37.186 -18.010  1.00 75.41           H  
ATOM    840  CA  ARG A  52       6.415  38.102 -18.772  1.00 75.41           C  
ATOM    841  HA  ARG A  52       6.801  39.016 -18.322  1.00 75.41           H  
ATOM    842  C   ARG A  52       6.670  38.223 -20.278  1.00 75.41           C  
ATOM    843  CB  ARG A  52       7.079  36.895 -18.078  1.00 75.41           C  
ATOM    844  HB2 ARG A  52       6.587  35.973 -18.386  1.00 75.41           H  
ATOM    845  HB3 ARG A  52       6.909  37.002 -17.007  1.00 75.41           H  
ATOM    846  O   ARG A  52       7.331  39.165 -20.708  1.00 75.41           O  
ATOM    847  CG  ARG A  52       8.588  36.741 -18.287  1.00 75.41           C  
ATOM    848  HG2 ARG A  52       9.052  37.727 -18.295  1.00 75.41           H  
ATOM    849  HG3 ARG A  52       8.989  36.170 -17.449  1.00 75.41           H  
ATOM    850  CD  ARG A  52       8.906  35.987 -19.582  1.00 75.41           C  
ATOM    851  HD2 ARG A  52       8.608  36.592 -20.438  1.00 75.41           H  
ATOM    852  HD3 ARG A  52       8.341  35.055 -19.601  1.00 75.41           H  
ATOM    853  NE  ARG A  52      10.335  35.678 -19.710  1.00 75.41           N  
ATOM    854  HE  ARG A  52      10.957  35.958 -18.964  1.00 75.41           H  
ATOM    855  NH1 ARG A  52      10.229  34.958 -21.892  1.00 75.41           N  
ATOM    856 HH11 ARG A  52       9.222  34.915 -21.817  1.00 75.41           H  
ATOM    857 HH12 ARG A  52      10.519  35.485 -22.703  1.00 75.41           H  
ATOM    858  NH2 ARG A  52      12.190  35.185 -20.922  1.00 75.41           N  
ATOM    859 HH21 ARG A  52      12.724  35.754 -20.280  1.00 75.41           H  
ATOM    860 HH22 ARG A  52      12.546  35.095 -21.863  1.00 75.41           H  
ATOM    861  CZ  ARG A  52      10.904  35.259 -20.824  1.00 75.41           C  
ATOM    862  N   ASN A  53       6.064  37.357 -21.091  1.00 74.36           N  
ATOM    863  H   ASN A  53       5.544  36.600 -20.670  1.00 74.36           H  
ATOM    864  CA  ASN A  53       6.209  37.388 -22.552  1.00 74.36           C  
ATOM    865  HA  ASN A  53       7.270  37.396 -22.802  1.00 74.36           H  
ATOM    866  C   ASN A  53       5.596  38.654 -23.185  1.00 74.36           C  
ATOM    867  CB  ASN A  53       5.579  36.105 -23.126  1.00 74.36           C  
ATOM    868  HB2 ASN A  53       5.598  36.155 -24.215  1.00 74.36           H  
ATOM    869  HB3 ASN A  53       4.541  36.031 -22.803  1.00 74.36           H  
ATOM    870  O   ASN A  53       6.140  39.208 -24.141  1.00 74.36           O  
ATOM    871  CG  ASN A  53       6.311  34.835 -22.716  1.00 74.36           C  
ATOM    872  ND2 ASN A  53       5.704  33.686 -22.901  1.00 74.36           N  
ATOM    873 HD21 ASN A  53       6.189  32.869 -22.560  1.00 74.36           H  
ATOM    874 HD22 ASN A  53       4.746  33.648 -23.219  1.00 74.36           H  
ATOM    875  OD1 ASN A  53       7.436  34.849 -22.241  1.00 74.36           O  
ATOM    876  N   ARG A  54       4.479  39.160 -22.643  1.00 80.93           N  
ATOM    877  H   ARG A  54       4.049  38.642 -21.889  1.00 80.93           H  
ATOM    878  CA  ARG A  54       3.870  40.425 -23.092  1.00 80.93           C  
ATOM    879  HA  ARG A  54       3.798  40.413 -24.179  1.00 80.93           H  
ATOM    880  C   ARG A  54       4.738  41.642 -22.746  1.00 80.93           C  
ATOM    881  CB  ARG A  54       2.462  40.580 -22.501  1.00 80.93           C  
ATOM    882  HB2 ARG A  54       2.529  40.497 -21.416  1.00 80.93           H  
ATOM    883  HB3 ARG A  54       2.102  41.578 -22.749  1.00 80.93           H  
ATOM    884  O   ARG A  54       4.765  42.583 -23.533  1.00 80.93           O  
ATOM    885  CG  ARG A  54       1.414  39.591 -23.039  1.00 80.93           C  
ATOM    886  HG2 ARG A  54       1.174  39.840 -24.072  1.00 80.93           H  
ATOM    887  HG3 ARG A  54       1.797  38.570 -23.018  1.00 80.93           H  
ATOM    888  CD  ARG A  54       0.152  39.692 -22.170  1.00 80.93           C  
ATOM    889  HD2 ARG A  54       0.439  39.534 -21.131  1.00 80.93           H  
ATOM    890  HD3 ARG A  54      -0.250  40.701 -22.263  1.00 80.93           H  
ATOM    891  NE  ARG A  54      -0.866  38.679 -22.518  1.00 80.93           N  
ATOM    892  HE  ARG A  54      -0.555  37.720 -22.586  1.00 80.93           H  
ATOM    893  NH1 ARG A  54      -2.757  39.975 -22.310  1.00 80.93           N  
ATOM    894 HH11 ARG A  54      -3.732  39.956 -22.046  1.00 80.93           H  
ATOM    895 HH12 ARG A  54      -2.160  40.738 -22.026  1.00 80.93           H  
ATOM    896  NH2 ARG A  54      -2.955  37.798 -22.659  1.00 80.93           N  
ATOM    897 HH21 ARG A  54      -3.954  37.861 -22.521  1.00 80.93           H  
ATOM    898 HH22 ARG A  54      -2.545  36.881 -22.552  1.00 80.93           H  
ATOM    899  CZ  ARG A  54      -2.178  38.824 -22.513  1.00 80.93           C  
ATOM    900  N   ILE A  55       5.449  41.626 -21.616  1.00 81.99           N  
ATOM    901  H   ILE A  55       5.342  40.830 -21.004  1.00 81.99           H  
ATOM    902  CA  ILE A  55       6.401  42.678 -21.219  1.00 81.99           C  
ATOM    903  HA  ILE A  55       5.913  43.648 -21.313  1.00 81.99           H  
ATOM    904  C   ILE A  55       7.605  42.703 -22.170  1.00 81.99           C  
ATOM    905  CB  ILE A  55       6.811  42.492 -19.739  1.00 81.99           C  
ATOM    906  HB  ILE A  55       7.088  41.449 -19.585  1.00 81.99           H  
ATOM    907  O   ILE A  55       7.946  43.775 -22.670  1.00 81.99           O  
ATOM    908  CG1 ILE A  55       5.613  42.833 -18.823  1.00 81.99           C  
ATOM    909 HG12 ILE A  55       4.688  42.448 -19.253  1.00 81.99           H  
ATOM    910 HG13 ILE A  55       5.507  43.915 -18.747  1.00 81.99           H  
ATOM    911  CG2 ILE A  55       8.020  43.362 -19.347  1.00 81.99           C  
ATOM    912 HG21 ILE A  55       8.896  43.096 -19.939  1.00 81.99           H  
ATOM    913 HG22 ILE A  55       8.282  43.195 -18.302  1.00 81.99           H  
ATOM    914 HG23 ILE A  55       7.788  44.416 -19.497  1.00 81.99           H  
ATOM    915  CD1 ILE A  55       5.747  42.236 -17.420  1.00 81.99           C  
ATOM    916 HD11 ILE A  55       5.867  41.154 -17.486  1.00 81.99           H  
ATOM    917 HD12 ILE A  55       6.609  42.662 -16.906  1.00 81.99           H  
ATOM    918 HD13 ILE A  55       4.842  42.455 -16.854  1.00 81.99           H  
ATOM    919  N   GLU A  56       8.189  41.542 -22.490  1.00 81.12           N  
ATOM    920  H   GLU A  56       7.892  40.701 -22.016  1.00 81.12           H  
ATOM    921  CA  GLU A  56       9.264  41.431 -23.492  1.00 81.12           C  
ATOM    922  HA  GLU A  56      10.133  41.998 -23.159  1.00 81.12           H  
ATOM    923  C   GLU A  56       8.834  42.011 -24.845  1.00 81.12           C  
ATOM    924  CB  GLU A  56       9.682  39.964 -23.689  1.00 81.12           C  
ATOM    925  HB2 GLU A  56      10.349  39.905 -24.550  1.00 81.12           H  
ATOM    926  HB3 GLU A  56       8.802  39.356 -23.902  1.00 81.12           H  
ATOM    927  O   GLU A  56       9.505  42.886 -25.397  1.00 81.12           O  
ATOM    928  CG  GLU A  56      10.411  39.395 -22.472  1.00 81.12           C  
ATOM    929  HG2 GLU A  56      11.186  40.097 -22.162  1.00 81.12           H  
ATOM    930  HG3 GLU A  56       9.705  39.298 -21.647  1.00 81.12           H  
ATOM    931  CD  GLU A  56      11.048  38.028 -22.750  1.00 81.12           C  
ATOM    932  OE1 GLU A  56      12.154  37.777 -22.220  1.00 81.12           O  
ATOM    933  OE2 GLU A  56      10.421  37.175 -23.420  1.00 81.12           O  
ATOM    934  N   ALA A  57       7.669  41.589 -25.348  1.00 82.93           N  
ATOM    935  H   ALA A  57       7.180  40.853 -24.857  1.00 82.93           H  
ATOM    936  CA  ALA A  57       7.134  42.045 -26.628  1.00 82.93           C  
ATOM    937  HA  ALA A  57       7.886  41.868 -27.397  1.00 82.93           H  
ATOM    938  C   ALA A  57       6.800  43.549 -26.652  1.00 82.93           C  
ATOM    939  CB  ALA A  57       5.896  41.200 -26.950  1.00 82.93           C  
ATOM    940  HB1 ALA A  57       5.504  41.484 -27.926  1.00 82.93           H  
ATOM    941  HB2 ALA A  57       6.167  40.145 -26.967  1.00 82.93           H  
ATOM    942  HB3 ALA A  57       5.130  41.360 -26.191  1.00 82.93           H  
ATOM    943  O   ALA A  57       6.962  44.200 -27.684  1.00 82.93           O  
ATOM    944  N   ALA A  58       6.329  44.108 -25.534  1.00 83.38           N  
ATOM    945  H   ALA A  58       6.184  43.520 -24.726  1.00 83.38           H  
ATOM    946  CA  ALA A  58       5.952  45.516 -25.434  1.00 83.38           C  
ATOM    947  HA  ALA A  58       5.410  45.802 -26.336  1.00 83.38           H  
ATOM    948  C   ALA A  58       7.156  46.465 -25.309  1.00 83.38           C  
ATOM    949  CB  ALA A  58       5.011  45.665 -24.239  1.00 83.38           C  
ATOM    950  HB1 ALA A  58       4.123  45.049 -24.382  1.00 83.38           H  
ATOM    951  HB2 ALA A  58       5.518  45.366 -23.321  1.00 83.38           H  
ATOM    952  HB3 ALA A  58       4.710  46.710 -24.156  1.00 83.38           H  
ATOM    953  O   ALA A  58       7.095  47.598 -25.789  1.00 83.38           O  
ATOM    954  N   LEU A  59       8.237  46.015 -24.665  1.00 79.89           N  
ATOM    955  H   LEU A  59       8.196  45.092 -24.257  1.00 79.89           H  
ATOM    956  CA  LEU A  59       9.421  46.834 -24.389  1.00 79.89           C  
ATOM    957  HA  LEU A  59       9.183  47.881 -24.580  1.00 79.89           H  
ATOM    958  C   LEU A  59      10.609  46.536 -25.318  1.00 79.89           C  
ATOM    959  CB  LEU A  59       9.772  46.702 -22.897  1.00 79.89           C  
ATOM    960  HB2 LEU A  59      10.690  47.256 -22.700  1.00 79.89           H  
ATOM    961  HB3 LEU A  59       9.952  45.649 -22.683  1.00 79.89           H  
ATOM    962  O   LEU A  59      11.538  47.339 -25.372  1.00 79.89           O  
ATOM    963  CG  LEU A  59       8.677  47.189 -21.930  1.00 79.89           C  
ATOM    964  HG  LEU A  59       7.775  46.592 -22.066  1.00 79.89           H  
ATOM    965  CD1 LEU A  59       9.153  47.000 -20.493  1.00 79.89           C  
ATOM    966 HD11 LEU A  59       8.351  47.266 -19.805  1.00 79.89           H  
ATOM    967 HD12 LEU A  59      10.032  47.614 -20.295  1.00 79.89           H  
ATOM    968 HD13 LEU A  59       9.408  45.951 -20.338  1.00 79.89           H  
ATOM    969  CD2 LEU A  59       8.314  48.665 -22.118  1.00 79.89           C  
ATOM    970 HD21 LEU A  59       7.852  48.808 -23.095  1.00 79.89           H  
ATOM    971 HD22 LEU A  59       9.208  49.282 -22.037  1.00 79.89           H  
ATOM    972 HD23 LEU A  59       7.591  48.959 -21.356  1.00 79.89           H  
ATOM    973  N   GLY A  60      10.575  45.438 -26.081  1.00 79.47           N  
ATOM    974  H   GLY A  60       9.821  44.780 -25.943  1.00 79.47           H  
ATOM    975  CA  GLY A  60      11.645  45.057 -27.011  1.00 79.47           C  
ATOM    976  HA2 GLY A  60      11.912  45.912 -27.633  1.00 79.47           H  
ATOM    977  HA3 GLY A  60      11.279  44.254 -27.651  1.00 79.47           H  
ATOM    978  C   GLY A  60      12.910  44.557 -26.308  1.00 79.47           C  
ATOM    979  O   GLY A  60      14.016  44.796 -26.788  1.00 79.47           O  
ATOM    980  N   ILE A  61      12.740  43.903 -25.160  1.00 82.15           N  
ATOM    981  H   ILE A  61      11.793  43.655 -24.909  1.00 82.15           H  
ATOM    982  CA  ILE A  61      13.802  43.438 -24.256  1.00 82.15           C  
ATOM    983  HA  ILE A  61      14.768  43.538 -24.752  1.00 82.15           H  
ATOM    984  C   ILE A  61      13.606  41.956 -23.926  1.00 82.15           C  
ATOM    985  CB  ILE A  61      13.832  44.278 -22.955  1.00 82.15           C  
ATOM    986  HB  ILE A  61      14.630  43.893 -22.320  1.00 82.15           H  
ATOM    987  O   ILE A  61      12.507  41.428 -24.085  1.00 82.15           O  
ATOM    988  CG1 ILE A  61      12.500  44.118 -22.194  1.00 82.15           C  
ATOM    989 HG12 ILE A  61      11.676  44.413 -22.845  1.00 82.15           H  
ATOM    990 HG13 ILE A  61      12.353  43.067 -21.945  1.00 82.15           H  
ATOM    991  CG2 ILE A  61      14.162  45.750 -23.257  1.00 82.15           C  
ATOM    992 HG21 ILE A  61      13.334  46.227 -23.781  1.00 82.15           H  
ATOM    993 HG22 ILE A  61      14.357  46.290 -22.330  1.00 82.15           H  
ATOM    994 HG23 ILE A  61      15.054  45.807 -23.881  1.00 82.15           H  
ATOM    995  CD1 ILE A  61      12.389  44.900 -20.890  1.00 82.15           C  
ATOM    996 HD11 ILE A  61      13.200  44.627 -20.215  1.00 82.15           H  
ATOM    997 HD12 ILE A  61      12.397  45.974 -21.076  1.00 82.15           H  
ATOM    998 HD13 ILE A  61      11.434  44.619 -20.445  1.00 82.15           H  
ATOM    999  N   THR A  62      14.645  41.317 -23.395  1.00 75.85           N  
ATOM   1000  H   THR A  62      15.513  41.819 -23.272  1.00 75.85           H  
ATOM   1001  CA  THR A  62      14.571  39.970 -22.812  1.00 75.85           C  
ATOM   1002  HA  THR A  62      13.613  39.518 -23.069  1.00 75.85           H  
ATOM   1003  C   THR A  62      14.669  40.072 -21.291  1.00 75.85           C  
ATOM   1004  CB  THR A  62      15.679  39.059 -23.360  1.00 75.85           C  
ATOM   1005  HB  THR A  62      16.639  39.384 -22.960  1.00 75.85           H  
ATOM   1006  O   THR A  62      15.480  40.844 -20.780  1.00 75.85           O  
ATOM   1007  CG2 THR A  62      15.464  37.586 -23.018  1.00 75.85           C  
ATOM   1008 HG21 THR A  62      14.501  37.249 -23.403  1.00 75.85           H  
ATOM   1009 HG22 THR A  62      15.478  37.448 -21.937  1.00 75.85           H  
ATOM   1010 HG23 THR A  62      16.263  36.985 -23.451  1.00 75.85           H  
ATOM   1011  OG1 THR A  62      15.739  39.120 -24.766  1.00 75.85           O  
ATOM   1012  HG1 THR A  62      15.515  38.243 -25.087  1.00 75.85           H  
ATOM   1013  N   VAL A  63      13.861  39.303 -20.563  1.00 72.75           N  
ATOM   1014  H   VAL A  63      13.241  38.677 -21.056  1.00 72.75           H  
ATOM   1015  CA  VAL A  63      13.759  39.347 -19.092  1.00 72.75           C  
ATOM   1016  HA  VAL A  63      14.637  39.863 -18.704  1.00 72.75           H  
ATOM   1017  C   VAL A  63      13.733  37.934 -18.488  1.00 72.75           C  
ATOM   1018  CB  VAL A  63      12.516  40.143 -18.643  1.00 72.75           C  
ATOM   1019  HB  VAL A  63      12.549  40.233 -17.557  1.00 72.75           H  
ATOM   1020  O   VAL A  63      13.355  36.983 -19.177  1.00 72.75           O  
ATOM   1021  CG1 VAL A  63      12.492  41.570 -19.201  1.00 72.75           C  
ATOM   1022 HG11 VAL A  63      13.438  42.067 -18.986  1.00 72.75           H  
ATOM   1023 HG12 VAL A  63      12.333  41.541 -20.279  1.00 72.75           H  
ATOM   1024 HG13 VAL A  63      11.683  42.133 -18.737  1.00 72.75           H  
ATOM   1025  CG2 VAL A  63      11.218  39.416 -19.010  1.00 72.75           C  
ATOM   1026 HG21 VAL A  63      10.372  40.103 -19.043  1.00 72.75           H  
ATOM   1027 HG22 VAL A  63      11.034  38.644 -18.262  1.00 72.75           H  
ATOM   1028 HG23 VAL A  63      11.309  38.934 -19.983  1.00 72.75           H  
ATOM   1029  N   PRO A  64      14.088  37.743 -17.203  1.00 62.09           N  
ATOM   1030  CA  PRO A  64      14.002  36.433 -16.553  1.00 62.09           C  
ATOM   1031  HA  PRO A  64      14.716  35.763 -17.032  1.00 62.09           H  
ATOM   1032  C   PRO A  64      12.594  35.823 -16.637  1.00 62.09           C  
ATOM   1033  CB  PRO A  64      14.429  36.667 -15.099  1.00 62.09           C  
ATOM   1034  HB2 PRO A  64      13.561  36.905 -14.484  1.00 62.09           H  
ATOM   1035  HB3 PRO A  64      14.959  35.807 -14.690  1.00 62.09           H  
ATOM   1036  O   PRO A  64      11.595  36.537 -16.554  1.00 62.09           O  
ATOM   1037  CG  PRO A  64      15.332  37.897 -15.192  1.00 62.09           C  
ATOM   1038  HG2 PRO A  64      16.330  37.599 -15.512  1.00 62.09           H  
ATOM   1039  HG3 PRO A  64      15.375  38.442 -14.249  1.00 62.09           H  
ATOM   1040  CD  PRO A  64      14.664  38.721 -16.291  1.00 62.09           C  
ATOM   1041  HD2 PRO A  64      15.406  39.352 -16.780  1.00 62.09           H  
ATOM   1042  HD3 PRO A  64      13.870  39.330 -15.859  1.00 62.09           H  
ATOM   1043  N   ALA A  65      12.482  34.497 -16.760  1.00 55.73           N  
ATOM   1044  H   ALA A  65      13.315  33.934 -16.858  1.00 55.73           H  
ATOM   1045  CA  ALA A  65      11.182  33.812 -16.705  1.00 55.73           C  
ATOM   1046  HA  ALA A  65      10.537  34.197 -17.495  1.00 55.73           H  
ATOM   1047  C   ALA A  65      10.460  34.061 -15.365  1.00 55.73           C  
ATOM   1048  CB  ALA A  65      11.408  32.318 -16.961  1.00 55.73           C  
ATOM   1049  HB1 ALA A  65      11.872  32.171 -17.936  1.00 55.73           H  
ATOM   1050  HB2 ALA A  65      12.047  31.891 -16.188  1.00 55.73           H  
ATOM   1051  HB3 ALA A  65      10.450  31.798 -16.951  1.00 55.73           H  
ATOM   1052  O   ALA A  65       9.242  34.213 -15.321  1.00 55.73           O  
ATOM   1053  N   THR A  66      11.230  34.201 -14.284  1.00 56.37           N  
ATOM   1054  H   THR A  66      12.227  34.072 -14.381  1.00 56.37           H  
ATOM   1055  CA  THR A  66      10.753  34.484 -12.926  1.00 56.37           C  
ATOM   1056  HA  THR A  66       9.839  33.913 -12.764  1.00 56.37           H  
ATOM   1057  C   THR A  66      10.426  35.958 -12.658  1.00 56.37           C  
ATOM   1058  CB  THR A  66      11.783  34.006 -11.892  1.00 56.37           C  
ATOM   1059  HB  THR A  66      11.473  34.306 -10.891  1.00 56.37           H  
ATOM   1060  O   THR A  66      10.069  36.276 -11.526  1.00 56.37           O  
ATOM   1061  CG2 THR A  66      11.957  32.487 -11.910  1.00 56.37           C  
ATOM   1062 HG21 THR A  66      10.997  32.006 -11.723  1.00 56.37           H  
ATOM   1063 HG22 THR A  66      12.344  32.155 -12.873  1.00 56.37           H  
ATOM   1064 HG23 THR A  66      12.655  32.191 -11.127  1.00 56.37           H  
ATOM   1065  OG1 THR A  66      13.032  34.587 -12.193  1.00 56.37           O  
ATOM   1066  HG1 THR A  66      13.480  34.750 -11.359  1.00 56.37           H  
ATOM   1067  N   LEU A  67      10.510  36.864 -13.649  1.00 68.49           N  
ATOM   1068  H   LEU A  67      10.768  36.531 -14.567  1.00 68.49           H  
ATOM   1069  CA  LEU A  67      10.432  38.328 -13.461  1.00 68.49           C  
ATOM   1070  HA  LEU A  67      11.370  38.661 -13.017  1.00 68.49           H  
ATOM   1071  C   LEU A  67       9.300  38.777 -12.521  1.00 68.49           C  
ATOM   1072  CB  LEU A  67      10.260  39.001 -14.842  1.00 68.49           C  
ATOM   1073  HB2 LEU A  67       9.344  38.621 -15.295  1.00 68.49           H  
ATOM   1074  HB3 LEU A  67      11.095  38.721 -15.484  1.00 68.49           H  
ATOM   1075  O   LEU A  67       9.518  39.621 -11.660  1.00 68.49           O  
ATOM   1076  CG  LEU A  67      10.191  40.543 -14.802  1.00 68.49           C  
ATOM   1077  HG  LEU A  67       9.519  40.872 -14.010  1.00 68.49           H  
ATOM   1078  CD1 LEU A  67      11.571  41.163 -14.576  1.00 68.49           C  
ATOM   1079 HD11 LEU A  67      11.471  42.235 -14.407  1.00 68.49           H  
ATOM   1080 HD12 LEU A  67      12.052  40.719 -13.705  1.00 68.49           H  
ATOM   1081 HD13 LEU A  67      12.211  41.006 -15.444  1.00 68.49           H  
ATOM   1082  CD2 LEU A  67       9.645  41.081 -16.121  1.00 68.49           C  
ATOM   1083 HD21 LEU A  67       9.687  42.170 -16.122  1.00 68.49           H  
ATOM   1084 HD22 LEU A  67       8.615  40.753 -16.260  1.00 68.49           H  
ATOM   1085 HD23 LEU A  67      10.263  40.717 -16.942  1.00 68.49           H  
ATOM   1086  N   LEU A  68       8.105  38.205 -12.669  1.00 74.98           N  
ATOM   1087  H   LEU A  68       8.016  37.482 -13.369  1.00 74.98           H  
ATOM   1088  CA  LEU A  68       6.907  38.590 -11.913  1.00 74.98           C  
ATOM   1089  HA  LEU A  68       6.913  39.669 -11.756  1.00 74.98           H  
ATOM   1090  C   LEU A  68       6.812  37.956 -10.521  1.00 74.98           C  
ATOM   1091  CB  LEU A  68       5.680  38.213 -12.741  1.00 74.98           C  
ATOM   1092  HB2 LEU A  68       5.696  37.134 -12.895  1.00 74.98           H  
ATOM   1093  HB3 LEU A  68       4.779  38.454 -12.177  1.00 74.98           H  
ATOM   1094  O   LEU A  68       5.999  38.385  -9.714  1.00 74.98           O  
ATOM   1095  CG  LEU A  68       5.613  38.932 -14.093  1.00 74.98           C  
ATOM   1096  HG  LEU A  68       6.553  38.818 -14.634  1.00 74.98           H  
ATOM   1097  CD1 LEU A  68       4.531  38.276 -14.911  1.00 74.98           C  
ATOM   1098 HD11 LEU A  68       4.593  38.656 -15.930  1.00 74.98           H  
ATOM   1099 HD12 LEU A  68       3.550  38.467 -14.477  1.00 74.98           H  
ATOM   1100 HD13 LEU A  68       4.720  37.202 -14.915  1.00 74.98           H  
ATOM   1101  CD2 LEU A  68       5.275  40.414 -13.985  1.00 74.98           C  
ATOM   1102 HD21 LEU A  68       4.317  40.542 -13.481  1.00 74.98           H  
ATOM   1103 HD22 LEU A  68       6.058  40.926 -13.426  1.00 74.98           H  
ATOM   1104 HD23 LEU A  68       5.216  40.850 -14.982  1.00 74.98           H  
ATOM   1105  N   TRP A  69       7.640  36.958 -10.223  1.00 66.41           N  
ATOM   1106  H   TRP A  69       8.290  36.652 -10.933  1.00 66.41           H  
ATOM   1107  CA  TRP A  69       7.841  36.455  -8.864  1.00 66.41           C  
ATOM   1108  HA  TRP A  69       6.946  36.635  -8.269  1.00 66.41           H  
ATOM   1109  C   TRP A  69       8.984  37.204  -8.168  1.00 66.41           C  
ATOM   1110  CB  TRP A  69       8.066  34.941  -8.915  1.00 66.41           C  
ATOM   1111  HB2 TRP A  69       8.337  34.597  -7.917  1.00 66.41           H  
ATOM   1112  HB3 TRP A  69       8.903  34.717  -9.578  1.00 66.41           H  
ATOM   1113  O   TRP A  69       8.916  37.442  -6.967  1.00 66.41           O  
ATOM   1114  CG  TRP A  69       6.863  34.169  -9.367  1.00 66.41           C  
ATOM   1115  CD1 TRP A  69       5.888  33.709  -8.550  1.00 66.41           C  
ATOM   1116  HD1 TRP A  69       5.876  33.830  -7.477  1.00 66.41           H  
ATOM   1117  CD2 TRP A  69       6.456  33.796 -10.723  1.00 66.41           C  
ATOM   1118  CE2 TRP A  69       5.208  33.112 -10.640  1.00 66.41           C  
ATOM   1119  CE3 TRP A  69       6.992  33.985 -12.016  1.00 66.41           C  
ATOM   1120  HE3 TRP A  69       7.918  34.532 -12.119  1.00 66.41           H  
ATOM   1121  NE1 TRP A  69       4.909  33.086  -9.297  1.00 66.41           N  
ATOM   1122  HE1 TRP A  69       4.081  32.667  -8.900  1.00 66.41           H  
ATOM   1123  CH2 TRP A  69       5.121  32.793 -13.037  1.00 66.41           C  
ATOM   1124  HH2 TRP A  69       4.627  32.405 -13.916  1.00 66.41           H  
ATOM   1125  CZ2 TRP A  69       4.531  32.645 -11.770  1.00 66.41           C  
ATOM   1126  HZ2 TRP A  69       3.563  32.183 -11.648  1.00 66.41           H  
ATOM   1127  CZ3 TRP A  69       6.348  33.471 -13.159  1.00 66.41           C  
ATOM   1128  HZ3 TRP A  69       6.793  33.601 -14.135  1.00 66.41           H  
ATOM   1129  N   THR A  70      10.001  37.637  -8.922  1.00 67.90           N  
ATOM   1130  H   THR A  70      10.036  37.339  -9.887  1.00 67.90           H  
ATOM   1131  CA  THR A  70      11.108  38.472  -8.426  1.00 67.90           C  
ATOM   1132  HA  THR A  70      11.463  38.059  -7.482  1.00 67.90           H  
ATOM   1133  C   THR A  70      10.675  39.916  -8.145  1.00 67.90           C  
ATOM   1134  CB  THR A  70      12.269  38.460  -9.435  1.00 67.90           C  
ATOM   1135  HB  THR A  70      11.960  38.964 -10.350  1.00 67.90           H  
ATOM   1136  O   THR A  70      11.078  40.492  -7.139  1.00 67.90           O  
ATOM   1137  CG2 THR A  70      13.533  39.127  -8.897  1.00 67.90           C  
ATOM   1138 HG21 THR A  70      13.351  40.188  -8.727  1.00 67.90           H  
ATOM   1139 HG22 THR A  70      13.836  38.664  -7.958  1.00 67.90           H  
ATOM   1140 HG23 THR A  70      14.336  39.030  -9.628  1.00 67.90           H  
ATOM   1141  OG1 THR A  70      12.627  37.130  -9.749  1.00 67.90           O  
ATOM   1142  HG1 THR A  70      12.863  36.703  -8.922  1.00 67.90           H  
ATOM   1143  N   TYR A  71       9.824  40.492  -8.998  1.00 76.88           N  
ATOM   1144  H   TYR A  71       9.576  39.982  -9.834  1.00 76.88           H  
ATOM   1145  CA  TYR A  71       9.273  41.842  -8.860  1.00 76.88           C  
ATOM   1146  HA  TYR A  71       9.606  42.278  -7.918  1.00 76.88           H  
ATOM   1147  C   TYR A  71       7.738  41.781  -8.838  1.00 76.88           C  
ATOM   1148  CB  TYR A  71       9.806  42.739  -9.986  1.00 76.88           C  
ATOM   1149  HB2 TYR A  71       9.410  43.743  -9.832  1.00 76.88           H  
ATOM   1150  HB3 TYR A  71       9.435  42.379 -10.945  1.00 76.88           H  
ATOM   1151  O   TYR A  71       7.096  42.131  -9.828  1.00 76.88           O  
ATOM   1152  CG  TYR A  71      11.315  42.827 -10.045  1.00 76.88           C  
ATOM   1153  CD1 TYR A  71      12.018  43.623  -9.121  1.00 76.88           C  
ATOM   1154  HD1 TYR A  71      11.479  44.198  -8.381  1.00 76.88           H  
ATOM   1155  CD2 TYR A  71      12.017  42.077 -11.004  1.00 76.88           C  
ATOM   1156  HD2 TYR A  71      11.467  41.462 -11.702  1.00 76.88           H  
ATOM   1157  CE1 TYR A  71      13.424  43.654  -9.142  1.00 76.88           C  
ATOM   1158  HE1 TYR A  71      13.961  44.254  -8.422  1.00 76.88           H  
ATOM   1159  CE2 TYR A  71      13.422  42.113 -11.039  1.00 76.88           C  
ATOM   1160  HE2 TYR A  71      13.970  41.546 -11.777  1.00 76.88           H  
ATOM   1161  OH  TYR A  71      15.486  42.903 -10.111  1.00 76.88           O  
ATOM   1162  HH  TYR A  71      15.843  43.441  -9.400  1.00 76.88           H  
ATOM   1163  CZ  TYR A  71      14.128  42.892 -10.099  1.00 76.88           C  
ATOM   1164  N   PRO A  72       7.123  41.327  -7.730  1.00 74.34           N  
ATOM   1165  CA  PRO A  72       5.717  40.922  -7.700  1.00 74.34           C  
ATOM   1166  HA  PRO A  72       5.494  40.336  -8.591  1.00 74.34           H  
ATOM   1167  C   PRO A  72       4.700  42.066  -7.705  1.00 74.34           C  
ATOM   1168  CB  PRO A  72       5.592  40.016  -6.467  1.00 74.34           C  
ATOM   1169  HB2 PRO A  72       5.873  38.999  -6.736  1.00 74.34           H  
ATOM   1170  HB3 PRO A  72       4.594  40.025  -6.028  1.00 74.34           H  
ATOM   1171  O   PRO A  72       3.516  41.808  -7.534  1.00 74.34           O  
ATOM   1172  CG  PRO A  72       6.635  40.596  -5.515  1.00 74.34           C  
ATOM   1173  HG2 PRO A  72       6.961  39.865  -4.776  1.00 74.34           H  
ATOM   1174  HG3 PRO A  72       6.242  41.490  -5.031  1.00 74.34           H  
ATOM   1175  CD  PRO A  72       7.765  40.973  -6.470  1.00 74.34           C  
ATOM   1176  HD2 PRO A  72       8.406  40.104  -6.617  1.00 74.34           H  
ATOM   1177  HD3 PRO A  72       8.343  41.804  -6.065  1.00 74.34           H  
ATOM   1178  N   THR A  73       5.117  43.321  -7.877  1.00 82.04           N  
ATOM   1179  H   THR A  73       6.071  43.461  -8.179  1.00 82.04           H  
ATOM   1180  CA  THR A  73       4.231  44.496  -7.867  1.00 82.04           C  
ATOM   1181  HA  THR A  73       3.199  44.167  -7.987  1.00 82.04           H  
ATOM   1182  C   THR A  73       4.560  45.419  -9.037  1.00 82.04           C  
ATOM   1183  CB  THR A  73       4.316  45.273  -6.543  1.00 82.04           C  
ATOM   1184  HB  THR A  73       3.506  46.002  -6.532  1.00 82.04           H  
ATOM   1185  O   THR A  73       5.693  45.424  -9.524  1.00 82.04           O  
ATOM   1186  CG2 THR A  73       4.182  44.402  -5.296  1.00 82.04           C  
ATOM   1187 HG21 THR A  73       3.235  43.862  -5.335  1.00 82.04           H  
ATOM   1188 HG22 THR A  73       4.191  45.028  -4.404  1.00 82.04           H  
ATOM   1189 HG23 THR A  73       4.997  43.681  -5.231  1.00 82.04           H  
ATOM   1190  OG1 THR A  73       5.545  45.954  -6.411  1.00 82.04           O  
ATOM   1191  HG1 THR A  73       6.020  45.494  -5.714  1.00 82.04           H  
ATOM   1192  N   VAL A  74       3.599  46.230  -9.497  1.00 88.28           N  
ATOM   1193  H   VAL A  74       2.700  46.223  -9.038  1.00 88.28           H  
ATOM   1194  CA  VAL A  74       3.809  47.139 -10.645  1.00 88.28           C  
ATOM   1195  HA  VAL A  74       4.074  46.541 -11.517  1.00 88.28           H  
ATOM   1196  C   VAL A  74       4.960  48.110 -10.392  1.00 88.28           C  
ATOM   1197  CB  VAL A  74       2.544  47.953 -10.977  1.00 88.28           C  
ATOM   1198  HB  VAL A  74       2.291  48.591 -10.130  1.00 88.28           H  
ATOM   1199  O   VAL A  74       5.776  48.334 -11.285  1.00 88.28           O  
ATOM   1200  CG1 VAL A  74       2.737  48.840 -12.213  1.00 88.28           C  
ATOM   1201 HG11 VAL A  74       3.486  49.605 -12.010  1.00 88.28           H  
ATOM   1202 HG12 VAL A  74       3.057  48.233 -13.059  1.00 88.28           H  
ATOM   1203 HG13 VAL A  74       1.805  49.346 -12.466  1.00 88.28           H  
ATOM   1204  CG2 VAL A  74       1.364  47.041 -11.275  1.00 88.28           C  
ATOM   1205 HG21 VAL A  74       1.647  46.350 -12.069  1.00 88.28           H  
ATOM   1206 HG22 VAL A  74       0.520  47.644 -11.610  1.00 88.28           H  
ATOM   1207 HG23 VAL A  74       1.068  46.491 -10.382  1.00 88.28           H  
ATOM   1208  N   ALA A  75       5.050  48.659  -9.178  1.00 81.01           N  
ATOM   1209  H   ALA A  75       4.363  48.414  -8.479  1.00 81.01           H  
ATOM   1210  CA  ALA A  75       6.108  49.591  -8.810  1.00 81.01           C  
ATOM   1211  HA  ALA A  75       6.100  50.426  -9.511  1.00 81.01           H  
ATOM   1212  C   ALA A  75       7.492  48.926  -8.898  1.00 81.01           C  
ATOM   1213  CB  ALA A  75       5.810  50.139  -7.412  1.00 81.01           C  
ATOM   1214  HB1 ALA A  75       5.756  49.324  -6.690  1.00 81.01           H  
ATOM   1215  HB2 ALA A  75       4.860  50.673  -7.425  1.00 81.01           H  
ATOM   1216  HB3 ALA A  75       6.598  50.833  -7.119  1.00 81.01           H  
ATOM   1217  O   ALA A  75       8.369  49.438  -9.597  1.00 81.01           O  
ATOM   1218  N   ALA A  76       7.664  47.755  -8.270  1.00 83.88           N  
ATOM   1219  H   ALA A  76       6.880  47.348  -7.781  1.00 83.88           H  
ATOM   1220  CA  ALA A  76       8.924  47.007  -8.290  1.00 83.88           C  
ATOM   1221  HA  ALA A  76       9.717  47.640  -7.893  1.00 83.88           H  
ATOM   1222  C   ALA A  76       9.329  46.597  -9.717  1.00 83.88           C  
ATOM   1223  CB  ALA A  76       8.766  45.783  -7.377  1.00 83.88           C  
ATOM   1224  HB1 ALA A  76       7.987  45.124  -7.760  1.00 83.88           H  
ATOM   1225  HB2 ALA A  76       8.505  46.105  -6.368  1.00 83.88           H  
ATOM   1226  HB3 ALA A  76       9.707  45.235  -7.333  1.00 83.88           H  
ATOM   1227  O   ALA A  76      10.479  46.773 -10.120  1.00 83.88           O  
ATOM   1228  N   LEU A  77       8.359  46.111 -10.495  1.00 90.45           N  
ATOM   1229  H   LEU A  77       7.445  45.978 -10.087  1.00 90.45           H  
ATOM   1230  CA  LEU A  77       8.539  45.696 -11.882  1.00 90.45           C  
ATOM   1231  HA  LEU A  77       9.325  44.942 -11.926  1.00 90.45           H  
ATOM   1232  C   LEU A  77       8.967  46.871 -12.774  1.00 90.45           C  
ATOM   1233  CB  LEU A  77       7.202  45.072 -12.315  1.00 90.45           C  
ATOM   1234  HB2 LEU A  77       6.968  44.248 -11.640  1.00 90.45           H  
ATOM   1235  HB3 LEU A  77       6.420  45.823 -12.206  1.00 90.45           H  
ATOM   1236  O   LEU A  77       9.887  46.741 -13.576  1.00 90.45           O  
ATOM   1237  CG  LEU A  77       7.159  44.543 -13.750  1.00 90.45           C  
ATOM   1238  HG  LEU A  77       7.392  45.351 -14.444  1.00 90.45           H  
ATOM   1239  CD1 LEU A  77       8.137  43.395 -13.964  1.00 90.45           C  
ATOM   1240 HD11 LEU A  77       9.162  43.760 -13.909  1.00 90.45           H  
ATOM   1241 HD12 LEU A  77       7.984  42.628 -13.205  1.00 90.45           H  
ATOM   1242 HD13 LEU A  77       7.966  42.964 -14.951  1.00 90.45           H  
ATOM   1243  CD2 LEU A  77       5.743  44.057 -14.054  1.00 90.45           C  
ATOM   1244 HD21 LEU A  77       5.483  43.236 -13.386  1.00 90.45           H  
ATOM   1245 HD22 LEU A  77       5.682  43.717 -15.088  1.00 90.45           H  
ATOM   1246 HD23 LEU A  77       5.032  44.871 -13.910  1.00 90.45           H  
ATOM   1247  N   SER A  78       8.336  48.037 -12.619  1.00 88.04           N  
ATOM   1248  H   SER A  78       7.580  48.086 -11.952  1.00 88.04           H  
ATOM   1249  CA  SER A  78       8.633  49.217 -13.437  1.00 88.04           C  
ATOM   1250  HA  SER A  78       8.588  48.924 -14.486  1.00 88.04           H  
ATOM   1251  C   SER A  78      10.025  49.805 -13.199  1.00 88.04           C  
ATOM   1252  CB  SER A  78       7.581  50.295 -13.208  1.00 88.04           C  
ATOM   1253  HB2 SER A  78       7.667  51.043 -13.996  1.00 88.04           H  
ATOM   1254  HB3 SER A  78       6.587  49.850 -13.258  1.00 88.04           H  
ATOM   1255  O   SER A  78      10.669  50.213 -14.164  1.00 88.04           O  
ATOM   1256  OG  SER A  78       7.747  50.934 -11.960  1.00 88.04           O  
ATOM   1257  HG  SER A  78       7.731  50.294 -11.245  1.00 88.04           H  
ATOM   1258  N   GLY A  79      10.501  49.823 -11.948  1.00 80.07           N  
ATOM   1259  H   GLY A  79       9.908  49.494 -11.199  1.00 80.07           H  
ATOM   1260  CA  GLY A  79      11.837  50.316 -11.613  1.00 80.07           C  
ATOM   1261  HA2 GLY A  79      11.944  51.352 -11.936  1.00 80.07           H  
ATOM   1262  HA3 GLY A  79      11.987  50.264 -10.535  1.00 80.07           H  
ATOM   1263  C   GLY A  79      12.909  49.473 -12.298  1.00 80.07           C  
ATOM   1264  O   GLY A  79      13.700  49.993 -13.080  1.00 80.07           O  
ATOM   1265  N   ASN A  80      12.841  48.149 -12.119  1.00 81.93           N  
ATOM   1266  H   ASN A  80      12.128  47.777 -11.507  1.00 81.93           H  
ATOM   1267  CA  ASN A  80      13.762  47.215 -12.764  1.00 81.93           C  
ATOM   1268  HA  ASN A  80      14.776  47.439 -12.430  1.00 81.93           H  
ATOM   1269  C   ASN A  80      13.763  47.339 -14.300  1.00 81.93           C  
ATOM   1270  CB  ASN A  80      13.374  45.794 -12.324  1.00 81.93           C  
ATOM   1271  HB2 ASN A  80      13.523  45.689 -11.249  1.00 81.93           H  
ATOM   1272  HB3 ASN A  80      12.324  45.607 -12.547  1.00 81.93           H  
ATOM   1273  O   ASN A  80      14.819  47.364 -14.932  1.00 81.93           O  
ATOM   1274  CG  ASN A  80      14.201  44.748 -13.043  1.00 81.93           C  
ATOM   1275  ND2 ASN A  80      15.483  44.689 -12.774  1.00 81.93           N  
ATOM   1276 HD21 ASN A  80      15.903  45.340 -12.126  1.00 81.93           H  
ATOM   1277 HD22 ASN A  80      16.015  43.995 -13.278  1.00 81.93           H  
ATOM   1278  OD1 ASN A  80      13.718  44.002 -13.878  1.00 81.93           O  
ATOM   1279  N   LEU A  81      12.581  47.456 -14.906  1.00 86.78           N  
ATOM   1280  H   LEU A  81      11.745  47.397 -14.342  1.00 86.78           H  
ATOM   1281  CA  LEU A  81      12.447  47.585 -16.356  1.00 86.78           C  
ATOM   1282  HA  LEU A  81      13.053  46.813 -16.831  1.00 86.78           H  
ATOM   1283  C   LEU A  81      12.977  48.925 -16.895  1.00 86.78           C  
ATOM   1284  CB  LEU A  81      10.973  47.361 -16.715  1.00 86.78           C  
ATOM   1285  HB2 LEU A  81      10.372  47.991 -16.060  1.00 86.78           H  
ATOM   1286  HB3 LEU A  81      10.807  47.673 -17.746  1.00 86.78           H  
ATOM   1287  O   LEU A  81      13.420  48.979 -18.041  1.00 86.78           O  
ATOM   1288  CG  LEU A  81      10.501  45.903 -16.555  1.00 86.78           C  
ATOM   1289  HG  LEU A  81      10.748  45.517 -15.566  1.00 86.78           H  
ATOM   1290  CD1 LEU A  81       8.988  45.859 -16.752  1.00 86.78           C  
ATOM   1291 HD11 LEU A  81       8.724  46.202 -17.752  1.00 86.78           H  
ATOM   1292 HD12 LEU A  81       8.629  44.840 -16.603  1.00 86.78           H  
ATOM   1293 HD13 LEU A  81       8.524  46.505 -16.006  1.00 86.78           H  
ATOM   1294  CD2 LEU A  81      11.118  44.983 -17.596  1.00 86.78           C  
ATOM   1295 HD21 LEU A  81      10.918  45.404 -18.582  1.00 86.78           H  
ATOM   1296 HD22 LEU A  81      12.193  44.899 -17.438  1.00 86.78           H  
ATOM   1297 HD23 LEU A  81      10.682  43.987 -17.518  1.00 86.78           H  
ATOM   1298  N   LEU A  82      12.975  49.997 -16.097  1.00 79.50           N  
ATOM   1299  H   LEU A  82      12.623  49.899 -15.155  1.00 79.50           H  
ATOM   1300  CA  LEU A  82      13.587  51.273 -16.479  1.00 79.50           C  
ATOM   1301  HA  LEU A  82      13.258  51.507 -17.491  1.00 79.50           H  
ATOM   1302  C   LEU A  82      15.111  51.213 -16.530  1.00 79.50           C  
ATOM   1303  CB  LEU A  82      13.157  52.377 -15.502  1.00 79.50           C  
ATOM   1304  HB2 LEU A  82      14.003  53.032 -15.293  1.00 79.50           H  
ATOM   1305  HB3 LEU A  82      12.855  51.934 -14.553  1.00 79.50           H  
ATOM   1306  O   LEU A  82      15.700  51.758 -17.469  1.00 79.50           O  
ATOM   1307  CG  LEU A  82      12.018  53.229 -16.049  1.00 79.50           C  
ATOM   1308  HG  LEU A  82      11.188  52.591 -16.353  1.00 79.50           H  
ATOM   1309  CD1 LEU A  82      11.548  54.167 -14.949  1.00 79.50           C  
ATOM   1310 HD11 LEU A  82      12.397  54.694 -14.514  1.00 79.50           H  
ATOM   1311 HD12 LEU A  82      11.058  53.585 -14.168  1.00 79.50           H  
ATOM   1312 HD13 LEU A  82      10.857  54.895 -15.374  1.00 79.50           H  
ATOM   1313  CD2 LEU A  82      12.436  54.093 -17.244  1.00 79.50           C  
ATOM   1314 HD21 LEU A  82      12.884  53.482 -18.027  1.00 79.50           H  
ATOM   1315 HD22 LEU A  82      11.541  54.559 -17.657  1.00 79.50           H  
ATOM   1316 HD23 LEU A  82      13.155  54.846 -16.925  1.00 79.50           H  
ATOM   1317  N   ASP A  83      15.721  50.538 -15.555  1.00 74.02           N  
ATOM   1318  H   ASP A  83      15.167  50.207 -14.778  1.00 74.02           H  
ATOM   1319  CA  ASP A  83      17.168  50.334 -15.494  1.00 74.02           C  
ATOM   1320  HA  ASP A  83      17.669  51.302 -15.524  1.00 74.02           H  
ATOM   1321  C   ASP A  83      17.643  49.516 -16.705  1.00 74.02           C  
ATOM   1322  CB  ASP A  83      17.545  49.636 -14.174  1.00 74.02           C  
ATOM   1323  HB2 ASP A  83      17.017  48.685 -14.109  1.00 74.02           H  
ATOM   1324  HB3 ASP A  83      18.613  49.421 -14.193  1.00 74.02           H  
ATOM   1325  O   ASP A  83      18.585  49.910 -17.397  1.00 74.02           O  
ATOM   1326  CG  ASP A  83      17.250  50.465 -12.916  1.00 74.02           C  
ATOM   1327  OD1 ASP A  83      17.212  51.713 -13.026  1.00 74.02           O  
ATOM   1328  OD2 ASP A  83      17.094  49.828 -11.850  1.00 74.02           O  
ATOM   1329  N   ILE A  84      16.917  48.440 -17.043  1.00 78.48           N  
ATOM   1330  H   ILE A  84      16.170  48.175 -16.418  1.00 78.48           H  
ATOM   1331  CA  ILE A  84      17.168  47.609 -18.237  1.00 78.48           C  
ATOM   1332  HA  ILE A  84      18.182  47.214 -18.173  1.00 78.48           H  
ATOM   1333  C   ILE A  84      17.102  48.434 -19.536  1.00 78.48           C  
ATOM   1334  CB  ILE A  84      16.179  46.412 -18.258  1.00 78.48           C  
ATOM   1335  HB  ILE A  84      15.170  46.798 -18.116  1.00 78.48           H  
ATOM   1336  O   ILE A  84      17.850  48.173 -20.478  1.00 78.48           O  
ATOM   1337  CG1 ILE A  84      16.504  45.433 -17.104  1.00 78.48           C  
ATOM   1338 HG12 ILE A  84      17.441  44.918 -17.320  1.00 78.48           H  
ATOM   1339 HG13 ILE A  84      16.649  45.990 -16.178  1.00 78.48           H  
ATOM   1340  CG2 ILE A  84      16.215  45.653 -19.601  1.00 78.48           C  
ATOM   1341 HG21 ILE A  84      17.230  45.316 -19.812  1.00 78.48           H  
ATOM   1342 HG22 ILE A  84      15.877  46.298 -20.412  1.00 78.48           H  
ATOM   1343 HG23 ILE A  84      15.551  44.789 -19.578  1.00 78.48           H  
ATOM   1344  CD1 ILE A  84      15.414  44.386 -16.834  1.00 78.48           C  
ATOM   1345 HD11 ILE A  84      14.464  44.884 -16.640  1.00 78.48           H  
ATOM   1346 HD12 ILE A  84      15.308  43.703 -17.676  1.00 78.48           H  
ATOM   1347 HD13 ILE A  84      15.688  43.805 -15.953  1.00 78.48           H  
ATOM   1348  N   LEU A  85      16.238  49.453 -19.601  1.00 77.46           N  
ATOM   1349  H   LEU A  85      15.664  49.630 -18.789  1.00 77.46           H  
ATOM   1350  CA  LEU A  85      16.071  50.309 -20.782  1.00 77.46           C  
ATOM   1351  HA  LEU A  85      16.217  49.690 -21.667  1.00 77.46           H  
ATOM   1352  C   LEU A  85      17.123  51.429 -20.905  1.00 77.46           C  
ATOM   1353  CB  LEU A  85      14.630  50.851 -20.796  1.00 77.46           C  
ATOM   1354  HB2 LEU A  85      14.408  51.263 -19.812  1.00 77.46           H  
ATOM   1355  HB3 LEU A  85      14.556  51.664 -21.518  1.00 77.46           H  
ATOM   1356  O   LEU A  85      17.102  52.171 -21.891  1.00 77.46           O  
ATOM   1357  CG  LEU A  85      13.574  49.786 -21.154  1.00 77.46           C  
ATOM   1358  HG  LEU A  85      13.721  48.882 -20.562  1.00 77.46           H  
ATOM   1359  CD1 LEU A  85      12.184  50.353 -20.867  1.00 77.46           C  
ATOM   1360 HD11 LEU A  85      11.428  49.614 -21.132  1.00 77.46           H  
ATOM   1361 HD12 LEU A  85      12.045  51.267 -21.443  1.00 77.46           H  
ATOM   1362 HD13 LEU A  85      12.099  50.568 -19.802  1.00 77.46           H  
ATOM   1363  CD2 LEU A  85      13.617  49.404 -22.637  1.00 77.46           C  
ATOM   1364 HD21 LEU A  85      14.565  48.919 -22.869  1.00 77.46           H  
ATOM   1365 HD22 LEU A  85      12.820  48.694 -22.859  1.00 77.46           H  
ATOM   1366 HD23 LEU A  85      13.500  50.288 -23.264  1.00 77.46           H  
ATOM   1367  N   GLY A  86      18.030  51.590 -19.933  1.00 68.32           N  
ATOM   1368  H   GLY A  86      17.997  50.956 -19.147  1.00 68.32           H  
ATOM   1369  CA  GLY A  86      19.143  52.550 -19.984  1.00 68.32           C  
ATOM   1370  HA2 GLY A  86      19.742  52.347 -20.872  1.00 68.32           H  
ATOM   1371  HA3 GLY A  86      19.768  52.391 -19.105  1.00 68.32           H  
ATOM   1372  C   GLY A  86      18.735  54.031 -20.010  1.00 68.32           C  
ATOM   1373  O   GLY A  86      19.575  54.912 -20.198  1.00 68.32           O  
ATOM   1374  N   THR A  87      17.449  54.340 -19.825  1.00 52.38           N  
ATOM   1375  H   THR A  87      16.811  53.569 -19.690  1.00 52.38           H  
ATOM   1376  CA  THR A  87      16.915  55.709 -19.842  1.00 52.38           C  
ATOM   1377  HA  THR A  87      17.530  56.288 -20.531  1.00 52.38           H  
ATOM   1378  C   THR A  87      17.076  56.413 -18.489  1.00 52.38           C  
ATOM   1379  CB  THR A  87      15.475  55.768 -20.390  1.00 52.38           C  
ATOM   1380  HB  THR A  87      15.037  56.733 -20.136  1.00 52.38           H  
ATOM   1381  O   THR A  87      16.096  56.898 -17.917  1.00 52.38           O  
ATOM   1382  CG2 THR A  87      15.440  55.659 -21.914  1.00 52.38           C  
ATOM   1383 HG21 THR A  87      16.014  56.474 -22.357  1.00 52.38           H  
ATOM   1384 HG22 THR A  87      14.407  55.711 -22.259  1.00 52.38           H  
ATOM   1385 HG23 THR A  87      15.872  54.707 -22.221  1.00 52.38           H  
ATOM   1386  OG1 THR A  87      14.639  54.750 -19.891  1.00 52.38           O  
ATOM   1387  HG1 THR A  87      14.898  54.554 -18.988  1.00 52.38           H  
ATOM   1388  N   GLU A  88      18.314  56.519 -17.997  1.00 42.19           N  
ATOM   1389  H   GLU A  88      19.063  56.070 -18.505  1.00 42.19           H  
ATOM   1390  CA  GLU A  88      18.653  57.251 -16.766  1.00 42.19           C  
ATOM   1391  HA  GLU A  88      18.072  56.820 -15.950  1.00 42.19           H  
ATOM   1392  C   GLU A  88      18.300  58.753 -16.826  1.00 42.19           C  
ATOM   1393  CB  GLU A  88      20.150  57.109 -16.409  1.00 42.19           C  
ATOM   1394  HB2 GLU A  88      20.451  57.995 -15.851  1.00 42.19           H  
ATOM   1395  HB3 GLU A  88      20.744  57.083 -17.322  1.00 42.19           H  
ATOM   1396  O   GLU A  88      18.234  59.391 -17.886  1.00 42.19           O  
ATOM   1397  CG  GLU A  88      20.488  55.896 -15.528  1.00 42.19           C  
ATOM   1398  HG2 GLU A  88      20.412  54.990 -16.130  1.00 42.19           H  
ATOM   1399  HG3 GLU A  88      19.752  55.841 -14.726  1.00 42.19           H  
ATOM   1400  CD  GLU A  88      21.900  56.001 -14.904  1.00 42.19           C  
ATOM   1401  OE1 GLU A  88      22.126  55.392 -13.843  1.00 42.19           O  
ATOM   1402  OE2 GLU A  88      22.779  56.722 -15.457  1.00 42.19           O  
ATOM   1403  N   VAL A  89      18.120  59.334 -15.636  1.00 38.19           N  
ATOM   1404  H   VAL A  89      18.203  58.740 -14.822  1.00 38.19           H  
ATOM   1405  CA  VAL A  89      17.857  60.758 -15.380  1.00 38.19           C  
ATOM   1406  HA  VAL A  89      17.351  61.172 -16.252  1.00 38.19           H  
ATOM   1407  C   VAL A  89      19.168  61.546 -15.223  1.00 38.19           C  
ATOM   1408  CB  VAL A  89      16.928  60.937 -14.148  1.00 38.19           C  
ATOM   1409  HB  VAL A  89      17.493  60.658 -13.259  1.00 38.19           H  
ATOM   1410  O   VAL A  89      19.427  62.158 -14.189  1.00 38.19           O  
ATOM   1411  CG1 VAL A  89      16.493  62.405 -13.970  1.00 38.19           C  
ATOM   1412 HG11 VAL A  89      16.569  62.959 -14.906  1.00 38.19           H  
ATOM   1413 HG12 VAL A  89      17.154  62.886 -13.249  1.00 38.19           H  
ATOM   1414 HG13 VAL A  89      15.479  62.471 -13.576  1.00 38.19           H  
ATOM   1415  CG2 VAL A  89      15.702  60.004 -14.152  1.00 38.19           C  
ATOM   1416 HG21 VAL A  89      15.065  60.229 -13.296  1.00 38.19           H  
ATOM   1417 HG22 VAL A  89      15.108  60.086 -15.063  1.00 38.19           H  
ATOM   1418 HG23 VAL A  89      16.023  58.968 -14.046  1.00 38.19           H  
ATOM   1419  N   ARG A  90      20.042  61.554 -16.238  1.00 34.00           N  
ATOM   1420  H   ARG A  90      19.824  61.027 -17.072  1.00 34.00           H  
ATOM   1421  CA  ARG A  90      21.253  62.397 -16.186  1.00 34.00           C  
ATOM   1422  HA  ARG A  90      21.601  62.434 -15.154  1.00 34.00           H  
ATOM   1423  C   ARG A  90      20.922  63.843 -16.549  1.00 34.00           C  
ATOM   1424  CB  ARG A  90      22.411  61.804 -16.998  1.00 34.00           C  
ATOM   1425  HB2 ARG A  90      23.226  62.527 -17.029  1.00 34.00           H  
ATOM   1426  HB3 ARG A  90      22.092  61.587 -18.017  1.00 34.00           H  
ATOM   1427  O   ARG A  90      20.878  64.209 -17.719  1.00 34.00           O  
ATOM   1428  CG  ARG A  90      22.903  60.525 -16.307  1.00 34.00           C  
ATOM   1429  HG2 ARG A  90      22.141  59.752 -16.408  1.00 34.00           H  
ATOM   1430  HG3 ARG A  90      23.060  60.718 -15.245  1.00 34.00           H  
ATOM   1431  CD  ARG A  90      24.214  60.012 -16.896  1.00 34.00           C  
ATOM   1432  HD2 ARG A  90      25.001  60.741 -16.702  1.00 34.00           H  
ATOM   1433  HD3 ARG A  90      24.097  59.881 -17.972  1.00 34.00           H  
ATOM   1434  NE  ARG A  90      24.536  58.722 -16.278  1.00 34.00           N  
ATOM   1435  HE  ARG A  90      23.763  58.175 -15.927  1.00 34.00           H  
ATOM   1436  NH1 ARG A  90      26.796  58.600 -16.672  1.00 34.00           N  
ATOM   1437 HH11 ARG A  90      26.743  59.473 -17.176  1.00 34.00           H  
ATOM   1438 HH12 ARG A  90      27.660  58.088 -16.565  1.00 34.00           H  
ATOM   1439  NH2 ARG A  90      25.700  56.977 -15.545  1.00 34.00           N  
ATOM   1440 HH21 ARG A  90      26.526  56.410 -15.415  1.00 34.00           H  
ATOM   1441 HH22 ARG A  90      24.798  56.626 -15.257  1.00 34.00           H  
ATOM   1442  CZ  ARG A  90      25.691  58.114 -16.170  1.00 34.00           C  
ATOM   1443  N   GLY A  91      20.675  64.658 -15.524  1.00 32.74           N  
ATOM   1444  H   GLY A  91      20.634  64.249 -14.601  1.00 32.74           H  
ATOM   1445  CA  GLY A  91      20.510  66.104 -15.656  1.00 32.74           C  
ATOM   1446  HA2 GLY A  91      19.795  66.326 -16.448  1.00 32.74           H  
ATOM   1447  HA3 GLY A  91      20.129  66.514 -14.720  1.00 32.74           H  
ATOM   1448  C   GLY A  91      21.839  66.789 -15.975  1.00 32.74           C  
ATOM   1449  O   GLY A  91      22.575  67.162 -15.065  1.00 32.74           O  
ATOM   1450  N   GLU A  92      22.160  66.945 -17.260  1.00 33.82           N  
ATOM   1451  H   GLU A  92      21.566  66.537 -17.968  1.00 33.82           H  
ATOM   1452  CA  GLU A  92      23.356  67.676 -17.689  1.00 33.82           C  
ATOM   1453  HA  GLU A  92      24.209  67.262 -17.152  1.00 33.82           H  
ATOM   1454  C   GLU A  92      23.265  69.165 -17.314  1.00 33.82           C  
ATOM   1455  CB  GLU A  92      23.628  67.489 -19.190  1.00 33.82           C  
ATOM   1456  HB2 GLU A  92      22.732  67.738 -19.758  1.00 33.82           H  
ATOM   1457  HB3 GLU A  92      24.427  68.171 -19.481  1.00 33.82           H  
ATOM   1458  O   GLU A  92      22.266  69.842 -17.571  1.00 33.82           O  
ATOM   1459  CG  GLU A  92      24.078  66.054 -19.511  1.00 33.82           C  
ATOM   1460  HG2 GLU A  92      23.247  65.371 -19.332  1.00 33.82           H  
ATOM   1461  HG3 GLU A  92      24.884  65.785 -18.829  1.00 33.82           H  
ATOM   1462  CD  GLU A  92      24.565  65.891 -20.961  1.00 33.82           C  
ATOM   1463  OE1 GLU A  92      25.531  65.118 -21.155  1.00 33.82           O  
ATOM   1464  OE2 GLU A  92      23.976  66.532 -21.861  1.00 33.82           O  
ATOM   1465  N   ALA A  93      24.320  69.679 -16.677  1.00 37.52           N  
ATOM   1466  H   ALA A  93      25.118  69.084 -16.503  1.00 37.52           H  
ATOM   1467  CA  ALA A  93      24.348  71.038 -16.147  1.00 37.52           C  
ATOM   1468  HA  ALA A  93      23.446  71.160 -15.548  1.00 37.52           H  
ATOM   1469  C   ALA A  93      24.378  72.097 -17.277  1.00 37.52           C  
ATOM   1470  CB  ALA A  93      25.545  71.175 -15.199  1.00 37.52           C  
ATOM   1471  HB1 ALA A  93      26.474  71.026 -15.751  1.00 37.52           H  
ATOM   1472  HB2 ALA A  93      25.473  70.434 -14.402  1.00 37.52           H  
ATOM   1473  HB3 ALA A  93      25.550  72.171 -14.758  1.00 37.52           H  
ATOM   1474  O   ALA A  93      25.172  71.957 -18.214  1.00 37.52           O  
ATOM   1475  N   PRO A  94      23.580  73.184 -17.201  1.00 38.75           N  
ATOM   1476  CA  PRO A  94      23.532  74.201 -18.253  1.00 38.75           C  
ATOM   1477  HA  PRO A  94      23.195  73.714 -19.168  1.00 38.75           H  
ATOM   1478  C   PRO A  94      24.887  74.880 -18.509  1.00 38.75           C  
ATOM   1479  CB  PRO A  94      22.466  75.212 -17.813  1.00 38.75           C  
ATOM   1480  HB2 PRO A  94      21.919  75.617 -18.665  1.00 38.75           H  
ATOM   1481  HB3 PRO A  94      22.924  76.018 -17.238  1.00 38.75           H  
ATOM   1482  O   PRO A  94      25.537  75.376 -17.589  1.00 38.75           O  
ATOM   1483  CG  PRO A  94      21.560  74.397 -16.894  1.00 38.75           C  
ATOM   1484  HG2 PRO A  94      21.043  75.026 -16.170  1.00 38.75           H  
ATOM   1485  HG3 PRO A  94      20.847  73.830 -17.492  1.00 38.75           H  
ATOM   1486  CD  PRO A  94      22.535  73.437 -16.218  1.00 38.75           C  
ATOM   1487  HD2 PRO A  94      21.998  72.529 -15.946  1.00 38.75           H  
ATOM   1488  HD3 PRO A  94      22.970  73.905 -15.335  1.00 38.75           H  
ATOM   1489  N   SER A  95      25.298  74.944 -19.779  1.00 43.51           N  
ATOM   1490  H   SER A  95      24.723  74.499 -20.481  1.00 43.51           H  
ATOM   1491  CA  SER A  95      26.571  75.552 -20.193  1.00 43.51           C  
ATOM   1492  HA  SER A  95      27.369  75.078 -19.621  1.00 43.51           H  
ATOM   1493  C   SER A  95      26.615  77.062 -19.928  1.00 43.51           C  
ATOM   1494  CB  SER A  95      26.830  75.275 -21.675  1.00 43.51           C  
ATOM   1495  HB2 SER A  95      25.999  75.663 -22.265  1.00 43.51           H  
ATOM   1496  HB3 SER A  95      26.902  74.199 -21.829  1.00 43.51           H  
ATOM   1497  O   SER A  95      25.745  77.812 -20.373  1.00 43.51           O  
ATOM   1498  OG  SER A  95      28.031  75.896 -22.100  1.00 43.51           O  
ATOM   1499  HG  SER A  95      28.224  75.583 -22.987  1.00 43.51           H  
ATOM   1500  N   ALA A  96      27.677  77.522 -19.261  1.00 49.13           N  
ATOM   1501  H   ALA A  96      28.336  76.842 -18.909  1.00 49.13           H  
ATOM   1502  CA  ALA A  96      27.833  78.913 -18.830  1.00 49.13           C  
ATOM   1503  HA  ALA A  96      26.946  79.198 -18.265  1.00 49.13           H  
ATOM   1504  C   ALA A  96      27.985  79.934 -19.979  1.00 49.13           C  
ATOM   1505  CB  ALA A  96      29.047  78.968 -17.892  1.00 49.13           C  
ATOM   1506  HB1 ALA A  96      29.952  78.685 -18.430  1.00 49.13           H  
ATOM   1507  HB2 ALA A  96      29.163  79.982 -17.510  1.00 49.13           H  
ATOM   1508  HB3 ALA A  96      28.896  78.293 -17.051  1.00 49.13           H  
ATOM   1509  O   ALA A  96      27.663  81.107 -19.798  1.00 49.13           O  
ATOM   1510  N   LEU A  97      28.483  79.515 -21.150  1.00 52.42           N  
ATOM   1511  H   LEU A  97      28.667  78.528 -21.260  1.00 52.42           H  
ATOM   1512  CA  LEU A  97      28.851  80.433 -22.240  1.00 52.42           C  
ATOM   1513  HA  LEU A  97      29.481  81.222 -21.830  1.00 52.42           H  
ATOM   1514  C   LEU A  97      27.647  81.154 -22.863  1.00 52.42           C  
ATOM   1515  CB  LEU A  97      29.642  79.663 -23.315  1.00 52.42           C  
ATOM   1516  HB2 LEU A  97      29.129  78.723 -23.518  1.00 52.42           H  
ATOM   1517  HB3 LEU A  97      29.641  80.241 -24.239  1.00 52.42           H  
ATOM   1518  O   LEU A  97      27.744  82.339 -23.167  1.00 52.42           O  
ATOM   1519  CG  LEU A  97      31.106  79.381 -22.927  1.00 52.42           C  
ATOM   1520  HG  LEU A  97      31.145  78.980 -21.914  1.00 52.42           H  
ATOM   1521  CD1 LEU A  97      31.706  78.343 -23.874  1.00 52.42           C  
ATOM   1522 HD11 LEU A  97      31.677  78.713 -24.899  1.00 52.42           H  
ATOM   1523 HD12 LEU A  97      32.740  78.139 -23.593  1.00 52.42           H  
ATOM   1524 HD13 LEU A  97      31.138  77.415 -23.810  1.00 52.42           H  
ATOM   1525  CD2 LEU A  97      31.972  80.642 -23.002  1.00 52.42           C  
ATOM   1526 HD21 LEU A  97      31.617  81.388 -22.290  1.00 52.42           H  
ATOM   1527 HD22 LEU A  97      33.005  80.396 -22.757  1.00 52.42           H  
ATOM   1528 HD23 LEU A  97      31.931  81.065 -24.006  1.00 52.42           H  
ATOM   1529  N   ALA A  98      26.503  80.476 -22.995  1.00 48.90           N  
ATOM   1530  H   ALA A  98      26.461  79.528 -22.650  1.00 48.90           H  
ATOM   1531  CA  ALA A  98      25.321  81.017 -23.677  1.00 48.90           C  
ATOM   1532  HA  ALA A  98      25.614  81.332 -24.679  1.00 48.90           H  
ATOM   1533  C   ALA A  98      24.706  82.255 -22.987  1.00 48.90           C  
ATOM   1534  CB  ALA A  98      24.298  79.881 -23.806  1.00 48.90           C  
ATOM   1535  HB1 ALA A  98      23.423  80.243 -24.344  1.00 48.90           H  
ATOM   1536  HB2 ALA A  98      23.993  79.539 -22.817  1.00 48.90           H  
ATOM   1537  HB3 ALA A  98      24.733  79.050 -24.362  1.00 48.90           H  
ATOM   1538  O   ALA A  98      23.929  82.983 -23.600  1.00 48.90           O  
ATOM   1539  N   GLY A  99      25.051  82.513 -21.719  1.00 49.91           N  
ATOM   1540  H   GLY A  99      25.716  81.900 -21.269  1.00 49.91           H  
ATOM   1541  CA  GLY A  99      24.598  83.702 -20.993  1.00 49.91           C  
ATOM   1542  HA2 GLY A  99      23.525  83.825 -21.136  1.00 49.91           H  
ATOM   1543  HA3 GLY A  99      24.789  83.554 -19.930  1.00 49.91           H  
ATOM   1544  C   GLY A  99      25.285  85.009 -21.414  1.00 49.91           C  
ATOM   1545  O   GLY A  99      24.753  86.078 -21.121  1.00 49.91           O  
ATOM   1546  N   LEU A 100      26.445  84.950 -22.082  1.00 55.86           N  
ATOM   1547  H   LEU A 100      26.807  84.046 -22.351  1.00 55.86           H  
ATOM   1548  CA  LEU A 100      27.204  86.144 -22.486  1.00 55.86           C  
ATOM   1549  HA  LEU A 100      27.154  86.874 -21.678  1.00 55.86           H  
ATOM   1550  C   LEU A 100      26.594  86.848 -23.708  1.00 55.86           C  
ATOM   1551  CB  LEU A 100      28.681  85.762 -22.710  1.00 55.86           C  
ATOM   1552  HB2 LEU A 100      29.120  86.428 -23.453  1.00 55.86           H  
ATOM   1553  HB3 LEU A 100      28.732  84.754 -23.123  1.00 55.86           H  
ATOM   1554  O   LEU A 100      26.426  88.066 -23.675  1.00 55.86           O  
ATOM   1555  CG  LEU A 100      29.511  85.849 -21.415  1.00 55.86           C  
ATOM   1556  HG  LEU A 100      28.907  85.518 -20.571  1.00 55.86           H  
ATOM   1557  CD1 LEU A 100      30.749  84.955 -21.485  1.00 55.86           C  
ATOM   1558 HD11 LEU A 100      31.373  85.252 -22.328  1.00 55.86           H  
ATOM   1559 HD12 LEU A 100      31.317  85.032 -20.558  1.00 55.86           H  
ATOM   1560 HD13 LEU A 100      30.434  83.920 -21.623  1.00 55.86           H  
ATOM   1561  CD2 LEU A 100      29.981  87.286 -21.163  1.00 55.86           C  
ATOM   1562 HD21 LEU A 100      29.118  87.949 -21.096  1.00 55.86           H  
ATOM   1563 HD22 LEU A 100      30.537  87.335 -20.227  1.00 55.86           H  
ATOM   1564 HD23 LEU A 100      30.616  87.620 -21.983  1.00 55.86           H  
ATOM   1565  N   ASP A 101      26.207  86.099 -24.744  1.00 55.41           N  
ATOM   1566  H   ASP A 101      26.460  85.121 -24.741  1.00 55.41           H  
ATOM   1567  CA  ASP A 101      25.740  86.657 -26.026  1.00 55.41           C  
ATOM   1568  HA  ASP A 101      26.536  87.260 -26.464  1.00 55.41           H  
ATOM   1569  C   ASP A 101      24.493  87.550 -25.869  1.00 55.41           C  
ATOM   1570  CB  ASP A 101      25.410  85.506 -26.997  1.00 55.41           C  
ATOM   1571  HB2 ASP A 101      24.598  84.915 -26.573  1.00 55.41           H  
ATOM   1572  HB3 ASP A 101      25.051  85.937 -27.932  1.00 55.41           H  
ATOM   1573  O   ASP A 101      24.368  88.602 -26.501  1.00 55.41           O  
ATOM   1574  CG  ASP A 101      26.580  84.567 -27.326  1.00 55.41           C  
ATOM   1575  OD1 ASP A 101      27.746  84.953 -27.095  1.00 55.41           O  
ATOM   1576  OD2 ASP A 101      26.285  83.442 -27.788  1.00 55.41           O  
ATOM   1577  N   ALA A 102      23.574  87.163 -24.977  1.00 54.67           N  
ATOM   1578  H   ALA A 102      23.744  86.302 -24.477  1.00 54.67           H  
ATOM   1579  CA  ALA A 102      22.340  87.905 -24.712  1.00 54.67           C  
ATOM   1580  HA  ALA A 102      21.801  88.031 -25.651  1.00 54.67           H  
ATOM   1581  C   ALA A 102      22.594  89.312 -24.137  1.00 54.67           C  
ATOM   1582  CB  ALA A 102      21.480  87.068 -23.757  1.00 54.67           C  
ATOM   1583  HB1 ALA A 102      20.539  87.583 -23.568  1.00 54.67           H  
ATOM   1584  HB2 ALA A 102      22.005  86.922 -22.813  1.00 54.67           H  
ATOM   1585  HB3 ALA A 102      21.271  86.096 -24.204  1.00 54.67           H  
ATOM   1586  O   ALA A 102      21.803  90.228 -24.366  1.00 54.67           O  
ATOM   1587  N   LEU A 103      23.701  89.492 -23.407  1.00 53.98           N  
ATOM   1588  H   LEU A 103      24.352  88.724 -23.329  1.00 53.98           H  
ATOM   1589  CA  LEU A 103      24.084  90.778 -22.830  1.00 53.98           C  
ATOM   1590  HA  LEU A 103      23.214  91.201 -22.328  1.00 53.98           H  
ATOM   1591  C   LEU A 103      24.527  91.766 -23.917  1.00 53.98           C  
ATOM   1592  CB  LEU A 103      25.205  90.519 -21.805  1.00 53.98           C  
ATOM   1593  HB2 LEU A 103      24.924  89.670 -21.181  1.00 53.98           H  
ATOM   1594  HB3 LEU A 103      26.108  90.244 -22.349  1.00 53.98           H  
ATOM   1595  O   LEU A 103      24.225  92.954 -23.825  1.00 53.98           O  
ATOM   1596  CG  LEU A 103      25.539  91.707 -20.887  1.00 53.98           C  
ATOM   1597  HG  LEU A 103      25.762  92.592 -21.483  1.00 53.98           H  
ATOM   1598  CD1 LEU A 103      24.401  92.026 -19.915  1.00 53.98           C  
ATOM   1599 HD11 LEU A 103      24.701  92.831 -19.245  1.00 53.98           H  
ATOM   1600 HD12 LEU A 103      24.146  91.140 -19.333  1.00 53.98           H  
ATOM   1601 HD13 LEU A 103      23.524  92.357 -20.471  1.00 53.98           H  
ATOM   1602  CD2 LEU A 103      26.773  91.359 -20.054  1.00 53.98           C  
ATOM   1603 HD21 LEU A 103      26.974  92.154 -19.336  1.00 53.98           H  
ATOM   1604 HD22 LEU A 103      26.606  90.426 -19.514  1.00 53.98           H  
ATOM   1605 HD23 LEU A 103      27.633  91.239 -20.713  1.00 53.98           H  
ATOM   1606  N   GLU A 104      25.214  91.276 -24.951  1.00 58.68           N  
ATOM   1607  H   GLU A 104      25.370  90.279 -24.991  1.00 58.68           H  
ATOM   1608  CA  GLU A 104      25.843  92.099 -25.988  1.00 58.68           C  
ATOM   1609  HA  GLU A 104      26.403  92.890 -25.488  1.00 58.68           H  
ATOM   1610  C   GLU A 104      24.803  92.780 -26.897  1.00 58.68           C  
ATOM   1611  CB  GLU A 104      26.840  91.220 -26.773  1.00 58.68           C  
ATOM   1612  HB2 GLU A 104      27.223  90.439 -26.116  1.00 58.68           H  
ATOM   1613  HB3 GLU A 104      26.328  90.743 -27.609  1.00 58.68           H  
ATOM   1614  O   GLU A 104      24.908  93.972 -27.196  1.00 58.68           O  
ATOM   1615  CG  GLU A 104      28.042  92.032 -27.272  1.00 58.68           C  
ATOM   1616  HG2 GLU A 104      27.687  92.800 -27.960  1.00 58.68           H  
ATOM   1617  HG3 GLU A 104      28.494  92.538 -26.419  1.00 58.68           H  
ATOM   1618  CD  GLU A 104      29.105  91.173 -27.979  1.00 58.68           C  
ATOM   1619  OE1 GLU A 104      30.308  91.434 -27.737  1.00 58.68           O  
ATOM   1620  OE2 GLU A 104      28.719  90.319 -28.807  1.00 58.68           O  
ATOM   1621  N   ALA A 105      23.737  92.058 -27.259  1.00 54.94           N  
ATOM   1622  H   ALA A 105      23.714  91.088 -26.979  1.00 54.94           H  
ATOM   1623  CA  ALA A 105      22.663  92.568 -28.115  1.00 54.94           C  
ATOM   1624  HA  ALA A 105      23.117  93.025 -28.995  1.00 54.94           H  
ATOM   1625  C   ALA A 105      21.786  93.649 -27.448  1.00 54.94           C  
ATOM   1626  CB  ALA A 105      21.819  91.375 -28.576  1.00 54.94           C  
ATOM   1627  HB1 ALA A 105      21.356  90.892 -27.715  1.00 54.94           H  
ATOM   1628  HB2 ALA A 105      21.040  91.719 -29.257  1.00 54.94           H  
ATOM   1629  HB3 ALA A 105      22.451  90.653 -29.094  1.00 54.94           H  
ATOM   1630  O   ALA A 105      21.207  94.477 -28.150  1.00 54.94           O  
ATOM   1631  N   ALA A 106      21.693  93.665 -26.113  1.00 55.07           N  
ATOM   1632  H   ALA A 106      22.192  92.958 -25.593  1.00 55.07           H  
ATOM   1633  CA  ALA A 106      20.889  94.635 -25.361  1.00 55.07           C  
ATOM   1634  HA  ALA A 106      19.974  94.836 -25.919  1.00 55.07           H  
ATOM   1635  C   ALA A 106      21.592  95.995 -25.150  1.00 55.07           C  
ATOM   1636  CB  ALA A 106      20.495  93.984 -24.030  1.00 55.07           C  
ATOM   1637  HB1 ALA A 106      19.848  94.660 -23.470  1.00 55.07           H  
ATOM   1638  HB2 ALA A 106      19.960  93.053 -24.216  1.00 55.07           H  
ATOM   1639  HB3 ALA A 106      21.387  93.772 -23.441  1.00 55.07           H  
ATOM   1640  O   ALA A 106      20.934  96.996 -24.864  1.00 55.07           O  
ATOM   1641  N   LEU A 107      22.919  96.061 -25.325  1.00 58.09           N  
ATOM   1642  H   LEU A 107      23.396  95.209 -25.580  1.00 58.09           H  
ATOM   1643  CA  LEU A 107      23.732  97.271 -25.119  1.00 58.09           C  
ATOM   1644  HA  LEU A 107      23.672  97.531 -24.062  1.00 58.09           H  
ATOM   1645  C   LEU A 107      23.290  98.541 -25.889  1.00 58.09           C  
ATOM   1646  CB  LEU A 107      25.204  96.963 -25.469  1.00 58.09           C  
ATOM   1647  HB2 LEU A 107      25.768  97.895 -25.456  1.00 58.09           H  
ATOM   1648  HB3 LEU A 107      25.246  96.571 -26.485  1.00 58.09           H  
ATOM   1649  O   LEU A 107      23.460  99.632 -25.332  1.00 58.09           O  
ATOM   1650  CG  LEU A 107      25.909  95.972 -24.527  1.00 58.09           C  
ATOM   1651  HG  LEU A 107      25.314  95.062 -24.450  1.00 58.09           H  
ATOM   1652  CD1 LEU A 107      27.282  95.600 -25.083  1.00 58.09           C  
ATOM   1653 HD11 LEU A 107      27.164  95.156 -26.072  1.00 58.09           H  
ATOM   1654 HD12 LEU A 107      27.754  94.862 -24.435  1.00 58.09           H  
ATOM   1655 HD13 LEU A 107      27.917  96.483 -25.158  1.00 58.09           H  
ATOM   1656  CD2 LEU A 107      26.109  96.563 -23.130  1.00 58.09           C  
ATOM   1657 HD21 LEU A 107      26.635  97.516 -23.189  1.00 58.09           H  
ATOM   1658 HD22 LEU A 107      25.135  96.702 -22.659  1.00 58.09           H  
ATOM   1659 HD23 LEU A 107      26.681  95.864 -22.521  1.00 58.09           H  
ATOM   1660  N   PRO A 108      22.768  98.487 -27.136  1.00 58.11           N  
ATOM   1661  CA  PRO A 108      22.504  99.699 -27.915  1.00 58.11           C  
ATOM   1662  HA  PRO A 108      23.432 100.267 -27.988  1.00 58.11           H  
ATOM   1663  C   PRO A 108      21.425 100.607 -27.315  1.00 58.11           C  
ATOM   1664  CB  PRO A 108      22.106  99.223 -29.318  1.00 58.11           C  
ATOM   1665  HB2 PRO A 108      22.473  99.897 -30.092  1.00 58.11           H  
ATOM   1666  HB3 PRO A 108      21.023  99.118 -29.390  1.00 58.11           H  
ATOM   1667  O   PRO A 108      21.586 101.830 -27.348  1.00 58.11           O  
ATOM   1668  CG  PRO A 108      22.746  97.842 -29.423  1.00 58.11           C  
ATOM   1669  HG2 PRO A 108      22.224  97.202 -30.134  1.00 58.11           H  
ATOM   1670  HG3 PRO A 108      23.800  97.938 -29.685  1.00 58.11           H  
ATOM   1671  CD  PRO A 108      22.616  97.323 -27.998  1.00 58.11           C  
ATOM   1672  HD2 PRO A 108      23.375  96.562 -27.817  1.00 58.11           H  
ATOM   1673  HD3 PRO A 108      21.618  96.908 -27.852  1.00 58.11           H  
ATOM   1674  N   GLU A 109      20.361 100.018 -26.758  1.00 56.95           N  
ATOM   1675  H   GLU A 109      20.327  99.009 -26.724  1.00 56.95           H  
ATOM   1676  CA  GLU A 109      19.195 100.745 -26.228  1.00 56.95           C  
ATOM   1677  HA  GLU A 109      19.043 101.638 -26.835  1.00 56.95           H  
ATOM   1678  C   GLU A 109      19.384 101.254 -24.791  1.00 56.95           C  
ATOM   1679  CB  GLU A 109      17.912  99.899 -26.346  1.00 56.95           C  
ATOM   1680  HB2 GLU A 109      17.092 100.486 -25.932  1.00 56.95           H  
ATOM   1681  HB3 GLU A 109      18.016  98.985 -25.760  1.00 56.95           H  
ATOM   1682  O   GLU A 109      18.549 102.016 -24.304  1.00 56.95           O  
ATOM   1683  CG  GLU A 109      17.568  99.544 -27.804  1.00 56.95           C  
ATOM   1684  HG2 GLU A 109      18.205  98.721 -28.127  1.00 56.95           H  
ATOM   1685  HG3 GLU A 109      17.803 100.406 -28.428  1.00 56.95           H  
ATOM   1686  CD  GLU A 109      16.088  99.175 -28.027  1.00 56.95           C  
ATOM   1687  OE1 GLU A 109      15.665  99.252 -29.204  1.00 56.95           O  
ATOM   1688  OE2 GLU A 109      15.383  98.852 -27.045  1.00 56.95           O  
ATOM   1689  N   VAL A 110      20.488 100.891 -24.120  1.00 55.93           N  
ATOM   1690  H   VAL A 110      21.135 100.264 -24.576  1.00 55.93           H  
ATOM   1691  CA  VAL A 110      20.767 101.307 -22.736  1.00 55.93           C  
ATOM   1692  HA  VAL A 110      19.991 100.871 -22.107  1.00 55.93           H  
ATOM   1693  C   VAL A 110      20.741 102.841 -22.625  1.00 55.93           C  
ATOM   1694  CB  VAL A 110      22.108 100.753 -22.220  1.00 55.93           C  
ATOM   1695  HB  VAL A 110      22.911 101.076 -22.882  1.00 55.93           H  
ATOM   1696  O   VAL A 110      21.550 103.508 -23.293  1.00 55.93           O  
ATOM   1697  CG1 VAL A 110      22.422 101.241 -20.796  1.00 55.93           C  
ATOM   1698 HG11 VAL A 110      23.356 100.800 -20.449  1.00 55.93           H  
ATOM   1699 HG12 VAL A 110      22.535 102.324 -20.772  1.00 55.93           H  
ATOM   1700 HG13 VAL A 110      21.621 100.955 -20.114  1.00 55.93           H  
ATOM   1701  CG2 VAL A 110      22.080  99.220 -22.185  1.00 55.93           C  
ATOM   1702 HG21 VAL A 110      23.056  98.835 -21.891  1.00 55.93           H  
ATOM   1703 HG22 VAL A 110      21.326  98.873 -21.479  1.00 55.93           H  
ATOM   1704 HG23 VAL A 110      21.841  98.822 -23.172  1.00 55.93           H  
ATOM   1705  N   PRO A 111      19.858 103.417 -21.778  1.00 62.57           N  
ATOM   1706  CA  PRO A 111      19.735 104.857 -21.604  1.00 62.57           C  
ATOM   1707  HA  PRO A 111      19.349 105.272 -22.535  1.00 62.57           H  
ATOM   1708  C   PRO A 111      21.071 105.518 -21.261  1.00 62.57           C  
ATOM   1709  CB  PRO A 111      18.698 105.065 -20.495  1.00 62.57           C  
ATOM   1710  HB2 PRO A 111      18.126 105.982 -20.637  1.00 62.57           H  
ATOM   1711  HB3 PRO A 111      19.185 105.066 -19.519  1.00 62.57           H  
ATOM   1712  O   PRO A 111      21.880 104.992 -20.494  1.00 62.57           O  
ATOM   1713  CG  PRO A 111      17.818 103.824 -20.609  1.00 62.57           C  
ATOM   1714  HG2 PRO A 111      17.092 103.957 -21.411  1.00 62.57           H  
ATOM   1715  HG3 PRO A 111      17.320 103.590 -19.668  1.00 62.57           H  
ATOM   1716  CD  PRO A 111      18.822 102.744 -20.999  1.00 62.57           C  
ATOM   1717  HD2 PRO A 111      19.263 102.310 -20.101  1.00 62.57           H  
ATOM   1718  HD3 PRO A 111      18.309 101.976 -21.578  1.00 62.57           H  
ATOM   1719  N   ALA A 112      21.295 106.717 -21.803  1.00 62.96           N  
ATOM   1720  H   ALA A 112      20.593 107.095 -22.423  1.00 62.96           H  
ATOM   1721  CA  ALA A 112      22.572 107.424 -21.675  1.00 62.96           C  
ATOM   1722  HA  ALA A 112      23.345 106.815 -22.144  1.00 62.96           H  
ATOM   1723  C   ALA A 112      23.014 107.661 -20.216  1.00 62.96           C  
ATOM   1724  CB  ALA A 112      22.459 108.749 -22.439  1.00 62.96           C  
ATOM   1725  HB1 ALA A 112      21.687 109.374 -21.990  1.00 62.96           H  
ATOM   1726  HB2 ALA A 112      23.412 109.275 -22.392  1.00 62.96           H  
ATOM   1727  HB3 ALA A 112      22.211 108.557 -23.483  1.00 62.96           H  
ATOM   1728  O   ALA A 112      24.209 107.767 -19.961  1.00 62.96           O  
ATOM   1729  N   THR A 113      22.064 107.718 -19.279  1.00 62.01           N  
ATOM   1730  H   THR A 113      21.105 107.568 -19.559  1.00 62.01           H  
ATOM   1731  CA  THR A 113      22.277 107.885 -17.833  1.00 62.01           C  
ATOM   1732  HA  THR A 113      22.994 108.687 -17.660  1.00 62.01           H  
ATOM   1733  C   THR A 113      22.831 106.645 -17.131  1.00 62.01           C  
ATOM   1734  CB  THR A 113      20.941 108.251 -17.163  1.00 62.01           C  
ATOM   1735  HB  THR A 113      21.015 108.122 -16.084  1.00 62.01           H  
ATOM   1736  O   THR A 113      23.568 106.787 -16.166  1.00 62.01           O  
ATOM   1737  CG2 THR A 113      20.556 109.701 -17.459  1.00 62.01           C  
ATOM   1738 HG21 THR A 113      21.329 110.368 -17.077  1.00 62.01           H  
ATOM   1739 HG22 THR A 113      20.443 109.852 -18.533  1.00 62.01           H  
ATOM   1740 HG23 THR A 113      19.614 109.930 -16.962  1.00 62.01           H  
ATOM   1741  OG1 THR A 113      19.891 107.450 -17.675  1.00 62.01           O  
ATOM   1742  HG1 THR A 113      19.777 106.693 -17.095  1.00 62.01           H  
ATOM   1743  N   GLU A 114      22.490 105.441 -17.593  1.00 63.89           N  
ATOM   1744  H   GLU A 114      21.906 105.383 -18.415  1.00 63.89           H  
ATOM   1745  CA  GLU A 114      22.872 104.170 -16.945  1.00 63.89           C  
ATOM   1746  HA  GLU A 114      23.051 104.326 -15.882  1.00 63.89           H  
ATOM   1747  C   GLU A 114      24.161 103.579 -17.537  1.00 63.89           C  
ATOM   1748  CB  GLU A 114      21.714 103.173 -17.094  1.00 63.89           C  
ATOM   1749  HB2 GLU A 114      22.039 102.196 -16.737  1.00 63.89           H  
ATOM   1750  HB3 GLU A 114      21.458 103.090 -18.151  1.00 63.89           H  
ATOM   1751  O   GLU A 114      24.855 102.783 -16.901  1.00 63.89           O  
ATOM   1752  CG  GLU A 114      20.475 103.607 -16.294  1.00 63.89           C  
ATOM   1753  HG2 GLU A 114      20.229 104.639 -16.544  1.00 63.89           H  
ATOM   1754  HG3 GLU A 114      20.712 103.569 -15.231  1.00 63.89           H  
ATOM   1755  CD  GLU A 114      19.243 102.736 -16.577  1.00 63.89           C  
ATOM   1756  OE1 GLU A 114      18.135 103.225 -16.261  1.00 63.89           O  
ATOM   1757  OE2 GLU A 114      19.402 101.635 -17.150  1.00 63.89           O  
ATOM   1758  N   ARG A 115      24.518 104.012 -18.754  1.00 61.23           N  
ATOM   1759  H   ARG A 115      23.869 104.639 -19.208  1.00 61.23           H  
ATOM   1760  CA  ARG A 115      25.719 103.585 -19.493  1.00 61.23           C  
ATOM   1761  HA  ARG A 115      25.599 102.540 -19.777  1.00 61.23           H  
ATOM   1762  C   ARG A 115      27.002 103.644 -18.668  1.00 61.23           C  
ATOM   1763  CB  ARG A 115      25.883 104.475 -20.738  1.00 61.23           C  
ATOM   1764  HB2 ARG A 115      26.903 104.854 -20.802  1.00 61.23           H  
ATOM   1765  HB3 ARG A 115      25.213 105.333 -20.680  1.00 61.23           H  
ATOM   1766  O   ARG A 115      27.840 102.756 -18.784  1.00 61.23           O  
ATOM   1767  CG  ARG A 115      25.581 103.684 -22.007  1.00 61.23           C  
ATOM   1768  HG2 ARG A 115      26.262 102.837 -22.091  1.00 61.23           H  
ATOM   1769  HG3 ARG A 115      24.558 103.313 -21.947  1.00 61.23           H  
ATOM   1770  CD  ARG A 115      25.728 104.580 -23.238  1.00 61.23           C  
ATOM   1771  HD2 ARG A 115      25.313 105.562 -23.012  1.00 61.23           H  
ATOM   1772  HD3 ARG A 115      26.786 104.682 -23.477  1.00 61.23           H  
ATOM   1773  NE  ARG A 115      24.985 104.004 -24.368  1.00 61.23           N  
ATOM   1774  HE  ARG A 115      24.335 103.264 -24.145  1.00 61.23           H  
ATOM   1775  NH1 ARG A 115      25.707 105.430 -26.009  1.00 61.23           N  
ATOM   1776 HH11 ARG A 115      26.324 105.855 -25.331  1.00 61.23           H  
ATOM   1777 HH12 ARG A 115      25.679 105.729 -26.973  1.00 61.23           H  
ATOM   1778  NH2 ARG A 115      24.170 103.862 -26.477  1.00 61.23           N  
ATOM   1779 HH21 ARG A 115      24.100 104.172 -27.435  1.00 61.23           H  
ATOM   1780 HH22 ARG A 115      23.539 103.132 -26.178  1.00 61.23           H  
ATOM   1781  CZ  ARG A 115      24.962 104.432 -25.612  1.00 61.23           C  
ATOM   1782  N   GLU A 116      27.157 104.696 -17.872  1.00 68.23           N  
ATOM   1783  H   GLU A 116      26.396 105.356 -17.808  1.00 68.23           H  
ATOM   1784  CA  GLU A 116      28.373 104.971 -17.106  1.00 68.23           C  
ATOM   1785  HA  GLU A 116      29.229 104.895 -17.778  1.00 68.23           H  
ATOM   1786  C   GLU A 116      28.586 103.937 -15.984  1.00 68.23           C  
ATOM   1787  CB  GLU A 116      28.271 106.426 -16.608  1.00 68.23           C  
ATOM   1788  HB2 GLU A 116      27.790 107.012 -17.392  1.00 68.23           H  
ATOM   1789  HB3 GLU A 116      27.638 106.468 -15.722  1.00 68.23           H  
ATOM   1790  O   GLU A 116      29.704 103.468 -15.770  1.00 68.23           O  
ATOM   1791  CG  GLU A 116      29.625 107.088 -16.321  1.00 68.23           C  
ATOM   1792  HG2 GLU A 116      30.019 106.704 -15.380  1.00 68.23           H  
ATOM   1793  HG3 GLU A 116      30.320 106.811 -17.114  1.00 68.23           H  
ATOM   1794  CD  GLU A 116      29.520 108.626 -16.263  1.00 68.23           C  
ATOM   1795  OE1 GLU A 116      30.490 109.287 -16.701  1.00 68.23           O  
ATOM   1796  OE2 GLU A 116      28.479 109.140 -15.795  1.00 68.23           O  
ATOM   1797  N   GLU A 117      27.504 103.492 -15.337  1.00 66.56           N  
ATOM   1798  H   GLU A 117      26.601 103.860 -15.599  1.00 66.56           H  
ATOM   1799  CA  GLU A 117      27.533 102.458 -14.294  1.00 66.56           C  
ATOM   1800  HA  GLU A 117      28.410 102.623 -13.668  1.00 66.56           H  
ATOM   1801  C   GLU A 117      27.653 101.040 -14.887  1.00 66.56           C  
ATOM   1802  CB  GLU A 117      26.282 102.623 -13.414  1.00 66.56           C  
ATOM   1803  HB2 GLU A 117      26.171 103.679 -13.164  1.00 66.56           H  
ATOM   1804  HB3 GLU A 117      25.401 102.301 -13.969  1.00 66.56           H  
ATOM   1805  O   GLU A 117      28.359 100.185 -14.340  1.00 66.56           O  
ATOM   1806  CG  GLU A 117      26.395 101.828 -12.104  1.00 66.56           C  
ATOM   1807  HG2 GLU A 117      26.454 100.767 -12.343  1.00 66.56           H  
ATOM   1808  HG3 GLU A 117      27.326 102.110 -11.611  1.00 66.56           H  
ATOM   1809  CD  GLU A 117      25.228 102.050 -11.126  1.00 66.56           C  
ATOM   1810  OE1 GLU A 117      25.339 101.507 -10.002  1.00 66.56           O  
ATOM   1811  OE2 GLU A 117      24.237 102.714 -11.499  1.00 66.56           O  
ATOM   1812  N   LEU A 118      27.036 100.796 -16.052  1.00 61.86           N  
ATOM   1813  H   LEU A 118      26.440 101.520 -16.428  1.00 61.86           H  
ATOM   1814  CA  LEU A 118      27.132  99.518 -16.765  1.00 61.86           C  
ATOM   1815  HA  LEU A 118      26.797  98.735 -16.085  1.00 61.86           H  
ATOM   1816  C   LEU A 118      28.581  99.192 -17.173  1.00 61.86           C  
ATOM   1817  CB  LEU A 118      26.199  99.559 -17.990  1.00 61.86           C  
ATOM   1818  HB2 LEU A 118      26.629 100.236 -18.728  1.00 61.86           H  
ATOM   1819  HB3 LEU A 118      25.229  99.961 -17.698  1.00 61.86           H  
ATOM   1820  O   LEU A 118      29.043  98.066 -16.966  1.00 61.86           O  
ATOM   1821  CG  LEU A 118      25.991  98.173 -18.631  1.00 61.86           C  
ATOM   1822  HG  LEU A 118      26.945  97.654 -18.718  1.00 61.86           H  
ATOM   1823  CD1 LEU A 118      25.024  97.312 -17.815  1.00 61.86           C  
ATOM   1824 HD11 LEU A 118      24.060  97.813 -17.727  1.00 61.86           H  
ATOM   1825 HD12 LEU A 118      25.429  97.133 -16.818  1.00 61.86           H  
ATOM   1826 HD13 LEU A 118      24.881  96.351 -18.309  1.00 61.86           H  
ATOM   1827  CD2 LEU A 118      25.411  98.322 -20.032  1.00 61.86           C  
ATOM   1828 HD21 LEU A 118      26.098  98.886 -20.664  1.00 61.86           H  
ATOM   1829 HD22 LEU A 118      24.451  98.835 -19.977  1.00 61.86           H  
ATOM   1830 HD23 LEU A 118      25.260  97.333 -20.464  1.00 61.86           H  
ATOM   1831  N   VAL A 119      29.319 100.181 -17.695  1.00 67.33           N  
ATOM   1832  H   VAL A 119      28.874 101.078 -17.829  1.00 67.33           H  
ATOM   1833  CA  VAL A 119      30.734 100.031 -18.088  1.00 67.33           C  
ATOM   1834  HA  VAL A 119      30.806  99.228 -18.821  1.00 67.33           H  
ATOM   1835  C   VAL A 119      31.597  99.603 -16.894  1.00 67.33           C  
ATOM   1836  CB  VAL A 119      31.254 101.325 -18.753  1.00 67.33           C  
ATOM   1837  HB  VAL A 119      30.985 102.180 -18.132  1.00 67.33           H  
ATOM   1838  O   VAL A 119      32.290  98.588 -16.982  1.00 67.33           O  
ATOM   1839  CG1 VAL A 119      32.775 101.332 -18.955  1.00 67.33           C  
ATOM   1840 HG11 VAL A 119      33.089 100.452 -19.516  1.00 67.33           H  
ATOM   1841 HG12 VAL A 119      33.075 102.230 -19.497  1.00 67.33           H  
ATOM   1842 HG13 VAL A 119      33.289 101.339 -17.994  1.00 67.33           H  
ATOM   1843  CG2 VAL A 119      30.623 101.500 -20.143  1.00 67.33           C  
ATOM   1844 HG21 VAL A 119      29.536 101.453 -20.078  1.00 67.33           H  
ATOM   1845 HG22 VAL A 119      30.905 102.469 -20.554  1.00 67.33           H  
ATOM   1846 HG23 VAL A 119      30.966 100.709 -20.811  1.00 67.33           H  
ATOM   1847  N   GLN A 120      31.473 100.273 -15.740  1.00 65.65           N  
ATOM   1848  H   GLN A 120      30.854 101.072 -15.717  1.00 65.65           H  
ATOM   1849  CA  GLN A 120      32.208  99.922 -14.508  1.00 65.65           C  
ATOM   1850  HA  GLN A 120      33.279 100.018 -14.686  1.00 65.65           H  
ATOM   1851  C   GLN A 120      31.930  98.492 -14.006  1.00 65.65           C  
ATOM   1852  CB  GLN A 120      31.785 100.859 -13.368  1.00 65.65           C  
ATOM   1853  HB2 GLN A 120      32.250 100.502 -12.449  1.00 65.65           H  
ATOM   1854  HB3 GLN A 120      30.705 100.798 -13.239  1.00 65.65           H  
ATOM   1855  O   GLN A 120      32.701  97.913 -13.226  1.00 65.65           O  
ATOM   1856  CG  GLN A 120      32.180 102.328 -13.542  1.00 65.65           C  
ATOM   1857  HG2 GLN A 120      33.263 102.406 -13.628  1.00 65.65           H  
ATOM   1858  HG3 GLN A 120      31.736 102.723 -14.456  1.00 65.65           H  
ATOM   1859  CD  GLN A 120      31.718 103.173 -12.356  1.00 65.65           C  
ATOM   1860  NE2 GLN A 120      31.705 104.480 -12.485  1.00 65.65           N  
ATOM   1861 HE21 GLN A 120      31.862 104.893 -13.393  1.00 65.65           H  
ATOM   1862 HE22 GLN A 120      31.301 104.996 -11.717  1.00 65.65           H  
ATOM   1863  OE1 GLN A 120      31.376 102.687 -11.287  1.00 65.65           O  
ATOM   1864  N   ARG A 121      30.776  97.922 -14.365  1.00 65.51           N  
ATOM   1865  H   ARG A 121      30.157  98.453 -14.960  1.00 65.51           H  
ATOM   1866  CA  ARG A 121      30.377  96.573 -13.953  1.00 65.51           C  
ATOM   1867  HA  ARG A 121      30.821  96.364 -12.980  1.00 65.51           H  
ATOM   1868  C   ARG A 121      30.946  95.508 -14.893  1.00 65.51           C  
ATOM   1869  CB  ARG A 121      28.850  96.547 -13.798  1.00 65.51           C  
ATOM   1870  HB2 ARG A 121      28.377  96.403 -14.770  1.00 65.51           H  
ATOM   1871  HB3 ARG A 121      28.525  97.510 -13.405  1.00 65.51           H  
ATOM   1872  O   ARG A 121      31.448  94.498 -14.401  1.00 65.51           O  
ATOM   1873  CG  ARG A 121      28.392  95.458 -12.820  1.00 65.51           C  
ATOM   1874  HG2 ARG A 121      28.977  95.521 -11.902  1.00 65.51           H  
ATOM   1875  HG3 ARG A 121      28.536  94.477 -13.272  1.00 65.51           H  
ATOM   1876  CD  ARG A 121      26.913  95.667 -12.477  1.00 65.51           C  
ATOM   1877  HD2 ARG A 121      26.329  95.611 -13.396  1.00 65.51           H  
ATOM   1878  HD3 ARG A 121      26.792  96.664 -12.053  1.00 65.51           H  
ATOM   1879  NE  ARG A 121      26.422  94.656 -11.521  1.00 65.51           N  
ATOM   1880  HE  ARG A 121      26.995  93.835 -11.389  1.00 65.51           H  
ATOM   1881  NH1 ARG A 121      24.406  95.663 -11.060  1.00 65.51           N  
ATOM   1882 HH11 ARG A 121      23.513  95.675 -10.588  1.00 65.51           H  
ATOM   1883 HH12 ARG A 121      24.650  96.439 -11.659  1.00 65.51           H  
ATOM   1884  NH2 ARG A 121      24.899  93.702 -10.119  1.00 65.51           N  
ATOM   1885 HH21 ARG A 121      25.492  92.892 -10.009  1.00 65.51           H  
ATOM   1886 HH22 ARG A 121      23.989  93.720  -9.681  1.00 65.51           H  
ATOM   1887  CZ  ARG A 121      25.250  94.681 -10.907  1.00 65.51           C  
ATOM   1888  N   LEU A 122      30.960  95.774 -16.201  1.00 60.37           N  
ATOM   1889  H   LEU A 122      30.539  96.640 -16.504  1.00 60.37           H  
ATOM   1890  CA  LEU A 122      31.571  94.915 -17.224  1.00 60.37           C  
ATOM   1891  HA  LEU A 122      31.166  93.907 -17.130  1.00 60.37           H  
ATOM   1892  C   LEU A 122      33.096  94.789 -17.064  1.00 60.37           C  
ATOM   1893  CB  LEU A 122      31.214  95.480 -18.613  1.00 60.37           C  
ATOM   1894  HB2 LEU A 122      31.907  95.079 -19.352  1.00 60.37           H  
ATOM   1895  HB3 LEU A 122      31.350  96.561 -18.596  1.00 60.37           H  
ATOM   1896  O   LEU A 122      33.628  93.679 -17.111  1.00 60.37           O  
ATOM   1897  CG  LEU A 122      29.779  95.154 -19.066  1.00 60.37           C  
ATOM   1898  HG  LEU A 122      29.079  95.350 -18.253  1.00 60.37           H  
ATOM   1899  CD1 LEU A 122      29.390  96.030 -20.256  1.00 60.37           C  
ATOM   1900 HD11 LEU A 122      28.372  95.795 -20.569  1.00 60.37           H  
ATOM   1901 HD12 LEU A 122      29.428  97.079 -19.965  1.00 60.37           H  
ATOM   1902 HD13 LEU A 122      30.071  95.857 -21.090  1.00 60.37           H  
ATOM   1903  CD2 LEU A 122      29.658  93.690 -19.495  1.00 60.37           C  
ATOM   1904 HD21 LEU A 122      28.671  93.523 -19.924  1.00 60.37           H  
ATOM   1905 HD22 LEU A 122      30.405  93.453 -20.252  1.00 60.37           H  
ATOM   1906 HD23 LEU A 122      29.784  93.027 -18.639  1.00 60.37           H  
ATOM   1907  N   GLU A 123      33.800  95.897 -16.802  1.00 62.91           N  
ATOM   1908  H   GLU A 123      33.321  96.786 -16.820  1.00 62.91           H  
ATOM   1909  CA  GLU A 123      35.265  95.904 -16.630  1.00 62.91           C  
ATOM   1910  HA  GLU A 123      35.742  95.598 -17.561  1.00 62.91           H  
ATOM   1911  C   GLU A 123      35.745  94.935 -15.534  1.00 62.91           C  
ATOM   1912  CB  GLU A 123      35.737  97.322 -16.276  1.00 62.91           C  
ATOM   1913  HB2 GLU A 123      36.767  97.269 -15.922  1.00 62.91           H  
ATOM   1914  HB3 GLU A 123      35.116  97.706 -15.467  1.00 62.91           H  
ATOM   1915  O   GLU A 123      36.754  94.242 -15.700  1.00 62.91           O  
ATOM   1916  CG  GLU A 123      35.700  98.284 -17.473  1.00 62.91           C  
ATOM   1917  HG2 GLU A 123      36.329  97.869 -18.261  1.00 62.91           H  
ATOM   1918  HG3 GLU A 123      34.685  98.350 -17.864  1.00 62.91           H  
ATOM   1919  CD  GLU A 123      36.200  99.689 -17.102  1.00 62.91           C  
ATOM   1920  OE1 GLU A 123      36.816 100.328 -17.985  1.00 62.91           O  
ATOM   1921  OE2 GLU A 123      35.990 100.106 -15.939  1.00 62.91           O  
ATOM   1922  N   ARG A 124      34.992  94.834 -14.429  1.00 60.25           N  
ATOM   1923  H   ARG A 124      34.162  95.407 -14.387  1.00 60.25           H  
ATOM   1924  CA  ARG A 124      35.302  93.925 -13.313  1.00 60.25           C  
ATOM   1925  HA  ARG A 124      36.339  94.081 -13.013  1.00 60.25           H  
ATOM   1926  C   ARG A 124      35.224  92.449 -13.699  1.00 60.25           C  
ATOM   1927  CB  ARG A 124      34.377  94.212 -12.120  1.00 60.25           C  
ATOM   1928  HB2 ARG A 124      34.360  93.340 -11.467  1.00 60.25           H  
ATOM   1929  HB3 ARG A 124      33.361  94.396 -12.470  1.00 60.25           H  
ATOM   1930  O   ARG A 124      36.033  91.666 -13.211  1.00 60.25           O  
ATOM   1931  CG  ARG A 124      34.884  95.406 -11.301  1.00 60.25           C  
ATOM   1932  HG2 ARG A 124      34.934  96.298 -11.925  1.00 60.25           H  
ATOM   1933  HG3 ARG A 124      35.889  95.179 -10.946  1.00 60.25           H  
ATOM   1934  CD  ARG A 124      33.992  95.672 -10.084  1.00 60.25           C  
ATOM   1935  HD2 ARG A 124      33.745  94.724  -9.605  1.00 60.25           H  
ATOM   1936  HD3 ARG A 124      34.557  96.281  -9.379  1.00 60.25           H  
ATOM   1937  NE  ARG A 124      32.767  96.402 -10.457  1.00 60.25           N  
ATOM   1938  HE  ARG A 124      32.754  96.814 -11.379  1.00 60.25           H  
ATOM   1939  NH1 ARG A 124      31.708  96.290  -8.416  1.00 60.25           N  
ATOM   1940 HH11 ARG A 124      30.950  96.580  -7.814  1.00 60.25           H  
ATOM   1941 HH12 ARG A 124      32.451  95.699  -8.072  1.00 60.25           H  
ATOM   1942  NH2 ARG A 124      30.815  97.496 -10.075  1.00 60.25           N  
ATOM   1943 HH21 ARG A 124      30.096  97.833  -9.451  1.00 60.25           H  
ATOM   1944 HH22 ARG A 124      30.906  97.928 -10.983  1.00 60.25           H  
ATOM   1945  CZ  ARG A 124      31.769  96.718  -9.650  1.00 60.25           C  
ATOM   1946  N   MET A 125      34.283  92.066 -14.564  1.00 56.72           N  
ATOM   1947  H   MET A 125      33.698  92.775 -14.983  1.00 56.72           H  
ATOM   1948  CA  MET A 125      34.120  90.670 -14.990  1.00 56.72           C  
ATOM   1949  HA  MET A 125      34.106  90.025 -14.112  1.00 56.72           H  
ATOM   1950  C   MET A 125      35.294  90.217 -15.866  1.00 56.72           C  
ATOM   1951  CB  MET A 125      32.790  90.499 -15.742  1.00 56.72           C  
ATOM   1952  HB2 MET A 125      32.740  89.480 -16.126  1.00 56.72           H  
ATOM   1953  HB3 MET A 125      32.751  91.186 -16.588  1.00 56.72           H  
ATOM   1954  O   MET A 125      35.843  89.133 -15.669  1.00 56.72           O  
ATOM   1955  CG  MET A 125      31.579  90.745 -14.835  1.00 56.72           C  
ATOM   1956  HG2 MET A 125      31.662  91.742 -14.402  1.00 56.72           H  
ATOM   1957  HG3 MET A 125      31.596  90.022 -14.020  1.00 56.72           H  
ATOM   1958  SD  MET A 125      29.964  90.650 -15.657  1.00 56.72           S  
ATOM   1959  CE  MET A 125      29.923  88.907 -16.166  1.00 56.72           C  
ATOM   1960  HE1 MET A 125      28.953  88.684 -16.610  1.00 56.72           H  
ATOM   1961  HE2 MET A 125      30.076  88.263 -15.299  1.00 56.72           H  
ATOM   1962  HE3 MET A 125      30.699  88.715 -16.907  1.00 56.72           H  
ATOM   1963  N   LEU A 126      35.727  91.075 -16.792  1.00 53.00           N  
ATOM   1964  H   LEU A 126      35.239  91.955 -16.885  1.00 53.00           H  
ATOM   1965  CA  LEU A 126      36.771  90.759 -17.771  1.00 53.00           C  
ATOM   1966  HA  LEU A 126      36.504  89.812 -18.240  1.00 53.00           H  
ATOM   1967  C   LEU A 126      38.155  90.567 -17.119  1.00 53.00           C  
ATOM   1968  CB  LEU A 126      36.727  91.867 -18.842  1.00 53.00           C  
ATOM   1969  HB2 LEU A 126      37.239  92.759 -18.482  1.00 53.00           H  
ATOM   1970  HB3 LEU A 126      35.681  92.139 -18.982  1.00 53.00           H  
ATOM   1971  O   LEU A 126      38.979  89.796 -17.612  1.00 53.00           O  
ATOM   1972  CG  LEU A 126      37.278  91.446 -20.219  1.00 53.00           C  
ATOM   1973  HG  LEU A 126      37.131  90.375 -20.365  1.00 53.00           H  
ATOM   1974  CD1 LEU A 126      36.521  92.183 -21.325  1.00 53.00           C  
ATOM   1975 HD11 LEU A 126      35.464  91.918 -21.288  1.00 53.00           H  
ATOM   1976 HD12 LEU A 126      36.623  93.261 -21.202  1.00 53.00           H  
ATOM   1977 HD13 LEU A 126      36.907  91.890 -22.301  1.00 53.00           H  
ATOM   1978  CD2 LEU A 126      38.764  91.776 -20.388  1.00 53.00           C  
ATOM   1979 HD21 LEU A 126      38.922  92.848 -20.269  1.00 53.00           H  
ATOM   1980 HD22 LEU A 126      39.351  91.233 -19.647  1.00 53.00           H  
ATOM   1981 HD23 LEU A 126      39.091  91.468 -21.381  1.00 53.00           H  
ATOM   1982  N   ALA A 127      38.402  91.210 -15.974  1.00 46.89           N  
ATOM   1983  H   ALA A 127      37.697  91.843 -15.623  1.00 46.89           H  
ATOM   1984  CA  ALA A 127      39.632  91.039 -15.202  1.00 46.89           C  
ATOM   1985  HA  ALA A 127      40.479  91.274 -15.846  1.00 46.89           H  
ATOM   1986  C   ALA A 127      39.838  89.600 -14.683  1.00 46.89           C  
ATOM   1987  CB  ALA A 127      39.606  92.044 -14.044  1.00 46.89           C  
ATOM   1988  HB1 ALA A 127      39.490  93.056 -14.432  1.00 46.89           H  
ATOM   1989  HB2 ALA A 127      40.538  91.981 -13.482  1.00 46.89           H  
ATOM   1990  HB3 ALA A 127      38.774  91.822 -13.376  1.00 46.89           H  
ATOM   1991  O   ALA A 127      40.980  89.140 -14.625  1.00 46.89           O  
ATOM   1992  N   ALA A 128      38.757  88.895 -14.327  1.00 44.33           N  
ATOM   1993  H   ALA A 128      37.845  89.309 -14.460  1.00 44.33           H  
ATOM   1994  CA  ALA A 128      38.814  87.586 -13.672  1.00 44.33           C  
ATOM   1995  HA  ALA A 128      39.547  87.630 -12.867  1.00 44.33           H  
ATOM   1996  C   ALA A 128      39.242  86.441 -14.608  1.00 44.33           C  
ATOM   1997  CB  ALA A 128      37.438  87.310 -13.052  1.00 44.33           C  
ATOM   1998  HB1 ALA A 128      37.469  86.368 -12.504  1.00 44.33           H  
ATOM   1999  HB2 ALA A 128      36.681  87.238 -13.833  1.00 44.33           H  
ATOM   2000  HB3 ALA A 128      37.171  88.112 -12.364  1.00 44.33           H  
ATOM   2001  O   ALA A 128      39.883  85.494 -14.164  1.00 44.33           O  
ATOM   2002  N   LEU A 129      38.939  86.540 -15.907  1.00 44.64           N  
ATOM   2003  H   LEU A 129      38.425  87.357 -16.205  1.00 44.64           H  
ATOM   2004  CA  LEU A 129      39.235  85.508 -16.913  1.00 44.64           C  
ATOM   2005  HA  LEU A 129      39.019  84.532 -16.477  1.00 44.64           H  
ATOM   2006  C   LEU A 129      40.712  85.440 -17.345  1.00 44.64           C  
ATOM   2007  CB  LEU A 129      38.314  85.737 -18.132  1.00 44.64           C  
ATOM   2008  HB2 LEU A 129      38.734  85.252 -19.014  1.00 44.64           H  
ATOM   2009  HB3 LEU A 129      38.276  86.805 -18.344  1.00 44.64           H  
ATOM   2010  O   LEU A 129      41.049  84.695 -18.266  1.00 44.64           O  
ATOM   2011  CG  LEU A 129      36.885  85.197 -17.950  1.00 44.64           C  
ATOM   2012  HG  LEU A 129      36.484  85.534 -16.994  1.00 44.64           H  
ATOM   2013  CD1 LEU A 129      35.994  85.735 -19.069  1.00 44.64           C  
ATOM   2014 HD11 LEU A 129      35.970  86.824 -19.033  1.00 44.64           H  
ATOM   2015 HD12 LEU A 129      36.370  85.413 -20.040  1.00 44.64           H  
ATOM   2016 HD13 LEU A 129      34.977  85.363 -18.940  1.00 44.64           H  
ATOM   2017  CD2 LEU A 129      36.844  83.667 -18.010  1.00 44.64           C  
ATOM   2018 HD21 LEU A 129      37.259  83.315 -18.954  1.00 44.64           H  
ATOM   2019 HD22 LEU A 129      35.813  83.325 -17.925  1.00 44.64           H  
ATOM   2020 HD23 LEU A 129      37.413  83.238 -17.185  1.00 44.64           H  
ATOM   2021  N   ARG A 130      41.608  86.244 -16.757  1.00 37.01           N  
ATOM   2022  H   ARG A 130      41.322  86.767 -15.942  1.00 37.01           H  
ATOM   2023  CA  ARG A 130      42.981  86.358 -17.266  1.00 37.01           C  
ATOM   2024  HA  ARG A 130      42.882  86.523 -18.339  1.00 37.01           H  
ATOM   2025  C   ARG A 130      43.777  85.059 -17.070  1.00 37.01           C  
ATOM   2026  CB  ARG A 130      43.709  87.562 -16.660  1.00 37.01           C  
ATOM   2027  HB2 ARG A 130      43.499  87.632 -15.593  1.00 37.01           H  
ATOM   2028  HB3 ARG A 130      44.782  87.431 -16.800  1.00 37.01           H  
ATOM   2029  O   ARG A 130      43.901  84.603 -15.934  1.00 37.01           O  
ATOM   2030  CG  ARG A 130      43.273  88.840 -17.382  1.00 37.01           C  
ATOM   2031  HG2 ARG A 130      43.433  88.718 -18.453  1.00 37.01           H  
ATOM   2032  HG3 ARG A 130      42.214  89.024 -17.201  1.00 37.01           H  
ATOM   2033  CD  ARG A 130      44.090  90.037 -16.898  1.00 37.01           C  
ATOM   2034  HD2 ARG A 130      45.150  89.798 -16.982  1.00 37.01           H  
ATOM   2035  HD3 ARG A 130      43.845  90.221 -15.852  1.00 37.01           H  
ATOM   2036  NE  ARG A 130      43.785  91.229 -17.708  1.00 37.01           N  
ATOM   2037  HE  ARG A 130      43.070  91.116 -18.412  1.00 37.01           H  
ATOM   2038  NH1 ARG A 130      45.192  92.688 -16.638  1.00 37.01           N  
ATOM   2039 HH11 ARG A 130      45.453  91.940 -16.011  1.00 37.01           H  
ATOM   2040 HH12 ARG A 130      45.558  93.621 -16.513  1.00 37.01           H  
ATOM   2041  NH2 ARG A 130      43.933  93.408 -18.338  1.00 37.01           N  
ATOM   2042 HH21 ARG A 130      43.218  93.249 -19.033  1.00 37.01           H  
ATOM   2043 HH22 ARG A 130      44.295  94.341 -18.200  1.00 37.01           H  
ATOM   2044  CZ  ARG A 130      44.306  92.432 -17.560  1.00 37.01           C  
ATOM   2045  N   PRO A 131      44.387  84.505 -18.137  1.00 37.06           N  
ATOM   2046  CA  PRO A 131      45.229  83.321 -18.027  1.00 37.06           C  
ATOM   2047  HA  PRO A 131      44.680  82.517 -17.538  1.00 37.06           H  
ATOM   2048  C   PRO A 131      46.479  83.651 -17.202  1.00 37.06           C  
ATOM   2049  CB  PRO A 131      45.547  82.904 -19.468  1.00 37.06           C  
ATOM   2050  HB2 PRO A 131      46.534  82.448 -19.558  1.00 37.06           H  
ATOM   2051  HB3 PRO A 131      44.781  82.213 -19.819  1.00 37.06           H  
ATOM   2052  O   PRO A 131      47.350  84.408 -17.638  1.00 37.06           O  
ATOM   2053  CG  PRO A 131      45.449  84.210 -20.255  1.00 37.06           C  
ATOM   2054  HG2 PRO A 131      46.388  84.758 -20.180  1.00 37.06           H  
ATOM   2055  HG3 PRO A 131      45.190  84.034 -21.299  1.00 37.06           H  
ATOM   2056  CD  PRO A 131      44.349  84.969 -19.519  1.00 37.06           C  
ATOM   2057  HD2 PRO A 131      43.379  84.725 -19.952  1.00 37.06           H  
ATOM   2058  HD3 PRO A 131      44.539  86.040 -19.590  1.00 37.06           H  
ATOM   2059  N   VAL A 132      46.551  83.102 -15.989  1.00 27.17           N  
ATOM   2060  H   VAL A 132      45.776  82.535 -15.675  1.00 27.17           H  
ATOM   2061  CA  VAL A 132      47.731  83.211 -15.122  1.00 27.17           C  
ATOM   2062  HA  VAL A 132      48.073  84.246 -15.162  1.00 27.17           H  
ATOM   2063  C   VAL A 132      48.854  82.335 -15.694  1.00 27.17           C  
ATOM   2064  CB  VAL A 132      47.389  82.900 -13.652  1.00 27.17           C  
ATOM   2065  HB  VAL A 132      47.040  81.870 -13.571  1.00 27.17           H  
ATOM   2066  O   VAL A 132      48.599  81.297 -16.299  1.00 27.17           O  
ATOM   2067  CG1 VAL A 132      48.605  83.088 -12.734  1.00 27.17           C  
ATOM   2068 HG11 VAL A 132      48.308  82.922 -11.698  1.00 27.17           H  
ATOM   2069 HG12 VAL A 132      49.006  84.096 -12.832  1.00 27.17           H  
ATOM   2070 HG13 VAL A 132      49.374  82.354 -12.974  1.00 27.17           H  
ATOM   2071  CG2 VAL A 132      46.289  83.842 -13.138  1.00 27.17           C  
ATOM   2072 HG21 VAL A 132      46.079  83.631 -12.090  1.00 27.17           H  
ATOM   2073 HG22 VAL A 132      46.599  84.882 -13.243  1.00 27.17           H  
ATOM   2074 HG23 VAL A 132      45.366  83.689 -13.698  1.00 27.17           H  
ATOM   2075  N   ALA A 133      50.093  82.816 -15.581  1.00 24.54           N  
ATOM   2076  H   ALA A 133      50.222  83.633 -15.002  1.00 24.54           H  
ATOM   2077  CA  ALA A 133      51.164  82.490 -16.519  1.00 24.54           C  
ATOM   2078  HA  ALA A 133      50.718  81.999 -17.384  1.00 24.54           H  
ATOM   2079  C   ALA A 133      52.233  81.492 -15.990  1.00 24.54           C  
ATOM   2080  CB  ALA A 133      51.711  83.842 -17.021  1.00 24.54           C  
ATOM   2081  HB1 ALA A 133      52.358  83.692 -17.885  1.00 24.54           H  
ATOM   2082  HB2 ALA A 133      52.260  84.349 -16.227  1.00 24.54           H  
ATOM   2083  HB3 ALA A 133      50.883  84.475 -17.340  1.00 24.54           H  
ATOM   2084  O   ALA A 133      51.932  80.496 -15.344  1.00 24.54           O  
ATOM   2085  N   GLN A 134      53.497  81.754 -16.334  1.00 22.27           N  
ATOM   2086  H   GLN A 134      53.652  82.678 -16.710  1.00 22.27           H  
ATOM   2087  CA  GLN A 134      54.599  80.809 -16.599  1.00 22.27           C  
ATOM   2088  HA  GLN A 134      54.216  80.004 -17.226  1.00 22.27           H  
ATOM   2089  C   GLN A 134      55.290  80.130 -15.386  1.00 22.27           C  
ATOM   2090  CB  GLN A 134      55.666  81.599 -17.396  1.00 22.27           C  
ATOM   2091  HB2 GLN A 134      56.056  82.374 -16.736  1.00 22.27           H  
ATOM   2092  HB3 GLN A 134      56.494  80.938 -17.653  1.00 22.27           H  
ATOM   2093  O   GLN A 134      56.497  79.914 -15.454  1.00 22.27           O  
ATOM   2094  CG  GLN A 134      55.217  82.247 -18.713  1.00 22.27           C  
ATOM   2095  HG2 GLN A 134      55.086  81.468 -19.465  1.00 22.27           H  
ATOM   2096  HG3 GLN A 134      54.265  82.765 -18.594  1.00 22.27           H  
ATOM   2097  CD  GLN A 134      56.235  83.278 -19.194  1.00 22.27           C  
ATOM   2098  NE2 GLN A 134      56.659  83.228 -20.436  1.00 22.27           N  
ATOM   2099 HE21 GLN A 134      57.350  83.920 -20.687  1.00 22.27           H  
ATOM   2100 HE22 GLN A 134      56.366  82.482 -21.051  1.00 22.27           H  
ATOM   2101  OE1 GLN A 134      56.647  84.174 -18.477  1.00 22.27           O  
ATOM   2102  N   ALA A 135      54.618  79.869 -14.259  1.00 20.62           N  
ATOM   2103  H   ALA A 135      53.614  79.969 -14.261  1.00 20.62           H  
ATOM   2104  CA  ALA A 135      55.306  79.472 -13.012  1.00 20.62           C  
ATOM   2105  HA  ALA A 135      55.913  80.323 -12.703  1.00 20.62           H  
ATOM   2106  C   ALA A 135      56.278  78.270 -13.176  1.00 20.62           C  
ATOM   2107  CB  ALA A 135      54.265  79.238 -11.914  1.00 20.62           C  
ATOM   2108  HB1 ALA A 135      53.648  80.128 -11.786  1.00 20.62           H  
ATOM   2109  HB2 ALA A 135      53.630  78.395 -12.186  1.00 20.62           H  
ATOM   2110  HB3 ALA A 135      54.766  79.013 -10.972  1.00 20.62           H  
ATOM   2111  O   ALA A 135      55.971  77.305 -13.871  1.00 20.62           O  
ATOM   2112  N   ALA A 136      57.471  78.362 -12.566  1.00 20.97           N  
ATOM   2113  H   ALA A 136      57.598  79.119 -11.911  1.00 20.97           H  
ATOM   2114  CA  ALA A 136      58.703  77.906 -13.232  1.00 20.97           C  
ATOM   2115  HA  ALA A 136      58.452  77.497 -14.211  1.00 20.97           H  
ATOM   2116  C   ALA A 136      59.573  76.840 -12.522  1.00 20.97           C  
ATOM   2117  CB  ALA A 136      59.546  79.176 -13.447  1.00 20.97           C  
ATOM   2118  HB1 ALA A 136      58.973  79.915 -14.007  1.00 20.97           H  
ATOM   2119  HB2 ALA A 136      60.440  78.927 -14.020  1.00 20.97           H  
ATOM   2120  HB3 ALA A 136      59.850  79.592 -12.487  1.00 20.97           H  
ATOM   2121  O   ALA A 136      60.565  76.412 -13.107  1.00 20.97           O  
ATOM   2122  N   ASP A 137      59.305  76.514 -11.255  1.00 19.63           N  
ATOM   2123  H   ASP A 137      58.403  76.776 -10.884  1.00 19.63           H  
ATOM   2124  CA  ASP A 137      60.403  76.369 -10.276  1.00 19.63           C  
ATOM   2125  HA  ASP A 137      61.251  76.886 -10.726  1.00 19.63           H  
ATOM   2126  C   ASP A 137      60.956  74.941 -10.002  1.00 19.63           C  
ATOM   2127  CB  ASP A 137      60.016  77.154  -9.001  1.00 19.63           C  
ATOM   2128  HB2 ASP A 137      59.697  76.451  -8.232  1.00 19.63           H  
ATOM   2129  HB3 ASP A 137      59.163  77.799  -9.215  1.00 19.63           H  
ATOM   2130  O   ASP A 137      60.618  73.972 -10.678  1.00 19.63           O  
ATOM   2131  CG  ASP A 137      61.127  78.059  -8.445  1.00 19.63           C  
ATOM   2132  OD1 ASP A 137      62.141  78.276  -9.143  1.00 19.63           O  
ATOM   2133  OD2 ASP A 137      60.948  78.530  -7.303  1.00 19.63           O  
ATOM   2134  N   ALA A 138      61.903  74.827  -9.055  1.00 19.43           N  
ATOM   2135  H   ALA A 138      61.999  75.645  -8.471  1.00 19.43           H  
ATOM   2136  CA  ALA A 138      63.196  74.196  -9.363  1.00 19.43           C  
ATOM   2137  HA  ALA A 138      63.200  73.920 -10.418  1.00 19.43           H  
ATOM   2138  C   ALA A 138      63.669  72.932  -8.589  1.00 19.43           C  
ATOM   2139  CB  ALA A 138      64.226  75.322  -9.169  1.00 19.43           C  
ATOM   2140  HB1 ALA A 138      63.948  76.190  -9.767  1.00 19.43           H  
ATOM   2141  HB2 ALA A 138      64.274  75.617  -8.121  1.00 19.43           H  
ATOM   2142  HB3 ALA A 138      65.211  74.987  -9.493  1.00 19.43           H  
ATOM   2143  O   ALA A 138      64.770  72.453  -8.866  1.00 19.43           O  
ATOM   2144  N   SER A 139      62.970  72.423  -7.566  1.00 19.39           N  
ATOM   2145  H   SER A 139      62.030  72.755  -7.405  1.00 19.39           H  
ATOM   2146  CA  SER A 139      63.606  71.535  -6.555  1.00 19.39           C  
ATOM   2147  HA  SER A 139      64.538  72.012  -6.253  1.00 19.39           H  
ATOM   2148  C   SER A 139      63.971  70.117  -7.042  1.00 19.39           C  
ATOM   2149  CB  SER A 139      62.734  71.430  -5.302  1.00 19.39           C  
ATOM   2150  HB2 SER A 139      62.634  72.414  -4.843  1.00 19.39           H  
ATOM   2151  HB3 SER A 139      63.212  70.761  -4.586  1.00 19.39           H  
ATOM   2152  O   SER A 139      63.168  69.483  -7.720  1.00 19.39           O  
ATOM   2153  OG  SER A 139      61.451  70.933  -5.618  1.00 19.39           O  
ATOM   2154  HG  SER A 139      61.534  70.260  -6.297  1.00 19.39           H  
ATOM   2155  N   GLY A 140      65.124  69.562  -6.620  1.00 19.99           N  
ATOM   2156  H   GLY A 140      65.769  70.124  -6.082  1.00 19.99           H  
ATOM   2157  CA  GLY A 140      65.574  68.244  -7.114  1.00 19.99           C  
ATOM   2158  HA2 GLY A 140      65.843  68.353  -8.165  1.00 19.99           H  
ATOM   2159  HA3 GLY A 140      64.734  67.551  -7.073  1.00 19.99           H  
ATOM   2160  C   GLY A 140      66.761  67.571  -6.401  1.00 19.99           C  
ATOM   2161  O   GLY A 140      67.844  67.508  -6.971  1.00 19.99           O  
ATOM   2162  N   THR A 141      66.585  67.053  -5.176  1.00 20.05           N  
ATOM   2163  H   THR A 141      65.687  67.150  -4.726  1.00 20.05           H  
ATOM   2164  CA  THR A 141      67.700  66.531  -4.343  1.00 20.05           C  
ATOM   2165  HA  THR A 141      68.638  66.928  -4.730  1.00 20.05           H  
ATOM   2166  C   THR A 141      67.916  65.014  -4.265  1.00 20.05           C  
ATOM   2167  CB  THR A 141      67.570  67.005  -2.884  1.00 20.05           C  
ATOM   2168  HB  THR A 141      68.119  66.331  -2.226  1.00 20.05           H  
ATOM   2169  O   THR A 141      69.066  64.620  -4.094  1.00 20.05           O  
ATOM   2170  CG2 THR A 141      68.137  68.406  -2.682  1.00 20.05           C  
ATOM   2171 HG21 THR A 141      67.610  69.115  -3.320  1.00 20.05           H  
ATOM   2172 HG22 THR A 141      68.028  68.702  -1.639  1.00 20.05           H  
ATOM   2173 HG23 THR A 141      69.196  68.410  -2.940  1.00 20.05           H  
ATOM   2174  OG1 THR A 141      66.215  67.028  -2.486  1.00 20.05           O  
ATOM   2175  HG1 THR A 141      66.186  67.216  -1.546  1.00 20.05           H  
ATOM   2176  N   GLY A 142      66.864  64.184  -4.251  1.00 19.79           N  
ATOM   2177  H   GLY A 142      65.959  64.580  -4.458  1.00 19.79           H  
ATOM   2178  CA  GLY A 142      66.890  62.823  -3.664  1.00 19.79           C  
ATOM   2179  HA2 GLY A 142      65.988  62.292  -3.969  1.00 19.79           H  
ATOM   2180  HA3 GLY A 142      66.861  62.919  -2.578  1.00 19.79           H  
ATOM   2181  C   GLY A 142      68.090  61.931  -4.043  1.00 19.79           C  
ATOM   2182  O   GLY A 142      68.413  61.794  -5.218  1.00 19.79           O  
ATOM   2183  N   ALA A 143      68.749  61.339  -3.036  1.00 21.45           N  
ATOM   2184  H   ALA A 143      68.370  61.425  -2.104  1.00 21.45           H  
ATOM   2185  CA  ALA A 143      70.052  60.673  -3.169  1.00 21.45           C  
ATOM   2186  HA  ALA A 143      70.613  61.218  -3.928  1.00 21.45           H  
ATOM   2187  C   ALA A 143      70.003  59.200  -3.659  1.00 21.45           C  
ATOM   2188  CB  ALA A 143      70.807  60.852  -1.840  1.00 21.45           C  
ATOM   2189  HB1 ALA A 143      70.812  61.904  -1.558  1.00 21.45           H  
ATOM   2190  HB2 ALA A 143      70.319  60.271  -1.058  1.00 21.45           H  
ATOM   2191  HB3 ALA A 143      71.840  60.518  -1.941  1.00 21.45           H  
ATOM   2192  O   ALA A 143      68.953  58.671  -4.010  1.00 21.45           O  
ATOM   2193  N   ASN A 144      71.190  58.583  -3.732  1.00 20.31           N  
ATOM   2194  H   ASN A 144      71.954  59.040  -3.255  1.00 20.31           H  
ATOM   2195  CA  ASN A 144      71.569  57.473  -4.628  1.00 20.31           C  
ATOM   2196  HA  ASN A 144      70.824  57.436  -5.423  1.00 20.31           H  
ATOM   2197  C   ASN A 144      71.514  56.063  -3.932  1.00 20.31           C  
ATOM   2198  CB  ASN A 144      72.917  57.942  -5.235  1.00 20.31           C  
ATOM   2199  HB2 ASN A 144      73.742  57.518  -4.663  1.00 20.31           H  
ATOM   2200  HB3 ASN A 144      73.006  59.026  -5.164  1.00 20.31           H  
ATOM   2201  O   ASN A 144      70.893  55.975  -2.876  1.00 20.31           O  
ATOM   2202  CG  ASN A 144      73.094  57.643  -6.717  1.00 20.31           C  
ATOM   2203  ND2 ASN A 144      74.296  57.777  -7.224  1.00 20.31           N  
ATOM   2204 HD21 ASN A 144      74.377  57.550  -8.205  1.00 20.31           H  
ATOM   2205 HD22 ASN A 144      75.074  58.067  -6.648  1.00 20.31           H  
ATOM   2206  OD1 ASN A 144      72.192  57.263  -7.436  1.00 20.31           O  
ATOM   2207  N   PRO A 145      72.064  54.930  -4.451  1.00 22.11           N  
ATOM   2208  CA  PRO A 145      71.279  53.693  -4.581  1.00 22.11           C  
ATOM   2209  HA  PRO A 145      70.294  53.806  -4.130  1.00 22.11           H  
ATOM   2210  C   PRO A 145      71.952  52.432  -3.969  1.00 22.11           C  
ATOM   2211  CB  PRO A 145      71.146  53.582  -6.109  1.00 22.11           C  
ATOM   2212  HB2 PRO A 145      70.868  52.584  -6.449  1.00 22.11           H  
ATOM   2213  HB3 PRO A 145      70.407  54.304  -6.457  1.00 22.11           H  
ATOM   2214  O   PRO A 145      71.812  51.337  -4.507  1.00 22.11           O  
ATOM   2215  CG  PRO A 145      72.536  53.997  -6.609  1.00 22.11           C  
ATOM   2216  HG2 PRO A 145      73.133  53.120  -6.860  1.00 22.11           H  
ATOM   2217  HG3 PRO A 145      72.448  54.658  -7.472  1.00 22.11           H  
ATOM   2218  CD  PRO A 145      73.150  54.719  -5.405  1.00 22.11           C  
ATOM   2219  HD2 PRO A 145      73.706  55.610  -5.699  1.00 22.11           H  
ATOM   2220  HD3 PRO A 145      73.882  54.053  -4.947  1.00 22.11           H  
ATOM   2221  N   SER A 146      72.787  52.591  -2.936  1.00 20.96           N  
ATOM   2222  H   SER A 146      72.798  53.487  -2.471  1.00 20.96           H  
ATOM   2223  CA  SER A 146      73.674  51.550  -2.361  1.00 20.96           C  
ATOM   2224  HA  SER A 146      74.189  51.034  -3.171  1.00 20.96           H  
ATOM   2225  C   SER A 146      72.926  50.476  -1.537  1.00 20.96           C  
ATOM   2226  CB  SER A 146      74.724  52.259  -1.491  1.00 20.96           C  
ATOM   2227  HB2 SER A 146      75.305  51.536  -0.917  1.00 20.96           H  
ATOM   2228  HB3 SER A 146      75.406  52.808  -2.141  1.00 20.96           H  
ATOM   2229  O   SER A 146      71.788  50.708  -1.144  1.00 20.96           O  
ATOM   2230  OG  SER A 146      74.104  53.177  -0.606  1.00 20.96           O  
ATOM   2231  HG  SER A 146      73.612  52.667   0.043  1.00 20.96           H  
ATOM   2232  N   GLY A 147      73.496  49.314  -1.179  1.00 21.21           N  
ATOM   2233  H   GLY A 147      72.900  48.718  -0.621  1.00 21.21           H  
ATOM   2234  CA  GLY A 147      74.833  48.773  -1.479  1.00 21.21           C  
ATOM   2235  HA2 GLY A 147      75.603  49.464  -1.137  1.00 21.21           H  
ATOM   2236  HA3 GLY A 147      74.938  48.651  -2.557  1.00 21.21           H  
ATOM   2237  C   GLY A 147      75.128  47.404  -0.821  1.00 21.21           C  
ATOM   2238  O   GLY A 147      75.305  46.428  -1.543  1.00 21.21           O  
ATOM   2239  N   ASP A 148      75.164  47.343   0.520  1.00 21.79           N  
ATOM   2240  H   ASP A 148      74.931  48.204   0.994  1.00 21.79           H  
ATOM   2241  CA  ASP A 148      76.082  46.492   1.327  1.00 21.79           C  
ATOM   2242  HA  ASP A 148      76.555  45.747   0.687  1.00 21.79           H  
ATOM   2243  C   ASP A 148      75.364  45.777   2.527  1.00 21.79           C  
ATOM   2244  CB  ASP A 148      77.169  47.460   1.886  1.00 21.79           C  
ATOM   2245  HB2 ASP A 148      78.089  46.916   2.098  1.00 21.79           H  
ATOM   2246  HB3 ASP A 148      76.817  47.856   2.838  1.00 21.79           H  
ATOM   2247  O   ASP A 148      74.384  46.325   3.027  1.00 21.79           O  
ATOM   2248  CG  ASP A 148      77.509  48.672   0.990  1.00 21.79           C  
ATOM   2249  OD1 ASP A 148      78.481  48.595   0.207  1.00 21.79           O  
ATOM   2250  OD2 ASP A 148      76.774  49.688   1.079  1.00 21.79           O  
ATOM   2251  N   ASP A 149      75.755  44.639   3.151  1.00 23.29           N  
ATOM   2252  H   ASP A 149      75.136  44.434   3.922  1.00 23.29           H  
ATOM   2253  CA  ASP A 149      76.681  43.521   2.811  1.00 23.29           C  
ATOM   2254  HA  ASP A 149      76.469  43.184   1.797  1.00 23.29           H  
ATOM   2255  C   ASP A 149      76.514  42.265   3.747  1.00 23.29           C  
ATOM   2256  CB  ASP A 149      78.141  44.017   2.837  1.00 23.29           C  
ATOM   2257  HB2 ASP A 149      78.244  44.812   2.098  1.00 23.29           H  
ATOM   2258  HB3 ASP A 149      78.367  44.431   3.820  1.00 23.29           H  
ATOM   2259  O   ASP A 149      76.112  41.203   3.285  1.00 23.29           O  
ATOM   2260  CG  ASP A 149      79.187  42.960   2.459  1.00 23.29           C  
ATOM   2261  OD1 ASP A 149      78.991  42.292   1.422  1.00 23.29           O  
ATOM   2262  OD2 ASP A 149      80.209  42.885   3.177  1.00 23.29           O  
ATOM   2263  N   LEU A 150      76.772  42.368   5.070  1.00 21.04           N  
ATOM   2264  H   LEU A 150      77.016  43.299   5.374  1.00 21.04           H  
ATOM   2265  CA  LEU A 150      77.328  41.265   5.916  1.00 21.04           C  
ATOM   2266  HA  LEU A 150      77.939  40.632   5.273  1.00 21.04           H  
ATOM   2267  C   LEU A 150      76.426  40.277   6.719  1.00 21.04           C  
ATOM   2268  CB  LEU A 150      78.245  41.935   6.972  1.00 21.04           C  
ATOM   2269  HB2 LEU A 150      78.472  41.223   7.765  1.00 21.04           H  
ATOM   2270  HB3 LEU A 150      77.689  42.751   7.433  1.00 21.04           H  
ATOM   2271  O   LEU A 150      76.947  39.269   7.181  1.00 21.04           O  
ATOM   2272  CG  LEU A 150      79.589  42.468   6.456  1.00 21.04           C  
ATOM   2273  HG  LEU A 150      79.419  43.074   5.566  1.00 21.04           H  
ATOM   2274  CD1 LEU A 150      80.223  43.371   7.518  1.00 21.04           C  
ATOM   2275 HD11 LEU A 150      81.166  43.760   7.137  1.00 21.04           H  
ATOM   2276 HD12 LEU A 150      80.404  42.799   8.429  1.00 21.04           H  
ATOM   2277 HD13 LEU A 150      79.557  44.207   7.732  1.00 21.04           H  
ATOM   2278  CD2 LEU A 150      80.569  41.334   6.154  1.00 21.04           C  
ATOM   2279 HD21 LEU A 150      81.513  41.753   5.804  1.00 21.04           H  
ATOM   2280 HD22 LEU A 150      80.734  40.717   7.037  1.00 21.04           H  
ATOM   2281 HD23 LEU A 150      80.170  40.715   5.350  1.00 21.04           H  
ATOM   2282  N   GLY A 151      75.170  40.587   7.058  1.00 25.26           N  
ATOM   2283  H   GLY A 151      74.741  41.349   6.552  1.00 25.26           H  
ATOM   2284  CA  GLY A 151      74.542  40.159   8.341  1.00 25.26           C  
ATOM   2285  HA2 GLY A 151      75.015  40.722   9.146  1.00 25.26           H  
ATOM   2286  HA3 GLY A 151      73.495  40.461   8.314  1.00 25.26           H  
ATOM   2287  C   GLY A 151      74.552  38.660   8.756  1.00 25.26           C  
ATOM   2288  O   GLY A 151      73.675  37.908   8.348  1.00 25.26           O  
ATOM   2289  N   GLU A 152      75.450  38.263   9.677  1.00 28.77           N  
ATOM   2290  H   GLU A 152      76.176  38.929   9.899  1.00 28.77           H  
ATOM   2291  CA  GLU A 152      75.765  36.855  10.050  1.00 28.77           C  
ATOM   2292  HA  GLU A 152      75.628  36.235   9.165  1.00 28.77           H  
ATOM   2293  C   GLU A 152      74.929  36.188  11.186  1.00 28.77           C  
ATOM   2294  CB  GLU A 152      77.255  36.757  10.466  1.00 28.77           C  
ATOM   2295  HB2 GLU A 152      77.502  35.708  10.629  1.00 28.77           H  
ATOM   2296  HB3 GLU A 152      77.367  37.278  11.417  1.00 28.77           H  
ATOM   2297  O   GLU A 152      75.279  35.099  11.642  1.00 28.77           O  
ATOM   2298  CG  GLU A 152      78.302  37.311   9.488  1.00 28.77           C  
ATOM   2299  HG2 GLU A 152      78.162  36.836   8.517  1.00 28.77           H  
ATOM   2300  HG3 GLU A 152      78.151  38.385   9.378  1.00 28.77           H  
ATOM   2301  CD  GLU A 152      79.737  37.069   9.997  1.00 28.77           C  
ATOM   2302  OE1 GLU A 152      80.586  36.604   9.200  1.00 28.77           O  
ATOM   2303  OE2 GLU A 152      79.999  37.375  11.185  1.00 28.77           O  
ATOM   2304  N   ALA A 153      73.884  36.819  11.735  1.00 22.74           N  
ATOM   2305  H   ALA A 153      73.541  37.649  11.272  1.00 22.74           H  
ATOM   2306  CA  ALA A 153      73.182  36.316  12.937  1.00 22.74           C  
ATOM   2307  HA  ALA A 153      73.938  36.045  13.674  1.00 22.74           H  
ATOM   2308  C   ALA A 153      72.322  35.043  12.677  1.00 22.74           C  
ATOM   2309  CB  ALA A 153      72.347  37.471  13.510  1.00 22.74           C  
ATOM   2310  HB1 ALA A 153      72.993  38.322  13.724  1.00 22.74           H  
ATOM   2311  HB2 ALA A 153      71.587  37.765  12.786  1.00 22.74           H  
ATOM   2312  HB3 ALA A 153      71.854  37.159  14.430  1.00 22.74           H  
ATOM   2313  O   ALA A 153      71.892  34.813  11.555  1.00 22.74           O  
ATOM   2314  N   GLY A 154      71.963  34.199  13.659  1.00 32.39           N  
ATOM   2315  H   GLY A 154      71.435  33.405  13.327  1.00 32.39           H  
ATOM   2316  CA  GLY A 154      72.359  34.197  15.074  1.00 32.39           C  
ATOM   2317  HA2 GLY A 154      73.432  34.015  15.134  1.00 32.39           H  
ATOM   2318  HA3 GLY A 154      72.153  35.177  15.503  1.00 32.39           H  
ATOM   2319  C   GLY A 154      71.653  33.151  15.965  1.00 32.39           C  
ATOM   2320  O   GLY A 154      72.341  32.484  16.730  1.00 32.39           O  
ATOM   2321  N   VAL A 155      70.314  33.024  15.912  1.00 23.04           N  
ATOM   2322  H   VAL A 155      69.807  33.575  15.234  1.00 23.04           H  
ATOM   2323  CA  VAL A 155      69.521  32.297  16.944  1.00 23.04           C  
ATOM   2324  HA  VAL A 155      70.199  31.858  17.675  1.00 23.04           H  
ATOM   2325  C   VAL A 155      68.682  31.130  16.413  1.00 23.04           C  
ATOM   2326  CB  VAL A 155      68.589  33.271  17.710  1.00 23.04           C  
ATOM   2327  HB  VAL A 155      67.919  33.752  16.997  1.00 23.04           H  
ATOM   2328  O   VAL A 155      68.666  30.067  17.030  1.00 23.04           O  
ATOM   2329  CG1 VAL A 155      67.734  32.580  18.786  1.00 23.04           C  
ATOM   2330 HG11 VAL A 155      67.146  33.321  19.328  1.00 23.04           H  
ATOM   2331 HG12 VAL A 155      67.028  31.894  18.319  1.00 23.04           H  
ATOM   2332 HG13 VAL A 155      68.369  32.028  19.479  1.00 23.04           H  
ATOM   2333  CG2 VAL A 155      69.395  34.368  18.422  1.00 23.04           C  
ATOM   2334 HG21 VAL A 155      69.934  34.971  17.692  1.00 23.04           H  
ATOM   2335 HG22 VAL A 155      70.104  33.915  19.114  1.00 23.04           H  
ATOM   2336 HG23 VAL A 155      68.718  35.024  18.970  1.00 23.04           H  
ATOM   2337  N   ASP A 156      67.935  31.331  15.327  1.00 24.41           N  
ATOM   2338  H   ASP A 156      67.994  32.226  14.863  1.00 24.41           H  
ATOM   2339  CA  ASP A 156      66.693  30.580  15.090  1.00 24.41           C  
ATOM   2340  HA  ASP A 156      66.287  30.331  16.071  1.00 24.41           H  
ATOM   2341  C   ASP A 156      66.867  29.216  14.389  1.00 24.41           C  
ATOM   2342  CB  ASP A 156      65.641  31.498  14.441  1.00 24.41           C  
ATOM   2343  HB2 ASP A 156      64.723  30.934  14.281  1.00 24.41           H  
ATOM   2344  HB3 ASP A 156      66.009  31.840  13.474  1.00 24.41           H  
ATOM   2345  O   ASP A 156      66.197  28.910  13.407  1.00 24.41           O  
ATOM   2346  CG  ASP A 156      65.312  32.698  15.335  1.00 24.41           C  
ATOM   2347  OD1 ASP A 156      64.965  32.466  16.516  1.00 24.41           O  
ATOM   2348  OD2 ASP A 156      65.469  33.841  14.853  1.00 24.41           O  
ATOM   2349  N   GLU A 157      67.673  28.327  14.979  1.00 32.05           N  
ATOM   2350  H   GLU A 157      68.236  28.654  15.750  1.00 32.05           H  
ATOM   2351  CA  GLU A 157      67.581  26.863  14.767  1.00 32.05           C  
ATOM   2352  HA  GLU A 157      67.618  26.649  13.699  1.00 32.05           H  
ATOM   2353  C   GLU A 157      66.251  26.276  15.312  1.00 32.05           C  
ATOM   2354  CB  GLU A 157      68.773  26.163  15.458  1.00 32.05           C  
ATOM   2355  HB2 GLU A 157      68.735  26.388  16.524  1.00 32.05           H  
ATOM   2356  HB3 GLU A 157      68.662  25.086  15.334  1.00 32.05           H  
ATOM   2357  O   GLU A 157      65.961  25.089  15.187  1.00 32.05           O  
ATOM   2358  CG  GLU A 157      70.154  26.564  14.904  1.00 32.05           C  
ATOM   2359  HG2 GLU A 157      70.155  26.387  13.829  1.00 32.05           H  
ATOM   2360  HG3 GLU A 157      70.308  27.630  15.067  1.00 32.05           H  
ATOM   2361  CD  GLU A 157      71.321  25.791  15.555  1.00 32.05           C  
ATOM   2362  OE1 GLU A 157      72.322  25.538  14.843  1.00 32.05           O  
ATOM   2363  OE2 GLU A 157      71.238  25.474  16.766  1.00 32.05           O  
ATOM   2364  N   LEU A 158      65.444  27.117  15.966  1.00 23.97           N  
ATOM   2365  H   LEU A 158      65.734  28.084  15.942  1.00 23.97           H  
ATOM   2366  CA  LEU A 158      64.446  26.766  16.974  1.00 23.97           C  
ATOM   2367  HA  LEU A 158      64.909  26.066  17.670  1.00 23.97           H  
ATOM   2368  C   LEU A 158      63.183  26.082  16.417  1.00 23.97           C  
ATOM   2369  CB  LEU A 158      64.151  28.091  17.716  1.00 23.97           C  
ATOM   2370  HB2 LEU A 158      65.097  28.626  17.806  1.00 23.97           H  
ATOM   2371  HB3 LEU A 158      63.497  28.718  17.110  1.00 23.97           H  
ATOM   2372  O   LEU A 158      62.620  25.207  17.074  1.00 23.97           O  
ATOM   2373  CG  LEU A 158      63.581  27.965  19.141  1.00 23.97           C  
ATOM   2374  HG  LEU A 158      64.016  27.096  19.634  1.00 23.97           H  
ATOM   2375  CD1 LEU A 158      63.959  29.212  19.948  1.00 23.97           C  
ATOM   2376 HD11 LEU A 158      65.044  29.292  20.014  1.00 23.97           H  
ATOM   2377 HD12 LEU A 158      63.569  30.104  19.458  1.00 23.97           H  
ATOM   2378 HD13 LEU A 158      63.551  29.141  20.957  1.00 23.97           H  
ATOM   2379  CD2 LEU A 158      62.056  27.855  19.173  1.00 23.97           C  
ATOM   2380 HD21 LEU A 158      61.607  28.716  18.677  1.00 23.97           H  
ATOM   2381 HD22 LEU A 158      61.734  26.944  18.668  1.00 23.97           H  
ATOM   2382 HD23 LEU A 158      61.709  27.810  20.206  1.00 23.97           H  
ATOM   2383  N   LEU A 159      62.712  26.484  15.232  1.00 27.43           N  
ATOM   2384  H   LEU A 159      63.266  27.147  14.710  1.00 27.43           H  
ATOM   2385  CA  LEU A 159      61.349  26.170  14.772  1.00 27.43           C  
ATOM   2386  HA  LEU A 159      60.673  26.266  15.622  1.00 27.43           H  
ATOM   2387  C   LEU A 159      61.140  24.735  14.264  1.00 27.43           C  
ATOM   2388  CB  LEU A 159      60.932  27.181  13.685  1.00 27.43           C  
ATOM   2389  HB2 LEU A 159      60.058  26.792  13.161  1.00 27.43           H  
ATOM   2390  HB3 LEU A 159      61.739  27.260  12.956  1.00 27.43           H  
ATOM   2391  O   LEU A 159      60.012  24.247  14.296  1.00 27.43           O  
ATOM   2392  CG  LEU A 159      60.580  28.583  14.214  1.00 27.43           C  
ATOM   2393  HG  LEU A 159      61.402  28.963  14.819  1.00 27.43           H  
ATOM   2394  CD1 LEU A 159      60.363  29.533  13.035  1.00 27.43           C  
ATOM   2395 HD11 LEU A 159      60.140  30.534  13.405  1.00 27.43           H  
ATOM   2396 HD12 LEU A 159      61.271  29.582  12.435  1.00 27.43           H  
ATOM   2397 HD13 LEU A 159      59.538  29.182  12.415  1.00 27.43           H  
ATOM   2398  CD2 LEU A 159      59.296  28.581  15.052  1.00 27.43           C  
ATOM   2399 HD21 LEU A 159      58.474  28.151  14.479  1.00 27.43           H  
ATOM   2400 HD22 LEU A 159      59.043  29.603  15.335  1.00 27.43           H  
ATOM   2401 HD23 LEU A 159      59.441  28.004  15.965  1.00 27.43           H  
ATOM   2402  N   GLU A 160      62.187  24.058  13.788  1.00 33.04           N  
ATOM   2403  H   GLU A 160      63.100  24.484  13.849  1.00 33.04           H  
ATOM   2404  CA  GLU A 160      62.044  22.837  12.974  1.00 33.04           C  
ATOM   2405  HA  GLU A 160      61.381  23.067  12.140  1.00 33.04           H  
ATOM   2406  C   GLU A 160      61.412  21.650  13.734  1.00 33.04           C  
ATOM   2407  CB  GLU A 160      63.430  22.460  12.408  1.00 33.04           C  
ATOM   2408  HB2 GLU A 160      63.905  21.744  13.079  1.00 33.04           H  
ATOM   2409  HB3 GLU A 160      64.061  23.348  12.360  1.00 33.04           H  
ATOM   2410  O   GLU A 160      60.786  20.773  13.137  1.00 33.04           O  
ATOM   2411  CG  GLU A 160      63.331  21.884  10.988  1.00 33.04           C  
ATOM   2412  HG2 GLU A 160      62.914  22.651  10.335  1.00 33.04           H  
ATOM   2413  HG3 GLU A 160      62.639  21.043  10.996  1.00 33.04           H  
ATOM   2414  CD  GLU A 160      64.682  21.404  10.428  1.00 33.04           C  
ATOM   2415  OE1 GLU A 160      64.909  21.600   9.211  1.00 33.04           O  
ATOM   2416  OE2 GLU A 160      65.448  20.775  11.193  1.00 33.04           O  
ATOM   2417  N   ALA A 161      61.558  21.616  15.063  1.00 29.17           N  
ATOM   2418  H   ALA A 161      62.043  22.389  15.496  1.00 29.17           H  
ATOM   2419  CA  ALA A 161      61.204  20.460  15.885  1.00 29.17           C  
ATOM   2420  HA  ALA A 161      61.586  19.565  15.394  1.00 29.17           H  
ATOM   2421  C   ALA A 161      59.689  20.247  16.081  1.00 29.17           C  
ATOM   2422  CB  ALA A 161      61.923  20.608  17.232  1.00 29.17           C  
ATOM   2423  HB1 ALA A 161      61.574  21.503  17.746  1.00 29.17           H  
ATOM   2424  HB2 ALA A 161      62.998  20.681  17.072  1.00 29.17           H  
ATOM   2425  HB3 ALA A 161      61.713  19.737  17.854  1.00 29.17           H  
ATOM   2426  O   ALA A 161      59.242  19.100  16.104  1.00 29.17           O  
ATOM   2427  N   LEU A 162      58.911  21.327  16.229  1.00 25.16           N  
ATOM   2428  H   LEU A 162      59.343  22.231  16.100  1.00 25.16           H  
ATOM   2429  CA  LEU A 162      57.521  21.286  16.718  1.00 25.16           C  
ATOM   2430  HA  LEU A 162      57.499  20.790  17.688  1.00 25.16           H  
ATOM   2431  C   LEU A 162      56.560  20.495  15.817  1.00 25.16           C  
ATOM   2432  CB  LEU A 162      57.016  22.739  16.871  1.00 25.16           C  
ATOM   2433  HB2 LEU A 162      57.508  23.367  16.129  1.00 25.16           H  
ATOM   2434  HB3 LEU A 162      55.947  22.779  16.659  1.00 25.16           H  
ATOM   2435  O   LEU A 162      55.689  19.783  16.306  1.00 25.16           O  
ATOM   2436  CG  LEU A 162      57.242  23.321  18.277  1.00 25.16           C  
ATOM   2437  HG  LEU A 162      58.222  23.016  18.645  1.00 25.16           H  
ATOM   2438  CD1 LEU A 162      57.201  24.850  18.236  1.00 25.16           C  
ATOM   2439 HD11 LEU A 162      57.363  25.248  19.237  1.00 25.16           H  
ATOM   2440 HD12 LEU A 162      56.233  25.185  17.863  1.00 25.16           H  
ATOM   2441 HD13 LEU A 162      57.989  25.219  17.579  1.00 25.16           H  
ATOM   2442  CD2 LEU A 162      56.162  22.846  19.252  1.00 25.16           C  
ATOM   2443 HD21 LEU A 162      56.355  23.244  20.248  1.00 25.16           H  
ATOM   2444 HD22 LEU A 162      55.176  23.171  18.917  1.00 25.16           H  
ATOM   2445 HD23 LEU A 162      56.162  21.757  19.313  1.00 25.16           H  
ATOM   2446  N   GLY A 163      56.701  20.623  14.496  1.00 28.25           N  
ATOM   2447  H   GLY A 163      57.476  21.176  14.160  1.00 28.25           H  
ATOM   2448  CA  GLY A 163      55.643  20.252  13.545  1.00 28.25           C  
ATOM   2449  HA2 GLY A 163      55.926  20.605  12.554  1.00 28.25           H  
ATOM   2450  HA3 GLY A 163      54.724  20.762  13.832  1.00 28.25           H  
ATOM   2451  C   GLY A 163      55.314  18.758  13.425  1.00 28.25           C  
ATOM   2452  O   GLY A 163      54.381  18.418  12.708  1.00 28.25           O  
ATOM   2453  N   ARG A 164      56.063  17.859  14.077  1.00 30.11           N  
ATOM   2454  H   ARG A 164      56.747  18.214  14.730  1.00 30.11           H  
ATOM   2455  CA  ARG A 164      55.849  16.402  13.977  1.00 30.11           C  
ATOM   2456  HA  ARG A 164      55.318  16.196  13.048  1.00 30.11           H  
ATOM   2457  C   ARG A 164      54.911  15.802  15.028  1.00 30.11           C  
ATOM   2458  CB  ARG A 164      57.202  15.662  13.942  1.00 30.11           C  
ATOM   2459  HB2 ARG A 164      57.962  16.241  14.467  1.00 30.11           H  
ATOM   2460  HB3 ARG A 164      57.106  14.703  14.452  1.00 30.11           H  
ATOM   2461  O   ARG A 164      54.586  14.632  14.882  1.00 30.11           O  
ATOM   2462  CG  ARG A 164      57.638  15.387  12.497  1.00 30.11           C  
ATOM   2463  HG2 ARG A 164      56.829  14.866  11.985  1.00 30.11           H  
ATOM   2464  HG3 ARG A 164      57.824  16.327  11.977  1.00 30.11           H  
ATOM   2465  CD  ARG A 164      58.883  14.494  12.437  1.00 30.11           C  
ATOM   2466  HD2 ARG A 164      58.980  14.122  11.417  1.00 30.11           H  
ATOM   2467  HD3 ARG A 164      58.735  13.644  13.104  1.00 30.11           H  
ATOM   2468  NE  ARG A 164      60.110  15.229  12.797  1.00 30.11           N  
ATOM   2469  HE  ARG A 164      60.008  16.224  12.936  1.00 30.11           H  
ATOM   2470  NH1 ARG A 164      61.540  13.438  12.823  1.00 30.11           N  
ATOM   2471 HH11 ARG A 164      62.471  13.065  12.938  1.00 30.11           H  
ATOM   2472 HH12 ARG A 164      60.735  12.838  12.718  1.00 30.11           H  
ATOM   2473  NH2 ARG A 164      62.345  15.509  13.102  1.00 30.11           N  
ATOM   2474 HH21 ARG A 164      63.286  15.147  13.169  1.00 30.11           H  
ATOM   2475 HH22 ARG A 164      62.197  16.507  13.147  1.00 30.11           H  
ATOM   2476  CZ  ARG A 164      61.323  14.723  12.909  1.00 30.11           C  
ATOM   2477  N   GLU A 165      54.520  16.541  16.069  1.00 22.54           N  
ATOM   2478  H   GLU A 165      54.825  17.502  16.128  1.00 22.54           H  
ATOM   2479  CA  GLU A 165      53.806  15.962  17.223  1.00 22.54           C  
ATOM   2480  HA  GLU A 165      54.249  14.995  17.459  1.00 22.54           H  
ATOM   2481  C   GLU A 165      52.316  15.670  16.967  1.00 22.54           C  
ATOM   2482  CB  GLU A 165      53.961  16.855  18.472  1.00 22.54           C  
ATOM   2483  HB2 GLU A 165      53.263  16.504  19.232  1.00 22.54           H  
ATOM   2484  HB3 GLU A 165      53.692  17.880  18.213  1.00 22.54           H  
ATOM   2485  O   GLU A 165      51.907  14.514  16.966  1.00 22.54           O  
ATOM   2486  CG  GLU A 165      55.368  16.830  19.087  1.00 22.54           C  
ATOM   2487  HG2 GLU A 165      56.078  17.246  18.372  1.00 22.54           H  
ATOM   2488  HG3 GLU A 165      55.649  15.792  19.270  1.00 22.54           H  
ATOM   2489  CD  GLU A 165      55.444  17.628  20.404  1.00 22.54           C  
ATOM   2490  OE1 GLU A 165      56.071  17.119  21.364  1.00 22.54           O  
ATOM   2491  OE2 GLU A 165      54.907  18.759  20.445  1.00 22.54           O  
ATOM   2492  N   LEU A 166      51.488  16.710  16.804  1.00 23.58           N  
ATOM   2493  H   LEU A 166      51.902  17.631  16.772  1.00 23.58           H  
ATOM   2494  CA  LEU A 166      50.037  16.629  17.072  1.00 23.58           C  
ATOM   2495  HA  LEU A 166      49.857  15.702  17.616  1.00 23.58           H  
ATOM   2496  C   LEU A 166      49.115  16.499  15.848  1.00 23.58           C  
ATOM   2497  CB  LEU A 166      49.633  17.798  17.991  1.00 23.58           C  
ATOM   2498  HB2 LEU A 166      50.254  18.664  17.761  1.00 23.58           H  
ATOM   2499  HB3 LEU A 166      48.599  18.082  17.793  1.00 23.58           H  
ATOM   2500  O   LEU A 166      47.930  16.240  16.027  1.00 23.58           O  
ATOM   2501  CG  LEU A 166      49.759  17.444  19.484  1.00 23.58           C  
ATOM   2502  HG  LEU A 166      50.707  16.939  19.664  1.00 23.58           H  
ATOM   2503  CD1 LEU A 166      49.726  18.720  20.327  1.00 23.58           C  
ATOM   2504 HD11 LEU A 166      50.567  19.356  20.049  1.00 23.58           H  
ATOM   2505 HD12 LEU A 166      48.792  19.255  20.159  1.00 23.58           H  
ATOM   2506 HD13 LEU A 166      49.822  18.463  21.382  1.00 23.58           H  
ATOM   2507  CD2 LEU A 166      48.607  16.549  19.957  1.00 23.58           C  
ATOM   2508 HD21 LEU A 166      47.651  17.042  19.782  1.00 23.58           H  
ATOM   2509 HD22 LEU A 166      48.618  15.607  19.408  1.00 23.58           H  
ATOM   2510 HD23 LEU A 166      48.723  16.326  21.017  1.00 23.58           H  
ATOM   2511  N   ASP A 167      49.660  16.592  14.635  1.00 25.02           N  
ATOM   2512  H   ASP A 167      50.633  16.857  14.576  1.00 25.02           H  
ATOM   2513  CA  ASP A 167      49.071  15.953  13.443  1.00 25.02           C  
ATOM   2514  HA  ASP A 167      48.001  15.811  13.595  1.00 25.02           H  
ATOM   2515  C   ASP A 167      49.683  14.538  13.230  1.00 25.02           C  
ATOM   2516  CB  ASP A 167      49.256  16.858  12.199  1.00 25.02           C  
ATOM   2517  HB2 ASP A 167      49.050  16.273  11.303  1.00 25.02           H  
ATOM   2518  HB3 ASP A 167      50.299  17.172  12.147  1.00 25.02           H  
ATOM   2519  O   ASP A 167      49.569  13.967  12.143  1.00 25.02           O  
ATOM   2520  CG  ASP A 167      48.343  18.094  12.119  1.00 25.02           C  
ATOM   2521  OD1 ASP A 167      47.197  18.038  12.618  1.00 25.02           O  
ATOM   2522  OD2 ASP A 167      48.784  19.084  11.489  1.00 25.02           O  
ATOM   2523  N   GLY A 168      50.418  14.003  14.225  1.00 24.24           N  
ATOM   2524  H   GLY A 168      50.398  14.455  15.128  1.00 24.24           H  
ATOM   2525  CA  GLY A 168      51.421  12.940  14.049  1.00 24.24           C  
ATOM   2526  HA2 GLY A 168      51.521  12.702  12.990  1.00 24.24           H  
ATOM   2527  HA3 GLY A 168      52.379  13.331  14.390  1.00 24.24           H  
ATOM   2528  C   GLY A 168      51.194  11.619  14.801  1.00 24.24           C  
ATOM   2529  O   GLY A 168      51.238  10.571  14.153  1.00 24.24           O  
ATOM   2530  N   ASP A 169      50.993  11.660  16.125  1.00 23.99           N  
ATOM   2531  H   ASP A 169      50.959  12.568  16.567  1.00 23.99           H  
ATOM   2532  CA  ASP A 169      50.721  10.496  17.011  1.00 23.99           C  
ATOM   2533  HA  ASP A 169      50.958   9.578  16.474  1.00 23.99           H  
ATOM   2534  C   ASP A 169      49.223  10.373  17.391  1.00 23.99           C  
ATOM   2535  CB  ASP A 169      51.627  10.557  18.281  1.00 23.99           C  
ATOM   2536  HB2 ASP A 169      51.988  11.577  18.410  1.00 23.99           H  
ATOM   2537  HB3 ASP A 169      51.001  10.350  19.149  1.00 23.99           H  
ATOM   2538  O   ASP A 169      48.735   9.219  17.481  1.00 23.99           O  
ATOM   2539  CG  ASP A 169      52.842   9.594  18.376  1.00 23.99           C  
ATOM   2540  OD1 ASP A 169      53.108   8.774  17.463  1.00 23.99           O  
ATOM   2541  OD2 ASP A 169      53.532   9.648  19.428  1.00 23.99           O  
ATOM   2542  OXT ASP A 169      48.576  11.421  17.624  1.00 23.99           O  
TER    2543      ASP A 169                                                       
ATOM   2543  N   MET B   1      48.522  -0.698  31.817  1.00 72.28           N  
ATOM   2544  H   MET B   1      48.992  -1.147  32.591  1.00 72.28           H  
ATOM   2545  H2  MET B   1      48.120   0.172  32.137  1.00 72.28           H  
ATOM   2546  H3  MET B   1      49.187  -0.514  31.079  1.00 72.28           H  
ATOM   2547  CA  MET B   1      47.458  -1.578  31.311  1.00 72.28           C  
ATOM   2548  HA  MET B   1      46.786  -1.812  32.136  1.00 72.28           H  
ATOM   2549  C   MET B   1      48.091  -2.876  30.821  1.00 72.28           C  
ATOM   2550  CB  MET B   1      46.631  -0.863  30.230  1.00 72.28           C  
ATOM   2551  HB2 MET B   1      46.527   0.189  30.494  1.00 72.28           H  
ATOM   2552  HB3 MET B   1      47.126  -0.928  29.261  1.00 72.28           H  
ATOM   2553  O   MET B   1      48.839  -2.854  29.847  1.00 72.28           O  
ATOM   2554  CG  MET B   1      45.229  -1.461  30.141  1.00 72.28           C  
ATOM   2555  HG2 MET B   1      45.332  -2.525  29.926  1.00 72.28           H  
ATOM   2556  HG3 MET B   1      44.726  -1.347  31.101  1.00 72.28           H  
ATOM   2557  SD  MET B   1      44.183  -0.757  28.846  1.00 72.28           S  
ATOM   2558  CE  MET B   1      43.775   0.889  29.495  1.00 72.28           C  
ATOM   2559  HE1 MET B   1      43.076   1.373  28.812  1.00 72.28           H  
ATOM   2560  HE2 MET B   1      43.294   0.793  30.468  1.00 72.28           H  
ATOM   2561  HE3 MET B   1      44.675   1.499  29.579  1.00 72.28           H  
ATOM   2562  N   THR B   2      47.883  -3.969  31.550  1.00 81.75           N  
ATOM   2563  H   THR B   2      47.247  -3.880  32.330  1.00 81.75           H  
ATOM   2564  CA  THR B   2      48.242  -5.339  31.157  1.00 81.75           C  
ATOM   2565  HA  THR B   2      49.309  -5.386  30.940  1.00 81.75           H  
ATOM   2566  C   THR B   2      47.481  -5.748  29.896  1.00 81.75           C  
ATOM   2567  CB  THR B   2      47.917  -6.351  32.274  1.00 81.75           C  
ATOM   2568  HB  THR B   2      48.232  -7.340  31.944  1.00 81.75           H  
ATOM   2569  O   THR B   2      46.451  -5.156  29.569  1.00 81.75           O  
ATOM   2570  CG2 THR B   2      48.613  -6.044  33.599  1.00 81.75           C  
ATOM   2571 HG21 THR B   2      49.691  -5.996  33.445  1.00 81.75           H  
ATOM   2572 HG22 THR B   2      48.394  -6.839  34.312  1.00 81.75           H  
ATOM   2573 HG23 THR B   2      48.262  -5.097  34.009  1.00 81.75           H  
ATOM   2574  OG1 THR B   2      46.535  -6.388  32.532  1.00 81.75           O  
ATOM   2575  HG1 THR B   2      46.313  -5.598  33.030  1.00 81.75           H  
ATOM   2576  N   ASP B   3      47.942  -6.782  29.194  1.00 72.66           N  
ATOM   2577  H   ASP B   3      48.833  -7.204  29.414  1.00 72.66           H  
ATOM   2578  CA  ASP B   3      47.214  -7.266  28.017  1.00 72.66           C  
ATOM   2579  HA  ASP B   3      47.049  -6.426  27.342  1.00 72.66           H  
ATOM   2580  C   ASP B   3      45.816  -7.786  28.386  1.00 72.66           C  
ATOM   2581  CB  ASP B   3      48.051  -8.304  27.263  1.00 72.66           C  
ATOM   2582  HB2 ASP B   3      47.431  -8.755  26.489  1.00 72.66           H  
ATOM   2583  HB3 ASP B   3      48.356  -9.090  27.954  1.00 72.66           H  
ATOM   2584  O   ASP B   3      44.864  -7.524  27.656  1.00 72.66           O  
ATOM   2585  CG  ASP B   3      49.289  -7.692  26.587  1.00 72.66           C  
ATOM   2586  OD1 ASP B   3      49.343  -6.441  26.410  1.00 72.66           O  
ATOM   2587  OD2 ASP B   3      50.188  -8.498  26.276  1.00 72.66           O  
ATOM   2588  N   SER B   4      45.644  -8.400  29.563  1.00 75.92           N  
ATOM   2589  H   SER B   4      46.453  -8.619  30.127  1.00 75.92           H  
ATOM   2590  CA  SER B   4      44.321  -8.781  30.078  1.00 75.92           C  
ATOM   2591  HA  SER B   4      43.850  -9.454  29.362  1.00 75.92           H  
ATOM   2592  C   SER B   4      43.385  -7.581  30.267  1.00 75.92           C  
ATOM   2593  CB  SER B   4      44.448  -9.520  31.413  1.00 75.92           C  
ATOM   2594  HB2 SER B   4      43.457  -9.834  31.740  1.00 75.92           H  
ATOM   2595  HB3 SER B   4      44.873  -8.853  32.163  1.00 75.92           H  
ATOM   2596  O   SER B   4      42.211  -7.676  29.924  1.00 75.92           O  
ATOM   2597  OG  SER B   4      45.276 -10.659  31.272  1.00 75.92           O  
ATOM   2598  HG  SER B   4      45.133 -11.235  32.026  1.00 75.92           H  
ATOM   2599  N   GLU B   5      43.884  -6.446  30.771  1.00 81.03           N  
ATOM   2600  H   GLU B   5      44.863  -6.411  31.015  1.00 81.03           H  
ATOM   2601  CA  GLU B   5      43.089  -5.214  30.911  1.00 81.03           C  
ATOM   2602  HA  GLU B   5      42.158  -5.442  31.430  1.00 81.03           H  
ATOM   2603  C   GLU B   5      42.696  -4.637  29.540  1.00 81.03           C  
ATOM   2604  CB  GLU B   5      43.858  -4.172  31.739  1.00 81.03           C  
ATOM   2605  HB2 GLU B   5      43.378  -3.201  31.619  1.00 81.03           H  
ATOM   2606  HB3 GLU B   5      44.870  -4.110  31.339  1.00 81.03           H  
ATOM   2607  O   GLU B   5      41.520  -4.348  29.325  1.00 81.03           O  
ATOM   2608  CG  GLU B   5      43.920  -4.482  33.244  1.00 81.03           C  
ATOM   2609  HG2 GLU B   5      44.188  -5.529  33.388  1.00 81.03           H  
ATOM   2610  HG3 GLU B   5      42.927  -4.336  33.669  1.00 81.03           H  
ATOM   2611  CD  GLU B   5      44.948  -3.605  33.983  1.00 81.03           C  
ATOM   2612  OE1 GLU B   5      44.705  -3.243  35.147  1.00 81.03           O  
ATOM   2613  OE2 GLU B   5      46.034  -3.350  33.404  1.00 81.03           O  
ATOM   2614  N   LYS B   6      43.634  -4.559  28.581  1.00 80.65           N  
ATOM   2615  H   LYS B   6      44.574  -4.845  28.815  1.00 80.65           H  
ATOM   2616  CA  LYS B   6      43.343  -4.099  27.206  1.00 80.65           C  
ATOM   2617  HA  LYS B   6      42.940  -3.087  27.238  1.00 80.65           H  
ATOM   2618  C   LYS B   6      42.286  -4.978  26.532  1.00 80.65           C  
ATOM   2619  CB  LYS B   6      44.613  -4.123  26.341  1.00 80.65           C  
ATOM   2620  HB2 LYS B   6      45.010  -5.138  26.353  1.00 80.65           H  
ATOM   2621  HB3 LYS B   6      44.331  -3.889  25.314  1.00 80.65           H  
ATOM   2622  O   LYS B   6      41.312  -4.484  25.969  1.00 80.65           O  
ATOM   2623  CG  LYS B   6      45.723  -3.149  26.760  1.00 80.65           C  
ATOM   2624  HG2 LYS B   6      45.968  -3.295  27.812  1.00 80.65           H  
ATOM   2625  HG3 LYS B   6      45.399  -2.121  26.596  1.00 80.65           H  
ATOM   2626  CD  LYS B   6      46.960  -3.444  25.906  1.00 80.65           C  
ATOM   2627  HD2 LYS B   6      47.152  -4.517  25.946  1.00 80.65           H  
ATOM   2628  HD3 LYS B   6      46.763  -3.169  24.870  1.00 80.65           H  
ATOM   2629  CE  LYS B   6      48.212  -2.725  26.404  1.00 80.65           C  
ATOM   2630  HE2 LYS B   6      48.159  -1.672  26.127  1.00 80.65           H  
ATOM   2631  HE3 LYS B   6      48.244  -2.800  27.491  1.00 80.65           H  
ATOM   2632  NZ  LYS B   6      49.414  -3.381  25.829  1.00 80.65           N  
ATOM   2633  HZ1 LYS B   6      49.413  -3.323  24.820  1.00 80.65           H  
ATOM   2634  HZ2 LYS B   6      49.422  -4.364  26.063  1.00 80.65           H  
ATOM   2635  HZ3 LYS B   6      50.267  -2.974  26.185  1.00 80.65           H  
ATOM   2636  N   VAL B   7      42.458  -6.301  26.593  1.00 80.88           N  
ATOM   2637  H   VAL B   7      43.277  -6.654  27.069  1.00 80.88           H  
ATOM   2638  CA  VAL B   7      41.525  -7.255  25.976  1.00 80.88           C  
ATOM   2639  HA  VAL B   7      41.344  -6.940  24.949  1.00 80.88           H  
ATOM   2640  C   VAL B   7      40.159  -7.222  26.677  1.00 80.88           C  
ATOM   2641  CB  VAL B   7      42.139  -8.668  25.914  1.00 80.88           C  
ATOM   2642  HB  VAL B   7      42.385  -9.002  26.922  1.00 80.88           H  
ATOM   2643  O   VAL B   7      39.137  -7.368  26.006  1.00 80.88           O  
ATOM   2644  CG1 VAL B   7      41.184  -9.676  25.269  1.00 80.88           C  
ATOM   2645 HG11 VAL B   7      40.992  -9.395  24.233  1.00 80.88           H  
ATOM   2646 HG12 VAL B   7      41.623 -10.673  25.298  1.00 80.88           H  
ATOM   2647 HG13 VAL B   7      40.236  -9.688  25.806  1.00 80.88           H  
ATOM   2648  CG2 VAL B   7      43.400  -8.705  25.034  1.00 80.88           C  
ATOM   2649 HG21 VAL B   7      43.148  -8.471  23.999  1.00 80.88           H  
ATOM   2650 HG22 VAL B   7      43.852  -9.696  25.079  1.00 80.88           H  
ATOM   2651 HG23 VAL B   7      44.138  -7.978  25.372  1.00 80.88           H  
ATOM   2652  N   ALA B   8      40.101  -6.955  27.987  1.00 81.80           N  
ATOM   2653  H   ALA B   8      40.958  -6.856  28.511  1.00 81.80           H  
ATOM   2654  CA  ALA B   8      38.837  -6.766  28.700  1.00 81.80           C  
ATOM   2655  HA  ALA B   8      38.211  -7.638  28.513  1.00 81.80           H  
ATOM   2656  C   ALA B   8      38.051  -5.534  28.208  1.00 81.80           C  
ATOM   2657  CB  ALA B   8      39.111  -6.699  30.207  1.00 81.80           C  
ATOM   2658  HB1 ALA B   8      38.168  -6.602  30.745  1.00 81.80           H  
ATOM   2659  HB2 ALA B   8      39.742  -5.841  30.439  1.00 81.80           H  
ATOM   2660  HB3 ALA B   8      39.611  -7.611  30.533  1.00 81.80           H  
ATOM   2661  O   ALA B   8      36.823  -5.604  28.109  1.00 81.80           O  
ATOM   2662  N   GLU B   9      38.719  -4.433  27.846  1.00 85.19           N  
ATOM   2663  H   GLU B   9      39.719  -4.394  27.983  1.00 85.19           H  
ATOM   2664  CA  GLU B   9      38.053  -3.272  27.235  1.00 85.19           C  
ATOM   2665  HA  GLU B   9      37.175  -3.024  27.832  1.00 85.19           H  
ATOM   2666  C   GLU B   9      37.531  -3.578  25.827  1.00 85.19           C  
ATOM   2667  CB  GLU B   9      38.963  -2.037  27.228  1.00 85.19           C  
ATOM   2668  HB2 GLU B   9      38.444  -1.241  26.693  1.00 85.19           H  
ATOM   2669  HB3 GLU B   9      39.899  -2.257  26.715  1.00 85.19           H  
ATOM   2670  O   GLU B   9      36.363  -3.302  25.539  1.00 85.19           O  
ATOM   2671  CG  GLU B   9      39.242  -1.566  28.661  1.00 85.19           C  
ATOM   2672  HG2 GLU B   9      39.949  -2.246  29.135  1.00 85.19           H  
ATOM   2673  HG3 GLU B   9      38.312  -1.616  29.226  1.00 85.19           H  
ATOM   2674  CD  GLU B   9      39.783  -0.136  28.735  1.00 85.19           C  
ATOM   2675  OE1 GLU B   9      39.464   0.501  29.766  1.00 85.19           O  
ATOM   2676  OE2 GLU B   9      40.461   0.303  27.782  1.00 85.19           O  
ATOM   2677  N   TYR B  10      38.328  -4.242  24.981  1.00 84.02           N  
ATOM   2678  H   TYR B  10      39.290  -4.397  25.249  1.00 84.02           H  
ATOM   2679  CA  TYR B  10      37.870  -4.686  23.658  1.00 84.02           C  
ATOM   2680  HA  TYR B  10      37.522  -3.811  23.108  1.00 84.02           H  
ATOM   2681  C   TYR B  10      36.680  -5.654  23.742  1.00 84.02           C  
ATOM   2682  CB  TYR B  10      39.028  -5.322  22.875  1.00 84.02           C  
ATOM   2683  HB2 TYR B  10      38.619  -5.803  21.987  1.00 84.02           H  
ATOM   2684  HB3 TYR B  10      39.485  -6.102  23.485  1.00 84.02           H  
ATOM   2685  O   TYR B  10      35.718  -5.517  22.983  1.00 84.02           O  
ATOM   2686  CG  TYR B  10      40.091  -4.344  22.408  1.00 84.02           C  
ATOM   2687  CD1 TYR B  10      39.737  -3.281  21.551  1.00 84.02           C  
ATOM   2688  HD1 TYR B  10      38.714  -3.154  21.230  1.00 84.02           H  
ATOM   2689  CD2 TYR B  10      41.434  -4.504  22.802  1.00 84.02           C  
ATOM   2690  HD2 TYR B  10      41.712  -5.315  23.460  1.00 84.02           H  
ATOM   2691  CE1 TYR B  10      40.718  -2.376  21.107  1.00 84.02           C  
ATOM   2692  HE1 TYR B  10      40.461  -1.552  20.458  1.00 84.02           H  
ATOM   2693  CE2 TYR B  10      42.419  -3.600  22.359  1.00 84.02           C  
ATOM   2694  HE2 TYR B  10      43.446  -3.718  22.672  1.00 84.02           H  
ATOM   2695  OH  TYR B  10      42.995  -1.652  21.069  1.00 84.02           O  
ATOM   2696  HH  TYR B  10      43.869  -1.813  21.431  1.00 84.02           H  
ATOM   2697  CZ  TYR B  10      42.059  -2.530  21.511  1.00 84.02           C  
ATOM   2698  N   LEU B  11      36.685  -6.594  24.696  1.00 84.03           N  
ATOM   2699  H   LEU B  11      37.513  -6.687  25.268  1.00 84.03           H  
ATOM   2700  CA  LEU B  11      35.563  -7.509  24.925  1.00 84.03           C  
ATOM   2701  HA  LEU B  11      35.312  -7.971  23.970  1.00 84.03           H  
ATOM   2702  C   LEU B  11      34.309  -6.764  25.410  1.00 84.03           C  
ATOM   2703  CB  LEU B  11      36.004  -8.607  25.910  1.00 84.03           C  
ATOM   2704  HB2 LEU B  11      36.263  -8.137  26.859  1.00 84.03           H  
ATOM   2705  HB3 LEU B  11      36.901  -9.090  25.521  1.00 84.03           H  
ATOM   2706  O   LEU B  11      33.202  -7.064  24.953  1.00 84.03           O  
ATOM   2707  CG  LEU B  11      34.935  -9.688  26.171  1.00 84.03           C  
ATOM   2708  HG  LEU B  11      34.030  -9.223  26.562  1.00 84.03           H  
ATOM   2709  CD1 LEU B  11      34.584 -10.481  24.910  1.00 84.03           C  
ATOM   2710 HD11 LEU B  11      33.879 -11.275  25.156  1.00 84.03           H  
ATOM   2711 HD12 LEU B  11      35.489 -10.923  24.493  1.00 84.03           H  
ATOM   2712 HD13 LEU B  11      34.118  -9.830  24.170  1.00 84.03           H  
ATOM   2713  CD2 LEU B  11      35.447 -10.680  27.214  1.00 84.03           C  
ATOM   2714 HD21 LEU B  11      35.720 -10.149  28.126  1.00 84.03           H  
ATOM   2715 HD22 LEU B  11      34.667 -11.404  27.450  1.00 84.03           H  
ATOM   2716 HD23 LEU B  11      36.319 -11.206  26.825  1.00 84.03           H  
ATOM   2717  N   ARG B  12      34.467  -5.762  26.286  1.00 88.27           N  
ATOM   2718  H   ARG B  12      35.397  -5.582  26.635  1.00 88.27           H  
ATOM   2719  CA  ARG B  12      33.368  -4.889  26.734  1.00 88.27           C  
ATOM   2720  HA  ARG B  12      32.566  -5.513  27.129  1.00 88.27           H  
ATOM   2721  C   ARG B  12      32.772  -4.105  25.562  1.00 88.27           C  
ATOM   2722  CB  ARG B  12      33.873  -3.964  27.855  1.00 88.27           C  
ATOM   2723  HB2 ARG B  12      34.403  -4.566  28.593  1.00 88.27           H  
ATOM   2724  HB3 ARG B  12      34.573  -3.240  27.438  1.00 88.27           H  
ATOM   2725  O   ARG B  12      31.552  -4.058  25.432  1.00 88.27           O  
ATOM   2726  CG  ARG B  12      32.733  -3.215  28.567  1.00 88.27           C  
ATOM   2727  HG2 ARG B  12      32.102  -3.930  29.095  1.00 88.27           H  
ATOM   2728  HG3 ARG B  12      32.121  -2.697  27.828  1.00 88.27           H  
ATOM   2729  CD  ARG B  12      33.262  -2.164  29.557  1.00 88.27           C  
ATOM   2730  HD2 ARG B  12      32.411  -1.636  29.989  1.00 88.27           H  
ATOM   2731  HD3 ARG B  12      33.852  -1.439  28.996  1.00 88.27           H  
ATOM   2732  NE  ARG B  12      34.062  -2.759  30.651  1.00 88.27           N  
ATOM   2733  HE  ARG B  12      33.699  -3.604  31.068  1.00 88.27           H  
ATOM   2734  NH1 ARG B  12      35.814  -1.245  30.681  1.00 88.27           N  
ATOM   2735 HH11 ARG B  12      36.737  -0.974  30.989  1.00 88.27           H  
ATOM   2736 HH12 ARG B  12      35.397  -0.704  29.938  1.00 88.27           H  
ATOM   2737  NH2 ARG B  12      35.825  -2.970  32.081  1.00 88.27           N  
ATOM   2738 HH21 ARG B  12      35.441  -3.827  32.453  1.00 88.27           H  
ATOM   2739 HH22 ARG B  12      36.719  -2.630  32.403  1.00 88.27           H  
ATOM   2740  CZ  ARG B  12      35.220  -2.319  31.127  1.00 88.27           C  
ATOM   2741  N   ARG B  13      33.600  -3.546  24.670  1.00 88.77           N  
ATOM   2742  H   ARG B  13      34.593  -3.595  24.849  1.00 88.77           H  
ATOM   2743  CA  ARG B  13      33.120  -2.850  23.463  1.00 88.77           C  
ATOM   2744  HA  ARG B  13      32.380  -2.114  23.777  1.00 88.77           H  
ATOM   2745  C   ARG B  13      32.378  -3.802  22.521  1.00 88.77           C  
ATOM   2746  CB  ARG B  13      34.288  -2.124  22.764  1.00 88.77           C  
ATOM   2747  HB2 ARG B  13      34.781  -1.460  23.474  1.00 88.77           H  
ATOM   2748  HB3 ARG B  13      35.019  -2.864  22.437  1.00 88.77           H  
ATOM   2749  O   ARG B  13      31.241  -3.519  22.159  1.00 88.77           O  
ATOM   2750  CG  ARG B  13      33.841  -1.306  21.538  1.00 88.77           C  
ATOM   2751  HG2 ARG B  13      33.275  -1.950  20.865  1.00 88.77           H  
ATOM   2752  HG3 ARG B  13      34.724  -0.969  20.995  1.00 88.77           H  
ATOM   2753  CD  ARG B  13      33.002  -0.073  21.910  1.00 88.77           C  
ATOM   2754  HD2 ARG B  13      32.414  -0.276  22.804  1.00 88.77           H  
ATOM   2755  HD3 ARG B  13      33.682   0.750  22.129  1.00 88.77           H  
ATOM   2756  NE  ARG B  13      32.065   0.295  20.835  1.00 88.77           N  
ATOM   2757  HE  ARG B  13      31.730  -0.450  20.242  1.00 88.77           H  
ATOM   2758  NH1 ARG B  13      31.893   2.558  21.250  1.00 88.77           N  
ATOM   2759 HH11 ARG B  13      31.476   3.447  21.017  1.00 88.77           H  
ATOM   2760 HH12 ARG B  13      32.688   2.510  21.871  1.00 88.77           H  
ATOM   2761  NH2 ARG B  13      30.550   1.584  19.764  1.00 88.77           N  
ATOM   2762 HH21 ARG B  13      30.130   0.717  19.460  1.00 88.77           H  
ATOM   2763 HH22 ARG B  13      30.088   2.462  19.576  1.00 88.77           H  
ATOM   2764  CZ  ARG B  13      31.517   1.477  20.621  1.00 88.77           C  
ATOM   2765  N   ALA B  14      32.968  -4.954  22.197  1.00 87.73           N  
ATOM   2766  H   ALA B  14      33.910  -5.118  22.524  1.00 87.73           H  
ATOM   2767  CA  ALA B  14      32.364  -5.937  21.295  1.00 87.73           C  
ATOM   2768  HA  ALA B  14      32.177  -5.455  20.335  1.00 87.73           H  
ATOM   2769  C   ALA B  14      31.013  -6.470  21.811  1.00 87.73           C  
ATOM   2770  CB  ALA B  14      33.366  -7.079  21.082  1.00 87.73           C  
ATOM   2771  HB1 ALA B  14      33.582  -7.572  22.030  1.00 87.73           H  
ATOM   2772  HB2 ALA B  14      32.950  -7.806  20.385  1.00 87.73           H  
ATOM   2773  HB3 ALA B  14      34.294  -6.683  20.668  1.00 87.73           H  
ATOM   2774  O   ALA B  14      30.079  -6.648  21.031  1.00 87.73           O  
ATOM   2775  N   THR B  15      30.881  -6.692  23.123  1.00 91.41           N  
ATOM   2776  H   THR B  15      31.683  -6.540  23.718  1.00 91.41           H  
ATOM   2777  CA  THR B  15      29.616  -7.141  23.734  1.00 91.41           C  
ATOM   2778  HA  THR B  15      29.191  -7.913  23.092  1.00 91.41           H  
ATOM   2779  C   THR B  15      28.556  -6.038  23.807  1.00 91.41           C  
ATOM   2780  CB  THR B  15      29.825  -7.778  25.117  1.00 91.41           C  
ATOM   2781  HB  THR B  15      28.855  -7.890  25.601  1.00 91.41           H  
ATOM   2782  O   THR B  15      27.374  -6.335  23.623  1.00 91.41           O  
ATOM   2783  CG2 THR B  15      30.463  -9.162  25.011  1.00 91.41           C  
ATOM   2784 HG21 THR B  15      31.430  -9.100  24.512  1.00 91.41           H  
ATOM   2785 HG22 THR B  15      30.600  -9.576  26.010  1.00 91.41           H  
ATOM   2786 HG23 THR B  15      29.809  -9.824  24.444  1.00 91.41           H  
ATOM   2787  OG1 THR B  15      30.657  -7.001  25.942  1.00 91.41           O  
ATOM   2788  HG1 THR B  15      31.556  -7.089  25.617  1.00 91.41           H  
ATOM   2789  N   LEU B  16      28.945  -4.770  23.994  1.00 92.88           N  
ATOM   2790  H   LEU B  16      29.920  -4.586  24.181  1.00 92.88           H  
ATOM   2791  CA  LEU B  16      28.031  -3.626  23.883  1.00 92.88           C  
ATOM   2792  HA  LEU B  16      27.145  -3.827  24.486  1.00 92.88           H  
ATOM   2793  C   LEU B  16      27.528  -3.432  22.444  1.00 92.88           C  
ATOM   2794  CB  LEU B  16      28.719  -2.351  24.405  1.00 92.88           C  
ATOM   2795  HB2 LEU B  16      29.710  -2.282  23.957  1.00 92.88           H  
ATOM   2796  HB3 LEU B  16      28.150  -1.483  24.070  1.00 92.88           H  
ATOM   2797  O   LEU B  16      26.318  -3.325  22.241  1.00 92.88           O  
ATOM   2798  CG  LEU B  16      28.851  -2.280  25.938  1.00 92.88           C  
ATOM   2799  HG  LEU B  16      29.296  -3.198  26.320  1.00 92.88           H  
ATOM   2800  CD1 LEU B  16      29.749  -1.103  26.320  1.00 92.88           C  
ATOM   2801 HD11 LEU B  16      29.324  -0.169  25.952  1.00 92.88           H  
ATOM   2802 HD12 LEU B  16      30.736  -1.244  25.879  1.00 92.88           H  
ATOM   2803 HD13 LEU B  16      29.855  -1.051  27.404  1.00 92.88           H  
ATOM   2804  CD2 LEU B  16      27.496  -2.081  26.626  1.00 92.88           C  
ATOM   2805 HD21 LEU B  16      26.859  -2.947  26.451  1.00 92.88           H  
ATOM   2806 HD22 LEU B  16      27.648  -1.976  27.701  1.00 92.88           H  
ATOM   2807 HD23 LEU B  16      27.016  -1.182  26.240  1.00 92.88           H  
ATOM   2808  N   ASP B  17      28.423  -3.470  21.453  1.00 91.76           N  
ATOM   2809  H   ASP B  17      29.403  -3.523  21.692  1.00 91.76           H  
ATOM   2810  CA  ASP B  17      28.061  -3.362  20.034  1.00 91.76           C  
ATOM   2811  HA  ASP B  17      27.484  -2.450  19.884  1.00 91.76           H  
ATOM   2812  C   ASP B  17      27.173  -4.538  19.584  1.00 91.76           C  
ATOM   2813  CB  ASP B  17      29.335  -3.277  19.169  1.00 91.76           C  
ATOM   2814  HB2 ASP B  17      30.000  -4.100  19.431  1.00 91.76           H  
ATOM   2815  HB3 ASP B  17      29.051  -3.398  18.124  1.00 91.76           H  
ATOM   2816  O   ASP B  17      26.217  -4.343  18.833  1.00 91.76           O  
ATOM   2817  CG  ASP B  17      30.090  -1.946  19.292  1.00 91.76           C  
ATOM   2818  OD1 ASP B  17      29.457  -0.896  19.522  1.00 91.76           O  
ATOM   2819  OD2 ASP B  17      31.321  -1.927  19.090  1.00 91.76           O  
ATOM   2820  N   LEU B  18      27.424  -5.756  20.087  1.00 92.50           N  
ATOM   2821  H   LEU B  18      28.264  -5.877  20.635  1.00 92.50           H  
ATOM   2822  CA  LEU B  18      26.568  -6.926  19.849  1.00 92.50           C  
ATOM   2823  HA  LEU B  18      26.427  -7.042  18.774  1.00 92.50           H  
ATOM   2824  C   LEU B  18      25.176  -6.753  20.468  1.00 92.50           C  
ATOM   2825  CB  LEU B  18      27.273  -8.181  20.397  1.00 92.50           C  
ATOM   2826  HB2 LEU B  18      28.197  -8.329  19.839  1.00 92.50           H  
ATOM   2827  HB3 LEU B  18      27.538  -7.999  21.439  1.00 92.50           H  
ATOM   2828  O   LEU B  18      24.178  -7.135  19.854  1.00 92.50           O  
ATOM   2829  CG  LEU B  18      26.441  -9.478  20.341  1.00 92.50           C  
ATOM   2830  HG  LEU B  18      25.550  -9.374  20.961  1.00 92.50           H  
ATOM   2831  CD1 LEU B  18      26.014  -9.842  18.922  1.00 92.50           C  
ATOM   2832 HD11 LEU B  18      25.342  -9.087  18.514  1.00 92.50           H  
ATOM   2833 HD12 LEU B  18      25.508 -10.808  18.911  1.00 92.50           H  
ATOM   2834 HD13 LEU B  18      26.901  -9.904  18.291  1.00 92.50           H  
ATOM   2835  CD2 LEU B  18      27.267 -10.636  20.900  1.00 92.50           C  
ATOM   2836 HD21 LEU B  18      27.555 -10.421  21.929  1.00 92.50           H  
ATOM   2837 HD22 LEU B  18      28.168 -10.771  20.300  1.00 92.50           H  
ATOM   2838 HD23 LEU B  18      26.687 -11.558  20.879  1.00 92.50           H  
ATOM   2839  N   ARG B  19      25.087  -6.179  21.674  1.00 93.67           N  
ATOM   2840  H   ARG B  19      25.942  -5.897  22.132  1.00 93.67           H  
ATOM   2841  CA  ARG B  19      23.801  -5.899  22.326  1.00 93.67           C  
ATOM   2842  HA  ARG B  19      23.213  -6.817  22.331  1.00 93.67           H  
ATOM   2843  C   ARG B  19      22.990  -4.879  21.528  1.00 93.67           C  
ATOM   2844  CB  ARG B  19      24.038  -5.453  23.776  1.00 93.67           C  
ATOM   2845  HB2 ARG B  19      24.551  -4.492  23.781  1.00 93.67           H  
ATOM   2846  HB3 ARG B  19      24.674  -6.186  24.272  1.00 93.67           H  
ATOM   2847  O   ARG B  19      21.803  -5.116  21.325  1.00 93.67           O  
ATOM   2848  CG  ARG B  19      22.717  -5.341  24.557  1.00 93.67           C  
ATOM   2849  HG2 ARG B  19      22.054  -4.621  24.078  1.00 93.67           H  
ATOM   2850  HG3 ARG B  19      22.226  -6.314  24.558  1.00 93.67           H  
ATOM   2851  CD  ARG B  19      22.951  -4.911  26.009  1.00 93.67           C  
ATOM   2852  HD2 ARG B  19      22.009  -5.007  26.549  1.00 93.67           H  
ATOM   2853  HD3 ARG B  19      23.685  -5.578  26.462  1.00 93.67           H  
ATOM   2854  NE  ARG B  19      23.413  -3.512  26.096  1.00 93.67           N  
ATOM   2855  HE  ARG B  19      23.388  -2.974  25.241  1.00 93.67           H  
ATOM   2856  NH1 ARG B  19      23.808  -3.448  28.358  1.00 93.67           N  
ATOM   2857 HH11 ARG B  19      23.511  -4.411  28.429  1.00 93.67           H  
ATOM   2858 HH12 ARG B  19      24.041  -2.919  29.186  1.00 93.67           H  
ATOM   2859  NH2 ARG B  19      24.100  -1.607  27.131  1.00 93.67           N  
ATOM   2860 HH21 ARG B  19      24.028  -1.109  26.255  1.00 93.67           H  
ATOM   2861 HH22 ARG B  19      24.336  -1.095  27.968  1.00 93.67           H  
ATOM   2862  CZ  ARG B  19      23.773  -2.867  27.191  1.00 93.67           C  
ATOM   2863  N   ALA B  20      23.630  -3.812  21.045  1.00 95.55           N  
ATOM   2864  H   ALA B  20      24.609  -3.698  21.267  1.00 95.55           H  
ATOM   2865  CA  ALA B  20      23.002  -2.809  20.187  1.00 95.55           C  
ATOM   2866  HA  ALA B  20      22.123  -2.410  20.692  1.00 95.55           H  
ATOM   2867  C   ALA B  20      22.523  -3.419  18.856  1.00 95.55           C  
ATOM   2868  CB  ALA B  20      23.995  -1.660  19.974  1.00 95.55           C  
ATOM   2869  HB1 ALA B  20      23.528  -0.886  19.364  1.00 95.55           H  
ATOM   2870  HB2 ALA B  20      24.275  -1.227  20.934  1.00 95.55           H  
ATOM   2871  HB3 ALA B  20      24.890  -2.018  19.466  1.00 95.55           H  
ATOM   2872  O   ALA B  20      21.358  -3.269  18.501  1.00 95.55           O  
ATOM   2873  N   ALA B  21      23.364  -4.205  18.173  1.00 94.68           N  
ATOM   2874  H   ALA B  21      24.323  -4.277  18.480  1.00 94.68           H  
ATOM   2875  CA  ALA B  21      22.977  -4.870  16.927  1.00 94.68           C  
ATOM   2876  HA  ALA B  21      22.651  -4.106  16.221  1.00 94.68           H  
ATOM   2877  C   ALA B  21      21.792  -5.841  17.121  1.00 94.68           C  
ATOM   2878  CB  ALA B  21      24.210  -5.573  16.345  1.00 94.68           C  
ATOM   2879  HB1 ALA B  21      25.010  -4.848  16.195  1.00 94.68           H  
ATOM   2880  HB2 ALA B  21      24.556  -6.353  17.024  1.00 94.68           H  
ATOM   2881  HB3 ALA B  21      23.954  -6.017  15.383  1.00 94.68           H  
ATOM   2882  O   ALA B  21      20.835  -5.822  16.354  1.00 94.68           O  
ATOM   2883  N   ARG B  22      21.797  -6.649  18.192  1.00 94.83           N  
ATOM   2884  H   ARG B  22      22.606  -6.629  18.796  1.00 94.83           H  
ATOM   2885  CA  ARG B  22      20.660  -7.527  18.534  1.00 94.83           C  
ATOM   2886  HA  ARG B  22      20.375  -8.098  17.651  1.00 94.83           H  
ATOM   2887  C   ARG B  22      19.395  -6.764  18.927  1.00 94.83           C  
ATOM   2888  CB  ARG B  22      21.048  -8.488  19.664  1.00 94.83           C  
ATOM   2889  HB2 ARG B  22      21.544  -7.934  20.461  1.00 94.83           H  
ATOM   2890  HB3 ARG B  22      20.141  -8.936  20.070  1.00 94.83           H  
ATOM   2891  O   ARG B  22      18.318  -7.345  18.863  1.00 94.83           O  
ATOM   2892  CG  ARG B  22      21.948  -9.626  19.173  1.00 94.83           C  
ATOM   2893  HG2 ARG B  22      21.425 -10.187  18.399  1.00 94.83           H  
ATOM   2894  HG3 ARG B  22      22.870  -9.222  18.757  1.00 94.83           H  
ATOM   2895  CD  ARG B  22      22.273 -10.556  20.347  1.00 94.83           C  
ATOM   2896  HD2 ARG B  22      21.340 -10.898  20.796  1.00 94.83           H  
ATOM   2897  HD3 ARG B  22      22.842  -9.992  21.087  1.00 94.83           H  
ATOM   2898  NE  ARG B  22      23.052 -11.726  19.907  1.00 94.83           N  
ATOM   2899  HE  ARG B  22      23.174 -11.835  18.911  1.00 94.83           H  
ATOM   2900  NH1 ARG B  22      23.490 -12.620  21.978  1.00 94.83           N  
ATOM   2901 HH11 ARG B  22      23.902 -13.355  22.535  1.00 94.83           H  
ATOM   2902 HH12 ARG B  22      22.896 -11.920  22.397  1.00 94.83           H  
ATOM   2903  NH2 ARG B  22      24.341 -13.585  20.153  1.00 94.83           N  
ATOM   2904 HH21 ARG B  22      24.455 -13.646  19.152  1.00 94.83           H  
ATOM   2905 HH22 ARG B  22      24.827 -14.258  20.729  1.00 94.83           H  
ATOM   2906  CZ  ARG B  22      23.619 -12.636  20.679  1.00 94.83           C  
ATOM   2907  N   GLN B  23      19.514  -5.522  19.391  1.00 94.65           N  
ATOM   2908  H   GLN B  23      20.430  -5.098  19.430  1.00 94.65           H  
ATOM   2909  CA  GLN B  23      18.360  -4.671  19.657  1.00 94.65           C  
ATOM   2910  HA  GLN B  23      17.576  -5.277  20.109  1.00 94.65           H  
ATOM   2911  C   GLN B  23      17.773  -4.135  18.347  1.00 94.65           C  
ATOM   2912  CB  GLN B  23      18.741  -3.576  20.661  1.00 94.65           C  
ATOM   2913  HB2 GLN B  23      19.419  -2.860  20.196  1.00 94.65           H  
ATOM   2914  HB3 GLN B  23      19.235  -4.028  21.520  1.00 94.65           H  
ATOM   2915  O   GLN B  23      16.587  -4.349  18.122  1.00 94.65           O  
ATOM   2916  CG  GLN B  23      17.485  -2.845  21.139  1.00 94.65           C  
ATOM   2917  HG2 GLN B  23      16.814  -3.540  21.644  1.00 94.65           H  
ATOM   2918  HG3 GLN B  23      16.960  -2.452  20.268  1.00 94.65           H  
ATOM   2919  CD  GLN B  23      17.799  -1.702  22.093  1.00 94.65           C  
ATOM   2920  NE2 GLN B  23      17.146  -0.577  21.929  1.00 94.65           N  
ATOM   2921 HE21 GLN B  23      17.360   0.219  22.512  1.00 94.65           H  
ATOM   2922 HE22 GLN B  23      16.570  -0.469  21.107  1.00 94.65           H  
ATOM   2923  OE1 GLN B  23      18.614  -1.833  23.001  1.00 94.65           O  
ATOM   2924  N   ARG B  24      18.608  -3.599  17.445  1.00 94.63           N  
ATOM   2925  H   ARG B  24      19.566  -3.432  17.719  1.00 94.63           H  
ATOM   2926  CA  ARG B  24      18.174  -3.121  16.121  1.00 94.63           C  
ATOM   2927  HA  ARG B  24      17.446  -2.327  16.285  1.00 94.63           H  
ATOM   2928  C   ARG B  24      17.447  -4.196  15.306  1.00 94.63           C  
ATOM   2929  CB  ARG B  24      19.378  -2.534  15.357  1.00 94.63           C  
ATOM   2930  HB2 ARG B  24      19.814  -1.737  15.959  1.00 94.63           H  
ATOM   2931  HB3 ARG B  24      20.133  -3.311  15.233  1.00 94.63           H  
ATOM   2932  O   ARG B  24      16.436  -3.899  14.689  1.00 94.63           O  
ATOM   2933  CG  ARG B  24      19.039  -1.961  13.965  1.00 94.63           C  
ATOM   2934  HG2 ARG B  24      19.944  -1.534  13.534  1.00 94.63           H  
ATOM   2935  HG3 ARG B  24      18.704  -2.765  13.310  1.00 94.63           H  
ATOM   2936  CD  ARG B  24      17.957  -0.873  14.016  1.00 94.63           C  
ATOM   2937  HD2 ARG B  24      17.039  -1.302  14.417  1.00 94.63           H  
ATOM   2938  HD3 ARG B  24      18.280  -0.075  14.684  1.00 94.63           H  
ATOM   2939  NE  ARG B  24      17.665  -0.309  12.684  1.00 94.63           N  
ATOM   2940  HE  ARG B  24      18.196  -0.604  11.877  1.00 94.63           H  
ATOM   2941  NH1 ARG B  24      15.776   0.871  13.271  1.00 94.63           N  
ATOM   2942 HH11 ARG B  24      14.949   1.361  12.962  1.00 94.63           H  
ATOM   2943 HH12 ARG B  24      15.853   0.544  14.224  1.00 94.63           H  
ATOM   2944  NH2 ARG B  24      16.490   0.849  11.150  1.00 94.63           N  
ATOM   2945 HH21 ARG B  24      17.112   0.427  10.475  1.00 94.63           H  
ATOM   2946 HH22 ARG B  24      15.671   1.342  10.826  1.00 94.63           H  
ATOM   2947  CZ  ARG B  24      16.645   0.473  12.382  1.00 94.63           C  
ATOM   2948  N   ILE B  25      17.904  -5.452  15.356  1.00 95.29           N  
ATOM   2949  H   ILE B  25      18.786  -5.614  15.819  1.00 95.29           H  
ATOM   2950  CA  ILE B  25      17.202  -6.579  14.707  1.00 95.29           C  
ATOM   2951  HA  ILE B  25      17.097  -6.362  13.644  1.00 95.29           H  
ATOM   2952  C   ILE B  25      15.773  -6.740  15.254  1.00 95.29           C  
ATOM   2953  CB  ILE B  25      18.014  -7.887  14.850  1.00 95.29           C  
ATOM   2954  HB  ILE B  25      18.247  -8.031  15.906  1.00 95.29           H  
ATOM   2955  O   ILE B  25      14.831  -6.830  14.477  1.00 95.29           O  
ATOM   2956  CG1 ILE B  25      19.333  -7.789  14.055  1.00 95.29           C  
ATOM   2957 HG12 ILE B  25      19.815  -6.835  14.270  1.00 95.29           H  
ATOM   2958 HG13 ILE B  25      19.119  -7.814  12.987  1.00 95.29           H  
ATOM   2959  CG2 ILE B  25      17.221  -9.111  14.361  1.00 95.29           C  
ATOM   2960 HG21 ILE B  25      16.911  -8.974  13.325  1.00 95.29           H  
ATOM   2961 HG22 ILE B  25      17.802 -10.030  14.435  1.00 95.29           H  
ATOM   2962 HG23 ILE B  25      16.321  -9.260  14.959  1.00 95.29           H  
ATOM   2963  CD1 ILE B  25      20.339  -8.893  14.395  1.00 95.29           C  
ATOM   2964 HD11 ILE B  25      21.286  -8.664  13.906  1.00 95.29           H  
ATOM   2965 HD12 ILE B  25      19.989  -9.861  14.036  1.00 95.29           H  
ATOM   2966 HD13 ILE B  25      20.501  -8.936  15.472  1.00 95.29           H  
ATOM   2967  N   ARG B  26      15.589  -6.719  16.584  1.00 93.76           N  
ATOM   2968  H   ARG B  26      16.381  -6.516  17.177  1.00 93.76           H  
ATOM   2969  CA  ARG B  26      14.248  -6.833  17.187  1.00 93.76           C  
ATOM   2970  HA  ARG B  26      13.744  -7.700  16.761  1.00 93.76           H  
ATOM   2971  C   ARG B  26      13.350  -5.648  16.848  1.00 93.76           C  
ATOM   2972  CB  ARG B  26      14.321  -6.984  18.709  1.00 93.76           C  
ATOM   2973  HB2 ARG B  26      14.974  -6.215  19.121  1.00 93.76           H  
ATOM   2974  HB3 ARG B  26      13.320  -6.835  19.113  1.00 93.76           H  
ATOM   2975  O   ARG B  26      12.153  -5.855  16.692  1.00 93.76           O  
ATOM   2976  CG  ARG B  26      14.797  -8.378  19.133  1.00 93.76           C  
ATOM   2977  HG2 ARG B  26      15.833  -8.526  18.828  1.00 93.76           H  
ATOM   2978  HG3 ARG B  26      14.178  -9.129  18.642  1.00 93.76           H  
ATOM   2979  CD  ARG B  26      14.660  -8.551  20.653  1.00 93.76           C  
ATOM   2980  HD2 ARG B  26      14.916  -9.576  20.921  1.00 93.76           H  
ATOM   2981  HD3 ARG B  26      13.614  -8.401  20.919  1.00 93.76           H  
ATOM   2982  NE  ARG B  26      15.493  -7.586  21.401  1.00 93.76           N  
ATOM   2983  HE  ARG B  26      15.046  -6.706  21.615  1.00 93.76           H  
ATOM   2984  NH1 ARG B  26      17.429  -8.804  21.414  1.00 93.76           N  
ATOM   2985 HH11 ARG B  26      16.938  -9.469  20.833  1.00 93.76           H  
ATOM   2986 HH12 ARG B  26      18.436  -8.823  21.488  1.00 93.76           H  
ATOM   2987  NH2 ARG B  26      17.410  -6.748  22.298  1.00 93.76           N  
ATOM   2988 HH21 ARG B  26      16.912  -5.891  22.491  1.00 93.76           H  
ATOM   2989 HH22 ARG B  26      18.406  -6.802  22.455  1.00 93.76           H  
ATOM   2990  CZ  ARG B  26      16.770  -7.717  21.703  1.00 93.76           C  
ATOM   2991  N   GLU B  27      13.911  -4.447  16.738  1.00 93.45           N  
ATOM   2992  H   GLU B  27      14.900  -4.356  16.924  1.00 93.45           H  
ATOM   2993  CA  GLU B  27      13.180  -3.249  16.311  1.00 93.45           C  
ATOM   2994  HA  GLU B  27      12.296  -3.133  16.939  1.00 93.45           H  
ATOM   2995  C   GLU B  27      12.692  -3.400  14.851  1.00 93.45           C  
ATOM   2996  CB  GLU B  27      14.073  -2.006  16.517  1.00 93.45           C  
ATOM   2997  HB2 GLU B  27      15.023  -2.182  16.012  1.00 93.45           H  
ATOM   2998  HB3 GLU B  27      13.599  -1.141  16.053  1.00 93.45           H  
ATOM   2999  O   GLU B  27      11.518  -3.186  14.561  1.00 93.45           O  
ATOM   3000  CG  GLU B  27      14.323  -1.690  18.011  1.00 93.45           C  
ATOM   3001  HG2 GLU B  27      13.418  -1.244  18.425  1.00 93.45           H  
ATOM   3002  HG3 GLU B  27      14.495  -2.621  18.550  1.00 93.45           H  
ATOM   3003  CD  GLU B  27      15.526  -0.765  18.292  1.00 93.45           C  
ATOM   3004  OE1 GLU B  27      15.780  -0.498  19.497  1.00 93.45           O  
ATOM   3005  OE2 GLU B  27      16.271  -0.414  17.346  1.00 93.45           O  
ATOM   3006  N   LEU B  28      13.549  -3.885  13.948  1.00 93.52           N  
ATOM   3007  H   LEU B  28      14.502  -4.053  14.236  1.00 93.52           H  
ATOM   3008  CA  LEU B  28      13.208  -4.116  12.536  1.00 93.52           C  
ATOM   3009  HA  LEU B  28      12.768  -3.208  12.124  1.00 93.52           H  
ATOM   3010  C   LEU B  28      12.180  -5.244  12.314  1.00 93.52           C  
ATOM   3011  CB  LEU B  28      14.507  -4.441  11.780  1.00 93.52           C  
ATOM   3012  HB2 LEU B  28      14.255  -4.838  10.796  1.00 93.52           H  
ATOM   3013  HB3 LEU B  28      15.030  -5.228  12.323  1.00 93.52           H  
ATOM   3014  O   LEU B  28      11.313  -5.126  11.448  1.00 93.52           O  
ATOM   3015  CG  LEU B  28      15.450  -3.240  11.593  1.00 93.52           C  
ATOM   3016  HG  LEU B  28      15.563  -2.695  12.530  1.00 93.52           H  
ATOM   3017  CD1 LEU B  28      16.827  -3.750  11.167  1.00 93.52           C  
ATOM   3018 HD11 LEU B  28      17.505  -2.905  11.048  1.00 93.52           H  
ATOM   3019 HD12 LEU B  28      17.222  -4.427  11.924  1.00 93.52           H  
ATOM   3020 HD13 LEU B  28      16.744  -4.272  10.213  1.00 93.52           H  
ATOM   3021  CD2 LEU B  28      14.919  -2.284  10.529  1.00 93.52           C  
ATOM   3022 HD21 LEU B  28      14.697  -2.826   9.609  1.00 93.52           H  
ATOM   3023 HD22 LEU B  28      14.012  -1.791  10.880  1.00 93.52           H  
ATOM   3024 HD23 LEU B  28      15.665  -1.525  10.297  1.00 93.52           H  
ATOM   3025  N   GLU B  29      12.272  -6.343  13.066  1.00 91.68           N  
ATOM   3026  H   GLU B  29      13.070  -6.420  13.680  1.00 91.68           H  
ATOM   3027  CA  GLU B  29      11.432  -7.541  12.869  1.00 91.68           C  
ATOM   3028  HA  GLU B  29      11.139  -7.617  11.822  1.00 91.68           H  
ATOM   3029  C   GLU B  29      10.131  -7.511  13.700  1.00 91.68           C  
ATOM   3030  CB  GLU B  29      12.259  -8.801  13.219  1.00 91.68           C  
ATOM   3031  HB2 GLU B  29      11.601  -9.670  13.200  1.00 91.68           H  
ATOM   3032  HB3 GLU B  29      12.645  -8.692  14.232  1.00 91.68           H  
ATOM   3033  O   GLU B  29       9.096  -8.037  13.281  1.00 91.68           O  
ATOM   3034  CG  GLU B  29      13.427  -9.060  12.244  1.00 91.68           C  
ATOM   3035  HG2 GLU B  29      14.057  -8.171  12.202  1.00 91.68           H  
ATOM   3036  HG3 GLU B  29      13.011  -9.219  11.249  1.00 91.68           H  
ATOM   3037  CD  GLU B  29      14.323 -10.264  12.614  1.00 91.68           C  
ATOM   3038  OE1 GLU B  29      15.012 -10.798  11.704  1.00 91.68           O  
ATOM   3039  OE2 GLU B  29      14.403 -10.634  13.808  1.00 91.68           O  
ATOM   3040  N   SER B  30      10.176  -6.920  14.901  1.00 87.95           N  
ATOM   3041  H   SER B  30      11.025  -6.433  15.149  1.00 87.95           H  
ATOM   3042  CA  SER B  30       9.219  -7.219  15.981  1.00 87.95           C  
ATOM   3043  HA  SER B  30       8.264  -7.487  15.528  1.00 87.95           H  
ATOM   3044  C   SER B  30       8.908  -6.056  16.939  1.00 87.95           C  
ATOM   3045  CB  SER B  30       9.707  -8.452  16.765  1.00 87.95           C  
ATOM   3046  HB2 SER B  30       8.959  -8.740  17.503  1.00 87.95           H  
ATOM   3047  HB3 SER B  30       9.832  -9.285  16.073  1.00 87.95           H  
ATOM   3048  O   SER B  30       8.362  -6.310  18.014  1.00 87.95           O  
ATOM   3049  OG  SER B  30      10.945  -8.199  17.418  1.00 87.95           O  
ATOM   3050  HG  SER B  30      11.266  -7.354  17.096  1.00 87.95           H  
ATOM   3051  N   ASP B  31       9.227  -4.793  16.604  1.00 93.35           N  
ATOM   3052  H   ASP B  31       9.728  -4.598  15.749  1.00 93.35           H  
ATOM   3053  CA  ASP B  31       8.895  -3.676  17.510  1.00 93.35           C  
ATOM   3054  HA  ASP B  31       9.415  -3.890  18.443  1.00 93.35           H  
ATOM   3055  C   ASP B  31       7.371  -3.627  17.746  1.00 93.35           C  
ATOM   3056  CB  ASP B  31       9.410  -2.304  17.022  1.00 93.35           C  
ATOM   3057  HB2 ASP B  31       8.714  -1.890  16.292  1.00 93.35           H  
ATOM   3058  HB3 ASP B  31      10.370  -2.444  16.524  1.00 93.35           H  
ATOM   3059  O   ASP B  31       6.602  -3.666  16.768  1.00 93.35           O  
ATOM   3060  CG  ASP B  31       9.649  -1.279  18.150  1.00 93.35           C  
ATOM   3061  OD1 ASP B  31       9.676  -1.678  19.337  1.00 93.35           O  
ATOM   3062  OD2 ASP B  31       9.861  -0.087  17.832  1.00 93.35           O  
ATOM   3063  N   PRO B  32       6.903  -3.585  19.009  1.00 96.84           N  
ATOM   3064  CA  PRO B  32       5.492  -3.412  19.313  1.00 96.84           C  
ATOM   3065  HA  PRO B  32       4.920  -4.158  18.762  1.00 96.84           H  
ATOM   3066  C   PRO B  32       5.022  -2.010  18.928  1.00 96.84           C  
ATOM   3067  CB  PRO B  32       5.346  -3.666  20.815  1.00 96.84           C  
ATOM   3068  HB2 PRO B  32       5.336  -2.722  21.360  1.00 96.84           H  
ATOM   3069  HB3 PRO B  32       4.446  -4.244  21.025  1.00 96.84           H  
ATOM   3070  O   PRO B  32       5.700  -1.016  19.197  1.00 96.84           O  
ATOM   3071  CG  PRO B  32       6.601  -4.449  21.186  1.00 96.84           C  
ATOM   3072  HG2 PRO B  32       6.879  -4.305  22.230  1.00 96.84           H  
ATOM   3073  HG3 PRO B  32       6.457  -5.506  20.962  1.00 96.84           H  
ATOM   3074  CD  PRO B  32       7.635  -3.861  20.237  1.00 96.84           C  
ATOM   3075  HD2 PRO B  32       8.022  -2.929  20.649  1.00 96.84           H  
ATOM   3076  HD3 PRO B  32       8.439  -4.582  20.090  1.00 96.84           H  
ATOM   3077  N   LEU B  33       3.828  -1.917  18.354  1.00 98.57           N  
ATOM   3078  H   LEU B  33       3.291  -2.760  18.210  1.00 98.57           H  
ATOM   3079  CA  LEU B  33       3.261  -0.648  17.898  1.00 98.57           C  
ATOM   3080  HA  LEU B  33       4.032   0.122  17.907  1.00 98.57           H  
ATOM   3081  C   LEU B  33       2.160  -0.208  18.862  1.00 98.57           C  
ATOM   3082  CB  LEU B  33       2.770  -0.770  16.448  1.00 98.57           C  
ATOM   3083  HB2 LEU B  33       1.844  -1.344  16.443  1.00 98.57           H  
ATOM   3084  HB3 LEU B  33       2.536   0.230  16.080  1.00 98.57           H  
ATOM   3085  O   LEU B  33       1.314  -1.011  19.248  1.00 98.57           O  
ATOM   3086  CG  LEU B  33       3.773  -1.433  15.484  1.00 98.57           C  
ATOM   3087  HG  LEU B  33       4.067  -2.411  15.864  1.00 98.57           H  
ATOM   3088  CD1 LEU B  33       3.099  -1.676  14.142  1.00 98.57           C  
ATOM   3089 HD11 LEU B  33       2.851  -0.725  13.670  1.00 98.57           H  
ATOM   3090 HD12 LEU B  33       2.188  -2.258  14.278  1.00 98.57           H  
ATOM   3091 HD13 LEU B  33       3.783  -2.246  13.514  1.00 98.57           H  
ATOM   3092  CD2 LEU B  33       5.030  -0.586  15.276  1.00 98.57           C  
ATOM   3093 HD21 LEU B  33       4.758   0.420  14.958  1.00 98.57           H  
ATOM   3094 HD22 LEU B  33       5.663  -1.045  14.517  1.00 98.57           H  
ATOM   3095 HD23 LEU B  33       5.596  -0.532  16.206  1.00 98.57           H  
ATOM   3096  N   ALA B  34       2.169   1.053  19.273  1.00 98.62           N  
ATOM   3097  H   ALA B  34       2.796   1.692  18.805  1.00 98.62           H  
ATOM   3098  CA  ALA B  34       1.136   1.637  20.111  1.00 98.62           C  
ATOM   3099  HA  ALA B  34       0.738   0.885  20.792  1.00 98.62           H  
ATOM   3100  C   ALA B  34      -0.009   2.164  19.241  1.00 98.62           C  
ATOM   3101  CB  ALA B  34       1.765   2.757  20.945  1.00 98.62           C  
ATOM   3102  HB1 ALA B  34       2.471   2.338  21.662  1.00 98.62           H  
ATOM   3103  HB2 ALA B  34       2.281   3.460  20.290  1.00 98.62           H  
ATOM   3104  HB3 ALA B  34       0.983   3.298  21.477  1.00 98.62           H  
ATOM   3105  O   ALA B  34       0.219   2.984  18.357  1.00 98.62           O  
ATOM   3106  N   ILE B  35      -1.241   1.747  19.536  1.00 98.79           N  
ATOM   3107  H   ILE B  35      -1.353   1.079  20.286  1.00 98.79           H  
ATOM   3108  CA  ILE B  35      -2.437   2.470  19.093  1.00 98.79           C  
ATOM   3109  HA  ILE B  35      -2.270   2.883  18.098  1.00 98.79           H  
ATOM   3110  C   ILE B  35      -2.621   3.621  20.082  1.00 98.79           C  
ATOM   3111  CB  ILE B  35      -3.675   1.544  19.035  1.00 98.79           C  
ATOM   3112  HB  ILE B  35      -3.853   1.141  20.032  1.00 98.79           H  
ATOM   3113  O   ILE B  35      -2.846   3.367  21.267  1.00 98.79           O  
ATOM   3114  CG1 ILE B  35      -3.436   0.360  18.067  1.00 98.79           C  
ATOM   3115 HG12 ILE B  35      -2.512  -0.148  18.342  1.00 98.79           H  
ATOM   3116 HG13 ILE B  35      -3.319   0.740  17.052  1.00 98.79           H  
ATOM   3117  CG2 ILE B  35      -4.916   2.349  18.605  1.00 98.79           C  
ATOM   3118 HG21 ILE B  35      -5.090   3.185  19.282  1.00 98.79           H  
ATOM   3119 HG22 ILE B  35      -4.780   2.742  17.598  1.00 98.79           H  
ATOM   3120 HG23 ILE B  35      -5.807   1.721  18.630  1.00 98.79           H  
ATOM   3121  CD1 ILE B  35      -4.548  -0.697  18.076  1.00 98.79           C  
ATOM   3122 HD11 ILE B  35      -4.732  -1.034  19.097  1.00 98.79           H  
ATOM   3123 HD12 ILE B  35      -4.239  -1.551  17.473  1.00 98.79           H  
ATOM   3124 HD13 ILE B  35      -5.467  -0.291  17.652  1.00 98.79           H  
ATOM   3125  N   VAL B  36      -2.501   4.864  19.617  1.00 98.20           N  
ATOM   3126  H   VAL B  36      -2.276   4.981  18.639  1.00 98.20           H  
ATOM   3127  CA  VAL B  36      -2.595   6.075  20.457  1.00 98.20           C  
ATOM   3128  HA  VAL B  36      -2.663   5.771  21.501  1.00 98.20           H  
ATOM   3129  C   VAL B  36      -3.865   6.887  20.207  1.00 98.20           C  
ATOM   3130  CB  VAL B  36      -1.334   6.955  20.347  1.00 98.20           C  
ATOM   3131  HB  VAL B  36      -1.471   7.823  20.991  1.00 98.20           H  
ATOM   3132  O   VAL B  36      -4.319   7.603  21.090  1.00 98.20           O  
ATOM   3133  CG1 VAL B  36      -0.110   6.185  20.856  1.00 98.20           C  
ATOM   3134 HG11 VAL B  36       0.143   5.374  20.173  1.00 98.20           H  
ATOM   3135 HG12 VAL B  36       0.737   6.867  20.920  1.00 98.20           H  
ATOM   3136 HG13 VAL B  36      -0.309   5.788  21.851  1.00 98.20           H  
ATOM   3137  CG2 VAL B  36      -1.057   7.456  18.923  1.00 98.20           C  
ATOM   3138 HG21 VAL B  36      -1.903   8.042  18.564  1.00 98.20           H  
ATOM   3139 HG22 VAL B  36      -0.869   6.620  18.249  1.00 98.20           H  
ATOM   3140 HG23 VAL B  36      -0.173   8.093  18.934  1.00 98.20           H  
ATOM   3141  N   GLY B  37      -4.492   6.720  19.041  1.00 98.43           N  
ATOM   3142  H   GLY B  37      -4.072   6.099  18.364  1.00 98.43           H  
ATOM   3143  CA  GLY B  37      -5.784   7.317  18.701  1.00 98.43           C  
ATOM   3144  HA2 GLY B  37      -6.286   7.672  19.601  1.00 98.43           H  
ATOM   3145  HA3 GLY B  37      -5.633   8.167  18.036  1.00 98.43           H  
ATOM   3146  C   GLY B  37      -6.686   6.321  17.985  1.00 98.43           C  
ATOM   3147  O   GLY B  37      -6.202   5.411  17.314  1.00 98.43           O  
ATOM   3148  N   MET B  38      -8.002   6.488  18.123  1.00 98.57           N  
ATOM   3149  H   MET B  38      -8.330   7.268  18.675  1.00 98.57           H  
ATOM   3150  CA  MET B  38      -9.008   5.730  17.371  1.00 98.57           C  
ATOM   3151  HA  MET B  38      -8.584   5.438  16.410  1.00 98.57           H  
ATOM   3152  C   MET B  38     -10.247   6.590  17.143  1.00 98.57           C  
ATOM   3153  CB  MET B  38      -9.486   4.470  18.112  1.00 98.57           C  
ATOM   3154  HB2 MET B  38     -10.075   3.869  17.419  1.00 98.57           H  
ATOM   3155  HB3 MET B  38     -10.142   4.781  18.926  1.00 98.57           H  
ATOM   3156  O   MET B  38     -10.682   7.274  18.074  1.00 98.57           O  
ATOM   3157  CG  MET B  38      -8.400   3.586  18.719  1.00 98.57           C  
ATOM   3158  HG2 MET B  38      -7.887   4.143  19.503  1.00 98.57           H  
ATOM   3159  HG3 MET B  38      -7.675   3.346  17.942  1.00 98.57           H  
ATOM   3160  SD  MET B  38      -9.017   2.028  19.418  1.00 98.57           S  
ATOM   3161  CE  MET B  38     -10.181   2.601  20.691  1.00 98.57           C  
ATOM   3162  HE1 MET B  38      -9.665   3.247  21.401  1.00 98.57           H  
ATOM   3163  HE2 MET B  38     -11.003   3.147  20.228  1.00 98.57           H  
ATOM   3164  HE3 MET B  38     -10.588   1.740  21.221  1.00 98.57           H  
ATOM   3165  N   ALA B  39     -10.867   6.471  15.974  1.00 98.79           N  
ATOM   3166  H   ALA B  39     -10.447   5.893  15.261  1.00 98.79           H  
ATOM   3167  CA  ALA B  39     -12.196   7.005  15.688  1.00 98.79           C  
ATOM   3168  HA  ALA B  39     -12.774   7.042  16.612  1.00 98.79           H  
ATOM   3169  C   ALA B  39     -12.948   6.086  14.709  1.00 98.79           C  
ATOM   3170  CB  ALA B  39     -12.052   8.437  15.169  1.00 98.79           C  
ATOM   3171  HB1 ALA B  39     -11.560   9.058  15.917  1.00 98.79           H  
ATOM   3172  HB2 ALA B  39     -13.032   8.864  14.955  1.00 98.79           H  
ATOM   3173  HB3 ALA B  39     -11.452   8.435  14.259  1.00 98.79           H  
ATOM   3174  O   ALA B  39     -12.337   5.281  13.999  1.00 98.79           O  
ATOM   3175  N   CYS B  40     -14.279   6.169  14.690  1.00 98.76           N  
ATOM   3176  H   CYS B  40     -14.745   6.881  15.234  1.00 98.76           H  
ATOM   3177  CA  CYS B  40     -15.110   5.361  13.801  1.00 98.76           C  
ATOM   3178  HA  CYS B  40     -14.635   5.336  12.820  1.00 98.76           H  
ATOM   3179  C   CYS B  40     -16.515   5.943  13.620  1.00 98.76           C  
ATOM   3180  CB  CYS B  40     -15.211   3.919  14.337  1.00 98.76           C  
ATOM   3181  HB2 CYS B  40     -15.847   3.338  13.670  1.00 98.76           H  
ATOM   3182  HB3 CYS B  40     -14.220   3.466  14.334  1.00 98.76           H  
ATOM   3183  O   CYS B  40     -17.097   6.449  14.578  1.00 98.76           O  
ATOM   3184  SG  CYS B  40     -15.897   3.864  16.024  1.00 98.76           S  
ATOM   3185  HG  CYS B  40     -16.918   4.694  15.794  1.00 98.76           H  
ATOM   3186  N   ARG B  41     -17.103   5.729  12.436  1.00 98.62           N  
ATOM   3187  H   ARG B  41     -16.563   5.240  11.737  1.00 98.62           H  
ATOM   3188  CA  ARG B  41     -18.562   5.740  12.257  1.00 98.62           C  
ATOM   3189  HA  ARG B  41     -19.018   5.933  13.228  1.00 98.62           H  
ATOM   3190  C   ARG B  41     -19.027   4.363  11.823  1.00 98.62           C  
ATOM   3191  CB  ARG B  41     -19.065   6.832  11.303  1.00 98.62           C  
ATOM   3192  HB2 ARG B  41     -18.581   6.744  10.331  1.00 98.62           H  
ATOM   3193  HB3 ARG B  41     -20.136   6.686  11.166  1.00 98.62           H  
ATOM   3194  O   ARG B  41     -18.488   3.800  10.869  1.00 98.62           O  
ATOM   3195  CG  ARG B  41     -18.841   8.236  11.871  1.00 98.62           C  
ATOM   3196  HG2 ARG B  41     -19.117   8.255  12.926  1.00 98.62           H  
ATOM   3197  HG3 ARG B  41     -17.785   8.494  11.784  1.00 98.62           H  
ATOM   3198  CD  ARG B  41     -19.692   9.270  11.128  1.00 98.62           C  
ATOM   3199  HD2 ARG B  41     -20.748   9.065  11.304  1.00 98.62           H  
ATOM   3200  HD3 ARG B  41     -19.485   9.187  10.060  1.00 98.62           H  
ATOM   3201  NE  ARG B  41     -19.364  10.622  11.603  1.00 98.62           N  
ATOM   3202  HE  ARG B  41     -18.942  10.696  12.518  1.00 98.62           H  
ATOM   3203  NH1 ARG B  41     -19.721  11.816   9.655  1.00 98.62           N  
ATOM   3204 HH11 ARG B  41     -19.372  12.612   9.140  1.00 98.62           H  
ATOM   3205 HH12 ARG B  41     -20.175  11.045   9.185  1.00 98.62           H  
ATOM   3206  NH2 ARG B  41     -18.662  12.757  11.344  1.00 98.62           N  
ATOM   3207 HH21 ARG B  41     -18.078  12.699  12.166  1.00 98.62           H  
ATOM   3208 HH22 ARG B  41     -18.436  13.460  10.654  1.00 98.62           H  
ATOM   3209  CZ  ARG B  41     -19.274  11.717  10.874  1.00 98.62           C  
ATOM   3210  N   LEU B  42     -20.004   3.819  12.537  1.00 98.78           N  
ATOM   3211  H   LEU B  42     -20.450   4.391  13.240  1.00 98.78           H  
ATOM   3212  CA  LEU B  42     -20.542   2.473  12.334  1.00 98.78           C  
ATOM   3213  HA  LEU B  42     -20.309   2.155  11.318  1.00 98.78           H  
ATOM   3214  C   LEU B  42     -22.082   2.505  12.461  1.00 98.78           C  
ATOM   3215  CB  LEU B  42     -19.868   1.494  13.325  1.00 98.78           C  
ATOM   3216  HB2 LEU B  42     -20.347   0.518  13.244  1.00 98.78           H  
ATOM   3217  HB3 LEU B  42     -20.047   1.851  14.339  1.00 98.78           H  
ATOM   3218  O   LEU B  42     -22.623   3.476  12.994  1.00 98.78           O  
ATOM   3219  CG  LEU B  42     -18.345   1.320  13.134  1.00 98.78           C  
ATOM   3220  HG  LEU B  42     -17.866   2.296  13.057  1.00 98.78           H  
ATOM   3221  CD1 LEU B  42     -17.711   0.615  14.331  1.00 98.78           C  
ATOM   3222 HD11 LEU B  42     -18.139  -0.380  14.456  1.00 98.78           H  
ATOM   3223 HD12 LEU B  42     -16.636   0.527  14.174  1.00 98.78           H  
ATOM   3224 HD13 LEU B  42     -17.884   1.209  15.228  1.00 98.78           H  
ATOM   3225  CD2 LEU B  42     -18.015   0.508  11.885  1.00 98.78           C  
ATOM   3226 HD21 LEU B  42     -16.934   0.479  11.743  1.00 98.78           H  
ATOM   3227 HD22 LEU B  42     -18.467   0.979  11.012  1.00 98.78           H  
ATOM   3228 HD23 LEU B  42     -18.393  -0.510  11.987  1.00 98.78           H  
ATOM   3229  N   PRO B  43     -22.803   1.486  11.956  1.00 98.32           N  
ATOM   3230  CA  PRO B  43     -24.263   1.456  12.001  1.00 98.32           C  
ATOM   3231  HA  PRO B  43     -24.638   2.299  11.420  1.00 98.32           H  
ATOM   3232  C   PRO B  43     -24.834   1.542  13.421  1.00 98.32           C  
ATOM   3233  CB  PRO B  43     -24.670   0.151  11.310  1.00 98.32           C  
ATOM   3234  HB2 PRO B  43     -25.621   0.251  10.787  1.00 98.32           H  
ATOM   3235  HB3 PRO B  43     -24.720  -0.661  12.036  1.00 98.32           H  
ATOM   3236  O   PRO B  43     -24.207   1.098  14.384  1.00 98.32           O  
ATOM   3237  CG  PRO B  43     -23.509  -0.107  10.351  1.00 98.32           C  
ATOM   3238  HG2 PRO B  43     -23.420  -1.162  10.094  1.00 98.32           H  
ATOM   3239  HG3 PRO B  43     -23.620   0.507   9.457  1.00 98.32           H  
ATOM   3240  CD  PRO B  43     -22.309   0.375  11.157  1.00 98.32           C  
ATOM   3241  HD2 PRO B  43     -21.960  -0.424  11.812  1.00 98.32           H  
ATOM   3242  HD3 PRO B  43     -21.513   0.684  10.480  1.00 98.32           H  
ATOM   3243  N   GLY B  44     -26.055   2.070  13.537  1.00 97.41           N  
ATOM   3244  H   GLY B  44     -26.483   2.466  12.712  1.00 97.41           H  
ATOM   3245  CA  GLY B  44     -26.765   2.185  14.814  1.00 97.41           C  
ATOM   3246  HA2 GLY B  44     -26.583   1.296  15.418  1.00 97.41           H  
ATOM   3247  HA3 GLY B  44     -27.834   2.252  14.612  1.00 97.41           H  
ATOM   3248  C   GLY B  44     -26.365   3.414  15.634  1.00 97.41           C  
ATOM   3249  O   GLY B  44     -26.297   3.325  16.859  1.00 97.41           O  
ATOM   3250  N   GLY B  45     -26.077   4.544  14.978  1.00 96.22           N  
ATOM   3251  H   GLY B  45     -26.228   4.595  13.980  1.00 96.22           H  
ATOM   3252  CA  GLY B  45     -25.724   5.797  15.652  1.00 96.22           C  
ATOM   3253  HA2 GLY B  45     -26.462   6.008  16.427  1.00 96.22           H  
ATOM   3254  HA3 GLY B  45     -25.763   6.604  14.920  1.00 96.22           H  
ATOM   3255  C   GLY B  45     -24.334   5.822  16.292  1.00 96.22           C  
ATOM   3256  O   GLY B  45     -24.071   6.671  17.144  1.00 96.22           O  
ATOM   3257  N   VAL B  46     -23.430   4.912  15.913  1.00 98.10           N  
ATOM   3258  H   VAL B  46     -23.676   4.267  15.176  1.00 98.10           H  
ATOM   3259  CA  VAL B  46     -22.056   4.899  16.431  1.00 98.10           C  
ATOM   3260  HA  VAL B  46     -22.087   5.121  17.498  1.00 98.10           H  
ATOM   3261  C   VAL B  46     -21.243   5.992  15.747  1.00 98.10           C  
ATOM   3262  CB  VAL B  46     -21.411   3.513  16.262  1.00 98.10           C  
ATOM   3263  HB  VAL B  46     -21.524   3.197  15.224  1.00 98.10           H  
ATOM   3264  O   VAL B  46     -20.877   5.852  14.580  1.00 98.10           O  
ATOM   3265  CG1 VAL B  46     -19.917   3.491  16.608  1.00 98.10           C  
ATOM   3266 HG11 VAL B  46     -19.543   2.471  16.527  1.00 98.10           H  
ATOM   3267 HG12 VAL B  46     -19.763   3.856  17.623  1.00 98.10           H  
ATOM   3268 HG13 VAL B  46     -19.353   4.114  15.913  1.00 98.10           H  
ATOM   3269  CG2 VAL B  46     -22.110   2.479  17.147  1.00 98.10           C  
ATOM   3270 HG21 VAL B  46     -21.653   1.500  17.004  1.00 98.10           H  
ATOM   3271 HG22 VAL B  46     -23.159   2.416  16.860  1.00 98.10           H  
ATOM   3272 HG23 VAL B  46     -22.044   2.768  18.196  1.00 98.10           H  
ATOM   3273  N   SER B  47     -20.928   7.061  16.483  1.00 96.08           N  
ATOM   3274  H   SER B  47     -21.337   7.165  17.401  1.00 96.08           H  
ATOM   3275  CA  SER B  47     -20.051   8.155  16.037  1.00 96.08           C  
ATOM   3276  HA  SER B  47     -19.811   8.002  14.985  1.00 96.08           H  
ATOM   3277  C   SER B  47     -18.700   8.195  16.761  1.00 96.08           C  
ATOM   3278  CB  SER B  47     -20.787   9.494  16.137  1.00 96.08           C  
ATOM   3279  HB2 SER B  47     -20.163  10.283  15.717  1.00 96.08           H  
ATOM   3280  HB3 SER B  47     -21.709   9.432  15.558  1.00 96.08           H  
ATOM   3281  O   SER B  47     -17.862   9.043  16.468  1.00 96.08           O  
ATOM   3282  OG  SER B  47     -21.096   9.812  17.477  1.00 96.08           O  
ATOM   3283  HG  SER B  47     -21.946  10.258  17.511  1.00 96.08           H  
ATOM   3284  N   SER B  48     -18.464   7.273  17.699  1.00 96.96           N  
ATOM   3285  H   SER B  48     -19.236   6.684  17.977  1.00 96.96           H  
ATOM   3286  CA  SER B  48     -17.217   7.168  18.455  1.00 96.96           C  
ATOM   3287  HA  SER B  48     -16.402   7.470  17.797  1.00 96.96           H  
ATOM   3288  C   SER B  48     -16.953   5.740  18.966  1.00 96.96           C  
ATOM   3289  CB  SER B  48     -17.270   8.139  19.641  1.00 96.96           C  
ATOM   3290  HB2 SER B  48     -17.525   9.138  19.288  1.00 96.96           H  
ATOM   3291  HB3 SER B  48     -16.291   8.180  20.118  1.00 96.96           H  
ATOM   3292  O   SER B  48     -17.882   4.934  19.084  1.00 96.96           O  
ATOM   3293  OG  SER B  48     -18.223   7.716  20.594  1.00 96.96           O  
ATOM   3294  HG  SER B  48     -19.093   7.868  20.219  1.00 96.96           H  
ATOM   3295  N   PRO B  49     -15.705   5.408  19.352  1.00 98.46           N  
ATOM   3296  CA  PRO B  49     -15.388   4.165  20.057  1.00 98.46           C  
ATOM   3297  HA  PRO B  49     -15.578   3.331  19.380  1.00 98.46           H  
ATOM   3298  C   PRO B  49     -16.196   3.939  21.350  1.00 98.46           C  
ATOM   3299  CB  PRO B  49     -13.885   4.242  20.345  1.00 98.46           C  
ATOM   3300  HB2 PRO B  49     -13.427   3.253  20.343  1.00 98.46           H  
ATOM   3301  HB3 PRO B  49     -13.710   4.740  21.299  1.00 98.46           H  
ATOM   3302  O   PRO B  49     -16.507   2.794  21.678  1.00 98.46           O  
ATOM   3303  CG  PRO B  49     -13.353   5.118  19.211  1.00 98.46           C  
ATOM   3304  HG2 PRO B  49     -13.225   4.519  18.310  1.00 98.46           H  
ATOM   3305  HG3 PRO B  49     -12.421   5.612  19.484  1.00 98.46           H  
ATOM   3306  CD  PRO B  49     -14.488   6.119  19.005  1.00 98.46           C  
ATOM   3307  HD2 PRO B  49     -14.501   6.454  17.968  1.00 98.46           H  
ATOM   3308  HD3 PRO B  49     -14.372   6.970  19.677  1.00 98.46           H  
ATOM   3309  N   GLU B  50     -16.583   4.993  22.081  1.00 96.10           N  
ATOM   3310  H   GLU B  50     -16.289   5.922  21.814  1.00 96.10           H  
ATOM   3311  CA  GLU B  50     -17.454   4.873  23.262  1.00 96.10           C  
ATOM   3312  HA  GLU B  50     -17.093   4.053  23.883  1.00 96.10           H  
ATOM   3313  C   GLU B  50     -18.906   4.538  22.900  1.00 96.10           C  
ATOM   3314  CB  GLU B  50     -17.446   6.155  24.113  1.00 96.10           C  
ATOM   3315  HB2 GLU B  50     -17.758   7.007  23.509  1.00 96.10           H  
ATOM   3316  HB3 GLU B  50     -18.188   6.033  24.902  1.00 96.10           H  
ATOM   3317  O   GLU B  50     -19.585   3.857  23.674  1.00 96.10           O  
ATOM   3318  CG  GLU B  50     -16.108   6.452  24.805  1.00 96.10           C  
ATOM   3319  HG2 GLU B  50     -16.275   7.227  25.553  1.00 96.10           H  
ATOM   3320  HG3 GLU B  50     -15.780   5.555  25.331  1.00 96.10           H  
ATOM   3321  CD  GLU B  50     -15.015   6.929  23.844  1.00 96.10           C  
ATOM   3322  OE1 GLU B  50     -13.823   6.691  24.117  1.00 96.10           O  
ATOM   3323  OE2 GLU B  50     -15.325   7.528  22.792  1.00 96.10           O  
ATOM   3324  N   ASP B  51     -19.391   4.979  21.738  1.00 97.40           N  
ATOM   3325  H   ASP B  51     -18.812   5.569  21.159  1.00 97.40           H  
ATOM   3326  CA  ASP B  51     -20.698   4.563  21.218  1.00 97.40           C  
ATOM   3327  HA  ASP B  51     -21.441   4.648  22.010  1.00 97.40           H  
ATOM   3328  C   ASP B  51     -20.664   3.105  20.779  1.00 97.40           C  
ATOM   3329  CB  ASP B  51     -21.157   5.446  20.056  1.00 97.40           C  
ATOM   3330  HB2 ASP B  51     -22.157   5.135  19.754  1.00 97.40           H  
ATOM   3331  HB3 ASP B  51     -20.482   5.321  19.210  1.00 97.40           H  
ATOM   3332  O   ASP B  51     -21.555   2.343  21.151  1.00 97.40           O  
ATOM   3333  CG  ASP B  51     -21.204   6.908  20.453  1.00 97.40           C  
ATOM   3334  OD1 ASP B  51     -21.672   7.189  21.578  1.00 97.40           O  
ATOM   3335  OD2 ASP B  51     -20.665   7.723  19.682  1.00 97.40           O  
ATOM   3336  N   LEU B  52     -19.595   2.686  20.087  1.00 98.60           N  
ATOM   3337  H   LEU B  52     -18.915   3.374  19.796  1.00 98.60           H  
ATOM   3338  CA  LEU B  52     -19.386   1.281  19.741  1.00 98.60           C  
ATOM   3339  HA  LEU B  52     -20.229   0.964  19.126  1.00 98.60           H  
ATOM   3340  C   LEU B  52     -19.376   0.416  21.005  1.00 98.60           C  
ATOM   3341  CB  LEU B  52     -18.079   1.106  18.944  1.00 98.60           C  
ATOM   3342  HB2 LEU B  52     -18.109   1.732  18.053  1.00 98.60           H  
ATOM   3343  HB3 LEU B  52     -17.244   1.448  19.556  1.00 98.60           H  
ATOM   3344  O   LEU B  52     -20.062  -0.601  21.059  1.00 98.60           O  
ATOM   3345  CG  LEU B  52     -17.813  -0.356  18.529  1.00 98.60           C  
ATOM   3346  HG  LEU B  52     -17.729  -0.973  19.424  1.00 98.60           H  
ATOM   3347  CD1 LEU B  52     -18.919  -0.937  17.645  1.00 98.60           C  
ATOM   3348 HD11 LEU B  52     -19.843  -1.035  18.216  1.00 98.60           H  
ATOM   3349 HD12 LEU B  52     -18.632  -1.928  17.294  1.00 98.60           H  
ATOM   3350 HD13 LEU B  52     -19.097  -0.284  16.791  1.00 98.60           H  
ATOM   3351  CD2 LEU B  52     -16.482  -0.457  17.789  1.00 98.60           C  
ATOM   3352 HD21 LEU B  52     -16.488   0.189  16.910  1.00 98.60           H  
ATOM   3353 HD22 LEU B  52     -16.297  -1.486  17.480  1.00 98.60           H  
ATOM   3354 HD23 LEU B  52     -15.680  -0.142  18.457  1.00 98.60           H  
ATOM   3355  N   TRP B  53     -18.647   0.831  22.046  1.00 98.05           N  
ATOM   3356  H   TRP B  53     -18.080   1.660  21.939  1.00 98.05           H  
ATOM   3357  CA  TRP B  53     -18.639   0.105  23.314  1.00 98.05           C  
ATOM   3358  HA  TRP B  53     -18.309  -0.916  23.120  1.00 98.05           H  
ATOM   3359  C   TRP B  53     -20.042  -0.007  23.924  1.00 98.05           C  
ATOM   3360  CB  TRP B  53     -17.664   0.737  24.311  1.00 98.05           C  
ATOM   3361  HB2 TRP B  53     -16.660   0.716  23.886  1.00 98.05           H  
ATOM   3362  HB3 TRP B  53     -17.945   1.775  24.487  1.00 98.05           H  
ATOM   3363  O   TRP B  53     -20.449  -1.105  24.293  1.00 98.05           O  
ATOM   3364  CG  TRP B  53     -17.663  -0.006  25.610  1.00 98.05           C  
ATOM   3365  CD1 TRP B  53     -18.341   0.352  26.725  1.00 98.05           C  
ATOM   3366  HD1 TRP B  53     -18.947   1.240  26.821  1.00 98.05           H  
ATOM   3367  CD2 TRP B  53     -17.183  -1.362  25.859  1.00 98.05           C  
ATOM   3368  CE2 TRP B  53     -17.614  -1.763  27.159  1.00 98.05           C  
ATOM   3369  CE3 TRP B  53     -16.493  -2.316  25.079  1.00 98.05           C  
ATOM   3370  HE3 TRP B  53     -16.203  -2.066  24.069  1.00 98.05           H  
ATOM   3371  NE1 TRP B  53     -18.319  -0.680  27.642  1.00 98.05           N  
ATOM   3372  HE1 TRP B  53     -18.986  -0.730  28.399  1.00 98.05           H  
ATOM   3373  CH2 TRP B  53     -16.622  -3.953  26.882  1.00 98.05           C  
ATOM   3374  HH2 TRP B  53     -16.414  -4.947  27.250  1.00 98.05           H  
ATOM   3375  CZ2 TRP B  53     -17.340  -3.038  27.674  1.00 98.05           C  
ATOM   3376  HZ2 TRP B  53     -17.709  -3.315  28.650  1.00 98.05           H  
ATOM   3377  CZ3 TRP B  53     -16.209  -3.596  25.588  1.00 98.05           C  
ATOM   3378  HZ3 TRP B  53     -15.689  -4.316  24.973  1.00 98.05           H  
ATOM   3379  N   ARG B  54     -20.813   1.088  23.979  1.00 97.60           N  
ATOM   3380  H   ARG B  54     -20.439   1.952  23.613  1.00 97.60           H  
ATOM   3381  CA  ARG B  54     -22.193   1.068  24.497  1.00 97.60           C  
ATOM   3382  HA  ARG B  54     -22.188   0.624  25.492  1.00 97.60           H  
ATOM   3383  C   ARG B  54     -23.122   0.178  23.665  1.00 97.60           C  
ATOM   3384  CB  ARG B  54     -22.736   2.504  24.587  1.00 97.60           C  
ATOM   3385  HB2 ARG B  54     -23.822   2.467  24.671  1.00 97.60           H  
ATOM   3386  HB3 ARG B  54     -22.481   3.056  23.682  1.00 97.60           H  
ATOM   3387  O   ARG B  54     -23.952  -0.532  24.238  1.00 97.60           O  
ATOM   3388  CG  ARG B  54     -22.184   3.228  25.823  1.00 97.60           C  
ATOM   3389  HG2 ARG B  54     -21.095   3.266  25.793  1.00 97.60           H  
ATOM   3390  HG3 ARG B  54     -22.479   2.665  26.708  1.00 97.60           H  
ATOM   3391  CD  ARG B  54     -22.751   4.648  25.950  1.00 97.60           C  
ATOM   3392  HD2 ARG B  54     -22.560   4.993  26.966  1.00 97.60           H  
ATOM   3393  HD3 ARG B  54     -23.830   4.610  25.795  1.00 97.60           H  
ATOM   3394  NE  ARG B  54     -22.143   5.603  25.001  1.00 97.60           N  
ATOM   3395  HE  ARG B  54     -21.395   5.267  24.411  1.00 97.60           H  
ATOM   3396  NH1 ARG B  54     -23.337   7.451  25.669  1.00 97.60           N  
ATOM   3397 HH11 ARG B  54     -23.551   8.425  25.514  1.00 97.60           H  
ATOM   3398 HH12 ARG B  54     -23.938   6.850  26.214  1.00 97.60           H  
ATOM   3399  NH2 ARG B  54     -21.776   7.688  24.136  1.00 97.60           N  
ATOM   3400 HH21 ARG B  54     -21.446   7.303  23.262  1.00 97.60           H  
ATOM   3401 HH22 ARG B  54     -22.001   8.669  24.051  1.00 97.60           H  
ATOM   3402  CZ  ARG B  54     -22.415   6.897  24.934  1.00 97.60           C  
ATOM   3403  N   LEU B  55     -22.970   0.165  22.341  1.00 98.31           N  
ATOM   3404  H   LEU B  55     -22.294   0.797  21.936  1.00 98.31           H  
ATOM   3405  CA  LEU B  55     -23.737  -0.694  21.433  1.00 98.31           C  
ATOM   3406  HA  LEU B  55     -24.799  -0.533  21.620  1.00 98.31           H  
ATOM   3407  C   LEU B  55     -23.445  -2.181  21.699  1.00 98.31           C  
ATOM   3408  CB  LEU B  55     -23.435  -0.242  19.987  1.00 98.31           C  
ATOM   3409  HB2 LEU B  55     -23.599   0.835  19.949  1.00 98.31           H  
ATOM   3410  HB3 LEU B  55     -22.387  -0.419  19.744  1.00 98.31           H  
ATOM   3411  O   LEU B  55     -24.366  -2.992  21.803  1.00 98.31           O  
ATOM   3412  CG  LEU B  55     -24.331  -0.896  18.916  1.00 98.31           C  
ATOM   3413  HG  LEU B  55     -25.333  -1.025  19.325  1.00 98.31           H  
ATOM   3414  CD1 LEU B  55     -24.459   0.005  17.693  1.00 98.31           C  
ATOM   3415 HD11 LEU B  55     -24.768   1.008  17.986  1.00 98.31           H  
ATOM   3416 HD12 LEU B  55     -25.222  -0.388  17.020  1.00 98.31           H  
ATOM   3417 HD13 LEU B  55     -23.514   0.054  17.152  1.00 98.31           H  
ATOM   3418  CD2 LEU B  55     -23.796  -2.245  18.424  1.00 98.31           C  
ATOM   3419 HD21 LEU B  55     -24.435  -2.611  17.620  1.00 98.31           H  
ATOM   3420 HD22 LEU B  55     -23.814  -2.986  19.223  1.00 98.31           H  
ATOM   3421 HD23 LEU B  55     -22.780  -2.132  18.046  1.00 98.31           H  
ATOM   3422  N   LEU B  56     -22.171  -2.528  21.893  1.00 98.22           N  
ATOM   3423  H   LEU B  56     -21.470  -1.810  21.780  1.00 98.22           H  
ATOM   3424  CA  LEU B  56     -21.725  -3.891  22.188  1.00 98.22           C  
ATOM   3425  HA  LEU B  56     -22.219  -4.582  21.505  1.00 98.22           H  
ATOM   3426  C   LEU B  56     -22.089  -4.352  23.608  1.00 98.22           C  
ATOM   3427  CB  LEU B  56     -20.205  -3.961  21.971  1.00 98.22           C  
ATOM   3428  HB2 LEU B  56     -19.732  -3.206  22.599  1.00 98.22           H  
ATOM   3429  HB3 LEU B  56     -19.853  -4.937  22.304  1.00 98.22           H  
ATOM   3430  O   LEU B  56     -22.569  -5.467  23.786  1.00 98.22           O  
ATOM   3431  CG  LEU B  56     -19.754  -3.754  20.515  1.00 98.22           C  
ATOM   3432  HG  LEU B  56     -20.152  -2.824  20.109  1.00 98.22           H  
ATOM   3433  CD1 LEU B  56     -18.231  -3.695  20.486  1.00 98.22           C  
ATOM   3434 HD11 LEU B  56     -17.885  -3.587  19.458  1.00 98.22           H  
ATOM   3435 HD12 LEU B  56     -17.894  -2.833  21.062  1.00 98.22           H  
ATOM   3436 HD13 LEU B  56     -17.835  -4.607  20.932  1.00 98.22           H  
ATOM   3437  CD2 LEU B  56     -20.212  -4.882  19.599  1.00 98.22           C  
ATOM   3438 HD21 LEU B  56     -19.841  -4.712  18.589  1.00 98.22           H  
ATOM   3439 HD22 LEU B  56     -21.301  -4.870  19.550  1.00 98.22           H  
ATOM   3440 HD23 LEU B  56     -19.877  -5.851  19.969  1.00 98.22           H  
ATOM   3441  N   GLU B  57     -21.902  -3.500  24.618  1.00 96.88           N  
ATOM   3442  H   GLU B  57     -21.464  -2.614  24.410  1.00 96.88           H  
ATOM   3443  CA  GLU B  57     -22.192  -3.794  26.028  1.00 96.88           C  
ATOM   3444  HA  GLU B  57     -21.703  -4.729  26.303  1.00 96.88           H  
ATOM   3445  C   GLU B  57     -23.695  -3.982  26.276  1.00 96.88           C  
ATOM   3446  CB  GLU B  57     -21.598  -2.667  26.890  1.00 96.88           C  
ATOM   3447  HB2 GLU B  57     -20.527  -2.622  26.691  1.00 96.88           H  
ATOM   3448  HB3 GLU B  57     -22.044  -1.719  26.589  1.00 96.88           H  
ATOM   3449  O   GLU B  57     -24.094  -4.918  26.969  1.00 96.88           O  
ATOM   3450  CG  GLU B  57     -21.801  -2.854  28.401  1.00 96.88           C  
ATOM   3451  HG2 GLU B  57     -21.513  -3.872  28.667  1.00 96.88           H  
ATOM   3452  HG3 GLU B  57     -22.856  -2.724  28.644  1.00 96.88           H  
ATOM   3453  CD  GLU B  57     -20.962  -1.849  29.208  1.00 96.88           C  
ATOM   3454  OE1 GLU B  57     -20.274  -2.282  30.158  1.00 96.88           O  
ATOM   3455  OE2 GLU B  57     -20.943  -0.646  28.856  1.00 96.88           O  
ATOM   3456  N   SER B  58     -24.542  -3.166  25.638  1.00 97.41           N  
ATOM   3457  H   SER B  58     -24.155  -2.420  25.078  1.00 97.41           H  
ATOM   3458  CA  SER B  58     -25.997  -3.382  25.610  1.00 97.41           C  
ATOM   3459  HA  SER B  58     -26.332  -3.569  26.630  1.00 97.41           H  
ATOM   3460  C   SER B  58     -26.415  -4.599  24.772  1.00 97.41           C  
ATOM   3461  CB  SER B  58     -26.713  -2.125  25.103  1.00 97.41           C  
ATOM   3462  HB2 SER B  58     -27.789  -2.298  25.110  1.00 97.41           H  
ATOM   3463  HB3 SER B  58     -26.484  -1.291  25.767  1.00 97.41           H  
ATOM   3464  O   SER B  58     -27.543  -5.079  24.897  1.00 97.41           O  
ATOM   3465  OG  SER B  58     -26.311  -1.784  23.791  1.00 97.41           O  
ATOM   3466  HG  SER B  58     -25.457  -1.351  23.857  1.00 97.41           H  
ATOM   3467  N   GLY B  59     -25.510  -5.121  23.937  1.00 97.88           N  
ATOM   3468  H   GLY B  59     -24.589  -4.708  23.917  1.00 97.88           H  
ATOM   3469  CA  GLY B  59     -25.758  -6.242  23.040  1.00 97.88           C  
ATOM   3470  HA2 GLY B  59     -26.086  -7.098  23.629  1.00 97.88           H  
ATOM   3471  HA3 GLY B  59     -24.823  -6.495  22.539  1.00 97.88           H  
ATOM   3472  C   GLY B  59     -26.804  -5.925  21.971  1.00 97.88           C  
ATOM   3473  O   GLY B  59     -27.667  -6.766  21.712  1.00 97.88           O  
ATOM   3474  N   THR B  60     -26.741  -4.719  21.406  1.00 98.16           N  
ATOM   3475  H   THR B  60     -25.969  -4.121  21.666  1.00 98.16           H  
ATOM   3476  CA  THR B  60     -27.675  -4.190  20.403  1.00 98.16           C  
ATOM   3477  HA  THR B  60     -28.684  -4.509  20.667  1.00 98.16           H  
ATOM   3478  C   THR B  60     -27.360  -4.730  18.999  1.00 98.16           C  
ATOM   3479  CB  THR B  60     -27.648  -2.652  20.456  1.00 98.16           C  
ATOM   3480  HB  THR B  60     -26.614  -2.313  20.395  1.00 98.16           H  
ATOM   3481  O   THR B  60     -26.191  -4.828  18.620  1.00 98.16           O  
ATOM   3482  CG2 THR B  60     -28.467  -1.957  19.370  1.00 98.16           C  
ATOM   3483 HG21 THR B  60     -28.446  -0.881  19.542  1.00 98.16           H  
ATOM   3484 HG22 THR B  60     -29.498  -2.309  19.393  1.00 98.16           H  
ATOM   3485 HG23 THR B  60     -28.041  -2.152  18.386  1.00 98.16           H  
ATOM   3486  OG1 THR B  60     -28.188  -2.215  21.687  1.00 98.16           O  
ATOM   3487  HG1 THR B  60     -27.470  -2.111  22.315  1.00 98.16           H  
ATOM   3488  N   ASP B  61     -28.413  -5.081  18.251  1.00 98.15           N  
ATOM   3489  H   ASP B  61     -29.331  -4.926  18.643  1.00 98.15           H  
ATOM   3490  CA  ASP B  61     -28.408  -5.387  16.808  1.00 98.15           C  
ATOM   3491  HA  ASP B  61     -27.443  -5.796  16.510  1.00 98.15           H  
ATOM   3492  C   ASP B  61     -28.642  -4.070  16.046  1.00 98.15           C  
ATOM   3493  CB  ASP B  61     -29.500  -6.450  16.510  1.00 98.15           C  
ATOM   3494  HB2 ASP B  61     -30.442  -6.101  16.935  1.00 98.15           H  
ATOM   3495  HB3 ASP B  61     -29.231  -7.372  17.025  1.00 98.15           H  
ATOM   3496  O   ASP B  61     -29.641  -3.387  16.283  1.00 98.15           O  
ATOM   3497  CG  ASP B  61     -29.749  -6.782  15.022  1.00 98.15           C  
ATOM   3498  OD1 ASP B  61     -28.979  -6.296  14.168  1.00 98.15           O  
ATOM   3499  OD2 ASP B  61     -30.746  -7.503  14.732  1.00 98.15           O  
ATOM   3500  N   ALA B  62     -27.697  -3.692  15.185  1.00 98.10           N  
ATOM   3501  H   ALA B  62     -26.925  -4.324  15.030  1.00 98.10           H  
ATOM   3502  CA  ALA B  62     -27.697  -2.449  14.416  1.00 98.10           C  
ATOM   3503  HA  ALA B  62     -28.391  -1.750  14.884  1.00 98.10           H  
ATOM   3504  C   ALA B  62     -28.168  -2.633  12.960  1.00 98.10           C  
ATOM   3505  CB  ALA B  62     -26.294  -1.841  14.494  1.00 98.10           C  
ATOM   3506  HB1 ALA B  62     -25.954  -1.827  15.530  1.00 98.10           H  
ATOM   3507  HB2 ALA B  62     -25.604  -2.437  13.898  1.00 98.10           H  
ATOM   3508  HB3 ALA B  62     -26.313  -0.824  14.102  1.00 98.10           H  
ATOM   3509  O   ALA B  62     -28.138  -1.678  12.178  1.00 98.10           O  
ATOM   3510  N   VAL B  63     -28.599  -3.841  12.577  1.00 97.53           N  
ATOM   3511  H   VAL B  63     -28.623  -4.589  13.256  1.00 97.53           H  
ATOM   3512  CA  VAL B  63     -29.157  -4.115  11.250  1.00 97.53           C  
ATOM   3513  HA  VAL B  63     -28.496  -3.668  10.507  1.00 97.53           H  
ATOM   3514  C   VAL B  63     -30.530  -3.452  11.117  1.00 97.53           C  
ATOM   3515  CB  VAL B  63     -29.214  -5.631  10.969  1.00 97.53           C  
ATOM   3516  HB  VAL B  63     -29.802  -6.128  11.741  1.00 97.53           H  
ATOM   3517  O   VAL B  63     -31.435  -3.655  11.928  1.00 97.53           O  
ATOM   3518  CG1 VAL B  63     -29.869  -5.947   9.618  1.00 97.53           C  
ATOM   3519 HG11 VAL B  63     -30.905  -5.610   9.613  1.00 97.53           H  
ATOM   3520 HG12 VAL B  63     -29.859  -7.024   9.451  1.00 97.53           H  
ATOM   3521 HG13 VAL B  63     -29.315  -5.455   8.818  1.00 97.53           H  
ATOM   3522  CG2 VAL B  63     -27.797  -6.225  10.943  1.00 97.53           C  
ATOM   3523 HG21 VAL B  63     -27.837  -7.281  10.678  1.00 97.53           H  
ATOM   3524 HG22 VAL B  63     -27.346  -6.141  11.932  1.00 97.53           H  
ATOM   3525 HG23 VAL B  63     -27.176  -5.695  10.221  1.00 97.53           H  
ATOM   3526  N   SER B  64     -30.704  -2.670  10.055  1.00 96.10           N  
ATOM   3527  H   SER B  64     -29.931  -2.549   9.416  1.00 96.10           H  
ATOM   3528  CA  SER B  64     -31.911  -1.895   9.772  1.00 96.10           C  
ATOM   3529  HA  SER B  64     -32.705  -2.210  10.448  1.00 96.10           H  
ATOM   3530  C   SER B  64     -32.419  -2.143   8.343  1.00 96.10           C  
ATOM   3531  CB  SER B  64     -31.623  -0.417  10.072  1.00 96.10           C  
ATOM   3532  HB2 SER B  64     -32.551   0.154  10.038  1.00 96.10           H  
ATOM   3533  HB3 SER B  64     -31.203  -0.335  11.074  1.00 96.10           H  
ATOM   3534  O   SER B  64     -31.921  -3.014   7.624  1.00 96.10           O  
ATOM   3535  OG  SER B  64     -30.714   0.124   9.140  1.00 96.10           O  
ATOM   3536  HG  SER B  64     -30.270   0.880   9.532  1.00 96.10           H  
ATOM   3537  N   GLY B  65     -33.483  -1.439   7.944  1.00 94.79           N  
ATOM   3538  H   GLY B  65     -33.784  -0.682   8.541  1.00 94.79           H  
ATOM   3539  CA  GLY B  65     -33.951  -1.428   6.555  1.00 94.79           C  
ATOM   3540  HA2 GLY B  65     -34.957  -1.010   6.508  1.00 94.79           H  
ATOM   3541  HA3 GLY B  65     -33.981  -2.447   6.169  1.00 94.79           H  
ATOM   3542  C   GLY B  65     -33.042  -0.590   5.650  1.00 94.79           C  
ATOM   3543  O   GLY B  65     -32.250   0.216   6.130  1.00 94.79           O  
ATOM   3544  N   PHE B  66     -33.166  -0.764   4.334  1.00 95.37           N  
ATOM   3545  H   PHE B  66     -33.804  -1.465   3.985  1.00 95.37           H  
ATOM   3546  CA  PHE B  66     -32.378   0.012   3.371  1.00 95.37           C  
ATOM   3547  HA  PHE B  66     -31.328  -0.162   3.607  1.00 95.37           H  
ATOM   3548  C   PHE B  66     -32.638   1.534   3.465  1.00 95.37           C  
ATOM   3549  CB  PHE B  66     -32.638  -0.497   1.944  1.00 95.37           C  
ATOM   3550  HB2 PHE B  66     -33.711  -0.628   1.803  1.00 95.37           H  
ATOM   3551  HB3 PHE B  66     -32.320   0.283   1.252  1.00 95.37           H  
ATOM   3552  O   PHE B  66     -33.778   1.937   3.721  1.00 95.37           O  
ATOM   3553  CG  PHE B  66     -31.925  -1.775   1.525  1.00 95.37           C  
ATOM   3554  CD1 PHE B  66     -31.257  -2.609   2.448  1.00 95.37           C  
ATOM   3555  HD1 PHE B  66     -31.266  -2.387   3.505  1.00 95.37           H  
ATOM   3556  CD2 PHE B  66     -31.896  -2.107   0.157  1.00 95.37           C  
ATOM   3557  HD2 PHE B  66     -32.392  -1.473  -0.563  1.00 95.37           H  
ATOM   3558  CE1 PHE B  66     -30.561  -3.747   2.007  1.00 95.37           C  
ATOM   3559  HE1 PHE B  66     -30.028  -4.370   2.710  1.00 95.37           H  
ATOM   3560  CE2 PHE B  66     -31.211  -3.253  -0.279  1.00 95.37           C  
ATOM   3561  HE2 PHE B  66     -31.172  -3.499  -1.330  1.00 95.37           H  
ATOM   3562  CZ  PHE B  66     -30.554  -4.076   0.645  1.00 95.37           C  
ATOM   3563  HZ  PHE B  66     -30.045  -4.967   0.308  1.00 95.37           H  
ATOM   3564  N   PRO B  67     -31.621   2.385   3.208  1.00 94.15           N  
ATOM   3565  CA  PRO B  67     -31.778   3.837   3.169  1.00 94.15           C  
ATOM   3566  HA  PRO B  67     -32.142   4.176   4.139  1.00 94.15           H  
ATOM   3567  C   PRO B  67     -32.748   4.275   2.066  1.00 94.15           C  
ATOM   3568  CB  PRO B  67     -30.376   4.414   2.925  1.00 94.15           C  
ATOM   3569  HB2 PRO B  67     -30.206   5.321   3.505  1.00 94.15           H  
ATOM   3570  HB3 PRO B  67     -30.232   4.608   1.863  1.00 94.15           H  
ATOM   3571  O   PRO B  67     -32.682   3.786   0.938  1.00 94.15           O  
ATOM   3572  CG  PRO B  67     -29.439   3.289   3.354  1.00 94.15           C  
ATOM   3573  HG2 PRO B  67     -28.483   3.319   2.832  1.00 94.15           H  
ATOM   3574  HG3 PRO B  67     -29.296   3.322   4.434  1.00 94.15           H  
ATOM   3575  CD  PRO B  67     -30.226   2.043   2.978  1.00 94.15           C  
ATOM   3576  HD2 PRO B  67     -30.076   1.810   1.924  1.00 94.15           H  
ATOM   3577  HD3 PRO B  67     -29.890   1.217   3.605  1.00 94.15           H  
ATOM   3578  N   THR B  68     -33.627   5.227   2.375  1.00 92.95           N  
ATOM   3579  H   THR B  68     -33.635   5.598   3.314  1.00 92.95           H  
ATOM   3580  CA  THR B  68     -34.653   5.740   1.446  1.00 92.95           C  
ATOM   3581  HA  THR B  68     -34.809   5.013   0.649  1.00 92.95           H  
ATOM   3582  C   THR B  68     -34.259   7.049   0.754  1.00 92.95           C  
ATOM   3583  CB  THR B  68     -35.992   5.917   2.174  1.00 92.95           C  
ATOM   3584  HB  THR B  68     -36.711   6.385   1.501  1.00 92.95           H  
ATOM   3585  O   THR B  68     -34.966   7.521  -0.132  1.00 92.95           O  
ATOM   3586  CG2 THR B  68     -36.569   4.583   2.651  1.00 92.95           C  
ATOM   3587 HG21 THR B  68     -37.548   4.744   3.103  1.00 92.95           H  
ATOM   3588 HG22 THR B  68     -36.680   3.911   1.800  1.00 92.95           H  
ATOM   3589 HG23 THR B  68     -35.905   4.120   3.380  1.00 92.95           H  
ATOM   3590  OG1 THR B  68     -35.828   6.726   3.318  1.00 92.95           O  
ATOM   3591  HG1 THR B  68     -36.697   6.868   3.701  1.00 92.95           H  
ATOM   3592  N   ASP B  69     -33.123   7.634   1.132  1.00 91.97           N  
ATOM   3593  H   ASP B  69     -32.578   7.197   1.861  1.00 91.97           H  
ATOM   3594  CA  ASP B  69     -32.623   8.946   0.709  1.00 91.97           C  
ATOM   3595  HA  ASP B  69     -33.442   9.504   0.256  1.00 91.97           H  
ATOM   3596  C   ASP B  69     -31.503   8.877  -0.349  1.00 91.97           C  
ATOM   3597  CB  ASP B  69     -32.185   9.717   1.968  1.00 91.97           C  
ATOM   3598  HB2 ASP B  69     -31.890  10.724   1.671  1.00 91.97           H  
ATOM   3599  HB3 ASP B  69     -33.042   9.811   2.634  1.00 91.97           H  
ATOM   3600  O   ASP B  69     -31.093   9.900  -0.894  1.00 91.97           O  
ATOM   3601  CG  ASP B  69     -31.028   9.066   2.747  1.00 91.97           C  
ATOM   3602  OD1 ASP B  69     -30.806   7.839   2.589  1.00 91.97           O  
ATOM   3603  OD2 ASP B  69     -30.378   9.806   3.511  1.00 91.97           O  
ATOM   3604  N   ARG B  70     -31.041   7.669  -0.700  1.00 92.13           N  
ATOM   3605  H   ARG B  70     -31.397   6.891  -0.163  1.00 92.13           H  
ATOM   3606  CA  ARG B  70     -29.940   7.425  -1.658  1.00 92.13           C  
ATOM   3607  HA  ARG B  70     -29.312   8.316  -1.677  1.00 92.13           H  
ATOM   3608  C   ARG B  70     -30.381   7.228  -3.112  1.00 92.13           C  
ATOM   3609  CB  ARG B  70     -29.073   6.257  -1.166  1.00 92.13           C  
ATOM   3610  HB2 ARG B  70     -29.672   5.347  -1.131  1.00 92.13           H  
ATOM   3611  HB3 ARG B  70     -28.247   6.104  -1.861  1.00 92.13           H  
ATOM   3612  O   ARG B  70     -29.573   6.847  -3.953  1.00 92.13           O  
ATOM   3613  CG  ARG B  70     -28.494   6.545   0.222  1.00 92.13           C  
ATOM   3614  HG2 ARG B  70     -27.954   7.492   0.211  1.00 92.13           H  
ATOM   3615  HG3 ARG B  70     -29.302   6.604   0.951  1.00 92.13           H  
ATOM   3616  CD  ARG B  70     -27.546   5.427   0.634  1.00 92.13           C  
ATOM   3617  HD2 ARG B  70     -26.679   5.440  -0.025  1.00 92.13           H  
ATOM   3618  HD3 ARG B  70     -28.055   4.469   0.525  1.00 92.13           H  
ATOM   3619  NE  ARG B  70     -27.127   5.595   2.035  1.00 92.13           N  
ATOM   3620  HE  ARG B  70     -27.657   6.238   2.605  1.00 92.13           H  
ATOM   3621  NH1 ARG B  70     -25.467   4.036   1.958  1.00 92.13           N  
ATOM   3622 HH11 ARG B  70     -25.577   3.865   0.969  1.00 92.13           H  
ATOM   3623 HH12 ARG B  70     -24.681   3.592   2.413  1.00 92.13           H  
ATOM   3624  NH2 ARG B  70     -25.922   5.017   3.888  1.00 92.13           N  
ATOM   3625 HH21 ARG B  70     -26.446   5.627   4.498  1.00 92.13           H  
ATOM   3626 HH22 ARG B  70     -25.236   4.392   4.287  1.00 92.13           H  
ATOM   3627  CZ  ARG B  70     -26.178   4.893   2.620  1.00 92.13           C  
ATOM   3628  N   GLY B  71     -31.662   7.442  -3.415  1.00 91.70           N  
ATOM   3629  H   GLY B  71     -32.262   7.786  -2.679  1.00 91.70           H  
ATOM   3630  CA  GLY B  71     -32.223   7.240  -4.759  1.00 91.70           C  
ATOM   3631  HA2 GLY B  71     -33.223   7.671  -4.790  1.00 91.70           H  
ATOM   3632  HA3 GLY B  71     -31.601   7.758  -5.489  1.00 91.70           H  
ATOM   3633  C   GLY B  71     -32.335   5.771  -5.191  1.00 91.70           C  
ATOM   3634  O   GLY B  71     -32.455   5.492  -6.381  1.00 91.70           O  
ATOM   3635  N   TRP B  72     -32.281   4.828  -4.247  1.00 90.93           N  
ATOM   3636  H   TRP B  72     -32.196   5.115  -3.282  1.00 90.93           H  
ATOM   3637  CA  TRP B  72     -32.473   3.403  -4.515  1.00 90.93           C  
ATOM   3638  HA  TRP B  72     -31.927   3.130  -5.418  1.00 90.93           H  
ATOM   3639  C   TRP B  72     -33.960   3.100  -4.740  1.00 90.93           C  
ATOM   3640  CB  TRP B  72     -31.923   2.580  -3.339  1.00 90.93           C  
ATOM   3641  HB2 TRP B  72     -32.145   1.530  -3.530  1.00 90.93           H  
ATOM   3642  HB3 TRP B  72     -32.465   2.863  -2.436  1.00 90.93           H  
ATOM   3643  O   TRP B  72     -34.804   3.551  -3.967  1.00 90.93           O  
ATOM   3644  CG  TRP B  72     -30.454   2.680  -3.036  1.00 90.93           C  
ATOM   3645  CD1 TRP B  72     -29.542   3.463  -3.663  1.00 90.93           C  
ATOM   3646  HD1 TRP B  72     -29.749   4.153  -4.467  1.00 90.93           H  
ATOM   3647  CD2 TRP B  72     -29.705   1.943  -2.018  1.00 90.93           C  
ATOM   3648  CE2 TRP B  72     -28.329   2.293  -2.135  1.00 90.93           C  
ATOM   3649  CE3 TRP B  72     -30.041   0.992  -1.027  1.00 90.93           C  
ATOM   3650  HE3 TRP B  72     -31.079   0.723  -0.894  1.00 90.93           H  
ATOM   3651  NE1 TRP B  72     -28.294   3.256  -3.117  1.00 90.93           N  
ATOM   3652  HE1 TRP B  72     -27.469   3.756  -3.416  1.00 90.93           H  
ATOM   3653  CH2 TRP B  72     -27.695   0.721  -0.409  1.00 90.93           C  
ATOM   3654  HH2 TRP B  72     -26.925   0.237   0.174  1.00 90.93           H  
ATOM   3655  CZ2 TRP B  72     -27.337   1.683  -1.365  1.00 90.93           C  
ATOM   3656  HZ2 TRP B  72     -26.299   1.931  -1.533  1.00 90.93           H  
ATOM   3657  CZ3 TRP B  72     -29.048   0.387  -0.229  1.00 90.93           C  
ATOM   3658  HZ3 TRP B  72     -29.325  -0.349   0.511  1.00 90.93           H  
ATOM   3659  N   ASP B  73     -34.291   2.289  -5.747  1.00 90.34           N  
ATOM   3660  H   ASP B  73     -33.574   1.966  -6.381  1.00 90.34           H  
ATOM   3661  CA  ASP B  73     -35.663   1.806  -5.968  1.00 90.34           C  
ATOM   3662  HA  ASP B  73     -36.357   2.612  -5.731  1.00 90.34           H  
ATOM   3663  C   ASP B  73     -35.988   0.643  -5.015  1.00 90.34           C  
ATOM   3664  CB  ASP B  73     -35.882   1.463  -7.450  1.00 90.34           C  
ATOM   3665  HB2 ASP B  73     -35.573   2.318  -8.052  1.00 90.34           H  
ATOM   3666  HB3 ASP B  73     -35.257   0.614  -7.725  1.00 90.34           H  
ATOM   3667  O   ASP B  73     -36.069  -0.521  -5.404  1.00 90.34           O  
ATOM   3668  CG  ASP B  73     -37.350   1.146  -7.774  1.00 90.34           C  
ATOM   3669  OD1 ASP B  73     -38.180   1.003  -6.848  1.00 90.34           O  
ATOM   3670  OD2 ASP B  73     -37.671   1.037  -8.976  1.00 90.34           O  
ATOM   3671  N   VAL B  74     -36.108   0.955  -3.722  1.00 90.44           N  
ATOM   3672  H   VAL B  74     -35.968   1.923  -3.470  1.00 90.44           H  
ATOM   3673  CA  VAL B  74     -36.293  -0.043  -2.654  1.00 90.44           C  
ATOM   3674  HA  VAL B  74     -35.479  -0.764  -2.731  1.00 90.44           H  
ATOM   3675  C   VAL B  74     -37.598  -0.840  -2.827  1.00 90.44           C  
ATOM   3676  CB  VAL B  74     -36.211   0.622  -1.258  1.00 90.44           C  
ATOM   3677  HB  VAL B  74     -37.072   1.275  -1.122  1.00 90.44           H  
ATOM   3678  O   VAL B  74     -37.657  -1.989  -2.392  1.00 90.44           O  
ATOM   3679  CG1 VAL B  74     -36.194  -0.408  -0.121  1.00 90.44           C  
ATOM   3680 HG11 VAL B  74     -37.143  -0.943  -0.094  1.00 90.44           H  
ATOM   3681 HG12 VAL B  74     -36.067   0.095   0.838  1.00 90.44           H  
ATOM   3682 HG13 VAL B  74     -35.378  -1.115  -0.270  1.00 90.44           H  
ATOM   3683  CG2 VAL B  74     -34.935   1.463  -1.085  1.00 90.44           C  
ATOM   3684 HG21 VAL B  74     -34.959   2.328  -1.748  1.00 90.44           H  
ATOM   3685 HG22 VAL B  74     -34.863   1.841  -0.066  1.00 90.44           H  
ATOM   3686 HG23 VAL B  74     -34.053   0.862  -1.306  1.00 90.44           H  
ATOM   3687  N   GLU B  75     -38.622  -0.285  -3.489  1.00 87.67           N  
ATOM   3688  H   GLU B  75     -38.484   0.611  -3.935  1.00 87.67           H  
ATOM   3689  CA  GLU B  75     -39.883  -0.997  -3.750  1.00 87.67           C  
ATOM   3690  HA  GLU B  75     -40.194  -1.499  -2.833  1.00 87.67           H  
ATOM   3691  C   GLU B  75     -39.720  -2.104  -4.803  1.00 87.67           C  
ATOM   3692  CB  GLU B  75     -41.015  -0.032  -4.159  1.00 87.67           C  
ATOM   3693  HB2 GLU B  75     -41.871  -0.640  -4.452  1.00 87.67           H  
ATOM   3694  HB3 GLU B  75     -40.702   0.558  -5.020  1.00 87.67           H  
ATOM   3695  O   GLU B  75     -40.178  -3.225  -4.572  1.00 87.67           O  
ATOM   3696  CG  GLU B  75     -41.460   0.904  -3.021  1.00 87.67           C  
ATOM   3697  HG2 GLU B  75     -41.523   0.319  -2.103  1.00 87.67           H  
ATOM   3698  HG3 GLU B  75     -40.697   1.669  -2.873  1.00 87.67           H  
ATOM   3699  CD  GLU B  75     -42.828   1.579  -3.264  1.00 87.67           C  
ATOM   3700  OE1 GLU B  75     -43.453   1.984  -2.255  1.00 87.67           O  
ATOM   3701  OE2 GLU B  75     -43.267   1.682  -4.432  1.00 87.67           O  
ATOM   3702  N   ASN B  76     -39.045  -1.833  -5.928  1.00 88.42           N  
ATOM   3703  H   ASN B  76     -38.701  -0.895  -6.080  1.00 88.42           H  
ATOM   3704  CA  ASN B  76     -38.889  -2.820  -7.005  1.00 88.42           C  
ATOM   3705  HA  ASN B  76     -39.735  -3.506  -6.965  1.00 88.42           H  
ATOM   3706  C   ASN B  76     -37.636  -3.701  -6.873  1.00 88.42           C  
ATOM   3707  CB  ASN B  76     -38.951  -2.122  -8.369  1.00 88.42           C  
ATOM   3708  HB2 ASN B  76     -38.845  -2.862  -9.161  1.00 88.42           H  
ATOM   3709  HB3 ASN B  76     -38.122  -1.419  -8.453  1.00 88.42           H  
ATOM   3710  O   ASN B  76     -37.557  -4.742  -7.529  1.00 88.42           O  
ATOM   3711  CG  ASN B  76     -40.271  -1.404  -8.583  1.00 88.42           C  
ATOM   3712  ND2 ASN B  76     -40.251  -0.105  -8.729  1.00 88.42           N  
ATOM   3713 HD21 ASN B  76     -41.131   0.388  -8.668  1.00 88.42           H  
ATOM   3714 HD22 ASN B  76     -39.371   0.379  -8.628  1.00 88.42           H  
ATOM   3715  OD1 ASN B  76     -41.333  -2.008  -8.626  1.00 88.42           O  
ATOM   3716  N   LEU B  77     -36.669  -3.335  -6.021  1.00 90.42           N  
ATOM   3717  H   LEU B  77     -36.737  -2.420  -5.597  1.00 90.42           H  
ATOM   3718  CA  LEU B  77     -35.451  -4.123  -5.795  1.00 90.42           C  
ATOM   3719  HA  LEU B  77     -35.024  -4.360  -6.770  1.00 90.42           H  
ATOM   3720  C   LEU B  77     -35.722  -5.456  -5.073  1.00 90.42           C  
ATOM   3721  CB  LEU B  77     -34.442  -3.269  -5.006  1.00 90.42           C  
ATOM   3722  HB2 LEU B  77     -34.785  -3.207  -3.973  1.00 90.42           H  
ATOM   3723  HB3 LEU B  77     -34.422  -2.259  -5.415  1.00 90.42           H  
ATOM   3724  O   LEU B  77     -34.922  -6.384  -5.191  1.00 90.42           O  
ATOM   3725  CG  LEU B  77     -32.998  -3.799  -5.059  1.00 90.42           C  
ATOM   3726  HG  LEU B  77     -32.980  -4.887  -5.000  1.00 90.42           H  
ATOM   3727  CD1 LEU B  77     -32.287  -3.360  -6.340  1.00 90.42           C  
ATOM   3728 HD11 LEU B  77     -32.794  -3.783  -7.207  1.00 90.42           H  
ATOM   3729 HD12 LEU B  77     -32.284  -2.273  -6.422  1.00 90.42           H  
ATOM   3730 HD13 LEU B  77     -31.260  -3.724  -6.338  1.00 90.42           H  
ATOM   3731  CD2 LEU B  77     -32.210  -3.273  -3.867  1.00 90.42           C  
ATOM   3732 HD21 LEU B  77     -32.741  -3.524  -2.949  1.00 90.42           H  
ATOM   3733 HD22 LEU B  77     -32.095  -2.191  -3.937  1.00 90.42           H  
ATOM   3734 HD23 LEU B  77     -31.237  -3.763  -3.854  1.00 90.42           H  
ATOM   3735  N   PHE B  78     -36.826  -5.597  -4.330  1.00 85.63           N  
ATOM   3736  H   PHE B  78     -37.485  -4.832  -4.290  1.00 85.63           H  
ATOM   3737  CA  PHE B  78     -37.166  -6.875  -3.697  1.00 85.63           C  
ATOM   3738  HA  PHE B  78     -36.267  -7.258  -3.214  1.00 85.63           H  
ATOM   3739  C   PHE B  78     -37.640  -7.902  -4.728  1.00 85.63           C  
ATOM   3740  CB  PHE B  78     -38.234  -6.710  -2.613  1.00 85.63           C  
ATOM   3741  HB2 PHE B  78     -39.150  -6.334  -3.067  1.00 85.63           H  
ATOM   3742  HB3 PHE B  78     -37.902  -5.968  -1.887  1.00 85.63           H  
ATOM   3743  O   PHE B  78     -38.566  -7.646  -5.494  1.00 85.63           O  
ATOM   3744  CG  PHE B  78     -38.524  -7.997  -1.861  1.00 85.63           C  
ATOM   3745  CD1 PHE B  78     -39.707  -8.716  -2.116  1.00 85.63           C  
ATOM   3746  HD1 PHE B  78     -40.408  -8.345  -2.849  1.00 85.63           H  
ATOM   3747  CD2 PHE B  78     -37.600  -8.491  -0.920  1.00 85.63           C  
ATOM   3748  HD2 PHE B  78     -36.676  -7.960  -0.742  1.00 85.63           H  
ATOM   3749  CE1 PHE B  78     -39.972  -9.912  -1.425  1.00 85.63           C  
ATOM   3750  HE1 PHE B  78     -40.881 -10.459  -1.626  1.00 85.63           H  
ATOM   3751  CE2 PHE B  78     -37.875  -9.677  -0.216  1.00 85.63           C  
ATOM   3752  HE2 PHE B  78     -37.175 -10.043   0.521  1.00 85.63           H  
ATOM   3753  CZ  PHE B  78     -39.057 -10.391  -0.470  1.00 85.63           C  
ATOM   3754  HZ  PHE B  78     -39.258 -11.307   0.065  1.00 85.63           H  
ATOM   3755  N   GLY B  79     -37.063  -9.104  -4.731  1.00 83.61           N  
ATOM   3756  H   GLY B  79     -36.247  -9.256  -4.157  1.00 83.61           H  
ATOM   3757  CA  GLY B  79     -37.634 -10.223  -5.483  1.00 83.61           C  
ATOM   3758  HA2 GLY B  79     -38.102  -9.847  -6.393  1.00 83.61           H  
ATOM   3759  HA3 GLY B  79     -38.412 -10.678  -4.870  1.00 83.61           H  
ATOM   3760  C   GLY B  79     -36.645 -11.313  -5.898  1.00 83.61           C  
ATOM   3761  O   GLY B  79     -35.461 -11.238  -5.582  1.00 83.61           O  
ATOM   3762  N   PRO B  80     -37.133 -12.337  -6.625  1.00 75.28           N  
ATOM   3763  CA  PRO B  80     -36.335 -13.471  -7.096  1.00 75.28           C  
ATOM   3764  HA  PRO B  80     -35.529 -13.686  -6.395  1.00 75.28           H  
ATOM   3765  C   PRO B  80     -35.710 -13.259  -8.491  1.00 75.28           C  
ATOM   3766  CB  PRO B  80     -37.336 -14.631  -7.100  1.00 75.28           C  
ATOM   3767  HB2 PRO B  80     -37.042 -15.443  -7.766  1.00 75.28           H  
ATOM   3768  HB3 PRO B  80     -37.464 -15.006  -6.085  1.00 75.28           H  
ATOM   3769  O   PRO B  80     -35.149 -14.196  -9.056  1.00 75.28           O  
ATOM   3770  CG  PRO B  80     -38.625 -13.951  -7.564  1.00 75.28           C  
ATOM   3771  HG2 PRO B  80     -39.510 -14.505  -7.249  1.00 75.28           H  
ATOM   3772  HG3 PRO B  80     -38.611 -13.835  -8.648  1.00 75.28           H  
ATOM   3773  CD  PRO B  80     -38.548 -12.577  -6.897  1.00 75.28           C  
ATOM   3774  HD2 PRO B  80     -38.958 -11.811  -7.556  1.00 75.28           H  
ATOM   3775  HD3 PRO B  80     -39.102 -12.601  -5.959  1.00 75.28           H  
ATOM   3776  N   ALA B  81     -35.882 -12.082  -9.100  1.00 74.04           N  
ATOM   3777  H   ALA B  81     -36.268 -11.315  -8.567  1.00 74.04           H  
ATOM   3778  CA  ALA B  81     -35.418 -11.794 -10.457  1.00 74.04           C  
ATOM   3779  HA  ALA B  81     -35.560 -12.688 -11.064  1.00 74.04           H  
ATOM   3780  C   ALA B  81     -33.919 -11.441 -10.507  1.00 74.04           C  
ATOM   3781  CB  ALA B  81     -36.295 -10.682 -11.048  1.00 74.04           C  
ATOM   3782  HB1 ALA B  81     -36.000 -10.483 -12.078  1.00 74.04           H  
ATOM   3783  HB2 ALA B  81     -36.169  -9.765 -10.472  1.00 74.04           H  
ATOM   3784  HB3 ALA B  81     -37.344 -10.979 -11.027  1.00 74.04           H  
ATOM   3785  O   ALA B  81     -33.322 -11.030  -9.515  1.00 74.04           O  
ATOM   3786  N   VAL B  82     -33.311 -11.554 -11.692  1.00 77.06           N  
ATOM   3787  H   VAL B  82     -33.865 -11.828 -12.491  1.00 77.06           H  
ATOM   3788  CA  VAL B  82     -31.976 -10.987 -11.940  1.00 77.06           C  
ATOM   3789  HA  VAL B  82     -31.286 -11.365 -11.186  1.00 77.06           H  
ATOM   3790  C   VAL B  82     -32.055  -9.465 -11.802  1.00 77.06           C  
ATOM   3791  CB  VAL B  82     -31.450 -11.379 -13.335  1.00 77.06           C  
ATOM   3792  HB  VAL B  82     -32.174 -11.080 -14.092  1.00 77.06           H  
ATOM   3793  O   VAL B  82     -32.935  -8.850 -12.397  1.00 77.06           O  
ATOM   3794  CG1 VAL B  82     -30.109 -10.707 -13.649  1.00 77.06           C  
ATOM   3795 HG11 VAL B  82     -29.389 -10.905 -12.855  1.00 77.06           H  
ATOM   3796 HG12 VAL B  82     -29.718 -11.080 -14.596  1.00 77.06           H  
ATOM   3797 HG13 VAL B  82     -30.241  -9.630 -13.754  1.00 77.06           H  
ATOM   3798  CG2 VAL B  82     -31.247 -12.898 -13.431  1.00 77.06           C  
ATOM   3799 HG21 VAL B  82     -30.532 -13.225 -12.676  1.00 77.06           H  
ATOM   3800 HG22 VAL B  82     -32.194 -13.415 -13.276  1.00 77.06           H  
ATOM   3801 HG23 VAL B  82     -30.871 -13.153 -14.422  1.00 77.06           H  
ATOM   3802  N   GLY B  83     -31.138  -8.874 -11.032  1.00 80.96           N  
ATOM   3803  H   GLY B  83     -30.463  -9.454 -10.554  1.00 80.96           H  
ATOM   3804  CA  GLY B  83     -31.158  -7.448 -10.685  1.00 80.96           C  
ATOM   3805  HA2 GLY B  83     -31.703  -6.892 -11.447  1.00 80.96           H  
ATOM   3806  HA3 GLY B  83     -30.136  -7.069 -10.663  1.00 80.96           H  
ATOM   3807  C   GLY B  83     -31.817  -7.137  -9.334  1.00 80.96           C  
ATOM   3808  O   GLY B  83     -31.652  -6.031  -8.828  1.00 80.96           O  
ATOM   3809  N   ASN B  84     -32.498  -8.109  -8.720  1.00 86.83           N  
ATOM   3810  H   ASN B  84     -32.586  -9.007  -9.175  1.00 86.83           H  
ATOM   3811  CA  ASN B  84     -33.175  -7.950  -7.434  1.00 86.83           C  
ATOM   3812  HA  ASN B  84     -33.274  -6.887  -7.213  1.00 86.83           H  
ATOM   3813  C   ASN B  84     -32.363  -8.569  -6.283  1.00 86.83           C  
ATOM   3814  CB  ASN B  84     -34.599  -8.539  -7.524  1.00 86.83           C  
ATOM   3815  HB2 ASN B  84     -35.024  -8.575  -6.521  1.00 86.83           H  
ATOM   3816  HB3 ASN B  84     -34.558  -9.564  -7.892  1.00 86.83           H  
ATOM   3817  O   ASN B  84     -31.485  -9.407  -6.485  1.00 86.83           O  
ATOM   3818  CG  ASN B  84     -35.536  -7.731  -8.411  1.00 86.83           C  
ATOM   3819  ND2 ASN B  84     -36.751  -7.490  -7.982  1.00 86.83           N  
ATOM   3820 HD21 ASN B  84     -37.012  -7.677  -7.024  1.00 86.83           H  
ATOM   3821 HD22 ASN B  84     -37.207  -6.712  -8.435  1.00 86.83           H  
ATOM   3822  OD1 ASN B  84     -35.214  -7.334  -9.516  1.00 86.83           O  
ATOM   3823  N   SER B  85     -32.707  -8.183  -5.054  1.00 87.77           N  
ATOM   3824  H   SER B  85     -33.459  -7.513  -4.978  1.00 87.77           H  
ATOM   3825  CA  SER B  85     -32.276  -8.846  -3.822  1.00 87.77           C  
ATOM   3826  HA  SER B  85     -31.551  -9.624  -4.061  1.00 87.77           H  
ATOM   3827  C   SER B  85     -33.473  -9.501  -3.127  1.00 87.77           C  
ATOM   3828  CB  SER B  85     -31.592  -7.847  -2.885  1.00 87.77           C  
ATOM   3829  HB2 SER B  85     -30.697  -7.448  -3.363  1.00 87.77           H  
ATOM   3830  HB3 SER B  85     -32.279  -7.030  -2.667  1.00 87.77           H  
ATOM   3831  O   SER B  85     -34.555  -8.916  -3.039  1.00 87.77           O  
ATOM   3832  OG  SER B  85     -31.238  -8.500  -1.679  1.00 87.77           O  
ATOM   3833  HG  SER B  85     -31.182  -7.846  -0.979  1.00 87.77           H  
ATOM   3834  N   TYR B  86     -33.277 -10.686  -2.545  1.00 84.92           N  
ATOM   3835  H   TYR B  86     -32.373 -11.126  -2.638  1.00 84.92           H  
ATOM   3836  CA  TYR B  86     -34.265 -11.296  -1.647  1.00 84.92           C  
ATOM   3837  HA  TYR B  86     -35.259 -11.054  -2.022  1.00 84.92           H  
ATOM   3838  C   TYR B  86     -34.208 -10.737  -0.214  1.00 84.92           C  
ATOM   3839  CB  TYR B  86     -34.145 -12.824  -1.683  1.00 84.92           C  
ATOM   3840  HB2 TYR B  86     -34.355 -13.156  -2.699  1.00 84.92           H  
ATOM   3841  HB3 TYR B  86     -34.918 -13.253  -1.045  1.00 84.92           H  
ATOM   3842  O   TYR B  86     -35.008 -11.143   0.633  1.00 84.92           O  
ATOM   3843  CG  TYR B  86     -32.803 -13.382  -1.246  1.00 84.92           C  
ATOM   3844  CD1 TYR B  86     -31.961 -13.987  -2.197  1.00 84.92           C  
ATOM   3845  HD1 TYR B  86     -32.255 -14.048  -3.234  1.00 84.92           H  
ATOM   3846  CD2 TYR B  86     -32.413 -13.348   0.111  1.00 84.92           C  
ATOM   3847  HD2 TYR B  86     -33.070 -12.928   0.858  1.00 84.92           H  
ATOM   3848  CE1 TYR B  86     -30.741 -14.556  -1.787  1.00 84.92           C  
ATOM   3849  HE1 TYR B  86     -30.116 -15.083  -2.493  1.00 84.92           H  
ATOM   3850  CE2 TYR B  86     -31.174 -13.886   0.511  1.00 84.92           C  
ATOM   3851  HE2 TYR B  86     -30.874 -13.862   1.549  1.00 84.92           H  
ATOM   3852  OH  TYR B  86     -29.141 -15.040  -0.076  1.00 84.92           O  
ATOM   3853  HH  TYR B  86     -29.030 -15.074   0.877  1.00 84.92           H  
ATOM   3854  CZ  TYR B  86     -30.330 -14.492  -0.443  1.00 84.92           C  
ATOM   3855  N   ARG B  87     -33.287  -9.809   0.092  1.00 83.81           N  
ATOM   3856  H   ARG B  87     -32.631  -9.534  -0.626  1.00 83.81           H  
ATOM   3857  CA  ARG B  87     -33.223  -9.129   1.394  1.00 83.81           C  
ATOM   3858  HA  ARG B  87     -34.222  -9.214   1.823  1.00 83.81           H  
ATOM   3859  C   ARG B  87     -32.937  -7.634   1.268  1.00 83.81           C  
ATOM   3860  CB  ARG B  87     -32.205  -9.838   2.315  1.00 83.81           C  
ATOM   3861  HB2 ARG B  87     -31.197  -9.528   2.040  1.00 83.81           H  
ATOM   3862  HB3 ARG B  87     -32.266 -10.917   2.168  1.00 83.81           H  
ATOM   3863  O   ARG B  87     -31.985  -7.228   0.609  1.00 83.81           O  
ATOM   3864  CG  ARG B  87     -32.430  -9.546   3.811  1.00 83.81           C  
ATOM   3865  HG2 ARG B  87     -31.603  -9.968   4.381  1.00 83.81           H  
ATOM   3866  HG3 ARG B  87     -32.455  -8.469   3.980  1.00 83.81           H  
ATOM   3867  CD  ARG B  87     -33.739 -10.186   4.290  1.00 83.81           C  
ATOM   3868  HD2 ARG B  87     -33.629 -11.265   4.181  1.00 83.81           H  
ATOM   3869  HD3 ARG B  87     -34.570  -9.871   3.658  1.00 83.81           H  
ATOM   3870  NE  ARG B  87     -34.088  -9.850   5.681  1.00 83.81           N  
ATOM   3871  HE  ARG B  87     -33.441  -9.302   6.230  1.00 83.81           H  
ATOM   3872  NH1 ARG B  87     -35.957 -11.176   5.771  1.00 83.81           N  
ATOM   3873 HH11 ARG B  87     -36.702 -11.586   6.317  1.00 83.81           H  
ATOM   3874 HH12 ARG B  87     -35.551 -11.725   5.028  1.00 83.81           H  
ATOM   3875  NH2 ARG B  87     -35.396  -9.950   7.537  1.00 83.81           N  
ATOM   3876 HH21 ARG B  87     -36.139 -10.371   8.076  1.00 83.81           H  
ATOM   3877 HH22 ARG B  87     -34.723  -9.347   7.989  1.00 83.81           H  
ATOM   3878  CZ  ARG B  87     -35.155 -10.303   6.312  1.00 83.81           C  
ATOM   3879  N   LEU B  88     -33.758  -6.838   1.956  1.00 88.00           N  
ATOM   3880  H   LEU B  88     -34.523  -7.274   2.450  1.00 88.00           H  
ATOM   3881  CA  LEU B  88     -33.666  -5.374   2.038  1.00 88.00           C  
ATOM   3882  HA  LEU B  88     -32.866  -5.032   1.382  1.00 88.00           H  
ATOM   3883  C   LEU B  88     -33.282  -4.906   3.453  1.00 88.00           C  
ATOM   3884  CB  LEU B  88     -34.972  -4.726   1.547  1.00 88.00           C  
ATOM   3885  HB2 LEU B  88     -35.777  -5.001   2.228  1.00 88.00           H  
ATOM   3886  HB3 LEU B  88     -34.841  -3.646   1.608  1.00 88.00           H  
ATOM   3887  O   LEU B  88     -33.891  -3.989   4.008  1.00 88.00           O  
ATOM   3888  CG  LEU B  88     -35.411  -5.066   0.113  1.00 88.00           C  
ATOM   3889  HG  LEU B  88     -35.647  -6.128   0.046  1.00 88.00           H  
ATOM   3890  CD1 LEU B  88     -36.672  -4.257  -0.179  1.00 88.00           C  
ATOM   3891 HD11 LEU B  88     -36.878  -4.240  -1.249  1.00 88.00           H  
ATOM   3892 HD12 LEU B  88     -36.538  -3.220   0.128  1.00 88.00           H  
ATOM   3893 HD13 LEU B  88     -37.525  -4.679   0.353  1.00 88.00           H  
ATOM   3894  CD2 LEU B  88     -34.362  -4.735  -0.946  1.00 88.00           C  
ATOM   3895 HD21 LEU B  88     -33.454  -5.315  -0.781  1.00 88.00           H  
ATOM   3896 HD22 LEU B  88     -34.129  -3.671  -0.910  1.00 88.00           H  
ATOM   3897 HD23 LEU B  88     -34.750  -4.981  -1.934  1.00 88.00           H  
ATOM   3898  N   GLN B  89     -32.323  -5.598   4.073  1.00 94.72           N  
ATOM   3899  H   GLN B  89     -31.793  -6.269   3.535  1.00 94.72           H  
ATOM   3900  CA  GLN B  89     -31.811  -5.283   5.408  1.00 94.72           C  
ATOM   3901  HA  GLN B  89     -32.062  -4.246   5.631  1.00 94.72           H  
ATOM   3902  C   GLN B  89     -30.285  -5.383   5.444  1.00 94.72           C  
ATOM   3903  CB  GLN B  89     -32.456  -6.186   6.475  1.00 94.72           C  
ATOM   3904  HB2 GLN B  89     -31.956  -6.018   7.429  1.00 94.72           H  
ATOM   3905  HB3 GLN B  89     -32.329  -7.232   6.197  1.00 94.72           H  
ATOM   3906  O   GLN B  89     -29.705  -6.223   4.756  1.00 94.72           O  
ATOM   3907  CG  GLN B  89     -33.948  -5.863   6.647  1.00 94.72           C  
ATOM   3908  HG2 GLN B  89     -34.472  -6.038   5.707  1.00 94.72           H  
ATOM   3909  HG3 GLN B  89     -34.052  -4.809   6.905  1.00 94.72           H  
ATOM   3910  CD  GLN B  89     -34.650  -6.686   7.717  1.00 94.72           C  
ATOM   3911  NE2 GLN B  89     -35.900  -6.396   7.997  1.00 94.72           N  
ATOM   3912 HE21 GLN B  89     -36.304  -6.887   8.782  1.00 94.72           H  
ATOM   3913 HE22 GLN B  89     -36.321  -5.577   7.582  1.00 94.72           H  
ATOM   3914  OE1 GLN B  89     -34.148  -7.642   8.278  1.00 94.72           O  
ATOM   3915  N   GLY B  90     -29.659  -4.516   6.235  1.00 96.42           N  
ATOM   3916  H   GLY B  90     -30.219  -3.878   6.783  1.00 96.42           H  
ATOM   3917  CA  GLY B  90     -28.209  -4.399   6.399  1.00 96.42           C  
ATOM   3918  HA2 GLY B  90     -27.748  -4.137   5.447  1.00 96.42           H  
ATOM   3919  HA3 GLY B  90     -27.797  -5.350   6.735  1.00 96.42           H  
ATOM   3920  C   GLY B  90     -27.862  -3.319   7.427  1.00 96.42           C  
ATOM   3921  O   GLY B  90     -28.750  -2.645   7.944  1.00 96.42           O  
ATOM   3922  N   GLY B  91     -26.581  -3.154   7.743  1.00 98.17           N  
ATOM   3923  H   GLY B  91     -25.895  -3.739   7.286  1.00 98.17           H  
ATOM   3924  CA  GLY B  91     -26.098  -2.085   8.622  1.00 98.17           C  
ATOM   3925  HA2 GLY B  91     -26.864  -1.812   9.348  1.00 98.17           H  
ATOM   3926  HA3 GLY B  91     -25.231  -2.440   9.180  1.00 98.17           H  
ATOM   3927  C   GLY B  91     -25.690  -0.853   7.815  1.00 98.17           C  
ATOM   3928  O   GLY B  91     -24.731  -0.911   7.049  1.00 98.17           O  
ATOM   3929  N   PHE B  92     -26.382   0.271   7.986  1.00 98.11           N  
ATOM   3930  H   PHE B  92     -27.136   0.279   8.658  1.00 98.11           H  
ATOM   3931  CA  PHE B  92     -26.120   1.508   7.238  1.00 98.11           C  
ATOM   3932  HA  PHE B  92     -25.303   1.347   6.535  1.00 98.11           H  
ATOM   3933  C   PHE B  92     -25.685   2.644   8.159  1.00 98.11           C  
ATOM   3934  CB  PHE B  92     -27.356   1.888   6.414  1.00 98.11           C  
ATOM   3935  HB2 PHE B  92     -27.158   2.824   5.892  1.00 98.11           H  
ATOM   3936  HB3 PHE B  92     -28.200   2.053   7.084  1.00 98.11           H  
ATOM   3937  O   PHE B  92     -26.086   2.689   9.321  1.00 98.11           O  
ATOM   3938  CG  PHE B  92     -27.716   0.831   5.393  1.00 98.11           C  
ATOM   3939  CD1 PHE B  92     -27.025   0.777   4.169  1.00 98.11           C  
ATOM   3940  HD1 PHE B  92     -26.266   1.513   3.945  1.00 98.11           H  
ATOM   3941  CD2 PHE B  92     -28.691  -0.139   5.691  1.00 98.11           C  
ATOM   3942  HD2 PHE B  92     -29.218  -0.113   6.633  1.00 98.11           H  
ATOM   3943  CE1 PHE B  92     -27.308  -0.244   3.246  1.00 98.11           C  
ATOM   3944  HE1 PHE B  92     -26.765  -0.289   2.313  1.00 98.11           H  
ATOM   3945  CE2 PHE B  92     -28.966  -1.164   4.772  1.00 98.11           C  
ATOM   3946  HE2 PHE B  92     -29.700  -1.914   5.027  1.00 98.11           H  
ATOM   3947  CZ  PHE B  92     -28.280  -1.214   3.545  1.00 98.11           C  
ATOM   3948  HZ  PHE B  92     -28.492  -2.000   2.836  1.00 98.11           H  
ATOM   3949  N   LEU B  93     -24.882   3.571   7.631  1.00 97.58           N  
ATOM   3950  H   LEU B  93     -24.605   3.472   6.665  1.00 97.58           H  
ATOM   3951  CA  LEU B  93     -24.517   4.794   8.342  1.00 97.58           C  
ATOM   3952  HA  LEU B  93     -24.394   4.563   9.401  1.00 97.58           H  
ATOM   3953  C   LEU B  93     -25.636   5.834   8.235  1.00 97.58           C  
ATOM   3954  CB  LEU B  93     -23.190   5.360   7.807  1.00 97.58           C  
ATOM   3955  HB2 LEU B  93     -23.002   6.316   8.295  1.00 97.58           H  
ATOM   3956  HB3 LEU B  93     -23.304   5.539   6.738  1.00 97.58           H  
ATOM   3957  O   LEU B  93     -25.994   6.258   7.132  1.00 97.58           O  
ATOM   3958  CG  LEU B  93     -21.963   4.460   8.000  1.00 97.58           C  
ATOM   3959  HG  LEU B  93     -22.107   3.528   7.453  1.00 97.58           H  
ATOM   3960  CD1 LEU B  93     -20.723   5.155   7.440  1.00 97.58           C  
ATOM   3961 HD11 LEU B  93     -20.872   5.360   6.379  1.00 97.58           H  
ATOM   3962 HD12 LEU B  93     -20.543   6.089   7.972  1.00 97.58           H  
ATOM   3963 HD13 LEU B  93     -19.855   4.505   7.548  1.00 97.58           H  
ATOM   3964  CD2 LEU B  93     -21.711   4.126   9.465  1.00 97.58           C  
ATOM   3965 HD21 LEU B  93     -22.524   3.506   9.843  1.00 97.58           H  
ATOM   3966 HD22 LEU B  93     -21.644   5.037  10.060  1.00 97.58           H  
ATOM   3967 HD23 LEU B  93     -20.784   3.559   9.550  1.00 97.58           H  
ATOM   3968  N   ASP B  94     -26.107   6.286   9.397  1.00 84.27           N  
ATOM   3969  H   ASP B  94     -25.847   5.775  10.228  1.00 84.27           H  
ATOM   3970  CA  ASP B  94     -27.196   7.246   9.613  1.00 84.27           C  
ATOM   3971  HA  ASP B  94     -28.151   6.767   9.396  1.00 84.27           H  
ATOM   3972  C   ASP B  94     -27.072   8.515   8.749  1.00 84.27           C  
ATOM   3973  CB  ASP B  94     -27.172   7.690  11.095  1.00 84.27           C  
ATOM   3974  HB2 ASP B  94     -26.280   8.295  11.256  1.00 84.27           H  
ATOM   3975  HB3 ASP B  94     -28.032   8.341  11.259  1.00 84.27           H  
ATOM   3976  O   ASP B  94     -28.061   9.045   8.252  1.00 84.27           O  
ATOM   3977  CG  ASP B  94     -27.177   6.596  12.181  1.00 84.27           C  
ATOM   3978  OD1 ASP B  94     -26.646   5.481  11.960  1.00 84.27           O  
ATOM   3979  OD2 ASP B  94     -27.654   6.914  13.288  1.00 84.27           O  
ATOM   3980  N   ALA B  95     -25.839   9.003   8.577  1.00 86.57           N  
ATOM   3981  H   ALA B  95     -25.092   8.497   9.031  1.00 86.57           H  
ATOM   3982  CA  ALA B  95     -25.519  10.263   7.913  1.00 86.57           C  
ATOM   3983  HA  ALA B  95     -26.390  10.580   7.339  1.00 86.57           H  
ATOM   3984  C   ALA B  95     -24.368  10.113   6.899  1.00 86.57           C  
ATOM   3985  CB  ALA B  95     -25.261  11.330   8.988  1.00 86.57           C  
ATOM   3986  HB1 ALA B  95     -25.095  12.299   8.517  1.00 86.57           H  
ATOM   3987  HB2 ALA B  95     -24.382  11.064   9.576  1.00 86.57           H  
ATOM   3988  HB3 ALA B  95     -26.126  11.405   9.647  1.00 86.57           H  
ATOM   3989  O   ALA B  95     -23.499  10.977   6.813  1.00 86.57           O  
ATOM   3990  N   ALA B  96     -24.350   9.030   6.108  1.00 91.96           N  
ATOM   3991  H   ALA B  96     -25.058   8.325   6.256  1.00 91.96           H  
ATOM   3992  CA  ALA B  96     -23.311   8.782   5.091  1.00 91.96           C  
ATOM   3993  HA  ALA B  96     -22.358   8.624   5.597  1.00 91.96           H  
ATOM   3994  C   ALA B  96     -23.114   9.937   4.082  1.00 91.96           C  
ATOM   3995  CB  ALA B  96     -23.681   7.508   4.323  1.00 91.96           C  
ATOM   3996  HB1 ALA B  96     -23.853   6.682   5.014  1.00 91.96           H  
ATOM   3997  HB2 ALA B  96     -22.868   7.237   3.649  1.00 91.96           H  
ATOM   3998  HB3 ALA B  96     -24.587   7.673   3.740  1.00 91.96           H  
ATOM   3999  O   ALA B  96     -22.038  10.088   3.509  1.00 91.96           O  
ATOM   4000  N   ALA B  97     -24.155  10.744   3.847  1.00 92.52           N  
ATOM   4001  H   ALA B  97     -25.021  10.547   4.326  1.00 92.52           H  
ATOM   4002  CA  ALA B  97     -24.107  11.907   2.963  1.00 92.52           C  
ATOM   4003  HA  ALA B  97     -23.390  11.705   2.167  1.00 92.52           H  
ATOM   4004  C   ALA B  97     -23.648  13.209   3.655  1.00 92.52           C  
ATOM   4005  CB  ALA B  97     -25.490  12.065   2.320  1.00 92.52           C  
ATOM   4006  HB1 ALA B  97     -25.764  11.151   1.792  1.00 92.52           H  
ATOM   4007  HB2 ALA B  97     -25.475  12.892   1.610  1.00 92.52           H  
ATOM   4008  HB3 ALA B  97     -26.238  12.272   3.085  1.00 92.52           H  
ATOM   4009  O   ALA B  97     -23.343  14.173   2.949  1.00 92.52           O  
ATOM   4010  N   GLY B  98     -23.605  13.252   4.992  1.00 94.28           N  
ATOM   4011  H   GLY B  98     -23.717  12.388   5.502  1.00 94.28           H  
ATOM   4012  CA  GLY B  98     -23.188  14.419   5.773  1.00 94.28           C  
ATOM   4013  HA2 GLY B  98     -23.681  15.310   5.384  1.00 94.28           H  
ATOM   4014  HA3 GLY B  98     -23.484  14.285   6.813  1.00 94.28           H  
ATOM   4015  C   GLY B  98     -21.673  14.622   5.737  1.00 94.28           C  
ATOM   4016  O   GLY B  98     -20.920  13.653   5.802  1.00 94.28           O  
ATOM   4017  N   PHE B  99     -21.236  15.875   5.588  1.00 96.17           N  
ATOM   4018  H   PHE B  99     -21.904  16.630   5.526  1.00 96.17           H  
ATOM   4019  CA  PHE B  99     -19.819  16.246   5.566  1.00 96.17           C  
ATOM   4020  HA  PHE B  99     -19.300  15.701   6.354  1.00 96.17           H  
ATOM   4021  C   PHE B  99     -19.631  17.755   5.782  1.00 96.17           C  
ATOM   4022  CB  PHE B  99     -19.235  15.850   4.200  1.00 96.17           C  
ATOM   4023  HB2 PHE B  99     -19.371  14.778   4.059  1.00 96.17           H  
ATOM   4024  HB3 PHE B  99     -19.798  16.359   3.417  1.00 96.17           H  
ATOM   4025  O   PHE B  99     -20.251  18.542   5.058  1.00 96.17           O  
ATOM   4026  CG  PHE B  99     -17.759  16.143   4.022  1.00 96.17           C  
ATOM   4027  CD1 PHE B  99     -17.309  16.912   2.931  1.00 96.17           C  
ATOM   4028  HD1 PHE B  99     -18.021  17.336   2.239  1.00 96.17           H  
ATOM   4029  CD2 PHE B  99     -16.826  15.599   4.922  1.00 96.17           C  
ATOM   4030  HD2 PHE B  99     -17.160  14.999   5.756  1.00 96.17           H  
ATOM   4031  CE1 PHE B  99     -15.933  17.130   2.741  1.00 96.17           C  
ATOM   4032  HE1 PHE B  99     -15.587  17.722   1.907  1.00 96.17           H  
ATOM   4033  CE2 PHE B  99     -15.454  15.829   4.742  1.00 96.17           C  
ATOM   4034  HE2 PHE B  99     -14.745  15.421   5.447  1.00 96.17           H  
ATOM   4035  CZ  PHE B  99     -15.008  16.593   3.654  1.00 96.17           C  
ATOM   4036  HZ  PHE B  99     -13.950  16.774   3.538  1.00 96.17           H  
ATOM   4037  N   ASP B 100     -18.749  18.180   6.693  1.00 94.78           N  
ATOM   4038  H   ASP B 100     -18.294  17.496   7.280  1.00 94.78           H  
ATOM   4039  CA  ASP B 100     -18.348  19.595   6.785  1.00 94.78           C  
ATOM   4040  HA  ASP B 100     -19.228  20.193   6.547  1.00 94.78           H  
ATOM   4041  C   ASP B 100     -17.290  19.947   5.727  1.00 94.78           C  
ATOM   4042  CB  ASP B 100     -17.942  20.037   8.200  1.00 94.78           C  
ATOM   4043  HB2 ASP B 100     -18.701  19.693   8.904  1.00 94.78           H  
ATOM   4044  HB3 ASP B 100     -16.990  19.582   8.471  1.00 94.78           H  
ATOM   4045  O   ASP B 100     -16.096  20.093   5.993  1.00 94.78           O  
ATOM   4046  CG  ASP B 100     -17.832  21.574   8.307  1.00 94.78           C  
ATOM   4047  OD1 ASP B 100     -17.765  22.270   7.255  1.00 94.78           O  
ATOM   4048  OD2 ASP B 100     -17.803  22.083   9.447  1.00 94.78           O  
ATOM   4049  N   ALA B 101     -17.753  20.127   4.490  1.00 92.71           N  
ATOM   4050  H   ALA B 101     -18.730  19.929   4.331  1.00 92.71           H  
ATOM   4051  CA  ALA B 101     -16.899  20.511   3.370  1.00 92.71           C  
ATOM   4052  HA  ALA B 101     -16.172  19.715   3.203  1.00 92.71           H  
ATOM   4053  C   ALA B 101     -16.103  21.804   3.643  1.00 92.71           C  
ATOM   4054  CB  ALA B 101     -17.793  20.642   2.132  1.00 92.71           C  
ATOM   4055  HB1 ALA B 101     -17.172  20.805   1.252  1.00 92.71           H  
ATOM   4056  HB2 ALA B 101     -18.372  19.729   1.995  1.00 92.71           H  
ATOM   4057  HB3 ALA B 101     -18.475  21.485   2.253  1.00 92.71           H  
ATOM   4058  O   ALA B 101     -14.936  21.906   3.260  1.00 92.71           O  
ATOM   4059  N   SER B 102     -16.703  22.765   4.357  1.00 86.53           N  
ATOM   4060  H   SER B 102     -17.575  22.536   4.810  1.00 86.53           H  
ATOM   4061  CA  SER B 102     -16.076  24.054   4.670  1.00 86.53           C  
ATOM   4062  HA  SER B 102     -15.697  24.480   3.741  1.00 86.53           H  
ATOM   4063  C   SER B 102     -14.883  23.911   5.616  1.00 86.53           C  
ATOM   4064  CB  SER B 102     -17.123  25.024   5.231  1.00 86.53           C  
ATOM   4065  HB2 SER B 102     -16.717  26.034   5.172  1.00 86.53           H  
ATOM   4066  HB3 SER B 102     -18.012  24.992   4.602  1.00 86.53           H  
ATOM   4067  O   SER B 102     -13.857  24.567   5.425  1.00 86.53           O  
ATOM   4068  OG  SER B 102     -17.489  24.788   6.580  1.00 86.53           O  
ATOM   4069  HG  SER B 102     -17.630  23.860   6.779  1.00 86.53           H  
ATOM   4070  N   PHE B 103     -14.966  22.987   6.575  1.00 92.63           N  
ATOM   4071  H   PHE B 103     -15.840  22.494   6.693  1.00 92.63           H  
ATOM   4072  CA  PHE B 103     -13.891  22.690   7.514  1.00 92.63           C  
ATOM   4073  HA  PHE B 103     -13.634  23.605   8.048  1.00 92.63           H  
ATOM   4074  C   PHE B 103     -12.623  22.175   6.826  1.00 92.63           C  
ATOM   4075  CB  PHE B 103     -14.415  21.687   8.535  1.00 92.63           C  
ATOM   4076  HB2 PHE B 103     -14.655  20.744   8.043  1.00 92.63           H  
ATOM   4077  HB3 PHE B 103     -15.328  22.089   8.973  1.00 92.63           H  
ATOM   4078  O   PHE B 103     -11.508  22.559   7.204  1.00 92.63           O  
ATOM   4079  CG  PHE B 103     -13.447  21.431   9.657  1.00 92.63           C  
ATOM   4080  CD1 PHE B 103     -12.507  20.392   9.553  1.00 92.63           C  
ATOM   4081  HD1 PHE B 103     -12.479  19.766   8.673  1.00 92.63           H  
ATOM   4082  CD2 PHE B 103     -13.496  22.240  10.806  1.00 92.63           C  
ATOM   4083  HD2 PHE B 103     -14.242  23.017  10.886  1.00 92.63           H  
ATOM   4084  CE1 PHE B 103     -11.623  20.149  10.614  1.00 92.63           C  
ATOM   4085  HE1 PHE B 103     -10.925  19.327  10.552  1.00 92.63           H  
ATOM   4086  CE2 PHE B 103     -12.610  21.998  11.866  1.00 92.63           C  
ATOM   4087  HE2 PHE B 103     -12.664  22.589  12.768  1.00 92.63           H  
ATOM   4088  CZ  PHE B 103     -11.686  20.945  11.770  1.00 92.63           C  
ATOM   4089  HZ  PHE B 103     -11.045  20.728  12.611  1.00 92.63           H  
ATOM   4090  N   PHE B 104     -12.799  21.365   5.780  1.00 92.62           N  
ATOM   4091  H   PHE B 104     -13.746  21.083   5.568  1.00 92.62           H  
ATOM   4092  CA  PHE B 104     -11.718  20.795   4.976  1.00 92.62           C  
ATOM   4093  HA  PHE B 104     -10.841  20.714   5.618  1.00 92.62           H  
ATOM   4094  C   PHE B 104     -11.288  21.673   3.785  1.00 92.62           C  
ATOM   4095  CB  PHE B 104     -12.094  19.362   4.573  1.00 92.62           C  
ATOM   4096  HB2 PHE B 104     -13.048  19.378   4.046  1.00 92.62           H  
ATOM   4097  HB3 PHE B 104     -11.339  18.967   3.892  1.00 92.62           H  
ATOM   4098  O   PHE B 104     -10.379  21.296   3.050  1.00 92.62           O  
ATOM   4099  CG  PHE B 104     -12.182  18.437   5.772  1.00 92.62           C  
ATOM   4100  CD1 PHE B 104     -11.008  17.943   6.368  1.00 92.62           C  
ATOM   4101  HD1 PHE B 104     -10.049  18.162   5.922  1.00 92.62           H  
ATOM   4102  CD2 PHE B 104     -13.428  18.130   6.344  1.00 92.62           C  
ATOM   4103  HD2 PHE B 104     -14.339  18.487   5.887  1.00 92.62           H  
ATOM   4104  CE1 PHE B 104     -11.075  17.180   7.548  1.00 92.62           C  
ATOM   4105  HE1 PHE B 104     -10.172  16.803   8.005  1.00 92.62           H  
ATOM   4106  CE2 PHE B 104     -13.499  17.377   7.525  1.00 92.62           C  
ATOM   4107  HE2 PHE B 104     -14.464  17.183   7.971  1.00 92.62           H  
ATOM   4108  CZ  PHE B 104     -12.323  16.907   8.134  1.00 92.62           C  
ATOM   4109  HZ  PHE B 104     -12.373  16.340   9.052  1.00 92.62           H  
ATOM   4110  N   GLY B 105     -11.902  22.848   3.593  1.00 86.29           N  
ATOM   4111  H   GLY B 105     -12.640  23.114   4.229  1.00 86.29           H  
ATOM   4112  CA  GLY B 105     -11.615  23.738   2.458  1.00 86.29           C  
ATOM   4113  HA2 GLY B 105     -12.087  24.703   2.645  1.00 86.29           H  
ATOM   4114  HA3 GLY B 105     -10.538  23.886   2.377  1.00 86.29           H  
ATOM   4115  C   GLY B 105     -12.127  23.219   1.108  1.00 86.29           C  
ATOM   4116  O   GLY B 105     -11.659  23.657   0.060  1.00 86.29           O  
ATOM   4117  N   ILE B 106     -13.079  22.285   1.124  1.00 89.60           N  
ATOM   4118  H   ILE B 106     -13.490  22.056   2.018  1.00 89.60           H  
ATOM   4119  CA  ILE B 106     -13.649  21.627  -0.053  1.00 89.60           C  
ATOM   4120  HA  ILE B 106     -12.930  21.675  -0.871  1.00 89.60           H  
ATOM   4121  C   ILE B 106     -14.905  22.386  -0.494  1.00 89.60           C  
ATOM   4122  CB  ILE B 106     -13.891  20.133   0.266  1.00 89.60           C  
ATOM   4123  HB  ILE B 106     -14.438  20.065   1.206  1.00 89.60           H  
ATOM   4124  O   ILE B 106     -15.771  22.733   0.313  1.00 89.60           O  
ATOM   4125  CG1 ILE B 106     -12.523  19.423   0.423  1.00 89.60           C  
ATOM   4126 HG12 ILE B 106     -11.874  20.013   1.071  1.00 89.60           H  
ATOM   4127 HG13 ILE B 106     -12.038  19.353  -0.550  1.00 89.60           H  
ATOM   4128  CG2 ILE B 106     -14.722  19.429  -0.821  1.00 89.60           C  
ATOM   4129 HG21 ILE B 106     -15.682  19.928  -0.952  1.00 89.60           H  
ATOM   4130 HG22 ILE B 106     -14.174  19.436  -1.763  1.00 89.60           H  
ATOM   4131 HG23 ILE B 106     -14.925  18.397  -0.537  1.00 89.60           H  
ATOM   4132  CD1 ILE B 106     -12.604  18.026   1.042  1.00 89.60           C  
ATOM   4133 HD11 ILE B 106     -11.597  17.629   1.167  1.00 89.60           H  
ATOM   4134 HD12 ILE B 106     -13.081  18.097   2.020  1.00 89.60           H  
ATOM   4135 HD13 ILE B 106     -13.172  17.351   0.403  1.00 89.60           H  
ATOM   4136  N   SER B 107     -15.035  22.650  -1.796  1.00 82.31           N  
ATOM   4137  H   SER B 107     -14.315  22.318  -2.421  1.00 82.31           H  
ATOM   4138  CA  SER B 107     -16.217  23.351  -2.316  1.00 82.31           C  
ATOM   4139  HA  SER B 107     -16.365  24.228  -1.685  1.00 82.31           H  
ATOM   4140  C   SER B 107     -17.475  22.467  -2.237  1.00 82.31           C  
ATOM   4141  CB  SER B 107     -15.986  23.855  -3.745  1.00 82.31           C  
ATOM   4142  HB2 SER B 107     -15.018  24.354  -3.805  1.00 82.31           H  
ATOM   4143  HB3 SER B 107     -16.761  24.583  -3.987  1.00 82.31           H  
ATOM   4144  O   SER B 107     -17.369  21.257  -2.440  1.00 82.31           O  
ATOM   4145  OG  SER B 107     -16.045  22.805  -4.693  1.00 82.31           O  
ATOM   4146  HG  SER B 107     -15.255  22.270  -4.589  1.00 82.31           H  
ATOM   4147  N   PRO B 108     -18.694  23.019  -2.061  1.00 85.42           N  
ATOM   4148  CA  PRO B 108     -19.923  22.215  -2.069  1.00 85.42           C  
ATOM   4149  HA  PRO B 108     -19.900  21.538  -1.215  1.00 85.42           H  
ATOM   4150  C   PRO B 108     -20.115  21.389  -3.350  1.00 85.42           C  
ATOM   4151  CB  PRO B 108     -21.065  23.220  -1.885  1.00 85.42           C  
ATOM   4152  HB2 PRO B 108     -21.896  22.785  -1.330  1.00 85.42           H  
ATOM   4153  HB3 PRO B 108     -21.406  23.588  -2.853  1.00 85.42           H  
ATOM   4154  O   PRO B 108     -20.693  20.306  -3.313  1.00 85.42           O  
ATOM   4155  CG  PRO B 108     -20.406  24.362  -1.115  1.00 85.42           C  
ATOM   4156  HG2 PRO B 108     -20.925  25.309  -1.265  1.00 85.42           H  
ATOM   4157  HG3 PRO B 108     -20.364  24.112  -0.055  1.00 85.42           H  
ATOM   4158  CD  PRO B 108     -18.990  24.394  -1.689  1.00 85.42           C  
ATOM   4159  HD2 PRO B 108     -18.298  24.763  -0.931  1.00 85.42           H  
ATOM   4160  HD3 PRO B 108     -18.960  25.029  -2.574  1.00 85.42           H  
ATOM   4161  N   ARG B 109     -19.604  21.880  -4.490  1.00 85.49           N  
ATOM   4162  H   ARG B 109     -19.084  22.743  -4.431  1.00 85.49           H  
ATOM   4163  CA  ARG B 109     -19.674  21.183  -5.782  1.00 85.49           C  
ATOM   4164  HA  ARG B 109     -20.671  20.754  -5.883  1.00 85.49           H  
ATOM   4165  C   ARG B 109     -18.702  20.003  -5.858  1.00 85.49           C  
ATOM   4166  CB  ARG B 109     -19.436  22.192  -6.917  1.00 85.49           C  
ATOM   4167  HB2 ARG B 109     -18.367  22.381  -7.014  1.00 85.49           H  
ATOM   4168  HB3 ARG B 109     -19.930  23.133  -6.673  1.00 85.49           H  
ATOM   4169  O   ARG B 109     -19.042  18.989  -6.452  1.00 85.49           O  
ATOM   4170  CG  ARG B 109     -20.015  21.685  -8.248  1.00 85.49           C  
ATOM   4171  HG2 ARG B 109     -21.099  21.624  -8.153  1.00 85.49           H  
ATOM   4172  HG3 ARG B 109     -19.637  20.687  -8.470  1.00 85.49           H  
ATOM   4173  CD  ARG B 109     -19.676  22.621  -9.415  1.00 85.49           C  
ATOM   4174  HD2 ARG B 109     -20.315  22.348 -10.255  1.00 85.49           H  
ATOM   4175  HD3 ARG B 109     -19.889  23.651  -9.131  1.00 85.49           H  
ATOM   4176  NE  ARG B 109     -18.263  22.481  -9.817  1.00 85.49           N  
ATOM   4177  HE  ARG B 109     -17.660  21.969  -9.190  1.00 85.49           H  
ATOM   4178  NH1 ARG B 109     -18.369  23.523 -11.862  1.00 85.49           N  
ATOM   4179 HH11 ARG B 109     -17.915  23.756 -12.733  1.00 85.49           H  
ATOM   4180 HH12 ARG B 109     -19.315  23.813 -11.658  1.00 85.49           H  
ATOM   4181  NH2 ARG B 109     -16.510  22.442 -11.256  1.00 85.49           N  
ATOM   4182 HH21 ARG B 109     -16.033  21.784 -10.656  1.00 85.49           H  
ATOM   4183 HH22 ARG B 109     -16.149  22.529 -12.195  1.00 85.49           H  
ATOM   4184  CZ  ARG B 109     -17.722  22.821 -10.972  1.00 85.49           C  
ATOM   4185  N   GLU B 110     -17.522  20.129  -5.254  1.00 88.07           N  
ATOM   4186  H   GLU B 110     -17.318  20.983  -4.754  1.00 88.07           H  
ATOM   4187  CA  GLU B 110     -16.580  19.017  -5.103  1.00 88.07           C  
ATOM   4188  HA  GLU B 110     -16.486  18.488  -6.052  1.00 88.07           H  
ATOM   4189  C   GLU B 110     -17.090  18.009  -4.068  1.00 88.07           C  
ATOM   4190  CB  GLU B 110     -15.197  19.555  -4.722  1.00 88.07           C  
ATOM   4191  HB2 GLU B 110     -15.262  20.030  -3.742  1.00 88.07           H  
ATOM   4192  HB3 GLU B 110     -14.895  20.309  -5.448  1.00 88.07           H  
ATOM   4193  O   GLU B 110     -17.103  16.820  -4.350  1.00 88.07           O  
ATOM   4194  CG  GLU B 110     -14.144  18.437  -4.696  1.00 88.07           C  
ATOM   4195  HG2 GLU B 110     -14.463  17.665  -3.996  1.00 88.07           H  
ATOM   4196  HG3 GLU B 110     -14.083  17.988  -5.688  1.00 88.07           H  
ATOM   4197  CD  GLU B 110     -12.754  18.919  -4.267  1.00 88.07           C  
ATOM   4198  OE1 GLU B 110     -11.834  18.062  -4.272  1.00 88.07           O  
ATOM   4199  OE2 GLU B 110     -12.629  20.110  -3.901  1.00 88.07           O  
ATOM   4200  N   ALA B 111     -17.603  18.461  -2.921  1.00 93.59           N  
ATOM   4201  H   ALA B 111     -17.543  19.450  -2.724  1.00 93.59           H  
ATOM   4202  CA  ALA B 111     -18.167  17.588  -1.889  1.00 93.59           C  
ATOM   4203  HA  ALA B 111     -17.395  16.887  -1.570  1.00 93.59           H  
ATOM   4204  C   ALA B 111     -19.366  16.758  -2.386  1.00 93.59           C  
ATOM   4205  CB  ALA B 111     -18.569  18.453  -0.692  1.00 93.59           C  
ATOM   4206  HB1 ALA B 111     -17.690  18.962  -0.296  1.00 93.59           H  
ATOM   4207  HB2 ALA B 111     -18.994  17.821   0.087  1.00 93.59           H  
ATOM   4208  HB3 ALA B 111     -19.311  19.192  -0.995  1.00 93.59           H  
ATOM   4209  O   ALA B 111     -19.533  15.618  -1.961  1.00 93.59           O  
ATOM   4210  N   LEU B 112     -20.180  17.310  -3.296  1.00 92.39           N  
ATOM   4211  H   LEU B 112     -20.047  18.284  -3.528  1.00 92.39           H  
ATOM   4212  CA  LEU B 112     -21.255  16.576  -3.969  1.00 92.39           C  
ATOM   4213  HA  LEU B 112     -21.801  16.008  -3.216  1.00 92.39           H  
ATOM   4214  C   LEU B 112     -20.724  15.569  -5.001  1.00 92.39           C  
ATOM   4215  CB  LEU B 112     -22.206  17.591  -4.633  1.00 92.39           C  
ATOM   4216  HB2 LEU B 112     -22.477  18.354  -3.904  1.00 92.39           H  
ATOM   4217  HB3 LEU B 112     -21.668  18.079  -5.445  1.00 92.39           H  
ATOM   4218  O   LEU B 112     -21.361  14.551  -5.233  1.00 92.39           O  
ATOM   4219  CG  LEU B 112     -23.503  16.970  -5.193  1.00 92.39           C  
ATOM   4220  HG  LEU B 112     -23.273  16.127  -5.845  1.00 92.39           H  
ATOM   4221  CD1 LEU B 112     -24.439  16.505  -4.074  1.00 92.39           C  
ATOM   4222 HD11 LEU B 112     -25.368  16.130  -4.505  1.00 92.39           H  
ATOM   4223 HD12 LEU B 112     -23.972  15.689  -3.521  1.00 92.39           H  
ATOM   4224 HD13 LEU B 112     -24.658  17.328  -3.394  1.00 92.39           H  
ATOM   4225  CD2 LEU B 112     -24.249  18.005  -6.035  1.00 92.39           C  
ATOM   4226 HD21 LEU B 112     -24.512  18.867  -5.421  1.00 92.39           H  
ATOM   4227 HD22 LEU B 112     -25.155  17.557  -6.444  1.00 92.39           H  
ATOM   4228 HD23 LEU B 112     -23.615  18.323  -6.863  1.00 92.39           H  
ATOM   4229  N   ALA B 113     -19.580  15.841  -5.631  1.00 92.27           N  
ATOM   4230  H   ALA B 113     -19.078  16.686  -5.398  1.00 92.27           H  
ATOM   4231  CA  ALA B 113     -18.960  14.908  -6.565  1.00 92.27           C  
ATOM   4232  HA  ALA B 113     -19.745  14.424  -7.147  1.00 92.27           H  
ATOM   4233  C   ALA B 113     -18.178  13.794  -5.848  1.00 92.27           C  
ATOM   4234  CB  ALA B 113     -18.079  15.702  -7.532  1.00 92.27           C  
ATOM   4235  HB1 ALA B 113     -17.644  15.014  -8.258  1.00 92.27           H  
ATOM   4236  HB2 ALA B 113     -18.680  16.443  -8.059  1.00 92.27           H  
ATOM   4237  HB3 ALA B 113     -17.276  16.201  -6.989  1.00 92.27           H  
ATOM   4238  O   ALA B 113     -18.178  12.661  -6.315  1.00 92.27           O  
ATOM   4239  N   MET B 114     -17.527  14.100  -4.721  1.00 95.24           N  
ATOM   4240  H   MET B 114     -17.568  15.061  -4.414  1.00 95.24           H  
ATOM   4241  CA  MET B 114     -16.697  13.179  -3.943  1.00 95.24           C  
ATOM   4242  HA  MET B 114     -15.898  12.802  -4.581  1.00 95.24           H  
ATOM   4243  C   MET B 114     -17.475  11.978  -3.404  1.00 95.24           C  
ATOM   4244  CB  MET B 114     -16.071  13.905  -2.742  1.00 95.24           C  
ATOM   4245  HB2 MET B 114     -16.818  14.549  -2.277  1.00 95.24           H  
ATOM   4246  HB3 MET B 114     -15.767  13.158  -2.009  1.00 95.24           H  
ATOM   4247  O   MET B 114     -18.497  12.133  -2.719  1.00 95.24           O  
ATOM   4248  CG  MET B 114     -14.834  14.728  -3.101  1.00 95.24           C  
ATOM   4249  HG2 MET B 114     -14.045  14.052  -3.430  1.00 95.24           H  
ATOM   4250  HG3 MET B 114     -15.076  15.391  -3.933  1.00 95.24           H  
ATOM   4251  SD  MET B 114     -14.209  15.738  -1.728  1.00 95.24           S  
ATOM   4252  CE  MET B 114     -13.758  14.454  -0.529  1.00 95.24           C  
ATOM   4253  HE1 MET B 114     -13.276  14.910   0.336  1.00 95.24           H  
ATOM   4254  HE2 MET B 114     -14.650  13.922  -0.197  1.00 95.24           H  
ATOM   4255  HE3 MET B 114     -13.082  13.738  -0.996  1.00 95.24           H  
ATOM   4256  N   ASP B 115     -16.883  10.794  -3.588  1.00 96.24           N  
ATOM   4257  H   ASP B 115     -16.049  10.741  -4.155  1.00 96.24           H  
ATOM   4258  CA  ASP B 115     -17.294   9.570  -2.908  1.00 96.24           C  
ATOM   4259  HA  ASP B 115     -18.262   9.286  -3.320  1.00 96.24           H  
ATOM   4260  C   ASP B 115     -17.409   9.839  -1.389  1.00 96.24           C  
ATOM   4261  CB  ASP B 115     -16.297   8.432  -3.236  1.00 96.24           C  
ATOM   4262  HB2 ASP B 115     -15.306   8.717  -2.883  1.00 96.24           H  
ATOM   4263  HB3 ASP B 115     -16.251   8.320  -4.319  1.00 96.24           H  
ATOM   4264  O   ASP B 115     -16.444  10.325  -0.776  1.00 96.24           O  
ATOM   4265  CG  ASP B 115     -16.658   7.064  -2.632  1.00 96.24           C  
ATOM   4266  OD1 ASP B 115     -17.579   7.012  -1.791  1.00 96.24           O  
ATOM   4267  OD2 ASP B 115     -15.998   6.054  -2.963  1.00 96.24           O  
ATOM   4268  N   PRO B 116     -18.566   9.560  -0.750  1.00 97.43           N  
ATOM   4269  CA  PRO B 116     -18.718   9.652   0.701  1.00 97.43           C  
ATOM   4270  HA  PRO B 116     -18.665  10.699   0.999  1.00 97.43           H  
ATOM   4271  C   PRO B 116     -17.639   8.887   1.485  1.00 97.43           C  
ATOM   4272  CB  PRO B 116     -20.125   9.126   1.005  1.00 97.43           C  
ATOM   4273  HB2 PRO B 116     -20.816   9.967   1.065  1.00 97.43           H  
ATOM   4274  HB3 PRO B 116     -20.161   8.545   1.927  1.00 97.43           H  
ATOM   4275  O   PRO B 116     -17.325   9.290   2.602  1.00 97.43           O  
ATOM   4276  CG  PRO B 116     -20.474   8.276  -0.214  1.00 97.43           C  
ATOM   4277  HG2 PRO B 116     -20.018   7.290  -0.124  1.00 97.43           H  
ATOM   4278  HG3 PRO B 116     -21.550   8.199  -0.368  1.00 97.43           H  
ATOM   4279  CD  PRO B 116     -19.791   9.035  -1.339  1.00 97.43           C  
ATOM   4280  HD2 PRO B 116     -19.609   8.345  -2.163  1.00 97.43           H  
ATOM   4281  HD3 PRO B 116     -20.417   9.863  -1.673  1.00 97.43           H  
ATOM   4282  N   GLN B 117     -16.999   7.862   0.909  1.00 98.13           N  
ATOM   4283  H   GLN B 117     -17.286   7.565  -0.013  1.00 98.13           H  
ATOM   4284  CA  GLN B 117     -15.841   7.202   1.522  1.00 98.13           C  
ATOM   4285  HA  GLN B 117     -16.146   6.813   2.493  1.00 98.13           H  
ATOM   4286  C   GLN B 117     -14.673   8.174   1.773  1.00 98.13           C  
ATOM   4287  CB  GLN B 117     -15.382   6.022   0.652  1.00 98.13           C  
ATOM   4288  HB2 GLN B 117     -15.083   6.383  -0.332  1.00 98.13           H  
ATOM   4289  HB3 GLN B 117     -14.513   5.561   1.122  1.00 98.13           H  
ATOM   4290  O   GLN B 117     -14.114   8.177   2.869  1.00 98.13           O  
ATOM   4291  CG  GLN B 117     -16.475   4.954   0.504  1.00 98.13           C  
ATOM   4292  HG2 GLN B 117     -16.858   4.703   1.493  1.00 98.13           H  
ATOM   4293  HG3 GLN B 117     -17.307   5.335  -0.090  1.00 98.13           H  
ATOM   4294  CD  GLN B 117     -15.974   3.677  -0.145  1.00 98.13           C  
ATOM   4295  NE2 GLN B 117     -15.568   3.704  -1.394  1.00 98.13           N  
ATOM   4296 HE21 GLN B 117     -15.187   2.845  -1.765  1.00 98.13           H  
ATOM   4297 HE22 GLN B 117     -15.637   4.555  -1.933  1.00 98.13           H  
ATOM   4298  OE1 GLN B 117     -15.965   2.631   0.484  1.00 98.13           O  
ATOM   4299  N   GLN B 118     -14.339   9.051   0.814  1.00 98.03           N  
ATOM   4300  H   GLN B 118     -14.900   9.081  -0.025  1.00 98.03           H  
ATOM   4301  CA  GLN B 118     -13.290  10.068   0.997  1.00 98.03           C  
ATOM   4302  HA  GLN B 118     -12.381   9.579   1.348  1.00 98.03           H  
ATOM   4303  C   GLN B 118     -13.693  11.107   2.058  1.00 98.03           C  
ATOM   4304  CB  GLN B 118     -12.979  10.795  -0.327  1.00 98.03           C  
ATOM   4305  HB2 GLN B 118     -12.220  11.547  -0.112  1.00 98.03           H  
ATOM   4306  HB3 GLN B 118     -13.874  11.311  -0.674  1.00 98.03           H  
ATOM   4307  O   GLN B 118     -12.860  11.556   2.844  1.00 98.03           O  
ATOM   4308  CG  GLN B 118     -12.454   9.902  -1.468  1.00 98.03           C  
ATOM   4309  HG2 GLN B 118     -11.626   9.296  -1.099  1.00 98.03           H  
ATOM   4310  HG3 GLN B 118     -13.246   9.226  -1.791  1.00 98.03           H  
ATOM   4311  CD  GLN B 118     -11.965  10.699  -2.686  1.00 98.03           C  
ATOM   4312  NE2 GLN B 118     -11.556  10.042  -3.748  1.00 98.03           N  
ATOM   4313 HE21 GLN B 118     -11.336  10.576  -4.576  1.00 98.03           H  
ATOM   4314 HE22 GLN B 118     -11.520   9.033  -3.784  1.00 98.03           H  
ATOM   4315  OE1 GLN B 118     -11.910  11.926  -2.702  1.00 98.03           O  
ATOM   4316  N   ARG B 119     -14.980  11.480   2.094  1.00 98.09           N  
ATOM   4317  H   ARG B 119     -15.603  11.036   1.434  1.00 98.09           H  
ATOM   4318  CA  ARG B 119     -15.537  12.467   3.036  1.00 98.09           C  
ATOM   4319  HA  ARG B 119     -14.914  13.362   3.035  1.00 98.09           H  
ATOM   4320  C   ARG B 119     -15.505  11.966   4.481  1.00 98.09           C  
ATOM   4321  CB  ARG B 119     -16.960  12.853   2.592  1.00 98.09           C  
ATOM   4322  HB2 ARG B 119     -17.575  11.961   2.473  1.00 98.09           H  
ATOM   4323  HB3 ARG B 119     -17.413  13.469   3.368  1.00 98.09           H  
ATOM   4324  O   ARG B 119     -14.976  12.644   5.357  1.00 98.09           O  
ATOM   4325  CG  ARG B 119     -16.918  13.644   1.275  1.00 98.09           C  
ATOM   4326  HG2 ARG B 119     -16.567  13.003   0.467  1.00 98.09           H  
ATOM   4327  HG3 ARG B 119     -16.212  14.465   1.401  1.00 98.09           H  
ATOM   4328  CD  ARG B 119     -18.261  14.259   0.878  1.00 98.09           C  
ATOM   4329  HD2 ARG B 119     -18.749  14.647   1.772  1.00 98.09           H  
ATOM   4330  HD3 ARG B 119     -18.058  15.105   0.221  1.00 98.09           H  
ATOM   4331  NE  ARG B 119     -19.132  13.323   0.143  1.00 98.09           N  
ATOM   4332  HE  ARG B 119     -18.737  12.878  -0.673  1.00 98.09           H  
ATOM   4333  NH1 ARG B 119     -21.103  13.845   1.199  1.00 98.09           N  
ATOM   4334 HH11 ARG B 119     -20.576  14.291   1.936  1.00 98.09           H  
ATOM   4335 HH12 ARG B 119     -22.105  13.788   1.311  1.00 98.09           H  
ATOM   4336  NH2 ARG B 119     -21.104  12.589  -0.667  1.00 98.09           N  
ATOM   4337 HH21 ARG B 119     -22.114  12.607  -0.668  1.00 98.09           H  
ATOM   4338 HH22 ARG B 119     -20.595  12.291  -1.487  1.00 98.09           H  
ATOM   4339  CZ  ARG B 119     -20.445  13.255   0.235  1.00 98.09           C  
ATOM   4340  N   LEU B 120     -15.988  10.746   4.713  1.00 98.16           N  
ATOM   4341  H   LEU B 120     -16.404  10.246   3.940  1.00 98.16           H  
ATOM   4342  CA  LEU B 120     -15.974  10.107   6.029  1.00 98.16           C  
ATOM   4343  HA  LEU B 120     -16.458  10.764   6.752  1.00 98.16           H  
ATOM   4344  C   LEU B 120     -14.553   9.862   6.546  1.00 98.16           C  
ATOM   4345  CB  LEU B 120     -16.732   8.776   5.940  1.00 98.16           C  
ATOM   4346  HB2 LEU B 120     -16.343   8.212   5.093  1.00 98.16           H  
ATOM   4347  HB3 LEU B 120     -16.521   8.199   6.841  1.00 98.16           H  
ATOM   4348  O   LEU B 120     -14.292  10.069   7.728  1.00 98.16           O  
ATOM   4349  CG  LEU B 120     -18.258   8.908   5.809  1.00 98.16           C  
ATOM   4350  HG  LEU B 120     -18.513   9.528   4.949  1.00 98.16           H  
ATOM   4351  CD1 LEU B 120     -18.829   7.509   5.597  1.00 98.16           C  
ATOM   4352 HD11 LEU B 120     -18.351   7.066   4.724  1.00 98.16           H  
ATOM   4353 HD12 LEU B 120     -19.903   7.571   5.423  1.00 98.16           H  
ATOM   4354 HD13 LEU B 120     -18.626   6.883   6.466  1.00 98.16           H  
ATOM   4355  CD2 LEU B 120     -18.909   9.497   7.062  1.00 98.16           C  
ATOM   4356 HD21 LEU B 120     -18.613   8.923   7.939  1.00 98.16           H  
ATOM   4357 HD22 LEU B 120     -19.993   9.479   6.950  1.00 98.16           H  
ATOM   4358 HD23 LEU B 120     -18.600  10.536   7.181  1.00 98.16           H  
ATOM   4359  N   VAL B 121     -13.623   9.451   5.678  1.00 98.24           N  
ATOM   4360  H   VAL B 121     -13.890   9.258   4.723  1.00 98.24           H  
ATOM   4361  CA  VAL B 121     -12.229   9.226   6.083  1.00 98.24           C  
ATOM   4362  HA  VAL B 121     -12.235   8.595   6.972  1.00 98.24           H  
ATOM   4363  C   VAL B 121     -11.550  10.528   6.516  1.00 98.24           C  
ATOM   4364  CB  VAL B 121     -11.454   8.466   4.991  1.00 98.24           C  
ATOM   4365  HB  VAL B 121     -11.651   8.921   4.020  1.00 98.24           H  
ATOM   4366  O   VAL B 121     -10.786  10.488   7.475  1.00 98.24           O  
ATOM   4367  CG1 VAL B 121      -9.939   8.444   5.216  1.00 98.24           C  
ATOM   4368 HG11 VAL B 121      -9.709   8.037   6.201  1.00 98.24           H  
ATOM   4369 HG12 VAL B 121      -9.456   7.836   4.451  1.00 98.24           H  
ATOM   4370 HG13 VAL B 121      -9.546   9.457   5.142  1.00 98.24           H  
ATOM   4371  CG2 VAL B 121     -11.924   7.006   4.980  1.00 98.24           C  
ATOM   4372 HG21 VAL B 121     -13.006   6.956   4.855  1.00 98.24           H  
ATOM   4373 HG22 VAL B 121     -11.652   6.514   5.913  1.00 98.24           H  
ATOM   4374 HG23 VAL B 121     -11.458   6.474   4.150  1.00 98.24           H  
ATOM   4375  N   LEU B 122     -11.853  11.683   5.909  1.00 98.26           N  
ATOM   4376  H   LEU B 122     -12.495  11.669   5.129  1.00 98.26           H  
ATOM   4377  CA  LEU B 122     -11.334  12.979   6.372  1.00 98.26           C  
ATOM   4378  HA  LEU B 122     -10.247  12.916   6.432  1.00 98.26           H  
ATOM   4379  C   LEU B 122     -11.812  13.340   7.789  1.00 98.26           C  
ATOM   4380  CB  LEU B 122     -11.724  14.086   5.376  1.00 98.26           C  
ATOM   4381  HB2 LEU B 122     -12.768  13.952   5.093  1.00 98.26           H  
ATOM   4382  HB3 LEU B 122     -11.650  15.049   5.880  1.00 98.26           H  
ATOM   4383  O   LEU B 122     -10.983  13.661   8.642  1.00 98.26           O  
ATOM   4384  CG  LEU B 122     -10.864  14.154   4.104  1.00 98.26           C  
ATOM   4385  HG  LEU B 122     -10.847  13.184   3.608  1.00 98.26           H  
ATOM   4386  CD1 LEU B 122     -11.484  15.184   3.159  1.00 98.26           C  
ATOM   4387 HD11 LEU B 122     -10.854  15.299   2.276  1.00 98.26           H  
ATOM   4388 HD12 LEU B 122     -11.564  16.147   3.664  1.00 98.26           H  
ATOM   4389 HD13 LEU B 122     -12.474  14.845   2.855  1.00 98.26           H  
ATOM   4390  CD2 LEU B 122      -9.423  14.590   4.393  1.00 98.26           C  
ATOM   4391 HD21 LEU B 122      -8.918  13.841   5.003  1.00 98.26           H  
ATOM   4392 HD22 LEU B 122      -8.868  14.693   3.460  1.00 98.26           H  
ATOM   4393 HD23 LEU B 122      -9.419  15.544   4.919  1.00 98.26           H  
ATOM   4394  N   GLU B 123     -13.120  13.248   8.054  1.00 98.16           N  
ATOM   4395  H   GLU B 123     -13.745  12.977   7.308  1.00 98.16           H  
ATOM   4396  CA  GLU B 123     -13.696  13.538   9.379  1.00 98.16           C  
ATOM   4397  HA  GLU B 123     -13.412  14.544   9.687  1.00 98.16           H  
ATOM   4398  C   GLU B 123     -13.135  12.600  10.453  1.00 98.16           C  
ATOM   4399  CB  GLU B 123     -15.236  13.471   9.330  1.00 98.16           C  
ATOM   4400  HB2 GLU B 123     -15.622  13.454  10.350  1.00 98.16           H  
ATOM   4401  HB3 GLU B 123     -15.552  12.562   8.819  1.00 98.16           H  
ATOM   4402  O   GLU B 123     -12.581  13.053  11.455  1.00 98.16           O  
ATOM   4403  CG  GLU B 123     -15.802  14.708   8.616  1.00 98.16           C  
ATOM   4404  HG2 GLU B 123     -15.434  15.587   9.144  1.00 98.16           H  
ATOM   4405  HG3 GLU B 123     -15.413  14.735   7.598  1.00 98.16           H  
ATOM   4406  CD  GLU B 123     -17.336  14.793   8.564  1.00 98.16           C  
ATOM   4407  OE1 GLU B 123     -17.834  15.864   8.154  1.00 98.16           O  
ATOM   4408  OE2 GLU B 123     -18.031  13.811   8.917  1.00 98.16           O  
ATOM   4409  N   VAL B 124     -13.175  11.292  10.204  1.00 98.31           N  
ATOM   4410  H   VAL B 124     -13.612  10.979   9.349  1.00 98.31           H  
ATOM   4411  CA  VAL B 124     -12.742  10.286  11.182  1.00 98.31           C  
ATOM   4412  HA  VAL B 124     -13.169  10.556  12.148  1.00 98.31           H  
ATOM   4413  C   VAL B 124     -11.214  10.293  11.373  1.00 98.31           C  
ATOM   4414  CB  VAL B 124     -13.336   8.919  10.796  1.00 98.31           C  
ATOM   4415  HB  VAL B 124     -13.004   8.641   9.795  1.00 98.31           H  
ATOM   4416  O   VAL B 124     -10.728  10.015  12.468  1.00 98.31           O  
ATOM   4417  CG1 VAL B 124     -12.961   7.799  11.763  1.00 98.31           C  
ATOM   4418 HG11 VAL B 124     -13.376   8.032  12.743  1.00 98.31           H  
ATOM   4419 HG12 VAL B 124     -11.876   7.722  11.840  1.00 98.31           H  
ATOM   4420 HG13 VAL B 124     -13.358   6.847  11.412  1.00 98.31           H  
ATOM   4421  CG2 VAL B 124     -14.873   8.993  10.834  1.00 98.31           C  
ATOM   4422 HG21 VAL B 124     -15.307   8.005  10.684  1.00 98.31           H  
ATOM   4423 HG22 VAL B 124     -15.249   9.662  10.059  1.00 98.31           H  
ATOM   4424 HG23 VAL B 124     -15.199   9.373  11.802  1.00 98.31           H  
ATOM   4425  N   SER B 125     -10.433  10.707  10.367  1.00 98.48           N  
ATOM   4426  H   SER B 125     -10.864  10.927   9.480  1.00 98.48           H  
ATOM   4427  CA  SER B 125      -8.994  10.974  10.540  1.00 98.48           C  
ATOM   4428  HA  SER B 125      -8.520  10.097  10.981  1.00 98.48           H  
ATOM   4429  C   SER B 125      -8.736  12.152  11.482  1.00 98.48           C  
ATOM   4430  CB  SER B 125      -8.307  11.262   9.202  1.00 98.48           C  
ATOM   4431  HB2 SER B 125      -8.794  12.104   8.710  1.00 98.48           H  
ATOM   4432  HB3 SER B 125      -7.264  11.524   9.381  1.00 98.48           H  
ATOM   4433  O   SER B 125      -7.855  12.064  12.336  1.00 98.48           O  
ATOM   4434  OG  SER B 125      -8.359  10.132   8.359  1.00 98.48           O  
ATOM   4435  HG  SER B 125      -9.247  10.115   7.996  1.00 98.48           H  
ATOM   4436  N   TRP B 126      -9.507  13.241  11.370  1.00 98.20           N  
ATOM   4437  H   TRP B 126     -10.252  13.245  10.689  1.00 98.20           H  
ATOM   4438  CA  TRP B 126      -9.388  14.393  12.274  1.00 98.20           C  
ATOM   4439  HA  TRP B 126      -8.352  14.733  12.283  1.00 98.20           H  
ATOM   4440  C   TRP B 126      -9.746  14.012  13.716  1.00 98.20           C  
ATOM   4441  CB  TRP B 126     -10.273  15.544  11.776  1.00 98.20           C  
ATOM   4442  HB2 TRP B 126     -10.007  15.777  10.744  1.00 98.20           H  
ATOM   4443  HB3 TRP B 126     -11.319  15.236  11.782  1.00 98.20           H  
ATOM   4444  O   TRP B 126      -8.988  14.294  14.648  1.00 98.20           O  
ATOM   4445  CG  TRP B 126     -10.149  16.792  12.594  1.00 98.20           C  
ATOM   4446  CD1 TRP B 126     -10.774  17.032  13.769  1.00 98.20           C  
ATOM   4447  HD1 TRP B 126     -11.458  16.354  14.257  1.00 98.20           H  
ATOM   4448  CD2 TRP B 126      -9.306  17.956  12.351  1.00 98.20           C  
ATOM   4449  CE2 TRP B 126      -9.440  18.850  13.452  1.00 98.20           C  
ATOM   4450  CE3 TRP B 126      -8.435  18.345  11.311  1.00 98.20           C  
ATOM   4451  HE3 TRP B 126      -8.325  17.686  10.463  1.00 98.20           H  
ATOM   4452  NE1 TRP B 126     -10.345  18.238  14.288  1.00 98.20           N  
ATOM   4453  HE1 TRP B 126     -10.594  18.560  15.212  1.00 98.20           H  
ATOM   4454  CH2 TRP B 126      -7.913  20.443  12.450  1.00 98.20           C  
ATOM   4455  HH2 TRP B 126      -7.411  21.399  12.445  1.00 98.20           H  
ATOM   4456  CZ2 TRP B 126      -8.744  20.065  13.522  1.00 98.20           C  
ATOM   4457  HZ2 TRP B 126      -8.913  20.703  14.377  1.00 98.20           H  
ATOM   4458  CZ3 TRP B 126      -7.754  19.577  11.352  1.00 98.20           C  
ATOM   4459  HZ3 TRP B 126      -7.116  19.862  10.529  1.00 98.20           H  
ATOM   4460  N   GLU B 127     -10.867  13.311  13.890  1.00 97.86           N  
ATOM   4461  H   GLU B 127     -11.449  13.138  13.082  1.00 97.86           H  
ATOM   4462  CA  GLU B 127     -11.326  12.796  15.184  1.00 97.86           C  
ATOM   4463  HA  GLU B 127     -11.504  13.629  15.863  1.00 97.86           H  
ATOM   4464  C   GLU B 127     -10.273  11.879  15.839  1.00 97.86           C  
ATOM   4465  CB  GLU B 127     -12.647  12.031  14.980  1.00 97.86           C  
ATOM   4466  HB2 GLU B 127     -12.478  11.284  14.204  1.00 97.86           H  
ATOM   4467  HB3 GLU B 127     -12.891  11.506  15.904  1.00 97.86           H  
ATOM   4468  O   GLU B 127     -10.047  11.968  17.048  1.00 97.86           O  
ATOM   4469  CG  GLU B 127     -13.860  12.909  14.592  1.00 97.86           C  
ATOM   4470  HG2 GLU B 127     -13.567  13.609  13.810  1.00 97.86           H  
ATOM   4471  HG3 GLU B 127     -14.149  13.497  15.463  1.00 97.86           H  
ATOM   4472  CD  GLU B 127     -15.077  12.088  14.099  1.00 97.86           C  
ATOM   4473  OE1 GLU B 127     -16.083  12.699  13.655  1.00 97.86           O  
ATOM   4474  OE2 GLU B 127     -15.007  10.838  14.158  1.00 97.86           O  
ATOM   4475  N   ALA B 128      -9.575  11.034  15.067  1.00 98.32           N  
ATOM   4476  H   ALA B 128      -9.815  10.968  14.088  1.00 98.32           H  
ATOM   4477  CA  ALA B 128      -8.538  10.140  15.590  1.00 98.32           C  
ATOM   4478  HA  ALA B 128      -8.980   9.549  16.392  1.00 98.32           H  
ATOM   4479  C   ALA B 128      -7.336  10.894  16.199  1.00 98.32           C  
ATOM   4480  CB  ALA B 128      -8.102   9.174  14.481  1.00 98.32           C  
ATOM   4481  HB1 ALA B 128      -8.964   8.616  14.113  1.00 98.32           H  
ATOM   4482  HB2 ALA B 128      -7.658   9.727  13.654  1.00 98.32           H  
ATOM   4483  HB3 ALA B 128      -7.368   8.470  14.873  1.00 98.32           H  
ATOM   4484  O   ALA B 128      -6.837  10.479  17.248  1.00 98.32           O  
ATOM   4485  N   PHE B 129      -6.908  12.016  15.604  1.00 97.42           N  
ATOM   4486  H   PHE B 129      -7.362  12.304  14.749  1.00 97.42           H  
ATOM   4487  CA  PHE B 129      -5.872  12.891  16.177  1.00 97.42           C  
ATOM   4488  HA  PHE B 129      -4.995  12.297  16.433  1.00 97.42           H  
ATOM   4489  C   PHE B 129      -6.339  13.579  17.459  1.00 97.42           C  
ATOM   4490  CB  PHE B 129      -5.465  13.967  15.167  1.00 97.42           C  
ATOM   4491  HB2 PHE B 129      -6.359  14.356  14.679  1.00 97.42           H  
ATOM   4492  HB3 PHE B 129      -4.998  14.793  15.702  1.00 97.42           H  
ATOM   4493  O   PHE B 129      -5.656  13.516  18.485  1.00 97.42           O  
ATOM   4494  CG  PHE B 129      -4.476  13.506  14.129  1.00 97.42           C  
ATOM   4495  CD1 PHE B 129      -3.139  13.272  14.493  1.00 97.42           C  
ATOM   4496  HD1 PHE B 129      -2.823  13.419  15.515  1.00 97.42           H  
ATOM   4497  CD2 PHE B 129      -4.881  13.339  12.797  1.00 97.42           C  
ATOM   4498  HD2 PHE B 129      -5.900  13.547  12.505  1.00 97.42           H  
ATOM   4499  CE1 PHE B 129      -2.214  12.836  13.533  1.00 97.42           C  
ATOM   4500  HE1 PHE B 129      -1.185  12.663  13.810  1.00 97.42           H  
ATOM   4501  CE2 PHE B 129      -3.960  12.894  11.841  1.00 97.42           C  
ATOM   4502  HE2 PHE B 129      -4.287  12.769  10.819  1.00 97.42           H  
ATOM   4503  CZ  PHE B 129      -2.628  12.627  12.209  1.00 97.42           C  
ATOM   4504  HZ  PHE B 129      -1.917  12.274  11.476  1.00 97.42           H  
ATOM   4505  N   GLU B 130      -7.529  14.185  17.437  1.00 95.49           N  
ATOM   4506  H   GLU B 130      -8.050  14.201  16.572  1.00 95.49           H  
ATOM   4507  CA  GLU B 130      -8.082  14.862  18.613  1.00 95.49           C  
ATOM   4508  HA  GLU B 130      -7.390  15.645  18.924  1.00 95.49           H  
ATOM   4509  C   GLU B 130      -8.255  13.913  19.807  1.00 95.49           C  
ATOM   4510  CB  GLU B 130      -9.436  15.493  18.268  1.00 95.49           C  
ATOM   4511  HB2 GLU B 130      -9.940  15.718  19.208  1.00 95.49           H  
ATOM   4512  HB3 GLU B 130     -10.055  14.784  17.717  1.00 95.49           H  
ATOM   4513  O   GLU B 130      -8.085  14.322  20.963  1.00 95.49           O  
ATOM   4514  CG  GLU B 130      -9.285  16.793  17.466  1.00 95.49           C  
ATOM   4515  HG2 GLU B 130      -9.042  16.552  16.432  1.00 95.49           H  
ATOM   4516  HG3 GLU B 130      -8.453  17.361  17.882  1.00 95.49           H  
ATOM   4517  CD  GLU B 130     -10.536  17.684  17.521  1.00 95.49           C  
ATOM   4518  OE1 GLU B 130     -10.429  18.834  17.031  1.00 95.49           O  
ATOM   4519  OE2 GLU B 130     -11.558  17.272  18.114  1.00 95.49           O  
ATOM   4520  N   ARG B 131      -8.560  12.640  19.535  1.00 96.32           N  
ATOM   4521  H   ARG B 131      -8.745  12.411  18.568  1.00 96.32           H  
ATOM   4522  CA  ARG B 131      -8.691  11.573  20.534  1.00 96.32           C  
ATOM   4523  HA  ARG B 131      -9.127  11.989  21.443  1.00 96.32           H  
ATOM   4524  C   ARG B 131      -7.351  10.979  20.983  1.00 96.32           C  
ATOM   4525  CB  ARG B 131      -9.649  10.508  19.988  1.00 96.32           C  
ATOM   4526  HB2 ARG B 131      -9.641   9.651  20.662  1.00 96.32           H  
ATOM   4527  HB3 ARG B 131      -9.307  10.178  19.007  1.00 96.32           H  
ATOM   4528  O   ARG B 131      -7.299  10.436  22.080  1.00 96.32           O  
ATOM   4529  CG  ARG B 131     -11.087  11.059  19.888  1.00 96.32           C  
ATOM   4530  HG2 ARG B 131     -11.104  11.994  19.329  1.00 96.32           H  
ATOM   4531  HG3 ARG B 131     -11.459  11.269  20.891  1.00 96.32           H  
ATOM   4532  CD  ARG B 131     -12.030  10.071  19.197  1.00 96.32           C  
ATOM   4533  HD2 ARG B 131     -13.017  10.522  19.091  1.00 96.32           H  
ATOM   4534  HD3 ARG B 131     -11.649   9.864  18.197  1.00 96.32           H  
ATOM   4535  NE  ARG B 131     -12.104   8.819  19.966  1.00 96.32           N  
ATOM   4536  HE  ARG B 131     -11.457   8.103  19.667  1.00 96.32           H  
ATOM   4537  NH1 ARG B 131     -13.916   9.275  21.298  1.00 96.32           N  
ATOM   4538 HH11 ARG B 131     -14.206  10.030  20.693  1.00 96.32           H  
ATOM   4539 HH12 ARG B 131     -14.552   8.861  21.965  1.00 96.32           H  
ATOM   4540  NH2 ARG B 131     -12.613   7.544  21.766  1.00 96.32           N  
ATOM   4541 HH21 ARG B 131     -11.765   7.007  21.659  1.00 96.32           H  
ATOM   4542 HH22 ARG B 131     -13.216   7.356  22.554  1.00 96.32           H  
ATOM   4543  CZ  ARG B 131     -12.871   8.563  21.005  1.00 96.32           C  
ATOM   4544  N   ALA B 132      -6.278  11.142  20.206  1.00 96.61           N  
ATOM   4545  H   ALA B 132      -6.406  11.552  19.292  1.00 96.61           H  
ATOM   4546  CA  ALA B 132      -4.902  10.871  20.639  1.00 96.61           C  
ATOM   4547  HA  ALA B 132      -4.898   9.966  21.246  1.00 96.61           H  
ATOM   4548  C   ALA B 132      -4.300  11.993  21.510  1.00 96.61           C  
ATOM   4549  CB  ALA B 132      -4.033  10.628  19.396  1.00 96.61           C  
ATOM   4550  HB1 ALA B 132      -3.038  10.308  19.706  1.00 96.61           H  
ATOM   4551  HB2 ALA B 132      -4.473   9.851  18.771  1.00 96.61           H  
ATOM   4552  HB3 ALA B 132      -3.941  11.544  18.813  1.00 96.61           H  
ATOM   4553  O   ALA B 132      -3.203  11.842  22.045  1.00 96.61           O  
ATOM   4554  N   GLY B 133      -4.984  13.139  21.629  1.00 95.47           N  
ATOM   4555  H   GLY B 133      -5.872  13.212  21.154  1.00 95.47           H  
ATOM   4556  CA  GLY B 133      -4.426  14.343  22.254  1.00 95.47           C  
ATOM   4557  HA2 GLY B 133      -3.931  14.073  23.187  1.00 95.47           H  
ATOM   4558  HA3 GLY B 133      -5.241  15.031  22.479  1.00 95.47           H  
ATOM   4559  C   GLY B 133      -3.410  15.077  21.369  1.00 95.47           C  
ATOM   4560  O   GLY B 133      -2.657  15.910  21.867  1.00 95.47           O  
ATOM   4561  N   ILE B 134      -3.393  14.796  20.063  1.00 94.81           N  
ATOM   4562  H   ILE B 134      -4.088  14.162  19.697  1.00 94.81           H  
ATOM   4563  CA  ILE B 134      -2.466  15.398  19.101  1.00 94.81           C  
ATOM   4564  HA  ILE B 134      -1.654  15.885  19.641  1.00 94.81           H  
ATOM   4565  C   ILE B 134      -3.213  16.464  18.300  1.00 94.81           C  
ATOM   4566  CB  ILE B 134      -1.832  14.308  18.209  1.00 94.81           C  
ATOM   4567  HB  ILE B 134      -2.641  13.752  17.736  1.00 94.81           H  
ATOM   4568  O   ILE B 134      -4.266  16.206  17.721  1.00 94.81           O  
ATOM   4569  CG1 ILE B 134      -1.000  13.330  19.073  1.00 94.81           C  
ATOM   4570 HG12 ILE B 134      -1.601  12.969  19.908  1.00 94.81           H  
ATOM   4571 HG13 ILE B 134      -0.137  13.852  19.488  1.00 94.81           H  
ATOM   4572  CG2 ILE B 134      -0.947  14.930  17.107  1.00 94.81           C  
ATOM   4573 HG21 ILE B 134      -0.575  14.153  16.441  1.00 94.81           H  
ATOM   4574 HG22 ILE B 134      -1.514  15.631  16.495  1.00 94.81           H  
ATOM   4575 HG23 ILE B 134      -0.098  15.447  17.554  1.00 94.81           H  
ATOM   4576  CD1 ILE B 134      -0.515  12.096  18.309  1.00 94.81           C  
ATOM   4577 HD11 ILE B 134      -1.358  11.646  17.785  1.00 94.81           H  
ATOM   4578 HD12 ILE B 134      -0.117  11.367  19.016  1.00 94.81           H  
ATOM   4579 HD13 ILE B 134       0.266  12.362  17.598  1.00 94.81           H  
ATOM   4580  N   LYS B 135      -2.648  17.670  18.236  1.00 92.95           N  
ATOM   4581  H   LYS B 135      -1.757  17.795  18.694  1.00 92.95           H  
ATOM   4582  CA  LYS B 135      -3.191  18.783  17.451  1.00 92.95           C  
ATOM   4583  HA  LYS B 135      -4.266  18.837  17.626  1.00 92.95           H  
ATOM   4584  C   LYS B 135      -2.911  18.532  15.961  1.00 92.95           C  
ATOM   4585  CB  LYS B 135      -2.542  20.068  17.979  1.00 92.95           C  
ATOM   4586  HB2 LYS B 135      -1.461  20.003  17.855  1.00 92.95           H  
ATOM   4587  HB3 LYS B 135      -2.752  20.129  19.046  1.00 92.95           H  
ATOM   4588  O   LYS B 135      -1.744  18.544  15.584  1.00 92.95           O  
ATOM   4589  CG  LYS B 135      -3.044  21.352  17.306  1.00 92.95           C  
ATOM   4590  HG2 LYS B 135      -2.718  21.385  16.266  1.00 92.95           H  
ATOM   4591  HG3 LYS B 135      -4.133  21.381  17.346  1.00 92.95           H  
ATOM   4592  CD  LYS B 135      -2.460  22.546  18.076  1.00 92.95           C  
ATOM   4593  HD2 LYS B 135      -1.372  22.518  18.019  1.00 92.95           H  
ATOM   4594  HD3 LYS B 135      -2.751  22.447  19.122  1.00 92.95           H  
ATOM   4595  CE  LYS B 135      -2.966  23.890  17.550  1.00 92.95           C  
ATOM   4596  HE2 LYS B 135      -4.044  23.807  17.408  1.00 92.95           H  
ATOM   4597  HE3 LYS B 135      -2.495  24.105  16.591  1.00 92.95           H  
ATOM   4598  NZ  LYS B 135      -2.707  24.964  18.536  1.00 92.95           N  
ATOM   4599  HZ1 LYS B 135      -3.216  24.756  19.384  1.00 92.95           H  
ATOM   4600  HZ2 LYS B 135      -1.726  25.011  18.771  1.00 92.95           H  
ATOM   4601  HZ3 LYS B 135      -3.016  25.864  18.200  1.00 92.95           H  
ATOM   4602  N   PRO B 136      -3.912  18.383  15.073  1.00 91.17           N  
ATOM   4603  CA  PRO B 136      -3.659  18.010  13.674  1.00 91.17           C  
ATOM   4604  HA  PRO B 136      -3.255  16.998  13.655  1.00 91.17           H  
ATOM   4605  C   PRO B 136      -2.697  18.930  12.907  1.00 91.17           C  
ATOM   4606  CB  PRO B 136      -5.034  18.004  13.018  1.00 91.17           C  
ATOM   4607  HB2 PRO B 136      -5.061  17.281  12.202  1.00 91.17           H  
ATOM   4608  HB3 PRO B 136      -5.294  19.002  12.666  1.00 91.17           H  
ATOM   4609  O   PRO B 136      -1.964  18.480  12.035  1.00 91.17           O  
ATOM   4610  CG  PRO B 136      -5.959  17.604  14.162  1.00 91.17           C  
ATOM   4611  HG2 PRO B 136      -5.913  16.524  14.303  1.00 91.17           H  
ATOM   4612  HG3 PRO B 136      -6.989  17.919  13.995  1.00 91.17           H  
ATOM   4613  CD  PRO B 136      -5.338  18.310  15.362  1.00 91.17           C  
ATOM   4614  HD2 PRO B 136      -5.550  17.738  16.266  1.00 91.17           H  
ATOM   4615  HD3 PRO B 136      -5.746  19.316  15.454  1.00 91.17           H  
ATOM   4616  N   GLY B 137      -2.650  20.221  13.252  1.00 90.12           N  
ATOM   4617  H   GLY B 137      -3.287  20.549  13.963  1.00 90.12           H  
ATOM   4618  CA  GLY B 137      -1.697  21.159  12.653  1.00 90.12           C  
ATOM   4619  HA2 GLY B 137      -1.771  21.096  11.568  1.00 90.12           H  
ATOM   4620  HA3 GLY B 137      -1.964  22.172  12.954  1.00 90.12           H  
ATOM   4621  C   GLY B 137      -0.227  20.928  13.036  1.00 90.12           C  
ATOM   4622  O   GLY B 137       0.645  21.382  12.304  1.00 90.12           O  
ATOM   4623  N   SER B 138       0.078  20.231  14.142  1.00 90.71           N  
ATOM   4624  H   SER B 138      -0.655  19.774  14.666  1.00 90.71           H  
ATOM   4625  CA  SER B 138       1.464  20.002  14.593  1.00 90.71           C  
ATOM   4626  HA  SER B 138       2.047  20.891  14.352  1.00 90.71           H  
ATOM   4627  C   SER B 138       2.166  18.838  13.889  1.00 90.71           C  
ATOM   4628  CB  SER B 138       1.541  19.824  16.116  1.00 90.71           C  
ATOM   4629  HB2 SER B 138       1.004  20.643  16.597  1.00 90.71           H  
ATOM   4630  HB3 SER B 138       2.584  19.872  16.428  1.00 90.71           H  
ATOM   4631  O   SER B 138       3.360  18.647  14.090  1.00 90.71           O  
ATOM   4632  OG  SER B 138       0.993  18.595  16.549  1.00 90.71           O  
ATOM   4633  HG  SER B 138       1.599  17.888  16.316  1.00 90.71           H  
ATOM   4634  N   VAL B 139       1.437  18.061  13.082  1.00 91.70           N  
ATOM   4635  H   VAL B 139       0.447  18.248  13.018  1.00 91.70           H  
ATOM   4636  CA  VAL B 139       1.963  16.944  12.274  1.00 91.70           C  
ATOM   4637  HA  VAL B 139       2.997  16.765  12.570  1.00 91.70           H  
ATOM   4638  C   VAL B 139       2.041  17.278  10.775  1.00 91.70           C  
ATOM   4639  CB  VAL B 139       1.197  15.636  12.561  1.00 91.70           C  
ATOM   4640  HB  VAL B 139       1.481  14.884  11.825  1.00 91.70           H  
ATOM   4641  O   VAL B 139       2.369  16.418   9.956  1.00 91.70           O  
ATOM   4642  CG1 VAL B 139       1.552  15.085  13.948  1.00 91.70           C  
ATOM   4643 HG11 VAL B 139       1.037  14.137  14.107  1.00 91.70           H  
ATOM   4644 HG12 VAL B 139       2.626  14.906  14.005  1.00 91.70           H  
ATOM   4645 HG13 VAL B 139       1.260  15.788  14.728  1.00 91.70           H  
ATOM   4646  CG2 VAL B 139      -0.323  15.827  12.505  1.00 91.70           C  
ATOM   4647 HG21 VAL B 139      -0.808  14.851  12.479  1.00 91.70           H  
ATOM   4648 HG22 VAL B 139      -0.679  16.374  13.378  1.00 91.70           H  
ATOM   4649 HG23 VAL B 139      -0.597  16.376  11.604  1.00 91.70           H  
ATOM   4650  N   ARG B 140       1.794  18.538  10.396  1.00 92.41           N  
ATOM   4651  H   ARG B 140       1.589  19.212  11.119  1.00 92.41           H  
ATOM   4652  CA  ARG B 140       1.995  19.039   9.028  1.00 92.41           C  
ATOM   4653  HA  ARG B 140       1.500  18.358   8.336  1.00 92.41           H  
ATOM   4654  C   ARG B 140       3.490  19.069   8.687  1.00 92.41           C  
ATOM   4655  CB  ARG B 140       1.347  20.427   8.913  1.00 92.41           C  
ATOM   4656  HB2 ARG B 140       1.881  21.133   9.549  1.00 92.41           H  
ATOM   4657  HB3 ARG B 140       0.321  20.351   9.273  1.00 92.41           H  
ATOM   4658  O   ARG B 140       4.285  19.574   9.471  1.00 92.41           O  
ATOM   4659  CG  ARG B 140       1.320  20.956   7.471  1.00 92.41           C  
ATOM   4660  HG2 ARG B 140       2.334  21.128   7.111  1.00 92.41           H  
ATOM   4661  HG3 ARG B 140       0.843  20.214   6.831  1.00 92.41           H  
ATOM   4662  CD  ARG B 140       0.527  22.269   7.412  1.00 92.41           C  
ATOM   4663  HD2 ARG B 140      -0.350  22.188   8.053  1.00 92.41           H  
ATOM   4664  HD3 ARG B 140       1.151  23.069   7.810  1.00 92.41           H  
ATOM   4665  NE  ARG B 140       0.091  22.615   6.042  1.00 92.41           N  
ATOM   4666  HE  ARG B 140       0.658  23.280   5.537  1.00 92.41           H  
ATOM   4667  NH1 ARG B 140      -1.791  21.284   5.970  1.00 92.41           N  
ATOM   4668 HH11 ARG B 140      -2.599  20.922   5.484  1.00 92.41           H  
ATOM   4669 HH12 ARG B 140      -1.447  20.737   6.746  1.00 92.41           H  
ATOM   4670  NH2 ARG B 140      -1.392  22.713   4.311  1.00 92.41           N  
ATOM   4671 HH21 ARG B 140      -2.195  22.320   3.843  1.00 92.41           H  
ATOM   4672 HH22 ARG B 140      -0.811  23.385   3.830  1.00 92.41           H  
ATOM   4673  CZ  ARG B 140      -1.024  22.206   5.453  1.00 92.41           C  
ATOM   4674  N   GLY B 141       3.862  18.551   7.518  1.00 92.75           N  
ATOM   4675  H   GLY B 141       3.158  18.135   6.927  1.00 92.75           H  
ATOM   4676  CA  GLY B 141       5.256  18.427   7.077  1.00 92.75           C  
ATOM   4677  HA2 GLY B 141       5.789  19.355   7.284  1.00 92.75           H  
ATOM   4678  HA3 GLY B 141       5.270  18.260   6.000  1.00 92.75           H  
ATOM   4679  C   GLY B 141       6.030  17.280   7.737  1.00 92.75           C  
ATOM   4680  O   GLY B 141       7.253  17.256   7.655  1.00 92.75           O  
ATOM   4681  N   THR B 142       5.349  16.350   8.417  1.00 94.68           N  
ATOM   4682  H   THR B 142       4.340  16.405   8.427  1.00 94.68           H  
ATOM   4683  CA  THR B 142       5.981  15.151   8.996  1.00 94.68           C  
ATOM   4684  HA  THR B 142       7.041  15.354   9.147  1.00 94.68           H  
ATOM   4685  C   THR B 142       5.894  13.955   8.053  1.00 94.68           C  
ATOM   4686  CB  THR B 142       5.406  14.771  10.371  1.00 94.68           C  
ATOM   4687  HB  THR B 142       5.985  13.933  10.759  1.00 94.68           H  
ATOM   4688  O   THR B 142       5.025  13.889   7.181  1.00 94.68           O  
ATOM   4689  CG2 THR B 142       5.496  15.910  11.387  1.00 94.68           C  
ATOM   4690 HG21 THR B 142       4.933  16.779  11.048  1.00 94.68           H  
ATOM   4691 HG22 THR B 142       5.103  15.570  12.345  1.00 94.68           H  
ATOM   4692 HG23 THR B 142       6.540  16.195  11.518  1.00 94.68           H  
ATOM   4693  OG1 THR B 142       4.063  14.353  10.268  1.00 94.68           O  
ATOM   4694  HG1 THR B 142       3.516  15.127  10.116  1.00 94.68           H  
ATOM   4695  N   ASP B 143       6.744  12.959   8.289  1.00 97.49           N  
ATOM   4696  H   ASP B 143       7.350  13.026   9.095  1.00 97.49           H  
ATOM   4697  CA  ASP B 143       6.779  11.661   7.606  1.00 97.49           C  
ATOM   4698  HA  ASP B 143       6.722  11.846   6.533  1.00 97.49           H  
ATOM   4699  C   ASP B 143       5.591  10.735   7.957  1.00 97.49           C  
ATOM   4700  CB  ASP B 143       8.142  10.991   7.889  1.00 97.49           C  
ATOM   4701  HB2 ASP B 143       8.938  11.685   7.621  1.00 97.49           H  
ATOM   4702  HB3 ASP B 143       8.242  10.115   7.248  1.00 97.49           H  
ATOM   4703  O   ASP B 143       5.698   9.519   7.835  1.00 97.49           O  
ATOM   4704  CG  ASP B 143       8.335  10.558   9.352  1.00 97.49           C  
ATOM   4705  OD1 ASP B 143       7.497  10.916  10.212  1.00 97.49           O  
ATOM   4706  OD2 ASP B 143       9.324   9.862   9.656  1.00 97.49           O  
ATOM   4707  N   THR B 144       4.452  11.280   8.400  1.00 98.38           N  
ATOM   4708  H   THR B 144       4.397  12.288   8.436  1.00 98.38           H  
ATOM   4709  CA  THR B 144       3.267  10.487   8.761  1.00 98.38           C  
ATOM   4710  HA  THR B 144       3.571   9.785   9.538  1.00 98.38           H  
ATOM   4711  C   THR B 144       2.761   9.696   7.547  1.00 98.38           C  
ATOM   4712  CB  THR B 144       2.149  11.370   9.341  1.00 98.38           C  
ATOM   4713  HB  THR B 144       1.890  12.141   8.616  1.00 98.38           H  
ATOM   4714  O   THR B 144       2.479  10.275   6.500  1.00 98.38           O  
ATOM   4715  CG2 THR B 144       0.888  10.585   9.711  1.00 98.38           C  
ATOM   4716 HG21 THR B 144       1.141   9.767  10.386  1.00 98.38           H  
ATOM   4717 HG22 THR B 144       0.177  11.252  10.198  1.00 98.38           H  
ATOM   4718 HG23 THR B 144       0.419  10.184   8.812  1.00 98.38           H  
ATOM   4719  OG1 THR B 144       2.565  11.989  10.541  1.00 98.38           O  
ATOM   4720  HG1 THR B 144       3.186  12.692  10.340  1.00 98.38           H  
ATOM   4721  N   GLY B 145       2.638   8.373   7.668  1.00 98.67           N  
ATOM   4722  H   GLY B 145       2.883   7.955   8.554  1.00 98.67           H  
ATOM   4723  CA  GLY B 145       2.102   7.515   6.605  1.00 98.67           C  
ATOM   4724  HA2 GLY B 145       2.377   7.931   5.636  1.00 98.67           H  
ATOM   4725  HA3 GLY B 145       2.553   6.525   6.673  1.00 98.67           H  
ATOM   4726  C   GLY B 145       0.575   7.376   6.658  1.00 98.67           C  
ATOM   4727  O   GLY B 145      -0.028   7.541   7.719  1.00 98.67           O  
ATOM   4728  N   VAL B 146      -0.061   7.034   5.533  1.00 98.86           N  
ATOM   4729  H   VAL B 146       0.506   6.874   4.713  1.00 98.86           H  
ATOM   4730  CA  VAL B 146      -1.515   6.804   5.425  1.00 98.86           C  
ATOM   4731  HA  VAL B 146      -1.932   6.743   6.430  1.00 98.86           H  
ATOM   4732  C   VAL B 146      -1.796   5.475   4.721  1.00 98.86           C  
ATOM   4733  CB  VAL B 146      -2.239   7.966   4.713  1.00 98.86           C  
ATOM   4734  HB  VAL B 146      -1.868   8.051   3.691  1.00 98.86           H  
ATOM   4735  O   VAL B 146      -1.526   5.319   3.532  1.00 98.86           O  
ATOM   4736  CG1 VAL B 146      -3.757   7.726   4.661  1.00 98.86           C  
ATOM   4737 HG11 VAL B 146      -4.242   8.570   4.171  1.00 98.86           H  
ATOM   4738 HG12 VAL B 146      -3.980   6.829   4.083  1.00 98.86           H  
ATOM   4739 HG13 VAL B 146      -4.153   7.616   5.670  1.00 98.86           H  
ATOM   4740  CG2 VAL B 146      -2.012   9.306   5.422  1.00 98.86           C  
ATOM   4741 HG21 VAL B 146      -0.956   9.572   5.384  1.00 98.86           H  
ATOM   4742 HG22 VAL B 146      -2.326   9.245   6.464  1.00 98.86           H  
ATOM   4743 HG23 VAL B 146      -2.575  10.090   4.915  1.00 98.86           H  
ATOM   4744  N   PHE B 147      -2.388   4.524   5.442  1.00 98.65           N  
ATOM   4745  H   PHE B 147      -2.645   4.741   6.394  1.00 98.65           H  
ATOM   4746  CA  PHE B 147      -2.634   3.161   4.963  1.00 98.65           C  
ATOM   4747  HA  PHE B 147      -2.371   3.083   3.908  1.00 98.65           H  
ATOM   4748  C   PHE B 147      -4.120   2.834   5.112  1.00 98.65           C  
ATOM   4749  CB  PHE B 147      -1.752   2.167   5.737  1.00 98.65           C  
ATOM   4750  HB2 PHE B 147      -2.052   2.167   6.785  1.00 98.65           H  
ATOM   4751  HB3 PHE B 147      -1.937   1.166   5.348  1.00 98.65           H  
ATOM   4752  O   PHE B 147      -4.618   2.664   6.227  1.00 98.65           O  
ATOM   4753  CG  PHE B 147      -0.260   2.445   5.670  1.00 98.65           C  
ATOM   4754  CD1 PHE B 147       0.562   1.725   4.783  1.00 98.65           C  
ATOM   4755  HD1 PHE B 147       0.136   0.970   4.138  1.00 98.65           H  
ATOM   4756  CD2 PHE B 147       0.313   3.412   6.522  1.00 98.65           C  
ATOM   4757  HD2 PHE B 147      -0.308   3.955   7.218  1.00 98.65           H  
ATOM   4758  CE1 PHE B 147       1.943   1.989   4.738  1.00 98.65           C  
ATOM   4759  HE1 PHE B 147       2.589   1.431   4.076  1.00 98.65           H  
ATOM   4760  CE2 PHE B 147       1.690   3.683   6.463  1.00 98.65           C  
ATOM   4761  HE2 PHE B 147       2.129   4.423   7.116  1.00 98.65           H  
ATOM   4762  CZ  PHE B 147       2.501   2.987   5.553  1.00 98.65           C  
ATOM   4763  HZ  PHE B 147       3.554   3.215   5.485  1.00 98.65           H  
ATOM   4764  N   MET B 148      -4.843   2.755   3.995  1.00 98.59           N  
ATOM   4765  H   MET B 148      -4.383   2.892   3.106  1.00 98.59           H  
ATOM   4766  CA  MET B 148      -6.299   2.573   4.003  1.00 98.59           C  
ATOM   4767  HA  MET B 148      -6.645   2.448   5.029  1.00 98.59           H  
ATOM   4768  C   MET B 148      -6.724   1.315   3.250  1.00 98.59           C  
ATOM   4769  CB  MET B 148      -6.988   3.827   3.441  1.00 98.59           C  
ATOM   4770  HB2 MET B 148      -6.540   4.086   2.482  1.00 98.59           H  
ATOM   4771  HB3 MET B 148      -8.046   3.619   3.282  1.00 98.59           H  
ATOM   4772  O   MET B 148      -6.272   1.062   2.138  1.00 98.59           O  
ATOM   4773  CG  MET B 148      -6.864   5.018   4.401  1.00 98.59           C  
ATOM   4774  HG2 MET B 148      -5.814   5.164   4.654  1.00 98.59           H  
ATOM   4775  HG3 MET B 148      -7.206   5.916   3.887  1.00 98.59           H  
ATOM   4776  SD  MET B 148      -7.819   4.851   5.937  1.00 98.59           S  
ATOM   4777  CE  MET B 148      -7.181   6.294   6.825  1.00 98.59           C  
ATOM   4778  HE1 MET B 148      -7.356   7.198   6.242  1.00 98.59           H  
ATOM   4779  HE2 MET B 148      -6.111   6.173   6.990  1.00 98.59           H  
ATOM   4780  HE3 MET B 148      -7.683   6.385   7.788  1.00 98.59           H  
ATOM   4781  N   GLY B 149      -7.637   0.545   3.838  1.00 98.52           N  
ATOM   4782  H   GLY B 149      -7.888   0.754   4.794  1.00 98.52           H  
ATOM   4783  CA  GLY B 149      -8.364  -0.515   3.148  1.00 98.52           C  
ATOM   4784  HA2 GLY B 149      -7.750  -0.931   2.349  1.00 98.52           H  
ATOM   4785  HA3 GLY B 149      -8.592  -1.308   3.860  1.00 98.52           H  
ATOM   4786  C   GLY B 149      -9.683   0.000   2.574  1.00 98.52           C  
ATOM   4787  O   GLY B 149     -10.590   0.318   3.346  1.00 98.52           O  
ATOM   4788  N   ALA B 150      -9.808   0.076   1.249  1.00 97.74           N  
ATOM   4789  H   ALA B 150      -9.049  -0.240   0.663  1.00 97.74           H  
ATOM   4790  CA  ALA B 150     -11.033   0.518   0.578  1.00 97.74           C  
ATOM   4791  HA  ALA B 150     -11.894   0.103   1.102  1.00 97.74           H  
ATOM   4792  C   ALA B 150     -11.092   0.037  -0.881  1.00 97.74           C  
ATOM   4793  CB  ALA B 150     -11.124   2.052   0.635  1.00 97.74           C  
ATOM   4794  HB1 ALA B 150     -11.044   2.394   1.667  1.00 97.74           H  
ATOM   4795  HB2 ALA B 150     -10.319   2.497   0.049  1.00 97.74           H  
ATOM   4796  HB3 ALA B 150     -12.081   2.383   0.232  1.00 97.74           H  
ATOM   4797  O   ALA B 150     -10.081  -0.331  -1.473  1.00 97.74           O  
ATOM   4798  N   TYR B 151     -12.286   0.094  -1.467  1.00 92.65           N  
ATOM   4799  H   TYR B 151     -13.072   0.419  -0.921  1.00 92.65           H  
ATOM   4800  CA  TYR B 151     -12.555  -0.163  -2.884  1.00 92.65           C  
ATOM   4801  HA  TYR B 151     -11.708   0.192  -3.471  1.00 92.65           H  
ATOM   4802  C   TYR B 151     -13.803   0.639  -3.323  1.00 92.65           C  
ATOM   4803  CB  TYR B 151     -12.679  -1.682  -3.101  1.00 92.65           C  
ATOM   4804  HB2 TYR B 151     -11.688  -2.116  -2.967  1.00 92.65           H  
ATOM   4805  HB3 TYR B 151     -12.966  -1.902  -4.129  1.00 92.65           H  
ATOM   4806  O   TYR B 151     -14.468   1.241  -2.473  1.00 92.65           O  
ATOM   4807  CG  TYR B 151     -13.643  -2.389  -2.175  1.00 92.65           C  
ATOM   4808  CD1 TYR B 151     -13.137  -3.223  -1.158  1.00 92.65           C  
ATOM   4809  HD1 TYR B 151     -12.071  -3.362  -1.055  1.00 92.65           H  
ATOM   4810  CD2 TYR B 151     -15.033  -2.229  -2.344  1.00 92.65           C  
ATOM   4811  HD2 TYR B 151     -15.421  -1.601  -3.133  1.00 92.65           H  
ATOM   4812  CE1 TYR B 151     -14.028  -3.912  -0.319  1.00 92.65           C  
ATOM   4813  HE1 TYR B 151     -13.659  -4.583   0.443  1.00 92.65           H  
ATOM   4814  CE2 TYR B 151     -15.925  -2.904  -1.495  1.00 92.65           C  
ATOM   4815  HE2 TYR B 151     -16.991  -2.795  -1.626  1.00 92.65           H  
ATOM   4816  OH  TYR B 151     -16.259  -4.461   0.280  1.00 92.65           O  
ATOM   4817  HH  TYR B 151     -17.186  -4.314   0.080  1.00 92.65           H  
ATOM   4818  CZ  TYR B 151     -15.415  -3.752  -0.495  1.00 92.65           C  
ATOM   4819  N   PRO B 152     -14.142   0.716  -4.625  1.00 89.04           N  
ATOM   4820  CA  PRO B 152     -15.216   1.592  -5.096  1.00 89.04           C  
ATOM   4821  HA  PRO B 152     -15.006   2.605  -4.750  1.00 89.04           H  
ATOM   4822  C   PRO B 152     -16.607   1.164  -4.599  1.00 89.04           C  
ATOM   4823  CB  PRO B 152     -15.141   1.576  -6.629  1.00 89.04           C  
ATOM   4824  HB2 PRO B 152     -15.891   0.903  -7.045  1.00 89.04           H  
ATOM   4825  HB3 PRO B 152     -15.268   2.576  -7.044  1.00 89.04           H  
ATOM   4826  O   PRO B 152     -17.070   0.067  -4.901  1.00 89.04           O  
ATOM   4827  CG  PRO B 152     -13.756   1.019  -6.943  1.00 89.04           C  
ATOM   4828  HG2 PRO B 152     -13.777   0.435  -7.863  1.00 89.04           H  
ATOM   4829  HG3 PRO B 152     -13.032   1.832  -7.003  1.00 89.04           H  
ATOM   4830  CD  PRO B 152     -13.442   0.124  -5.752  1.00 89.04           C  
ATOM   4831  HD2 PRO B 152     -13.842  -0.873  -5.938  1.00 89.04           H  
ATOM   4832  HD3 PRO B 152     -12.365   0.074  -5.594  1.00 89.04           H  
ATOM   4833  N   GLY B 153     -17.325   2.068  -3.924  1.00 85.40           N  
ATOM   4834  H   GLY B 153     -16.865   2.917  -3.627  1.00 85.40           H  
ATOM   4835  CA  GLY B 153     -18.721   1.863  -3.496  1.00 85.40           C  
ATOM   4836  HA2 GLY B 153     -18.830   0.855  -3.095  1.00 85.40           H  
ATOM   4837  HA3 GLY B 153     -18.937   2.571  -2.695  1.00 85.40           H  
ATOM   4838  C   GLY B 153     -19.779   2.062  -4.596  1.00 85.40           C  
ATOM   4839  O   GLY B 153     -20.982   2.000  -4.329  1.00 85.40           O  
ATOM   4840  N   GLY B 154     -19.343   2.356  -5.827  1.00 86.14           N  
ATOM   4841  H   GLY B 154     -18.344   2.325  -5.974  1.00 86.14           H  
ATOM   4842  CA  GLY B 154     -20.202   2.660  -6.977  1.00 86.14           C  
ATOM   4843  HA2 GLY B 154     -19.604   2.531  -7.879  1.00 86.14           H  
ATOM   4844  HA3 GLY B 154     -21.031   1.954  -7.010  1.00 86.14           H  
ATOM   4845  C   GLY B 154     -20.777   4.082  -7.007  1.00 86.14           C  
ATOM   4846  O   GLY B 154     -21.752   4.328  -7.717  1.00 86.14           O  
ATOM   4847  N   TYR B 155     -20.215   5.021  -6.236  1.00 91.45           N  
ATOM   4848  H   TYR B 155     -19.397   4.783  -5.694  1.00 91.45           H  
ATOM   4849  CA  TYR B 155     -20.702   6.402  -6.188  1.00 91.45           C  
ATOM   4850  HA  TYR B 155     -21.760   6.371  -5.930  1.00 91.45           H  
ATOM   4851  C   TYR B 155     -20.572   7.104  -7.547  1.00 91.45           C  
ATOM   4852  CB  TYR B 155     -19.970   7.196  -5.096  1.00 91.45           C  
ATOM   4853  HB2 TYR B 155     -19.967   6.618  -4.172  1.00 91.45           H  
ATOM   4854  HB3 TYR B 155     -18.931   7.346  -5.391  1.00 91.45           H  
ATOM   4855  O   TYR B 155     -19.539   7.010  -8.205  1.00 91.45           O  
ATOM   4856  CG  TYR B 155     -20.620   8.539  -4.817  1.00 91.45           C  
ATOM   4857  CD1 TYR B 155     -20.074   9.735  -5.326  1.00 91.45           C  
ATOM   4858  HD1 TYR B 155     -19.166   9.723  -5.911  1.00 91.45           H  
ATOM   4859  CD2 TYR B 155     -21.804   8.582  -4.057  1.00 91.45           C  
ATOM   4860  HD2 TYR B 155     -22.215   7.672  -3.647  1.00 91.45           H  
ATOM   4861  CE1 TYR B 155     -20.710  10.964  -5.056  1.00 91.45           C  
ATOM   4862  HE1 TYR B 155     -20.306  11.894  -5.426  1.00 91.45           H  
ATOM   4863  CE2 TYR B 155     -22.449   9.804  -3.803  1.00 91.45           C  
ATOM   4864  HE2 TYR B 155     -23.356   9.825  -3.217  1.00 91.45           H  
ATOM   4865  OH  TYR B 155     -22.511  12.174  -4.016  1.00 91.45           O  
ATOM   4866  HH  TYR B 155     -23.386  12.049  -3.641  1.00 91.45           H  
ATOM   4867  CZ  TYR B 155     -21.893  11.000  -4.294  1.00 91.45           C  
ATOM   4868  N   GLY B 156     -21.619   7.820  -7.965  1.00 84.40           N  
ATOM   4869  H   GLY B 156     -22.435   7.868  -7.372  1.00 84.40           H  
ATOM   4870  CA  GLY B 156     -21.578   8.678  -9.154  1.00 84.40           C  
ATOM   4871  HA2 GLY B 156     -20.701   9.320  -9.072  1.00 84.40           H  
ATOM   4872  HA3 GLY B 156     -22.465   9.310  -9.166  1.00 84.40           H  
ATOM   4873  C   GLY B 156     -21.487   7.965 -10.510  1.00 84.40           C  
ATOM   4874  O   GLY B 156     -21.324   8.648 -11.520  1.00 84.40           O  
ATOM   4875  N   ILE B 157     -21.594   6.631 -10.574  1.00 76.19           N  
ATOM   4876  H   ILE B 157     -21.700   6.115  -9.713  1.00 76.19           H  
ATOM   4877  CA  ILE B 157     -21.523   5.882 -11.842  1.00 76.19           C  
ATOM   4878  HA  ILE B 157     -20.535   6.054 -12.270  1.00 76.19           H  
ATOM   4879  C   ILE B 157     -22.557   6.423 -12.845  1.00 76.19           C  
ATOM   4880  CB  ILE B 157     -21.673   4.358 -11.605  1.00 76.19           C  
ATOM   4881  HB  ILE B 157     -22.534   4.187 -10.958  1.00 76.19           H  
ATOM   4882  O   ILE B 157     -23.757   6.434 -12.580  1.00 76.19           O  
ATOM   4883  CG1 ILE B 157     -20.402   3.819 -10.906  1.00 76.19           C  
ATOM   4884 HG12 ILE B 157     -20.239   4.374  -9.982  1.00 76.19           H  
ATOM   4885 HG13 ILE B 157     -19.539   3.993 -11.549  1.00 76.19           H  
ATOM   4886  CG2 ILE B 157     -21.909   3.600 -12.928  1.00 76.19           C  
ATOM   4887 HG21 ILE B 157     -21.060   3.738 -13.598  1.00 76.19           H  
ATOM   4888 HG22 ILE B 157     -22.056   2.537 -12.735  1.00 76.19           H  
ATOM   4889 HG23 ILE B 157     -22.820   3.944 -13.417  1.00 76.19           H  
ATOM   4890  CD1 ILE B 157     -20.445   2.325 -10.553  1.00 76.19           C  
ATOM   4891 HD11 ILE B 157     -19.536   2.058 -10.013  1.00 76.19           H  
ATOM   4892 HD12 ILE B 157     -20.478   1.712 -11.454  1.00 76.19           H  
ATOM   4893 HD13 ILE B 157     -21.313   2.114  -9.929  1.00 76.19           H  
ATOM   4894  N   GLY B 158     -22.075   6.858 -14.014  1.00 72.93           N  
ATOM   4895  H   GLY B 158     -21.072   6.873 -14.131  1.00 72.93           H  
ATOM   4896  CA  GLY B 158     -22.899   7.398 -15.102  1.00 72.93           C  
ATOM   4897  HA2 GLY B 158     -22.330   7.350 -16.030  1.00 72.93           H  
ATOM   4898  HA3 GLY B 158     -23.785   6.774 -15.216  1.00 72.93           H  
ATOM   4899  C   GLY B 158     -23.376   8.848 -14.923  1.00 72.93           C  
ATOM   4900  O   GLY B 158     -24.061   9.357 -15.808  1.00 72.93           O  
ATOM   4901  N   ALA B 159     -23.026   9.524 -13.825  1.00 79.03           N  
ATOM   4902  H   ALA B 159     -22.427   9.077 -13.146  1.00 79.03           H  
ATOM   4903  CA  ALA B 159     -23.392  10.919 -13.576  1.00 79.03           C  
ATOM   4904  HA  ALA B 159     -24.311  11.142 -14.119  1.00 79.03           H  
ATOM   4905  C   ALA B 159     -22.313  11.907 -14.062  1.00 79.03           C  
ATOM   4906  CB  ALA B 159     -23.687  11.087 -12.080  1.00 79.03           C  
ATOM   4907  HB1 ALA B 159     -24.431  10.356 -11.763  1.00 79.03           H  
ATOM   4908  HB2 ALA B 159     -22.772  10.940 -11.506  1.00 79.03           H  
ATOM   4909  HB3 ALA B 159     -24.066  12.091 -11.888  1.00 79.03           H  
ATOM   4910  O   ALA B 159     -21.124  11.591 -14.067  1.00 79.03           O  
ATOM   4911  N   ASP B 160     -22.708  13.140 -14.408  1.00 80.84           N  
ATOM   4912  H   ASP B 160     -23.691  13.371 -14.369  1.00 80.84           H  
ATOM   4913  CA  ASP B 160     -21.744  14.234 -14.580  1.00 80.84           C  
ATOM   4914  HA  ASP B 160     -20.882  13.849 -15.126  1.00 80.84           H  
ATOM   4915  C   ASP B 160     -21.248  14.710 -13.203  1.00 80.84           C  
ATOM   4916  CB  ASP B 160     -22.316  15.402 -15.420  1.00 80.84           C  
ATOM   4917  HB2 ASP B 160     -23.204  15.803 -14.932  1.00 80.84           H  
ATOM   4918  HB3 ASP B 160     -22.604  15.025 -16.401  1.00 80.84           H  
ATOM   4919  O   ASP B 160     -21.935  15.456 -12.504  1.00 80.84           O  
ATOM   4920  CG  ASP B 160     -21.285  16.534 -15.606  1.00 80.84           C  
ATOM   4921  OD1 ASP B 160     -20.122  16.365 -15.188  1.00 80.84           O  
ATOM   4922  OD2 ASP B 160     -21.566  17.605 -16.188  1.00 80.84           O  
ATOM   4923  N   LEU B 161     -20.024  14.320 -12.841  1.00 82.44           N  
ATOM   4924  H   LEU B 161     -19.557  13.656 -13.442  1.00 82.44           H  
ATOM   4925  CA  LEU B 161     -19.339  14.739 -11.612  1.00 82.44           C  
ATOM   4926  HA  LEU B 161     -20.094  14.844 -10.834  1.00 82.44           H  
ATOM   4927  C   LEU B 161     -18.702  16.142 -11.711  1.00 82.44           C  
ATOM   4928  CB  LEU B 161     -18.359  13.629 -11.176  1.00 82.44           C  
ATOM   4929  HB2 LEU B 161     -17.650  13.452 -11.985  1.00 82.44           H  
ATOM   4930  HB3 LEU B 161     -17.794  13.969 -10.308  1.00 82.44           H  
ATOM   4931  O   LEU B 161     -17.787  16.477 -10.963  1.00 82.44           O  
ATOM   4932  CG  LEU B 161     -19.044  12.295 -10.809  1.00 82.44           C  
ATOM   4933  HG  LEU B 161     -19.603  11.919 -11.666  1.00 82.44           H  
ATOM   4934  CD1 LEU B 161     -17.987  11.256 -10.437  1.00 82.44           C  
ATOM   4935 HD11 LEU B 161     -17.320  11.095 -11.284  1.00 82.44           H  
ATOM   4936 HD12 LEU B 161     -18.472  10.309 -10.202  1.00 82.44           H  
ATOM   4937 HD13 LEU B 161     -17.417  11.591  -9.571  1.00 82.44           H
[truncated: 1,684,405 more chars]
