# Supplementary material for: Module-Based Polyketide Synthase Engineering for de Novo Polyketide Biosynthesis
Source: ACS Synth Biol. 2023 Oct 23;12(11):3148–55. doi: 10.1021/acssynbio.3c00282 (PMC10661043; doi:10.1021/acssynbio.3c00282)
Supplement: Supplementary file 2 — sb3c00282_si_002.zip [file sb3c00282_si_002.zip › Final_PKS_Structures/menzella_pdbs/pikM6_ACP_eryM1_KSAT_dimer.pdb]

ATOM      1  N   LEU A   1      10.444 -55.050  57.233  1.00 24.51           N  
ATOM      2  H   LEU A   1      11.171 -55.590  56.788  1.00 24.51           H  
ATOM      3  H2  LEU A   1      10.287 -55.437  58.152  1.00 24.51           H  
ATOM      4  H3  LEU A   1       9.604 -55.135  56.678  1.00 24.51           H  
ATOM      5  CA  LEU A   1      10.874 -53.631  57.332  1.00 24.51           C  
ATOM      6  HA  LEU A   1      11.796 -53.602  57.913  1.00 24.51           H  
ATOM      7  C   LEU A   1       9.904 -52.752  58.128  1.00 24.51           C  
ATOM      8  CB  LEU A   1      11.215 -53.053  55.948  1.00 24.51           C  
ATOM      9  HB2 LEU A   1      10.524 -53.457  55.208  1.00 24.51           H  
ATOM     10  HB3 LEU A   1      11.101 -51.969  55.955  1.00 24.51           H  
ATOM     11  O   LEU A   1      10.370 -52.030  58.993  1.00 24.51           O  
ATOM     12  CG  LEU A   1      12.671 -53.403  55.572  1.00 24.51           C  
ATOM     13  HG  LEU A   1      12.901 -54.401  55.946  1.00 24.51           H  
ATOM     14  CD1 LEU A   1      12.857 -53.423  54.061  1.00 24.51           C  
ATOM     15 HD11 LEU A   1      13.890 -53.674  53.820  1.00 24.51           H  
ATOM     16 HD12 LEU A   1      12.207 -54.167  53.601  1.00 24.51           H  
ATOM     17 HD13 LEU A   1      12.634 -52.443  53.639  1.00 24.51           H  
ATOM     18  CD2 LEU A   1      13.651 -52.406  56.190  1.00 24.51           C  
ATOM     19 HD21 LEU A   1      13.473 -51.404  55.799  1.00 24.51           H  
ATOM     20 HD22 LEU A   1      13.560 -52.388  57.276  1.00 24.51           H  
ATOM     21 HD23 LEU A   1      14.672 -52.693  55.939  1.00 24.51           H  
ATOM     22  N   LEU A   2       8.582 -52.844  57.918  1.00 23.68           N  
ATOM     23  H   LEU A   2       8.241 -53.351  57.114  1.00 23.68           H  
ATOM     24  CA  LEU A   2       7.560 -52.080  58.670  1.00 23.68           C  
ATOM     25  HA  LEU A   2       7.638 -51.025  58.409  1.00 23.68           H  
ATOM     26  C   LEU A   2       7.676 -52.155  60.212  1.00 23.68           C  
ATOM     27  CB  LEU A   2       6.173 -52.603  58.234  1.00 23.68           C  
ATOM     28  HB2 LEU A   2       6.219 -53.688  58.141  1.00 23.68           H  
ATOM     29  HB3 LEU A   2       5.443 -52.390  59.016  1.00 23.68           H  
ATOM     30  O   LEU A   2       7.461 -51.156  60.893  1.00 23.68           O  
ATOM     31  CG  LEU A   2       5.662 -51.985  56.917  1.00 23.68           C  
ATOM     32  HG  LEU A   2       6.508 -51.768  56.266  1.00 23.68           H  
ATOM     33  CD1 LEU A   2       4.741 -52.960  56.187  1.00 23.68           C  
ATOM     34 HD11 LEU A   2       3.880 -53.204  56.809  1.00 23.68           H  
ATOM     35 HD12 LEU A   2       5.275 -53.876  55.934  1.00 23.68           H  
ATOM     36 HD13 LEU A   2       4.385 -52.505  55.263  1.00 23.68           H  
ATOM     37  CD2 LEU A   2       4.889 -50.695  57.192  1.00 23.68           C  
ATOM     38 HD21 LEU A   2       4.004 -50.900  57.795  1.00 23.68           H  
ATOM     39 HD22 LEU A   2       5.526 -49.981  57.714  1.00 23.68           H  
ATOM     40 HD23 LEU A   2       4.572 -50.250  56.249  1.00 23.68           H  
ATOM     41  N   ALA A   3       8.016 -53.325  60.768  1.00 29.35           N  
ATOM     42  H   ALA A   3       8.128 -54.126  60.162  1.00 29.35           H  
ATOM     43  CA  ALA A   3       7.969 -53.582  62.213  1.00 29.35           C  
ATOM     44  HA  ALA A   3       6.960 -53.366  62.563  1.00 29.35           H  
ATOM     45  C   ALA A   3       8.926 -52.712  63.061  1.00 29.35           C  
ATOM     46  CB  ALA A   3       8.232 -55.077  62.437  1.00 29.35           C  
ATOM     47  HB1 ALA A   3       8.146 -55.305  63.499  1.00 29.35           H  
ATOM     48  HB2 ALA A   3       7.498 -55.675  61.896  1.00 29.35           H  
ATOM     49  HB3 ALA A   3       9.236 -55.342  62.105  1.00 29.35           H  
ATOM     50  O   ALA A   3       8.557 -52.310  64.165  1.00 29.35           O  
ATOM     51  N   MET A   4      10.121 -52.367  62.556  1.00 31.64           N  
ATOM     52  H   MET A   4      10.353 -52.653  61.616  1.00 31.64           H  
ATOM     53  CA  MET A   4      11.138 -51.626  63.330  1.00 31.64           C  
ATOM     54  HA  MET A   4      11.395 -52.197  64.222  1.00 31.64           H  
ATOM     55  C   MET A   4      10.652 -50.253  63.815  1.00 31.64           C  
ATOM     56  CB  MET A   4      12.415 -51.419  62.497  1.00 31.64           C  
ATOM     57  HB2 MET A   4      12.950 -50.555  62.891  1.00 31.64           H  
ATOM     58  HB3 MET A   4      12.156 -51.206  61.460  1.00 31.64           H  
ATOM     59  O   MET A   4      10.981 -49.837  64.925  1.00 31.64           O  
ATOM     60  CG  MET A   4      13.370 -52.612  62.559  1.00 31.64           C  
ATOM     61  HG2 MET A   4      13.607 -52.835  63.599  1.00 31.64           H  
ATOM     62  HG3 MET A   4      12.872 -53.481  62.129  1.00 31.64           H  
ATOM     63  SD  MET A   4      14.920 -52.338  61.658  1.00 31.64           S  
ATOM     64  CE  MET A   4      15.796 -51.216  62.789  1.00 31.64           C  
ATOM     65  HE1 MET A   4      15.903 -51.688  63.765  1.00 31.64           H  
ATOM     66  HE2 MET A   4      15.247 -50.280  62.893  1.00 31.64           H  
ATOM     67  HE3 MET A   4      16.787 -51.003  62.389  1.00 31.64           H  
ATOM     68  N   GLY A   5       9.831 -49.555  63.023  1.00 33.72           N  
ATOM     69  H   GLY A   5       9.560 -49.951  62.134  1.00 33.72           H  
ATOM     70  CA  GLY A   5       9.367 -48.209  63.373  1.00 33.72           C  
ATOM     71  HA2 GLY A   5      10.229 -47.565  63.542  1.00 33.72           H  
ATOM     72  HA3 GLY A   5       8.794 -47.808  62.537  1.00 33.72           H  
ATOM     73  C   GLY A   5       8.483 -48.167  64.625  1.00 33.72           C  
ATOM     74  O   GLY A   5       8.430 -47.145  65.313  1.00 33.72           O  
ATOM     75  N   ARG A   6       7.787 -49.267  64.948  1.00 40.53           N  
ATOM     76  H   ARG A   6       7.921 -50.097  64.388  1.00 40.53           H  
ATOM     77  CA  ARG A   6       6.955 -49.354  66.159  1.00 40.53           C  
ATOM     78  HA  ARG A   6       6.491 -48.380  66.318  1.00 40.53           H  
ATOM     79  C   ARG A   6       7.814 -49.589  67.406  1.00 40.53           C  
ATOM     80  CB  ARG A   6       5.838 -50.398  65.961  1.00 40.53           C  
ATOM     81  HB2 ARG A   6       5.693 -50.565  64.894  1.00 40.53           H  
ATOM     82  HB3 ARG A   6       6.131 -51.347  66.410  1.00 40.53           H  
ATOM     83  O   ARG A   6       7.564 -48.940  68.417  1.00 40.53           O  
ATOM     84  CG  ARG A   6       4.494 -49.931  66.549  1.00 40.53           C  
ATOM     85  HG2 ARG A   6       4.572 -49.870  67.635  1.00 40.53           H  
ATOM     86  HG3 ARG A   6       4.256 -48.943  66.155  1.00 40.53           H  
ATOM     87  CD  ARG A   6       3.364 -50.898  66.162  1.00 40.53           C  
ATOM     88  HD2 ARG A   6       3.362 -51.019  65.079  1.00 40.53           H  
ATOM     89  HD3 ARG A   6       3.567 -51.867  66.618  1.00 40.53           H  
ATOM     90  NE  ARG A   6       2.036 -50.414  66.596  1.00 40.53           N  
ATOM     91  HE  ARG A   6       2.007 -49.555  67.126  1.00 40.53           H  
ATOM     92  NH1 ARG A   6       0.798 -52.192  65.816  1.00 40.53           N  
ATOM     93 HH11 ARG A   6      -0.091 -52.663  65.732  1.00 40.53           H  
ATOM     94 HH12 ARG A   6       1.643 -52.657  65.516  1.00 40.53           H  
ATOM     95  NH2 ARG A   6      -0.233 -50.512  66.849  1.00 40.53           N  
ATOM     96 HH21 ARG A   6      -0.237 -49.642  67.362  1.00 40.53           H  
ATOM     97 HH22 ARG A   6      -1.105 -51.009  66.735  1.00 40.53           H  
ATOM     98  CZ  ARG A   6       0.879 -51.037  66.418  1.00 40.53           C  
ATOM     99  N   TYR A   7       8.867 -50.408  67.302  1.00 39.50           N  
ATOM    100  H   TYR A   7       9.015 -50.897  66.431  1.00 39.50           H  
ATOM    101  CA  TYR A   7       9.842 -50.622  68.382  1.00 39.50           C  
ATOM    102  HA  TYR A   7       9.322 -50.998  69.263  1.00 39.50           H  
ATOM    103  C   TYR A   7      10.541 -49.327  68.799  1.00 39.50           C  
ATOM    104  CB  TYR A   7      10.898 -51.655  67.966  1.00 39.50           C  
ATOM    105  HB2 TYR A   7      11.215 -51.476  66.938  1.00 39.50           H  
ATOM    106  HB3 TYR A   7      11.779 -51.527  68.595  1.00 39.50           H  
ATOM    107  O   TYR A   7      10.594 -49.025  69.986  1.00 39.50           O  
ATOM    108  CG  TYR A   7      10.446 -53.087  68.123  1.00 39.50           C  
ATOM    109  CD1 TYR A   7      10.444 -53.671  69.405  1.00 39.50           C  
ATOM    110  HD1 TYR A   7      10.762 -53.099  70.264  1.00 39.50           H  
ATOM    111  CD2 TYR A   7      10.048 -53.840  67.002  1.00 39.50           C  
ATOM    112  HD2 TYR A   7      10.057 -53.397  66.017  1.00 39.50           H  
ATOM    113  CE1 TYR A   7      10.050 -55.012  69.571  1.00 39.50           C  
ATOM    114  HE1 TYR A   7      10.059 -55.464  70.552  1.00 39.50           H  
ATOM    115  CE2 TYR A   7       9.650 -55.180  67.166  1.00 39.50           C  
ATOM    116  HE2 TYR A   7       9.353 -55.781  66.319  1.00 39.50           H  
ATOM    117  OH  TYR A   7       9.272 -57.063  68.586  1.00 39.50           O  
ATOM    118  HH  TYR A   7       9.375 -57.387  69.484  1.00 39.50           H  
ATOM    119  CZ  TYR A   7       9.654 -55.769  68.448  1.00 39.50           C  
ATOM    120  N   ALA A   8      11.019 -48.530  67.836  1.00 41.65           N  
ATOM    121  H   ALA A   8      11.000 -48.855  66.880  1.00 41.65           H  
ATOM    122  CA  ALA A   8      11.695 -47.268  68.139  1.00 41.65           C  
ATOM    123  HA  ALA A   8      12.565 -47.477  68.761  1.00 41.65           H  
ATOM    124  C   ALA A   8      10.794 -46.299  68.925  1.00 41.65           C  
ATOM    125  CB  ALA A   8      12.179 -46.646  66.825  1.00 41.65           C  
ATOM    126  HB1 ALA A   8      12.712 -45.719  67.037  1.00 41.65           H  
ATOM    127  HB2 ALA A   8      11.334 -46.431  66.172  1.00 41.65           H  
ATOM    128  HB3 ALA A   8      12.859 -47.332  66.320  1.00 41.65           H  
ATOM    129  O   ALA A   8      11.232 -45.716  69.913  1.00 41.65           O  
ATOM    130  N   ARG A   9       9.515 -46.171  68.537  1.00 45.75           N  
ATOM    131  H   ARG A   9       9.211 -46.693  67.727  1.00 45.75           H  
ATOM    132  CA  ARG A   9       8.542 -45.345  69.275  1.00 45.75           C  
ATOM    133  HA  ARG A   9       8.979 -44.362  69.449  1.00 45.75           H  
ATOM    134  C   ARG A   9       8.255 -45.877  70.674  1.00 45.75           C  
ATOM    135  CB  ARG A   9       7.228 -45.199  68.492  1.00 45.75           C  
ATOM    136  HB2 ARG A   9       6.394 -45.167  69.193  1.00 45.75           H  
ATOM    137  HB3 ARG A   9       7.083 -46.053  67.831  1.00 45.75           H  
ATOM    138  O   ARG A   9       8.105 -45.075  71.586  1.00 45.75           O  
ATOM    139  CG  ARG A   9       7.219 -43.890  67.696  1.00 45.75           C  
ATOM    140  HG2 ARG A   9       7.399 -43.062  68.382  1.00 45.75           H  
ATOM    141  HG3 ARG A   9       8.016 -43.900  66.952  1.00 45.75           H  
ATOM    142  CD  ARG A   9       5.869 -43.654  67.013  1.00 45.75           C  
ATOM    143  HD2 ARG A   9       5.069 -43.789  67.742  1.00 45.75           H  
ATOM    144  HD3 ARG A   9       5.849 -42.620  66.668  1.00 45.75           H  
ATOM    145  NE  ARG A   9       5.671 -44.553  65.861  1.00 45.75           N  
ATOM    146  HE  ARG A   9       6.397 -45.235  65.694  1.00 45.75           H  
ATOM    147  NH1 ARG A   9       3.733 -43.586  65.090  1.00 45.75           N  
ATOM    148 HH11 ARG A   9       3.747 -42.951  65.876  1.00 45.75           H  
ATOM    149 HH12 ARG A   9       3.014 -43.496  64.387  1.00 45.75           H  
ATOM    150  NH2 ARG A   9       4.676 -45.248  63.936  1.00 45.75           N  
ATOM    151 HH21 ARG A   9       5.449 -45.876  63.774  1.00 45.75           H  
ATOM    152 HH22 ARG A   9       3.960 -45.130  63.233  1.00 45.75           H  
ATOM    153  CZ  ARG A   9       4.696 -44.460  64.974  1.00 45.75           C  
ATOM    154  N   PHE A  10       8.174 -47.196  70.841  1.00 44.14           N  
ATOM    155  H   PHE A  10       8.292 -47.804  70.043  1.00 44.14           H  
ATOM    156  CA  PHE A  10       7.971 -47.796  72.157  1.00 44.14           C  
ATOM    157  HA  PHE A  10       7.104 -47.330  72.626  1.00 44.14           H  
ATOM    158  C   PHE A  10       9.168 -47.533  73.083  1.00 44.14           C  
ATOM    159  CB  PHE A  10       7.679 -49.292  71.992  1.00 44.14           C  
ATOM    160  HB2 PHE A  10       6.874 -49.418  71.269  1.00 44.14           H  
ATOM    161  HB3 PHE A  10       8.561 -49.795  71.595  1.00 44.14           H  
ATOM    162  O   PHE A  10       8.975 -47.115  74.217  1.00 44.14           O  
ATOM    163  CG  PHE A  10       7.265 -49.959  73.287  1.00 44.14           C  
ATOM    164  CD1 PHE A  10       8.222 -50.616  74.084  1.00 44.14           C  
ATOM    165  HD1 PHE A  10       9.256 -50.655  73.775  1.00 44.14           H  
ATOM    166  CD2 PHE A  10       5.925 -49.893  73.715  1.00 44.14           C  
ATOM    167  HD2 PHE A  10       5.188 -49.376  73.118  1.00 44.14           H  
ATOM    168  CE1 PHE A  10       7.838 -51.210  75.299  1.00 44.14           C  
ATOM    169  HE1 PHE A  10       8.573 -51.709  75.913  1.00 44.14           H  
ATOM    170  CE2 PHE A  10       5.542 -50.488  74.930  1.00 44.14           C  
ATOM    171  HE2 PHE A  10       4.516 -50.434  75.263  1.00 44.14           H  
ATOM    172  CZ  PHE A  10       6.498 -51.147  75.721  1.00 44.14           C  
ATOM    173  HZ  PHE A  10       6.206 -51.600  76.657  1.00 44.14           H  
ATOM    174  N   LEU A  11      10.398 -47.693  72.579  1.00 45.41           N  
ATOM    175  H   LEU A  11      10.483 -48.044  71.636  1.00 45.41           H  
ATOM    176  CA  LEU A  11      11.634 -47.477  73.344  1.00 45.41           C  
ATOM    177  HA  LEU A  11      11.545 -47.975  74.310  1.00 45.41           H  
ATOM    178  C   LEU A  11      11.922 -46.001  73.655  1.00 45.41           C  
ATOM    179  CB  LEU A  11      12.816 -48.078  72.563  1.00 45.41           C  
ATOM    180  HB2 LEU A  11      13.746 -47.741  73.021  1.00 45.41           H  
ATOM    181  HB3 LEU A  11      12.790 -47.683  71.547  1.00 45.41           H  
ATOM    182  O   LEU A  11      12.490 -45.705  74.701  1.00 45.41           O  
ATOM    183  CG  LEU A  11      12.837 -49.615  72.509  1.00 45.41           C  
ATOM    184  HG  LEU A  11      11.869 -49.990  72.178  1.00 45.41           H  
ATOM    185  CD1 LEU A  11      13.897 -50.068  71.504  1.00 45.41           C  
ATOM    186 HD11 LEU A  11      14.880 -49.709  71.810  1.00 45.41           H  
ATOM    187 HD12 LEU A  11      13.915 -51.157  71.455  1.00 45.41           H  
ATOM    188 HD13 LEU A  11      13.658 -49.676  70.516  1.00 45.41           H  
ATOM    189  CD2 LEU A  11      13.165 -50.233  73.870  1.00 45.41           C  
ATOM    190 HD21 LEU A  11      13.226 -51.317  73.778  1.00 45.41           H  
ATOM    191 HD22 LEU A  11      14.119 -49.853  74.236  1.00 45.41           H  
ATOM    192 HD23 LEU A  11      12.384 -49.994  74.592  1.00 45.41           H  
ATOM    193  N   ALA A  12      11.552 -45.080  72.760  1.00 45.32           N  
ATOM    194  H   ALA A  12      11.188 -45.389  71.870  1.00 45.32           H  
ATOM    195  CA  ALA A  12      11.637 -43.637  73.009  1.00 45.32           C  
ATOM    196  HA  ALA A  12      12.569 -43.421  73.531  1.00 45.32           H  
ATOM    197  C   ALA A  12      10.491 -43.117  73.895  1.00 45.32           C  
ATOM    198  CB  ALA A  12      11.656 -42.915  71.657  1.00 45.32           C  
ATOM    199  HB1 ALA A  12      12.493 -43.275  71.058  1.00 45.32           H  
ATOM    200  HB2 ALA A  12      11.771 -41.843  71.818  1.00 45.32           H  
ATOM    201  HB3 ALA A  12      10.723 -43.099  71.124  1.00 45.32           H  
ATOM    202  O   ALA A  12      10.538 -41.981  74.368  1.00 45.32           O  
ATOM    203  N   GLY A  13       9.448 -43.929  74.078  1.00 43.99           N  
ATOM    204  H   GLY A  13       9.490 -44.857  73.683  1.00 43.99           H  
ATOM    205  CA  GLY A  13       8.342 -43.643  74.972  1.00 43.99           C  
ATOM    206  HA2 GLY A  13       7.934 -42.660  74.736  1.00 43.99           H  
ATOM    207  HA3 GLY A  13       7.567 -44.394  74.819  1.00 43.99           H  
ATOM    208  C   GLY A  13       8.758 -43.667  76.448  1.00 43.99           C  
ATOM    209  O   GLY A  13       9.902 -43.974  76.790  1.00 43.99           O  
ATOM    210  N   PRO A  14       7.828 -43.329  77.352  1.00 48.47           N  
ATOM    211  CA  PRO A  14       8.090 -43.356  78.786  1.00 48.47           C  
ATOM    212  HA  PRO A  14       8.866 -42.628  79.022  1.00 48.47           H  
ATOM    213  C   PRO A  14       8.564 -44.748  79.229  1.00 48.47           C  
ATOM    214  CB  PRO A  14       6.778 -42.925  79.449  1.00 48.47           C  
ATOM    215  HB2 PRO A  14       6.582 -43.474  80.370  1.00 48.47           H  
ATOM    216  HB3 PRO A  14       6.813 -41.854  79.652  1.00 48.47           H  
ATOM    217  O   PRO A  14       7.979 -45.761  78.847  1.00 48.47           O  
ATOM    218  CG  PRO A  14       5.707 -43.200  78.392  1.00 48.47           C  
ATOM    219  HG2 PRO A  14       4.859 -42.521  78.485  1.00 48.47           H  
ATOM    220  HG3 PRO A  14       5.377 -44.235  78.474  1.00 48.47           H  
ATOM    221  CD  PRO A  14       6.440 -43.009  77.070  1.00 48.47           C  
ATOM    222  HD2 PRO A  14       6.366 -41.970  76.751  1.00 48.47           H  
ATOM    223  HD3 PRO A  14       6.015 -43.671  76.316  1.00 48.47           H  
ATOM    224  N   ARG A  15       9.632 -44.792  80.042  1.00 51.02           N  
ATOM    225  H   ARG A  15      10.062 -43.918  80.308  1.00 51.02           H  
ATOM    226  CA  ARG A  15      10.193 -46.050  80.558  1.00 51.02           C  
ATOM    227  HA  ARG A  15      10.522 -46.635  79.699  1.00 51.02           H  
ATOM    228  C   ARG A  15       9.104 -46.831  81.312  1.00 51.02           C  
ATOM    229  CB  ARG A  15      11.390 -45.805  81.494  1.00 51.02           C  
ATOM    230  HB2 ARG A  15      11.567 -46.726  82.051  1.00 51.02           H  
ATOM    231  HB3 ARG A  15      11.136 -45.027  82.214  1.00 51.02           H  
ATOM    232  O   ARG A  15       8.483 -46.250  82.205  1.00 51.02           O  
ATOM    233  CG  ARG A  15      12.694 -45.439  80.768  1.00 51.02           C  
ATOM    234  HG2 ARG A  15      12.590 -44.467  80.285  1.00 51.02           H  
ATOM    235  HG3 ARG A  15      12.910 -46.195  80.013  1.00 51.02           H  
ATOM    236  CD  ARG A  15      13.843 -45.398  81.789  1.00 51.02           C  
ATOM    237  HD2 ARG A  15      13.643 -44.612  82.517  1.00 51.02           H  
ATOM    238  HD3 ARG A  15      13.855 -46.354  82.312  1.00 51.02           H  
ATOM    239  NE  ARG A  15      15.162 -45.162  81.163  1.00 51.02           N  
ATOM    240  HE  ARG A  15      15.170 -44.665  80.284  1.00 51.02           H  
ATOM    241  NH1 ARG A  15      16.436 -46.292  82.719  1.00 51.02           N  
ATOM    242 HH11 ARG A  15      15.598 -46.506  83.240  1.00 51.02           H  
ATOM    243 HH12 ARG A  15      17.157 -46.991  82.825  1.00 51.02           H  
ATOM    244  NH2 ARG A  15      17.421 -45.416  80.933  1.00 51.02           N  
ATOM    245 HH21 ARG A  15      17.407 -44.963  80.031  1.00 51.02           H  
ATOM    246 HH22 ARG A  15      18.266 -45.841  81.286  1.00 51.02           H  
ATOM    247  CZ  ARG A  15      16.327 -45.614  81.610  1.00 51.02           C  
ATOM    248  N   PRO A  16       8.875 -48.118  81.000  1.00 50.70           N  
ATOM    249  CA  PRO A  16       7.906 -48.925  81.730  1.00 50.70           C  
ATOM    250  HA  PRO A  16       6.919 -48.470  81.637  1.00 50.70           H  
ATOM    251  C   PRO A  16       8.288 -48.979  83.213  1.00 50.70           C  
ATOM    252  CB  PRO A  16       7.887 -50.297  81.049  1.00 50.70           C  
ATOM    253  HB2 PRO A  16       7.819 -51.113  81.768  1.00 50.70           H  
ATOM    254  HB3 PRO A  16       7.049 -50.338  80.353  1.00 50.70           H  
ATOM    255  O   PRO A  16       9.458 -49.146  83.555  1.00 50.70           O  
ATOM    256  CG  PRO A  16       9.195 -50.348  80.263  1.00 50.70           C  
ATOM    257  HG2 PRO A  16       9.974 -50.786  80.888  1.00 50.70           H  
ATOM    258  HG3 PRO A  16       9.072 -50.900  79.331  1.00 50.70           H  
ATOM    259  CD  PRO A  16       9.546 -48.897  79.977  1.00 50.70           C  
ATOM    260  HD2 PRO A  16      10.628 -48.769  80.018  1.00 50.70           H  
ATOM    261  HD3 PRO A  16       9.165 -48.608  78.997  1.00 50.70           H  
ATOM    262  N   GLY A  17       7.305 -48.783  84.093  1.00 58.86           N  
ATOM    263  H   GLY A  17       6.373 -48.628  83.737  1.00 58.86           H  
ATOM    264  CA  GLY A  17       7.478 -48.946  85.536  1.00 58.86           C  
ATOM    265  HA2 GLY A  17       8.388 -48.436  85.852  1.00 58.86           H  
ATOM    266  HA3 GLY A  17       6.630 -48.498  86.054  1.00 58.86           H  
ATOM    267  C   GLY A  17       7.576 -50.421  85.937  1.00 58.86           C  
ATOM    268  O   GLY A  17       7.485 -51.317  85.098  1.00 58.86           O  
ATOM    269  N   ARG A  18       7.737 -50.692  87.238  1.00 56.76           N  
ATOM    270  H   ARG A  18       7.740 -49.917  87.886  1.00 56.76           H  
ATOM    271  CA  ARG A  18       7.721 -52.064  87.774  1.00 56.76           C  
ATOM    272  HA  ARG A  18       8.523 -52.642  87.315  1.00 56.76           H  
ATOM    273  C   ARG A  18       6.412 -52.771  87.411  1.00 56.76           C  
ATOM    274  CB  ARG A  18       7.915 -52.062  89.299  1.00 56.76           C  
ATOM    275  HB2 ARG A  18       7.496 -52.986  89.699  1.00 56.76           H  
ATOM    276  HB3 ARG A  18       7.374 -51.228  89.745  1.00 56.76           H  
ATOM    277  O   ARG A  18       5.343 -52.326  87.815  1.00 56.76           O  
ATOM    278  CG  ARG A  18       9.395 -52.012  89.691  1.00 56.76           C  
ATOM    279  HG2 ARG A  18       9.903 -52.862  89.235  1.00 56.76           H  
ATOM    280  HG3 ARG A  18       9.840 -51.083  89.334  1.00 56.76           H  
ATOM    281  CD  ARG A  18       9.549 -52.090  91.213  1.00 56.76           C  
ATOM    282  HD2 ARG A  18       8.845 -52.829  91.598  1.00 56.76           H  
ATOM    283  HD3 ARG A  18       9.302 -51.118  91.640  1.00 56.76           H  
ATOM    284  NE  ARG A  18      10.911 -52.498  91.607  1.00 56.76           N  
ATOM    285  HE  ARG A  18      11.525 -52.810  90.868  1.00 56.76           H  
ATOM    286  NH1 ARG A  18      10.666 -52.178  93.866  1.00 56.76           N  
ATOM    287 HH11 ARG A  18      11.011 -52.286  94.809  1.00 56.76           H  
ATOM    288 HH12 ARG A  18       9.736 -51.819  93.704  1.00 56.76           H  
ATOM    289  NH2 ARG A  18      12.546 -53.088  93.081  1.00 56.76           N  
ATOM    290 HH21 ARG A  18      12.880 -53.176  94.030  1.00 56.76           H  
ATOM    291 HH22 ARG A  18      13.124 -53.414  92.320  1.00 56.76           H  
ATOM    292  CZ  ARG A  18      11.367 -52.584  92.844  1.00 56.76           C  
ATOM    293  N   SER A  19       6.521 -53.884  86.691  1.00 56.76           N  
ATOM    294  H   SER A  19       7.438 -54.164  86.374  1.00 56.76           H  
ATOM    295  CA  SER A  19       5.422 -54.831  86.504  1.00 56.76           C  
ATOM    296  HA  SER A  19       4.512 -54.287  86.249  1.00 56.76           H  
ATOM    297  C   SER A  19       5.189 -55.608  87.802  1.00 56.76           C  
ATOM    298  CB  SER A  19       5.757 -55.780  85.350  1.00 56.76           C  
ATOM    299  HB2 SER A  19       6.731 -56.236  85.527  1.00 56.76           H  
ATOM    300  HB3 SER A  19       5.794 -55.216  84.417  1.00 56.76           H  
ATOM    301  O   SER A  19       6.150 -56.009  88.458  1.00 56.76           O  
ATOM    302  OG  SER A  19       4.793 -56.801  85.242  1.00 56.76           O  
ATOM    303  HG  SER A  19       5.229 -57.626  85.469  1.00 56.76           H  
ATOM    304  N   SER A  20       3.924 -55.824  88.168  1.00 63.14           N  
ATOM    305  H   SER A  20       3.175 -55.460  87.596  1.00 63.14           H  
ATOM    306  CA  SER A  20       3.536 -56.768  89.226  1.00 63.14           C  
ATOM    307  HA  SER A  20       4.182 -56.632  90.094  1.00 63.14           H  
ATOM    308  C   SER A  20       3.669 -58.224  88.776  1.00 63.14           C  
ATOM    309  CB  SER A  20       2.087 -56.508  89.649  1.00 63.14           C  
ATOM    310  HB2 SER A  20       1.758 -57.297  90.325  1.00 63.14           H  
ATOM    311  HB3 SER A  20       2.030 -55.552  90.169  1.00 63.14           H  
ATOM    312  O   SER A  20       3.858 -59.107  89.608  1.00 63.14           O  
ATOM    313  OG  SER A  20       1.248 -56.466  88.507  1.00 63.14           O  
ATOM    314  HG  SER A  20       0.333 -56.520  88.793  1.00 63.14           H  
ATOM    315  N   ALA A  21       3.592 -58.476  87.467  1.00 63.22           N  
ATOM    316  H   ALA A  21       3.435 -57.703  86.836  1.00 63.22           H  
ATOM    317  CA  ALA A  21       3.852 -59.786  86.894  1.00 63.22           C  
ATOM    318  HA  ALA A  21       3.377 -60.525  87.538  1.00 63.22           H  
ATOM    319  C   ALA A  21       5.369 -60.045  86.819  1.00 63.22           C  
ATOM    320  CB  ALA A  21       3.186 -59.882  85.516  1.00 63.22           C  
ATOM    321  HB1 ALA A  21       3.333 -60.884  85.113  1.00 63.22           H  
ATOM    322  HB2 ALA A  21       3.624 -59.161  84.827  1.00 63.22           H  
ATOM    323  HB3 ALA A  21       2.116 -59.691  85.608  1.00 63.22           H  
ATOM    324  O   ALA A  21       6.099 -59.129  86.411  1.00 63.22           O  
ATOM    325  N   PRO A  22       5.833 -61.269  87.151  1.00 66.89           N  
ATOM    326  CA  PRO A  22       7.207 -61.698  86.906  1.00 66.89           C  
ATOM    327  HA  PRO A  22       7.871 -61.165  87.586  1.00 66.89           H  
ATOM    328  C   PRO A  22       7.604 -61.424  85.454  1.00 66.89           C  
ATOM    329  CB  PRO A  22       7.244 -63.199  87.219  1.00 66.89           C  
ATOM    330  HB2 PRO A  22       8.192 -63.501  87.665  1.00 66.89           H  
ATOM    331  HB3 PRO A  22       7.046 -63.777  86.316  1.00 66.89           H  
ATOM    332  O   PRO A  22       6.806 -61.619  84.537  1.00 66.89           O  
ATOM    333  CG  PRO A  22       6.076 -63.405  88.176  1.00 66.89           C  
ATOM    334  HG2 PRO A  22       5.680 -64.419  88.120  1.00 66.89           H  
ATOM    335  HG3 PRO A  22       6.393 -63.172  89.192  1.00 66.89           H  
ATOM    336  CD  PRO A  22       5.059 -62.370  87.706  1.00 66.89           C  
ATOM    337  HD2 PRO A  22       4.427 -62.799  86.929  1.00 66.89           H  
ATOM    338  HD3 PRO A  22       4.455 -62.048  88.555  1.00 66.89           H  
ATOM    339  N   VAL A  23       8.831 -60.955  85.237  1.00 77.26           N  
ATOM    340  H   VAL A  23       9.461 -60.856  86.021  1.00 77.26           H  
ATOM    341  CA  VAL A  23       9.323 -60.591  83.903  1.00 77.26           C  
ATOM    342  HA  VAL A  23       8.509 -60.664  83.181  1.00 77.26           H  
ATOM    343  C   VAL A  23      10.401 -61.579  83.487  1.00 77.26           C  
ATOM    344  CB  VAL A  23       9.832 -59.136  83.867  1.00 77.26           C  
ATOM    345  HB  VAL A  23      10.661 -59.025  84.566  1.00 77.26           H  
ATOM    346  O   VAL A  23      11.408 -61.707  84.175  1.00 77.26           O  
ATOM    347  CG1 VAL A  23      10.324 -58.754  82.464  1.00 77.26           C  
ATOM    348 HG11 VAL A  23       9.530 -58.905  81.732  1.00 77.26           H  
ATOM    349 HG12 VAL A  23      11.186 -59.361  82.188  1.00 77.26           H  
ATOM    350 HG13 VAL A  23      10.633 -57.709  82.447  1.00 77.26           H  
ATOM    351  CG2 VAL A  23       8.728 -58.144  84.263  1.00 77.26           C  
ATOM    352 HG21 VAL A  23       9.096 -57.122  84.172  1.00 77.26           H  
ATOM    353 HG22 VAL A  23       7.855 -58.279  83.623  1.00 77.26           H  
ATOM    354 HG23 VAL A  23       8.438 -58.311  85.300  1.00 77.26           H  
ATOM    355  N   LEU A  24      10.218 -62.237  82.343  1.00 77.80           N  
ATOM    356  H   LEU A  24       9.346 -62.118  81.848  1.00 77.80           H  
ATOM    357  CA  LEU A  24      11.267 -63.012  81.684  1.00 77.80           C  
ATOM    358  HA  LEU A  24      12.006 -63.316  82.426  1.00 77.80           H  
ATOM    359  C   LEU A  24      11.954 -62.154  80.621  1.00 77.80           C  
ATOM    360  CB  LEU A  24      10.661 -64.280  81.069  1.00 77.80           C  
ATOM    361  HB2 LEU A  24       9.896 -63.986  80.351  1.00 77.80           H  
ATOM    362  HB3 LEU A  24      10.173 -64.847  81.862  1.00 77.80           H  
ATOM    363  O   LEU A  24      11.302 -61.647  79.708  1.00 77.80           O  
ATOM    364  CG  LEU A  24      11.679 -65.193  80.358  1.00 77.80           C  
ATOM    365  HG  LEU A  24      12.202 -64.624  79.589  1.00 77.80           H  
ATOM    366  CD1 LEU A  24      12.719 -65.779  81.312  1.00 77.80           C  
ATOM    367 HD11 LEU A  24      12.226 -66.232  82.172  1.00 77.80           H  
ATOM    368 HD12 LEU A  24      13.394 -64.995  81.655  1.00 77.80           H  
ATOM    369 HD13 LEU A  24      13.310 -66.536  80.797  1.00 77.80           H  
ATOM    370  CD2 LEU A  24      10.940 -66.335  79.664  1.00 77.80           C  
ATOM    371 HD21 LEU A  24      10.378 -66.909  80.401  1.00 77.80           H  
ATOM    372 HD22 LEU A  24      11.650 -66.991  79.162  1.00 77.80           H  
ATOM    373 HD23 LEU A  24      10.247 -65.927  78.928  1.00 77.80           H  
ATOM    374  N   LEU A  25      13.277 -62.047  80.700  1.00 80.59           N  
ATOM    375  H   LEU A  25      13.737 -62.482  81.486  1.00 80.59           H  
ATOM    376  CA  LEU A  25      14.118 -61.491  79.648  1.00 80.59           C  
ATOM    377  HA  LEU A  25      13.495 -60.932  78.950  1.00 80.59           H  
ATOM    378  C   LEU A  25      14.798 -62.635  78.889  1.00 80.59           C  
ATOM    379  CB  LEU A  25      15.125 -60.519  80.281  1.00 80.59           C  
ATOM    380  HB2 LEU A  25      15.754 -61.091  80.963  1.00 80.59           H  
ATOM    381  HB3 LEU A  25      14.585 -59.766  80.856  1.00 80.59           H  
ATOM    382  O   LEU A  25      15.741 -63.247  79.394  1.00 80.59           O  
ATOM    383  CG  LEU A  25      16.041 -59.819  79.266  1.00 80.59           C  
ATOM    384  HG  LEU A  25      16.558 -60.572  78.671  1.00 80.59           H  
ATOM    385  CD1 LEU A  25      15.278 -58.899  78.310  1.00 80.59           C  
ATOM    386 HD11 LEU A  25      15.982 -58.371  77.667  1.00 80.59           H  
ATOM    387 HD12 LEU A  25      14.693 -58.176  78.878  1.00 80.59           H  
ATOM    388 HD13 LEU A  25      14.615 -59.487  77.675  1.00 80.59           H  
ATOM    389  CD2 LEU A  25      17.091 -58.993  80.006  1.00 80.59           C  
ATOM    390 HD21 LEU A  25      17.711 -58.447  79.295  1.00 80.59           H  
ATOM    391 HD22 LEU A  25      17.722 -59.652  80.602  1.00 80.59           H  
ATOM    392 HD23 LEU A  25      16.602 -58.288  80.679  1.00 80.59           H  
ATOM    393  N   VAL A  26      14.336 -62.905  77.667  1.00 83.67           N  
ATOM    394  H   VAL A  26      13.551 -62.371  77.321  1.00 83.67           H  
ATOM    395  CA  VAL A  26      14.982 -63.859  76.754  1.00 83.67           C  
ATOM    396  HA  VAL A  26      15.490 -64.613  77.356  1.00 83.67           H  
ATOM    397  C   VAL A  26      16.020 -63.124  75.908  1.00 83.67           C  
ATOM    398  CB  VAL A  26      13.968 -64.605  75.867  1.00 83.67           C  
ATOM    399  HB  VAL A  26      13.501 -63.903  75.176  1.00 83.67           H  
ATOM    400  O   VAL A  26      15.684 -62.131  75.260  1.00 83.67           O  
ATOM    401  CG1 VAL A  26      14.673 -65.701  75.061  1.00 83.67           C  
ATOM    402 HG11 VAL A  26      13.945 -66.271  74.483  1.00 83.67           H  
ATOM    403 HG12 VAL A  26      15.200 -66.378  75.733  1.00 83.67           H  
ATOM    404 HG13 VAL A  26      15.388 -65.256  74.369  1.00 83.67           H  
ATOM    405  CG2 VAL A  26      12.864 -65.271  76.696  1.00 83.67           C  
ATOM    406 HG21 VAL A  26      12.259 -64.515  77.196  1.00 83.67           H  
ATOM    407 HG22 VAL A  26      13.306 -65.933  77.442  1.00 83.67           H  
ATOM    408 HG23 VAL A  26      12.211 -65.853  76.046  1.00 83.67           H  
ATOM    409  N   ARG A  27      17.274 -63.586  75.900  1.00 82.28           N  
ATOM    410  H   ARG A  27      17.479 -64.418  76.436  1.00 82.28           H  
ATOM    411  CA  ARG A  27      18.385 -62.915  75.203  1.00 82.28           C  
ATOM    412  HA  ARG A  27      17.989 -62.112  74.582  1.00 82.28           H  
ATOM    413  C   ARG A  27      19.142 -63.868  74.292  1.00 82.28           C  
ATOM    414  CB  ARG A  27      19.374 -62.315  76.206  1.00 82.28           C  
ATOM    415  HB2 ARG A  27      20.106 -61.717  75.662  1.00 82.28           H  
ATOM    416  HB3 ARG A  27      19.901 -63.138  76.688  1.00 82.28           H  
ATOM    417  O   ARG A  27      19.329 -65.028  74.632  1.00 82.28           O  
ATOM    418  CG  ARG A  27      18.709 -61.448  77.279  1.00 82.28           C  
ATOM    419  HG2 ARG A  27      18.087 -62.074  77.919  1.00 82.28           H  
ATOM    420  HG3 ARG A  27      18.091 -60.687  76.802  1.00 82.28           H  
ATOM    421  CD  ARG A  27      19.764 -60.768  78.141  1.00 82.28           C  
ATOM    422  HD2 ARG A  27      19.261 -60.161  78.895  1.00 82.28           H  
ATOM    423  HD3 ARG A  27      20.364 -60.122  77.501  1.00 82.28           H  
ATOM    424  NE  ARG A  27      20.644 -61.736  78.807  1.00 82.28           N  
ATOM    425  HE  ARG A  27      20.585 -62.708  78.540  1.00 82.28           H  
ATOM    426  NH1 ARG A  27      21.874 -60.225  80.008  1.00 82.28           N  
ATOM    427 HH11 ARG A  27      22.688 -60.005  80.564  1.00 82.28           H  
ATOM    428 HH12 ARG A  27      21.334 -59.484  79.584  1.00 82.28           H  
ATOM    429  NH2 ARG A  27      22.323 -62.442  80.107  1.00 82.28           N  
ATOM    430 HH21 ARG A  27      23.006 -62.324  80.842  1.00 82.28           H  
ATOM    431 HH22 ARG A  27      22.139 -63.360  79.728  1.00 82.28           H  
ATOM    432  CZ  ARG A  27      21.607 -61.456  79.651  1.00 82.28           C  
ATOM    433  N   ALA A  28      19.627 -63.350  73.170  1.00 78.88           N  
ATOM    434  H   ALA A  28      19.440 -62.380  72.960  1.00 78.88           H  
ATOM    435  CA  ALA A  28      20.578 -64.054  72.318  1.00 78.88           C  
ATOM    436  HA  ALA A  28      20.151 -65.008  72.007  1.00 78.88           H  
ATOM    437  C   ALA A  28      21.884 -64.354  73.079  1.00 78.88           C  
ATOM    438  CB  ALA A  28      20.810 -63.195  71.067  1.00 78.88           C  
ATOM    439  HB1 ALA A  28      21.836 -63.318  70.719  1.00 78.88           H  
ATOM    440  HB2 ALA A  28      20.127 -63.527  70.285  1.00 78.88           H  
ATOM    441  HB3 ALA A  28      20.647 -62.137  71.270  1.00 78.88           H  
ATOM    442  O   ALA A  28      22.356 -63.509  73.844  1.00 78.88           O  
ATOM    443  N   SER A  29      22.463 -65.538  72.862  1.00 85.48           N  
ATOM    444  H   SER A  29      21.962 -66.213  72.302  1.00 85.48           H  
ATOM    445  CA  SER A  29      23.766 -65.952  73.403  1.00 85.48           C  
ATOM    446  HA  SER A  29      23.942 -65.411  74.333  1.00 85.48           H  
ATOM    447  C   SER A  29      24.939 -65.634  72.472  1.00 85.48           C  
ATOM    448  CB  SER A  29      23.756 -67.444  73.741  1.00 85.48           C  
ATOM    449  HB2 SER A  29      22.945 -67.645  74.440  1.00 85.48           H  
ATOM    450  HB3 SER A  29      24.699 -67.712  74.217  1.00 85.48           H  
ATOM    451  O   SER A  29      26.090 -65.685  72.909  1.00 85.48           O  
ATOM    452  OG  SER A  29      23.575 -68.242  72.587  1.00 85.48           O  
ATOM    453  HG  SER A  29      24.249 -68.041  71.934  1.00 85.48           H  
ATOM    454  N   GLU A  30      24.660 -65.258  71.220  1.00 79.12           N  
ATOM    455  H   GLU A  30      23.697 -65.249  70.916  1.00 79.12           H  
ATOM    456  CA  GLU A  30      25.658 -64.853  70.227  1.00 79.12           C  
ATOM    457  HA  GLU A  30      26.649 -65.019  70.649  1.00 79.12           H  
ATOM    458  C   GLU A  30      25.512 -63.358  69.870  1.00 79.12           C  
ATOM    459  CB  GLU A  30      25.557 -65.744  68.981  1.00 79.12           C  
ATOM    460  HB2 GLU A  30      24.558 -65.644  68.556  1.00 79.12           H  
ATOM    461  HB3 GLU A  30      26.278 -65.399  68.239  1.00 79.12           H  
ATOM    462  O   GLU A  30      24.395 -62.864  69.689  1.00 79.12           O  
ATOM    463  CG  GLU A  30      25.842 -67.222  69.302  1.00 79.12           C  
ATOM    464  HG2 GLU A  30      26.913 -67.348  69.457  1.00 79.12           H  
ATOM    465  HG3 GLU A  30      25.344 -67.506  70.229  1.00 79.12           H  
ATOM    466  CD  GLU A  30      25.363 -68.173  68.200  1.00 79.12           C  
ATOM    467  OE1 GLU A  30      24.896 -69.273  68.578  1.00 79.12           O  
ATOM    468  OE2 GLU A  30      25.451 -67.804  67.009  1.00 79.12           O  
ATOM    469  N   PRO A  31      26.618 -62.598  69.782  1.00 69.69           N  
ATOM    470  CA  PRO A  31      26.578 -61.198  69.382  1.00 69.69           C  
ATOM    471  HA  PRO A  31      25.802 -60.675  69.941  1.00 69.69           H  
ATOM    472  C   PRO A  31      26.298 -61.051  67.883  1.00 69.69           C  
ATOM    473  CB  PRO A  31      27.946 -60.626  69.760  1.00 69.69           C  
ATOM    474  HB2 PRO A  31      28.252 -59.808  69.109  1.00 69.69           H  
ATOM    475  HB3 PRO A  31      27.931 -60.299  70.800  1.00 69.69           H  
ATOM    476  O   PRO A  31      26.651 -61.903  67.068  1.00 69.69           O  
ATOM    477  CG  PRO A  31      28.868 -61.836  69.622  1.00 69.69           C  
ATOM    478  HG2 PRO A  31      29.157 -61.955  68.578  1.00 69.69           H  
ATOM    479  HG3 PRO A  31      29.751 -61.744  70.254  1.00 69.69           H  
ATOM    480  CD  PRO A  31      27.987 -63.009  70.047  1.00 69.69           C  
ATOM    481  HD2 PRO A  31      28.108 -63.194  71.114  1.00 69.69           H  
ATOM    482  HD3 PRO A  31      28.250 -63.898  69.473  1.00 69.69           H  
ATOM    483  N   LEU A  32      25.720 -59.912  67.504  1.00 62.58           N  
ATOM    484  H   LEU A  32      25.502 -59.225  68.212  1.00 62.58           H  
ATOM    485  CA  LEU A  32      25.518 -59.560  66.102  1.00 62.58           C  
ATOM    486  HA  LEU A  32      25.391 -60.490  65.548  1.00 62.58           H  
ATOM    487  C   LEU A  32      26.779 -58.861  65.555  1.00 62.58           C  
ATOM    488  CB  LEU A  32      24.211 -58.747  65.984  1.00 62.58           C  
ATOM    489  HB2 LEU A  32      24.411 -57.679  66.070  1.00 62.58           H  
ATOM    490  HB3 LEU A  32      23.578 -59.008  66.832  1.00 62.58           H  
ATOM    491  O   LEU A  32      26.912 -57.643  65.663  1.00 62.58           O  
ATOM    492  CG  LEU A  32      23.444 -59.057  64.684  1.00 62.58           C  
ATOM    493  HG  LEU A  32      23.854 -59.942  64.197  1.00 62.58           H  
ATOM    494  CD1 LEU A  32      21.986 -59.342  65.019  1.00 62.58           C  
ATOM    495 HD11 LEU A  32      21.492 -58.432  65.357  1.00 62.58           H  
ATOM    496 HD12 LEU A  32      21.501 -59.738  64.126  1.00 62.58           H  
ATOM    497 HD13 LEU A  32      21.929 -60.119  65.781  1.00 62.58           H  
ATOM    498  CD2 LEU A  32      23.485 -57.894  63.690  1.00 62.58           C  
ATOM    499 HD21 LEU A  32      24.524 -57.679  63.442  1.00 62.58           H  
ATOM    500 HD22 LEU A  32      23.030 -57.006  64.129  1.00 62.58           H  
ATOM    501 HD23 LEU A  32      22.955 -58.174  62.780  1.00 62.58           H  
ATOM    502  N   GLY A  33      27.708 -59.638  64.988  1.00 59.97           N  
ATOM    503  H   GLY A  33      27.579 -60.636  65.077  1.00 59.97           H  
ATOM    504  CA  GLY A  33      29.000 -59.157  64.469  1.00 59.97           C  
ATOM    505  HA2 GLY A  33      28.857 -58.190  63.988  1.00 59.97           H  
ATOM    506  HA3 GLY A  33      29.363 -59.858  63.718  1.00 59.97           H  
ATOM    507  C   GLY A  33      30.098 -59.001  65.535  1.00 59.97           C  
ATOM    508  O   GLY A  33      29.916 -59.378  66.692  1.00 59.97           O  
ATOM    509  N   ASP A  34      31.252 -58.448  65.143  1.00 64.89           N  
ATOM    510  H   ASP A  34      31.372 -58.194  64.172  1.00 64.89           H  
ATOM    511  CA  ASP A  34      32.412 -58.268  66.030  1.00 64.89           C  
ATOM    512  HA  ASP A  34      32.602 -59.205  66.553  1.00 64.89           H  
ATOM    513  C   ASP A  34      32.140 -57.184  67.090  1.00 64.89           C  
ATOM    514  CB  ASP A  34      33.676 -57.921  65.214  1.00 64.89           C  
ATOM    515  HB2 ASP A  34      34.447 -57.580  65.906  1.00 64.89           H  
ATOM    516  HB3 ASP A  34      33.449 -57.095  64.539  1.00 64.89           H  
ATOM    517  O   ASP A  34      32.176 -55.982  66.808  1.00 64.89           O  
ATOM    518  CG  ASP A  34      34.264 -59.089  64.414  1.00 64.89           C  
ATOM    519  OD1 ASP A  34      34.059 -60.252  64.823  1.00 64.89           O  
ATOM    520  OD2 ASP A  34      34.935 -58.799  63.398  1.00 64.89           O  
ATOM    521  N   TRP A  35      31.871 -57.595  68.331  1.00 57.42           N  
ATOM    522  H   TRP A  35      31.795 -58.588  68.497  1.00 57.42           H  
ATOM    523  CA  TRP A  35      31.710 -56.678  69.462  1.00 57.42           C  
ATOM    524  HA  TRP A  35      31.336 -55.726  69.084  1.00 57.42           H  
ATOM    525  C   TRP A  35      33.050 -56.417  70.164  1.00 57.42           C  
ATOM    526  CB  TRP A  35      30.660 -57.213  70.437  1.00 57.42           C  
ATOM    527  HB2 TRP A  35      31.029 -58.128  70.901  1.00 57.42           H  
ATOM    528  HB3 TRP A  35      29.758 -57.465  69.879  1.00 57.42           H  
ATOM    529  O   TRP A  35      33.719 -57.349  70.605  1.00 57.42           O  
ATOM    530  CG  TRP A  35      30.288 -56.232  71.503  1.00 57.42           C  
ATOM    531  CD1 TRP A  35      30.793 -56.191  72.757  1.00 57.42           C  
ATOM    532  HD1 TRP A  35      31.540 -56.868  73.147  1.00 57.42           H  
ATOM    533  CD2 TRP A  35      29.336 -55.126  71.421  1.00 57.42           C  
ATOM    534  CE2 TRP A  35      29.293 -54.472  72.688  1.00 57.42           C  
ATOM    535  CE3 TRP A  35      28.485 -54.630  70.409  1.00 57.42           C  
ATOM    536  HE3 TRP A  35      28.479 -55.118  69.445  1.00 57.42           H  
ATOM    537  NE1 TRP A  35      30.199 -55.162  73.462  1.00 57.42           N  
ATOM    538  HE1 TRP A  35      30.368 -54.988  74.442  1.00 57.42           H  
ATOM    539  CH2 TRP A  35      27.597 -52.927  71.923  1.00 57.42           C  
ATOM    540  HH2 TRP A  35      26.915 -52.114  72.120  1.00 57.42           H  
ATOM    541  CZ2 TRP A  35      28.439 -53.392  72.948  1.00 57.42           C  
ATOM    542  HZ2 TRP A  35      28.418 -52.947  73.931  1.00 57.42           H  
ATOM    543  CZ3 TRP A  35      27.625 -53.541  70.657  1.00 57.42           C  
ATOM    544  HZ3 TRP A  35      26.959 -53.198  69.879  1.00 57.42           H  
ATOM    545  N   GLN A  36      33.438 -55.147  70.307  1.00 61.20           N  
ATOM    546  H   GLN A  36      32.828 -54.421  69.958  1.00 61.20           H  
ATOM    547  CA  GLN A  36      34.628 -54.749  71.072  1.00 61.20           C  
ATOM    548  HA  GLN A  36      35.405 -55.502  70.942  1.00 61.20           H  
ATOM    549  C   GLN A  36      34.302 -54.662  72.572  1.00 61.20           C  
ATOM    550  CB  GLN A  36      35.169 -53.404  70.555  1.00 61.20           C  
ATOM    551  HB2 GLN A  36      35.938 -53.055  71.245  1.00 61.20           H  
ATOM    552  HB3 GLN A  36      34.364 -52.669  70.544  1.00 61.20           H  
ATOM    553  O   GLN A  36      33.442 -53.873  72.961  1.00 61.20           O  
ATOM    554  CG  GLN A  36      35.794 -53.509  69.155  1.00 61.20           C  
ATOM    555  HG2 GLN A  36      36.566 -54.278  69.175  1.00 61.20           H  
ATOM    556  HG3 GLN A  36      35.035 -53.806  68.431  1.00 61.20           H  
ATOM    557  CD  GLN A  36      36.422 -52.196  68.689  1.00 61.20           C  
ATOM    558  NE2 GLN A  36      37.386 -52.250  67.795  1.00 61.20           N  
ATOM    559 HE21 GLN A  36      37.727 -53.142  67.469  1.00 61.20           H  
ATOM    560 HE22 GLN A  36      37.829 -51.369  67.575  1.00 61.20           H  
ATOM    561  OE1 GLN A  36      36.045 -51.101  69.079  1.00 61.20           O  
ATOM    562  N   GLU A  37      35.017 -55.414  73.418  1.00 60.22           N  
ATOM    563  H   GLU A  37      35.681 -56.068  73.030  1.00 60.22           H  
ATOM    564  CA  GLU A  37      34.797 -55.483  74.881  1.00 60.22           C  
ATOM    565  HA  GLU A  37      33.835 -55.956  75.082  1.00 60.22           H  
ATOM    566  C   GLU A  37      34.773 -54.117  75.586  1.00 60.22           C  
ATOM    567  CB  GLU A  37      35.908 -56.318  75.542  1.00 60.22           C  
ATOM    568  HB2 GLU A  37      36.872 -56.001  75.144  1.00 60.22           H  
ATOM    569  HB3 GLU A  37      35.901 -56.115  76.613  1.00 60.22           H  
ATOM    570  O   GLU A  37      34.005 -53.924  76.529  1.00 60.22           O  
ATOM    571  CG  GLU A  37      35.739 -57.832  75.364  1.00 60.22           C  
ATOM    572  HG2 GLU A  37      34.747 -58.114  75.719  1.00 60.22           H  
ATOM    573  HG3 GLU A  37      35.798 -58.071  74.302  1.00 60.22           H  
ATOM    574  CD  GLU A  37      36.809 -58.635  76.129  1.00 60.22           C  
ATOM    575  OE1 GLU A  37      36.504 -59.789  76.508  1.00 60.22           O  
ATOM    576  OE2 GLU A  37      37.926 -58.104  76.323  1.00 60.22           O  
ATOM    577  N   GLU A  38      35.566 -53.146  75.114  1.00 64.34           N  
ATOM    578  H   GLU A  38      36.191 -53.380  74.356  1.00 64.34           H  
ATOM    579  CA  GLU A  38      35.630 -51.780  75.662  1.00 64.34           C  
ATOM    580  HA  GLU A  38      36.002 -51.817  76.687  1.00 64.34           H  
ATOM    581  C   GLU A  38      34.262 -51.075  75.689  1.00 64.34           C  
ATOM    582  CB  GLU A  38      36.588 -50.932  74.809  1.00 64.34           C  
ATOM    583  HB2 GLU A  38      36.212 -50.933  73.786  1.00 64.34           H  
ATOM    584  HB3 GLU A  38      36.572 -49.907  75.178  1.00 64.34           H  
ATOM    585  O   GLU A  38      34.065 -50.130  76.454  1.00 64.34           O  
ATOM    586  CG  GLU A  38      38.044 -51.426  74.810  1.00 64.34           C  
ATOM    587  HG2 GLU A  38      38.061 -52.489  74.570  1.00 64.34           H  
ATOM    588  HG3 GLU A  38      38.456 -51.298  75.811  1.00 64.34           H  
ATOM    589  CD  GLU A  38      38.927 -50.686  73.788  1.00 64.34           C  
ATOM    590  OE1 GLU A  38      40.091 -51.116  73.622  1.00 64.34           O  
ATOM    591  OE2 GLU A  38      38.447 -49.706  73.172  1.00 64.34           O  
ATOM    592  N   ARG A  39      33.303 -51.524  74.864  1.00 61.61           N  
ATOM    593  H   ARG A  39      33.515 -52.343  74.312  1.00 61.61           H  
ATOM    594  CA  ARG A  39      31.951 -50.955  74.768  1.00 61.61           C  
ATOM    595  HA  ARG A  39      32.017 -49.896  75.019  1.00 61.61           H  
ATOM    596  C   ARG A  39      30.946 -51.511  75.788  1.00 61.61           C  
ATOM    597  CB  ARG A  39      31.433 -51.070  73.326  1.00 61.61           C  
ATOM    598  HB2 ARG A  39      30.392 -50.748  73.302  1.00 61.61           H  
ATOM    599  HB3 ARG A  39      31.470 -52.109  73.000  1.00 61.61           H  
ATOM    600  O   ARG A  39      29.786 -51.108  75.743  1.00 61.61           O  
ATOM    601  CG  ARG A  39      32.228 -50.184  72.357  1.00 61.61           C  
ATOM    602  HG2 ARG A  39      33.244 -50.565  72.251  1.00 61.61           H  
ATOM    603  HG3 ARG A  39      32.264 -49.167  72.748  1.00 61.61           H  
ATOM    604  CD  ARG A  39      31.533 -50.175  70.994  1.00 61.61           C  
ATOM    605  HD2 ARG A  39      30.489 -49.901  71.145  1.00 61.61           H  
ATOM    606  HD3 ARG A  39      31.575 -51.181  70.575  1.00 61.61           H  
ATOM    607  NE  ARG A  39      32.170 -49.221  70.069  1.00 61.61           N  
ATOM    608  HE  ARG A  39      33.130 -48.981  70.271  1.00 61.61           H  
ATOM    609  NH1 ARG A  39      30.431 -49.065  68.581  1.00 61.61           N  
ATOM    610 HH11 ARG A  39      30.041 -48.714  67.717  1.00 61.61           H  
ATOM    611 HH12 ARG A  39      29.948 -49.773  69.115  1.00 61.61           H  
ATOM    612  NH2 ARG A  39      32.287 -47.865  68.246  1.00 61.61           N  
ATOM    613 HH21 ARG A  39      33.238 -47.642  68.502  1.00 61.61           H  
ATOM    614 HH22 ARG A  39      31.891 -47.511  67.387  1.00 61.61           H  
ATOM    615  CZ  ARG A  39      31.627 -48.720  68.975  1.00 61.61           C  
ATOM    616  N   GLY A  40      31.357 -52.376  76.717  1.00 62.33           N  
ATOM    617  H   GLY A  40      32.308 -52.712  76.660  1.00 62.33           H  
ATOM    618  CA  GLY A  40      30.476 -52.968  77.736  1.00 62.33           C  
ATOM    619  HA2 GLY A  40      31.066 -53.191  78.625  1.00 62.33           H  
ATOM    620  HA3 GLY A  40      29.704 -52.251  78.015  1.00 62.33           H  
ATOM    621  C   GLY A  40      29.791 -54.266  77.284  1.00 62.33           C  
ATOM    622  O   GLY A  40      30.144 -54.825  76.247  1.00 62.33           O  
ATOM    623  N   ASP A  41      28.834 -54.777  78.071  1.00 66.20           N  
ATOM    624  H   ASP A  41      28.532 -54.255  78.881  1.00 66.20           H  
ATOM    625  CA  ASP A  41      28.098 -56.015  77.748  1.00 66.20           C  
ATOM    626  HA  ASP A  41      28.827 -56.775  77.467  1.00 66.20           H  
ATOM    627  C   ASP A  41      27.165 -55.790  76.544  1.00 66.20           C  
ATOM    628  CB  ASP A  41      27.337 -56.545  78.986  1.00 66.20           C  
ATOM    629  HB2 ASP A  41      28.026 -56.561  79.831  1.00 66.20           H  
ATOM    630  HB3 ASP A  41      26.528 -55.856  79.230  1.00 66.20           H  
ATOM    631  O   ASP A  41      26.344 -54.874  76.544  1.00 66.20           O  
ATOM    632  CG  ASP A  41      26.756 -57.967  78.820  1.00 66.20           C  
ATOM    633  OD1 ASP A  41      26.895 -58.553  77.721  1.00 66.20           O  
ATOM    634  OD2 ASP A  41      26.196 -58.505  79.805  1.00 66.20           O  
ATOM    635  N   TRP A  42      27.302 -56.620  75.507  1.00 71.90           N  
ATOM    636  H   TRP A  42      27.929 -57.405  75.613  1.00 71.90           H  
ATOM    637  CA  TRP A  42      26.508 -56.537  74.277  1.00 71.90           C  
ATOM    638  HA  TRP A  42      26.439 -55.494  73.968  1.00 71.90           H  
ATOM    639  C   TRP A  42      25.080 -57.058  74.453  1.00 71.90           C  
ATOM    640  CB  TRP A  42      27.220 -57.332  73.179  1.00 71.90           C  
ATOM    641  HB2 TRP A  42      26.671 -57.217  72.244  1.00 71.90           H  
ATOM    642  HB3 TRP A  42      28.209 -56.898  73.034  1.00 71.90           H  
ATOM    643  O   TRP A  42      24.209 -56.795  73.619  1.00 71.90           O  
ATOM    644  CG  TRP A  42      27.416 -58.789  73.448  1.00 71.90           C  
ATOM    645  CD1 TRP A  42      28.536 -59.361  73.942  1.00 71.90           C  
ATOM    646  HD1 TRP A  42      29.439 -58.823  74.192  1.00 71.90           H  
ATOM    647  CD2 TRP A  42      26.474 -59.873  73.223  1.00 71.90           C  
ATOM    648  CE2 TRP A  42      27.091 -61.093  73.631  1.00 71.90           C  
ATOM    649  CE3 TRP A  42      25.167 -59.934  72.700  1.00 71.90           C  
ATOM    650  HE3 TRP A  42      24.686 -59.028  72.360  1.00 71.90           H  
ATOM    651  NE1 TRP A  42      28.354 -60.726  74.042  1.00 71.90           N  
ATOM    652  HE1 TRP A  42      29.095 -61.360  74.304  1.00 71.90           H  
ATOM    653  CH2 TRP A  42      25.121 -62.335  73.044  1.00 71.90           C  
ATOM    654  HH2 TRP A  42      24.577 -63.265  72.964  1.00 71.90           H  
ATOM    655  CZ2 TRP A  42      26.430 -62.323  73.548  1.00 71.90           C  
ATOM    656  HZ2 TRP A  42      26.915 -63.247  73.823  1.00 71.90           H  
ATOM    657  CZ3 TRP A  42      24.493 -61.160  72.613  1.00 71.90           C  
ATOM    658  HZ3 TRP A  42      23.496 -61.214  72.202  1.00 71.90           H  
ATOM    659  N   ARG A  43      24.832 -57.842  75.506  1.00 73.02           N  
ATOM    660  H   ARG A  43      25.575 -57.994  76.173  1.00 73.02           H  
ATOM    661  CA  ARG A  43      23.536 -58.483  75.732  1.00 73.02           C  
ATOM    662  HA  ARG A  43      23.201 -58.911  74.787  1.00 73.02           H  
ATOM    663  C   ARG A  43      22.509 -57.451  76.175  1.00 73.02           C  
ATOM    664  CB  ARG A  43      23.676 -59.611  76.758  1.00 73.02           C  
ATOM    665  HB2 ARG A  43      24.062 -59.193  77.688  1.00 73.02           H  
ATOM    666  HB3 ARG A  43      22.697 -60.050  76.950  1.00 73.02           H  
ATOM    667  O   ARG A  43      22.802 -56.552  76.959  1.00 73.02           O  
ATOM    668  CG  ARG A  43      24.619 -60.708  76.254  1.00 73.02           C  
ATOM    669  HG2 ARG A  43      24.190 -61.188  75.374  1.00 73.02           H  
ATOM    670  HG3 ARG A  43      25.579 -60.262  75.990  1.00 73.02           H  
ATOM    671  CD  ARG A  43      24.852 -61.755  77.337  1.00 73.02           C  
ATOM    672  HD2 ARG A  43      24.797 -61.256  78.305  1.00 73.02           H  
ATOM    673  HD3 ARG A  43      24.066 -62.509  77.288  1.00 73.02           H  
ATOM    674  NE  ARG A  43      26.173 -62.382  77.167  1.00 73.02           N  
ATOM    675  HE  ARG A  43      26.459 -62.542  76.212  1.00 73.02           H  
ATOM    676  NH1 ARG A  43      26.763 -62.429  79.385  1.00 73.02           N  
ATOM    677 HH11 ARG A  43      25.937 -61.880  79.574  1.00 73.02           H  
ATOM    678 HH12 ARG A  43      27.461 -62.566  80.103  1.00 73.02           H  
ATOM    679  NH2 ARG A  43      28.211 -63.137  77.848  1.00 73.02           N  
ATOM    680 HH21 ARG A  43      28.878 -63.306  78.586  1.00 73.02           H  
ATOM    681 HH22 ARG A  43      28.454 -63.298  76.881  1.00 73.02           H  
ATOM    682  CZ  ARG A  43      27.037 -62.646  78.129  1.00 73.02           C  
ATOM    683  N   ALA A  44      21.267 -57.622  75.722  1.00 70.68           N  
ATOM    684  H   ALA A  44      21.088 -58.377  75.075  1.00 70.68           H  
ATOM    685  CA  ALA A  44      20.162 -56.777  76.163  1.00 70.68           C  
ATOM    686  HA  ALA A  44      20.375 -55.755  75.848  1.00 70.68           H  
ATOM    687  C   ALA A  44      20.044 -56.789  77.702  1.00 70.68           C  
ATOM    688  CB  ALA A  44      18.869 -57.237  75.476  1.00 70.68           C  
ATOM    689  HB1 ALA A  44      18.637 -58.262  75.766  1.00 70.68           H  
ATOM    690  HB2 ALA A  44      18.045 -56.589  75.777  1.00 70.68           H  
ATOM    691  HB3 ALA A  44      18.985 -57.183  74.393  1.00 70.68           H  
ATOM    692  O   ALA A  44      20.123 -57.846  78.333  1.00 70.68           O  
ATOM    693  N   HIS A  45      19.843 -55.617  78.306  1.00 72.55           N  
ATOM    694  H   HIS A  45      19.796 -54.780  77.744  1.00 72.55           H  
ATOM    695  CA  HIS A  45      19.645 -55.460  79.747  1.00 72.55           C  
ATOM    696  HA  HIS A  45      19.692 -56.440  80.223  1.00 72.55           H  
ATOM    697  C   HIS A  45      18.259 -54.878  80.030  1.00 72.55           C  
ATOM    698  CB  HIS A  45      20.769 -54.604  80.353  1.00 72.55           C  
ATOM    699  HB2 HIS A  45      20.778 -53.633  79.859  1.00 72.55           H  
ATOM    700  HB3 HIS A  45      21.727 -55.089  80.161  1.00 72.55           H  
ATOM    701  O   HIS A  45      17.776 -54.006  79.307  1.00 72.55           O  
ATOM    702  CG  HIS A  45      20.634 -54.384  81.845  1.00 72.55           C  
ATOM    703  CD2 HIS A  45      20.909 -53.229  82.530  1.00 72.55           C  
ATOM    704  HD2 HIS A  45      21.259 -52.300  82.103  1.00 72.55           H  
ATOM    705  ND1 HIS A  45      20.178 -55.296  82.776  1.00 72.55           N  
ATOM    706  HD1 HIS A  45      19.950 -56.267  82.617  1.00 72.55           H  
ATOM    707  CE1 HIS A  45      20.149 -54.693  83.975  1.00 72.55           C  
ATOM    708  HE1 HIS A  45      19.821 -55.152  84.896  1.00 72.55           H  
ATOM    709  NE2 HIS A  45      20.626 -53.449  83.881  1.00 72.55           N  
ATOM    710  N   TRP A  46      17.625 -55.373  81.090  1.00 71.79           N  
ATOM    711  H   TRP A  46      18.078 -56.092  81.635  1.00 71.79           H  
ATOM    712  CA  TRP A  46      16.390 -54.840  81.639  1.00 71.79           C  
ATOM    713  HA  TRP A  46      16.049 -53.997  81.038  1.00 71.79           H  
ATOM    714  C   TRP A  46      16.635 -54.345  83.070  1.00 71.79           C  
ATOM    715  CB  TRP A  46      15.334 -55.942  81.565  1.00 71.79           C  
ATOM    716  HB2 TRP A  46      15.308 -56.327  80.545  1.00 71.79           H  
ATOM    717  HB3 TRP A  46      15.616 -56.765  82.222  1.00 71.79           H  
ATOM    718  O   TRP A  46      17.028 -55.124  83.931  1.00 71.79           O  
ATOM    719  CG  TRP A  46      13.956 -55.500  81.897  1.00 71.79           C  
ATOM    720  CD1 TRP A  46      13.260 -55.823  83.005  1.00 71.79           C  
ATOM    721  HD1 TRP A  46      13.634 -56.448  83.802  1.00 71.79           H  
ATOM    722  CD2 TRP A  46      13.073 -54.677  81.087  1.00 71.79           C  
ATOM    723  CE2 TRP A  46      11.828 -54.553  81.770  1.00 71.79           C  
ATOM    724  CE3 TRP A  46      13.200 -54.047  79.832  1.00 71.79           C  
ATOM    725  HE3 TRP A  46      14.133 -54.128  79.294  1.00 71.79           H  
ATOM    726  NE1 TRP A  46      11.993 -55.284  82.925  1.00 71.79           N  
ATOM    727  HE1 TRP A  46      11.272 -55.478  83.604  1.00 71.79           H  
ATOM    728  CH2 TRP A  46      10.891 -53.277  79.951  1.00 71.79           C  
ATOM    729  HH2 TRP A  46      10.043 -52.810  79.472  1.00 71.79           H  
ATOM    730  CZ2 TRP A  46      10.746 -53.853  81.224  1.00 71.79           C  
ATOM    731  HZ2 TRP A  46       9.803 -53.806  81.748  1.00 71.79           H  
ATOM    732  CZ3 TRP A  46      12.117 -53.352  79.267  1.00 71.79           C  
ATOM    733  HZ3 TRP A  46      12.217 -52.904  78.290  1.00 71.79           H  
ATOM    734  N   ASP A  47      16.413 -53.056  83.338  1.00 70.53           N  
ATOM    735  H   ASP A  47      16.208 -52.438  82.566  1.00 70.53           H  
ATOM    736  CA  ASP A  47      16.760 -52.434  84.633  1.00 70.53           C  
ATOM    737  HA  ASP A  47      17.793 -52.678  84.881  1.00 70.53           H  
ATOM    738  C   ASP A  47      15.867 -52.915  85.805  1.00 70.53           C  
ATOM    739  CB  ASP A  47      16.633 -50.896  84.521  1.00 70.53           C  
ATOM    740  HB2 ASP A  47      16.723 -50.474  85.522  1.00 70.53           H  
ATOM    741  HB3 ASP A  47      15.632 -50.658  84.162  1.00 70.53           H  
ATOM    742  O   ASP A  47      16.231 -52.795  86.976  1.00 70.53           O  
ATOM    743  CG  ASP A  47      17.666 -50.174  83.637  1.00 70.53           C  
ATOM    744  OD1 ASP A  47      18.762 -50.722  83.420  1.00 70.53           O  
ATOM    745  OD2 ASP A  47      17.351 -49.032  83.198  1.00 70.53           O  
ATOM    746  N   LEU A  48      14.659 -53.414  85.516  1.00 69.96           N  
ATOM    747  H   LEU A  48      14.457 -53.590  84.542  1.00 69.96           H  
ATOM    748  CA  LEU A  48      13.672 -53.823  86.527  1.00 69.96           C  
ATOM    749  HA  LEU A  48      13.856 -53.247  87.434  1.00 69.96           H  
ATOM    750  C   LEU A  48      13.822 -55.309  86.892  1.00 69.96           C  
ATOM    751  CB  LEU A  48      12.259 -53.507  86.016  1.00 69.96           C  
ATOM    752  HB2 LEU A  48      12.100 -54.072  85.097  1.00 69.96           H  
ATOM    753  HB3 LEU A  48      11.523 -53.859  86.739  1.00 69.96           H  
ATOM    754  O   LEU A  48      14.393 -56.051  86.102  1.00 69.96           O  
ATOM    755  CG  LEU A  48      11.998 -52.023  85.727  1.00 69.96           C  
ATOM    756  HG  LEU A  48      12.737 -51.629  85.029  1.00 69.96           H  
ATOM    757  CD1 LEU A  48      10.624 -51.908  85.084  1.00 69.96           C  
ATOM    758 HD11 LEU A  48      10.657 -52.319  84.075  1.00 69.96           H  
ATOM    759 HD12 LEU A  48      10.343 -50.857  85.015  1.00 69.96           H  
ATOM    760 HD13 LEU A  48       9.874 -52.449  85.662  1.00 69.96           H  
ATOM    761  CD2 LEU A  48      12.028 -51.189  87.009  1.00 69.96           C  
ATOM    762 HD21 LEU A  48      13.045 -51.162  87.402  1.00 69.96           H  
ATOM    763 HD22 LEU A  48      11.726 -50.167  86.783  1.00 69.96           H  
ATOM    764 HD23 LEU A  48      11.352 -51.623  87.746  1.00 69.96           H  
ATOM    765  N   PRO A  49      13.304 -55.783  88.045  1.00 72.28           N  
ATOM    766  CA  PRO A  49      13.393 -57.194  88.432  1.00 72.28           C  
ATOM    767  HA  PRO A  49      14.432 -57.425  88.667  1.00 72.28           H  
ATOM    768  C   PRO A  49      12.901 -58.129  87.319  1.00 72.28           C  
ATOM    769  CB  PRO A  49      12.545 -57.333  89.701  1.00 72.28           C  
ATOM    770  HB2 PRO A  49      12.958 -58.077  90.382  1.00 72.28           H  
ATOM    771  HB3 PRO A  49      11.515 -57.583  89.446  1.00 72.28           H  
ATOM    772  O   PRO A  49      11.779 -57.975  86.837  1.00 72.28           O  
ATOM    773  CG  PRO A  49      12.584 -55.929  90.300  1.00 72.28           C  
ATOM    774  HG2 PRO A  49      11.717 -55.735  90.931  1.00 72.28           H  
ATOM    775  HG3 PRO A  49      13.508 -55.799  90.863  1.00 72.28           H  
ATOM    776  CD  PRO A  49      12.603 -55.026  89.068  1.00 72.28           C  
ATOM    777  HD2 PRO A  49      13.110 -54.089  89.295  1.00 72.28           H  
ATOM    778  HD3 PRO A  49      11.579 -54.843  88.742  1.00 72.28           H  
ATOM    779  N   HIS A  50      13.754 -59.061  86.902  1.00 80.04           N  
ATOM    780  H   HIS A  50      14.669 -59.134  87.325  1.00 80.04           H  
ATOM    781  CA  HIS A  50      13.473 -60.022  85.841  1.00 80.04           C  
ATOM    782  HA  HIS A  50      12.417 -60.289  85.888  1.00 80.04           H  
ATOM    783  C   HIS A  50      14.292 -61.303  86.035  1.00 80.04           C  
ATOM    784  CB  HIS A  50      13.762 -59.392  84.464  1.00 80.04           C  
ATOM    785  HB2 HIS A  50      13.474 -60.101  83.688  1.00 80.04           H  
ATOM    786  HB3 HIS A  50      13.131 -58.511  84.344  1.00 80.04           H  
ATOM    787  O   HIS A  50      15.378 -61.269  86.616  1.00 80.04           O  
ATOM    788  CG  HIS A  50      15.206 -59.005  84.235  1.00 80.04           C  
ATOM    789  CD2 HIS A  50      16.134 -59.712  83.527  1.00 80.04           C  
ATOM    790  HD2 HIS A  50      15.953 -60.664  83.051  1.00 80.04           H  
ATOM    791  ND1 HIS A  50      15.859 -57.906  84.734  1.00 80.04           N  
ATOM    792  HD1 HIS A  50      15.448 -57.162  85.281  1.00 80.04           H  
ATOM    793  CE1 HIS A  50      17.139 -57.953  84.349  1.00 80.04           C  
ATOM    794  HE1 HIS A  50      17.892 -57.226  84.615  1.00 80.04           H  
ATOM    795  NE2 HIS A  50      17.355 -59.023  83.575  1.00 80.04           N  
ATOM    796  N   THR A  51      13.787 -62.412  85.503  1.00 79.07           N  
ATOM    797  H   THR A  51      12.869 -62.360  85.086  1.00 79.07           H  
ATOM    798  CA  THR A  51      14.528 -63.663  85.309  1.00 79.07           C  
ATOM    799  HA  THR A  51      15.331 -63.715  86.045  1.00 79.07           H  
ATOM    800  C   THR A  51      15.141 -63.630  83.908  1.00 79.07           C  
ATOM    801  CB  THR A  51      13.621 -64.894  85.518  1.00 79.07           C  
ATOM    802  HB  THR A  51      12.932 -64.977  84.677  1.00 79.07           H  
ATOM    803  O   THR A  51      14.504 -63.164  82.964  1.00 79.07           O  
ATOM    804  CG2 THR A  51      14.420 -66.189  85.640  1.00 79.07           C  
ATOM    805 HG21 THR A  51      13.740 -67.014  85.853  1.00 79.07           H  
ATOM    806 HG22 THR A  51      15.138 -66.108  86.456  1.00 79.07           H  
ATOM    807 HG23 THR A  51      14.942 -66.399  84.706  1.00 79.07           H  
ATOM    808  OG1 THR A  51      12.868 -64.725  86.701  1.00 79.07           O  
ATOM    809  HG1 THR A  51      12.781 -65.535  87.209  1.00 79.07           H  
ATOM    810  N   VAL A  52      16.384 -64.081  83.747  1.00 85.26           N  
ATOM    811  H   VAL A  52      16.857 -64.499  84.536  1.00 85.26           H  
ATOM    812  CA  VAL A  52      17.080 -64.092  82.449  1.00 85.26           C  
ATOM    813  HA  VAL A  52      16.535 -63.478  81.732  1.00 85.26           H  
ATOM    814  C   VAL A  52      17.136 -65.514  81.902  1.00 85.26           C  
ATOM    815  CB  VAL A  52      18.497 -63.505  82.568  1.00 85.26           C  
ATOM    816  HB  VAL A  52      19.057 -64.069  83.314  1.00 85.26           H  
ATOM    817  O   VAL A  52      17.516 -66.430  82.628  1.00 85.26           O  
ATOM    818  CG1 VAL A  52      19.254 -63.563  81.241  1.00 85.26           C  
ATOM    819 HG11 VAL A  52      18.700 -63.040  80.462  1.00 85.26           H  
ATOM    820 HG12 VAL A  52      20.230 -63.100  81.388  1.00 85.26           H  
ATOM    821 HG13 VAL A  52      19.427 -64.594  80.935  1.00 85.26           H  
ATOM    822  CG2 VAL A  52      18.471 -62.034  82.992  1.00 85.26           C  
ATOM    823 HG21 VAL A  52      19.489 -61.660  83.112  1.00 85.26           H  
ATOM    824 HG22 VAL A  52      17.957 -61.923  83.947  1.00 85.26           H  
ATOM    825 HG23 VAL A  52      17.964 -61.441  82.230  1.00 85.26           H  
ATOM    826  N   ALA A  53      16.825 -65.685  80.618  1.00 83.73           N  
ATOM    827  H   ALA A  53      16.507 -64.884  80.092  1.00 83.73           H  
ATOM    828  CA  ALA A  53      17.102 -66.907  79.869  1.00 83.73           C  
ATOM    829  HA  ALA A  53      17.701 -67.583  80.478  1.00 83.73           H  
ATOM    830  C   ALA A  53      17.910 -66.568  78.610  1.00 83.73           C  
ATOM    831  CB  ALA A  53      15.782 -67.617  79.547  1.00 83.73           C  
ATOM    832  HB1 ALA A  53      15.136 -66.960  78.965  1.00 83.73           H  
ATOM    833  HB2 ALA A  53      15.280 -67.896  80.473  1.00 83.73           H  
ATOM    834  HB3 ALA A  53      15.988 -68.518  78.970  1.00 83.73           H  
ATOM    835  O   ALA A  53      17.429 -65.854  77.729  1.00 83.73           O  
ATOM    836  N   ASP A  54      19.137 -67.077  78.521  1.00 84.68           N  
ATOM    837  H   ASP A  54      19.479 -67.682  79.254  1.00 84.68           H  
ATOM    838  CA  ASP A  54      19.952 -66.953  77.313  1.00 84.68           C  
ATOM    839  HA  ASP A  54      19.689 -66.025  76.806  1.00 84.68           H  
ATOM    840  C   ASP A  54      19.629 -68.123  76.361  1.00 84.68           C  
ATOM    841  CB  ASP A  54      21.447 -66.845  77.668  1.00 84.68           C  
ATOM    842  HB2 ASP A  54      22.017 -66.799  76.740  1.00 84.68           H  
ATOM    843  HB3 ASP A  54      21.747 -67.749  78.199  1.00 84.68           H  
ATOM    844  O   ASP A  54      19.541 -69.277  76.787  1.00 84.68           O  
ATOM    845  CG  ASP A  54      21.814 -65.608  78.519  1.00 84.68           C  
ATOM    846  OD1 ASP A  54      21.299 -64.485  78.291  1.00 84.68           O  
ATOM    847  OD2 ASP A  54      22.657 -65.734  79.432  1.00 84.68           O  
ATOM    848  N   VAL A  55      19.426 -67.828  75.077  1.00 86.49           N  
ATOM    849  H   VAL A  55      19.530 -66.865  74.792  1.00 86.49           H  
ATOM    850  CA  VAL A  55      19.033 -68.791  74.034  1.00 86.49           C  
ATOM    851  HA  VAL A  55      19.108 -69.790  74.463  1.00 86.49           H  
ATOM    852  C   VAL A  55      19.979 -68.716  72.828  1.00 86.49           C  
ATOM    853  CB  VAL A  55      17.576 -68.590  73.576  1.00 86.49           C  
ATOM    854  HB  VAL A  55      17.377 -69.255  72.735  1.00 86.49           H  
ATOM    855  O   VAL A  55      20.524 -67.641  72.569  1.00 86.49           O  
ATOM    856  CG1 VAL A  55      16.584 -68.953  74.687  1.00 86.49           C  
ATOM    857 HG11 VAL A  55      16.739 -69.989  74.989  1.00 86.49           H  
ATOM    858 HG12 VAL A  55      16.735 -68.309  75.553  1.00 86.49           H  
ATOM    859 HG13 VAL A  55      15.561 -68.841  74.328  1.00 86.49           H  
ATOM    860  CG2 VAL A  55      17.301 -67.156  73.120  1.00 86.49           C  
ATOM    861 HG21 VAL A  55      16.267 -67.081  72.783  1.00 86.49           H  
ATOM    862 HG22 VAL A  55      17.434 -66.467  73.954  1.00 86.49           H  
ATOM    863 HG23 VAL A  55      17.967 -66.880  72.302  1.00 86.49           H  
ATOM    864  N   PRO A  56      20.166 -69.819  72.075  1.00 86.74           N  
ATOM    865  CA  PRO A  56      21.073 -69.861  70.928  1.00 86.74           C  
ATOM    866  HA  PRO A  56      22.091 -69.705  71.286  1.00 86.74           H  
ATOM    867  C   PRO A  56      20.757 -68.818  69.851  1.00 86.74           C  
ATOM    868  CB  PRO A  56      20.977 -71.278  70.358  1.00 86.74           C  
ATOM    869  HB2 PRO A  56      20.227 -71.309  69.567  1.00 86.74           H  
ATOM    870  HB3 PRO A  56      21.938 -71.629  69.984  1.00 86.74           H  
ATOM    871  O   PRO A  56      19.589 -68.493  69.609  1.00 86.74           O  
ATOM    872  CG  PRO A  56      20.484 -72.110  71.537  1.00 86.74           C  
ATOM    873  HG2 PRO A  56      19.937 -72.994  71.210  1.00 86.74           H  
ATOM    874  HG3 PRO A  56      21.331 -72.389  72.165  1.00 86.74           H  
ATOM    875  CD  PRO A  56      19.587 -71.137  72.294  1.00 86.74           C  
ATOM    876  HD2 PRO A  56      18.581 -71.162  71.876  1.00 86.74           H  
ATOM    877  HD3 PRO A  56      19.570 -71.418  73.347  1.00 86.74           H  
ATOM    878  N   GLY A  57      21.804 -68.365  69.160  1.00 79.00           N  
ATOM    879  H   GLY A  57      22.720 -68.744  69.350  1.00 79.00           H  
ATOM    880  CA  GLY A  57      21.723 -67.391  68.078  1.00 79.00           C  
ATOM    881  HA2 GLY A  57      22.490 -67.633  67.341  1.00 79.00           H  
ATOM    882  HA3 GLY A  57      20.756 -67.465  67.582  1.00 79.00           H  
ATOM    883  C   GLY A  57      21.923 -65.937  68.505  1.00 79.00           C  
ATOM    884  O   GLY A  57      22.071 -65.603  69.683  1.00 79.00           O  
ATOM    885  N   ASP A  58      21.938 -65.081  67.489  1.00 71.05           N  
ATOM    886  H   ASP A  58      21.840 -65.503  66.577  1.00 71.05           H  
ATOM    887  CA  ASP A  58      21.952 -63.622  67.550  1.00 71.05           C  
ATOM    888  HA  ASP A  58      22.429 -63.334  68.486  1.00 71.05           H  
ATOM    889  C   ASP A  58      20.527 -63.026  67.582  1.00 71.05           C  
ATOM    890  CB  ASP A  58      22.829 -63.066  66.402  1.00 71.05           C  
ATOM    891  HB2 ASP A  58      23.022 -62.012  66.598  1.00 71.05           H  
ATOM    892  HB3 ASP A  58      23.793 -63.574  66.426  1.00 71.05           H  
ATOM    893  O   ASP A  58      19.523 -63.740  67.523  1.00 71.05           O  
ATOM    894  CG  ASP A  58      22.232 -63.192  64.987  1.00 71.05           C  
ATOM    895  OD1 ASP A  58      20.986 -63.249  64.850  1.00 71.05           O  
ATOM    896  OD2 ASP A  58      22.992 -63.188  64.002  1.00 71.05           O  
ATOM    897  N   HIS A  59      20.418 -61.693  67.645  1.00 63.00           N  
ATOM    898  H   HIS A  59      21.276 -61.162  67.686  1.00 63.00           H  
ATOM    899  CA  HIS A  59      19.135 -60.974  67.710  1.00 63.00           C  
ATOM    900  HA  HIS A  59      18.662 -61.215  68.662  1.00 63.00           H  
ATOM    901  C   HIS A  59      18.123 -61.351  66.603  1.00 63.00           C  
ATOM    902  CB  HIS A  59      19.426 -59.464  67.670  1.00 63.00           C  
ATOM    903  HB2 HIS A  59      20.130 -59.214  68.463  1.00 63.00           H  
ATOM    904  HB3 HIS A  59      19.891 -59.227  66.713  1.00 63.00           H  
ATOM    905  O   HIS A  59      16.917 -61.247  66.828  1.00 63.00           O  
ATOM    906  CG  HIS A  59      18.209 -58.585  67.816  1.00 63.00           C  
ATOM    907  CD2 HIS A  59      17.575 -57.886  66.822  1.00 63.00           C  
ATOM    908  HD2 HIS A  59      17.861 -57.871  65.781  1.00 63.00           H  
ATOM    909  ND1 HIS A  59      17.517 -58.350  68.979  1.00 63.00           N  
ATOM    910  HD1 HIS A  59      17.702 -58.782  69.873  1.00 63.00           H  
ATOM    911  CE1 HIS A  59      16.492 -57.531  68.695  1.00 63.00           C  
ATOM    912  HE1 HIS A  59      15.756 -57.192  69.409  1.00 63.00           H  
ATOM    913  NE2 HIS A  59      16.488 -57.208  67.391  1.00 63.00           N  
ATOM    914  N   PHE A  60      18.569 -61.790  65.417  1.00 65.21           N  
ATOM    915  H   PHE A  60      19.552 -62.002  65.323  1.00 65.21           H  
ATOM    916  CA  PHE A  60      17.675 -62.204  64.326  1.00 65.21           C  
ATOM    917  HA  PHE A  60      16.686 -61.774  64.486  1.00 65.21           H  
ATOM    918  C   PHE A  60      17.478 -63.723  64.271  1.00 65.21           C  
ATOM    919  CB  PHE A  60      18.203 -61.688  62.978  1.00 65.21           C  
ATOM    920  HB2 PHE A  60      17.599 -62.125  62.182  1.00 65.21           H  
ATOM    921  HB3 PHE A  60      19.224 -62.045  62.842  1.00 65.21           H  
ATOM    922  O   PHE A  60      16.349 -64.201  64.132  1.00 65.21           O  
ATOM    923  CG  PHE A  60      18.162 -60.181  62.807  1.00 65.21           C  
ATOM    924  CD1 PHE A  60      16.934 -59.494  62.828  1.00 65.21           C  
ATOM    925  HD1 PHE A  60      16.015 -60.040  62.978  1.00 65.21           H  
ATOM    926  CD2 PHE A  60      19.351 -59.462  62.604  1.00 65.21           C  
ATOM    927  HD2 PHE A  60      20.282 -60.000  62.502  1.00 65.21           H  
ATOM    928  CE1 PHE A  60      16.905 -58.094  62.690  1.00 65.21           C  
ATOM    929  HE1 PHE A  60      15.963 -57.568  62.736  1.00 65.21           H  
ATOM    930  CE2 PHE A  60      19.330 -58.060  62.507  1.00 65.21           C  
ATOM    931  HE2 PHE A  60      20.255 -57.517  62.382  1.00 65.21           H  
ATOM    932  CZ  PHE A  60      18.104 -57.374  62.548  1.00 65.21           C  
ATOM    933  HZ  PHE A  60      18.087 -56.297  62.473  1.00 65.21           H  
ATOM    934  N   THR A  61      18.561 -64.490  64.365  1.00 70.08           N  
ATOM    935  H   THR A  61      19.444 -64.033  64.540  1.00 70.08           H  
ATOM    936  CA  THR A  61      18.561 -65.956  64.248  1.00 70.08           C  
ATOM    937  HA  THR A  61      18.011 -66.240  63.350  1.00 70.08           H  
ATOM    938  C   THR A  61      17.863 -66.627  65.427  1.00 70.08           C  
ATOM    939  CB  THR A  61      19.980 -66.517  64.104  1.00 70.08           C  
ATOM    940  HB  THR A  61      19.950 -67.607  64.130  1.00 70.08           H  
ATOM    941  O   THR A  61      17.220 -67.656  65.218  1.00 70.08           O  
ATOM    942  CG2 THR A  61      20.677 -66.058  62.831  1.00 70.08           C  
ATOM    943 HG21 THR A  61      20.736 -64.970  62.782  1.00 70.08           H  
ATOM    944 HG22 THR A  61      21.685 -66.470  62.808  1.00 70.08           H  
ATOM    945 HG23 THR A  61      20.120 -66.443  61.977  1.00 70.08           H  
ATOM    946  OG1 THR A  61      20.763 -66.041  65.150  1.00 70.08           O  
ATOM    947  HG1 THR A  61      20.958 -65.123  64.946  1.00 70.08           H  
ATOM    948  N   MET A  62      17.843 -66.005  66.616  1.00 74.17           N  
ATOM    949  H   MET A  62      18.459 -65.220  66.769  1.00 74.17           H  
ATOM    950  CA  MET A  62      17.052 -66.506  67.747  1.00 74.17           C  
ATOM    951  HA  MET A  62      17.417 -67.506  67.979  1.00 74.17           H  
ATOM    952  C   MET A  62      15.556 -66.626  67.401  1.00 74.17           C  
ATOM    953  CB  MET A  62      17.278 -65.660  69.014  1.00 74.17           C  
ATOM    954  HB2 MET A  62      16.861 -66.212  69.856  1.00 74.17           H  
ATOM    955  HB3 MET A  62      18.349 -65.558  69.190  1.00 74.17           H  
ATOM    956  O   MET A  62      14.895 -67.576  67.809  1.00 74.17           O  
ATOM    957  CG  MET A  62      16.633 -64.264  68.977  1.00 74.17           C  
ATOM    958  HG2 MET A  62      15.564 -64.367  68.792  1.00 74.17           H  
ATOM    959  HG3 MET A  62      17.066 -63.703  68.149  1.00 74.17           H  
ATOM    960  SD  MET A  62      16.817 -63.278  70.489  1.00 74.17           S  
ATOM    961  CE  MET A  62      15.678 -64.164  71.588  1.00 74.17           C  
ATOM    962  HE1 MET A  62      14.670 -64.139  71.173  1.00 74.17           H  
ATOM    963  HE2 MET A  62      15.678 -63.686  72.568  1.00 74.17           H  
ATOM    964  HE3 MET A  62      16.002 -65.199  71.692  1.00 74.17           H  
ATOM    965  N   MET A  63      15.019 -65.695  66.599  1.00 65.79           N  
ATOM    966  H   MET A  63      15.625 -64.965  66.255  1.00 65.79           H  
ATOM    967  CA  MET A  63      13.612 -65.702  66.176  1.00 65.79           C  
ATOM    968  HA  MET A  63      13.002 -66.141  66.965  1.00 65.79           H  
ATOM    969  C   MET A  63      13.362 -66.532  64.912  1.00 65.79           C  
ATOM    970  CB  MET A  63      13.121 -64.267  65.930  1.00 65.79           C  
ATOM    971  HB2 MET A  63      12.119 -64.316  65.506  1.00 65.79           H  
ATOM    972  HB3 MET A  63      13.774 -63.780  65.205  1.00 65.79           H  
ATOM    973  O   MET A  63      12.235 -66.970  64.695  1.00 65.79           O  
ATOM    974  CG  MET A  63      13.044 -63.419  67.203  1.00 65.79           C  
ATOM    975  HG2 MET A  63      12.515 -63.990  67.967  1.00 65.79           H  
ATOM    976  HG3 MET A  63      14.051 -63.215  67.565  1.00 65.79           H  
ATOM    977  SD  MET A  63      12.167 -61.844  66.974  1.00 65.79           S  
ATOM    978  CE  MET A  63      13.377 -60.950  65.962  1.00 65.79           C  
ATOM    979  HE1 MET A  63      13.016 -59.939  65.772  1.00 65.79           H  
ATOM    980  HE2 MET A  63      14.326 -60.894  66.495  1.00 65.79           H  
ATOM    981  HE3 MET A  63      13.527 -61.468  65.014  1.00 65.79           H  
ATOM    982  N   ARG A  64      14.375 -66.714  64.053  1.00 63.03           N  
ATOM    983  H   ARG A  64      15.270 -66.316  64.300  1.00 63.03           H  
ATOM    984  CA  ARG A  64      14.228 -67.390  62.753  1.00 63.03           C  
ATOM    985  HA  ARG A  64      13.178 -67.371  62.464  1.00 63.03           H  
ATOM    986  C   ARG A  64      14.606 -68.869  62.804  1.00 63.03           C  
ATOM    987  CB  ARG A  64      15.036 -66.635  61.689  1.00 63.03           C  
ATOM    988  HB2 ARG A  64      16.097 -66.733  61.920  1.00 63.03           H  
ATOM    989  HB3 ARG A  64      14.776 -65.577  61.724  1.00 63.03           H  
ATOM    990  O   ARG A  64      13.809 -69.707  62.398  1.00 63.03           O  
ATOM    991  CG  ARG A  64      14.751 -67.168  60.273  1.00 63.03           C  
ATOM    992  HG2 ARG A  64      14.889 -68.249  60.236  1.00 63.03           H  
ATOM    993  HG3 ARG A  64      13.715 -66.950  60.014  1.00 63.03           H  
ATOM    994  CD  ARG A  64      15.672 -66.527  59.232  1.00 63.03           C  
ATOM    995  HD2 ARG A  64      15.549 -65.445  59.282  1.00 63.03           H  
ATOM    996  HD3 ARG A  64      15.372 -66.874  58.243  1.00 63.03           H  
ATOM    997  NE  ARG A  64      17.074 -66.908  59.465  1.00 63.03           N  
ATOM    998  HE  ARG A  64      17.229 -67.827  59.854  1.00 63.03           H  
ATOM    999  NH1 ARG A  64      18.113 -64.995  58.725  1.00 63.03           N  
ATOM   1000 HH11 ARG A  64      18.971 -64.471  58.625  1.00 63.03           H  
ATOM   1001 HH12 ARG A  64      17.213 -64.624  58.455  1.00 63.03           H  
ATOM   1002  NH2 ARG A  64      19.312 -66.655  59.610  1.00 63.03           N  
ATOM   1003 HH21 ARG A  64      20.169 -66.123  59.561  1.00 63.03           H  
ATOM   1004 HH22 ARG A  64      19.317 -67.520  60.131  1.00 63.03           H  
ATOM   1005  CZ  ARG A  64      18.156 -66.185  59.264  1.00 63.03           C  
ATOM   1006  N   ASP A  65      15.804 -69.171  63.293  1.00 71.99           N  
ATOM   1007  H   ASP A  65      16.360 -68.427  63.691  1.00 71.99           H  
ATOM   1008  CA  ASP A  65      16.424 -70.497  63.204  1.00 71.99           C  
ATOM   1009  HA  ASP A  65      15.906 -71.086  62.447  1.00 71.99           H  
ATOM   1010  C   ASP A  65      16.303 -71.259  64.539  1.00 71.99           C  
ATOM   1011  CB  ASP A  65      17.891 -70.344  62.743  1.00 71.99           C  
ATOM   1012  HB2 ASP A  65      18.316 -71.337  62.598  1.00 71.99           H  
ATOM   1013  HB3 ASP A  65      18.453 -69.852  63.537  1.00 71.99           H  
ATOM   1014  O   ASP A  65      16.154 -72.481  64.548  1.00 71.99           O  
ATOM   1015  CG  ASP A  65      18.067 -69.538  61.439  1.00 71.99           C  
ATOM   1016  OD1 ASP A  65      17.171 -69.536  60.565  1.00 71.99           O  
ATOM   1017  OD2 ASP A  65      19.070 -68.804  61.294  1.00 71.99           O  
ATOM   1018  N   HIS A  66      16.279 -70.536  65.669  1.00 73.50           N  
ATOM   1019  H   HIS A  66      16.462 -69.546  65.590  1.00 73.50           H  
ATOM   1020  CA  HIS A  66      16.191 -71.101  67.026  1.00 73.50           C  
ATOM   1021  HA  HIS A  66      16.266 -72.185  66.943  1.00 73.50           H  
ATOM   1022  C   HIS A  66      14.853 -70.840  67.733  1.00 73.50           C  
ATOM   1023  CB  HIS A  66      17.388 -70.649  67.869  1.00 73.50           C  
ATOM   1024  HB2 HIS A  66      17.325 -69.575  68.038  1.00 73.50           H  
ATOM   1025  HB3 HIS A  66      17.356 -71.139  68.842  1.00 73.50           H  
ATOM   1026  O   HIS A  66      14.752 -71.000  68.952  1.00 73.50           O  
ATOM   1027  CG  HIS A  66      18.705 -70.978  67.228  1.00 73.50           C  
ATOM   1028  CD2 HIS A  66      19.580 -70.093  66.662  1.00 73.50           C  
ATOM   1029  HD2 HIS A  66      19.458 -69.021  66.609  1.00 73.50           H  
ATOM   1030  ND1 HIS A  66      19.236 -72.238  67.075  1.00 73.50           N  
ATOM   1031  HD1 HIS A  66      18.813 -73.105  67.372  1.00 73.50           H  
ATOM   1032  CE1 HIS A  66      20.411 -72.113  66.438  1.00 73.50           C  
ATOM   1033  HE1 HIS A  66      21.070 -72.926  66.173  1.00 73.50           H  
ATOM   1034  NE2 HIS A  66      20.654 -70.827  66.156  1.00 73.50           N  
ATOM   1035  N   ALA A  67      13.797 -70.517  66.979  1.00 70.38           N  
ATOM   1036  H   ALA A  67      13.944 -70.380  65.990  1.00 70.38           H  
ATOM   1037  CA  ALA A  67      12.452 -70.323  67.525  1.00 70.38           C  
ATOM   1038  HA  ALA A  67      12.478 -69.419  68.134  1.00 70.38           H  
ATOM   1039  C   ALA A  67      11.971 -71.470  68.450  1.00 70.38           C  
ATOM   1040  CB  ALA A  67      11.473 -70.079  66.369  1.00 70.38           C  
ATOM   1041  HB1 ALA A  67      10.487 -69.846  66.771  1.00 70.38           H  
ATOM   1042  HB2 ALA A  67      11.399 -70.954  65.723  1.00 70.38           H  
ATOM   1043  HB3 ALA A  67      11.815 -69.232  65.773  1.00 70.38           H  
ATOM   1044  O   ALA A  67      11.348 -71.165  69.471  1.00 70.38           O  
ATOM   1045  N   PRO A  68      12.282 -72.764  68.190  1.00 73.03           N  
ATOM   1046  CA  PRO A  68      11.947 -73.843  69.120  1.00 73.03           C  
ATOM   1047  HA  PRO A  68      10.866 -73.854  69.262  1.00 73.03           H  
ATOM   1048  C   PRO A  68      12.614 -73.703  70.497  1.00 73.03           C  
ATOM   1049  CB  PRO A  68      12.368 -75.143  68.423  1.00 73.03           C  
ATOM   1050  HB2 PRO A  68      11.688 -75.963  68.658  1.00 73.03           H  
ATOM   1051  HB3 PRO A  68      13.388 -75.409  68.700  1.00 73.03           H  
ATOM   1052  O   PRO A  68      11.949 -73.908  71.506  1.00 73.03           O  
ATOM   1053  CG  PRO A  68      12.327 -74.782  66.941  1.00 73.03           C  
ATOM   1054  HG2 PRO A  68      12.983 -75.419  66.348  1.00 73.03           H  
ATOM   1055  HG3 PRO A  68      11.301 -74.832  66.576  1.00 73.03           H  
ATOM   1056  CD  PRO A  68      12.801 -73.333  66.950  1.00 73.03           C  
ATOM   1057  HD2 PRO A  68      12.428 -72.817  66.065  1.00 73.03           H  
ATOM   1058  HD3 PRO A  68      13.891 -73.312  66.963  1.00 73.03           H  
ATOM   1059  N   ALA A  69      13.886 -73.293  70.556  1.00 78.22           N  
ATOM   1060  H   ALA A  69      14.350 -73.012  69.704  1.00 78.22           H  
ATOM   1061  CA  ALA A  69      14.612 -73.105  71.816  1.00 78.22           C  
ATOM   1062  HA  ALA A  69      14.466 -73.986  72.442  1.00 78.22           H  
ATOM   1063  C   ALA A  69      14.093 -71.888  72.601  1.00 78.22           C  
ATOM   1064  CB  ALA A  69      16.109 -72.973  71.508  1.00 78.22           C  
ATOM   1065  HB1 ALA A  69      16.457 -73.856  70.972  1.00 78.22           H  
ATOM   1066  HB2 ALA A  69      16.662 -72.891  72.444  1.00 78.22           H  
ATOM   1067  HB3 ALA A  69      16.295 -72.082  70.908  1.00 78.22           H  
ATOM   1068  O   ALA A  69      13.991 -71.936  73.824  1.00 78.22           O  
ATOM   1069  N   VAL A  70      13.698 -70.817  71.900  1.00 77.42           N  
ATOM   1070  H   VAL A  70      13.853 -70.820  70.902  1.00 77.42           H  
ATOM   1071  CA  VAL A  70      12.996 -69.672  72.508  1.00 77.42           C  
ATOM   1072  HA  VAL A  70      13.611 -69.262  73.309  1.00 77.42           H  
ATOM   1073  C   VAL A  70      11.676 -70.124  73.134  1.00 77.42           C  
ATOM   1074  CB  VAL A  70      12.729 -68.561  71.473  1.00 77.42           C  
ATOM   1075  HB  VAL A  70      12.158 -68.972  70.641  1.00 77.42           H  
ATOM   1076  O   VAL A  70      11.401 -69.801  74.288  1.00 77.42           O  
ATOM   1077  CG1 VAL A  70      11.930 -67.392  72.070  1.00 77.42           C  
ATOM   1078 HG11 VAL A  70      11.842 -66.590  71.337  1.00 77.42           H  
ATOM   1079 HG12 VAL A  70      12.428 -67.013  72.962  1.00 77.42           H  
ATOM   1080 HG13 VAL A  70      10.924 -67.717  72.336  1.00 77.42           H  
ATOM   1081  CG2 VAL A  70      14.026 -67.976  70.916  1.00 77.42           C  
ATOM   1082 HG21 VAL A  70      13.793 -67.265  70.123  1.00 77.42           H  
ATOM   1083 HG22 VAL A  70      14.664 -68.756  70.501  1.00 77.42           H  
ATOM   1084 HG23 VAL A  70      14.553 -67.450  71.712  1.00 77.42           H  
ATOM   1085  N   ALA A  71      10.867 -70.889  72.396  1.00 71.34           N  
ATOM   1086  H   ALA A  71      11.144 -71.127  71.454  1.00 71.34           H  
ATOM   1087  CA  ALA A  71       9.594 -71.402  72.894  1.00 71.34           C  
ATOM   1088  HA  ALA A  71       8.986 -70.560  73.226  1.00 71.34           H  
ATOM   1089  C   ALA A  71       9.785 -72.331  74.102  1.00 71.34           C  
ATOM   1090  CB  ALA A  71       8.863 -72.107  71.746  1.00 71.34           C  
ATOM   1091  HB1 ALA A  71       7.895 -72.465  72.097  1.00 71.34           H  
ATOM   1092  HB2 ALA A  71       9.448 -72.956  71.393  1.00 71.34           H  
ATOM   1093  HB3 ALA A  71       8.709 -71.410  70.922  1.00 71.34           H  
ATOM   1094  O   ALA A  71       9.033 -72.233  75.068  1.00 71.34           O  
ATOM   1095  N   GLU A  72      10.805 -73.189  74.079  1.00 73.92           N  
ATOM   1096  H   GLU A  72      11.356 -73.265  73.236  1.00 73.92           H  
ATOM   1097  CA  GLU A  72      11.132 -74.094  75.181  1.00 73.92           C  
ATOM   1098  HA  GLU A  72      10.228 -74.637  75.457  1.00 73.92           H  
ATOM   1099  C   GLU A  72      11.605 -73.332  76.431  1.00 73.92           C  
ATOM   1100  CB  GLU A  72      12.163 -75.116  74.680  1.00 73.92           C  
ATOM   1101  HB2 GLU A  72      13.146 -74.648  74.632  1.00 73.92           H  
ATOM   1102  HB3 GLU A  72      11.878 -75.428  73.675  1.00 73.92           H  
ATOM   1103  O   GLU A  72      11.150 -73.633  77.533  1.00 73.92           O  
ATOM   1104  CG  GLU A  72      12.217 -76.380  75.546  1.00 73.92           C  
ATOM   1105  HG2 GLU A  72      11.205 -76.769  75.656  1.00 73.92           H  
ATOM   1106  HG3 GLU A  72      12.586 -76.115  76.537  1.00 73.92           H  
ATOM   1107  CD  GLU A  72      13.118 -77.472  74.941  1.00 73.92           C  
ATOM   1108  OE1 GLU A  72      12.871 -78.658  75.258  1.00 73.92           O  
ATOM   1109  OE2 GLU A  72      14.045 -77.125  74.172  1.00 73.92           O  
ATOM   1110  N   ALA A  73      12.420 -72.281  76.275  1.00 77.71           N  
ATOM   1111  H   ALA A  73      12.797 -72.095  75.357  1.00 77.71           H  
ATOM   1112  CA  ALA A  73      12.828 -71.407  77.378  1.00 77.71           C  
ATOM   1113  HA  ALA A  73      13.280 -72.020  78.158  1.00 77.71           H  
ATOM   1114  C   ALA A  73      11.632 -70.669  78.006  1.00 77.71           C  
ATOM   1115  CB  ALA A  73      13.886 -70.423  76.863  1.00 77.71           C  
ATOM   1116  HB1 ALA A  73      14.741 -70.974  76.472  1.00 77.71           H  
ATOM   1117  HB2 ALA A  73      14.221 -69.784  77.680  1.00 77.71           H  
ATOM   1118  HB3 ALA A  73      13.471 -69.801  76.069  1.00 77.71           H  
ATOM   1119  O   ALA A  73      11.498 -70.626  79.231  1.00 77.71           O  
ATOM   1120  N   VAL A  74      10.725 -70.142  77.176  1.00 69.49           N  
ATOM   1121  H   VAL A  74      10.903 -70.199  76.183  1.00 69.49           H  
ATOM   1122  CA  VAL A  74       9.498 -69.478  77.641  1.00 69.49           C  
ATOM   1123  HA  VAL A  74       9.771 -68.731  78.387  1.00 69.49           H  
ATOM   1124  C   VAL A  74       8.566 -70.473  78.341  1.00 69.49           C  
ATOM   1125  CB  VAL A  74       8.793 -68.751  76.478  1.00 69.49           C  
ATOM   1126  HB  VAL A  74       8.642 -69.451  75.656  1.00 69.49           H  
ATOM   1127  O   VAL A  74       8.087 -70.186  79.434  1.00 69.49           O  
ATOM   1128  CG1 VAL A  74       7.428 -68.180  76.885  1.00 69.49           C  
ATOM   1129 HG11 VAL A  74       7.010 -67.596  76.065  1.00 69.49           H  
ATOM   1130 HG12 VAL A  74       6.734 -68.991  77.108  1.00 69.49           H  
ATOM   1131 HG13 VAL A  74       7.534 -67.545  77.764  1.00 69.49           H  
ATOM   1132  CG2 VAL A  74       9.635 -67.570  75.973  1.00 69.49           C  
ATOM   1133 HG21 VAL A  74      10.644 -67.897  75.719  1.00 69.49           H  
ATOM   1134 HG22 VAL A  74       9.176 -67.144  75.081  1.00 69.49           H  
ATOM   1135 HG23 VAL A  74       9.705 -66.803  76.745  1.00 69.49           H  
ATOM   1136  N   LEU A  75       8.331 -71.658  77.765  1.00 68.17           N  
ATOM   1137  H   LEU A  75       8.761 -71.849  76.871  1.00 68.17           H  
ATOM   1138  CA  LEU A  75       7.476 -72.695  78.357  1.00 68.17           C  
ATOM   1139  HA  LEU A  75       6.515 -72.251  78.620  1.00 68.17           H  
ATOM   1140  C   LEU A  75       8.057 -73.261  79.655  1.00 68.17           C  
ATOM   1141  CB  LEU A  75       7.256 -73.832  77.342  1.00 68.17           C  
ATOM   1142  HB2 LEU A  75       8.217 -74.082  76.891  1.00 68.17           H  
ATOM   1143  HB3 LEU A  75       6.909 -74.719  77.872  1.00 68.17           H  
ATOM   1144  O   LEU A  75       7.308 -73.495  80.601  1.00 68.17           O  
ATOM   1145  CG  LEU A  75       6.238 -73.505  76.236  1.00 68.17           C  
ATOM   1146  HG  LEU A  75       6.456 -72.528  75.804  1.00 68.17           H  
ATOM   1147  CD1 LEU A  75       6.322 -74.559  75.132  1.00 68.17           C  
ATOM   1148 HD11 LEU A  75       7.324 -74.551  74.702  1.00 68.17           H  
ATOM   1149 HD12 LEU A  75       6.113 -75.549  75.537  1.00 68.17           H  
ATOM   1150 HD13 LEU A  75       5.606 -74.326  74.343  1.00 68.17           H  
ATOM   1151  CD2 LEU A  75       4.801 -73.499  76.772  1.00 68.17           C  
ATOM   1152 HD21 LEU A  75       4.109 -73.308  75.952  1.00 68.17           H  
ATOM   1153 HD22 LEU A  75       4.567 -74.461  77.226  1.00 68.17           H  
ATOM   1154 HD23 LEU A  75       4.680 -72.709  77.513  1.00 68.17           H  
ATOM   1155  N   SER A  76       9.375 -73.452  79.724  1.00 67.50           N  
ATOM   1156  H   SER A  76       9.930 -73.284  78.897  1.00 67.50           H  
ATOM   1157  CA  SER A  76      10.062 -73.913  80.931  1.00 67.50           C  
ATOM   1158  HA  SER A  76       9.587 -74.828  81.283  1.00 67.50           H  
ATOM   1159  C   SER A  76       9.962 -72.877  82.051  1.00 67.50           C  
ATOM   1160  CB  SER A  76      11.521 -74.235  80.602  1.00 67.50           C  
ATOM   1161  HB2 SER A  76      11.552 -74.933  79.765  1.00 67.50           H  
ATOM   1162  HB3 SER A  76      12.049 -73.324  80.322  1.00 67.50           H  
ATOM   1163  O   SER A  76       9.635 -73.232  83.182  1.00 67.50           O  
ATOM   1164  OG  SER A  76      12.152 -74.835  81.715  1.00 67.50           O  
ATOM   1165  HG  SER A  76      13.065 -75.013  81.479  1.00 67.50           H  
ATOM   1166  N   TRP A  77      10.127 -71.586  81.745  1.00 66.34           N  
ATOM   1167  H   TRP A  77      10.394 -71.332  80.804  1.00 66.34           H  
ATOM   1168  CA  TRP A  77       9.960 -70.512  82.729  1.00 66.34           C  
ATOM   1169  HA  TRP A  77      10.552 -70.741  83.615  1.00 66.34           H  
ATOM   1170  C   TRP A  77       8.504 -70.356  83.192  1.00 66.34           C  
ATOM   1171  CB  TRP A  77      10.500 -69.209  82.150  1.00 66.34           C  
ATOM   1172  HB2 TRP A  77       9.980 -68.997  81.216  1.00 66.34           H  
ATOM   1173  HB3 TRP A  77      11.560 -69.330  81.925  1.00 66.34           H  
ATOM   1174  O   TRP A  77       8.242 -70.296  84.392  1.00 66.34           O  
ATOM   1175  CG  TRP A  77      10.337 -68.043  83.071  1.00 66.34           C  
ATOM   1176  CD1 TRP A  77      11.125 -67.753  84.133  1.00 66.34           C  
ATOM   1177  HD1 TRP A  77      11.978 -68.334  84.450  1.00 66.34           H  
ATOM   1178  CD2 TRP A  77       9.282 -67.037  83.069  1.00 66.34           C  
ATOM   1179  CE2 TRP A  77       9.534 -66.125  84.137  1.00 66.34           C  
ATOM   1180  CE3 TRP A  77       8.146 -66.798  82.264  1.00 66.34           C  
ATOM   1181  HE3 TRP A  77       7.927 -67.475  81.452  1.00 66.34           H  
ATOM   1182  NE1 TRP A  77      10.656 -66.616  84.764  1.00 66.34           N  
ATOM   1183  HE1 TRP A  77      11.043 -66.246  85.620  1.00 66.34           H  
ATOM   1184  CH2 TRP A  77       7.599 -64.798  83.553  1.00 66.34           C  
ATOM   1185  HH2 TRP A  77       6.949 -63.954  83.731  1.00 66.34           H  
ATOM   1186  CZ2 TRP A  77       8.721 -65.012  84.373  1.00 66.34           C  
ATOM   1187  HZ2 TRP A  77       8.962 -64.342  85.185  1.00 66.34           H  
ATOM   1188  CZ3 TRP A  77       7.311 -65.690  82.505  1.00 66.34           C  
ATOM   1189  HZ3 TRP A  77       6.445 -65.521  81.883  1.00 66.34           H  
ATOM   1190  N   LEU A  78       7.541 -70.394  82.263  1.00 56.82           N  
ATOM   1191  H   LEU A  78       7.813 -70.425  81.290  1.00 56.82           H  
ATOM   1192  CA  LEU A  78       6.111 -70.436  82.598  1.00 56.82           C  
ATOM   1193  HA  LEU A  78       5.859 -69.563  83.200  1.00 56.82           H  
ATOM   1194  C   LEU A  78       5.761 -71.675  83.444  1.00 56.82           C  
ATOM   1195  CB  LEU A  78       5.276 -70.440  81.302  1.00 56.82           C  
ATOM   1196  HB2 LEU A  78       5.672 -71.213  80.643  1.00 56.82           H  
ATOM   1197  HB3 LEU A  78       4.253 -70.722  81.552  1.00 56.82           H  
ATOM   1198  O   LEU A  78       4.882 -71.620  84.303  1.00 56.82           O  
ATOM   1199  CG  LEU A  78       5.225 -69.106  80.535  1.00 56.82           C  
ATOM   1200  HG  LEU A  78       6.233 -68.741  80.343  1.00 56.82           H  
ATOM   1201  CD1 LEU A  78       4.519 -69.322  79.194  1.00 56.82           C  
ATOM   1202 HD11 LEU A  78       5.062 -70.067  78.614  1.00 56.82           H  
ATOM   1203 HD12 LEU A  78       4.504 -68.386  78.634  1.00 56.82           H  
ATOM   1204 HD13 LEU A  78       3.496 -69.662  79.358  1.00 56.82           H  
ATOM   1205  CD2 LEU A  78       4.462 -68.028  81.307  1.00 56.82           C  
ATOM   1206 HD21 LEU A  78       4.391 -67.124  80.703  1.00 56.82           H  
ATOM   1207 HD22 LEU A  78       5.001 -67.780  82.221  1.00 56.82           H  
ATOM   1208 HD23 LEU A  78       3.461 -68.376  81.559  1.00 56.82           H  
ATOM   1209  N   GLY A  79       6.441 -72.797  83.206  1.00 52.27           N  
ATOM   1210  H   GLY A  79       7.092 -72.800  82.433  1.00 52.27           H  
ATOM   1211  CA  GLY A  79       6.257 -74.045  83.941  1.00 52.27           C  
ATOM   1212  HA2 GLY A  79       6.705 -74.849  83.357  1.00 52.27           H  
ATOM   1213  HA3 GLY A  79       5.192 -74.246  84.056  1.00 52.27           H  
ATOM   1214  C   GLY A  79       6.905 -74.068  85.325  1.00 52.27           C  
ATOM   1215  O   GLY A  79       6.371 -74.717  86.219  1.00 52.27           O  
ATOM   1216  N   THR A  80       8.036 -73.387  85.505  1.00 45.86           N  
ATOM   1217  H   THR A  80       8.417 -72.884  84.716  1.00 45.86           H  
ATOM   1218  CA  THR A  80       8.806 -73.389  86.758  1.00 45.86           C  
ATOM   1219  HA  THR A  80       8.583 -74.304  87.307  1.00 45.86           H  
ATOM   1220  C   THR A  80       8.410 -72.250  87.685  1.00 45.86           C  
ATOM   1221  CB  THR A  80      10.325 -73.368  86.520  1.00 45.86           C  
ATOM   1222  HB  THR A  80      10.824 -73.093  87.449  1.00 45.86           H  
ATOM   1223  O   THR A  80       7.936 -72.512  88.786  1.00 45.86           O  
ATOM   1224  CG2 THR A  80      10.859 -74.733  86.086  1.00 45.86           C  
ATOM   1225 HG21 THR A  80      10.431 -75.030  85.129  1.00 45.86           H  
ATOM   1226 HG22 THR A  80      10.604 -75.481  86.837  1.00 45.86           H  
ATOM   1227 HG23 THR A  80      11.944 -74.688  85.994  1.00 45.86           H  
ATOM   1228  OG1 THR A  80      10.669 -72.430  85.528  1.00 45.86           O  
ATOM   1229  HG1 THR A  80      10.335 -72.765  84.692  1.00 45.86           H  
ATOM   1230  N   GLU A  81       8.590 -70.995  87.271  1.00 39.29           N  
ATOM   1231  H   GLU A  81       8.959 -70.827  86.346  1.00 39.29           H  
ATOM   1232  CA  GLU A  81       8.369 -69.853  88.164  1.00 39.29           C  
ATOM   1233  HA  GLU A  81       8.739 -70.106  89.158  1.00 39.29           H  
ATOM   1234  C   GLU A  81       6.888 -69.540  88.368  1.00 39.29           C  
ATOM   1235  CB  GLU A  81       9.111 -68.600  87.676  1.00 39.29           C  
ATOM   1236  HB2 GLU A  81       9.139 -68.566  86.587  1.00 39.29           H  
ATOM   1237  HB3 GLU A  81       8.531 -67.742  88.015  1.00 39.29           H  
ATOM   1238  O   GLU A  81       6.442 -69.407  89.505  1.00 39.29           O  
ATOM   1239  CG  GLU A  81      10.539 -68.521  88.250  1.00 39.29           C  
ATOM   1240  HG2 GLU A  81      11.210 -69.055  87.578  1.00 39.29           H  
ATOM   1241  HG3 GLU A  81      10.575 -69.024  89.217  1.00 39.29           H  
ATOM   1242  CD  GLU A  81      11.036 -67.082  88.467  1.00 39.29           C  
ATOM   1243  OE1 GLU A  81      12.270 -66.882  88.389  1.00 39.29           O  
ATOM   1244  OE2 GLU A  81      10.208 -66.167  88.664  1.00 39.29           O  
ATOM   1245  N   VAL A  82       6.097 -69.449  87.292  1.00 33.11           N  
ATOM   1246  H   VAL A  82       6.513 -69.563  86.379  1.00 33.11           H  
ATOM   1247  CA  VAL A  82       4.682 -69.051  87.424  1.00 33.11           C  
ATOM   1248  HA  VAL A  82       4.631 -68.181  88.079  1.00 33.11           H  
ATOM   1249  C   VAL A  82       3.854 -70.148  88.090  1.00 33.11           C  
ATOM   1250  CB  VAL A  82       4.065 -68.660  86.068  1.00 33.11           C  
ATOM   1251  HB  VAL A  82       4.104 -69.514  85.392  1.00 33.11           H  
ATOM   1252  O   VAL A  82       2.996 -69.869  88.923  1.00 33.11           O  
ATOM   1253  CG1 VAL A  82       2.597 -68.235  86.206  1.00 33.11           C  
ATOM   1254 HG11 VAL A  82       2.511 -67.424  86.930  1.00 33.11           H  
ATOM   1255 HG12 VAL A  82       2.216 -67.897  85.242  1.00 33.11           H  
ATOM   1256 HG13 VAL A  82       1.984 -69.074  86.536  1.00 33.11           H  
ATOM   1257  CG2 VAL A  82       4.834 -67.501  85.422  1.00 33.11           C  
ATOM   1258 HG21 VAL A  82       5.858 -67.801  85.199  1.00 33.11           H  
ATOM   1259 HG22 VAL A  82       4.857 -66.646  86.097  1.00 33.11           H  
ATOM   1260 HG23 VAL A  82       4.354 -67.207  84.489  1.00 33.11           H  
ATOM   1261  N   ARG A  83       4.096 -71.411  87.731  1.00 30.57           N  
ATOM   1262  H   ARG A  83       4.835 -71.573  87.062  1.00 30.57           H  
ATOM   1263  CA  ARG A  83       3.347 -72.559  88.264  1.00 30.57           C  
ATOM   1264  HA  ARG A  83       2.314 -72.252  88.429  1.00 30.57           H  
ATOM   1265  C   ARG A  83       3.807 -73.031  89.646  1.00 30.57           C  
ATOM   1266  CB  ARG A  83       3.373 -73.702  87.237  1.00 30.57           C  
ATOM   1267  HB2 ARG A  83       4.270 -73.611  86.624  1.00 30.57           H  
ATOM   1268  HB3 ARG A  83       3.409 -74.666  87.744  1.00 30.57           H  
ATOM   1269  O   ARG A  83       3.253 -74.018  90.118  1.00 30.57           O  
ATOM   1270  CG  ARG A  83       2.153 -73.684  86.318  1.00 30.57           C  
ATOM   1271  HG2 ARG A  83       1.244 -73.698  86.918  1.00 30.57           H  
ATOM   1272  HG3 ARG A  83       2.173 -72.785  85.702  1.00 30.57           H  
ATOM   1273  CD  ARG A  83       2.197 -74.931  85.433  1.00 30.57           C  
ATOM   1274  HD2 ARG A  83       2.224 -75.807  86.082  1.00 30.57           H  
ATOM   1275  HD3 ARG A  83       3.110 -74.907  84.838  1.00 30.57           H  
ATOM   1276  NE  ARG A  83       1.026 -75.001  84.542  1.00 30.57           N  
ATOM   1277  HE  ARG A  83       0.514 -74.140  84.414  1.00 30.57           H  
ATOM   1278  NH1 ARG A  83       1.214 -77.221  83.998  1.00 30.57           N  
ATOM   1279 HH11 ARG A  83       0.887 -78.037  83.501  1.00 30.57           H  
ATOM   1280 HH12 ARG A  83       2.033 -77.268  84.588  1.00 30.57           H  
ATOM   1281  NH2 ARG A  83      -0.447 -76.005  83.128  1.00 30.57           N  
ATOM   1282 HH21 ARG A  83      -0.940 -75.129  83.034  1.00 30.57           H  
ATOM   1283 HH22 ARG A  83      -0.770 -76.825  82.634  1.00 30.57           H  
ATOM   1284  CZ  ARG A  83       0.604 -76.072  83.897  1.00 30.57           C  
ATOM   1285  N   GLY A  84       4.785 -72.365  90.266  1.00 26.86           N  
ATOM   1286  H   GLY A  84       5.148 -71.537  89.815  1.00 26.86           H  
ATOM   1287  CA  GLY A  84       5.505 -72.848  91.446  1.00 26.86           C  
ATOM   1288  HA2 GLY A  84       6.191 -72.069  91.780  1.00 26.86           H  
ATOM   1289  HA3 GLY A  84       6.104 -73.712  91.160  1.00 26.86           H  
ATOM   1290  C   GLY A  84       4.620 -73.261  92.626  1.00 26.86           C  
ATOM   1291  O   GLY A  84       4.259 -74.426  92.775  1.00 26.86           O  
ATOM   1292  N   GLU A  85       4.311 -72.325  93.518  1.00 27.52           N  
ATOM   1293  H   GLU A  85       4.635 -71.379  93.376  1.00 27.52           H  
ATOM   1294  CA  GLU A  85       3.544 -72.617  94.734  1.00 27.52           C  
ATOM   1295  HA  GLU A  85       3.761 -73.636  95.055  1.00 27.52           H  
ATOM   1296  C   GLU A  85       2.036 -72.570  94.477  1.00 27.52           C  
ATOM   1297  CB  GLU A  85       3.941 -71.689  95.892  1.00 27.52           C  
ATOM   1298  HB2 GLU A  85       3.257 -71.862  96.723  1.00 27.52           H  
ATOM   1299  HB3 GLU A  85       3.846 -70.653  95.567  1.00 27.52           H  
ATOM   1300  O   GLU A  85       1.298 -71.943  95.230  1.00 27.52           O  
ATOM   1301  CG  GLU A  85       5.352 -71.935  96.433  1.00 27.52           C  
ATOM   1302  HG2 GLU A  85       6.079 -71.678  95.663  1.00 27.52           H  
ATOM   1303  HG3 GLU A  85       5.456 -72.996  96.661  1.00 27.52           H  
ATOM   1304  CD  GLU A  85       5.630 -71.110  97.702  1.00 27.52           C  
ATOM   1305  OE1 GLU A  85       6.608 -71.458  98.402  1.00 27.52           O  
ATOM   1306  OE2 GLU A  85       4.881 -70.143  97.974  1.00 27.52           O  
ATOM   1307  N   ALA A  86       1.531 -73.208  93.418  1.00 27.63           N  
ATOM   1308  H   ALA A  86       2.154 -73.739  92.826  1.00 27.63           H  
ATOM   1309  CA  ALA A  86       0.100 -73.493  93.401  1.00 27.63           C  
ATOM   1310  HA  ALA A  86      -0.450 -72.569  93.576  1.00 27.63           H  
ATOM   1311  C   ALA A  86      -0.152 -74.489  94.548  1.00 27.63           C  
ATOM   1312  CB  ALA A  86      -0.320 -74.016  92.026  1.00 27.63           C  
ATOM   1313  HB1 ALA A  86      -0.115 -73.258  91.269  1.00 27.63           H  
ATOM   1314  HB2 ALA A  86       0.241 -74.919  91.786  1.00 27.63           H  
ATOM   1315  HB3 ALA A  86      -1.386 -74.242  92.032  1.00 27.63           H  
ATOM   1316  O   ALA A  86       0.290 -75.640  94.442  1.00 27.63           O  
ATOM   1317  N   PRO A  87      -0.786 -74.084  95.670  1.00 25.55           N  
ATOM   1318  CA  PRO A  87      -0.930 -74.969  96.812  1.00 25.55           C  
ATOM   1319  HA  PRO A  87       0.057 -75.275  97.158  1.00 25.55           H  
ATOM   1320  C   PRO A  87      -1.733 -76.175  96.343  1.00 25.55           C  
ATOM   1321  CB  PRO A  87      -1.647 -74.177  97.913  1.00 25.55           C  
ATOM   1322  HB2 PRO A  87      -1.122 -74.264  98.864  1.00 25.55           H  
ATOM   1323  HB3 PRO A  87      -2.676 -74.518  98.022  1.00 25.55           H  
ATOM   1324  O   PRO A  87      -2.767 -76.023  95.687  1.00 25.55           O  
ATOM   1325  CG  PRO A  87      -1.638 -72.730  97.418  1.00 25.55           C  
ATOM   1326  HG2 PRO A  87      -0.758 -72.215  97.802  1.00 25.55           H  
ATOM   1327  HG3 PRO A  87      -2.546 -72.201  97.707  1.00 25.55           H  
ATOM   1328  CD  PRO A  87      -1.526 -72.854  95.903  1.00 25.55           C  
ATOM   1329  HD2 PRO A  87      -2.522 -72.960  95.473  1.00 25.55           H  
ATOM   1330  HD3 PRO A  87      -1.046 -71.965  95.494  1.00 25.55           H  
ATOM   1331  N   SER A  88      -1.244 -77.383  96.615  1.00 25.86           N  
ATOM   1332  H   SER A  88      -0.364 -77.464  97.104  1.00 25.86           H  
ATOM   1333  CA  SER A  88      -1.930 -78.574  96.125  1.00 25.86           C  
ATOM   1334  HA  SER A  88      -2.029 -78.472  95.044  1.00 25.86           H  
ATOM   1335  C   SER A  88      -3.333 -78.619  96.742  1.00 25.86           C  
ATOM   1336  CB  SER A  88      -1.104 -79.841  96.393  1.00 25.86           C  
ATOM   1337  HB2 SER A  88      -0.072 -79.574  96.620  1.00 25.86           H  
ATOM   1338  HB3 SER A  88      -1.103 -80.456  95.493  1.00 25.86           H  
ATOM   1339  O   SER A  88      -3.459 -78.668  97.967  1.00 25.86           O  
ATOM   1340  OG  SER A  88      -1.640 -80.606  97.449  1.00 25.86           O  
ATOM   1341  HG  SER A  88      -2.025 -79.992  98.079  1.00 25.86           H  
ATOM   1342  N   ALA A  89      -4.374 -78.640  95.910  1.00 25.83           N  
ATOM   1343  H   ALA A  89      -4.217 -78.430  94.934  1.00 25.83           H  
ATOM   1344  CA  ALA A  89      -5.749 -78.816  96.377  1.00 25.83           C  
ATOM   1345  HA  ALA A  89      -6.007 -78.002  97.054  1.00 25.83           H  
ATOM   1346  C   ALA A  89      -5.929 -80.143  97.141  1.00 25.83           C  
ATOM   1347  CB  ALA A  89      -6.670 -78.766  95.150  1.00 25.83           C  
ATOM   1348  HB1 ALA A  89      -6.425 -79.570  94.456  1.00 25.83           H  
ATOM   1349  HB2 ALA A  89      -7.705 -78.878  95.472  1.00 25.83           H  
ATOM   1350  HB3 ALA A  89      -6.562 -77.805  94.647  1.00 25.83           H  
ATOM   1351  O   ALA A  89      -6.666 -80.210  98.120  1.00 25.83           O  
ATOM   1352  N   LEU A  90      -5.239 -81.190  96.674  1.00 27.50           N  
ATOM   1353  H   LEU A  90      -4.623 -81.017  95.893  1.00 27.50           H  
ATOM   1354  CA  LEU A  90      -5.414 -82.581  97.096  1.00 27.50           C  
ATOM   1355  HA  LEU A  90      -6.479 -82.794  97.181  1.00 27.50           H  
ATOM   1356  C   LEU A  90      -4.820 -82.893  98.473  1.00 27.50           C  
ATOM   1357  CB  LEU A  90      -4.810 -83.490  96.006  1.00 27.50           C  
ATOM   1358  HB2 LEU A  90      -4.457 -84.416  96.462  1.00 27.50           H  
ATOM   1359  HB3 LEU A  90      -3.940 -83.001  95.569  1.00 27.50           H  
ATOM   1360  O   LEU A  90      -5.514 -83.471  99.302  1.00 27.50           O  
ATOM   1361  CG  LEU A  90      -5.834 -83.842  94.911  1.00 27.50           C  
ATOM   1362  HG  LEU A  90      -6.544 -83.024  94.795  1.00 27.50           H  
ATOM   1363  CD1 LEU A  90      -5.147 -84.054  93.562  1.00 27.50           C  
ATOM   1364 HD11 LEU A  90      -4.419 -84.862  93.644  1.00 27.50           H  
ATOM   1365 HD12 LEU A  90      -4.641 -83.138  93.257  1.00 27.50           H  
ATOM   1366 HD13 LEU A  90      -5.892 -84.316  92.811  1.00 27.50           H  
ATOM   1367  CD2 LEU A  90      -6.591 -85.119  95.276  1.00 27.50           C  
ATOM   1368 HD21 LEU A  90      -5.907 -85.966  95.337  1.00 27.50           H  
ATOM   1369 HD22 LEU A  90      -7.070 -85.002  96.248  1.00 27.50           H  
ATOM   1370 HD23 LEU A  90      -7.359 -85.328  94.531  1.00 27.50           H  
ATOM   1371  N   ALA A  91      -3.570 -82.502  98.747  1.00 28.89           N  
ATOM   1372  H   ALA A  91      -3.040 -82.009  98.043  1.00 28.89           H  
ATOM   1373  CA  ALA A  91      -2.845 -83.053  99.898  1.00 28.89           C  
ATOM   1374  HA  ALA A  91      -2.805 -84.137  99.785  1.00 28.89           H  
ATOM   1375  C   ALA A  91      -3.518 -82.779 101.254  1.00 28.89           C  
ATOM   1376  CB  ALA A  91      -1.409 -82.514  99.896  1.00 28.89           C  
ATOM   1377  HB1 ALA A  91      -0.919 -82.766  98.955  1.00 28.89           H  
ATOM   1378  HB2 ALA A  91      -1.412 -81.433 100.037  1.00 28.89           H  
ATOM   1379  HB3 ALA A  91      -0.853 -82.974 100.712  1.00 28.89           H  
ATOM   1380  O   ALA A  91      -3.405 -83.589 102.169  1.00 28.89           O  
ATOM   1381  N   GLY A  92      -4.209 -81.643 101.400  1.00 28.58           N  
ATOM   1382  H   GLY A  92      -4.312 -81.036 100.598  1.00 28.58           H  
ATOM   1383  CA  GLY A  92      -4.889 -81.298 102.650  1.00 28.58           C  
ATOM   1384  HA2 GLY A  92      -5.157 -80.242 102.625  1.00 28.58           H  
ATOM   1385  HA3 GLY A  92      -4.216 -81.466 103.490  1.00 28.58           H  
ATOM   1386  C   GLY A  92      -6.169 -82.099 102.897  1.00 28.58           C  
ATOM   1387  O   GLY A  92      -6.506 -82.359 104.049  1.00 28.58           O  
ATOM   1388  N   LEU A  93      -6.880 -82.498 101.838  1.00 28.49           N  
ATOM   1389  H   LEU A  93      -6.485 -82.395 100.915  1.00 28.49           H  
ATOM   1390  CA  LEU A  93      -8.186 -83.152 101.958  1.00 28.49           C  
ATOM   1391  HA  LEU A  93      -8.723 -82.659 102.768  1.00 28.49           H  
ATOM   1392  C   LEU A  93      -8.050 -84.622 102.379  1.00 28.49           C  
ATOM   1393  CB  LEU A  93      -8.968 -82.950 100.641  1.00 28.49           C  
ATOM   1394  HB2 LEU A  93      -8.433 -82.222 100.031  1.00 28.49           H  
ATOM   1395  HB3 LEU A  93      -8.979 -83.878 100.069  1.00 28.49           H  
ATOM   1396  O   LEU A  93      -8.883 -85.104 103.141  1.00 28.49           O  
ATOM   1397  CG  LEU A  93     -10.407 -82.433 100.856  1.00 28.49           C  
ATOM   1398  HG  LEU A  93     -10.482 -81.917 101.813  1.00 28.49           H  
ATOM   1399  CD1 LEU A  93     -10.776 -81.421  99.770  1.00 28.49           C  
ATOM   1400 HD11 LEU A  93     -10.705 -81.890  98.788  1.00 28.49           H  
ATOM   1401 HD12 LEU A  93     -10.092 -80.573  99.813  1.00 28.49           H  
ATOM   1402 HD13 LEU A  93     -11.793 -81.062  99.931  1.00 28.49           H  
ATOM   1403  CD2 LEU A  93     -11.434 -83.564 100.828  1.00 28.49           C  
ATOM   1404 HD21 LEU A  93     -11.414 -84.068  99.862  1.00 28.49           H  
ATOM   1405 HD22 LEU A  93     -12.432 -83.169 101.017  1.00 28.49           H  
ATOM   1406 HD23 LEU A  93     -11.189 -84.290 101.604  1.00 28.49           H  
ATOM   1407  N   ASP A  94      -6.961 -85.292 101.993  1.00 29.95           N  
ATOM   1408  H   ASP A  94      -6.365 -84.878 101.290  1.00 29.95           H  
ATOM   1409  CA  ASP A  94      -6.668 -86.677 102.399  1.00 29.95           C  
ATOM   1410  HA  ASP A  94      -7.483 -87.327 102.079  1.00 29.95           H  
ATOM   1411  C   ASP A  94      -6.521 -86.824 103.925  1.00 29.95           C  
ATOM   1412  CB  ASP A  94      -5.370 -87.155 101.722  1.00 29.95           C  
ATOM   1413  HB2 ASP A  94      -5.093 -88.118 102.151  1.00 29.95           H  
ATOM   1414  HB3 ASP A  94      -4.572 -86.450 101.954  1.00 29.95           H  
ATOM   1415  O   ASP A  94      -6.848 -87.866 104.495  1.00 29.95           O  
ATOM   1416  CG  ASP A  94      -5.457 -87.334 100.200  1.00 29.95           C  
ATOM   1417  OD1 ASP A  94      -6.579 -87.333  99.651  1.00 29.95           O  
ATOM   1418  OD2 ASP A  94      -4.371 -87.460  99.586  1.00 29.95           O  
ATOM   1419  N   ALA A  95      -6.082 -85.766 104.621  1.00 33.55           N  
ATOM   1420  H   ALA A  95      -5.856 -84.922 104.115  1.00 33.55           H  
ATOM   1421  CA  ALA A  95      -6.015 -85.760 106.083  1.00 33.55           C  
ATOM   1422  HA  ALA A  95      -5.398 -86.599 106.407  1.00 33.55           H  
ATOM   1423  C   ALA A  95      -7.400 -85.931 106.727  1.00 33.55           C  
ATOM   1424  CB  ALA A  95      -5.362 -84.453 106.547  1.00 33.55           C  
ATOM   1425  HB1 ALA A  95      -5.994 -83.606 106.283  1.00 33.55           H  
ATOM   1426  HB2 ALA A  95      -5.235 -84.476 107.629  1.00 33.55           H  
ATOM   1427  HB3 ALA A  95      -4.387 -84.338 106.073  1.00 33.55           H  
ATOM   1428  O   ALA A  95      -7.504 -86.485 107.819  1.00 33.55           O  
ATOM   1429  N   LEU A  96      -8.450 -85.467 106.042  1.00 30.45           N  
ATOM   1430  H   LEU A  96      -8.289 -85.116 105.109  1.00 30.45           H  
ATOM   1431  CA  LEU A  96      -9.832 -85.544 106.498  1.00 30.45           C  
ATOM   1432  HA  LEU A  96      -9.878 -85.176 107.523  1.00 30.45           H  
ATOM   1433  C   LEU A  96     -10.358 -86.986 106.486  1.00 30.45           C  
ATOM   1434  CB  LEU A  96     -10.685 -84.649 105.578  1.00 30.45           C  
ATOM   1435  HB2 LEU A  96     -10.073 -83.827 105.207  1.00 30.45           H  
ATOM   1436  HB3 LEU A  96     -10.985 -85.231 104.706  1.00 30.45           H  
ATOM   1437  O   LEU A  96     -11.183 -87.343 107.323  1.00 30.45           O  
ATOM   1438  CG  LEU A  96     -11.928 -84.069 106.275  1.00 30.45           C  
ATOM   1439  HG  LEU A  96     -12.057 -84.521 107.259  1.00 30.45           H  
ATOM   1440  CD1 LEU A  96     -11.769 -82.555 106.449  1.00 30.45           C  
ATOM   1441 HD11 LEU A  96     -11.678 -82.073 105.476  1.00 30.45           H  
ATOM   1442 HD12 LEU A  96     -10.873 -82.354 107.037  1.00 30.45           H  
ATOM   1443 HD13 LEU A  96     -12.634 -82.154 106.977  1.00 30.45           H  
ATOM   1444  CD2 LEU A  96     -13.198 -84.322 105.464  1.00 30.45           C  
ATOM   1445 HD21 LEU A  96     -14.060 -83.913 105.991  1.00 30.45           H  
ATOM   1446 HD22 LEU A  96     -13.112 -83.861 104.480  1.00 30.45           H  
ATOM   1447 HD23 LEU A  96     -13.336 -85.397 105.346  1.00 30.45           H  
ATOM   1448  N   GLU A  97      -9.894 -87.805 105.534  1.00 29.19           N  
ATOM   1449  H   GLU A  97      -9.200 -87.456 104.888  1.00 29.19           H  
ATOM   1450  CA  GLU A  97     -10.314 -89.204 105.409  1.00 29.19           C  
ATOM   1451  HA  GLU A  97     -11.398 -89.264 105.503  1.00 29.19           H  
ATOM   1452  C   GLU A  97      -9.738 -90.095 106.507  1.00 29.19           C  
ATOM   1453  CB  GLU A  97      -9.896 -89.797 104.051  1.00 29.19           C  
ATOM   1454  HB2 GLU A  97      -9.741 -90.868 104.181  1.00 29.19           H  
ATOM   1455  HB3 GLU A  97      -8.953 -89.360 103.723  1.00 29.19           H  
ATOM   1456  O   GLU A  97     -10.377 -91.085 106.869  1.00 29.19           O  
ATOM   1457  CG  GLU A  97     -10.963 -89.623 102.964  1.00 29.19           C  
ATOM   1458  HG2 GLU A  97     -11.014 -88.572 102.680  1.00 29.19           H  
ATOM   1459  HG3 GLU A  97     -11.930 -89.905 103.382  1.00 29.19           H  
ATOM   1460  CD  GLU A  97     -10.692 -90.493 101.722  1.00 29.19           C  
ATOM   1461  OE1 GLU A  97     -11.665 -90.717 100.963  1.00 29.19           O  
ATOM   1462  OE2 GLU A  97      -9.553 -90.985 101.560  1.00 29.19           O  
ATOM   1463  N   ALA A  98      -8.544 -89.784 107.024  1.00 30.44           N  
ATOM   1464  H   ALA A  98      -8.097 -88.933 106.714  1.00 30.44           H  
ATOM   1465  CA  ALA A  98      -7.913 -90.573 108.076  1.00 30.44           C  
ATOM   1466  HA  ALA A  98      -7.847 -91.600 107.717  1.00 30.44           H  
ATOM   1467  C   ALA A  98      -8.796 -90.558 109.341  1.00 30.44           C  
ATOM   1468  CB  ALA A  98      -6.486 -90.071 108.308  1.00 30.44           C  
ATOM   1469  HB1 ALA A  98      -5.921 -90.121 107.377  1.00 30.44           H  
ATOM   1470  HB2 ALA A  98      -6.516 -89.037 108.650  1.00 30.44           H  
ATOM   1471  HB3 ALA A  98      -5.997 -90.683 109.065  1.00 30.44           H  
ATOM   1472  O   ALA A  98      -9.096 -89.517 109.912  1.00 30.44           O  
ATOM   1473  N   ALA A  99      -9.281 -91.742 109.714  1.00 30.42           N  
ATOM   1474  H   ALA A  99      -8.791 -92.533 109.321  1.00 30.42           H  
ATOM   1475  CA  ALA A  99     -10.726 -91.947 109.763  1.00 30.42           C  
ATOM   1476  HA  ALA A  99     -11.193 -91.191 109.132  1.00 30.42           H  
ATOM   1477  C   ALA A  99     -11.422 -91.814 111.133  1.00 30.42           C  
ATOM   1478  CB  ALA A  99     -10.966 -93.325 109.102  1.00 30.42           C  
ATOM   1479  HB1 ALA A  99     -10.475 -93.356 108.130  1.00 30.42           H  
ATOM   1480  HB2 ALA A  99     -12.029 -93.499 108.932  1.00 30.42           H  
ATOM   1481  HB3 ALA A  99     -10.556 -94.119 109.726  1.00 30.42           H  
ATOM   1482  O   ALA A  99     -10.852 -91.505 112.172  1.00 30.42           O  
ATOM   1483  N   LEU A 100     -12.699 -92.194 111.063  1.00 30.46           N  
ATOM   1484  H   LEU A 100     -12.998 -92.356 110.112  1.00 30.46           H  
ATOM   1485  CA  LEU A 100     -13.752 -92.401 112.056  1.00 30.46           C  
ATOM   1486  HA  LEU A 100     -14.131 -91.427 112.366  1.00 30.46           H  
ATOM   1487  C   LEU A 100     -13.515 -93.196 113.365  1.00 30.46           C  
ATOM   1488  CB  LEU A 100     -14.855 -93.162 111.281  1.00 30.46           C  
ATOM   1489  HB2 LEU A 100     -15.525 -93.646 111.992  1.00 30.46           H  
ATOM   1490  HB3 LEU A 100     -14.399 -93.973 110.713  1.00 30.46           H  
ATOM   1491  O   LEU A 100     -14.432 -93.121 114.180  1.00 30.46           O  
ATOM   1492  CG  LEU A 100     -15.703 -92.269 110.355  1.00 30.46           C  
ATOM   1493  HG  LEU A 100     -15.324 -91.247 110.365  1.00 30.46           H  
ATOM   1494  CD1 LEU A 100     -15.679 -92.780 108.913  1.00 30.46           C  
ATOM   1495 HD11 LEU A 100     -14.658 -92.759 108.533  1.00 30.46           H  
ATOM   1496 HD12 LEU A 100     -16.286 -92.127 108.286  1.00 30.46           H  
ATOM   1497 HD13 LEU A 100     -16.068 -93.797 108.863  1.00 30.46           H  
ATOM   1498  CD2 LEU A 100     -17.157 -92.256 110.834  1.00 30.46           C  
ATOM   1499 HD21 LEU A 100     -17.578 -93.261 110.796  1.00 30.46           H  
ATOM   1500 HD22 LEU A 100     -17.193 -91.880 111.856  1.00 30.46           H  
ATOM   1501 HD23 LEU A 100     -17.741 -91.590 110.199  1.00 30.46           H  
ATOM   1502  N   PRO A 101     -12.468 -94.021 113.607  1.00 34.76           N  
ATOM   1503  CA  PRO A 101     -12.544 -95.001 114.699  1.00 34.76           C  
ATOM   1504  HA  PRO A 101     -13.418 -95.631 114.530  1.00 34.76           H  
ATOM   1505  C   PRO A 101     -12.636 -94.444 116.123  1.00 34.76           C  
ATOM   1506  CB  PRO A 101     -11.282 -95.860 114.591  1.00 34.76           C  
ATOM   1507  HB2 PRO A 101     -10.482 -95.428 115.192  1.00 34.76           H  
ATOM   1508  HB3 PRO A 101     -11.469 -96.889 114.896  1.00 34.76           H  
ATOM   1509  O   PRO A 101     -12.992 -95.205 117.023  1.00 34.76           O  
ATOM   1510  CG  PRO A 101     -10.903 -95.764 113.125  1.00 34.76           C  
ATOM   1511  HG2 PRO A 101      -9.835 -95.920 112.969  1.00 34.76           H  
ATOM   1512  HG3 PRO A 101     -11.489 -96.478 112.546  1.00 34.76           H  
ATOM   1513  CD  PRO A 101     -11.325 -94.350 112.768  1.00 34.76           C  
ATOM   1514  HD2 PRO A 101     -11.582 -94.335 111.709  1.00 34.76           H  
ATOM   1515  HD3 PRO A 101     -10.495 -93.681 112.997  1.00 34.76           H  
ATOM   1516  N   GLU A 102     -12.229 -93.193 116.350  1.00 33.05           N  
ATOM   1517  H   GLU A 102     -12.000 -92.608 115.559  1.00 33.05           H  
ATOM   1518  CA  GLU A 102     -12.198 -92.592 117.687  1.00 33.05           C  
ATOM   1519  HA  GLU A 102     -11.948 -93.376 118.401  1.00 33.05           H  
ATOM   1520  C   GLU A 102     -13.583 -92.074 118.142  1.00 33.05           C  
ATOM   1521  CB  GLU A 102     -11.071 -91.546 117.787  1.00 33.05           C  
ATOM   1522  HB2 GLU A 102     -11.246 -90.735 117.080  1.00 33.05           H  
ATOM   1523  HB3 GLU A 102     -11.105 -91.139 118.797  1.00 33.05           H  
ATOM   1524  O   GLU A 102     -14.604 -92.424 117.568  1.00 33.05           O  
ATOM   1525  CG  GLU A 102      -9.674 -92.156 117.550  1.00 33.05           C  
ATOM   1526  HG2 GLU A 102      -9.488 -92.206 116.477  1.00 33.05           H  
ATOM   1527  HG3 GLU A 102      -9.676 -93.178 117.931  1.00 33.05           H  
ATOM   1528  CD  GLU A 102      -8.524 -91.403 118.250  1.00 33.05           C  
ATOM   1529  OE1 GLU A 102      -7.372 -91.874 118.111  1.00 33.05           O  
ATOM   1530  OE2 GLU A 102      -8.794 -90.425 118.985  1.00 33.05           O  
ATOM   1531  N   VAL A 103     -13.629 -91.290 119.225  1.00 33.36           N  
ATOM   1532  H   VAL A 103     -12.761 -90.820 119.437  1.00 33.36           H  
ATOM   1533  CA  VAL A 103     -14.491 -91.531 120.400  1.00 33.36           C  
ATOM   1534  HA  VAL A 103     -14.222 -92.550 120.679  1.00 33.36           H  
ATOM   1535  C   VAL A 103     -16.033 -91.679 120.178  1.00 33.36           C  
ATOM   1536  CB  VAL A 103     -14.014 -90.694 121.619  1.00 33.36           C  
ATOM   1537  HB  VAL A 103     -14.367 -89.664 121.570  1.00 33.36           H  
ATOM   1538  O   VAL A 103     -16.445 -92.713 119.668  1.00 33.36           O  
ATOM   1539  CG1 VAL A 103     -14.477 -91.329 122.938  1.00 33.36           C  
ATOM   1540 HG11 VAL A 103     -14.294 -90.636 123.760  1.00 33.36           H  
ATOM   1541 HG12 VAL A 103     -15.537 -91.581 122.907  1.00 33.36           H  
ATOM   1542 HG13 VAL A 103     -13.920 -92.249 123.115  1.00 33.36           H  
ATOM   1543  CG2 VAL A 103     -12.486 -90.569 121.721  1.00 33.36           C  
ATOM   1544 HG21 VAL A 103     -12.103 -89.943 120.915  1.00 33.36           H  
ATOM   1545 HG22 VAL A 103     -12.211 -90.087 122.659  1.00 33.36           H  
ATOM   1546 HG23 VAL A 103     -12.016 -91.551 121.668  1.00 33.36           H  
ATOM   1547  N   PRO A 104     -16.962 -90.879 120.742  1.00 41.67           N  
ATOM   1548  CA  PRO A 104     -18.168 -91.399 121.398  1.00 41.67           C  
ATOM   1549  HA  PRO A 104     -17.987 -92.434 121.686  1.00 41.67           H  
ATOM   1550  C   PRO A 104     -19.459 -91.377 120.543  1.00 41.67           C  
ATOM   1551  CB  PRO A 104     -18.309 -90.560 122.685  1.00 41.67           C  
ATOM   1552  HB2 PRO A 104     -19.319 -90.161 122.781  1.00 41.67           H  
ATOM   1553  HB3 PRO A 104     -18.066 -91.162 123.561  1.00 41.67           H  
ATOM   1554  O   PRO A 104     -19.561 -90.773 119.483  1.00 41.67           O  
ATOM   1555  CG  PRO A 104     -17.307 -89.403 122.555  1.00 41.67           C  
ATOM   1556  HG2 PRO A 104     -16.445 -89.546 123.208  1.00 41.67           H  
ATOM   1557  HG3 PRO A 104     -17.777 -88.444 122.770  1.00 41.67           H  
ATOM   1558  CD  PRO A 104     -16.913 -89.484 121.088  1.00 41.67           C  
ATOM   1559  HD2 PRO A 104     -16.002 -88.948 120.822  1.00 41.67           H  
ATOM   1560  HD3 PRO A 104     -17.723 -89.023 120.523  1.00 41.67           H  
ATOM   1561  N   ALA A 105     -20.510 -92.030 121.058  1.00 36.20           N  
ATOM   1562  H   ALA A 105     -20.374 -92.449 121.967  1.00 36.20           H  
ATOM   1563  CA  ALA A 105     -21.704 -92.447 120.309  1.00 36.20           C  
ATOM   1564  HA  ALA A 105     -21.388 -93.174 119.561  1.00 36.20           H  
ATOM   1565  C   ALA A 105     -22.496 -91.358 119.552  1.00 36.20           C  
ATOM   1566  CB  ALA A 105     -22.640 -93.147 121.307  1.00 36.20           C  
ATOM   1567  HB1 ALA A 105     -22.127 -93.993 121.767  1.00 36.20           H  
ATOM   1568  HB2 ALA A 105     -22.954 -92.449 122.083  1.00 36.20           H  
ATOM   1569  HB3 ALA A 105     -23.523 -93.515 120.784  1.00 36.20           H  
ATOM   1570  O   ALA A 105     -22.910 -91.586 118.415  1.00 36.20           O  
ATOM   1571  N   THR A 106     -22.807 -90.240 120.211  1.00 38.03           N  
ATOM   1572  H   THR A 106     -22.422 -90.092 121.132  1.00 38.03           H  
ATOM   1573  CA  THR A 106     -23.841 -89.281 119.768  1.00 38.03           C  
ATOM   1574  HA  THR A 106     -24.646 -89.829 119.278  1.00 38.03           H  
ATOM   1575  C   THR A 106     -23.354 -88.267 118.735  1.00 38.03           C  
ATOM   1576  CB  THR A 106     -24.439 -88.534 120.977  1.00 38.03           C  
ATOM   1577  HB  THR A 106     -24.832 -87.567 120.664  1.00 38.03           H  
ATOM   1578  O   THR A 106     -24.173 -87.673 118.045  1.00 38.03           O  
ATOM   1579  CG2 THR A 106     -25.580 -89.328 121.613  1.00 38.03           C  
ATOM   1580 HG21 THR A 106     -25.219 -90.303 121.940  1.00 38.03           H  
ATOM   1581 HG22 THR A 106     -26.381 -89.460 120.885  1.00 38.03           H  
ATOM   1582 HG23 THR A 106     -25.969 -88.778 122.469  1.00 38.03           H  
ATOM   1583  OG1 THR A 106     -23.468 -88.345 121.990  1.00 38.03           O  
ATOM   1584  HG1 THR A 106     -22.971 -87.554 121.768  1.00 38.03           H  
ATOM   1585  N   GLU A 107     -22.038 -88.082 118.609  1.00 39.82           N  
ATOM   1586  H   GLU A 107     -21.420 -88.657 119.163  1.00 39.82           H  
ATOM   1587  CA  GLU A 107     -21.388 -87.051 117.775  1.00 39.82           C  
ATOM   1588  HA  GLU A 107     -21.768 -86.061 118.027  1.00 39.82           H  
ATOM   1589  C   GLU A 107     -21.594 -87.249 116.266  1.00 39.82           C  
ATOM   1590  CB  GLU A 107     -19.876 -87.102 118.057  1.00 39.82           C  
ATOM   1591  HB2 GLU A 107     -19.360 -86.494 117.314  1.00 39.82           H  
ATOM   1592  HB3 GLU A 107     -19.534 -88.132 117.958  1.00 39.82           H  
ATOM   1593  O   GLU A 107     -21.562 -86.304 115.482  1.00 39.82           O  
ATOM   1594  CG  GLU A 107     -19.511 -86.562 119.447  1.00 39.82           C  
ATOM   1595  HG2 GLU A 107     -20.058 -87.129 120.200  1.00 39.82           H  
ATOM   1596  HG3 GLU A 107     -19.834 -85.523 119.513  1.00 39.82           H  
ATOM   1597  CD  GLU A 107     -18.009 -86.653 119.762  1.00 39.82           C  
ATOM   1598  OE1 GLU A 107     -17.633 -86.160 120.850  1.00 39.82           O  
ATOM   1599  OE2 GLU A 107     -17.266 -87.283 118.981  1.00 39.82           O  
ATOM   1600  N   ARG A 108     -21.806 -88.504 115.866  1.00 35.79           N  
ATOM   1601  H   ARG A 108     -21.831 -89.185 116.611  1.00 35.79           H  
ATOM   1602  CA  ARG A 108     -21.737 -89.011 114.490  1.00 35.79           C  
ATOM   1603  HA  ARG A 108     -20.778 -88.727 114.057  1.00 35.79           H  
ATOM   1604  C   ARG A 108     -22.822 -88.480 113.547  1.00 35.79           C  
ATOM   1605  CB  ARG A 108     -21.821 -90.539 114.627  1.00 35.79           C  
ATOM   1606  HB2 ARG A 108     -22.782 -90.783 115.080  1.00 35.79           H  
ATOM   1607  HB3 ARG A 108     -21.037 -90.868 115.310  1.00 35.79           H  
ATOM   1608  O   ARG A 108     -22.608 -88.407 112.342  1.00 35.79           O  
ATOM   1609  CG  ARG A 108     -21.661 -91.317 113.313  1.00 35.79           C  
ATOM   1610  HG2 ARG A 108     -22.416 -91.007 112.590  1.00 35.79           H  
ATOM   1611  HG3 ARG A 108     -20.674 -91.116 112.897  1.00 35.79           H  
ATOM   1612  CD  ARG A 108     -21.808 -92.822 113.562  1.00 35.79           C  
ATOM   1613  HD2 ARG A 108     -21.066 -93.117 114.305  1.00 35.79           H  
ATOM   1614  HD3 ARG A 108     -21.598 -93.349 112.632  1.00 35.79           H  
ATOM   1615  NE  ARG A 108     -23.174 -93.159 114.018  1.00 35.79           N  
ATOM   1616  HE  ARG A 108     -23.900 -92.507 113.759  1.00 35.79           H  
ATOM   1617  NH1 ARG A 108     -22.668 -95.051 115.212  1.00 35.79           N  
ATOM   1618 HH11 ARG A 108     -22.939 -95.773 115.864  1.00 35.79           H  
ATOM   1619 HH12 ARG A 108     -21.699 -94.917 114.959  1.00 35.79           H  
ATOM   1620  NH2 ARG A 108     -24.771 -94.281 115.181  1.00 35.79           N  
ATOM   1621 HH21 ARG A 108     -25.043 -95.004 115.832  1.00 35.79           H  
ATOM   1622 HH22 ARG A 108     -25.441 -93.572 114.921  1.00 35.79           H  
ATOM   1623  CZ  ARG A 108     -23.529 -94.161 114.800  1.00 35.79           C  
ATOM   1624  N   GLU A 109     -24.016 -88.227 114.071  1.00 38.96           N  
ATOM   1625  H   GLU A 109     -24.091 -88.221 115.079  1.00 38.96           H  
ATOM   1626  CA  GLU A 109     -25.248 -88.160 113.274  1.00 38.96           C  
ATOM   1627  HA  GLU A 109     -25.180 -88.891 112.468  1.00 38.96           H  
ATOM   1628  C   GLU A 109     -25.456 -86.790 112.608  1.00 38.96           C  
ATOM   1629  CB  GLU A 109     -26.407 -88.569 114.202  1.00 38.96           C  
ATOM   1630  HB2 GLU A 109     -26.714 -87.714 114.805  1.00 38.96           H  
ATOM   1631  HB3 GLU A 109     -26.026 -89.333 114.880  1.00 38.96           H  
ATOM   1632  O   GLU A 109     -25.808 -86.711 111.430  1.00 38.96           O  
ATOM   1633  CG  GLU A 109     -27.627 -89.176 113.496  1.00 38.96           C  
ATOM   1634  HG2 GLU A 109     -27.274 -89.857 112.722  1.00 38.96           H  
ATOM   1635  HG3 GLU A 109     -28.198 -88.382 113.016  1.00 38.96           H  
ATOM   1636  CD  GLU A 109     -28.520 -89.956 114.482  1.00 38.96           C  
ATOM   1637  OE1 GLU A 109     -29.101 -90.979 114.052  1.00 38.96           O  
ATOM   1638  OE2 GLU A 109     -28.580 -89.575 115.672  1.00 38.96           O  
ATOM   1639  N   GLU A 110     -25.187 -85.703 113.339  1.00 38.11           N  
ATOM   1640  H   GLU A 110     -24.856 -85.833 114.285  1.00 38.11           H  
ATOM   1641  CA  GLU A 110     -25.484 -84.328 112.906  1.00 38.11           C  
ATOM   1642  HA  GLU A 110     -26.523 -84.284 112.580  1.00 38.11           H  
ATOM   1643  C   GLU A 110     -24.640 -83.865 111.711  1.00 38.11           C  
ATOM   1644  CB  GLU A 110     -25.286 -83.358 114.088  1.00 38.11           C  
ATOM   1645  HB2 GLU A 110     -24.759 -83.858 114.901  1.00 38.11           H  
ATOM   1646  HB3 GLU A 110     -24.678 -82.512 113.766  1.00 38.11           H  
ATOM   1647  O   GLU A 110     -25.110 -83.073 110.886  1.00 38.11           O  
ATOM   1648  CG  GLU A 110     -26.629 -82.820 114.599  1.00 38.11           C  
ATOM   1649  HG2 GLU A 110     -27.158 -82.368 113.759  1.00 38.11           H  
ATOM   1650  HG3 GLU A 110     -27.228 -83.654 114.963  1.00 38.11           H  
ATOM   1651  CD  GLU A 110     -26.482 -81.774 115.716  1.00 38.11           C  
ATOM   1652  OE1 GLU A 110     -27.491 -81.079 115.975  1.00 38.11           O  
ATOM   1653  OE2 GLU A 110     -25.374 -81.650 116.284  1.00 38.11           O  
ATOM   1654  N   LEU A 111     -23.411 -84.382 111.594  1.00 35.25           N  
ATOM   1655  H   LEU A 111     -23.109 -85.032 112.306  1.00 35.25           H  
ATOM   1656  CA  LEU A 111     -22.474 -84.035 110.523  1.00 35.25           C  
ATOM   1657  HA  LEU A 111     -22.303 -82.959 110.563  1.00 35.25           H  
ATOM   1658  C   LEU A 111     -23.046 -84.342 109.127  1.00 35.25           C  
ATOM   1659  CB  LEU A 111     -21.141 -84.793 110.739  1.00 35.25           C  
ATOM   1660  HB2 LEU A 111     -20.946 -85.396 109.853  1.00 35.25           H  
ATOM   1661  HB3 LEU A 111     -21.229 -85.502 111.563  1.00 35.25           H  
ATOM   1662  O   LEU A 111     -22.778 -83.604 108.179  1.00 35.25           O  
ATOM   1663  CG  LEU A 111     -19.929 -83.865 110.978  1.00 35.25           C  
ATOM   1664  HG  LEU A 111     -20.171 -82.847 110.675  1.00 35.25           H  
ATOM   1665  CD1 LEU A 111     -19.525 -83.853 112.453  1.00 35.25           C  
ATOM   1666 HD11 LEU A 111     -18.696 -83.163 112.606  1.00 35.25           H  
ATOM   1667 HD12 LEU A 111     -20.369 -83.535 113.065  1.00 35.25           H  
ATOM   1668 HD13 LEU A 111     -19.218 -84.850 112.769  1.00 35.25           H  
ATOM   1669  CD2 LEU A 111     -18.728 -84.316 110.149  1.00 35.25           C  
ATOM   1670 HD21 LEU A 111     -17.883 -83.652 110.330  1.00 35.25           H  
ATOM   1671 HD22 LEU A 111     -18.444 -85.333 110.422  1.00 35.25           H  
ATOM   1672 HD23 LEU A 111     -18.977 -84.283 109.088  1.00 35.25           H  
ATOM   1673  N   VAL A 112     -23.861 -85.400 109.020  1.00 35.68           N  
ATOM   1674  H   VAL A 112     -24.071 -85.903 109.870  1.00 35.68           H  
ATOM   1675  CA  VAL A 112     -24.440 -85.910 107.765  1.00 35.68           C  
ATOM   1676  HA  VAL A 112     -23.635 -86.102 107.055  1.00 35.68           H  
ATOM   1677  C   VAL A 112     -25.380 -84.890 107.123  1.00 35.68           C  
ATOM   1678  CB  VAL A 112     -25.196 -87.235 108.024  1.00 35.68           C  
ATOM   1679  HB  VAL A 112     -25.980 -87.059 108.760  1.00 35.68           H  
ATOM   1680  O   VAL A 112     -25.199 -84.499 105.971  1.00 35.68           O  
ATOM   1681  CG1 VAL A 112     -25.863 -87.786 106.756  1.00 35.68           C  
ATOM   1682 HG11 VAL A 112     -26.630 -87.103 106.391  1.00 35.68           H  
ATOM   1683 HG12 VAL A 112     -25.118 -87.930 105.973  1.00 35.68           H  
ATOM   1684 HG13 VAL A 112     -26.344 -88.739 106.972  1.00 35.68           H  
ATOM   1685  CG2 VAL A 112     -24.259 -88.321 108.574  1.00 35.68           C  
ATOM   1686 HG21 VAL A 112     -23.445 -88.503 107.873  1.00 35.68           H  
ATOM   1687 HG22 VAL A 112     -24.816 -89.244 108.731  1.00 35.68           H  
ATOM   1688 HG23 VAL A 112     -23.845 -88.013 109.534  1.00 35.68           H  
ATOM   1689  N   GLN A 113     -26.384 -84.430 107.876  1.00 37.84           N  
ATOM   1690  H   GLN A 113     -26.427 -84.735 108.838  1.00 37.84           H  
ATOM   1691  CA  GLN A 113     -27.518 -83.676 107.321  1.00 37.84           C  
ATOM   1692  HA  GLN A 113     -27.977 -84.251 106.516  1.00 37.84           H  
ATOM   1693  C   GLN A 113     -27.117 -82.314 106.743  1.00 37.84           C  
ATOM   1694  CB  GLN A 113     -28.554 -83.426 108.425  1.00 37.84           C  
ATOM   1695  HB2 GLN A 113     -28.058 -83.005 109.300  1.00 37.84           H  
ATOM   1696  HB3 GLN A 113     -29.272 -82.693 108.058  1.00 37.84           H  
ATOM   1697  O   GLN A 113     -27.786 -81.770 105.860  1.00 37.84           O  
ATOM   1698  CG  GLN A 113     -29.337 -84.677 108.832  1.00 37.84           C  
ATOM   1699  HG2 GLN A 113     -28.657 -85.413 109.260  1.00 37.84           H  
ATOM   1700  HG3 GLN A 113     -29.804 -85.112 107.948  1.00 37.84           H  
ATOM   1701  CD  GLN A 113     -30.426 -84.363 109.856  1.00 37.84           C  
ATOM   1702  NE2 GLN A 113     -31.213 -85.341 110.246  1.00 37.84           N  
ATOM   1703 HE21 GLN A 113     -31.036 -86.284 109.930  1.00 37.84           H  
ATOM   1704 HE22 GLN A 113     -31.854 -85.122 110.994  1.00 37.84           H  
ATOM   1705  OE1 GLN A 113     -30.610 -83.244 110.313  1.00 37.84           O  
ATOM   1706  N   ARG A 114     -26.054 -81.707 107.283  1.00 36.77           N  
ATOM   1707  H   ARG A 114     -25.529 -82.223 107.976  1.00 36.77           H  
ATOM   1708  CA  ARG A 114     -25.658 -80.332 106.955  1.00 36.77           C  
ATOM   1709  HA  ARG A 114     -26.561 -79.721 106.960  1.00 36.77           H  
ATOM   1710  C   ARG A 114     -25.092 -80.224 105.535  1.00 36.77           C  
ATOM   1711  CB  ARG A 114     -24.695 -79.827 108.044  1.00 36.77           C  
ATOM   1712  HB2 ARG A 114     -24.911 -80.348 108.976  1.00 36.77           H  
ATOM   1713  HB3 ARG A 114     -23.667 -80.060 107.765  1.00 36.77           H  
ATOM   1714  O   ARG A 114     -25.351 -79.222 104.872  1.00 36.77           O  
ATOM   1715  CG  ARG A 114     -24.842 -78.322 108.309  1.00 36.77           C  
ATOM   1716  HG2 ARG A 114     -24.536 -77.762 107.426  1.00 36.77           H  
ATOM   1717  HG3 ARG A 114     -25.885 -78.097 108.536  1.00 36.77           H  
ATOM   1718  CD  ARG A 114     -23.973 -77.919 109.508  1.00 36.77           C  
ATOM   1719  HD2 ARG A 114     -24.241 -78.543 110.360  1.00 36.77           H  
ATOM   1720  HD3 ARG A 114     -22.929 -78.107 109.257  1.00 36.77           H  
ATOM   1721  NE  ARG A 114     -24.147 -76.498 109.873  1.00 36.77           N  
ATOM   1722  HE  ARG A 114     -24.762 -75.943 109.296  1.00 36.77           H  
ATOM   1723  NH1 ARG A 114     -22.657 -76.480 111.623  1.00 36.77           N  
ATOM   1724 HH11 ARG A 114     -22.472 -77.462 111.475  1.00 36.77           H  
ATOM   1725 HH12 ARG A 114     -22.198 -75.998 112.383  1.00 36.77           H  
ATOM   1726  NH2 ARG A 114     -23.757 -74.613 111.100  1.00 36.77           N  
ATOM   1727 HH21 ARG A 114     -23.264 -74.150 111.850  1.00 36.77           H  
ATOM   1728 HH22 ARG A 114     -24.397 -74.086 110.524  1.00 36.77           H  
ATOM   1729  CZ  ARG A 114     -23.523 -75.874 110.860  1.00 36.77           C  
ATOM   1730  N   LEU A 115     -24.409 -81.276 105.074  1.00 33.43           N  
ATOM   1731  H   LEU A 115     -24.301 -82.064 105.697  1.00 33.43           H  
ATOM   1732  CA  LEU A 115     -23.842 -81.413 103.729  1.00 33.43           C  
ATOM   1733  HA  LEU A 115     -23.232 -80.536 103.512  1.00 33.43           H  
ATOM   1734  C   LEU A 115     -24.933 -81.511 102.646  1.00 33.43           C  
ATOM   1735  CB  LEU A 115     -22.965 -82.691 103.704  1.00 33.43           C  
ATOM   1736  HB2 LEU A 115     -23.460 -83.437 103.082  1.00 33.43           H  
ATOM   1737  HB3 LEU A 115     -22.898 -83.136 104.696  1.00 33.43           H  
ATOM   1738  O   LEU A 115     -24.825 -80.910 101.579  1.00 33.43           O  
ATOM   1739  CG  LEU A 115     -21.542 -82.460 103.162  1.00 33.43           C  
ATOM   1740  HG  LEU A 115     -21.537 -81.601 102.491  1.00 33.43           H  
ATOM   1741  CD1 LEU A 115     -20.564 -82.210 104.312  1.00 33.43           C  
ATOM   1742 HD11 LEU A 115     -19.568 -82.017 103.911  1.00 33.43           H  
ATOM   1743 HD12 LEU A 115     -20.886 -81.343 104.887  1.00 33.43           H  
ATOM   1744 HD13 LEU A 115     -20.520 -83.080 104.967  1.00 33.43           H  
ATOM   1745  CD2 LEU A 115     -21.060 -83.675 102.371  1.00 33.43           C  
ATOM   1746 HD21 LEU A 115     -21.713 -83.840 101.514  1.00 33.43           H  
ATOM   1747 HD22 LEU A 115     -21.064 -84.561 103.006  1.00 33.43           H  
ATOM   1748 HD23 LEU A 115     -20.047 -83.499 102.009  1.00 33.43           H  
ATOM   1749  N   GLU A 116     -26.002 -82.260 102.937  1.00 36.07           N  
ATOM   1750  H   GLU A 116     -26.007 -82.737 103.827  1.00 36.07           H  
ATOM   1751  CA  GLU A 116     -27.027 -82.656 101.962  1.00 36.07           C  
ATOM   1752  HA  GLU A 116     -26.552 -83.162 101.122  1.00 36.07           H  
ATOM   1753  C   GLU A 116     -27.823 -81.474 101.399  1.00 36.07           C  
ATOM   1754  CB  GLU A 116     -28.017 -83.627 102.622  1.00 36.07           C  
ATOM   1755  HB2 GLU A 116     -28.843 -83.799 101.932  1.00 36.07           H  
ATOM   1756  HB3 GLU A 116     -28.418 -83.158 103.520  1.00 36.07           H  
ATOM   1757  O   GLU A 116     -28.093 -81.413 100.200  1.00 36.07           O  
ATOM   1758  CG  GLU A 116     -27.404 -84.989 102.976  1.00 36.07           C  
ATOM   1759  HG2 GLU A 116     -26.578 -84.842 103.671  1.00 36.07           H  
ATOM   1760  HG3 GLU A 116     -27.006 -85.437 102.065  1.00 36.07           H  
ATOM   1761  CD  GLU A 116     -28.441 -85.927 103.615  1.00 36.07           C  
ATOM   1762  OE1 GLU A 116     -28.393 -87.140 103.311  1.00 36.07           O  
ATOM   1763  OE2 GLU A 116     -29.286 -85.426 104.395  1.00 36.07           O  
ATOM   1764  N   ARG A 117     -28.209 -80.515 102.254  1.00 35.72           N  
ATOM   1765  H   ARG A 117     -27.937 -80.630 103.220  1.00 35.72           H  
ATOM   1766  CA  ARG A 117     -29.115 -79.420 101.859  1.00 35.72           C  
ATOM   1767  HA  ARG A 117     -29.999 -79.854 101.393  1.00 35.72           H  
ATOM   1768  C   ARG A 117     -28.522 -78.505 100.791  1.00 35.72           C  
ATOM   1769  CB  ARG A 117     -29.538 -78.595 103.084  1.00 35.72           C  
ATOM   1770  HB2 ARG A 117     -29.940 -77.644 102.736  1.00 35.72           H  
ATOM   1771  HB3 ARG A 117     -28.671 -78.391 103.711  1.00 35.72           H  
ATOM   1772  O   ARG A 117     -29.253 -78.058  99.911  1.00 35.72           O  
ATOM   1773  CG  ARG A 117     -30.630 -79.302 103.898  1.00 35.72           C  
ATOM   1774  HG2 ARG A 117     -30.239 -80.222 104.333  1.00 35.72           H  
ATOM   1775  HG3 ARG A 117     -31.451 -79.561 103.229  1.00 35.72           H  
ATOM   1776  CD  ARG A 117     -31.184 -78.392 105.003  1.00 35.72           C  
ATOM   1777  HD2 ARG A 117     -31.392 -77.407 104.586  1.00 35.72           H  
ATOM   1778  HD3 ARG A 117     -32.134 -78.809 105.338  1.00 35.72           H  
ATOM   1779  NE  ARG A 117     -30.242 -78.261 106.134  1.00 35.72           N  
ATOM   1780  HE  ARG A 117     -29.340 -77.861 105.918  1.00 35.72           H  
ATOM   1781  NH1 ARG A 117     -31.518 -79.271 107.770  1.00 35.72           N  
ATOM   1782 HH11 ARG A 117     -31.572 -79.678 108.692  1.00 35.72           H  
ATOM   1783 HH12 ARG A 117     -32.239 -79.465 107.090  1.00 35.72           H  
ATOM   1784  NH2 ARG A 117     -29.475 -78.553 108.260  1.00 35.72           N  
ATOM   1785 HH21 ARG A 117     -28.585 -78.157 107.992  1.00 35.72           H  
ATOM   1786 HH22 ARG A 117     -29.594 -78.947 109.182  1.00 35.72           H  
ATOM   1787  CZ  ARG A 117     -30.419 -78.691 107.374  1.00 35.72           C  
ATOM   1788  N   MET A 118     -27.217 -78.236 100.859  1.00 30.44           N  
ATOM   1789  H   MET A 118     -26.670 -78.713 101.562  1.00 30.44           H  
ATOM   1790  CA  MET A 118     -26.525 -77.331  99.931  1.00 30.44           C  
ATOM   1791  HA  MET A 118     -27.051 -76.377  99.901  1.00 30.44           H  
ATOM   1792  C   MET A 118     -26.510 -77.869  98.493  1.00 30.44           C  
ATOM   1793  CB  MET A 118     -25.092 -77.082 100.426  1.00 30.44           C  
ATOM   1794  HB2 MET A 118     -24.600 -78.034 100.626  1.00 30.44           H  
ATOM   1795  HB3 MET A 118     -24.538 -76.565  99.643  1.00 30.44           H  
ATOM   1796  O   MET A 118     -26.539 -77.088  97.547  1.00 30.44           O  
ATOM   1797  CG  MET A 118     -25.070 -76.214 101.691  1.00 30.44           C  
ATOM   1798  HG2 MET A 118     -25.519 -75.247 101.464  1.00 30.44           H  
ATOM   1799  HG3 MET A 118     -25.677 -76.698 102.456  1.00 30.44           H  
ATOM   1800  SD  MET A 118     -23.425 -75.933 102.404  1.00 30.44           S  
ATOM   1801  CE  MET A 118     -22.626 -74.960 101.096  1.00 30.44           C  
ATOM   1802  HE1 MET A 118     -21.634 -74.655 101.429  1.00 30.44           H  
ATOM   1803  HE2 MET A 118     -22.523 -75.560 100.192  1.00 30.44           H  
ATOM   1804  HE3 MET A 118     -23.219 -74.071 100.879  1.00 30.44           H  
ATOM   1805  N   LEU A 119     -26.546 -79.194  98.321  1.00 30.08           N  
ATOM   1806  H   LEU A 119     -26.549 -79.786  99.139  1.00 30.08           H  
ATOM   1807  CA  LEU A 119     -26.569 -79.849  97.008  1.00 30.08           C  
ATOM   1808  HA  LEU A 119     -25.782 -79.425  96.384  1.00 30.08           H  
ATOM   1809  C   LEU A 119     -27.894 -79.645  96.251  1.00 30.08           C  
ATOM   1810  CB  LEU A 119     -26.303 -81.353  97.218  1.00 30.08           C  
ATOM   1811  HB2 LEU A 119     -26.988 -81.725  97.979  1.00 30.08           H  
ATOM   1812  HB3 LEU A 119     -26.534 -81.888  96.297  1.00 30.08           H  
ATOM   1813  O   LEU A 119     -27.938 -79.785  95.028  1.00 30.08           O  
ATOM   1814  CG  LEU A 119     -24.855 -81.685  97.624  1.00 30.08           C  
ATOM   1815  HG  LEU A 119     -24.494 -80.959  98.352  1.00 30.08           H  
ATOM   1816  CD1 LEU A 119     -24.783 -83.073  98.257  1.00 30.08           C  
ATOM   1817 HD11 LEU A 119     -25.395 -83.092  99.159  1.00 30.08           H  
ATOM   1818 HD12 LEU A 119     -23.753 -83.296  98.537  1.00 30.08           H  
ATOM   1819 HD13 LEU A 119     -25.141 -83.829  97.559  1.00 30.08           H  
ATOM   1820  CD2 LEU A 119     -23.938 -81.670  96.398  1.00 30.08           C  
ATOM   1821 HD21 LEU A 119     -23.940 -80.681  95.941  1.00 30.08           H  
ATOM   1822 HD22 LEU A 119     -24.268 -82.409  95.668  1.00 30.08           H  
ATOM   1823 HD23 LEU A 119     -22.919 -81.903  96.706  1.00 30.08           H  
ATOM   1824  N   ALA A 120     -28.988 -79.326  96.950  1.00 34.11           N  
ATOM   1825  H   ALA A 120     -28.887 -79.167  97.942  1.00 34.11           H  
ATOM   1826  CA  ALA A 120     -30.342 -79.439  96.407  1.00 34.11           C  
ATOM   1827  HA  ALA A 120     -30.445 -80.438  95.983  1.00 34.11           H  
ATOM   1828  C   ALA A 120     -30.683 -78.447  95.273  1.00 34.11           C  
ATOM   1829  CB  ALA A 120     -31.328 -79.326  97.575  1.00 34.11           C  
ATOM   1830  HB1 ALA A 120     -31.261 -78.333  98.022  1.00 34.11           H  
ATOM   1831  HB2 ALA A 120     -31.095 -80.075  98.332  1.00 34.11           H  
ATOM   1832  HB3 ALA A 120     -32.344 -79.487  97.216  1.00 34.11           H  
ATOM   1833  O   ALA A 120     -31.638 -78.685  94.532  1.00 34.11           O  
ATOM   1834  N   ALA A 121     -29.921 -77.360  95.096  1.00 28.32           N  
ATOM   1835  H   ALA A 121     -29.123 -77.231  95.701  1.00 28.32           H  
ATOM   1836  CA  ALA A 121     -30.228 -76.316  94.111  1.00 28.32           C  
ATOM   1837  HA  ALA A 121     -31.256 -75.989  94.271  1.00 28.32           H  
ATOM   1838  C   ALA A 121     -30.130 -76.761  92.637  1.00 28.32           C  
ATOM   1839  CB  ALA A 121     -29.307 -75.117  94.374  1.00 28.32           C  
ATOM   1840  HB1 ALA A 121     -29.554 -74.307  93.688  1.00 28.32           H  
ATOM   1841  HB2 ALA A 121     -28.267 -75.404  94.222  1.00 28.32           H  
ATOM   1842  HB3 ALA A 121     -29.437 -74.764  95.396  1.00 28.32           H  
ATOM   1843  O   ALA A 121     -30.648 -76.067  91.768  1.00 28.32           O  
ATOM   1844  N   LEU A 122     -29.489 -77.895  92.327  1.00 26.39           N  
ATOM   1845  H   LEU A 122     -29.094 -78.427  93.089  1.00 26.39           H  
ATOM   1846  CA  LEU A 122     -29.032 -78.203  90.961  1.00 26.39           C  
ATOM   1847  HA  LEU A 122     -28.282 -77.467  90.671  1.00 26.39           H  
ATOM   1848  C   LEU A 122     -30.105 -78.162  89.860  1.00 26.39           C  
ATOM   1849  CB  LEU A 122     -28.408 -79.612  90.955  1.00 26.39           C  
ATOM   1850  HB2 LEU A 122     -28.361 -79.977  89.929  1.00 26.39           H  
ATOM   1851  HB3 LEU A 122     -29.065 -80.283  91.509  1.00 26.39           H  
ATOM   1852  O   LEU A 122     -29.775 -77.948  88.698  1.00 26.39           O  
ATOM   1853  CG  LEU A 122     -26.990 -79.695  91.539  1.00 26.39           C  
ATOM   1854  HG  LEU A 122     -26.965 -79.217  92.519  1.00 26.39           H  
ATOM   1855  CD1 LEU A 122     -26.602 -81.166  91.696  1.00 26.39           C  
ATOM   1856 HD11 LEU A 122     -25.598 -81.233  92.116  1.00 26.39           H  
ATOM   1857 HD12 LEU A 122     -26.621 -81.669  90.729  1.00 26.39           H  
ATOM   1858 HD13 LEU A 122     -27.292 -81.655  92.384  1.00 26.39           H  
ATOM   1859  CD2 LEU A 122     -25.960 -79.025  90.626  1.00 26.39           C  
ATOM   1860 HD21 LEU A 122     -24.962 -79.152  91.046  1.00 26.39           H  
ATOM   1861 HD22 LEU A 122     -25.987 -79.468  89.631  1.00 26.39           H  
ATOM   1862 HD23 LEU A 122     -26.158 -77.956  90.550  1.00 26.39           H  
ATOM   1863  N   ARG A 123     -31.361 -78.488  90.174  1.00 26.99           N  
ATOM   1864  H   ARG A 123     -31.583 -78.551  91.157  1.00 26.99           H  
ATOM   1865  CA  ARG A 123     -32.298 -79.011  89.164  1.00 26.99           C  
ATOM   1866  HA  ARG A 123     -31.696 -79.607  88.478  1.00 26.99           H  
ATOM   1867  C   ARG A 123     -32.972 -78.010  88.221  1.00 26.99           C  
ATOM   1868  CB  ARG A 123     -33.344 -79.928  89.811  1.00 26.99           C  
ATOM   1869  HB2 ARG A 123     -33.357 -79.790  90.892  1.00 26.99           H  
ATOM   1870  HB3 ARG A 123     -34.335 -79.685  89.427  1.00 26.99           H  
ATOM   1871  O   ARG A 123     -32.987 -78.311  87.032  1.00 26.99           O  
ATOM   1872  CG  ARG A 123     -33.038 -81.388  89.476  1.00 26.99           C  
ATOM   1873  HG2 ARG A 123     -32.085 -81.667  89.924  1.00 26.99           H  
ATOM   1874  HG3 ARG A 123     -32.981 -81.515  88.395  1.00 26.99           H  
ATOM   1875  CD  ARG A 123     -34.149 -82.279  90.026  1.00 26.99           C  
ATOM   1876  HD2 ARG A 123     -34.269 -82.067  91.088  1.00 26.99           H  
ATOM   1877  HD3 ARG A 123     -35.079 -82.044  89.508  1.00 26.99           H  
ATOM   1878  NE  ARG A 123     -33.823 -83.702  89.845  1.00 26.99           N  
ATOM   1879  HE  ARG A 123     -32.971 -83.910  89.344  1.00 26.99           H  
ATOM   1880  NH1 ARG A 123     -35.639 -84.546  90.960  1.00 26.99           N  
ATOM   1881 HH11 ARG A 123     -36.150 -85.333  91.335  1.00 26.99           H  
ATOM   1882 HH12 ARG A 123     -35.971 -83.603  91.100  1.00 26.99           H  
ATOM   1883  NH2 ARG A 123     -34.089 -85.939  90.154  1.00 26.99           N  
ATOM   1884 HH21 ARG A 123     -34.609 -86.718  90.531  1.00 26.99           H  
ATOM   1885 HH22 ARG A 123     -33.213 -86.104  89.679  1.00 26.99           H  
ATOM   1886  CZ  ARG A 123     -34.517 -84.719  90.317  1.00 26.99           C  
ATOM   1887  N   PRO A 124     -33.622 -76.924  88.677  1.00 28.80           N  
ATOM   1888  CA  PRO A 124     -34.678 -76.264  87.885  1.00 28.80           C  
ATOM   1889  HA  PRO A 124     -35.306 -77.048  87.461  1.00 28.80           H  
ATOM   1890  C   PRO A 124     -34.206 -75.385  86.692  1.00 28.80           C  
ATOM   1891  CB  PRO A 124     -35.526 -75.487  88.910  1.00 28.80           C  
ATOM   1892  HB2 PRO A 124     -36.591 -75.575  88.699  1.00 28.80           H  
ATOM   1893  HB3 PRO A 124     -35.233 -74.437  88.917  1.00 28.80           H  
ATOM   1894  O   PRO A 124     -34.875 -74.409  86.371  1.00 28.80           O  
ATOM   1895  CG  PRO A 124     -35.166 -76.092  90.264  1.00 28.80           C  
ATOM   1896  HG2 PRO A 124     -35.771 -76.981  90.443  1.00 28.80           H  
ATOM   1897  HG3 PRO A 124     -35.281 -75.374  91.075  1.00 28.80           H  
ATOM   1898  CD  PRO A 124     -33.712 -76.493  90.066  1.00 28.80           C  
ATOM   1899  HD2 PRO A 124     -33.063 -75.631  90.218  1.00 28.80           H  
ATOM   1900  HD3 PRO A 124     -33.463 -77.275  90.783  1.00 28.80           H  
ATOM   1901  N   VAL A 125     -33.049 -75.697  86.084  1.00 24.34           N  
ATOM   1902  H   VAL A 125     -32.689 -76.617  86.296  1.00 24.34           H  
ATOM   1903  CA  VAL A 125     -32.123 -74.814  85.330  1.00 24.34           C  
ATOM   1904  HA  VAL A 125     -32.338 -73.790  85.636  1.00 24.34           H  
ATOM   1905  C   VAL A 125     -32.359 -74.838  83.791  1.00 24.34           C  
ATOM   1906  CB  VAL A 125     -30.660 -75.115  85.789  1.00 24.34           C  
ATOM   1907  HB  VAL A 125     -30.373 -76.106  85.437  1.00 24.34           H  
ATOM   1908  O   VAL A 125     -33.499 -74.874  83.352  1.00 24.34           O  
ATOM   1909  CG1 VAL A 125     -29.601 -74.097  85.311  1.00 24.34           C  
ATOM   1910 HG11 VAL A 125     -30.012 -73.088  85.331  1.00 24.34           H  
ATOM   1911 HG12 VAL A 125     -29.227 -74.332  84.314  1.00 24.34           H  
ATOM   1912 HG13 VAL A 125     -28.724 -74.119  85.957  1.00 24.34           H  
ATOM   1913  CG2 VAL A 125     -30.541 -75.106  87.325  1.00 24.34           C  
ATOM   1914 HG21 VAL A 125     -29.517 -75.323  87.628  1.00 24.34           H  
ATOM   1915 HG22 VAL A 125     -31.164 -75.879  87.774  1.00 24.34           H  
ATOM   1916 HG23 VAL A 125     -30.834 -74.133  87.720  1.00 24.34           H  
ATOM   1917  N   ALA A 126     -31.309 -74.739  82.960  1.00 23.01           N  
ATOM   1918  H   ALA A 126     -30.409 -74.943  83.370  1.00 23.01           H  
ATOM   1919  CA  ALA A 126     -31.238 -73.987  81.695  1.00 23.01           C  
ATOM   1920  HA  ALA A 126     -31.314 -72.935  81.968  1.00 23.01           H  
ATOM   1921  C   ALA A 126     -32.340 -74.247  80.637  1.00 23.01           C  
ATOM   1922  CB  ALA A 126     -29.836 -74.187  81.102  1.00 23.01           C  
ATOM   1923  HB1 ALA A 126     -29.724 -73.581  80.203  1.00 23.01           H  
ATOM   1924  HB2 ALA A 126     -29.693 -75.235  80.839  1.00 23.01           H  
ATOM   1925  HB3 ALA A 126     -29.074 -73.888  81.822  1.00 23.01           H  
ATOM   1926  O   ALA A 126     -32.665 -75.380  80.300  1.00 23.01           O  
ATOM   1927  N   GLN A 127     -32.857 -73.141  80.079  1.00 25.90           N  
ATOM   1928  H   GLN A 127     -32.428 -72.270  80.355  1.00 25.90           H  
ATOM   1929  CA  GLN A 127     -34.171 -73.002  79.424  1.00 25.90           C  
ATOM   1930  HA  GLN A 127     -34.898 -73.646  79.920  1.00 25.90           H  
ATOM   1931  C   GLN A 127     -34.257 -73.276  77.905  1.00 25.90           C  
ATOM   1932  CB  GLN A 127     -34.591 -71.523  79.584  1.00 25.90           C  
ATOM   1933  HB2 GLN A 127     -33.805 -70.907  79.149  1.00 25.90           H  
ATOM   1934  HB3 GLN A 127     -35.496 -71.349  79.002  1.00 25.90           H  
ATOM   1935  O   GLN A 127     -35.357 -73.495  77.407  1.00 25.90           O  
ATOM   1936  CG  GLN A 127     -34.877 -71.032  81.011  1.00 25.90           C  
ATOM   1937  HG2 GLN A 127     -34.040 -71.271  81.666  1.00 25.90           H  
ATOM   1938  HG3 GLN A 127     -35.764 -71.541  81.389  1.00 25.90           H  
ATOM   1939  CD  GLN A 127     -35.099 -69.517  81.059  1.00 25.90           C  
ATOM   1940  NE2 GLN A 127     -35.839 -69.012  82.021  1.00 25.90           N  
ATOM   1941 HE21 GLN A 127     -36.245 -69.605  82.730  1.00 25.90           H  
ATOM   1942 HE22 GLN A 127     -35.928 -68.006  82.015  1.00 25.90           H  
ATOM   1943  OE1 GLN A 127     -34.597 -68.751  80.256  1.00 25.90           O  
ATOM   1944  N   ALA A 128     -33.162 -73.067  77.162  1.00 23.19           N  
ATOM   1945  H   ALA A 128     -32.281 -73.111  77.654  1.00 23.19           H  
ATOM   1946  CA  ALA A 128     -33.169 -72.201  75.965  1.00 23.19           C  
ATOM   1947  HA  ALA A 128     -34.045 -71.557  76.037  1.00 23.19           H  
ATOM   1948  C   ALA A 128     -33.286 -72.884  74.568  1.00 23.19           C  
ATOM   1949  CB  ALA A 128     -31.938 -71.283  76.087  1.00 23.19           C  
ATOM   1950  HB1 ALA A 128     -31.027 -71.859  75.924  1.00 23.19           H  
ATOM   1951  HB2 ALA A 128     -31.990 -70.472  75.360  1.00 23.19           H  
ATOM   1952  HB3 ALA A 128     -31.905 -70.835  77.080  1.00 23.19           H  
ATOM   1953  O   ALA A 128     -33.680 -74.035  74.440  1.00 23.19           O  
ATOM   1954  N   ALA A 129     -32.969 -72.121  73.509  1.00 23.18           N  
ATOM   1955  H   ALA A 129     -32.403 -71.312  73.723  1.00 23.18           H  
ATOM   1956  CA  ALA A 129     -33.794 -71.928  72.309  1.00 23.18           C  
ATOM   1957  HA  ALA A 129     -34.770 -72.382  72.485  1.00 23.18           H  
ATOM   1958  C   ALA A 129     -33.276 -72.511  70.973  1.00 23.18           C  
ATOM   1959  CB  ALA A 129     -33.974 -70.401  72.186  1.00 23.18           C  
ATOM   1960  HB1 ALA A 129     -33.024 -69.929  71.934  1.00 23.18           H  
ATOM   1961  HB2 ALA A 129     -34.697 -70.175  71.402  1.00 23.18           H  
ATOM   1962  HB3 ALA A 129     -34.350 -69.990  73.123  1.00 23.18           H  
ATOM   1963  O   ALA A 129     -33.640 -71.967  69.929  1.00 23.18           O  
ATOM   1964  N   ASP A 130     -32.378 -73.504  70.961  1.00 26.60           N  
ATOM   1965  H   ASP A 130     -32.124 -73.977  71.816  1.00 26.60           H  
ATOM   1966  CA  ASP A 130     -31.591 -73.713  69.737  1.00 26.60           C  
ATOM   1967  HA  ASP A 130     -31.194 -72.719  69.531  1.00 26.60           H  
ATOM   1968  C   ASP A 130     -32.412 -74.076  68.479  1.00 26.60           C  
ATOM   1969  CB  ASP A 130     -30.364 -74.615  69.947  1.00 26.60           C  
ATOM   1970  HB2 ASP A 130     -29.987 -74.469  70.959  1.00 26.60           H  
ATOM   1971  HB3 ASP A 130     -30.660 -75.659  69.841  1.00 26.60           H  
ATOM   1972  O   ASP A 130     -33.498 -74.655  68.533  1.00 26.60           O  
ATOM   1973  CG  ASP A 130     -29.222 -74.284  68.968  1.00 26.60           C  
ATOM   1974  OD1 ASP A 130     -29.251 -73.186  68.358  1.00 26.60           O  
ATOM   1975  OD2 ASP A 130     -28.335 -75.144  68.806  1.00 26.60           O  
ATOM   1976  N   ALA A 131     -31.856 -73.651  67.345  1.00 24.55           N  
ATOM   1977  H   ALA A 131     -30.897 -73.356  67.460  1.00 24.55           H  
ATOM   1978  CA  ALA A 131     -32.563 -72.951  66.277  1.00 24.55           C  
ATOM   1979  HA  ALA A 131     -33.610 -72.819  66.551  1.00 24.55           H  
ATOM   1980  C   ALA A 131     -32.505 -73.619  64.895  1.00 24.55           C  
ATOM   1981  CB  ALA A 131     -31.867 -71.585  66.194  1.00 24.55           C  
ATOM   1982  HB1 ALA A 131     -30.816 -71.710  65.934  1.00 24.55           H  
ATOM   1983  HB2 ALA A 131     -31.941 -71.079  67.157  1.00 24.55           H  
ATOM   1984  HB3 ALA A 131     -32.354 -70.969  65.438  1.00 24.55           H  
ATOM   1985  O   ALA A 131     -33.194 -73.193  63.965  1.00 24.55           O  
ATOM   1986  N   SER A 132     -31.589 -74.570  64.712  1.00 24.32           N  
ATOM   1987  H   SER A 132     -31.103 -74.919  65.525  1.00 24.32           H  
ATOM   1988  CA  SER A 132     -31.230 -75.093  63.395  1.00 24.32           C  
ATOM   1989  HA  SER A 132     -31.387 -74.295  62.668  1.00 24.32           H  
ATOM   1990  C   SER A 132     -32.141 -76.251  62.963  1.00 24.32           C  
ATOM   1991  CB  SER A 132     -29.734 -75.430  63.364  1.00 24.32           C  
ATOM   1992  HB2 SER A 132     -29.410 -75.569  62.333  1.00 24.32           H  
ATOM   1993  HB3 SER A 132     -29.165 -74.617  63.815  1.00 24.32           H  
ATOM   1994  O   SER A 132     -33.295 -76.341  63.358  1.00 24.32           O  
ATOM   1995  OG  SER A 132     -29.468 -76.619  64.061  1.00 24.32           O  
ATOM   1996  HG  SER A 132     -28.858 -76.432  64.779  1.00 24.32           H  
ATOM   1997  N   GLY A 133     -31.659 -77.108  62.069  1.00 29.41           N  
ATOM   1998  H   GLY A 133     -30.677 -77.034  61.843  1.00 29.41           H  
ATOM   1999  CA  GLY A 133     -32.456 -77.987  61.218  1.00 29.41           C  
ATOM   2000  HA2 GLY A 133     -31.855 -78.344  60.382  1.00 29.41           H  
ATOM   2001  HA3 GLY A 133     -32.769 -78.848  61.809  1.00 29.41           H  
ATOM   2002  C   GLY A 133     -33.700 -77.310  60.671  1.00 29.41           C  
ATOM   2003  O   GLY A 133     -34.774 -77.882  60.774  1.00 29.41           O  
ATOM   2004  N   THR A 134     -33.650 -76.070  60.177  1.00 25.63           N  
ATOM   2005  H   THR A 134     -34.570 -75.665  60.078  1.00 25.63           H  
ATOM   2006  CA  THR A 134     -32.576 -75.469  59.342  1.00 25.63           C  
ATOM   2007  HA  THR A 134     -32.461 -76.156  58.504  1.00 25.63           H  
ATOM   2008  C   THR A 134     -31.117 -75.347  59.867  1.00 25.63           C  
ATOM   2009  CB  THR A 134     -33.057 -74.167  58.706  1.00 25.63           C  
ATOM   2010  HB  THR A 134     -32.247 -73.748  58.109  1.00 25.63           H  
ATOM   2011  O   THR A 134     -30.439 -76.357  59.884  1.00 25.63           O  
ATOM   2012  CG2 THR A 134     -34.256 -74.374  57.781  1.00 25.63           C  
ATOM   2013 HG21 THR A 134     -34.012 -75.106  57.011  1.00 25.63           H  
ATOM   2014 HG22 THR A 134     -34.500 -73.427  57.299  1.00 25.63           H  
ATOM   2015 HG23 THR A 134     -35.126 -74.713  58.343  1.00 25.63           H  
ATOM   2016  OG1 THR A 134     -33.406 -73.245  59.711  1.00 25.63           O  
ATOM   2017  HG1 THR A 134     -33.965 -73.667  60.367  1.00 25.63           H  
ATOM   2018  N   GLY A 135     -30.516 -74.178  60.157  1.00 20.81           N  
ATOM   2019  H   GLY A 135     -31.092 -73.348  60.165  1.00 20.81           H  
ATOM   2020  CA  GLY A 135     -29.046 -74.015  59.947  1.00 20.81           C  
ATOM   2021  HA2 GLY A 135     -28.645 -74.891  59.437  1.00 20.81           H  
ATOM   2022  HA3 GLY A 135     -28.927 -73.194  59.239  1.00 20.81           H  
ATOM   2023  C   GLY A 135     -28.065 -73.703  61.104  1.00 20.81           C  
ATOM   2024  O   GLY A 135     -26.963 -74.224  61.062  1.00 20.81           O  
ATOM   2025  N   ALA A 136     -28.411 -72.843  62.073  1.00 20.96           N  
ATOM   2026  H   ALA A 136     -29.392 -72.609  62.131  1.00 20.96           H  
ATOM   2027  CA  ALA A 136     -27.509 -71.795  62.623  1.00 20.96           C  
ATOM   2028  HA  ALA A 136     -27.083 -71.301  61.750  1.00 20.96           H  
ATOM   2029  C   ALA A 136     -26.218 -72.206  63.428  1.00 20.96           C  
ATOM   2030  CB  ALA A 136     -28.428 -70.744  63.252  1.00 20.96           C  
ATOM   2031  HB1 ALA A 136     -29.147 -70.393  62.512  1.00 20.96           H  
ATOM   2032  HB2 ALA A 136     -27.848 -69.882  63.583  1.00 20.96           H  
ATOM   2033  HB3 ALA A 136     -28.977 -71.183  64.085  1.00 20.96           H  
ATOM   2034  O   ALA A 136     -25.296 -72.708  62.809  1.00 20.96           O  
ATOM   2035  N   ASN A 137     -25.971 -71.960  64.730  1.00 20.94           N  
ATOM   2036  H   ASN A 137     -25.282 -72.616  65.068  1.00 20.94           H  
ATOM   2037  CA  ASN A 137     -25.719 -70.624  65.324  1.00 20.94           C  
ATOM   2038  HA  ASN A 137     -25.762 -69.911  64.501  1.00 20.94           H  
ATOM   2039  C   ASN A 137     -24.239 -70.456  65.878  1.00 20.94           C  
ATOM   2040  CB  ASN A 137     -26.902 -70.299  66.263  1.00 20.94           C  
ATOM   2041  HB2 ASN A 137     -26.830 -70.814  67.220  1.00 20.94           H  
ATOM   2042  HB3 ASN A 137     -27.826 -70.698  65.842  1.00 20.94           H  
ATOM   2043  O   ASN A 137     -23.350 -71.006  65.238  1.00 20.94           O  
ATOM   2044  CG  ASN A 137     -27.139 -68.813  66.436  1.00 20.94           C  
ATOM   2045  ND2 ASN A 137     -27.993 -68.440  67.357  1.00 20.94           N  
ATOM   2046 HD21 ASN A 137     -28.453 -69.133  67.929  1.00 20.94           H  
ATOM   2047 HD22 ASN A 137     -28.153 -67.447  67.448  1.00 20.94           H  
ATOM   2048  OD1 ASN A 137     -26.610 -67.977  65.725  1.00 20.94           O  
ATOM   2049  N   PRO A 138     -23.898 -69.752  66.998  1.00 20.49           N  
ATOM   2050  CA  PRO A 138     -23.112 -68.490  67.129  1.00 20.49           C  
ATOM   2051  HA  PRO A 138     -22.980 -68.032  66.149  1.00 20.49           H  
ATOM   2052  C   PRO A 138     -21.705 -68.553  67.833  1.00 20.49           C  
ATOM   2053  CB  PRO A 138     -24.067 -67.625  67.969  1.00 20.49           C  
ATOM   2054  HB2 PRO A 138     -23.558 -66.850  68.541  1.00 20.49           H  
ATOM   2055  HB3 PRO A 138     -24.799 -67.155  67.314  1.00 20.49           H  
ATOM   2056  O   PRO A 138     -21.231 -69.625  68.193  1.00 20.49           O  
ATOM   2057  CG  PRO A 138     -24.773 -68.626  68.895  1.00 20.49           C  
ATOM   2058  HG2 PRO A 138     -24.378 -68.550  69.909  1.00 20.49           H  
ATOM   2059  HG3 PRO A 138     -25.849 -68.452  68.907  1.00 20.49           H  
ATOM   2060  CD  PRO A 138     -24.431 -69.998  68.319  1.00 20.49           C  
ATOM   2061  HD2 PRO A 138     -23.635 -70.436  68.922  1.00 20.49           H  
ATOM   2062  HD3 PRO A 138     -25.268 -70.694  68.364  1.00 20.49           H  
ATOM   2063  N   SER A 139     -21.052 -67.385  68.061  1.00 19.79           N  
ATOM   2064  H   SER A 139     -21.534 -66.544  67.776  1.00 19.79           H  
ATOM   2065  CA  SER A 139     -19.596 -67.163  68.311  1.00 19.79           C  
ATOM   2066  HA  SER A 139     -19.088 -68.127  68.287  1.00 19.79           H  
ATOM   2067  C   SER A 139     -19.124 -66.434  69.613  1.00 19.79           C  
ATOM   2068  CB  SER A 139     -19.087 -66.314  67.130  1.00 19.79           C  
ATOM   2069  HB2 SER A 139     -19.369 -66.796  66.194  1.00 19.79           H  
ATOM   2070  HB3 SER A 139     -18.001 -66.230  67.156  1.00 19.79           H  
ATOM   2071  O   SER A 139     -18.000 -65.949  69.615  1.00 19.79           O  
ATOM   2072  OG  SER A 139     -19.675 -65.021  67.189  1.00 19.79           O  
ATOM   2073  HG  SER A 139     -19.135 -64.489  67.777  1.00 19.79           H  
ATOM   2074  N   GLY A 140     -19.952 -66.226  70.648  1.00 18.61           N  
ATOM   2075  H   GLY A 140     -20.825 -66.733  70.641  1.00 18.61           H  
ATOM   2076  CA  GLY A 140     -19.854 -65.058  71.581  1.00 18.61           C  
ATOM   2077  HA2 GLY A 140     -19.940 -64.158  70.972  1.00 18.61           H  
ATOM   2078  HA3 GLY A 140     -20.730 -65.075  72.229  1.00 18.61           H  
ATOM   2079  C   GLY A 140     -18.622 -64.820  72.513  1.00 18.61           C  
ATOM   2080  O   GLY A 140     -17.779 -65.697  72.671  1.00 18.61           O  
ATOM   2081  N   ASP A 141     -18.621 -63.625  73.165  1.00 18.34           N  
ATOM   2082  H   ASP A 141     -19.430 -63.051  72.974  1.00 18.34           H  
ATOM   2083  CA  ASP A 141     -17.480 -62.795  73.681  1.00 18.34           C  
ATOM   2084  HA  ASP A 141     -16.586 -63.096  73.136  1.00 18.34           H  
ATOM   2085  C   ASP A 141     -17.067 -62.798  75.204  1.00 18.34           C  
ATOM   2086  CB  ASP A 141     -17.752 -61.313  73.314  1.00 18.34           C  
ATOM   2087  HB2 ASP A 141     -16.987 -60.696  73.785  1.00 18.34           H  
ATOM   2088  HB3 ASP A 141     -18.715 -61.025  73.734  1.00 18.34           H  
ATOM   2089  O   ASP A 141     -16.000 -63.309  75.527  1.00 18.34           O  
ATOM   2090  CG  ASP A 141     -17.736 -60.959  71.826  1.00 18.34           C  
ATOM   2091  OD1 ASP A 141     -16.786 -61.372  71.126  1.00 18.34           O  
ATOM   2092  OD2 ASP A 141     -18.710 -60.304  71.387  1.00 18.34           O  
ATOM   2093  N   ASP A 142     -17.793 -62.109  76.127  1.00 18.38           N  
ATOM   2094  H   ASP A 142     -18.719 -61.871  75.802  1.00 18.38           H  
ATOM   2095  CA  ASP A 142     -17.176 -60.983  76.915  1.00 18.38           C  
ATOM   2096  HA  ASP A 142     -16.147 -60.880  76.570  1.00 18.38           H  
ATOM   2097  C   ASP A 142     -17.082 -60.984  78.486  1.00 18.38           C  
ATOM   2098  CB  ASP A 142     -17.954 -59.693  76.519  1.00 18.38           C  
ATOM   2099  HB2 ASP A 142     -18.772 -59.949  75.845  1.00 18.38           H  
ATOM   2100  HB3 ASP A 142     -18.438 -59.271  77.400  1.00 18.38           H  
ATOM   2101  O   ASP A 142     -16.047 -60.621  79.035  1.00 18.38           O  
ATOM   2102  CG  ASP A 142     -17.154 -58.562  75.858  1.00 18.38           C  
ATOM   2103  OD1 ASP A 142     -15.919 -58.680  75.707  1.00 18.38           O  
ATOM   2104  OD2 ASP A 142     -17.822 -57.558  75.521  1.00 18.38           O  
ATOM   2105  N   LEU A 143     -18.179 -61.190  79.242  1.00 19.31           N  
ATOM   2106  H   LEU A 143     -18.964 -61.605  78.761  1.00 19.31           H  
ATOM   2107  CA  LEU A 143     -18.490 -60.366  80.456  1.00 19.31           C  
ATOM   2108  HA  LEU A 143     -18.347 -59.331  80.146  1.00 19.31           H  
ATOM   2109  C   LEU A 143     -17.598 -60.499  81.737  1.00 19.31           C  
ATOM   2110  CB  LEU A 143     -19.982 -60.550  80.808  1.00 19.31           C  
ATOM   2111  HB2 LEU A 143     -20.170 -60.165  81.810  1.00 19.31           H  
ATOM   2112  HB3 LEU A 143     -20.190 -61.619  80.831  1.00 19.31           H  
ATOM   2113  O   LEU A 143     -16.996 -61.537  81.987  1.00 19.31           O  
ATOM   2114  CG  LEU A 143     -20.957 -59.856  79.836  1.00 19.31           C  
ATOM   2115  HG  LEU A 143     -20.672 -60.074  78.807  1.00 19.31           H  
ATOM   2116  CD1 LEU A 143     -22.375 -60.385  80.061  1.00 19.31           C  
ATOM   2117 HD11 LEU A 143     -22.395 -61.460  79.883  1.00 19.31           H  
ATOM   2118 HD12 LEU A 143     -22.691 -60.181  81.084  1.00 19.31           H  
ATOM   2119 HD13 LEU A 143     -23.060 -59.901  79.364  1.00 19.31           H  
ATOM   2120  CD2 LEU A 143     -20.989 -58.338  80.042  1.00 19.31           C  
ATOM   2121 HD21 LEU A 143     -21.710 -57.891  79.358  1.00 19.31           H  
ATOM   2122 HD22 LEU A 143     -21.264 -58.097  81.069  1.00 19.31           H  
ATOM   2123 HD23 LEU A 143     -20.011 -57.912  79.818  1.00 19.31           H  
ATOM   2124  N   GLY A 144     -17.590 -59.430  82.576  1.00 19.84           N  
ATOM   2125  H   GLY A 144     -18.229 -58.689  82.327  1.00 19.84           H  
ATOM   2126  CA  GLY A 144     -16.503 -59.028  83.517  1.00 19.84           C  
ATOM   2127  HA2 GLY A 144     -16.272 -57.980  83.324  1.00 19.84           H  
ATOM   2128  HA3 GLY A 144     -15.610 -59.583  83.229  1.00 19.84           H  
ATOM   2129  C   GLY A 144     -16.622 -59.206  85.065  1.00 19.84           C  
ATOM   2130  O   GLY A 144     -16.652 -60.326  85.551  1.00 19.84           O  
ATOM   2131  N   GLU A 145     -16.568 -58.093  85.834  1.00 20.18           N  
ATOM   2132  H   GLU A 145     -16.841 -57.254  85.343  1.00 20.18           H  
ATOM   2133  CA  GLU A 145     -15.641 -57.768  86.971  1.00 20.18           C  
ATOM   2134  HA  GLU A 145     -14.727 -58.337  86.802  1.00 20.18           H  
ATOM   2135  C   GLU A 145     -16.033 -58.061  88.474  1.00 20.18           C  
ATOM   2136  CB  GLU A 145     -15.294 -56.264  86.778  1.00 20.18           C  
ATOM   2137  HB2 GLU A 145     -15.797 -55.672  87.543  1.00 20.18           H  
ATOM   2138  HB3 GLU A 145     -15.686 -55.908  85.826  1.00 20.18           H  
ATOM   2139  O   GLU A 145     -16.809 -58.962  88.784  1.00 20.18           O  
ATOM   2140  CG  GLU A 145     -13.787 -55.966  86.766  1.00 20.18           C  
ATOM   2141  HG2 GLU A 145     -13.349 -56.474  85.907  1.00 20.18           H  
ATOM   2142  HG3 GLU A 145     -13.336 -56.380  87.668  1.00 20.18           H  
ATOM   2143  CD  GLU A 145     -13.480 -54.458  86.692  1.00 20.18           C  
ATOM   2144  OE1 GLU A 145     -12.424 -54.110  86.119  1.00 20.18           O  
ATOM   2145  OE2 GLU A 145     -14.297 -53.669  87.215  1.00 20.18           O  
ATOM   2146  N   ALA A 146     -15.426 -57.318  89.429  1.00 23.34           N  
ATOM   2147  H   ALA A 146     -14.912 -56.518  89.090  1.00 23.34           H  
ATOM   2148  CA  ALA A 146     -15.216 -57.588  90.868  1.00 23.34           C  
ATOM   2149  HA  ALA A 146     -14.838 -58.606  90.958  1.00 23.34           H  
ATOM   2150  C   ALA A 146     -16.446 -57.484  91.805  1.00 23.34           C  
ATOM   2151  CB  ALA A 146     -14.095 -56.637  91.334  1.00 23.34           C  
ATOM   2152  HB1 ALA A 146     -14.411 -55.600  91.224  1.00 23.34           H  
ATOM   2153  HB2 ALA A 146     -13.192 -56.802  90.747  1.00 23.34           H  
ATOM   2154  HB3 ALA A 146     -13.869 -56.819  92.385  1.00 23.34           H  
ATOM   2155  O   ALA A 146     -16.665 -56.485  92.481  1.00 23.34           O  
ATOM   2156  N   GLY A 147     -17.235 -58.556  91.917  1.00 22.01           N  
ATOM   2157  H   GLY A 147     -17.110 -59.298  91.244  1.00 22.01           H  
ATOM   2158  CA  GLY A 147     -18.390 -58.603  92.834  1.00 22.01           C  
ATOM   2159  HA2 GLY A 147     -19.111 -59.324  92.448  1.00 22.01           H  
ATOM   2160  HA3 GLY A 147     -18.876 -57.627  92.843  1.00 22.01           H  
ATOM   2161  C   GLY A 147     -18.093 -58.979  94.295  1.00 22.01           C  
ATOM   2162  O   GLY A 147     -19.027 -59.114  95.081  1.00 22.01           O  
ATOM   2163  N   VAL A 148     -16.835 -59.244  94.662  1.00 23.16           N  
ATOM   2164  H   VAL A 148     -16.092 -59.039  94.009  1.00 23.16           H  
ATOM   2165  CA  VAL A 148     -16.500 -59.894  95.949  1.00 23.16           C  
ATOM   2166  HA  VAL A 148     -17.293 -60.603  96.187  1.00 23.16           H  
ATOM   2167  C   VAL A 148     -16.462 -58.908  97.128  1.00 23.16           C  
ATOM   2168  CB  VAL A 148     -15.187 -60.705  95.827  1.00 23.16           C  
ATOM   2169  HB  VAL A 148     -14.368 -60.024  95.595  1.00 23.16           H  
ATOM   2170  O   VAL A 148     -16.649 -59.331  98.268  1.00 23.16           O  
ATOM   2171  CG1 VAL A 148     -14.832 -61.482  97.104  1.00 23.16           C  
ATOM   2172 HG11 VAL A 148     -15.672 -62.103  97.413  1.00 23.16           H  
ATOM   2173 HG12 VAL A 148     -14.587 -60.784  97.904  1.00 23.16           H  
ATOM   2174 HG13 VAL A 148     -13.955 -62.107  96.932  1.00 23.16           H  
ATOM   2175  CG2 VAL A 148     -15.284 -61.748  94.699  1.00 23.16           C  
ATOM   2176 HG21 VAL A 148     -15.430 -61.255  93.737  1.00 23.16           H  
ATOM   2177 HG22 VAL A 148     -16.119 -62.424  94.887  1.00 23.16           H  
ATOM   2178 HG23 VAL A 148     -14.359 -62.321  94.644  1.00 23.16           H  
ATOM   2179  N   ASP A 149     -16.254 -57.614  96.870  1.00 23.48           N  
ATOM   2180  H   ASP A 149     -16.130 -57.334  95.908  1.00 23.48           H  
ATOM   2181  CA  ASP A 149     -15.862 -56.635  97.895  1.00 23.48           C  
ATOM   2182  HA  ASP A 149     -15.027 -57.043  98.465  1.00 23.48           H  
ATOM   2183  C   ASP A 149     -16.965 -56.297  98.914  1.00 23.48           C  
ATOM   2184  CB  ASP A 149     -15.380 -55.340  97.208  1.00 23.48           C  
ATOM   2185  HB2 ASP A 149     -16.155 -54.989  96.527  1.00 23.48           H  
ATOM   2186  HB3 ASP A 149     -15.239 -54.577  97.973  1.00 23.48           H  
ATOM   2187  O   ASP A 149     -16.750 -56.380 100.125  1.00 23.48           O  
ATOM   2188  CG  ASP A 149     -14.057 -55.482  96.445  1.00 23.48           C  
ATOM   2189  OD1 ASP A 149     -13.275 -56.402  96.777  1.00 23.48           O  
ATOM   2190  OD2 ASP A 149     -13.829 -54.660  95.532  1.00 23.48           O  
ATOM   2191  N   GLU A 150     -18.146 -55.882  98.438  1.00 27.32           N  
ATOM   2192  H   GLU A 150     -18.253 -55.852  97.434  1.00 27.32           H  
ATOM   2193  CA  GLU A 150     -19.093 -55.088  99.244  1.00 27.32           C  
ATOM   2194  HA  GLU A 150     -18.574 -54.220  99.650  1.00 27.32           H  
ATOM   2195  C   GLU A 150     -19.694 -55.831 100.442  1.00 27.32           C  
ATOM   2196  CB  GLU A 150     -20.250 -54.588  98.363  1.00 27.32           C  
ATOM   2197  HB2 GLU A 150     -21.058 -54.248  99.011  1.00 27.32           H  
ATOM   2198  HB3 GLU A 150     -20.623 -55.419  97.763  1.00 27.32           H  
ATOM   2199  O   GLU A 150     -20.005 -55.213 101.463  1.00 27.32           O  
ATOM   2200  CG  GLU A 150     -19.864 -53.413  97.453  1.00 27.32           C  
ATOM   2201  HG2 GLU A 150     -19.088 -53.744  96.762  1.00 27.32           H  
ATOM   2202  HG3 GLU A 150     -19.449 -52.617  98.072  1.00 27.32           H  
ATOM   2203  CD  GLU A 150     -21.061 -52.868  96.649  1.00 27.32           C  
ATOM   2204  OE1 GLU A 150     -20.989 -51.695  96.218  1.00 27.32           O  
ATOM   2205  OE2 GLU A 150     -22.046 -53.621  96.457  1.00 27.32           O  
ATOM   2206  N   LEU A 151     -19.870 -57.155 100.357  1.00 24.63           N  
ATOM   2207  H   LEU A 151     -19.526 -57.625  99.532  1.00 24.63           H  
ATOM   2208  CA  LEU A 151     -20.640 -57.890 101.369  1.00 24.63           C  
ATOM   2209  HA  LEU A 151     -21.616 -57.410 101.433  1.00 24.63           H  
ATOM   2210  C   LEU A 151     -20.008 -57.811 102.773  1.00 24.63           C  
ATOM   2211  CB  LEU A 151     -20.831 -59.353 100.928  1.00 24.63           C  
ATOM   2212  HB2 LEU A 151     -19.977 -59.931 101.282  1.00 24.63           H  
ATOM   2213  HB3 LEU A 151     -20.839 -59.420  99.840  1.00 24.63           H  
ATOM   2214  O   LEU A 151     -20.708 -57.988 103.772  1.00 24.63           O  
ATOM   2215  CG  LEU A 151     -22.143 -59.948 101.480  1.00 24.63           C  
ATOM   2216  HG  LEU A 151     -22.410 -59.467 102.421  1.00 24.63           H  
ATOM   2217  CD1 LEU A 151     -23.290 -59.746 100.486  1.00 24.63           C  
ATOM   2218 HD11 LEU A 151     -23.073 -60.264  99.552  1.00 24.63           H  
ATOM   2219 HD12 LEU A 151     -23.407 -58.682 100.281  1.00 24.63           H  
ATOM   2220 HD13 LEU A 151     -24.219 -60.129 100.910  1.00 24.63           H  
ATOM   2221  CD2 LEU A 151     -22.004 -61.445 101.752  1.00 24.63           C  
ATOM   2222 HD21 LEU A 151     -22.946 -61.841 102.131  1.00 24.63           H  
ATOM   2223 HD22 LEU A 151     -21.728 -61.964 100.834  1.00 24.63           H  
ATOM   2224 HD23 LEU A 151     -21.228 -61.602 102.501  1.00 24.63           H  
ATOM   2225  N   LEU A 152     -18.701 -57.523 102.847  1.00 26.23           N  
ATOM   2226  H   LEU A 152     -18.226 -57.319 101.980  1.00 26.23           H  
ATOM   2227  CA  LEU A 152     -17.946 -57.367 104.091  1.00 26.23           C  
ATOM   2228  HA  LEU A 152     -18.006 -58.292 104.664  1.00 26.23           H  
ATOM   2229  C   LEU A 152     -18.501 -56.257 104.995  1.00 26.23           C  
ATOM   2230  CB  LEU A 152     -16.475 -57.062 103.737  1.00 26.23           C  
ATOM   2231  HB2 LEU A 152     -16.458 -56.244 103.018  1.00 26.23           H  
ATOM   2232  HB3 LEU A 152     -15.961 -56.717 104.634  1.00 26.23           H  
ATOM   2233  O   LEU A 152     -18.460 -56.393 106.216  1.00 26.23           O  
ATOM   2234  CG  LEU A 152     -15.688 -58.252 103.158  1.00 26.23           C  
ATOM   2235  HG  LEU A 152     -16.242 -58.696 102.331  1.00 26.23           H  
ATOM   2236  CD1 LEU A 152     -14.332 -57.778 102.635  1.00 26.23           C  
ATOM   2237 HD11 LEU A 152     -13.785 -58.617 102.205  1.00 26.23           H  
ATOM   2238 HD12 LEU A 152     -14.493 -57.040 101.849  1.00 26.23           H  
ATOM   2239 HD13 LEU A 152     -13.750 -57.326 103.438  1.00 26.23           H  
ATOM   2240  CD2 LEU A 152     -15.428 -59.327 104.221  1.00 26.23           C  
ATOM   2241 HD21 LEU A 152     -14.826 -60.126 103.787  1.00 26.23           H  
ATOM   2242 HD22 LEU A 152     -16.373 -59.753 104.559  1.00 26.23           H  
ATOM   2243 HD23 LEU A 152     -14.899 -58.893 105.069  1.00 26.23           H  
ATOM   2244  N   GLU A 153     -19.028 -55.174 104.420  1.00 29.84           N  
ATOM   2245  H   GLU A 153     -19.089 -55.145 103.412  1.00 29.84           H  
ATOM   2246  CA  GLU A 153     -19.351 -53.948 105.161  1.00 29.84           C  
ATOM   2247  HA  GLU A 153     -18.497 -53.689 105.786  1.00 29.84           H  
ATOM   2248  C   GLU A 153     -20.567 -54.124 106.090  1.00 29.84           C  
ATOM   2249  CB  GLU A 153     -19.584 -52.815 104.140  1.00 29.84           C  
ATOM   2250  HB2 GLU A 153     -19.120 -53.076 103.189  1.00 29.84           H  
ATOM   2251  HB3 GLU A 153     -20.655 -52.699 103.972  1.00 29.84           H  
ATOM   2252  O   GLU A 153     -20.595 -53.641 107.225  1.00 29.84           O  
ATOM   2253  CG  GLU A 153     -18.971 -51.485 104.598  1.00 29.84           C  
ATOM   2254  HG2 GLU A 153     -19.400 -51.216 105.563  1.00 29.84           H  
ATOM   2255  HG3 GLU A 153     -17.900 -51.631 104.736  1.00 29.84           H  
ATOM   2256  CD  GLU A 153     -19.208 -50.335 103.603  1.00 29.84           C  
ATOM   2257  OE1 GLU A 153     -18.411 -49.369 103.647  1.00 29.84           O  
ATOM   2258  OE2 GLU A 153     -20.217 -50.386 102.864  1.00 29.84           O  
ATOM   2259  N   ALA A 154     -21.587 -54.852 105.623  1.00 28.18           N  
ATOM   2260  H   ALA A 154     -21.468 -55.270 104.711  1.00 28.18           H  
ATOM   2261  CA  ALA A 154     -22.914 -54.849 106.237  1.00 28.18           C  
ATOM   2262  HA  ALA A 154     -23.250 -53.814 106.312  1.00 28.18           H  
ATOM   2263  C   ALA A 154     -22.951 -55.447 107.650  1.00 28.18           C  
ATOM   2264  CB  ALA A 154     -23.867 -55.612 105.309  1.00 28.18           C  
ATOM   2265  HB1 ALA A 154     -23.885 -55.134 104.329  1.00 28.18           H  
ATOM   2266  HB2 ALA A 154     -24.873 -55.609 105.727  1.00 28.18           H  
ATOM   2267  HB3 ALA A 154     -23.529 -56.641 105.193  1.00 28.18           H  
ATOM   2268  O   ALA A 154     -23.720 -54.983 108.501  1.00 28.18           O  
ATOM   2269  N   LEU A 155     -22.140 -56.482 107.890  1.00 25.77           N  
ATOM   2270  H   LEU A 155     -21.485 -56.739 107.165  1.00 25.77           H  
ATOM   2271  CA  LEU A 155     -22.139 -57.251 109.138  1.00 25.77           C  
ATOM   2272  HA  LEU A 155     -23.175 -57.492 109.374  1.00 25.77           H  
ATOM   2273  C   LEU A 155     -21.630 -56.439 110.337  1.00 25.77           C  
ATOM   2274  CB  LEU A 155     -21.353 -58.565 108.918  1.00 25.77           C  
ATOM   2275  HB2 LEU A 155     -20.967 -58.579 107.899  1.00 25.77           H  
ATOM   2276  HB3 LEU A 155     -20.483 -58.594 109.573  1.00 25.77           H  
ATOM   2277  O   LEU A 155     -21.835 -56.857 111.472  1.00 25.77           O  
ATOM   2278  CG  LEU A 155     -22.213 -59.827 109.139  1.00 25.77           C  
ATOM   2279  HG  LEU A 155     -23.261 -59.603 108.939  1.00 25.77           H  
ATOM   2280  CD1 LEU A 155     -21.799 -60.936 108.172  1.00 25.77           C  
ATOM   2281 HD11 LEU A 155     -20.749 -61.187 108.324  1.00 25.77           H  
ATOM   2282 HD12 LEU A 155     -21.940 -60.598 107.145  1.00 25.77           H  
ATOM   2283 HD13 LEU A 155     -22.414 -61.821 108.339  1.00 25.77           H  
ATOM   2284  CD2 LEU A 155     -22.083 -60.361 110.566  1.00 25.77           C  
ATOM   2285 HD21 LEU A 155     -22.735 -61.224 110.703  1.00 25.77           H  
ATOM   2286 HD22 LEU A 155     -22.379 -59.583 111.271  1.00 25.77           H  
ATOM   2287 HD23 LEU A 155     -21.051 -60.646 110.770  1.00 25.77           H  
ATOM   2288  N   GLY A 156     -21.045 -55.258 110.100  1.00 26.29           N  
ATOM   2289  H   GLY A 156     -20.900 -54.970 109.143  1.00 26.29           H  
ATOM   2290  CA  GLY A 156     -20.549 -54.381 111.158  1.00 26.29           C  
ATOM   2291  HA2 GLY A 156     -19.800 -54.914 111.743  1.00 26.29           H  
ATOM   2292  HA3 GLY A 156     -20.073 -53.515 110.698  1.00 26.29           H  
ATOM   2293  C   GLY A 156     -21.623 -53.869 112.122  1.00 26.29           C  
ATOM   2294  O   GLY A 156     -21.282 -53.505 113.237  1.00 26.29           O  
ATOM   2295  N   ARG A 157     -22.906 -53.837 111.721  1.00 27.27           N  
ATOM   2296  H   ARG A 157     -23.108 -54.203 110.802  1.00 27.27           H  
ATOM   2297  CA  ARG A 157     -23.963 -53.138 112.478  1.00 27.27           C  
ATOM   2298  HA  ARG A 157     -23.585 -52.148 112.736  1.00 27.27           H  
ATOM   2299  C   ARG A 157     -24.315 -53.731 113.840  1.00 27.27           C  
ATOM   2300  CB  ARG A 157     -25.251 -53.003 111.644  1.00 27.27           C  
ATOM   2301  HB2 ARG A 157     -26.114 -53.115 112.300  1.00 27.27           H  
ATOM   2302  HB3 ARG A 157     -25.299 -53.790 110.892  1.00 27.27           H  
ATOM   2303  O   ARG A 157     -24.386 -52.995 114.808  1.00 27.27           O  
ATOM   2304  CG  ARG A 157     -25.349 -51.626 110.985  1.00 27.27           C  
ATOM   2305  HG2 ARG A 157     -24.581 -51.521 110.219  1.00 27.27           H  
ATOM   2306  HG3 ARG A 157     -25.185 -50.864 111.746  1.00 27.27           H  
ATOM   2307  CD  ARG A 157     -26.739 -51.394 110.382  1.00 27.27           C  
ATOM   2308  HD2 ARG A 157     -27.499 -51.670 111.113  1.00 27.27           H  
ATOM   2309  HD3 ARG A 157     -26.828 -50.327 110.177  1.00 27.27           H  
ATOM   2310  NE  ARG A 157     -26.935 -52.146 109.130  1.00 27.27           N  
ATOM   2311  HE  ARG A 157     -26.234 -52.839 108.910  1.00 27.27           H  
ATOM   2312  NH1 ARG A 157     -28.842 -51.064 108.456  1.00 27.27           N  
ATOM   2313 HH11 ARG A 157     -28.843 -50.580 109.343  1.00 27.27           H  
ATOM   2314 HH12 ARG A 157     -29.553 -50.896 107.759  1.00 27.27           H  
ATOM   2315  NH2 ARG A 157     -27.884 -52.566 107.105  1.00 27.27           N  
ATOM   2316 HH21 ARG A 157     -28.577 -52.373 106.396  1.00 27.27           H  
ATOM   2317 HH22 ARG A 157     -27.130 -53.208 106.908  1.00 27.27           H  
ATOM   2318  CZ  ARG A 157     -27.885 -51.926 108.240  1.00 27.27           C  
ATOM   2319  N   GLU A 158     -24.745 -54.991 113.877  1.00 23.31           N  
ATOM   2320  H   GLU A 158     -24.646 -55.569 113.054  1.00 23.31           H  
ATOM   2321  CA  GLU A 158     -25.580 -55.453 115.000  1.00 23.31           C  
ATOM   2322  HA  GLU A 158     -26.166 -54.608 115.361  1.00 23.31           H  
ATOM   2323  C   GLU A 158     -24.757 -55.928 116.200  1.00 23.31           C  
ATOM   2324  CB  GLU A 158     -26.564 -56.528 114.511  1.00 23.31           C  
ATOM   2325  HB2 GLU A 158     -26.805 -56.339 113.465  1.00 23.31           H  
ATOM   2326  HB3 GLU A 158     -26.092 -57.508 114.583  1.00 23.31           H  
ATOM   2327  O   GLU A 158     -25.212 -55.833 117.338  1.00 23.31           O  
ATOM   2328  CG  GLU A 158     -27.882 -56.503 115.303  1.00 23.31           C  
ATOM   2329  HG2 GLU A 158     -27.671 -56.694 116.355  1.00 23.31           H  
ATOM   2330  HG3 GLU A 158     -28.314 -55.506 115.220  1.00 23.31           H  
ATOM   2331  CD  GLU A 158     -28.907 -57.538 114.807  1.00 23.31           C  
ATOM   2332  OE1 GLU A 158     -30.122 -57.280 114.978  1.00 23.31           O  
ATOM   2333  OE2 GLU A 158     -28.488 -58.578 114.248  1.00 23.31           O  
ATOM   2334  N   LEU A 159     -23.529 -56.396 115.962  1.00 19.86           N  
ATOM   2335  H   LEU A 159     -23.176 -56.342 115.017  1.00 19.86           H  
ATOM   2336  CA  LEU A 159     -22.583 -56.729 117.024  1.00 19.86           C  
ATOM   2337  HA  LEU A 159     -23.135 -57.164 117.858  1.00 19.86           H  
ATOM   2338  C   LEU A 159     -21.940 -55.444 117.584  1.00 19.86           C  
ATOM   2339  CB  LEU A 159     -21.562 -57.776 116.526  1.00 19.86           C  
ATOM   2340  HB2 LEU A 159     -21.052 -57.360 115.657  1.00 19.86           H  
ATOM   2341  HB3 LEU A 159     -20.812 -57.924 117.303  1.00 19.86           H  
ATOM   2342  O   LEU A 159     -20.718 -55.328 117.612  1.00 19.86           O  
ATOM   2343  CG  LEU A 159     -22.143 -59.154 116.153  1.00 19.86           C  
ATOM   2344  HG  LEU A 159     -22.941 -59.030 115.421  1.00 19.86           H  
ATOM   2345  CD1 LEU A 159     -21.049 -60.020 115.523  1.00 19.86           C  
ATOM   2346 HD11 LEU A 159     -20.666 -59.523 114.631  1.00 19.86           H  
ATOM   2347 HD12 LEU A 159     -20.233 -60.162 116.231  1.00 19.86           H  
ATOM   2348 HD13 LEU A 159     -21.461 -60.987 115.236  1.00 19.86           H  
ATOM   2349  CD2 LEU A 159     -22.695 -59.912 117.366  1.00 19.86           C  
ATOM   2350 HD21 LEU A 159     -23.050 -60.895 117.057  1.00 19.86           H  
ATOM   2351 HD22 LEU A 159     -21.918 -60.021 118.122  1.00 19.86           H  
ATOM   2352 HD23 LEU A 159     -23.534 -59.361 117.789  1.00 19.86           H  
ATOM   2353  N   ASP A 160     -22.758 -54.495 118.053  1.00 24.81           N  
ATOM   2354  H   ASP A 160     -23.751 -54.646 117.940  1.00 24.81           H  
ATOM   2355  CA  ASP A 160     -22.349 -53.412 118.965  1.00 24.81           C  
ATOM   2356  HA  ASP A 160     -21.409 -52.984 118.618  1.00 24.81           H  
ATOM   2357  C   ASP A 160     -22.078 -54.038 120.357  1.00 24.81           C  
ATOM   2358  CB  ASP A 160     -23.416 -52.287 118.995  1.00 24.81           C  
ATOM   2359  HB2 ASP A 160     -24.410 -52.731 118.927  1.00 24.81           H  
ATOM   2360  HB3 ASP A 160     -23.355 -51.780 119.958  1.00 24.81           H  
ATOM   2361  O   ASP A 160     -22.840 -53.867 121.312  1.00 24.81           O  
ATOM   2362  CG  ASP A 160     -23.266 -51.182 117.933  1.00 24.81           C  
ATOM   2363  OD1 ASP A 160     -22.134 -50.956 117.450  1.00 24.81           O  
ATOM   2364  OD2 ASP A 160     -24.279 -50.475 117.698  1.00 24.81           O  
ATOM   2365  N   GLY A 161     -21.055 -54.901 120.403  1.00 21.94           N  
ATOM   2366  H   GLY A 161     -20.500 -54.962 119.561  1.00 21.94           H  
ATOM   2367  CA  GLY A 161     -20.704 -55.817 121.497  1.00 21.94           C  
ATOM   2368  HA2 GLY A 161     -21.606 -56.087 122.045  1.00 21.94           H  
ATOM   2369  HA3 GLY A 161     -20.288 -56.726 121.062  1.00 21.94           H  
ATOM   2370  C   GLY A 161     -19.686 -55.273 122.514  1.00 21.94           C  
ATOM   2371  O   GLY A 161     -19.486 -54.063 122.600  1.00 21.94           O  
ATOM   2372  N   ASP A 162     -19.087 -56.191 123.294  1.00 20.52           N  
ATOM   2373  H   ASP A 162     -19.283 -57.163 123.102  1.00 20.52           H  
ATOM   2374  CA  ASP A 162     -18.139 -55.942 124.413  1.00 20.52           C  
ATOM   2375  HA  ASP A 162     -18.629 -55.314 125.158  1.00 20.52           H  
ATOM   2376  C   ASP A 162     -16.848 -55.192 124.020  1.00 20.52           C  
ATOM   2377  CB  ASP A 162     -17.751 -57.290 125.085  1.00 20.52           C  
ATOM   2378  HB2 ASP A 162     -17.555 -58.024 124.303  1.00 20.52           H  
ATOM   2379  HB3 ASP A 162     -16.812 -57.144 125.618  1.00 20.52           H  
ATOM   2380  O   ASP A 162     -16.318 -54.461 124.895  1.00 20.52           O  
ATOM   2381  CG  ASP A 162     -18.736 -57.895 126.109  1.00 20.52           C  
ATOM   2382  OD1 ASP A 162     -19.607 -57.177 126.655  1.00 20.52           O  
ATOM   2383  OD2 ASP A 162     -18.586 -59.111 126.395  1.00 20.52           O  
ATOM   2384  OXT ASP A 162     -16.351 -55.430 122.895  1.00 20.52           O  
TER    2385      ASP A 162                                                       
ATOM   2385  N   MET B   1      -2.961  17.749 -55.842  1.00 68.98           N  
ATOM   2386  H   MET B   1      -2.721  16.787 -56.036  1.00 68.98           H  
ATOM   2387  H2  MET B   1      -2.131  18.323 -55.845  1.00 68.98           H  
ATOM   2388  H3  MET B   1      -3.602  18.079 -56.550  1.00 68.98           H  
ATOM   2389  CA  MET B   1      -3.605  17.839 -54.527  1.00 68.98           C  
ATOM   2390  HA  MET B   1      -4.534  17.273 -54.582  1.00 68.98           H  
ATOM   2391  C   MET B   1      -3.915  19.304 -54.263  1.00 68.98           C  
ATOM   2392  CB  MET B   1      -2.735  17.181 -53.447  1.00 68.98           C  
ATOM   2393  HB2 MET B   1      -2.217  16.327 -53.884  1.00 68.98           H  
ATOM   2394  HB3 MET B   1      -1.989  17.882 -53.075  1.00 68.98           H  
ATOM   2395  O   MET B   1      -2.987  20.111 -54.250  1.00 68.98           O  
ATOM   2396  CG  MET B   1      -3.587  16.658 -52.296  1.00 68.98           C  
ATOM   2397  HG2 MET B   1      -4.369  16.002 -52.679  1.00 68.98           H  
ATOM   2398  HG3 MET B   1      -4.049  17.523 -51.820  1.00 68.98           H  
ATOM   2399  SD  MET B   1      -2.663  15.787 -51.010  1.00 68.98           S  
ATOM   2400  CE  MET B   1      -2.322  14.178 -51.775  1.00 68.98           C  
ATOM   2401  HE1 MET B   1      -3.262  13.696 -52.044  1.00 68.98           H  
ATOM   2402  HE2 MET B   1      -1.697  14.303 -52.659  1.00 68.98           H  
ATOM   2403  HE3 MET B   1      -1.805  13.547 -51.052  1.00 68.98           H  
ATOM   2404  N   THR B   2      -5.190  19.677 -54.192  1.00 78.49           N  
ATOM   2405  H   THR B   2      -5.893  18.951 -54.184  1.00 78.49           H  
ATOM   2406  CA  THR B   2      -5.603  21.044 -53.843  1.00 78.49           C  
ATOM   2407  HA  THR B   2      -5.132  21.740 -54.537  1.00 78.49           H  
ATOM   2408  C   THR B   2      -5.115  21.395 -52.438  1.00 78.49           C  
ATOM   2409  CB  THR B   2      -7.126  21.245 -53.937  1.00 78.49           C  
ATOM   2410  HB  THR B   2      -7.348  22.292 -53.734  1.00 78.49           H  
ATOM   2411  O   THR B   2      -4.714  20.520 -51.665  1.00 78.49           O  
ATOM   2412  CG2 THR B   2      -7.691  20.894 -55.312  1.00 78.49           C  
ATOM   2413 HG21 THR B   2      -7.561  19.833 -55.523  1.00 78.49           H  
ATOM   2414 HG22 THR B   2      -8.755  21.130 -55.336  1.00 78.49           H  
ATOM   2415 HG23 THR B   2      -7.185  21.480 -56.079  1.00 78.49           H  
ATOM   2416  OG1 THR B   2      -7.790  20.463 -52.981  1.00 78.49           O  
ATOM   2417  HG1 THR B   2      -8.206  19.728 -53.439  1.00 78.49           H  
ATOM   2418  N   ASP B   3      -5.122  22.681 -52.091  1.00 66.84           N  
ATOM   2419  H   ASP B   3      -5.444  23.392 -52.732  1.00 66.84           H  
ATOM   2420  CA  ASP B   3      -4.756  23.075 -50.731  1.00 66.84           C  
ATOM   2421  HA  ASP B   3      -3.768  22.661 -50.529  1.00 66.84           H  
ATOM   2422  C   ASP B   3      -5.702  22.451 -49.695  1.00 66.84           C  
ATOM   2423  CB  ASP B   3      -4.659  24.601 -50.634  1.00 66.84           C  
ATOM   2424  HB2 ASP B   3      -5.641  25.022 -50.421  1.00 66.84           H  
ATOM   2425  HB3 ASP B   3      -4.313  25.004 -51.585  1.00 66.84           H  
ATOM   2426  O   ASP B   3      -5.245  21.885 -48.704  1.00 66.84           O  
ATOM   2427  CG  ASP B   3      -3.646  25.001 -49.562  1.00 66.84           C  
ATOM   2428  OD1 ASP B   3      -2.498  24.486 -49.660  1.00 66.84           O  
ATOM   2429  OD2 ASP B   3      -4.018  25.820 -48.700  1.00 66.84           O  
ATOM   2430  N   SER B   4      -7.001  22.403 -50.012  1.00 70.40           N  
ATOM   2431  H   SER B   4      -7.325  22.912 -50.822  1.00 70.40           H  
ATOM   2432  CA  SER B   4      -8.019  21.715 -49.217  1.00 70.40           C  
ATOM   2433  HA  SER B   4      -8.038  22.156 -48.220  1.00 70.40           H  
ATOM   2434  C   SER B   4      -7.748  20.215 -49.054  1.00 70.40           C  
ATOM   2435  CB  SER B   4      -9.400  21.907 -49.855  1.00 70.40           C  
ATOM   2436  HB2 SER B   4      -9.420  21.409 -50.824  1.00 70.40           H  
ATOM   2437  HB3 SER B   4     -10.163  21.461 -49.216  1.00 70.40           H  
ATOM   2438  O   SER B   4      -7.917  19.698 -47.956  1.00 70.40           O  
ATOM   2439  OG  SER B   4      -9.679  23.283 -50.039  1.00 70.40           O  
ATOM   2440  HG  SER B   4     -10.267  23.578 -49.340  1.00 70.40           H  
ATOM   2441  N   GLU B   5      -7.301  19.508 -50.098  1.00 73.41           N  
ATOM   2442  H   GLU B   5      -7.185  19.973 -50.987  1.00 73.41           H  
ATOM   2443  CA  GLU B   5      -6.983  18.072 -50.010  1.00 73.41           C  
ATOM   2444  HA  GLU B   5      -7.829  17.536 -49.580  1.00 73.41           H  
ATOM   2445  C   GLU B   5      -5.779  17.802 -49.093  1.00 73.41           C  
ATOM   2446  CB  GLU B   5      -6.710  17.504 -51.408  1.00 73.41           C  
ATOM   2447  HB2 GLU B   5      -6.192  16.551 -51.305  1.00 73.41           H  
ATOM   2448  HB3 GLU B   5      -6.060  18.211 -51.925  1.00 73.41           H  
ATOM   2449  O   GLU B   5      -5.853  16.920 -48.239  1.00 73.41           O  
ATOM   2450  CG  GLU B   5      -7.966  17.256 -52.255  1.00 73.41           C  
ATOM   2451  HG2 GLU B   5      -8.512  16.418 -51.823  1.00 73.41           H  
ATOM   2452  HG3 GLU B   5      -8.615  18.131 -52.208  1.00 73.41           H  
ATOM   2453  CD  GLU B   5      -7.639  16.958 -53.730  1.00 73.41           C  
ATOM   2454  OE1 GLU B   5      -8.547  16.511 -54.452  1.00 73.41           O  
ATOM   2455  OE2 GLU B   5      -6.512  17.278 -54.184  1.00 73.41           O  
ATOM   2456  N   LYS B   6      -4.704  18.599 -49.195  1.00 71.93           N  
ATOM   2457  H   LYS B   6      -4.723  19.333 -49.889  1.00 71.93           H  
ATOM   2458  CA  LYS B   6      -3.545  18.477 -48.289  1.00 71.93           C  
ATOM   2459  HA  LYS B   6      -3.171  17.453 -48.313  1.00 71.93           H  
ATOM   2460  C   LYS B   6      -3.949  18.762 -46.842  1.00 71.93           C  
ATOM   2461  CB  LYS B   6      -2.426  19.446 -48.694  1.00 71.93           C  
ATOM   2462  HB2 LYS B   6      -1.657  19.418 -47.922  1.00 71.93           H  
ATOM   2463  HB3 LYS B   6      -2.844  20.453 -48.709  1.00 71.93           H  
ATOM   2464  O   LYS B   6      -3.595  18.024 -45.925  1.00 71.93           O  
ATOM   2465  CG  LYS B   6      -1.756  19.117 -50.040  1.00 71.93           C  
ATOM   2466  HG2 LYS B   6      -2.506  19.061 -50.829  1.00 71.93           H  
ATOM   2467  HG3 LYS B   6      -1.263  18.149 -49.954  1.00 71.93           H  
ATOM   2468  CD  LYS B   6      -0.702  20.172 -50.419  1.00 71.93           C  
ATOM   2469  HD2 LYS B   6      -0.036  20.322 -49.570  1.00 71.93           H  
ATOM   2470  HD3 LYS B   6      -0.117  19.813 -51.267  1.00 71.93           H  
ATOM   2471  CE  LYS B   6      -1.405  21.483 -50.799  1.00 71.93           C  
ATOM   2472  HE2 LYS B   6      -1.757  21.430 -51.829  1.00 71.93           H  
ATOM   2473  HE3 LYS B   6      -2.293  21.567 -50.171  1.00 71.93           H  
ATOM   2474  NZ  LYS B   6      -0.589  22.697 -50.565  1.00 71.93           N  
ATOM   2475  HZ1 LYS B   6      -1.210  23.487 -50.459  1.00 71.93           H  
ATOM   2476  HZ2 LYS B   6      -0.127  22.649 -49.669  1.00 71.93           H  
ATOM   2477  HZ3 LYS B   6       0.076  22.877 -51.303  1.00 71.93           H  
ATOM   2478  N   VAL B   7      -4.710  19.836 -46.626  1.00 73.02           N  
ATOM   2479  H   VAL B   7      -4.964  20.415 -47.413  1.00 73.02           H  
ATOM   2480  CA  VAL B   7      -5.168  20.221 -45.286  1.00 73.02           C  
ATOM   2481  HA  VAL B   7      -4.308  20.230 -44.616  1.00 73.02           H  
ATOM   2482  C   VAL B   7      -6.143  19.190 -44.708  1.00 73.02           C  
ATOM   2483  CB  VAL B   7      -5.749  21.644 -45.298  1.00 73.02           C  
ATOM   2484  HB  VAL B   7      -6.524  21.721 -46.061  1.00 73.02           H  
ATOM   2485  O   VAL B   7      -6.098  18.935 -43.505  1.00 73.02           O  
ATOM   2486  CG1 VAL B   7      -6.346  22.013 -43.941  1.00 73.02           C  
ATOM   2487 HG11 VAL B   7      -5.633  21.805 -43.144  1.00 73.02           H  
ATOM   2488 HG12 VAL B   7      -6.576  23.079 -43.936  1.00 73.02           H  
ATOM   2489 HG13 VAL B   7      -7.261  21.447 -43.765  1.00 73.02           H  
ATOM   2490  CG2 VAL B   7      -4.649  22.679 -45.579  1.00 73.02           C  
ATOM   2491 HG21 VAL B   7      -5.089  23.671 -45.677  1.00 73.02           H  
ATOM   2492 HG22 VAL B   7      -3.919  22.687 -44.769  1.00 73.02           H  
ATOM   2493 HG23 VAL B   7      -4.131  22.452 -46.511  1.00 73.02           H  
ATOM   2494  N   ALA B   8      -6.964  18.535 -45.534  1.00 71.74           N  
ATOM   2495  H   ALA B   8      -6.997  18.801 -46.508  1.00 71.74           H  
ATOM   2496  CA  ALA B   8      -7.844  17.457 -45.090  1.00 71.74           C  
ATOM   2497  HA  ALA B   8      -8.477  17.842 -44.290  1.00 71.74           H  
ATOM   2498  C   ALA B   8      -7.061  16.262 -44.514  1.00 71.74           C  
ATOM   2499  CB  ALA B   8      -8.750  17.032 -46.252  1.00 71.74           C  
ATOM   2500  HB1 ALA B   8      -9.435  16.254 -45.915  1.00 71.74           H  
ATOM   2501  HB2 ALA B   8      -9.331  17.886 -46.600  1.00 71.74           H  
ATOM   2502  HB3 ALA B   8      -8.150  16.645 -47.075  1.00 71.74           H  
ATOM   2503  O   ALA B   8      -7.489  15.685 -43.512  1.00 71.74           O  
ATOM   2504  N   GLU B   9      -5.901  15.913 -45.081  1.00 73.58           N  
ATOM   2505  H   GLU B   9      -5.602  16.389 -45.921  1.00 73.58           H  
ATOM   2506  CA  GLU B   9      -5.026  14.871 -44.524  1.00 73.58           C  
ATOM   2507  HA  GLU B   9      -5.620  13.980 -44.324  1.00 73.58           H  
ATOM   2508  C   GLU B   9      -4.402  15.290 -43.189  1.00 73.58           C  
ATOM   2509  CB  GLU B   9      -3.921  14.485 -45.514  1.00 73.58           C  
ATOM   2510  HB2 GLU B   9      -3.225  13.826 -44.996  1.00 73.58           H  
ATOM   2511  HB3 GLU B   9      -3.383  15.376 -45.838  1.00 73.58           H  
ATOM   2512  O   GLU B   9      -4.442  14.519 -42.226  1.00 73.58           O  
ATOM   2513  CG  GLU B   9      -4.480  13.739 -46.732  1.00 73.58           C  
ATOM   2514  HG2 GLU B   9      -5.120  14.412 -47.302  1.00 73.58           H  
ATOM   2515  HG3 GLU B   9      -5.098  12.915 -46.376  1.00 73.58           H  
ATOM   2516  CD  GLU B   9      -3.385  13.177 -47.651  1.00 73.58           C  
ATOM   2517  OE1 GLU B   9      -3.773  12.444 -48.588  1.00 73.58           O  
ATOM   2518  OE2 GLU B   9      -2.188  13.438 -47.395  1.00 73.58           O  
ATOM   2519  N   TYR B  10      -3.904  16.527 -43.085  1.00 75.12           N  
ATOM   2520  H   TYR B  10      -3.855  17.099 -43.916  1.00 75.12           H  
ATOM   2521  CA  TYR B  10      -3.378  17.050 -41.820  1.00 75.12           C  
ATOM   2522  HA  TYR B  10      -2.603  16.371 -41.465  1.00 75.12           H  
ATOM   2523  C   TYR B  10      -4.450  17.104 -40.726  1.00 75.12           C  
ATOM   2524  CB  TYR B  10      -2.758  18.438 -42.026  1.00 75.12           C  
ATOM   2525  HB2 TYR B  10      -2.563  18.878 -41.047  1.00 75.12           H  
ATOM   2526  HB3 TYR B  10      -3.477  19.081 -42.532  1.00 75.12           H  
ATOM   2527  O   TYR B  10      -4.190  16.704 -39.590  1.00 75.12           O  
ATOM   2528  CG  TYR B  10      -1.446  18.433 -42.784  1.00 75.12           C  
ATOM   2529  CD1 TYR B  10      -0.346  17.710 -42.279  1.00 75.12           C  
ATOM   2530  HD1 TYR B  10      -0.439  17.155 -41.357  1.00 75.12           H  
ATOM   2531  CD2 TYR B  10      -1.312  19.168 -43.977  1.00 75.12           C  
ATOM   2532  HD2 TYR B  10      -2.151  19.720 -44.373  1.00 75.12           H  
ATOM   2533  CE1 TYR B  10       0.878  17.704 -42.974  1.00 75.12           C  
ATOM   2534  HE1 TYR B  10       1.716  17.140 -42.592  1.00 75.12           H  
ATOM   2535  CE2 TYR B  10      -0.088  19.172 -44.671  1.00 75.12           C  
ATOM   2536  HE2 TYR B  10       0.022  19.723 -45.593  1.00 75.12           H  
ATOM   2537  OH  TYR B  10       2.184  18.444 -44.851  1.00 75.12           O  
ATOM   2538  HH  TYR B  10       2.834  17.870 -44.440  1.00 75.12           H  
ATOM   2539  CZ  TYR B  10       1.006  18.436 -44.174  1.00 75.12           C  
ATOM   2540  N   LEU B  11      -5.671  17.536 -41.058  1.00 71.11           N  
ATOM   2541  H   LEU B  11      -5.819  17.876 -41.997  1.00 71.11           H  
ATOM   2542  CA  LEU B  11      -6.786  17.575 -40.113  1.00 71.11           C  
ATOM   2543  HA  LEU B  11      -6.446  18.110 -39.226  1.00 71.11           H  
ATOM   2544  C   LEU B  11      -7.194  16.163 -39.675  1.00 71.11           C  
ATOM   2545  CB  LEU B  11      -7.958  18.342 -40.749  1.00 71.11           C  
ATOM   2546  HB2 LEU B  11      -7.591  19.295 -41.130  1.00 71.11           H  
ATOM   2547  HB3 LEU B  11      -8.334  17.768 -41.596  1.00 71.11           H  
ATOM   2548  O   LEU B  11      -7.455  15.937 -38.490  1.00 71.11           O  
ATOM   2549  CG  LEU B  11      -9.120  18.621 -39.776  1.00 71.11           C  
ATOM   2550  HG  LEU B  11      -9.484  17.682 -39.358  1.00 71.11           H  
ATOM   2551  CD1 LEU B  11      -8.704  19.550 -38.629  1.00 71.11           C  
ATOM   2552 HD11 LEU B  11      -7.975  19.056 -37.987  1.00 71.11           H  
ATOM   2553 HD12 LEU B  11      -9.575  19.796 -38.022  1.00 71.11           H  
ATOM   2554 HD13 LEU B  11      -8.278  20.471 -39.028  1.00 71.11           H  
ATOM   2555  CD2 LEU B  11     -10.273  19.282 -40.530  1.00 71.11           C  
ATOM   2556 HD21 LEU B  11     -10.607  18.631 -41.338  1.00 71.11           H  
ATOM   2557 HD22 LEU B  11      -9.949  20.235 -40.950  1.00 71.11           H  
ATOM   2558 HD23 LEU B  11     -11.109  19.455 -39.852  1.00 71.11           H  
ATOM   2559  N   ARG B  12      -7.191  15.195 -40.603  1.00 73.61           N  
ATOM   2560  H   ARG B  12      -6.994  15.455 -41.559  1.00 73.61           H  
ATOM   2561  CA  ARG B  12      -7.426  13.778 -40.294  1.00 73.61           C  
ATOM   2562  HA  ARG B  12      -8.379  13.689 -39.773  1.00 73.61           H  
ATOM   2563  C   ARG B  12      -6.359  13.238 -39.342  1.00 73.61           C  
ATOM   2564  CB  ARG B  12      -7.498  12.968 -41.597  1.00 73.61           C  
ATOM   2565  HB2 ARG B  12      -6.521  12.966 -42.082  1.00 73.61           H  
ATOM   2566  HB3 ARG B  12      -8.213  13.447 -42.266  1.00 73.61           H  
ATOM   2567  O   ARG B  12      -6.710  12.584 -38.364  1.00 73.61           O  
ATOM   2568  CG  ARG B  12      -7.947  11.517 -41.356  1.00 73.61           C  
ATOM   2569  HG2 ARG B  12      -7.283  11.047 -40.630  1.00 73.61           H  
ATOM   2570  HG3 ARG B  12      -8.959  11.510 -40.952  1.00 73.61           H  
ATOM   2571  CD  ARG B  12      -7.899  10.683 -42.642  1.00 73.61           C  
ATOM   2572  HD2 ARG B  12      -8.153   9.651 -42.398  1.00 73.61           H  
ATOM   2573  HD3 ARG B  12      -6.875  10.700 -43.016  1.00 73.61           H  
ATOM   2574  NE  ARG B  12      -8.837  11.181 -43.669  1.00 73.61           N  
ATOM   2575  HE  ARG B  12      -9.695  11.598 -43.336  1.00 73.61           H  
ATOM   2576  NH1 ARG B  12      -7.586  10.670 -45.537  1.00 73.61           N  
ATOM   2577 HH11 ARG B  12      -6.853  10.286 -44.958  1.00 73.61           H  
ATOM   2578 HH12 ARG B  12      -7.427  10.748 -46.531  1.00 73.61           H  
ATOM   2579  NH2 ARG B  12      -9.560  11.671 -45.772  1.00 73.61           N  
ATOM   2580 HH21 ARG B  12      -9.395  11.675 -46.768  1.00 73.61           H  
ATOM   2581 HH22 ARG B  12     -10.400  12.089 -45.398  1.00 73.61           H  
ATOM   2582  CZ  ARG B  12      -8.655  11.169 -44.980  1.00 73.61           C  
ATOM   2583  N   ARG B  13      -5.076  13.538 -39.575  1.00 75.81           N  
ATOM   2584  H   ARG B  13      -4.853  14.057 -40.412  1.00 75.81           H  
ATOM   2585  CA  ARG B  13      -3.990  13.120 -38.677  1.00 75.81           C  
ATOM   2586  HA  ARG B  13      -4.083  12.045 -38.526  1.00 75.81           H  
ATOM   2587  C   ARG B  13      -4.135  13.744 -37.289  1.00 75.81           C  
ATOM   2588  CB  ARG B  13      -2.618  13.430 -39.308  1.00 75.81           C  
ATOM   2589  HB2 ARG B  13      -2.556  12.961 -40.290  1.00 75.81           H  
ATOM   2590  HB3 ARG B  13      -2.524  14.507 -39.444  1.00 75.81           H  
ATOM   2591  O   ARG B  13      -4.112  13.015 -36.306  1.00 75.81           O  
ATOM   2592  CG  ARG B  13      -1.439  12.943 -38.443  1.00 75.81           C  
ATOM   2593  HG2 ARG B  13      -1.535  13.350 -37.437  1.00 75.81           H  
ATOM   2594  HG3 ARG B  13      -0.509  13.326 -38.862  1.00 75.81           H  
ATOM   2595  CD  ARG B  13      -1.348  11.411 -38.379  1.00 75.81           C  
ATOM   2596  HD2 ARG B  13      -2.347  10.974 -38.353  1.00 75.81           H  
ATOM   2597  HD3 ARG B  13      -0.841  11.058 -39.277  1.00 75.81           H  
ATOM   2598  NE  ARG B  13      -0.639  10.960 -37.176  1.00 75.81           N  
ATOM   2599  HE  ARG B  13      -0.655  11.572 -36.373  1.00 75.81           H  
ATOM   2600  NH1 ARG B  13      -0.211   8.790 -37.829  1.00 75.81           N  
ATOM   2601 HH11 ARG B  13       0.155   7.878 -37.596  1.00 75.81           H  
ATOM   2602 HH12 ARG B  13      -0.553   8.996 -38.756  1.00 75.81           H  
ATOM   2603  NH2 ARG B  13       0.276   9.460 -35.762  1.00 75.81           N  
ATOM   2604 HH21 ARG B  13      -0.091  10.055 -35.034  1.00 75.81           H  
ATOM   2605 HH22 ARG B  13       0.574   8.526 -35.517  1.00 75.81           H  
ATOM   2606  CZ  ARG B  13      -0.186   9.743 -36.937  1.00 75.81           C  
ATOM   2607  N   ALA B  14      -4.367  15.054 -37.207  1.00 74.76           N  
ATOM   2608  H   ALA B  14      -4.359  15.597 -38.059  1.00 74.76           H  
ATOM   2609  CA  ALA B  14      -4.527  15.756 -35.933  1.00 74.76           C  
ATOM   2610  HA  ALA B  14      -3.626  15.604 -35.337  1.00 74.76           H  
ATOM   2611  C   ALA B  14      -5.715  15.222 -35.112  1.00 74.76           C  
ATOM   2612  CB  ALA B  14      -4.677  17.255 -36.220  1.00 74.76           C  
ATOM   2613  HB1 ALA B  14      -5.567  17.437 -36.823  1.00 74.76           H  
ATOM   2614  HB2 ALA B  14      -4.763  17.801 -35.280  1.00 74.76           H  
ATOM   2615  HB3 ALA B  14      -3.801  17.617 -36.760  1.00 74.76           H  
ATOM   2616  O   ALA B  14      -5.601  15.032 -33.903  1.00 74.76           O  
ATOM   2617  N   THR B  15      -6.849  14.935 -35.762  1.00 82.20           N  
ATOM   2618  H   THR B  15      -6.892  15.113 -36.755  1.00 82.20           H  
ATOM   2619  CA  THR B  15      -8.027  14.361 -35.087  1.00 82.20           C  
ATOM   2620  HA  THR B  15      -8.175  14.896 -34.150  1.00 82.20           H  
ATOM   2621  C   THR B  15      -7.841  12.892 -34.702  1.00 82.20           C  
ATOM   2622  CB  THR B  15      -9.315  14.522 -35.910  1.00 82.20           C  
ATOM   2623  HB  THR B  15     -10.076  13.858 -35.501  1.00 82.20           H  
ATOM   2624  O   THR B  15      -8.373  12.473 -33.674  1.00 82.20           O  
ATOM   2625  CG2 THR B  15      -9.857  15.946 -35.848  1.00 82.20           C  
ATOM   2626 HG21 THR B  15     -10.092  16.206 -34.816  1.00 82.20           H  
ATOM   2627 HG22 THR B  15      -9.120  16.649 -36.236  1.00 82.20           H  
ATOM   2628 HG23 THR B  15     -10.768  16.016 -36.443  1.00 82.20           H  
ATOM   2629  OG1 THR B  15      -9.121  14.201 -37.266  1.00 82.20           O  
ATOM   2630  HG1 THR B  15      -8.599  14.900 -37.667  1.00 82.20           H  
ATOM   2631  N   LEU B  16      -7.072  12.108 -35.466  1.00 83.09           N  
ATOM   2632  H   LEU B  16      -6.700  12.487 -36.326  1.00 83.09           H  
ATOM   2633  CA  LEU B  16      -6.667  10.753 -35.074  1.00 83.09           C  
ATOM   2634  HA  LEU B  16      -7.550  10.198 -34.759  1.00 83.09           H  
ATOM   2635  C   LEU B  16      -5.730  10.771 -33.861  1.00 83.09           C  
ATOM   2636  CB  LEU B  16      -6.009  10.030 -36.266  1.00 83.09           C  
ATOM   2637  HB2 LEU B  16      -5.420   9.193 -35.892  1.00 83.09           H  
ATOM   2638  HB3 LEU B  16      -5.318  10.716 -36.755  1.00 83.09           H  
ATOM   2639  O   LEU B  16      -5.991  10.060 -32.895  1.00 83.09           O  
ATOM   2640  CG  LEU B  16      -7.012   9.490 -37.298  1.00 83.09           C  
ATOM   2641  HG  LEU B  16      -7.761  10.249 -37.526  1.00 83.09           H  
ATOM   2642  CD1 LEU B  16      -6.290   9.096 -38.586  1.00 83.09           C  
ATOM   2643 HD11 LEU B  16      -7.006   8.708 -39.311  1.00 83.09           H  
ATOM   2644 HD12 LEU B  16      -5.542   8.331 -38.377  1.00 83.09           H  
ATOM   2645 HD13 LEU B  16      -5.794   9.971 -39.006  1.00 83.09           H  
ATOM   2646  CD2 LEU B  16      -7.717   8.235 -36.782  1.00 83.09           C  
ATOM   2647 HD21 LEU B  16      -8.498   7.932 -37.480  1.00 83.09           H  
ATOM   2648 HD22 LEU B  16      -6.997   7.421 -36.696  1.00 83.09           H  
ATOM   2649 HD23 LEU B  16      -8.134   8.402 -35.789  1.00 83.09           H  
ATOM   2650  N   ASP B  17      -4.709  11.630 -33.868  1.00 85.48           N  
ATOM   2651  H   ASP B  17      -4.524  12.154 -34.712  1.00 85.48           H  
ATOM   2652  CA  ASP B  17      -3.771  11.772 -32.750  1.00 85.48           C  
ATOM   2653  HA  ASP B  17      -3.345  10.795 -32.518  1.00 85.48           H  
ATOM   2654  C   ASP B  17      -4.479  12.271 -31.479  1.00 85.48           C  
ATOM   2655  CB  ASP B  17      -2.623  12.722 -33.143  1.00 85.48           C  
ATOM   2656  HB2 ASP B  17      -2.050  12.958 -32.246  1.00 85.48           H  
ATOM   2657  HB3 ASP B  17      -3.041  13.654 -33.523  1.00 85.48           H  
ATOM   2658  O   ASP B  17      -4.207  11.781 -30.384  1.00 85.48           O  
ATOM   2659  CG  ASP B  17      -1.645  12.141 -34.177  1.00 85.48           C  
ATOM   2660  OD1 ASP B  17      -1.526  10.904 -34.301  1.00 85.48           O  
ATOM   2661  OD2 ASP B  17      -0.929  12.923 -34.839  1.00 85.48           O  
ATOM   2662  N   LEU B  18      -5.438  13.199 -31.608  1.00 84.04           N  
ATOM   2663  H   LEU B  18      -5.570  13.623 -32.515  1.00 84.04           H  
ATOM   2664  CA  LEU B  18      -6.269  13.653 -30.486  1.00 84.04           C  
ATOM   2665  HA  LEU B  18      -5.613  13.982 -29.680  1.00 84.04           H  
ATOM   2666  C   LEU B  18      -7.139  12.523 -29.927  1.00 84.04           C  
ATOM   2667  CB  LEU B  18      -7.135  14.839 -30.948  1.00 84.04           C  
ATOM   2668  HB2 LEU B  18      -6.476  15.655 -31.243  1.00 84.04           H  
ATOM   2669  HB3 LEU B  18      -7.703  14.531 -31.826  1.00 84.04           H  
ATOM   2670  O   LEU B  18      -7.291  12.404 -28.712  1.00 84.04           O  
ATOM   2671  CG  LEU B  18      -8.130  15.356 -29.888  1.00 84.04           C  
ATOM   2672  HG  LEU B  18      -8.828  14.564 -29.615  1.00 84.04           H  
ATOM   2673  CD1 LEU B  18      -7.432  15.858 -28.625  1.00 84.04           C  
ATOM   2674 HD11 LEU B  18      -6.913  15.041 -28.122  1.00 84.04           H  
ATOM   2675 HD12 LEU B  18      -6.712  16.631 -28.891  1.00 84.04           H  
ATOM   2676 HD13 LEU B  18      -8.159  16.281 -27.933  1.00 84.04           H  
ATOM   2677  CD2 LEU B  18      -8.945  16.509 -30.473  1.00 84.04           C  
ATOM   2678 HD21 LEU B  18      -9.663  16.871 -29.737  1.00 84.04           H  
ATOM   2679 HD22 LEU B  18      -8.282  17.329 -30.748  1.00 84.04           H  
ATOM   2680 HD23 LEU B  18      -9.483  16.171 -31.358  1.00 84.04           H  
ATOM   2681  N   ARG B  19      -7.719  11.694 -30.801  1.00 85.81           N  
ATOM   2682  H   ARG B  19      -7.542  11.841 -31.784  1.00 85.81           H  
ATOM   2683  CA  ARG B  19      -8.526  10.542 -30.386  1.00 85.81           C  
ATOM   2684  HA  ARG B  19      -9.315  10.882 -29.714  1.00 85.81           H  
ATOM   2685  C   ARG B  19      -7.684   9.538 -29.604  1.00 85.81           C  
ATOM   2686  CB  ARG B  19      -9.147   9.892 -31.620  1.00 85.81           C  
ATOM   2687  HB2 ARG B  19      -9.576  10.677 -32.242  1.00 85.81           H  
ATOM   2688  HB3 ARG B  19      -8.363   9.387 -32.184  1.00 85.81           H  
ATOM   2689  O   ARG B  19      -8.125   9.116 -28.541  1.00 85.81           O  
ATOM   2690  CG  ARG B  19     -10.260   8.886 -31.285  1.00 85.81           C  
ATOM   2691  HG2 ARG B  19     -11.154   9.438 -30.998  1.00 85.81           H  
ATOM   2692  HG3 ARG B  19      -9.965   8.250 -30.451  1.00 85.81           H  
ATOM   2693  CD  ARG B  19     -10.585   7.982 -32.484  1.00 85.81           C  
ATOM   2694  HD2 ARG B  19     -11.580   7.560 -32.343  1.00 85.81           H  
ATOM   2695  HD3 ARG B  19      -9.865   7.164 -32.492  1.00 85.81           H  
ATOM   2696  NE  ARG B  19     -10.495   8.701 -33.772  1.00 85.81           N  
ATOM   2697  HE  ARG B  19     -10.035   9.600 -33.749  1.00 85.81           H  
ATOM   2698  NH1 ARG B  19     -11.485   7.116 -35.097  1.00 85.81           N  
ATOM   2699 HH11 ARG B  19     -11.762   6.771 -36.005  1.00 85.81           H  
ATOM   2700 HH12 ARG B  19     -11.621   6.534 -34.283  1.00 85.81           H  
ATOM   2701  NH2 ARG B  19     -10.669   8.980 -36.015  1.00 85.81           N  
ATOM   2702 HH21 ARG B  19     -10.195   9.869 -35.940  1.00 85.81           H  
ATOM   2703 HH22 ARG B  19     -10.968   8.634 -36.916  1.00 85.81           H  
ATOM   2704  CZ  ARG B  19     -10.881   8.260 -34.951  1.00 85.81           C  
ATOM   2705  N   ALA B  20      -6.487   9.223 -30.097  1.00 90.10           N  
ATOM   2706  H   ALA B  20      -6.212   9.614 -30.987  1.00 90.10           H  
ATOM   2707  CA  ALA B  20      -5.542   8.338 -29.423  1.00 90.10           C  
ATOM   2708  HA  ALA B  20      -6.023   7.378 -29.238  1.00 90.10           H  
ATOM   2709  C   ALA B  20      -5.112   8.906 -28.061  1.00 90.10           C  
ATOM   2710  CB  ALA B  20      -4.346   8.107 -30.354  1.00 90.10           C  
ATOM   2711  HB1 ALA B  20      -3.641   7.428 -29.874  1.00 90.10           H  
ATOM   2712  HB2 ALA B  20      -4.684   7.659 -31.288  1.00 90.10           H  
ATOM   2713  HB3 ALA B  20      -3.842   9.050 -30.568  1.00 90.10           H  
ATOM   2714  O   ALA B  20      -5.168   8.199 -27.062  1.00 90.10           O  
ATOM   2715  N   ALA B  21      -4.787  10.202 -27.982  1.00 89.41           N  
ATOM   2716  H   ALA B  21      -4.708  10.738 -28.834  1.00 89.41           H  
ATOM   2717  CA  ALA B  21      -4.435  10.843 -26.714  1.00 89.41           C  
ATOM   2718  HA  ALA B  21      -3.606  10.294 -26.269  1.00 89.41           H  
ATOM   2719  C   ALA B  21      -5.594  10.810 -25.699  1.00 89.41           C  
ATOM   2720  CB  ALA B  21      -3.967  12.277 -26.999  1.00 89.41           C  
ATOM   2721  HB1 ALA B  21      -3.646  12.743 -26.067  1.00 89.41           H  
ATOM   2722  HB2 ALA B  21      -3.126  12.257 -27.692  1.00 89.41           H  
ATOM   2723  HB3 ALA B  21      -4.779  12.860 -27.433  1.00 89.41           H  
ATOM   2724  O   ALA B  21      -5.394  10.465 -24.541  1.00 89.41           O  
ATOM   2725  N   ARG B  22      -6.829  11.106 -26.128  1.00 89.04           N  
ATOM   2726  H   ARG B  22      -6.941  11.385 -27.092  1.00 89.04           H  
ATOM   2727  CA  ARG B  22      -8.015  11.019 -25.254  1.00 89.04           C  
ATOM   2728  HA  ARG B  22      -7.823  11.564 -24.330  1.00 89.04           H  
ATOM   2729  C   ARG B  22      -8.325   9.593 -24.813  1.00 89.04           C  
ATOM   2730  CB  ARG B  22      -9.239  11.607 -25.961  1.00 89.04           C  
ATOM   2731  HB2 ARG B  22     -10.135  11.300 -25.421  1.00 89.04           H  
ATOM   2732  HB3 ARG B  22      -9.297  11.215 -26.976  1.00 89.04           H  
ATOM   2733  O   ARG B  22      -8.854   9.406 -23.725  1.00 89.04           O  
ATOM   2734  CG  ARG B  22      -9.205  13.137 -25.988  1.00 89.04           C  
ATOM   2735  HG2 ARG B  22      -9.205  13.512 -24.964  1.00 89.04           H  
ATOM   2736  HG3 ARG B  22      -8.305  13.487 -26.494  1.00 89.04           H  
ATOM   2737  CD  ARG B  22     -10.443  13.653 -26.723  1.00 89.04           C  
ATOM   2738  HD2 ARG B  22     -11.332  13.223 -26.261  1.00 89.04           H  
ATOM   2739  HD3 ARG B  22     -10.386  13.331 -27.763  1.00 89.04           H  
ATOM   2740  NE  ARG B  22     -10.531  15.121 -26.657  1.00 89.04           N  
ATOM   2741  HE  ARG B  22      -9.892  15.581 -26.025  1.00 89.04           H  
ATOM   2742  NH1 ARG B  22     -12.281  15.393 -28.118  1.00 89.04           N  
ATOM   2743 HH11 ARG B  22     -12.958  16.003 -28.554  1.00 89.04           H  
ATOM   2744 HH12 ARG B  22     -12.363  14.389 -28.188  1.00 89.04           H  
ATOM   2745  NH2 ARG B  22     -11.337  17.184 -27.176  1.00 89.04           N  
ATOM   2746 HH21 ARG B  22     -11.963  17.790 -27.687  1.00 89.04           H  
ATOM   2747 HH22 ARG B  22     -10.668  17.606 -26.547  1.00 89.04           H  
ATOM   2748  CZ  ARG B  22     -11.381  15.890 -27.314  1.00 89.04           C  
ATOM   2749  N   GLN B  23      -8.048   8.606 -25.661  1.00 88.94           N  
ATOM   2750  H   GLN B  23      -7.633   8.826 -26.555  1.00 88.94           H  
ATOM   2751  CA  GLN B  23      -8.181   7.205 -25.291  1.00 88.94           C  
ATOM   2752  HA  GLN B  23      -9.160   7.053 -24.835  1.00 88.94           H  
ATOM   2753  C   GLN B  23      -7.147   6.829 -24.226  1.00 88.94           C  
ATOM   2754  CB  GLN B  23      -8.101   6.341 -26.552  1.00 88.94           C  
ATOM   2755  HB2 GLN B  23      -8.846   6.684 -27.270  1.00 88.94           H  
ATOM   2756  HB3 GLN B  23      -7.111   6.425 -26.999  1.00 88.94           H  
ATOM   2757  O   GLN B  23      -7.546   6.306 -23.193  1.00 88.94           O  
ATOM   2758  CG  GLN B  23      -8.375   4.877 -26.210  1.00 88.94           C  
ATOM   2759  HG2 GLN B  23      -7.654   4.562 -25.456  1.00 88.94           H  
ATOM   2760  HG3 GLN B  23      -9.373   4.767 -25.786  1.00 88.94           H  
ATOM   2761  CD  GLN B  23      -8.256   3.954 -27.413  1.00 88.94           C  
ATOM   2762  NE2 GLN B  23      -7.920   2.711 -27.179  1.00 88.94           N  
ATOM   2763 HE21 GLN B  23      -7.773   2.079 -27.953  1.00 88.94           H  
ATOM   2764 HE22 GLN B  23      -7.534   2.492 -26.271  1.00 88.94           H  
ATOM   2765  OE1 GLN B  23      -8.495   4.345 -28.552  1.00 88.94           O  
ATOM   2766  N   ARG B  24      -5.877   7.214 -24.409  1.00 93.86           N  
ATOM   2767  H   ARG B  24      -5.615   7.602 -25.304  1.00 93.86           H  
ATOM   2768  CA  ARG B  24      -4.815   6.974 -23.423  1.00 93.86           C  
ATOM   2769  HA  ARG B  24      -4.749   5.896 -23.274  1.00 93.86           H  
ATOM   2770  C   ARG B  24      -5.131   7.574 -22.050  1.00 93.86           C  
ATOM   2771  CB  ARG B  24      -3.472   7.492 -23.974  1.00 93.86           C  
ATOM   2772  HB2 ARG B  24      -3.552   8.561 -24.170  1.00 93.86           H  
ATOM   2773  HB3 ARG B  24      -3.266   6.990 -24.919  1.00 93.86           H  
ATOM   2774  O   ARG B  24      -4.891   6.925 -21.044  1.00 93.86           O  
ATOM   2775  CG  ARG B  24      -2.274   7.265 -23.031  1.00 93.86           C  
ATOM   2776  HG2 ARG B  24      -1.370   7.627 -23.520  1.00 93.86           H  
ATOM   2777  HG3 ARG B  24      -2.412   7.836 -22.113  1.00 93.86           H  
ATOM   2778  CD  ARG B  24      -2.090   5.784 -22.683  1.00 93.86           C  
ATOM   2779  HD2 ARG B  24      -1.952   5.211 -23.600  1.00 93.86           H  
ATOM   2780  HD3 ARG B  24      -2.989   5.421 -22.185  1.00 93.86           H  
ATOM   2781  NE  ARG B  24      -0.945   5.554 -21.783  1.00 93.86           N  
ATOM   2782  HE  ARG B  24      -0.357   6.323 -21.495  1.00 93.86           H  
ATOM   2783  NH1 ARG B  24      -1.447   3.359 -21.313  1.00 93.86           N  
ATOM   2784 HH11 ARG B  24      -2.272   3.408 -21.893  1.00 93.86           H  
ATOM   2785 HH12 ARG B  24      -1.303   2.555 -20.718  1.00 93.86           H  
ATOM   2786  NH2 ARG B  24       0.299   4.363 -20.328  1.00 93.86           N  
ATOM   2787 HH21 ARG B  24       0.456   3.566 -19.728  1.00 93.86           H  
ATOM   2788 HH22 ARG B  24       0.770   5.227 -20.101  1.00 93.86           H  
ATOM   2789  CZ  ARG B  24      -0.703   4.423 -21.151  1.00 93.86           C  
ATOM   2790  N   ILE B  25      -5.708   8.778 -21.997  1.00 90.24           N  
ATOM   2791  H   ILE B  25      -5.806   9.294 -22.860  1.00 90.24           H  
ATOM   2792  CA  ILE B  25      -6.146   9.391 -20.728  1.00 90.24           C  
ATOM   2793  HA  ILE B  25      -5.296   9.441 -20.048  1.00 90.24           H  
ATOM   2794  C   ILE B  25      -7.202   8.519 -20.036  1.00 90.24           C  
ATOM   2795  CB  ILE B  25      -6.667  10.828 -20.955  1.00 90.24           C  
ATOM   2796  HB  ILE B  25      -7.428  10.796 -21.734  1.00 90.24           H  
ATOM   2797  O   ILE B  25      -7.068   8.226 -18.855  1.00 90.24           O  
ATOM   2798  CG1 ILE B  25      -5.516  11.747 -21.420  1.00 90.24           C  
ATOM   2799 HG12 ILE B  25      -4.814  11.902 -20.601  1.00 90.24           H  
ATOM   2800 HG13 ILE B  25      -4.967  11.262 -22.228  1.00 90.24           H  
ATOM   2801  CG2 ILE B  25      -7.307  11.413 -19.684  1.00 90.24           C  
ATOM   2802 HG21 ILE B  25      -6.604  11.371 -18.852  1.00 90.24           H  
ATOM   2803 HG22 ILE B  25      -7.616  12.448 -19.828  1.00 90.24           H  
ATOM   2804 HG23 ILE B  25      -8.194  10.852 -19.392  1.00 90.24           H  
ATOM   2805  CD1 ILE B  25      -5.992  13.108 -21.942  1.00 90.24           C  
ATOM   2806 HD11 ILE B  25      -6.881  12.986 -22.561  1.00 90.24           H  
ATOM   2807 HD12 ILE B  25      -6.215  13.774 -21.108  1.00 90.24           H  
ATOM   2808 HD13 ILE B  25      -5.201  13.554 -22.546  1.00 90.24           H  
ATOM   2809  N   ARG B  26      -8.221   8.049 -20.770  1.00 90.72           N  
ATOM   2810  H   ARG B  26      -8.240   8.252 -21.759  1.00 90.72           H  
ATOM   2811  CA  ARG B  26      -9.251   7.171 -20.191  1.00 90.72           C  
ATOM   2812  HA  ARG B  26      -9.649   7.640 -19.291  1.00 90.72           H  
ATOM   2813  C   ARG B  26      -8.690   5.833 -19.725  1.00 90.72           C  
ATOM   2814  CB  ARG B  26     -10.391   6.917 -21.176  1.00 90.72           C  
ATOM   2815  HB2 ARG B  26     -11.019   6.125 -20.768  1.00 90.72           H  
ATOM   2816  HB3 ARG B  26      -9.978   6.572 -22.124  1.00 90.72           H  
ATOM   2817  O   ARG B  26      -9.166   5.331 -18.717  1.00 90.72           O  
ATOM   2818  CG  ARG B  26     -11.267   8.156 -21.390  1.00 90.72           C  
ATOM   2819  HG2 ARG B  26     -10.702   8.930 -21.909  1.00 90.72           H  
ATOM   2820  HG3 ARG B  26     -11.581   8.543 -20.420  1.00 90.72           H  
ATOM   2821  CD  ARG B  26     -12.517   7.784 -22.195  1.00 90.72           C  
ATOM   2822  HD2 ARG B  26     -13.081   7.048 -21.622  1.00 90.72           H  
ATOM   2823  HD3 ARG B  26     -13.151   8.664 -22.299  1.00 90.72           H  
ATOM   2824  NE  ARG B  26     -12.173   7.205 -23.511  1.00 90.72           N  
ATOM   2825  HE  ARG B  26     -11.919   6.228 -23.490  1.00 90.72           H  
ATOM   2826  NH1 ARG B  26     -12.373   9.104 -24.771  1.00 90.72           N  
ATOM   2827 HH11 ARG B  26     -12.344   9.572 -25.665  1.00 90.72           H  
ATOM   2828 HH12 ARG B  26     -12.592   9.584 -23.910  1.00 90.72           H  
ATOM   2829  NH2 ARG B  26     -11.731   7.188 -25.739  1.00 90.72           N  
ATOM   2830 HH21 ARG B  26     -11.510   6.206 -25.653  1.00 90.72           H  
ATOM   2831 HH22 ARG B  26     -11.598   7.660 -26.622  1.00 90.72           H  
ATOM   2832  CZ  ARG B  26     -12.093   7.834 -24.665  1.00 90.72           C  
ATOM   2833  N   GLU B  27      -7.709   5.279 -20.434  1.00 91.98           N  
ATOM   2834  H   GLU B  27      -7.410   5.730 -21.287  1.00 91.98           H  
ATOM   2835  CA  GLU B  27      -7.016   4.050 -20.028  1.00 91.98           C  
ATOM   2836  HA  GLU B  27      -7.756   3.269 -19.853  1.00 91.98           H  
ATOM   2837  C   GLU B  27      -6.223   4.258 -18.720  1.00 91.98           C  
ATOM   2838  CB  GLU B  27      -6.086   3.580 -21.160  1.00 91.98           C  
ATOM   2839  HB2 GLU B  27      -5.444   2.782 -20.786  1.00 91.98           H  
ATOM   2840  HB3 GLU B  27      -5.451   4.418 -21.448  1.00 91.98           H  
ATOM   2841  O   GLU B  27      -6.241   3.413 -17.832  1.00 91.98           O  
ATOM   2842  CG  GLU B  27      -6.840   3.054 -22.399  1.00 91.98           C  
ATOM   2843  HG2 GLU B  27      -7.285   2.090 -22.152  1.00 91.98           H  
ATOM   2844  HG3 GLU B  27      -7.656   3.735 -22.641  1.00 91.98           H  
ATOM   2845  CD  GLU B  27      -5.951   2.906 -23.650  1.00 91.98           C  
ATOM   2846  OE1 GLU B  27      -6.521   2.593 -24.728  1.00 91.98           O  
ATOM   2847  OE2 GLU B  27      -4.734   3.210 -23.579  1.00 91.98           O  
ATOM   2848  N   LEU B  28      -5.580   5.416 -18.556  1.00 91.92           N  
ATOM   2849  H   LEU B  28      -5.568   6.076 -19.320  1.00 91.92           H  
ATOM   2850  CA  LEU B  28      -4.843   5.755 -17.333  1.00 91.92           C  
ATOM   2851  HA  LEU B  28      -4.227   4.905 -17.042  1.00 91.92           H  
ATOM   2852  C   LEU B  28      -5.757   6.056 -16.134  1.00 91.92           C  
ATOM   2853  CB  LEU B  28      -3.941   6.966 -17.623  1.00 91.92           C  
ATOM   2854  HB2 LEU B  28      -4.536   7.723 -18.135  1.00 91.92           H  
ATOM   2855  HB3 LEU B  28      -3.615   7.400 -16.677  1.00 91.92           H  
ATOM   2856  O   LEU B  28      -5.403   5.731 -15.005  1.00 91.92           O  
ATOM   2857  CG  LEU B  28      -2.695   6.635 -18.459  1.00 91.92           C  
ATOM   2858  HG  LEU B  28      -2.966   6.010 -19.310  1.00 91.92           H  
ATOM   2859  CD1 LEU B  28      -2.097   7.937 -18.993  1.00 91.92           C  
ATOM   2860 HD11 LEU B  28      -1.779   8.565 -18.161  1.00 91.92           H  
ATOM   2861 HD12 LEU B  28      -2.841   8.467 -19.589  1.00 91.92           H  
ATOM   2862 HD13 LEU B  28      -1.233   7.712 -19.619  1.00 91.92           H  
ATOM   2863  CD2 LEU B  28      -1.642   5.911 -17.620  1.00 91.92           C  
ATOM   2864 HD21 LEU B  28      -0.725   5.786 -18.196  1.00 91.92           H  
ATOM   2865 HD22 LEU B  28      -1.412   6.486 -16.723  1.00 91.92           H  
ATOM   2866 HD23 LEU B  28      -2.015   4.927 -17.335  1.00 91.92           H  
ATOM   2867  N   GLU B  29      -6.907   6.695 -16.356  1.00 90.74           N  
ATOM   2868  H   GLU B  29      -7.083   7.031 -17.292  1.00 90.74           H  
ATOM   2869  CA  GLU B  29      -7.776   7.175 -15.268  1.00 90.74           C  
ATOM   2870  HA  GLU B  29      -7.196   7.277 -14.351  1.00 90.74           H  
ATOM   2871  C   GLU B  29      -8.929   6.214 -14.932  1.00 90.74           C  
ATOM   2872  CB  GLU B  29      -8.327   8.572 -15.626  1.00 90.74           C  
ATOM   2873  HB2 GLU B  29      -8.813   8.520 -16.600  1.00 90.74           H  
ATOM   2874  HB3 GLU B  29      -9.079   8.849 -14.886  1.00 90.74           H  
ATOM   2875  O   GLU B  29      -9.374   6.163 -13.791  1.00 90.74           O  
ATOM   2876  CG  GLU B  29      -7.247   9.675 -15.640  1.00 90.74           C  
ATOM   2877  HG2 GLU B  29      -6.763   9.696 -14.663  1.00 90.74           H  
ATOM   2878  HG3 GLU B  29      -6.487   9.421 -16.379  1.00 90.74           H  
ATOM   2879  CD  GLU B  29      -7.793  11.083 -15.964  1.00 90.74           C  
ATOM   2880  OE1 GLU B  29      -7.142  12.090 -15.575  1.00 90.74           O  
ATOM   2881  OE2 GLU B  29      -8.814  11.200 -16.678  1.00 90.74           O  
ATOM   2882  N   SER B  30      -9.441   5.465 -15.912  1.00 90.69           N  
ATOM   2883  H   SER B  30      -8.985   5.492 -16.813  1.00 90.69           H  
ATOM   2884  CA  SER B  30     -10.772   4.841 -15.822  1.00 90.69           C  
ATOM   2885  HA  SER B  30     -10.977   4.606 -14.777  1.00 90.69           H  
ATOM   2886  C   SER B  30     -10.915   3.521 -16.589  1.00 90.69           C  
ATOM   2887  CB  SER B  30     -11.837   5.853 -16.279  1.00 90.69           C  
ATOM   2888  HB2 SER B  30     -12.833   5.434 -16.137  1.00 90.69           H  
ATOM   2889  HB3 SER B  30     -11.758   6.754 -15.671  1.00 90.69           H  
ATOM   2890  O   SER B  30     -12.041   3.093 -16.851  1.00 90.69           O  
ATOM   2891  OG  SER B  30     -11.647   6.189 -17.650  1.00 90.69           O  
ATOM   2892  HG  SER B  30     -10.785   5.844 -17.892  1.00 90.69           H  
ATOM   2893  N   ASP B  31      -9.810   2.867 -16.980  1.00 94.69           N  
ATOM   2894  H   ASP B  31      -8.897   3.250 -16.783  1.00 94.69           H  
ATOM   2895  CA  ASP B  31      -9.908   1.575 -17.673  1.00 94.69           C  
ATOM   2896  HA  ASP B  31     -10.478   1.761 -18.584  1.00 94.69           H  
ATOM   2897  C   ASP B  31     -10.640   0.562 -16.775  1.00 94.69           C  
ATOM   2898  CB  ASP B  31      -8.537   1.016 -18.094  1.00 94.69           C  
ATOM   2899  HB2 ASP B  31      -7.904   1.849 -18.401  1.00 94.69           H  
ATOM   2900  HB3 ASP B  31      -8.059   0.530 -17.244  1.00 94.69           H  
ATOM   2901  O   ASP B  31     -10.284   0.445 -15.590  1.00 94.69           O  
ATOM   2902  CG  ASP B  31      -8.593   0.049 -19.288  1.00 94.69           C  
ATOM   2903  OD1 ASP B  31      -9.592   0.083 -20.044  1.00 94.69           O  
ATOM   2904  OD2 ASP B  31      -7.608  -0.694 -19.486  1.00 94.69           O  
ATOM   2905  N   PRO B  32     -11.668  -0.146 -17.282  1.00 97.42           N  
ATOM   2906  CA  PRO B  32     -12.323  -1.206 -16.534  1.00 97.42           C  
ATOM   2907  HA  PRO B  32     -12.691  -0.796 -15.594  1.00 97.42           H  
ATOM   2908  C   PRO B  32     -11.348  -2.352 -16.257  1.00 97.42           C  
ATOM   2909  CB  PRO B  32     -13.508  -1.665 -17.393  1.00 97.42           C  
ATOM   2910  HB2 PRO B  32     -14.378  -1.907 -16.783  1.00 97.42           H  
ATOM   2911  HB3 PRO B  32     -13.225  -2.525 -18.000  1.00 97.42           H  
ATOM   2912  O   PRO B  32     -10.696  -2.864 -17.169  1.00 97.42           O  
ATOM   2913  CG  PRO B  32     -13.769  -0.475 -18.313  1.00 97.42           C  
ATOM   2914  HG2 PRO B  32     -14.379   0.265 -17.794  1.00 97.42           H  
ATOM   2915  HG3 PRO B  32     -14.239  -0.779 -19.248  1.00 97.42           H  
ATOM   2916  CD  PRO B  32     -12.369   0.083 -18.537  1.00 97.42           C  
ATOM   2917  HD2 PRO B  32     -12.435   1.142 -18.786  1.00 97.42           H  
ATOM   2918  HD3 PRO B  32     -11.878  -0.474 -19.335  1.00 97.42           H  
ATOM   2919  N   VAL B  33     -11.292  -2.799 -15.007  1.00 98.80           N  
ATOM   2920  H   VAL B  33     -11.848  -2.336 -14.303  1.00 98.80           H  
ATOM   2921  CA  VAL B  33     -10.425  -3.904 -14.579  1.00 98.80           C  
ATOM   2922  HA  VAL B  33      -9.683  -4.114 -15.349  1.00 98.80           H  
ATOM   2923  C   VAL B  33     -11.273  -5.160 -14.401  1.00 98.80           C  
ATOM   2924  CB  VAL B  33      -9.651  -3.507 -13.310  1.00 98.80           C  
ATOM   2925  HB  VAL B  33     -10.355  -3.171 -12.549  1.00 98.80           H  
ATOM   2926  O   VAL B  33     -12.153  -5.201 -13.551  1.00 98.80           O  
ATOM   2927  CG1 VAL B  33      -8.845  -4.676 -12.742  1.00 98.80           C  
ATOM   2928 HG11 VAL B  33      -9.511  -5.482 -12.433  1.00 98.80           H  
ATOM   2929 HG12 VAL B  33      -8.151  -5.055 -13.492  1.00 98.80           H  
ATOM   2930 HG13 VAL B  33      -8.287  -4.343 -11.867  1.00 98.80           H  
ATOM   2931  CG2 VAL B  33      -8.678  -2.357 -13.610  1.00 98.80           C  
ATOM   2932 HG21 VAL B  33      -8.132  -2.090 -12.705  1.00 98.80           H  
ATOM   2933 HG22 VAL B  33      -9.225  -1.478 -13.948  1.00 98.80           H  
ATOM   2934 HG23 VAL B  33      -7.968  -2.656 -14.381  1.00 98.80           H  
ATOM   2935  N   ALA B  34     -11.047  -6.182 -15.218  1.00 98.85           N  
ATOM   2936  H   ALA B  34     -10.205  -6.148 -15.775  1.00 98.85           H  
ATOM   2937  CA  ALA B  34     -11.711  -7.473 -15.127  1.00 98.85           C  
ATOM   2938  HA  ALA B  34     -12.789  -7.315 -15.089  1.00 98.85           H  
ATOM   2939  C   ALA B  34     -11.302  -8.240 -13.862  1.00 98.85           C  
ATOM   2940  CB  ALA B  34     -11.386  -8.280 -16.389  1.00 98.85           C  
ATOM   2941  HB1 ALA B  34     -11.850  -7.814 -17.259  1.00 98.85           H  
ATOM   2942  HB2 ALA B  34     -11.758  -9.298 -16.281  1.00 98.85           H  
ATOM   2943  HB3 ALA B  34     -10.306  -8.328 -16.533  1.00 98.85           H  
ATOM   2944  O   ALA B  34     -10.123  -8.321 -13.526  1.00 98.85           O  
ATOM   2945  N   VAL B  35     -12.284  -8.863 -13.209  1.00 98.90           N  
ATOM   2946  H   VAL B  35     -13.226  -8.724 -13.547  1.00 98.90           H  
ATOM   2947  CA  VAL B  35     -12.064  -9.963 -12.263  1.00 98.90           C  
ATOM   2948  HA  VAL B  35     -11.117  -9.815 -11.745  1.00 98.90           H  
ATOM   2949  C   VAL B  35     -11.979 -11.248 -13.078  1.00 98.90           C  
ATOM   2950  CB  VAL B  35     -13.186 -10.050 -11.210  1.00 98.90           C  
ATOM   2951  HB  VAL B  35     -14.136 -10.251 -11.706  1.00 98.90           H  
ATOM   2952  O   VAL B  35     -12.993 -11.704 -13.611  1.00 98.90           O  
ATOM   2953  CG1 VAL B  35     -12.912 -11.177 -10.207  1.00 98.90           C  
ATOM   2954 HG11 VAL B  35     -13.695 -11.196  -9.449  1.00 98.90           H  
ATOM   2955 HG12 VAL B  35     -11.947 -11.021  -9.724  1.00 98.90           H  
ATOM   2956 HG13 VAL B  35     -12.901 -12.142 -10.713  1.00 98.90           H  
ATOM   2957  CG2 VAL B  35     -13.335  -8.744 -10.425  1.00 98.90           C  
ATOM   2958 HG21 VAL B  35     -14.112  -8.849  -9.668  1.00 98.90           H  
ATOM   2959 HG22 VAL B  35     -13.621  -7.938 -11.101  1.00 98.90           H  
ATOM   2960 HG23 VAL B  35     -12.392  -8.491  -9.940  1.00 98.90           H  
ATOM   2961  N   VAL B  36     -10.775 -11.804 -13.193  1.00 98.64           N  
ATOM   2962  H   VAL B  36     -10.000 -11.358 -12.723  1.00 98.64           H  
ATOM   2963  CA  VAL B  36     -10.475 -12.981 -14.024  1.00 98.64           C  
ATOM   2964  HA  VAL B  36     -11.106 -12.940 -14.912  1.00 98.64           H  
ATOM   2965  C   VAL B  36     -10.793 -14.287 -13.310  1.00 98.64           C  
ATOM   2966  CB  VAL B  36      -9.003 -12.968 -14.476  1.00 98.64           C  
ATOM   2967  HB  VAL B  36      -8.358 -12.927 -13.599  1.00 98.64           H  
ATOM   2968  O   VAL B  36     -11.296 -15.234 -13.906  1.00 98.64           O  
ATOM   2969  CG1 VAL B  36      -8.658 -14.230 -15.269  1.00 98.64           C  
ATOM   2970 HG11 VAL B  36      -7.662 -14.145 -15.705  1.00 98.64           H  
ATOM   2971 HG12 VAL B  36      -9.398 -14.375 -16.056  1.00 98.64           H  
ATOM   2972 HG13 VAL B  36      -8.673 -15.101 -14.614  1.00 98.64           H  
ATOM   2973  CG2 VAL B  36      -8.706 -11.746 -15.351  1.00 98.64           C  
ATOM   2974 HG21 VAL B  36      -7.671 -11.779 -15.691  1.00 98.64           H  
ATOM   2975 HG22 VAL B  36      -9.358 -11.747 -16.225  1.00 98.64           H  
ATOM   2976 HG23 VAL B  36      -8.852 -10.825 -14.787  1.00 98.64           H  
ATOM   2977  N   ALA B  37     -10.520 -14.323 -12.011  1.00 98.82           N  
ATOM   2978  H   ALA B  37     -10.101 -13.502 -11.597  1.00 98.82           H  
ATOM   2979  CA  ALA B  37     -10.875 -15.409 -11.117  1.00 98.82           C  
ATOM   2980  HA  ALA B  37     -11.867 -15.780 -11.377  1.00 98.82           H  
ATOM   2981  C   ALA B  37     -10.919 -14.886  -9.678  1.00 98.82           C  
ATOM   2982  CB  ALA B  37      -9.874 -16.555 -11.287  1.00 98.82           C  
ATOM   2983  HB1 ALA B  37      -9.970 -16.975 -12.289  1.00 98.82           H  
ATOM   2984  HB2 ALA B  37     -10.060 -17.348 -10.563  1.00 98.82           H  
ATOM   2985  HB3 ALA B  37      -8.858 -16.180 -11.159  1.00 98.82           H  
ATOM   2986  O   ALA B  37     -10.473 -13.779  -9.371  1.00 98.82           O  
ATOM   2987  N   MET B  38     -11.481 -15.693  -8.787  1.00 98.77           N  
ATOM   2988  H   MET B  38     -11.760 -16.612  -9.098  1.00 98.77           H  
ATOM   2989  CA  MET B  38     -11.608 -15.386  -7.359  1.00 98.77           C  
ATOM   2990  HA  MET B  38     -10.944 -14.569  -7.078  1.00 98.77           H  
ATOM   2991  C   MET B  38     -11.235 -16.626  -6.567  1.00 98.77           C  
ATOM   2992  CB  MET B  38     -13.060 -15.006  -7.032  1.00 98.77           C  
ATOM   2993  HB2 MET B  38     -13.696 -15.886  -7.136  1.00 98.77           H  
ATOM   2994  HB3 MET B  38     -13.102 -14.673  -5.995  1.00 98.77           H  
ATOM   2995  O   MET B  38     -11.622 -17.692  -6.998  1.00 98.77           O  
ATOM   2996  CG  MET B  38     -13.616 -13.905  -7.938  1.00 98.77           C  
ATOM   2997  HG2 MET B  38     -13.703 -14.282  -8.957  1.00 98.77           H  
ATOM   2998  HG3 MET B  38     -12.906 -13.078  -7.951  1.00 98.77           H  
ATOM   2999  SD  MET B  38     -15.230 -13.264  -7.434  1.00 98.77           S  
ATOM   3000  CE  MET B  38     -16.295 -14.706  -7.711  1.00 98.77           C  
ATOM   3001  HE1 MET B  38     -15.995 -15.525  -7.058  1.00 98.77           H  
ATOM   3002  HE2 MET B  38     -17.326 -14.435  -7.483  1.00 98.77           H  
ATOM   3003  HE3 MET B  38     -16.230 -15.023  -8.752  1.00 98.77           H  
ATOM   3004  N   ALA B  39     -10.564 -16.539  -5.433  1.00 98.77           N  
ATOM   3005  H   ALA B  39     -10.220 -15.635  -5.140  1.00 98.77           H  
ATOM   3006  CA  ALA B  39     -10.410 -17.635  -4.480  1.00 98.77           C  
ATOM   3007  HA  ALA B  39     -11.112 -18.436  -4.713  1.00 98.77           H  
ATOM   3008  C   ALA B  39     -10.755 -17.113  -3.084  1.00 98.77           C  
ATOM   3009  CB  ALA B  39      -8.992 -18.210  -4.566  1.00 98.77           C  
ATOM   3010  HB1 ALA B  39      -8.257 -17.445  -4.315  1.00 98.77           H  
ATOM   3011  HB2 ALA B  39      -8.886 -19.046  -3.874  1.00 98.77           H  
ATOM   3012  HB3 ALA B  39      -8.802 -18.578  -5.575  1.00 98.77           H  
ATOM   3013  O   ALA B  39     -10.626 -15.915  -2.817  1.00 98.77           O  
ATOM   3014  N   CYS B  40     -11.227 -17.977  -2.194  1.00 98.70           N  
ATOM   3015  H   CYS B  40     -11.267 -18.964  -2.405  1.00 98.70           H  
ATOM   3016  CA  CYS B  40     -11.581 -17.569  -0.841  1.00 98.70           C  
ATOM   3017  HA  CYS B  40     -10.882 -16.798  -0.516  1.00 98.70           H  
ATOM   3018  C   CYS B  40     -11.450 -18.719   0.145  1.00 98.70           C  
ATOM   3019  CB  CYS B  40     -12.998 -16.975  -0.808  1.00 98.70           C  
ATOM   3020  HB2 CYS B  40     -13.028 -16.082  -1.433  1.00 98.70           H  
ATOM   3021  HB3 CYS B  40     -13.232 -16.676   0.214  1.00 98.70           H  
ATOM   3022  O   CYS B  40     -11.646 -19.873  -0.211  1.00 98.70           O  
ATOM   3023  SG  CYS B  40     -14.251 -18.157  -1.383  1.00 98.70           S  
ATOM   3024  HG  CYS B  40     -13.799 -19.228  -0.725  1.00 98.70           H  
ATOM   3025  N   ARG B  41     -11.199 -18.378   1.405  1.00 98.68           N  
ATOM   3026  H   ARG B  41     -11.067 -17.398   1.610  1.00 98.68           H  
ATOM   3027  CA  ARG B  41     -11.391 -19.278   2.538  1.00 98.68           C  
ATOM   3028  HA  ARG B  41     -11.978 -20.135   2.209  1.00 98.68           H  
ATOM   3029  C   ARG B  41     -12.204 -18.534   3.576  1.00 98.68           C  
ATOM   3030  CB  ARG B  41     -10.040 -19.761   3.090  1.00 98.68           C  
ATOM   3031  HB2 ARG B  41      -9.256 -19.664   2.339  1.00 98.68           H  
ATOM   3032  HB3 ARG B  41      -9.767 -19.132   3.937  1.00 98.68           H  
ATOM   3033  O   ARG B  41     -11.750 -17.521   4.100  1.00 98.68           O  
ATOM   3034  CG  ARG B  41     -10.103 -21.226   3.543  1.00 98.68           C  
ATOM   3035  HG2 ARG B  41     -10.993 -21.364   4.157  1.00 98.68           H  
ATOM   3036  HG3 ARG B  41      -9.235 -21.463   4.159  1.00 98.68           H  
ATOM   3037  CD  ARG B  41     -10.165 -22.198   2.352  1.00 98.68           C  
ATOM   3038  HD2 ARG B  41     -10.653 -23.114   2.683  1.00 98.68           H  
ATOM   3039  HD3 ARG B  41     -10.762 -21.749   1.558  1.00 98.68           H  
ATOM   3040  NE  ARG B  41      -8.838 -22.551   1.813  1.00 98.68           N  
ATOM   3041  HE  ARG B  41      -8.052 -22.557   2.447  1.00 98.68           H  
ATOM   3042  NH1 ARG B  41      -9.444 -23.175  -0.342  1.00 98.68           N  
ATOM   3043 HH11 ARG B  41     -10.304 -22.645  -0.339  1.00 98.68           H  
ATOM   3044 HH12 ARG B  41      -9.031 -23.322  -1.252  1.00 98.68           H  
ATOM   3045  NH2 ARG B  41      -7.366 -23.429   0.324  1.00 98.68           N  
ATOM   3046 HH21 ARG B  41      -6.608 -23.451   0.991  1.00 98.68           H  
ATOM   3047 HH22 ARG B  41      -7.197 -23.752  -0.618  1.00 98.68           H  
ATOM   3048  CZ  ARG B  41      -8.571 -23.046   0.616  1.00 98.68           C  
ATOM   3049  N   LEU B  42     -13.427 -18.968   3.824  1.00 98.66           N  
ATOM   3050  H   LEU B  42     -13.719 -19.850   3.427  1.00 98.66           H  
ATOM   3051  CA  LEU B  42     -14.382 -18.230   4.641  1.00 98.66           C  
ATOM   3052  HA  LEU B  42     -13.848 -17.454   5.189  1.00 98.66           H  
ATOM   3053  C   LEU B  42     -15.027 -19.147   5.697  1.00 98.66           C  
ATOM   3054  CB  LEU B  42     -15.405 -17.549   3.715  1.00 98.66           C  
ATOM   3055  HB2 LEU B  42     -16.243 -17.212   4.325  1.00 98.66           H  
ATOM   3056  HB3 LEU B  42     -15.798 -18.293   3.022  1.00 98.66           H  
ATOM   3057  O   LEU B  42     -15.004 -20.373   5.554  1.00 98.66           O  
ATOM   3058  CG  LEU B  42     -14.896 -16.369   2.867  1.00 98.66           C  
ATOM   3059  HG  LEU B  42     -14.045 -16.698   2.270  1.00 98.66           H  
ATOM   3060  CD1 LEU B  42     -16.002 -15.908   1.916  1.00 98.66           C  
ATOM   3061 HD11 LEU B  42     -16.289 -16.732   1.263  1.00 98.66           H  
ATOM   3062 HD12 LEU B  42     -15.644 -15.088   1.294  1.00 98.66           H  
ATOM   3063 HD13 LEU B  42     -16.876 -15.583   2.480  1.00 98.66           H  
ATOM   3064  CD2 LEU B  42     -14.465 -15.165   3.707  1.00 98.66           C  
ATOM   3065 HD21 LEU B  42     -14.141 -14.360   3.047  1.00 98.66           H  
ATOM   3066 HD22 LEU B  42     -15.292 -14.825   4.330  1.00 98.66           H  
ATOM   3067 HD23 LEU B  42     -13.622 -15.445   4.338  1.00 98.66           H  
ATOM   3068  N   PRO B  43     -15.582 -18.580   6.783  1.00 97.59           N  
ATOM   3069  CA  PRO B  43     -16.263 -19.353   7.813  1.00 97.59           C  
ATOM   3070  HA  PRO B  43     -15.532 -19.996   8.304  1.00 97.59           H  
ATOM   3071  C   PRO B  43     -17.402 -20.209   7.258  1.00 97.59           C  
ATOM   3072  CB  PRO B  43     -16.785 -18.327   8.817  1.00 97.59           C  
ATOM   3073  HB2 PRO B  43     -16.804 -18.737   9.827  1.00 97.59           H  
ATOM   3074  HB3 PRO B  43     -17.776 -17.982   8.521  1.00 97.59           H  
ATOM   3075  O   PRO B  43     -17.958 -19.927   6.197  1.00 97.59           O  
ATOM   3076  CG  PRO B  43     -15.803 -17.170   8.674  1.00 97.59           C  
ATOM   3077  HG2 PRO B  43     -14.898 -17.384   9.242  1.00 97.59           H  
ATOM   3078  HG3 PRO B  43     -16.244 -16.221   8.980  1.00 97.59           H  
ATOM   3079  CD  PRO B  43     -15.482 -17.187   7.185  1.00 97.59           C  
ATOM   3080  HD2 PRO B  43     -16.204 -16.577   6.643  1.00 97.59           H  
ATOM   3081  HD3 PRO B  43     -14.475 -16.803   7.019  1.00 97.59           H  
ATOM   3082  N   GLY B  44     -17.791 -21.240   8.008  1.00 97.33           N  
ATOM   3083  H   GLY B  44     -17.343 -21.384   8.902  1.00 97.33           H  
ATOM   3084  CA  GLY B  44     -18.863 -22.154   7.598  1.00 97.33           C  
ATOM   3085  HA2 GLY B  44     -19.663 -21.589   7.118  1.00 97.33           H  
ATOM   3086  HA3 GLY B  44     -19.270 -22.634   8.488  1.00 97.33           H  
ATOM   3087  C   GLY B  44     -18.421 -23.254   6.629  1.00 97.33           C  
ATOM   3088  O   GLY B  44     -19.284 -23.880   6.013  1.00 97.33           O  
ATOM   3089  N   GLY B  45     -17.107 -23.496   6.528  1.00 96.04           N  
ATOM   3090  H   GLY B  45     -16.475 -22.905   7.049  1.00 96.04           H  
ATOM   3091  CA  GLY B  45     -16.511 -24.533   5.680  1.00 96.04           C  
ATOM   3092  HA2 GLY B  45     -15.528 -24.794   6.073  1.00 96.04           H  
ATOM   3093  HA3 GLY B  45     -17.134 -25.427   5.696  1.00 96.04           H  
ATOM   3094  C   GLY B  45     -16.329 -24.114   4.222  1.00 96.04           C  
ATOM   3095  O   GLY B  45     -16.249 -24.976   3.361  1.00 96.04           O  
ATOM   3096  N   VAL B  46     -16.297 -22.810   3.938  1.00 97.77           N  
ATOM   3097  H   VAL B  46     -16.297 -22.141   4.694  1.00 97.77           H  
ATOM   3098  CA  VAL B  46     -16.196 -22.294   2.571  1.00 97.77           C  
ATOM   3099  HA  VAL B  46     -16.763 -22.938   1.900  1.00 97.77           H  
ATOM   3100  C   VAL B  46     -14.737 -22.316   2.116  1.00 97.77           C  
ATOM   3101  CB  VAL B  46     -16.810 -20.890   2.507  1.00 97.77           C  
ATOM   3102  HB  VAL B  46     -16.371 -20.294   3.306  1.00 97.77           H  
ATOM   3103  O   VAL B  46     -13.920 -21.499   2.549  1.00 97.77           O  
ATOM   3104  CG1 VAL B  46     -16.559 -20.192   1.171  1.00 97.77           C  
ATOM   3105 HG11 VAL B  46     -17.032 -19.210   1.192  1.00 97.77           H  
ATOM   3106 HG12 VAL B  46     -16.977 -20.793   0.363  1.00 97.77           H  
ATOM   3107 HG13 VAL B  46     -15.493 -20.050   0.996  1.00 97.77           H  
ATOM   3108  CG2 VAL B  46     -18.326 -20.927   2.735  1.00 97.77           C  
ATOM   3109 HG21 VAL B  46     -18.546 -21.350   3.715  1.00 97.77           H  
ATOM   3110 HG22 VAL B  46     -18.727 -19.915   2.697  1.00 97.77           H  
ATOM   3111 HG23 VAL B  46     -18.804 -21.536   1.968  1.00 97.77           H  
ATOM   3112  N   SER B  47     -14.424 -23.244   1.219  1.00 96.86           N  
ATOM   3113  H   SER B  47     -15.139 -23.907   0.956  1.00 96.86           H  
ATOM   3114  CA  SER B  47     -13.130 -23.414   0.560  1.00 96.86           C  
ATOM   3115  HA  SER B  47     -12.365 -22.927   1.163  1.00 96.86           H  
ATOM   3116  C   SER B  47     -13.095 -22.779  -0.830  1.00 96.86           C  
ATOM   3117  CB  SER B  47     -12.805 -24.915   0.507  1.00 96.86           C  
ATOM   3118  HB2 SER B  47     -12.460 -25.241   1.488  1.00 96.86           H  
ATOM   3119  HB3 SER B  47     -13.710 -25.475   0.270  1.00 96.86           H  
ATOM   3120  O   SER B  47     -12.012 -22.432  -1.307  1.00 96.86           O  
ATOM   3121  OG  SER B  47     -11.840 -25.243  -0.475  1.00 96.86           O  
ATOM   3122  HG  SER B  47     -11.028 -24.763  -0.297  1.00 96.86           H  
ATOM   3123  N   THR B  48     -14.251 -22.591  -1.471  1.00 96.97           N  
ATOM   3124  H   THR B  48     -15.081 -23.009  -1.075  1.00 96.97           H  
ATOM   3125  CA  THR B  48     -14.340 -22.020  -2.819  1.00 96.97           C  
ATOM   3126  HA  THR B  48     -13.405 -21.493  -3.010  1.00 96.97           H  
ATOM   3127  C   THR B  48     -15.489 -21.008  -2.955  1.00 96.97           C  
ATOM   3128  CB  THR B  48     -14.462 -23.114  -3.897  1.00 96.97           C  
ATOM   3129  HB  THR B  48     -14.089 -22.682  -4.825  1.00 96.97           H  
ATOM   3130  O   THR B  48     -16.434 -21.019  -2.166  1.00 96.97           O  
ATOM   3131  CG2 THR B  48     -13.661 -24.391  -3.636  1.00 96.97           C  
ATOM   3132 HG21 THR B  48     -12.616 -24.145  -3.449  1.00 96.97           H  
ATOM   3133 HG22 THR B  48     -14.069 -24.920  -2.775  1.00 96.97           H  
ATOM   3134 HG23 THR B  48     -13.730 -25.043  -4.508  1.00 96.97           H  
ATOM   3135  OG1 THR B  48     -15.802 -23.475  -4.110  1.00 96.97           O  
ATOM   3136  HG1 THR B  48     -15.924 -23.435  -5.062  1.00 96.97           H  
ATOM   3137  N   PRO B  49     -15.466 -20.118  -3.965  1.00 98.38           N  
ATOM   3138  CA  PRO B  49     -16.584 -19.215  -4.247  1.00 98.38           C  
ATOM   3139  HA  PRO B  49     -16.745 -18.594  -3.365  1.00 98.38           H  
ATOM   3140  C   PRO B  49     -17.906 -19.912  -4.595  1.00 98.38           C  
ATOM   3141  CB  PRO B  49     -16.105 -18.326  -5.397  1.00 98.38           C  
ATOM   3142  HB2 PRO B  49     -16.305 -18.802  -6.357  1.00 98.38           H  
ATOM   3143  HB3 PRO B  49     -16.548 -17.332  -5.350  1.00 98.38           H  
ATOM   3144  O   PRO B  49     -18.964 -19.324  -4.405  1.00 98.38           O  
ATOM   3145  CG  PRO B  49     -14.603 -18.276  -5.145  1.00 98.38           C  
ATOM   3146  HG2 PRO B  49     -14.393 -17.605  -4.313  1.00 98.38           H  
ATOM   3147  HG3 PRO B  49     -14.045 -17.952  -6.023  1.00 98.38           H  
ATOM   3148  CD  PRO B  49     -14.306 -19.715  -4.734  1.00 98.38           C  
ATOM   3149  HD2 PRO B  49     -14.246 -20.362  -5.609  1.00 98.38           H  
ATOM   3150  HD3 PRO B  49     -13.384 -19.751  -4.153  1.00 98.38           H  
ATOM   3151  N   GLU B  50     -17.875 -21.143  -5.102  1.00 97.20           N  
ATOM   3152  H   GLU B  50     -16.987 -21.608  -5.227  1.00 97.20           H  
ATOM   3153  CA  GLU B  50     -19.088 -21.910  -5.401  1.00 97.20           C  
ATOM   3154  HA  GLU B  50     -19.795 -21.266  -5.924  1.00 97.20           H  
ATOM   3155  C   GLU B  50     -19.783 -22.352  -4.101  1.00 97.20           C  
ATOM   3156  CB  GLU B  50     -18.761 -23.096  -6.329  1.00 97.20           C  
ATOM   3157  HB2 GLU B  50     -18.130 -23.813  -5.804  1.00 97.20           H  
ATOM   3158  HB3 GLU B  50     -19.699 -23.598  -6.563  1.00 97.20           H  
ATOM   3159  O   GLU B  50     -20.966 -22.067  -3.916  1.00 97.20           O  
ATOM   3160  CG  GLU B  50     -18.092 -22.699  -7.668  1.00 97.20           C  
ATOM   3161  HG2 GLU B  50     -18.143 -23.557  -8.339  1.00 97.20           H  
ATOM   3162  HG3 GLU B  50     -18.671 -21.894  -8.122  1.00 97.20           H  
ATOM   3163  CD  GLU B  50     -16.613 -22.270  -7.551  1.00 97.20           C  
ATOM   3164  OE1 GLU B  50     -16.120 -21.443  -8.356  1.00 97.20           O  
ATOM   3165  OE2 GLU B  50     -15.913 -22.689  -6.605  1.00 97.20           O  
ATOM   3166  N   GLU B  51     -19.030 -22.906  -3.144  1.00 97.26           N  
ATOM   3167  H   GLU B  51     -18.066 -23.130  -3.344  1.00 97.26           H  
ATOM   3168  CA  GLU B  51     -19.530 -23.207  -1.789  1.00 97.26           C  
ATOM   3169  HA  GLU B  51     -20.385 -23.881  -1.843  1.00 97.26           H  
ATOM   3170  C   GLU B  51     -19.963 -21.933  -1.048  1.00 97.26           C  
ATOM   3171  CB  GLU B  51     -18.415 -23.864  -0.969  1.00 97.26           C  
ATOM   3172  HB2 GLU B  51     -18.741 -23.950   0.067  1.00 97.26           H  
ATOM   3173  HB3 GLU B  51     -17.549 -23.202  -0.998  1.00 97.26           H  
ATOM   3174  O   GLU B  51     -20.920 -21.926  -0.269  1.00 97.26           O  
ATOM   3175  CG  GLU B  51     -18.020 -25.263  -1.467  1.00 97.26           C  
ATOM   3176  HG2 GLU B  51     -18.867 -25.936  -1.331  1.00 97.26           H  
ATOM   3177  HG3 GLU B  51     -17.787 -25.216  -2.531  1.00 97.26           H  
ATOM   3178  CD  GLU B  51     -16.792 -25.807  -0.723  1.00 97.26           C  
ATOM   3179  OE1 GLU B  51     -16.573 -27.038  -0.755  1.00 97.26           O  
ATOM   3180  OE2 GLU B  51     -16.041 -24.973  -0.159  1.00 97.26           O  
ATOM   3181  N   PHE B  52     -19.280 -20.814  -1.311  1.00 98.57           N  
ATOM   3182  H   PHE B  52     -18.454 -20.884  -1.888  1.00 98.57           H  
ATOM   3183  CA  PHE B  52     -19.679 -19.528  -0.758  1.00 98.57           C  
ATOM   3184  HA  PHE B  52     -19.748 -19.662   0.322  1.00 98.57           H  
ATOM   3185  C   PHE B  52     -21.053 -19.087  -1.273  1.00 98.57           C  
ATOM   3186  CB  PHE B  52     -18.636 -18.456  -1.093  1.00 98.57           C  
ATOM   3187  HB2 PHE B  52     -18.670 -18.278  -2.168  1.00 98.57           H  
ATOM   3188  HB3 PHE B  52     -17.632 -18.816  -0.870  1.00 98.57           H  
ATOM   3189  O   PHE B  52     -21.865 -18.556  -0.512  1.00 98.57           O  
ATOM   3190  CG  PHE B  52     -18.848 -17.124  -0.403  1.00 98.57           C  
ATOM   3191  CD1 PHE B  52     -18.426 -15.951  -1.050  1.00 98.57           C  
ATOM   3192  HD1 PHE B  52     -17.930 -16.029  -2.006  1.00 98.57           H  
ATOM   3193  CD2 PHE B  52     -19.473 -17.037   0.856  1.00 98.57           C  
ATOM   3194  HD2 PHE B  52     -19.806 -17.918   1.385  1.00 98.57           H  
ATOM   3195  CE1 PHE B  52     -18.636 -14.696  -0.459  1.00 98.57           C  
ATOM   3196  HE1 PHE B  52     -18.300 -13.796  -0.952  1.00 98.57           H  
ATOM   3197  CE2 PHE B  52     -19.706 -15.786   1.435  1.00 98.57           C  
ATOM   3198  HE2 PHE B  52     -20.226 -15.739   2.380  1.00 98.57           H  
ATOM   3199  CZ  PHE B  52     -19.281 -14.620   0.784  1.00 98.57           C  
ATOM   3200  HZ  PHE B  52     -19.452 -13.655   1.238  1.00 98.57           H  
ATOM   3201  N   TRP B  53     -21.330 -19.312  -2.560  1.00 98.57           N  
ATOM   3202  H   TRP B  53     -20.647 -19.788  -3.131  1.00 98.57           H  
ATOM   3203  CA  TRP B  53     -22.630 -18.999  -3.137  1.00 98.57           C  
ATOM   3204  HA  TRP B  53     -22.867 -17.962  -2.897  1.00 98.57           H  
ATOM   3205  C   TRP B  53     -23.745 -19.848  -2.525  1.00 98.57           C  
ATOM   3206  CB  TRP B  53     -22.608 -19.141  -4.660  1.00 98.57           C  
ATOM   3207  HB2 TRP B  53     -21.846 -18.482  -5.077  1.00 98.57           H  
ATOM   3208  HB3 TRP B  53     -22.349 -20.165  -4.927  1.00 98.57           H  
ATOM   3209  O   TRP B  53     -24.794 -19.292  -2.210  1.00 98.57           O  
ATOM   3210  CG  TRP B  53     -23.925 -18.798  -5.276  1.00 98.57           C  
ATOM   3211  CD1 TRP B  53     -24.764 -19.677  -5.866  1.00 98.57           C  
ATOM   3212  HD1 TRP B  53     -24.555 -20.729  -5.992  1.00 98.57           H  
ATOM   3213  CD2 TRP B  53     -24.642 -17.529  -5.219  1.00 98.57           C  
ATOM   3214  CE2 TRP B  53     -25.941 -17.728  -5.772  1.00 98.57           C  
ATOM   3215  CE3 TRP B  53     -24.350 -16.250  -4.694  1.00 98.57           C  
ATOM   3216  HE3 TRP B  53     -23.389 -16.077  -4.233  1.00 98.57           H  
ATOM   3217  NE1 TRP B  53     -25.948 -19.044  -6.184  1.00 98.57           N  
ATOM   3218  HE1 TRP B  53     -26.751 -19.536  -6.549  1.00 98.57           H  
ATOM   3219  CH2 TRP B  53     -26.583 -15.456  -5.263  1.00 98.57           C  
ATOM   3220  HH2 TRP B  53     -27.333 -14.679  -5.230  1.00 98.57           H  
ATOM   3221  CZ2 TRP B  53     -26.910 -16.717  -5.783  1.00 98.57           C  
ATOM   3222  HZ2 TRP B  53     -27.898 -16.916  -6.171  1.00 98.57           H  
ATOM   3223  CZ3 TRP B  53     -25.304 -15.217  -4.732  1.00 98.57           C  
ATOM   3224  HZ3 TRP B  53     -25.065 -14.249  -4.318  1.00 98.57           H  
ATOM   3225  N   GLU B  54     -23.525 -21.145  -2.286  1.00 97.94           N  
ATOM   3226  H   GLU B  54     -22.657 -21.563  -2.587  1.00 97.94           H  
ATOM   3227  CA  GLU B  54     -24.496 -21.990  -1.570  1.00 97.94           C  
ATOM   3228  HA  GLU B  54     -25.438 -22.004  -2.118  1.00 97.94           H  
ATOM   3229  C   GLU B  54     -24.811 -21.435  -0.176  1.00 97.94           C  
ATOM   3230  CB  GLU B  54     -23.992 -23.434  -1.454  1.00 97.94           C  
ATOM   3231  HB2 GLU B  54     -22.928 -23.431  -1.216  1.00 97.94           H  
ATOM   3232  HB3 GLU B  54     -24.528 -23.928  -0.643  1.00 97.94           H  
ATOM   3233  O   GLU B  54     -25.982 -21.247   0.162  1.00 97.94           O  
ATOM   3234  CG  GLU B  54     -24.251 -24.223  -2.742  1.00 97.94           C  
ATOM   3235  HG2 GLU B  54     -23.714 -23.746  -3.562  1.00 97.94           H  
ATOM   3236  HG3 GLU B  54     -25.316 -24.176  -2.970  1.00 97.94           H  
ATOM   3237  CD  GLU B  54     -23.813 -25.691  -2.636  1.00 97.94           C  
ATOM   3238  OE1 GLU B  54     -24.388 -26.506  -3.395  1.00 97.94           O  
ATOM   3239  OE2 GLU B  54     -22.905 -25.978  -1.823  1.00 97.94           O  
ATOM   3240  N   LEU B  55     -23.784 -21.061   0.599  1.00 98.18           N  
ATOM   3241  H   LEU B  55     -22.851 -21.245   0.260  1.00 98.18           H  
ATOM   3242  CA  LEU B  55     -23.959 -20.451   1.923  1.00 98.18           C  
ATOM   3243  HA  LEU B  55     -24.461 -21.177   2.562  1.00 98.18           H  
ATOM   3244  C   LEU B  55     -24.855 -19.202   1.871  1.00 98.18           C  
ATOM   3245  CB  LEU B  55     -22.561 -20.158   2.507  1.00 98.18           C  
ATOM   3246  HB2 LEU B  55     -22.022 -19.464   1.863  1.00 98.18           H  
ATOM   3247  HB3 LEU B  55     -22.011 -21.099   2.491  1.00 98.18           H  
ATOM   3248  O   LEU B  55     -25.747 -19.033   2.707  1.00 98.18           O  
ATOM   3249  CG  LEU B  55     -22.567 -19.610   3.948  1.00 98.18           C  
ATOM   3250  HG  LEU B  55     -23.401 -20.048   4.497  1.00 98.18           H  
ATOM   3251  CD1 LEU B  55     -21.288 -20.020   4.675  1.00 98.18           C  
ATOM   3252 HD11 LEU B  55     -21.371 -19.771   5.733  1.00 98.18           H  
ATOM   3253 HD12 LEU B  55     -21.131 -21.095   4.591  1.00 98.18           H  
ATOM   3254 HD13 LEU B  55     -20.428 -19.500   4.252  1.00 98.18           H  
ATOM   3255  CD2 LEU B  55     -22.661 -18.080   4.026  1.00 98.18           C  
ATOM   3256 HD21 LEU B  55     -21.858 -17.627   3.445  1.00 98.18           H  
ATOM   3257 HD22 LEU B  55     -22.576 -17.769   5.068  1.00 98.18           H  
ATOM   3258 HD23 LEU B  55     -23.624 -17.734   3.651  1.00 98.18           H  
ATOM   3259  N   LEU B  56     -24.629 -18.333   0.884  1.00 98.32           N  
ATOM   3260  H   LEU B  56     -23.890 -18.560   0.234  1.00 98.32           H  
ATOM   3261  CA  LEU B  56     -25.373 -17.087   0.698  1.00 98.32           C  
ATOM   3262  HA  LEU B  56     -25.464 -16.574   1.655  1.00 98.32           H  
ATOM   3263  C   LEU B  56     -26.799 -17.321   0.176  1.00 98.32           C  
ATOM   3264  CB  LEU B  56     -24.590 -16.207  -0.288  1.00 98.32           C  
ATOM   3265  HB2 LEU B  56     -25.215 -15.361  -0.576  1.00 98.32           H  
ATOM   3266  HB3 LEU B  56     -24.401 -16.791  -1.189  1.00 98.32           H  
ATOM   3267  O   LEU B  56     -27.744 -16.710   0.677  1.00 98.32           O  
ATOM   3268  CG  LEU B  56     -23.252 -15.663   0.238  1.00 98.32           C  
ATOM   3269  HG  LEU B  56     -22.653 -16.462   0.674  1.00 98.32           H  
ATOM   3270  CD1 LEU B  56     -22.496 -15.063  -0.949  1.00 98.32           C  
ATOM   3271 HD11 LEU B  56     -21.620 -14.516  -0.602  1.00 98.32           H  
ATOM   3272 HD12 LEU B  56     -23.150 -14.410  -1.527  1.00 98.32           H  
ATOM   3273 HD13 LEU B  56     -22.154 -15.876  -1.590  1.00 98.32           H  
ATOM   3274  CD2 LEU B  56     -23.451 -14.585   1.308  1.00 98.32           C  
ATOM   3275 HD21 LEU B  56     -23.939 -15.020   2.180  1.00 98.32           H  
ATOM   3276 HD22 LEU B  56     -24.066 -13.775   0.916  1.00 98.32           H  
ATOM   3277 HD23 LEU B  56     -22.480 -14.197   1.617  1.00 98.32           H  
ATOM   3278  N   SER B  57     -26.948 -18.197  -0.818  1.00 98.01           N  
ATOM   3279  H   SER B  57     -26.115 -18.664  -1.147  1.00 98.01           H  
ATOM   3280  CA  SER B  57     -28.212 -18.547  -1.475  1.00 98.01           C  
ATOM   3281  HA  SER B  57     -28.667 -17.651  -1.896  1.00 98.01           H  
ATOM   3282  C   SER B  57     -29.201 -19.166  -0.489  1.00 98.01           C  
ATOM   3283  CB  SER B  57     -27.904 -19.528  -2.616  1.00 98.01           C  
ATOM   3284  HB2 SER B  57     -27.376 -18.996  -3.408  1.00 98.01           H  
ATOM   3285  HB3 SER B  57     -27.258 -20.324  -2.246  1.00 98.01           H  
ATOM   3286  O   SER B  57     -30.370 -18.781  -0.442  1.00 98.01           O  
ATOM   3287  OG  SER B  57     -29.079 -20.114  -3.144  1.00 98.01           O  
ATOM   3288  HG  SER B  57     -29.208 -20.954  -2.697  1.00 98.01           H  
ATOM   3289  N   GLU B  58     -28.722 -20.086   0.347  1.00 97.31           N  
ATOM   3290  H   GLU B  58     -27.763 -20.387   0.247  1.00 97.31           H  
ATOM   3291  CA  GLU B  58     -29.525 -20.728   1.389  1.00 97.31           C  
ATOM   3292  HA  GLU B  58     -30.500 -20.999   0.983  1.00 97.31           H  
ATOM   3293  C   GLU B  58     -29.772 -19.817   2.598  1.00 97.31           C  
ATOM   3294  CB  GLU B  58     -28.815 -22.005   1.843  1.00 97.31           C  
ATOM   3295  HB2 GLU B  58     -29.372 -22.429   2.678  1.00 97.31           H  
ATOM   3296  HB3 GLU B  58     -27.813 -21.747   2.188  1.00 97.31           H  
ATOM   3297  O   GLU B  58     -30.639 -20.102   3.425  1.00 97.31           O  
ATOM   3298  CG  GLU B  58     -28.718 -23.058   0.731  1.00 97.31           C  
ATOM   3299  HG2 GLU B  58     -28.220 -22.635  -0.142  1.00 97.31           H  
ATOM   3300  HG3 GLU B  58     -29.728 -23.339   0.433  1.00 97.31           H  
ATOM   3301  CD  GLU B  58     -27.961 -24.309   1.193  1.00 97.31           C  
ATOM   3302  OE1 GLU B  58     -27.571 -25.093   0.309  1.00 97.31           O  
ATOM   3303  OE2 GLU B  58     -27.826 -24.506   2.427  1.00 97.31           O  
ATOM   3304  N   GLY B  59     -29.024 -18.715   2.718  1.00 97.61           N  
ATOM   3305  H   GLY B  59     -28.357 -18.511   1.988  1.00 97.61           H  
ATOM   3306  CA  GLY B  59     -29.095 -17.826   3.872  1.00 97.61           C  
ATOM   3307  HA2 GLY B  59     -30.132 -17.526   4.024  1.00 97.61           H  
ATOM   3308  HA3 GLY B  59     -28.485 -16.944   3.678  1.00 97.61           H  
ATOM   3309  C   GLY B  59     -28.599 -18.494   5.153  1.00 97.61           C  
ATOM   3310  O   GLY B  59     -29.236 -18.372   6.198  1.00 97.61           O  
ATOM   3311  N   ARG B  60     -27.481 -19.222   5.086  1.00 97.33           N  
ATOM   3312  H   ARG B  60     -26.992 -19.258   4.203  1.00 97.33           H  
ATOM   3313  CA  ARG B  60     -26.873 -19.875   6.252  1.00 97.33           C  
ATOM   3314  HA  ARG B  60     -27.676 -20.236   6.896  1.00 97.33           H  
ATOM   3315  C   ARG B  60     -26.048 -18.883   7.081  1.00 97.33           C  
ATOM   3316  CB  ARG B  60     -26.042 -21.080   5.792  1.00 97.33           C  
ATOM   3317  HB2 ARG B  60     -25.426 -21.413   6.627  1.00 97.33           H  
ATOM   3318  HB3 ARG B  60     -25.386 -20.768   4.979  1.00 97.33           H  
ATOM   3319  O   ARG B  60     -25.379 -18.008   6.535  1.00 97.33           O  
ATOM   3320  CG  ARG B  60     -26.913 -22.252   5.303  1.00 97.33           C  
ATOM   3321  HG2 ARG B  60     -27.517 -22.616   6.135  1.00 97.33           H  
ATOM   3322  HG3 ARG B  60     -27.588 -21.907   4.520  1.00 97.33           H  
ATOM   3323  CD  ARG B  60     -26.076 -23.413   4.748  1.00 97.33           C  
ATOM   3324  HD2 ARG B  60     -26.743 -24.249   4.537  1.00 97.33           H  
ATOM   3325  HD3 ARG B  60     -25.636 -23.095   3.802  1.00 97.33           H  
ATOM   3326  NE  ARG B  60     -25.042 -23.862   5.709  1.00 97.33           N  
ATOM   3327  HE  ARG B  60     -25.344 -23.988   6.664  1.00 97.33           H  
ATOM   3328  NH1 ARG B  60     -23.274 -24.012   4.244  1.00 97.33           N  
ATOM   3329 HH11 ARG B  60     -22.301 -24.205   4.051  1.00 97.33           H  
ATOM   3330 HH12 ARG B  60     -23.911 -23.926   3.465  1.00 97.33           H  
ATOM   3331  NH2 ARG B  60     -22.928 -24.344   6.415  1.00 97.33           N  
ATOM   3332 HH21 ARG B  60     -21.950 -24.450   6.187  1.00 97.33           H  
ATOM   3333 HH22 ARG B  60     -23.233 -24.347   7.378  1.00 97.33           H  
ATOM   3334  CZ  ARG B  60     -23.762 -24.073   5.449  1.00 97.33           C  
ATOM   3335  N   ASP B  61     -26.098 -19.047   8.404  1.00 97.23           N  
ATOM   3336  H   ASP B  61     -26.662 -19.804   8.764  1.00 97.23           H  
ATOM   3337  CA  ASP B  61     -25.245 -18.340   9.369  1.00 97.23           C  
ATOM   3338  HA  ASP B  61     -24.957 -17.373   8.958  1.00 97.23           H  
ATOM   3339  C   ASP B  61     -23.973 -19.169   9.602  1.00 97.23           C  
ATOM   3340  CB  ASP B  61     -26.034 -18.083  10.674  1.00 97.23           C  
ATOM   3341  HB2 ASP B  61     -26.986 -17.618  10.417  1.00 97.23           H  
ATOM   3342  HB3 ASP B  61     -26.254 -19.038  11.153  1.00 97.23           H  
ATOM   3343  O   ASP B  61     -24.048 -20.330  10.009  1.00 97.23           O  
ATOM   3344  CG  ASP B  61     -25.323 -17.171  11.690  1.00 97.23           C  
ATOM   3345  OD1 ASP B  61     -24.152 -16.815  11.453  1.00 97.23           O  
ATOM   3346  OD2 ASP B  61     -25.964 -16.810  12.715  1.00 97.23           O  
ATOM   3347  N   ALA B  62     -22.812 -18.592   9.301  1.00 97.52           N  
ATOM   3348  H   ALA B  62     -22.827 -17.630   8.992  1.00 97.52           H  
ATOM   3349  CA  ALA B  62     -21.509 -19.239   9.413  1.00 97.52           C  
ATOM   3350  HA  ALA B  62     -21.640 -20.304   9.223  1.00 97.52           H  
ATOM   3351  C   ALA B  62     -20.884 -19.096  10.812  1.00 97.52           C  
ATOM   3352  CB  ALA B  62     -20.592 -18.670   8.329  1.00 97.52           C  
ATOM   3353  HB1 ALA B  62     -21.160 -18.387   7.444  1.00 97.52           H  
ATOM   3354  HB2 ALA B  62     -19.850 -19.421   8.059  1.00 97.52           H  
ATOM   3355  HB3 ALA B  62     -20.072 -17.796   8.723  1.00 97.52           H  
ATOM   3356  O   ALA B  62     -19.795 -19.623  11.057  1.00 97.52           O  
ATOM   3357  N   VAL B  63     -21.545 -18.373  11.723  1.00 93.60           N  
ATOM   3358  H   VAL B  63     -22.419 -17.943  11.456  1.00 93.60           H  
ATOM   3359  CA  VAL B  63     -21.106 -18.213  13.110  1.00 93.60           C  
ATOM   3360  HA  VAL B  63     -20.044 -17.969  13.099  1.00 93.60           H  
ATOM   3361  C   VAL B  63     -21.288 -19.525  13.875  1.00 93.60           C  
ATOM   3362  CB  VAL B  63     -21.850 -17.046  13.786  1.00 93.60           C  
ATOM   3363  HB  VAL B  63     -22.925 -17.201  13.697  1.00 93.60           H  
ATOM   3364  O   VAL B  63     -22.387 -20.075  13.962  1.00 93.60           O  
ATOM   3365  CG1 VAL B  63     -21.528 -16.932  15.280  1.00 93.60           C  
ATOM   3366 HG11 VAL B  63     -20.448 -16.886  15.423  1.00 93.60           H  
ATOM   3367 HG12 VAL B  63     -21.984 -16.032  15.690  1.00 93.60           H  
ATOM   3368 HG13 VAL B  63     -21.926 -17.792  15.819  1.00 93.60           H  
ATOM   3369  CG2 VAL B  63     -21.476 -15.717  13.114  1.00 93.60           C  
ATOM   3370 HG21 VAL B  63     -22.057 -14.908  13.558  1.00 93.60           H  
ATOM   3371 HG22 VAL B  63     -21.720 -15.751  12.052  1.00 93.60           H  
ATOM   3372 HG23 VAL B  63     -20.412 -15.512  13.232  1.00 93.60           H  
ATOM   3373  N   ALA B  64     -20.203 -20.003  14.480  1.00 93.67           N  
ATOM   3374  H   ALA B  64     -19.343 -19.484  14.373  1.00 93.67           H  
ATOM   3375  CA  ALA B  64     -20.147 -21.211  15.294  1.00 93.67           C  
ATOM   3376  HA  ALA B  64     -21.159 -21.528  15.545  1.00 93.67           H  
ATOM   3377  C   ALA B  64     -19.409 -20.942  16.622  1.00 93.67           C  
ATOM   3378  CB  ALA B  64     -19.501 -22.314  14.441  1.00 93.67           C  
ATOM   3379  HB1 ALA B  64     -18.462 -22.059  14.231  1.00 93.67           H  
ATOM   3380  HB2 ALA B  64     -19.541 -23.274  14.958  1.00 93.67           H  
ATOM   3381  HB3 ALA B  64     -20.037 -22.408  13.497  1.00 93.67           H  
ATOM   3382  O   ALA B  64     -19.271 -19.797  17.058  1.00 93.67           O  
ATOM   3383  N   GLY B  65     -18.970 -22.001  17.308  1.00 92.16           N  
ATOM   3384  H   GLY B  65     -19.045 -22.909  16.872  1.00 92.16           H  
ATOM   3385  CA  GLY B  65     -18.132 -21.877  18.504  1.00 92.16           C  
ATOM   3386  HA2 GLY B  65     -18.013 -22.855  18.970  1.00 92.16           H  
ATOM   3387  HA3 GLY B  65     -18.617 -21.212  19.218  1.00 92.16           H  
ATOM   3388  C   GLY B  65     -16.735 -21.324  18.197  1.00 92.16           C  
ATOM   3389  O   GLY B  65     -16.317 -21.267  17.041  1.00 92.16           O  
ATOM   3390  N   LEU B  66     -16.009 -20.928  19.246  1.00 94.71           N  
ATOM   3391  H   LEU B  66     -16.393 -21.028  20.175  1.00 94.71           H  
ATOM   3392  CA  LEU B  66     -14.586 -20.600  19.124  1.00 94.71           C  
ATOM   3393  HA  LEU B  66     -14.487 -19.857  18.333  1.00 94.71           H  
ATOM   3394  C   LEU B  66     -13.762 -21.845  18.723  1.00 94.71           C  
ATOM   3395  CB  LEU B  66     -14.045 -20.009  20.441  1.00 94.71           C  
ATOM   3396  HB2 LEU B  66     -12.977 -19.836  20.314  1.00 94.71           H  
ATOM   3397  HB3 LEU B  66     -14.160 -20.759  21.224  1.00 94.71           H  
ATOM   3398  O   LEU B  66     -14.168 -22.966  19.048  1.00 94.71           O  
ATOM   3399  CG  LEU B  66     -14.685 -18.696  20.928  1.00 94.71           C  
ATOM   3400  HG  LEU B  66     -15.705 -18.894  21.256  1.00 94.71           H  
ATOM   3401  CD1 LEU B  66     -13.891 -18.145  22.110  1.00 94.71           C  
ATOM   3402 HD11 LEU B  66     -12.858 -17.962  21.815  1.00 94.71           H  
ATOM   3403 HD12 LEU B  66     -14.324 -17.204  22.448  1.00 94.71           H  
ATOM   3404 HD13 LEU B  66     -13.900 -18.859  22.934  1.00 94.71           H  
ATOM   3405  CD2 LEU B  66     -14.725 -17.613  19.854  1.00 94.71           C  
ATOM   3406 HD21 LEU B  66     -15.070 -16.673  20.284  1.00 94.71           H  
ATOM   3407 HD22 LEU B  66     -13.735 -17.476  19.418  1.00 94.71           H  
ATOM   3408 HD23 LEU B  66     -15.431 -17.917  19.081  1.00 94.71           H  
ATOM   3409  N   PRO B  67     -12.600 -21.674  18.065  1.00 93.34           N  
ATOM   3410  CA  PRO B  67     -11.717 -22.781  17.709  1.00 93.34           C  
ATOM   3411  HA  PRO B  67     -12.264 -23.477  17.074  1.00 93.34           H  
ATOM   3412  C   PRO B  67     -11.184 -23.511  18.945  1.00 93.34           C  
ATOM   3413  CB  PRO B  67     -10.557 -22.171  16.914  1.00 93.34           C  
ATOM   3414  HB2 PRO B  67      -9.690 -22.024  17.558  1.00 93.34           H  
ATOM   3415  HB3 PRO B  67     -10.290 -22.792  16.059  1.00 93.34           H  
ATOM   3416  O   PRO B  67     -10.790 -22.884  19.927  1.00 93.34           O  
ATOM   3417  CG  PRO B  67     -11.079 -20.807  16.479  1.00 93.34           C  
ATOM   3418  HG2 PRO B  67     -11.636 -20.927  15.549  1.00 93.34           H  
ATOM   3419  HG3 PRO B  67     -10.279 -20.075  16.365  1.00 93.34           H  
ATOM   3420  CD  PRO B  67     -12.034 -20.421  17.598  1.00 93.34           C  
ATOM   3421  HD2 PRO B  67     -12.788 -19.734  17.214  1.00 93.34           H  
ATOM   3422  HD3 PRO B  67     -11.474 -19.956  18.410  1.00 93.34           H  
ATOM   3423  N   THR B  68     -11.105 -24.838  18.872  1.00 92.87           N  
ATOM   3424  H   THR B  68     -11.498 -25.295  18.062  1.00 92.87           H  
ATOM   3425  CA  THR B  68     -10.573 -25.697  19.948  1.00 92.87           C  
ATOM   3426  HA  THR B  68     -10.458 -25.114  20.862  1.00 92.87           H  
ATOM   3427  C   THR B  68      -9.194 -26.280  19.636  1.00 92.87           C  
ATOM   3428  CB  THR B  68     -11.548 -26.845  20.250  1.00 92.87           C  
ATOM   3429  HB  THR B  68     -11.060 -27.580  20.890  1.00 92.87           H  
ATOM   3430  O   THR B  68      -8.556 -26.858  20.507  1.00 92.87           O  
ATOM   3431  CG2 THR B  68     -12.808 -26.361  20.965  1.00 92.87           C  
ATOM   3432 HG21 THR B  68     -12.547 -26.044  21.975  1.00 92.87           H  
ATOM   3433 HG22 THR B  68     -13.525 -27.179  21.031  1.00 92.87           H  
ATOM   3434 HG23 THR B  68     -13.260 -25.530  20.423  1.00 92.87           H  
ATOM   3435  OG1 THR B  68     -11.961 -27.482  19.058  1.00 92.87           O  
ATOM   3436  HG1 THR B  68     -11.192 -27.890  18.654  1.00 92.87           H  
ATOM   3437  N   ASP B  69      -8.725 -26.157  18.397  1.00 91.97           N  
ATOM   3438  H   ASP B  69      -9.262 -25.647  17.710  1.00 91.97           H  
ATOM   3439  CA  ASP B  69      -7.508 -26.782  17.868  1.00 91.97           C  
ATOM   3440  HA  ASP B  69      -7.211 -27.595  18.532  1.00 91.97           H  
ATOM   3441  C   ASP B  69      -6.303 -25.824  17.789  1.00 91.97           C  
ATOM   3442  CB  ASP B  69      -7.841 -27.406  16.503  1.00 91.97           C  
ATOM   3443  HB2 ASP B  69      -6.987 -28.000  16.175  1.00 91.97           H  
ATOM   3444  HB3 ASP B  69      -8.688 -28.083  16.618  1.00 91.97           H  
ATOM   3445  O   ASP B  69      -5.229 -26.211  17.339  1.00 91.97           O  
ATOM   3446  CG  ASP B  69      -8.177 -26.364  15.427  1.00 91.97           C  
ATOM   3447  OD1 ASP B  69      -8.782 -25.320  15.783  1.00 91.97           O  
ATOM   3448  OD2 ASP B  69      -7.824 -26.619  14.258  1.00 91.97           O  
ATOM   3449  N   ARG B  70      -6.457 -24.579  18.259  1.00 93.02           N  
ATOM   3450  H   ARG B  70      -7.388 -24.330  18.560  1.00 93.02           H  
ATOM   3451  CA  ARG B  70      -5.431 -23.517  18.179  1.00 93.02           C  
ATOM   3452  HA  ARG B  70      -4.665 -23.827  17.468  1.00 93.02           H  
ATOM   3453  C   ARG B  70      -4.680 -23.248  19.481  1.00 93.02           C  
ATOM   3454  CB  ARG B  70      -6.058 -22.227  17.649  1.00 93.02           C  
ATOM   3455  HB2 ARG B  70      -6.781 -21.848  18.371  1.00 93.02           H  
ATOM   3456  HB3 ARG B  70      -5.276 -21.481  17.511  1.00 93.02           H  
ATOM   3457  O   ARG B  70      -3.906 -22.302  19.561  1.00 93.02           O  
ATOM   3458  CG  ARG B  70      -6.755 -22.470  16.314  1.00 93.02           C  
ATOM   3459  HG2 ARG B  70      -7.645 -23.079  16.471  1.00 93.02           H  
ATOM   3460  HG3 ARG B  70      -6.085 -22.972  15.616  1.00 93.02           H  
ATOM   3461  CD  ARG B  70      -7.163 -21.126  15.753  1.00 93.02           C  
ATOM   3462  HD2 ARG B  70      -7.621 -20.529  16.542  1.00 93.02           H  
ATOM   3463  HD3 ARG B  70      -6.274 -20.610  15.389  1.00 93.02           H  
ATOM   3464  NE  ARG B  70      -8.132 -21.306  14.673  1.00 93.02           N  
ATOM   3465  HE  ARG B  70      -8.493 -22.232  14.497  1.00 93.02           H  
ATOM   3466  NH1 ARG B  70      -8.133 -19.116  14.138  1.00 93.02           N  
ATOM   3467 HH11 ARG B  70      -8.582 -18.341  13.671  1.00 93.02           H  
ATOM   3468 HH12 ARG B  70      -7.485 -18.868  14.872  1.00 93.02           H  
ATOM   3469  NH2 ARG B  70      -9.533 -20.479  13.090  1.00 93.02           N  
ATOM   3470 HH21 ARG B  70      -9.769 -19.658  12.552  1.00 93.02           H  
ATOM   3471 HH22 ARG B  70      -9.850 -21.389  12.788  1.00 93.02           H  
ATOM   3472  CZ  ARG B  70      -8.600 -20.309  13.971  1.00 93.02           C  
ATOM   3473  N   GLY B  71      -4.942 -24.042  20.520  1.00 93.66           N  
ATOM   3474  H   GLY B  71      -5.565 -24.822  20.369  1.00 93.66           H  
ATOM   3475  CA  GLY B  71      -4.346 -23.846  21.846  1.00 93.66           C  
ATOM   3476  HA2 GLY B  71      -4.533 -24.734  22.450  1.00 93.66           H  
ATOM   3477  HA3 GLY B  71      -3.268 -23.719  21.744  1.00 93.66           H  
ATOM   3478  C   GLY B  71      -4.894 -22.638  22.614  1.00 93.66           C  
ATOM   3479  O   GLY B  71      -4.229 -22.141  23.517  1.00 93.66           O  
ATOM   3480  N   TRP B  72      -6.086 -22.148  22.261  1.00 91.88           N  
ATOM   3481  H   TRP B  72      -6.603 -22.605  21.524  1.00 91.88           H  
ATOM   3482  CA  TRP B  72      -6.758 -21.082  23.006  1.00 91.88           C  
ATOM   3483  HA  TRP B  72      -6.053 -20.272  23.190  1.00 91.88           H  
ATOM   3484  C   TRP B  72      -7.250 -21.605  24.357  1.00 91.88           C  
ATOM   3485  CB  TRP B  72      -7.939 -20.536  22.195  1.00 91.88           C  
ATOM   3486  HB2 TRP B  72      -8.503 -19.860  22.838  1.00 91.88           H  
ATOM   3487  HB3 TRP B  72      -8.603 -21.360  21.937  1.00 91.88           H  
ATOM   3488  O   TRP B  72      -7.880 -22.660  24.421  1.00 91.88           O  
ATOM   3489  CG  TRP B  72      -7.614 -19.784  20.941  1.00 91.88           C  
ATOM   3490  CD1 TRP B  72      -6.418 -19.724  20.310  1.00 91.88           C  
ATOM   3491  HD1 TRP B  72      -5.512 -20.229  20.611  1.00 91.88           H  
ATOM   3492  CD2 TRP B  72      -8.515 -18.941  20.164  1.00 91.88           C  
ATOM   3493  CE2 TRP B  72      -7.772 -18.349  19.103  1.00 91.88           C  
ATOM   3494  CE3 TRP B  72      -9.876 -18.582  20.279  1.00 91.88           C  
ATOM   3495  HE3 TRP B  72     -10.467 -19.021  21.070  1.00 91.88           H  
ATOM   3496  NE1 TRP B  72      -6.517 -18.898  19.214  1.00 91.88           N  
ATOM   3497  HE1 TRP B  72      -5.739 -18.730  18.592  1.00 91.88           H  
ATOM   3498  CH2 TRP B  72      -9.684 -17.056  18.387  1.00 91.88           C  
ATOM   3499  HH2 TRP B  72     -10.111 -16.301  17.743  1.00 91.88           H  
ATOM   3500  CZ2 TRP B  72      -8.335 -17.401  18.244  1.00 91.88           C  
ATOM   3501  HZ2 TRP B  72      -7.728 -16.893  17.511  1.00 91.88           H  
ATOM   3502  CZ3 TRP B  72     -10.457 -17.654  19.394  1.00 91.88           C  
ATOM   3503  HZ3 TRP B  72     -11.495 -17.375  19.505  1.00 91.88           H  
ATOM   3504  N   ASP B  73      -7.022 -20.844  25.425  1.00 91.23           N  
ATOM   3505  H   ASP B  73      -6.475 -20.000  25.332  1.00 91.23           H  
ATOM   3506  CA  ASP B  73      -7.558 -21.158  26.750  1.00 91.23           C  
ATOM   3507  HA  ASP B  73      -7.551 -22.239  26.886  1.00 91.23           H  
ATOM   3508  C   ASP B  73      -9.022 -20.699  26.858  1.00 91.23           C  
ATOM   3509  CB  ASP B  73      -6.643 -20.580  27.834  1.00 91.23           C  
ATOM   3510  HB2 ASP B  73      -5.629 -20.945  27.667  1.00 91.23           H  
ATOM   3511  HB3 ASP B  73      -6.629 -19.493  27.754  1.00 91.23           H  
ATOM   3512  O   ASP B  73      -9.344 -19.623  27.363  1.00 91.23           O  
ATOM   3513  CG  ASP B  73      -7.076 -20.985  29.246  1.00 91.23           C  
ATOM   3514  OD1 ASP B  73      -8.072 -21.728  29.395  1.00 91.23           O  
ATOM   3515  OD2 ASP B  73      -6.435 -20.480  30.195  1.00 91.23           O  
ATOM   3516  N   LEU B  74      -9.923 -21.515  26.306  1.00 91.60           N  
ATOM   3517  H   LEU B  74      -9.573 -22.353  25.863  1.00 91.60           H  
ATOM   3518  CA  LEU B  74     -11.361 -21.232  26.256  1.00 91.60           C  
ATOM   3519  HA  LEU B  74     -11.519 -20.284  25.741  1.00 91.60           H  
ATOM   3520  C   LEU B  74     -11.992 -21.063  27.647  1.00 91.60           C  
ATOM   3521  CB  LEU B  74     -12.073 -22.353  25.480  1.00 91.60           C  
ATOM   3522  HB2 LEU B  74     -13.146 -22.162  25.515  1.00 91.60           H  
ATOM   3523  HB3 LEU B  74     -11.890 -23.296  25.995  1.00 91.60           H  
ATOM   3524  O   LEU B  74     -13.023 -20.397  27.765  1.00 91.60           O  
ATOM   3525  CG  LEU B  74     -11.652 -22.500  24.006  1.00 91.60           C  
ATOM   3526  HG  LEU B  74     -10.589 -22.733  23.944  1.00 91.60           H  
ATOM   3527  CD1 LEU B  74     -12.434 -23.649  23.373  1.00 91.60           C  
ATOM   3528 HD11 LEU B  74     -13.505 -23.457  23.432  1.00 91.60           H  
ATOM   3529 HD12 LEU B  74     -12.142 -23.745  22.328  1.00 91.60           H  
ATOM   3530 HD13 LEU B  74     -12.197 -24.575  23.897  1.00 91.60           H  
ATOM   3531  CD2 LEU B  74     -11.935 -21.241  23.185  1.00 91.60           C  
ATOM   3532 HD21 LEU B  74     -11.704 -21.430  22.137  1.00 91.60           H  
ATOM   3533 HD22 LEU B  74     -12.984 -20.964  23.291  1.00 91.60           H  
ATOM   3534 HD23 LEU B  74     -11.298 -20.426  23.528  1.00 91.60           H  
ATOM   3535  N   ASP B  75     -11.382 -21.632  28.687  1.00 89.42           N  
ATOM   3536  H   ASP B  75     -10.510 -22.118  28.530  1.00 89.42           H  
ATOM   3537  CA  ASP B  75     -11.896 -21.594  30.053  1.00 89.42           C  
ATOM   3538  HA  ASP B  75     -12.975 -21.745  30.031  1.00 89.42           H  
ATOM   3539  C   ASP B  75     -11.614 -20.231  30.697  1.00 89.42           C  
ATOM   3540  CB  ASP B  75     -11.268 -22.725  30.889  1.00 89.42           C  
ATOM   3541  HB2 ASP B  75     -11.652 -22.643  31.906  1.00 89.42           H  
ATOM   3542  HB3 ASP B  75     -10.189 -22.576  30.933  1.00 89.42           H  
ATOM   3543  O   ASP B  75     -12.507 -19.638  31.309  1.00 89.42           O  
ATOM   3544  CG  ASP B  75     -11.545 -24.152  30.390  1.00 89.42           C  
ATOM   3545  OD1 ASP B  75     -12.332 -24.328  29.430  1.00 89.42           O  
ATOM   3546  OD2 ASP B  75     -11.019 -25.087  31.037  1.00 89.42           O  
ATOM   3547  N   SER B  76     -10.392 -19.708  30.533  1.00 89.88           N  
ATOM   3548  H   SER B  76      -9.702 -20.240  30.020  1.00 89.88           H  
ATOM   3549  CA  SER B  76     -10.010 -18.392  31.063  1.00 89.88           C  
ATOM   3550  HA  SER B  76     -10.476 -18.279  32.042  1.00 89.88           H  
ATOM   3551  C   SER B  76     -10.506 -17.225  30.211  1.00 89.88           C  
ATOM   3552  CB  SER B  76      -8.500 -18.295  31.274  1.00 89.88           C  
ATOM   3553  HB2 SER B  76      -8.281 -17.389  31.839  1.00 89.88           H  
ATOM   3554  HB3 SER B  76      -8.160 -19.156  31.850  1.00 89.88           H  
ATOM   3555  O   SER B  76     -10.718 -16.134  30.744  1.00 89.88           O  
ATOM   3556  OG  SER B  76      -7.803 -18.242  30.056  1.00 89.88           O  
ATOM   3557  HG  SER B  76      -7.209 -18.995  30.065  1.00 89.88           H  
ATOM   3558  N   LEU B  77     -10.785 -17.454  28.922  1.00 92.58           N  
ATOM   3559  H   LEU B  77     -10.478 -18.334  28.533  1.00 92.58           H  
ATOM   3560  CA  LEU B  77     -11.323 -16.433  28.021  1.00 92.58           C  
ATOM   3561  HA  LEU B  77     -10.645 -15.581  28.047  1.00 92.58           H  
ATOM   3562  C   LEU B  77     -12.693 -15.905  28.450  1.00 92.58           C  
ATOM   3563  CB  LEU B  77     -11.406 -16.997  26.590  1.00 92.58           C  
ATOM   3564  HB2 LEU B  77     -11.698 -18.046  26.642  1.00 92.58           H  
ATOM   3565  HB3 LEU B  77     -12.179 -16.470  26.031  1.00 92.58           H  
ATOM   3566  O   LEU B  77     -13.059 -14.800  28.058  1.00 92.58           O  
ATOM   3567  CG  LEU B  77     -10.084 -16.863  25.819  1.00 92.58           C  
ATOM   3568  HG  LEU B  77      -9.253 -17.201  26.437  1.00 92.58           H  
ATOM   3569  CD1 LEU B  77     -10.138 -17.713  24.547  1.00 92.58           C  
ATOM   3570 HD11 LEU B  77     -10.221 -18.763  24.828  1.00 92.58           H  
ATOM   3571 HD12 LEU B  77     -10.989 -17.425  23.930  1.00 92.58           H  
ATOM   3572 HD13 LEU B  77      -9.212 -17.591  23.985  1.00 92.58           H  
ATOM   3573  CD2 LEU B  77      -9.824 -15.411  25.405  1.00 92.58           C  
ATOM   3574 HD21 LEU B  77      -8.815 -15.336  25.001  1.00 92.58           H  
ATOM   3575 HD22 LEU B  77      -9.864 -14.751  26.271  1.00 92.58           H  
ATOM   3576 HD23 LEU B  77     -10.555 -15.084  24.665  1.00 92.58           H  
ATOM   3577  N   PHE B  78     -13.463 -16.635  29.256  1.00 90.03           N  
ATOM   3578  H   PHE B  78     -13.106 -17.519  29.589  1.00 90.03           H  
ATOM   3579  CA  PHE B  78     -14.781 -16.185  29.688  1.00 90.03           C  
ATOM   3580  HA  PHE B  78     -15.011 -15.234  29.208  1.00 90.03           H  
ATOM   3581  C   PHE B  78     -14.844 -15.945  31.185  1.00 90.03           C  
ATOM   3582  CB  PHE B  78     -15.856 -17.174  29.243  1.00 90.03           C  
ATOM   3583  HB2 PHE B  78     -15.690 -18.122  29.754  1.00 90.03           H  
ATOM   3584  HB3 PHE B  78     -16.831 -16.793  29.549  1.00 90.03           H  
ATOM   3585  O   PHE B  78     -14.535 -16.806  32.002  1.00 90.03           O  
ATOM   3586  CG  PHE B  78     -15.885 -17.409  27.749  1.00 90.03           C  
ATOM   3587  CD1 PHE B  78     -16.041 -16.326  26.863  1.00 90.03           C  
ATOM   3588  HD1 PHE B  78     -16.119 -15.316  27.236  1.00 90.03           H  
ATOM   3589  CD2 PHE B  78     -15.701 -18.707  27.242  1.00 90.03           C  
ATOM   3590  HD2 PHE B  78     -15.505 -19.533  27.910  1.00 90.03           H  
ATOM   3591  CE1 PHE B  78     -16.030 -16.548  25.479  1.00 90.03           C  
ATOM   3592  HE1 PHE B  78     -16.097 -15.706  24.806  1.00 90.03           H  
ATOM   3593  CE2 PHE B  78     -15.710 -18.930  25.856  1.00 90.03           C  
ATOM   3594  HE2 PHE B  78     -15.536 -19.924  25.471  1.00 90.03           H  
ATOM   3595  CZ  PHE B  78     -15.892 -17.852  24.975  1.00 90.03           C  
ATOM   3596  HZ  PHE B  78     -15.896 -18.022  23.909  1.00 90.03           H  
ATOM   3597  N   HIS B  79     -15.381 -14.789  31.561  1.00 89.89           N  
ATOM   3598  H   HIS B  79     -15.585 -14.085  30.867  1.00 89.89           H  
ATOM   3599  CA  HIS B  79     -15.645 -14.482  32.955  1.00 89.89           C  
ATOM   3600  HA  HIS B  79     -15.758 -15.423  33.492  1.00 89.89           H  
ATOM   3601  C   HIS B  79     -16.945 -13.666  33.104  1.00 89.89           C  
ATOM   3602  CB  HIS B  79     -14.410 -13.778  33.525  1.00 89.89           C  
ATOM   3603  HB2 HIS B  79     -13.513 -14.317  33.218  1.00 89.89           H  
ATOM   3604  HB3 HIS B  79     -14.378 -12.759  33.141  1.00 89.89           H  
ATOM   3605  O   HIS B  79     -17.287 -12.898  32.206  1.00 89.89           O  
ATOM   3606  CG  HIS B  79     -14.430 -13.740  35.015  1.00 89.89           C  
ATOM   3607  CD2 HIS B  79     -14.067 -14.740  35.874  1.00 89.89           C  
ATOM   3608  HD2 HIS B  79     -13.622 -15.684  35.595  1.00 89.89           H  
ATOM   3609  ND1 HIS B  79     -15.040 -12.762  35.743  1.00 89.89           N  
ATOM   3610  HD1 HIS B  79     -15.227 -11.830  35.403  1.00 89.89           H  
ATOM   3611  CE1 HIS B  79     -15.161 -13.195  37.000  1.00 89.89           C  
ATOM   3612  HE1 HIS B  79     -15.611 -12.632  37.804  1.00 89.89           H  
ATOM   3613  NE2 HIS B  79     -14.517 -14.367  37.149  1.00 89.89           N  
ATOM   3614  N   PRO B  80     -17.704 -13.814  34.212  1.00 86.71           N  
ATOM   3615  CA  PRO B  80     -18.911 -13.015  34.466  1.00 86.71           C  
ATOM   3616  HA  PRO B  80     -19.638 -13.210  33.678  1.00 86.71           H  
ATOM   3617  C   PRO B  80     -18.679 -11.502  34.558  1.00 86.71           C  
ATOM   3618  CB  PRO B  80     -19.452 -13.523  35.806  1.00 86.71           C  
ATOM   3619  HB2 PRO B  80     -20.540 -13.469  35.844  1.00 86.71           H  
ATOM   3620  HB3 PRO B  80     -19.019 -12.954  36.629  1.00 86.71           H  
ATOM   3621  O   PRO B  80     -19.590 -10.720  34.311  1.00 86.71           O  
ATOM   3622  CG  PRO B  80     -18.954 -14.961  35.883  1.00 86.71           C  
ATOM   3623  HG2 PRO B  80     -18.848 -15.300  36.913  1.00 86.71           H  
ATOM   3624  HG3 PRO B  80     -19.635 -15.611  35.334  1.00 86.71           H  
ATOM   3625  CD  PRO B  80     -17.613 -14.913  35.165  1.00 86.71           C  
ATOM   3626  HD2 PRO B  80     -16.826 -14.733  35.897  1.00 86.71           H  
ATOM   3627  HD3 PRO B  80     -17.440 -15.866  34.665  1.00 86.71           H  
ATOM   3628  N   ASP B  81     -17.475 -11.107  34.961  1.00 85.19           N  
ATOM   3629  H   ASP B  81     -16.785 -11.839  35.055  1.00 85.19           H  
ATOM   3630  CA  ASP B  81     -17.035  -9.712  35.011  1.00 85.19           C  
ATOM   3631  HA  ASP B  81     -17.865  -9.093  35.352  1.00 85.19           H  
ATOM   3632  C   ASP B  81     -16.579  -9.267  33.610  1.00 85.19           C  
ATOM   3633  CB  ASP B  81     -15.922  -9.563  36.057  1.00 85.19           C  
ATOM   3634  HB2 ASP B  81     -16.323  -9.813  37.039  1.00 85.19           H  
ATOM   3635  HB3 ASP B  81     -15.121 -10.266  35.829  1.00 85.19           H  
ATOM   3636  O   ASP B  81     -15.544  -9.749  33.143  1.00 85.19           O  
ATOM   3637  CG  ASP B  81     -15.271  -8.183  36.119  1.00 85.19           C  
ATOM   3638  OD1 ASP B  81     -15.757  -7.243  35.447  1.00 85.19           O  
ATOM   3639  OD2 ASP B  81     -14.250  -8.132  36.838  1.00 85.19           O  
ATOM   3640  N   PRO B  82     -17.308  -8.352  32.944  1.00 79.87           N  
ATOM   3641  CA  PRO B  82     -16.983  -7.909  31.593  1.00 79.87           C  
ATOM   3642  HA  PRO B  82     -16.847  -8.778  30.949  1.00 79.87           H  
ATOM   3643  C   PRO B  82     -15.696  -7.074  31.532  1.00 79.87           C  
ATOM   3644  CB  PRO B  82     -18.211  -7.122  31.123  1.00 79.87           C  
ATOM   3645  HB2 PRO B  82     -17.951  -6.303  30.451  1.00 79.87           H  
ATOM   3646  HB3 PRO B  82     -18.900  -7.804  30.625  1.00 79.87           H  
ATOM   3647  O   PRO B  82     -15.155  -6.863  30.449  1.00 79.87           O  
ATOM   3648  CG  PRO B  82     -18.853  -6.610  32.411  1.00 79.87           C  
ATOM   3649  HG2 PRO B  82     -18.407  -5.654  32.685  1.00 79.87           H  
ATOM   3650  HG3 PRO B  82     -19.934  -6.513  32.309  1.00 79.87           H  
ATOM   3651  CD  PRO B  82     -18.483  -7.660  33.452  1.00 79.87           C  
ATOM   3652  HD2 PRO B  82     -18.271  -7.171  34.403  1.00 79.87           H  
ATOM   3653  HD3 PRO B  82     -19.307  -8.365  33.563  1.00 79.87           H  
ATOM   3654  N   THR B  83     -15.171  -6.607  32.662  1.00 79.15           N  
ATOM   3655  H   THR B  83     -15.621  -6.828  33.539  1.00 79.15           H  
ATOM   3656  CA  THR B  83     -13.926  -5.825  32.723  1.00 79.15           C  
ATOM   3657  HA  THR B  83     -13.682  -5.462  31.724  1.00 79.15           H  
ATOM   3658  C   THR B  83     -12.707  -6.644  33.132  1.00 79.15           C  
ATOM   3659  CB  THR B  83     -14.091  -4.571  33.592  1.00 79.15           C  
ATOM   3660  HB  THR B  83     -13.126  -4.079  33.704  1.00 79.15           H  
ATOM   3661  O   THR B  83     -11.621  -6.096  33.239  1.00 79.15           O  
ATOM   3662  CG2 THR B  83     -15.049  -3.585  32.917  1.00 79.15           C  
ATOM   3663 HG21 THR B  83     -15.096  -2.675  33.514  1.00 79.15           H  
ATOM   3664 HG22 THR B  83     -14.676  -3.331  31.925  1.00 79.15           H  
ATOM   3665 HG23 THR B  83     -16.048  -4.015  32.837  1.00 79.15           H  
ATOM   3666  OG1 THR B  83     -14.628  -4.820  34.875  1.00 79.15           O  
ATOM   3667  HG1 THR B  83     -14.877  -5.739  35.000  1.00 79.15           H  
ATOM   3668  N   ARG B  84     -12.853  -7.963  33.312  1.00 81.83           N  
ATOM   3669  H   ARG B  84     -13.768  -8.370  33.183  1.00 81.83           H  
ATOM   3670  CA  ARG B  84     -11.740  -8.845  33.673  1.00 81.83           C  
ATOM   3671  HA  ARG B  84     -11.269  -8.447  34.572  1.00 81.83           H  
ATOM   3672  C   ARG B  84     -10.676  -8.875  32.563  1.00 81.83           C  
ATOM   3673  CB  ARG B  84     -12.317 -10.243  33.954  1.00 81.83           C  
ATOM   3674  HB2 ARG B  84     -12.705 -10.648  33.019  1.00 81.83           H  
ATOM   3675  HB3 ARG B  84     -13.159 -10.156  34.640  1.00 81.83           H  
ATOM   3676  O   ARG B  84     -10.991  -9.270  31.438  1.00 81.83           O  
ATOM   3677  CG  ARG B  84     -11.294 -11.222  34.544  1.00 81.83           C  
ATOM   3678  HG2 ARG B  84     -10.319 -11.067  34.081  1.00 81.83           H  
ATOM   3679  HG3 ARG B  84     -11.601 -12.245  34.328  1.00 81.83           H  
ATOM   3680  CD  ARG B  84     -11.168 -11.042  36.059  1.00 81.83           C  
ATOM   3681  HD2 ARG B  84     -10.160 -11.342  36.344  1.00 81.83           H  
ATOM   3682  HD3 ARG B  84     -11.277  -9.988  36.313  1.00 81.83           H  
ATOM   3683  NE  ARG B  84     -12.125 -11.889  36.798  1.00 81.83           N  
ATOM   3684  HE  ARG B  84     -12.119 -12.871  36.562  1.00 81.83           H  
ATOM   3685  NH1 ARG B  84     -12.973 -10.320  38.264  1.00 81.83           N  
ATOM   3686 HH11 ARG B  84     -13.403 -10.071  39.143  1.00 81.83           H  
ATOM   3687 HH12 ARG B  84     -12.919  -9.583  37.575  1.00 81.83           H  
ATOM   3688  NH2 ARG B  84     -13.111 -12.475  38.756  1.00 81.83           N  
ATOM   3689 HH21 ARG B  84     -13.478 -12.223  39.663  1.00 81.83           H  
ATOM   3690 HH22 ARG B  84     -13.132 -13.431  38.430  1.00 81.83           H  
ATOM   3691  CZ  ARG B  84     -12.725 -11.552  37.923  1.00 81.83           C  
ATOM   3692  N   SER B  85      -9.428  -8.542  32.889  1.00 85.53           N  
ATOM   3693  H   SER B  85      -9.249  -8.067  33.762  1.00 85.53           H  
ATOM   3694  CA  SER B  85      -8.276  -8.685  31.986  1.00 85.53           C  
ATOM   3695  HA  SER B  85      -8.387  -7.976  31.166  1.00 85.53           H  
ATOM   3696  C   SER B  85      -8.178 -10.097  31.408  1.00 85.53           C  
ATOM   3697  CB  SER B  85      -6.972  -8.364  32.721  1.00 85.53           C  
ATOM   3698  HB2 SER B  85      -6.147  -8.327  32.009  1.00 85.53           H  
ATOM   3699  HB3 SER B  85      -6.769  -9.136  33.463  1.00 85.53           H  
ATOM   3700  O   SER B  85      -8.524 -11.071  32.077  1.00 85.53           O  
ATOM   3701  OG  SER B  85      -7.087  -7.120  33.369  1.00 85.53           O  
ATOM   3702  HG  SER B  85      -7.195  -6.470  32.671  1.00 85.53           H  
ATOM   3703  N   GLY B  86      -7.735 -10.214  30.157  1.00 89.34           N  
ATOM   3704  H   GLY B  86      -7.397  -9.389  29.683  1.00 89.34           H  
ATOM   3705  CA  GLY B  86      -7.578 -11.507  29.480  1.00 89.34           C  
ATOM   3706  HA2 GLY B  86      -7.081 -12.208  30.151  1.00 89.34           H  
ATOM   3707  HA3 GLY B  86      -6.935 -11.368  28.611  1.00 89.34           H  
ATOM   3708  C   GLY B  86      -8.866 -12.169  28.983  1.00 89.34           C  
ATOM   3709  O   GLY B  86      -8.807 -13.215  28.347  1.00 89.34           O  
ATOM   3710  N   THR B  87     -10.036 -11.571  29.228  1.00 90.79           N  
ATOM   3711  H   THR B  87     -10.031 -10.733  29.791  1.00 90.79           H  
ATOM   3712  CA  THR B  87     -11.324 -12.182  28.858  1.00 90.79           C  
ATOM   3713  HA  THR B  87     -11.154 -13.239  28.653  1.00 90.79           H  
ATOM   3714  C   THR B  87     -11.928 -11.580  27.596  1.00 90.79           C  
ATOM   3715  CB  THR B  87     -12.341 -12.136  29.999  1.00 90.79           C  
ATOM   3716  HB  THR B  87     -13.219 -12.713  29.707  1.00 90.79           H  
ATOM   3717  O   THR B  87     -11.800 -10.381  27.345  1.00 90.79           O  
ATOM   3718  CG2 THR B  87     -11.769 -12.744  31.274  1.00 90.79           C  
ATOM   3719 HG21 THR B  87     -12.514 -12.678  32.067  1.00 90.79           H  
ATOM   3720 HG22 THR B  87     -10.871 -12.219  31.596  1.00 90.79           H  
ATOM   3721 HG23 THR B  87     -11.526 -13.792  31.098  1.00 90.79           H  
ATOM   3722  OG1 THR B  87     -12.760 -10.814  30.270  1.00 90.79           O  
ATOM   3723  HG1 THR B  87     -12.043 -10.374  30.732  1.00 90.79           H  
ATOM   3724  N   ALA B  88     -12.647 -12.395  26.834  1.00 92.33           N  
ATOM   3725  H   ALA B  88     -12.728 -13.358  27.127  1.00 92.33           H  
ATOM   3726  CA  ALA B  88     -13.427 -12.010  25.674  1.00 92.33           C  
ATOM   3727  HA  ALA B  88     -13.143 -10.997  25.390  1.00 92.33           H  
ATOM   3728  C   ALA B  88     -14.937 -12.033  25.977  1.00 92.33           C  
ATOM   3729  CB  ALA B  88     -13.058 -12.933  24.512  1.00 92.33           C  
ATOM   3730  HB1 ALA B  88     -13.279 -13.968  24.773  1.00 92.33           H  
ATOM   3731  HB2 ALA B  88     -13.637 -12.659  23.630  1.00 92.33           H  
ATOM   3732  HB3 ALA B  88     -11.994 -12.839  24.292  1.00 92.33           H  
ATOM   3733  O   ALA B  88     -15.457 -12.903  26.677  1.00 92.33           O  
ATOM   3734  N   HIS B  89     -15.680 -11.080  25.418  1.00 87.94           N  
ATOM   3735  H   HIS B  89     -15.201 -10.351  24.910  1.00 87.94           H  
ATOM   3736  CA  HIS B  89     -17.145 -11.031  25.494  1.00 87.94           C  
ATOM   3737  HA  HIS B  89     -17.482 -11.375  26.472  1.00 87.94           H  
ATOM   3738  C   HIS B  89     -17.806 -11.921  24.454  1.00 87.94           C  
ATOM   3739  CB  HIS B  89     -17.619  -9.593  25.273  1.00 87.94           C  
ATOM   3740  HB2 HIS B  89     -17.240  -9.231  24.317  1.00 87.94           H  
ATOM   3741  HB3 HIS B  89     -18.707  -9.584  25.224  1.00 87.94           H  
ATOM   3742  O   HIS B  89     -18.906 -12.430  24.675  1.00 87.94           O  
ATOM   3743  CG  HIS B  89     -17.209  -8.622  26.339  1.00 87.94           C  
ATOM   3744  CD2 HIS B  89     -16.584  -8.902  27.520  1.00 87.94           C  
ATOM   3745  HD2 HIS B  89     -16.263  -9.871  27.875  1.00 87.94           H  
ATOM   3746  ND1 HIS B  89     -17.408  -7.251  26.238  1.00 87.94           N  
ATOM   3747  CE1 HIS B  89     -16.893  -6.725  27.354  1.00 87.94           C  
ATOM   3748  HE1 HIS B  89     -16.846  -5.668  27.568  1.00 87.94           H  
ATOM   3749  NE2 HIS B  89     -16.386  -7.690  28.131  1.00 87.94           N  
ATOM   3750  HE2 HIS B  89     -15.883  -7.520  28.990  1.00 87.94           H  
ATOM   3751  N   GLN B  90     -17.141 -12.087  23.316  1.00 90.91           N  
ATOM   3752  H   GLN B  90     -16.228 -11.664  23.232  1.00 90.91           H  
ATOM   3753  CA  GLN B  90     -17.650 -12.834  22.186  1.00 90.91           C  
ATOM   3754  HA  GLN B  90     -18.711 -12.612  22.071  1.00 90.91           H  
ATOM   3755  C   GLN B  90     -17.510 -14.345  22.428  1.00 90.91           C  
ATOM   3756  CB  GLN B  90     -16.943 -12.307  20.938  1.00 90.91           C  
ATOM   3757  HB2 GLN B  90     -17.207 -11.258  20.807  1.00 90.91           H  
ATOM   3758  HB3 GLN B  90     -15.861 -12.396  21.042  1.00 90.91           H  
ATOM   3759  O   GLN B  90     -16.406 -14.866  22.553  1.00 90.91           O  
ATOM   3760  CG  GLN B  90     -17.402 -13.104  19.731  1.00 90.91           C  
ATOM   3761  HG2 GLN B  90     -18.484 -13.237  19.753  1.00 90.91           H  
ATOM   3762  HG3 GLN B  90     -16.908 -14.073  19.809  1.00 90.91           H  
ATOM   3763  CD  GLN B  90     -17.035 -12.472  18.403  1.00 90.91           C  
ATOM   3764  NE2 GLN B  90     -16.599 -13.281  17.469  1.00 90.91           N  
ATOM   3765 HE21 GLN B  90     -16.696 -14.272  17.640  1.00 90.91           H  
ATOM   3766 HE22 GLN B  90     -16.427 -12.950  16.530  1.00 90.91           H  
ATOM   3767  OE1 GLN B  90     -17.169 -11.279  18.187  1.00 90.91           O  
ATOM   3768  N   ARG B  91     -18.648 -15.048  22.499  1.00 92.76           N  
ATOM   3769  H   ARG B  91     -19.511 -14.538  22.380  1.00 92.76           H  
ATOM   3770  CA  ARG B  91     -18.751 -16.476  22.878  1.00 92.76           C  
ATOM   3771  HA  ARG B  91     -17.946 -16.726  23.569  1.00 92.76           H  
ATOM   3772  C   ARG B  91     -18.607 -17.450  21.704  1.00 92.76           C  
ATOM   3773  CB  ARG B  91     -20.107 -16.699  23.567  1.00 92.76           C  
ATOM   3774  HB2 ARG B  91     -20.249 -17.763  23.758  1.00 92.76           H  
ATOM   3775  HB3 ARG B  91     -20.891 -16.392  22.875  1.00 92.76           H  
ATOM   3776  O   ARG B  91     -18.481 -18.653  21.911  1.00 92.76           O  
ATOM   3777  CG  ARG B  91     -20.293 -15.923  24.881  1.00 92.76           C  
ATOM   3778  HG2 ARG B  91     -19.788 -14.958  24.837  1.00 92.76           H  
ATOM   3779  HG3 ARG B  91     -21.358 -15.739  25.017  1.00 92.76           H  
ATOM   3780  CD  ARG B  91     -19.790 -16.719  26.085  1.00 92.76           C  
ATOM   3781  HD2 ARG B  91     -18.731 -16.937  25.946  1.00 92.76           H  
ATOM   3782  HD3 ARG B  91     -20.338 -17.660  26.134  1.00 92.76           H  
ATOM   3783  NE  ARG B  91     -19.979 -15.958  27.333  1.00 92.76           N  
ATOM   3784  HE  ARG B  91     -20.109 -14.962  27.227  1.00 92.76           H  
ATOM   3785  NH1 ARG B  91     -19.579 -17.689  28.781  1.00 92.76           N  
ATOM   3786 HH11 ARG B  91     -19.369 -18.025  29.710  1.00 92.76           H  
ATOM   3787 HH12 ARG B  91     -19.332 -18.259  27.984  1.00 92.76           H  
ATOM   3788  NH2 ARG B  91     -19.983 -15.644  29.588  1.00 92.76           N  
ATOM   3789 HH21 ARG B  91     -19.807 -16.002  30.516  1.00 92.76           H  
ATOM   3790 HH22 ARG B  91     -20.078 -14.650  29.439  1.00 92.76           H  
ATOM   3791  CZ  ARG B  91     -19.854 -16.434  28.558  1.00 92.76           C  
ATOM   3792  N   GLY B  92     -18.672 -16.935  20.486  1.00 93.91           N  
ATOM   3793  H   GLY B  92     -18.729 -15.929  20.410  1.00 93.91           H  
ATOM   3794  CA  GLY B  92     -18.603 -17.668  19.227  1.00 93.91           C  
ATOM   3795  HA2 GLY B  92     -17.834 -18.439  19.272  1.00 93.91           H  
ATOM   3796  HA3 GLY B  92     -19.565 -18.138  19.018  1.00 93.91           H  
ATOM   3797  C   GLY B  92     -18.271 -16.699  18.098  1.00 93.91           C  
ATOM   3798  O   GLY B  92     -18.078 -15.516  18.343  1.00 93.91           O  
ATOM   3799  N   GLY B  93     -18.182 -17.151  16.861  1.00 96.00           N  
ATOM   3800  H   GLY B  93     -18.369 -18.127  16.678  1.00 96.00           H  
ATOM   3801  CA  GLY B  93     -17.848 -16.291  15.724  1.00 96.00           C  
ATOM   3802  HA2 GLY B  93     -16.906 -15.774  15.906  1.00 96.00           H  
ATOM   3803  HA3 GLY B  93     -18.623 -15.538  15.581  1.00 96.00           H  
ATOM   3804  C   GLY B  93     -17.707 -17.100  14.447  1.00 96.00           C  
ATOM   3805  O   GLY B  93     -17.894 -18.317  14.453  1.00 96.00           O  
ATOM   3806  N   GLY B  94     -17.379 -16.432  13.347  1.00 97.94           N  
ATOM   3807  H   GLY B  94     -17.227 -15.435  13.401  1.00 97.94           H  
ATOM   3808  CA  GLY B  94     -17.026 -17.119  12.109  1.00 97.94           C  
ATOM   3809  HA2 GLY B  94     -17.228 -16.464  11.261  1.00 97.94           H  
ATOM   3810  HA3 GLY B  94     -17.623 -18.023  11.987  1.00 97.94           H  
ATOM   3811  C   GLY B  94     -15.543 -17.471  12.103  1.00 97.94           C  
ATOM   3812  O   GLY B  94     -14.718 -16.595  11.886  1.00 97.94           O  
ATOM   3813  N   PHE B  95     -15.181 -18.732  12.316  1.00 97.28           N  
ATOM   3814  H   PHE B  95     -15.894 -19.429  12.477  1.00 97.28           H  
ATOM   3815  CA  PHE B  95     -13.779 -19.167  12.321  1.00 97.28           C  
ATOM   3816  HA  PHE B  95     -13.127 -18.315  12.127  1.00 97.28           H  
ATOM   3817  C   PHE B  95     -13.501 -20.181  11.216  1.00 97.28           C  
ATOM   3818  CB  PHE B  95     -13.396 -19.704  13.701  1.00 97.28           C  
ATOM   3819  HB2 PHE B  95     -14.082 -20.501  13.988  1.00 97.28           H  
ATOM   3820  HB3 PHE B  95     -12.397 -20.134  13.628  1.00 97.28           H  
ATOM   3821  O   PHE B  95     -14.378 -20.957  10.832  1.00 97.28           O  
ATOM   3822  CG  PHE B  95     -13.382 -18.629  14.768  1.00 97.28           C  
ATOM   3823  CD1 PHE B  95     -12.229 -17.849  14.956  1.00 97.28           C  
ATOM   3824  HD1 PHE B  95     -11.337 -18.058  14.384  1.00 97.28           H  
ATOM   3825  CD2 PHE B  95     -14.529 -18.375  15.541  1.00 97.28           C  
ATOM   3826  HD2 PHE B  95     -15.415 -18.979  15.410  1.00 97.28           H  
ATOM   3827  CE1 PHE B  95     -12.229 -16.792  15.878  1.00 97.28           C  
ATOM   3828  HE1 PHE B  95     -11.345 -16.179  15.981  1.00 97.28           H  
ATOM   3829  CE2 PHE B  95     -14.525 -17.322  16.471  1.00 97.28           C  
ATOM   3830  HE2 PHE B  95     -15.414 -17.110  17.047  1.00 97.28           H  
ATOM   3831  CZ  PHE B  95     -13.379 -16.526  16.638  1.00 97.28           C  
ATOM   3832  HZ  PHE B  95     -13.383 -15.704  17.338  1.00 97.28           H  
ATOM   3833  N   LEU B  96     -12.269 -20.169  10.708  1.00 94.73           N  
ATOM   3834  H   LEU B  96     -11.601 -19.503  11.068  1.00 94.73           H  
ATOM   3835  CA  LEU B  96     -11.809 -21.128   9.706  1.00 94.73           C  
ATOM   3836  HA  LEU B  96     -12.625 -21.349   9.018  1.00 94.73           H  
ATOM   3837  C   LEU B  96     -11.382 -22.439  10.376  1.00 94.73           C  
ATOM   3838  CB  LEU B  96     -10.640 -20.523   8.910  1.00 94.73           C  
ATOM   3839  HB2 LEU B  96     -10.336 -21.231   8.140  1.00 94.73           H  
ATOM   3840  HB3 LEU B  96      -9.800 -20.395   9.592  1.00 94.73           H  
ATOM   3841  O   LEU B  96     -10.671 -22.418  11.384  1.00 94.73           O  
ATOM   3842  CG  LEU B  96     -10.934 -19.164   8.250  1.00 94.73           C  
ATOM   3843  HG  LEU B  96     -11.258 -18.445   9.002  1.00 94.73           H  
ATOM   3844  CD1 LEU B  96      -9.653 -18.635   7.618  1.00 94.73           C  
ATOM   3845 HD11 LEU B  96      -9.334 -19.309   6.823  1.00 94.73           H  
ATOM   3846 HD12 LEU B  96      -8.873 -18.587   8.378  1.00 94.73           H  
ATOM   3847 HD13 LEU B  96      -9.818 -17.638   7.209  1.00 94.73           H  
ATOM   3848  CD2 LEU B  96     -12.011 -19.269   7.174  1.00 94.73           C  
ATOM   3849 HD21 LEU B  96     -11.717 -19.989   6.410  1.00 94.73           H  
ATOM   3850 HD22 LEU B  96     -12.950 -19.586   7.626  1.00 94.73           H  
ATOM   3851 HD23 LEU B  96     -12.163 -18.293   6.713  1.00 94.73           H  
ATOM   3852  N   THR B  97     -11.748 -23.571   9.779  1.00 84.62           N  
ATOM   3853  H   THR B  97     -12.360 -23.544   8.976  1.00 84.62           H  
ATOM   3854  CA  THR B  97     -11.209 -24.898  10.131  1.00 84.62           C  
ATOM   3855  HA  THR B  97     -11.158 -25.002  11.215  1.00 84.62           H  
ATOM   3856  C   THR B  97      -9.789 -25.103   9.603  1.00 84.62           C  
ATOM   3857  CB  THR B  97     -12.120 -26.004   9.575  1.00 84.62           C  
ATOM   3858  HB  THR B  97     -11.629 -26.973   9.655  1.00 84.62           H  
ATOM   3859  O   THR B  97      -9.027 -25.870  10.174  1.00 84.62           O  
ATOM   3860  CG2 THR B  97     -13.436 -26.041  10.362  1.00 84.62           C  
ATOM   3861 HG21 THR B  97     -14.062 -26.842   9.968  1.00 84.62           H  
ATOM   3862 HG22 THR B  97     -13.229 -26.237  11.414  1.00 84.62           H  
ATOM   3863 HG23 THR B  97     -13.967 -25.094  10.265  1.00 84.62           H  
ATOM   3864  OG1 THR B  97     -12.453 -25.739   8.225  1.00 84.62           O  
ATOM   3865  HG1 THR B  97     -11.838 -26.188   7.639  1.00 84.62           H  
ATOM   3866  N   GLU B  98      -9.408 -24.367   8.556  1.00 86.16           N  
ATOM   3867  H   GLU B  98     -10.130 -23.837   8.089  1.00 86.16           H  
ATOM   3868  CA  GLU B  98      -8.145 -24.552   7.825  1.00 86.16           C  
ATOM   3869  HA  GLU B  98      -7.898 -25.614   7.814  1.00 86.16           H  
ATOM   3870  C   GLU B  98      -6.939 -23.830   8.448  1.00 86.16           C  
ATOM   3871  CB  GLU B  98      -8.328 -24.099   6.363  1.00 86.16           C  
ATOM   3872  HB2 GLU B  98      -8.436 -23.014   6.342  1.00 86.16           H  
ATOM   3873  HB3 GLU B  98      -7.429 -24.353   5.802  1.00 86.16           H  
ATOM   3874  O   GLU B  98      -5.826 -23.944   7.952  1.00 86.16           O  
ATOM   3875  CG  GLU B  98      -9.540 -24.712   5.644  1.00 86.16           C  
ATOM   3876  HG2 GLU B  98      -9.482 -24.460   4.585  1.00 86.16           H  
ATOM   3877  HG3 GLU B  98     -10.446 -24.249   6.035  1.00 86.16           H  
ATOM   3878  CD  GLU B  98      -9.613 -26.235   5.813  1.00 86.16           C  
ATOM   3879  OE1 GLU B  98     -10.683 -26.695   6.279  1.00 86.16           O  
ATOM   3880  OE2 GLU B  98      -8.592 -26.904   5.554  1.00 86.16           O  
ATOM   3881  N   ALA B  99      -7.108 -23.067   9.534  1.00 93.33           N  
ATOM   3882  H   ALA B  99      -8.023 -23.042   9.961  1.00 93.33           H  
ATOM   3883  CA  ALA B  99      -6.021 -22.244  10.088  1.00 93.33           C  
ATOM   3884  HA  ALA B  99      -5.681 -21.558   9.313  1.00 93.33           H  
ATOM   3885  C   ALA B  99      -4.789 -23.066  10.537  1.00 93.33           C  
ATOM   3886  CB  ALA B  99      -6.594 -21.426  11.251  1.00 93.33           C  
ATOM   3887  HB1 ALA B  99      -6.958 -22.096  12.029  1.00 93.33           H  
ATOM   3888  HB2 ALA B  99      -5.815 -20.787  11.667  1.00 93.33           H  
ATOM   3889  HB3 ALA B  99      -7.413 -20.800  10.897  1.00 93.33           H  
ATOM   3890  O   ALA B  99      -3.656 -22.567  10.534  1.00 93.33           O  
ATOM   3891  N   THR B 100      -5.011 -24.325  10.925  1.00 94.19           N  
ATOM   3892  H   THR B 100      -5.957 -24.676  10.886  1.00 94.19           H  
ATOM   3893  CA  THR B 100      -3.988 -25.283  11.372  1.00 94.19           C  
ATOM   3894  HA  THR B 100      -3.097 -24.733  11.679  1.00 94.19           H  
ATOM   3895  C   THR B 100      -3.533 -26.244  10.263  1.00 94.19           C  
ATOM   3896  CB  THR B 100      -4.493 -26.061  12.604  1.00 94.19           C  
ATOM   3897  HB  THR B 100      -3.731 -26.774  12.916  1.00 94.19           H  
ATOM   3898  O   THR B 100      -2.603 -27.021  10.486  1.00 94.19           O  
ATOM   3899  CG2 THR B 100      -4.802 -25.133  13.780  1.00 94.19           C  
ATOM   3900 HG21 THR B 100      -3.930 -24.523  14.012  1.00 94.19           H  
ATOM   3901 HG22 THR B 100      -5.651 -24.490  13.545  1.00 94.19           H  
ATOM   3902 HG23 THR B 100      -5.054 -25.736  14.652  1.00 94.19           H  
ATOM   3903  OG1 THR B 100      -5.676 -26.756  12.284  1.00 94.19           O  
ATOM   3904  HG1 THR B 100      -6.317 -26.677  12.994  1.00 94.19           H  
ATOM   3905  N   ALA B 101      -4.130 -26.172   9.068  1.00 93.92           N  
ATOM   3906  H   ALA B 101      -4.802 -25.437   8.902  1.00 93.92           H  
ATOM   3907  CA  ALA B 101      -3.840 -27.031   7.923  1.00 93.92           C  
ATOM   3908  HA  ALA B 101      -3.267 -27.894   8.262  1.00 93.92           H  
ATOM   3909  C   ALA B 101      -3.006 -26.290   6.862  1.00 93.92           C  
ATOM   3910  CB  ALA B 101      -5.167 -27.551   7.355  1.00 93.92           C  
ATOM   3911  HB1 ALA B 101      -5.733 -28.065   8.132  1.00 93.92           H  
ATOM   3912  HB2 ALA B 101      -5.760 -26.719   6.975  1.00 93.92           H  
ATOM   3913  HB3 ALA B 101      -4.976 -28.241   6.534  1.00 93.92           H  
ATOM   3914  O   ALA B 101      -3.239 -25.118   6.583  1.00 93.92           O  
ATOM   3915  N   PHE B 102      -2.000 -26.966   6.299  1.00 95.29           N  
ATOM   3916  H   PHE B 102      -1.841 -27.924   6.577  1.00 95.29           H  
ATOM   3917  CA  PHE B 102      -1.170 -26.452   5.204  1.00 95.29           C  
ATOM   3918  HA  PHE B 102      -1.816 -26.005   4.449  1.00 95.29           H  
ATOM   3919  C   PHE B 102      -0.362 -27.592   4.564  1.00 95.29           C  
ATOM   3920  CB  PHE B 102      -0.204 -25.388   5.757  1.00 95.29           C  
ATOM   3921  HB2 PHE B 102       0.429 -25.852   6.513  1.00 95.29           H  
ATOM   3922  HB3 PHE B 102      -0.777 -24.603   6.250  1.00 95.29           H  
ATOM   3923  O   PHE B 102       0.067 -28.504   5.277  1.00 95.29           O  
ATOM   3924  CG  PHE B 102       0.666 -24.715   4.715  1.00 95.29           C  
ATOM   3925  CD1 PHE B 102       2.068 -24.732   4.843  1.00 95.29           C  
ATOM   3926  HD1 PHE B 102       2.529 -25.263   5.663  1.00 95.29           H  
ATOM   3927  CD2 PHE B 102       0.070 -24.030   3.640  1.00 95.29           C  
ATOM   3928  HD2 PHE B 102      -1.004 -24.009   3.533  1.00 95.29           H  
ATOM   3929  CE1 PHE B 102       2.870 -24.050   3.911  1.00 95.29           C  
ATOM   3930  HE1 PHE B 102       3.945 -24.059   4.011  1.00 95.29           H  
ATOM   3931  CE2 PHE B 102       0.872 -23.354   2.706  1.00 95.29           C  
ATOM   3932  HE2 PHE B 102       0.406 -22.830   1.886  1.00 95.29           H  
ATOM   3933  CZ  PHE B 102       2.271 -23.363   2.842  1.00 95.29           C  
ATOM   3934  HZ  PHE B 102       2.883 -22.851   2.115  1.00 95.29           H  
ATOM   3935  N   ASP B 103      -0.090 -27.521   3.256  1.00 93.19           N  
ATOM   3936  H   ASP B 103      -0.504 -26.769   2.724  1.00 93.19           H  
ATOM   3937  CA  ASP B 103       0.840 -28.428   2.560  1.00 93.19           C  
ATOM   3938  HA  ASP B 103       1.004 -29.305   3.187  1.00 93.19           H  
ATOM   3939  C   ASP B 103       2.205 -27.750   2.318  1.00 93.19           C  
ATOM   3940  CB  ASP B 103       0.224 -28.987   1.266  1.00 93.19           C  
ATOM   3941  HB2 ASP B 103       0.105 -28.186   0.536  1.00 93.19           H  
ATOM   3942  HB3 ASP B 103      -0.765 -29.383   1.496  1.00 93.19           H  
ATOM   3943  O   ASP B 103       2.443 -27.155   1.263  1.00 93.19           O  
ATOM   3944  CG  ASP B 103       1.071 -30.121   0.655  1.00 93.19           C  
ATOM   3945  OD1 ASP B 103       2.268 -30.267   1.021  1.00 93.19           O  
ATOM   3946  OD2 ASP B 103       0.530 -30.863  -0.196  1.00 93.19           O  
ATOM   3947  N   PRO B 104       3.151 -27.827   3.274  1.00 90.86           N  
ATOM   3948  CA  PRO B 104       4.453 -27.193   3.108  1.00 90.86           C  
ATOM   3949  HA  PRO B 104       4.321 -26.139   2.864  1.00 90.86           H  
ATOM   3950  C   PRO B 104       5.291 -27.826   1.993  1.00 90.86           C  
ATOM   3951  CB  PRO B 104       5.112 -27.318   4.480  1.00 90.86           C  
ATOM   3952  HB2 PRO B 104       6.198 -27.386   4.428  1.00 90.86           H  
ATOM   3953  HB3 PRO B 104       4.805 -26.448   5.062  1.00 90.86           H  
ATOM   3954  O   PRO B 104       6.047 -27.121   1.325  1.00 90.86           O  
ATOM   3955  CG  PRO B 104       4.480 -28.565   5.095  1.00 90.86           C  
ATOM   3956  HG2 PRO B 104       4.969 -29.459   4.707  1.00 90.86           H  
ATOM   3957  HG3 PRO B 104       4.513 -28.543   6.184  1.00 90.86           H  
ATOM   3958  CD  PRO B 104       3.052 -28.483   4.569  1.00 90.86           C  
ATOM   3959  HD2 PRO B 104       2.460 -27.861   5.241  1.00 90.86           H  
ATOM   3960  HD3 PRO B 104       2.626 -29.483   4.494  1.00 90.86           H  
ATOM   3961  N   ALA B 105       5.145 -29.133   1.750  1.00 88.49           N  
ATOM   3962  H   ALA B 105       4.354 -29.611   2.160  1.00 88.49           H  
ATOM   3963  CA  ALA B 105       5.919 -29.835   0.731  1.00 88.49           C  
ATOM   3964  HA  ALA B 105       6.974 -29.603   0.873  1.00 88.49           H  
ATOM   3965  C   ALA B 105       5.533 -29.374  -0.680  1.00 88.49           C  
ATOM   3966  CB  ALA B 105       5.719 -31.344   0.908  1.00 88.49           C  
ATOM   3967  HB1 ALA B 105       6.304 -31.880   0.161  1.00 88.49           H  
ATOM   3968  HB2 ALA B 105       4.666 -31.595   0.783  1.00 88.49           H  
ATOM   3969  HB3 ALA B 105       6.044 -31.645   1.904  1.00 88.49           H  
ATOM   3970  O   ALA B 105       6.407 -29.233  -1.537  1.00 88.49           O  
ATOM   3971  N   PHE B 106       4.250 -29.079  -0.905  1.00 92.02           N  
ATOM   3972  H   PHE B 106       3.576 -29.269  -0.177  1.00 92.02           H  
ATOM   3973  CA  PHE B 106       3.758 -28.521  -2.162  1.00 92.02           C  
ATOM   3974  HA  PHE B 106       3.931 -29.242  -2.961  1.00 92.02           H  
ATOM   3975  C   PHE B 106       4.473 -27.222  -2.557  1.00 92.02           C  
ATOM   3976  CB  PHE B 106       2.252 -28.302  -2.035  1.00 92.02           C  
ATOM   3977  HB2 PHE B 106       2.045 -27.592  -1.234  1.00 92.02           H  
ATOM   3978  HB3 PHE B 106       1.784 -29.251  -1.777  1.00 92.02           H  
ATOM   3979  O   PHE B 106       4.897 -27.080  -3.703  1.00 92.02           O  
ATOM   3980  CG  PHE B 106       1.620 -27.802  -3.307  1.00 92.02           C  
ATOM   3981  CD1 PHE B 106       1.440 -26.425  -3.518  1.00 92.02           C  
ATOM   3982  HD1 PHE B 106       1.751 -25.714  -2.768  1.00 92.02           H  
ATOM   3983  CD2 PHE B 106       1.207 -28.728  -4.278  1.00 92.02           C  
ATOM   3984  HD2 PHE B 106       1.288 -29.785  -4.073  1.00 92.02           H  
ATOM   3985  CE1 PHE B 106       0.836 -25.975  -4.701  1.00 92.02           C  
ATOM   3986  HE1 PHE B 106       0.668 -24.919  -4.856  1.00 92.02           H  
ATOM   3987  CE2 PHE B 106       0.624 -28.280  -5.471  1.00 92.02           C  
ATOM   3988  HE2 PHE B 106       0.260 -28.983  -6.205  1.00 92.02           H  
ATOM   3989  CZ  PHE B 106       0.429 -26.907  -5.670  1.00 92.02           C  
ATOM   3990  HZ  PHE B 106      -0.086 -26.581  -6.561  1.00 92.02           H  
ATOM   3991  N   PHE B 107       4.682 -26.317  -1.598  1.00 89.38           N  
ATOM   3992  H   PHE B 107       4.294 -26.505  -0.685  1.00 89.38           H  
ATOM   3993  CA  PHE B 107       5.351 -25.029  -1.818  1.00 89.38           C  
ATOM   3994  HA  PHE B 107       5.173 -24.729  -2.850  1.00 89.38           H  
ATOM   3995  C   PHE B 107       6.880 -25.083  -1.660  1.00 89.38           C  
ATOM   3996  CB  PHE B 107       4.703 -23.965  -0.920  1.00 89.38           C  
ATOM   3997  HB2 PHE B 107       5.243 -23.024  -1.030  1.00 89.38           H  
ATOM   3998  HB3 PHE B 107       4.787 -24.273   0.122  1.00 89.38           H  
ATOM   3999  O   PHE B 107       7.532 -24.040  -1.607  1.00 89.38           O  
ATOM   4000  CG  PHE B 107       3.251 -23.701  -1.262  1.00 89.38           C  
ATOM   4001  CD1 PHE B 107       2.926 -22.959  -2.414  1.00 89.38           C  
ATOM   4002  HD1 PHE B 107       3.708 -22.560  -3.043  1.00 89.38           H  
ATOM   4003  CD2 PHE B 107       2.224 -24.217  -0.451  1.00 89.38           C  
ATOM   4004  HD2 PHE B 107       2.460 -24.800   0.427  1.00 89.38           H  
ATOM   4005  CE1 PHE B 107       1.580 -22.742  -2.756  1.00 89.38           C  
ATOM   4006  HE1 PHE B 107       1.326 -22.173  -3.638  1.00 89.38           H  
ATOM   4007  CE2 PHE B 107       0.878 -23.995  -0.789  1.00 89.38           C  
ATOM   4008  HE2 PHE B 107       0.091 -24.403  -0.172  1.00 89.38           H  
ATOM   4009  CZ  PHE B 107       0.558 -23.264  -1.945  1.00 89.38           C  
ATOM   4010  HZ  PHE B 107      -0.476 -23.109  -2.217  1.00 89.38           H  
ATOM   4011  N   GLY B 108       7.472 -26.280  -1.561  1.00 84.06           N  
ATOM   4012  H   GLY B 108       6.894 -27.106  -1.621  1.00 84.06           H  
ATOM   4013  CA  GLY B 108       8.917 -26.446  -1.368  1.00 84.06           C  
ATOM   4014  HA2 GLY B 108       9.155 -27.508  -1.419  1.00 84.06           H  
ATOM   4015  HA3 GLY B 108       9.447 -25.929  -2.169  1.00 84.06           H  
ATOM   4016  C   GLY B 108       9.432 -25.908  -0.026  1.00 84.06           C  
ATOM   4017  O   GLY B 108      10.612 -25.580   0.091  1.00 84.06           O  
ATOM   4018  N   MET B 109       8.562 -25.809   0.982  1.00 83.14           N  
ATOM   4019  H   MET B 109       7.628 -26.162   0.831  1.00 83.14           H  
ATOM   4020  CA  MET B 109       8.854 -25.277   2.311  1.00 83.14           C  
ATOM   4021  HA  MET B 109       9.721 -24.619   2.245  1.00 83.14           H  
ATOM   4022  C   MET B 109       9.170 -26.407   3.297  1.00 83.14           C  
ATOM   4023  CB  MET B 109       7.657 -24.437   2.773  1.00 83.14           C  
ATOM   4024  HB2 MET B 109       7.421 -23.716   1.990  1.00 83.14           H  
ATOM   4025  HB3 MET B 109       6.792 -25.085   2.917  1.00 83.14           H  
ATOM   4026  O   MET B 109       8.533 -27.461   3.297  1.00 83.14           O  
ATOM   4027  CG  MET B 109       7.931 -23.682   4.075  1.00 83.14           C  
ATOM   4028  HG2 MET B 109       8.759 -22.993   3.909  1.00 83.14           H  
ATOM   4029  HG3 MET B 109       8.222 -24.392   4.850  1.00 83.14           H  
ATOM   4030  SD  MET B 109       6.516 -22.748   4.703  1.00 83.14           S  
ATOM   4031  CE  MET B 109       6.291 -21.563   3.356  1.00 83.14           C  
ATOM   4032  HE1 MET B 109       5.602 -20.783   3.678  1.00 83.14           H  
ATOM   4033  HE2 MET B 109       7.258 -21.130   3.097  1.00 83.14           H  
ATOM   4034  HE3 MET B 109       5.874 -22.069   2.485  1.00 83.14           H  
ATOM   4035  N   SER B 110      10.149 -26.199   4.182  1.00 83.05           N  
ATOM   4036  H   SER B 110      10.604 -25.297   4.192  1.00 83.05           H  
ATOM   4037  CA  SER B 110      10.450 -27.198   5.214  1.00 83.05           C  
ATOM   4038  HA  SER B 110      10.481 -28.164   4.710  1.00 83.05           H  
ATOM   4039  C   SER B 110       9.355 -27.237   6.295  1.00 83.05           C  
ATOM   4040  CB  SER B 110      11.835 -26.978   5.830  1.00 83.05           C  
ATOM   4041  HB2 SER B 110      12.140 -27.897   6.330  1.00 83.05           H  
ATOM   4042  HB3 SER B 110      12.556 -26.761   5.043  1.00 83.05           H  
ATOM   4043  O   SER B 110       8.812 -26.187   6.639  1.00 83.05           O  
ATOM   4044  OG  SER B 110      11.838 -25.934   6.785  1.00 83.05           O  
ATOM   4045  HG  SER B 110      11.732 -25.099   6.323  1.00 83.05           H  
ATOM   4046  N   PRO B 111       9.071 -28.394   6.927  1.00 85.18           N  
ATOM   4047  CA  PRO B 111       8.097 -28.463   8.022  1.00 85.18           C  
ATOM   4048  HA  PRO B 111       7.118 -28.180   7.635  1.00 85.18           H  
ATOM   4049  C   PRO B 111       8.437 -27.555   9.215  1.00 85.18           C  
ATOM   4050  CB  PRO B 111       8.067 -29.935   8.446  1.00 85.18           C  
ATOM   4051  HB2 PRO B 111       7.072 -30.235   8.776  1.00 85.18           H  
ATOM   4052  HB3 PRO B 111       8.799 -30.118   9.232  1.00 85.18           H  
ATOM   4053  O   PRO B 111       7.541 -27.037   9.872  1.00 85.18           O  
ATOM   4054  CG  PRO B 111       8.490 -30.678   7.181  1.00 85.18           C  
ATOM   4055  HG2 PRO B 111       7.630 -30.792   6.521  1.00 85.18           H  
ATOM   4056  HG3 PRO B 111       8.930 -31.649   7.408  1.00 85.18           H  
ATOM   4057  CD  PRO B 111       9.501 -29.730   6.541  1.00 85.18           C  
ATOM   4058  HD2 PRO B 111       9.485 -29.863   5.459  1.00 85.18           H  
ATOM   4059  HD3 PRO B 111      10.498 -29.923   6.937  1.00 85.18           H  
ATOM   4060  N   ARG B 112       9.733 -27.341   9.488  1.00 82.60           N  
ATOM   4061  H   ARG B 112      10.414 -27.741   8.858  1.00 82.60           H  
ATOM   4062  CA  ARG B 112      10.200 -26.429  10.547  1.00 82.60           C  
ATOM   4063  HA  ARG B 112       9.669 -26.640  11.476  1.00 82.60           H  
ATOM   4064  C   ARG B 112       9.877 -24.974  10.234  1.00 82.60           C  
ATOM   4065  CB  ARG B 112      11.711 -26.571  10.760  1.00 82.60           C  
ATOM   4066  HB2 ARG B 112      12.090 -25.610  11.107  1.00 82.60           H  
ATOM   4067  HB3 ARG B 112      12.202 -26.797   9.813  1.00 82.60           H  
ATOM   4068  O   ARG B 112       9.385 -24.271  11.106  1.00 82.60           O  
ATOM   4069  CG  ARG B 112      12.066 -27.634  11.810  1.00 82.60           C  
ATOM   4070  HG2 ARG B 112      11.631 -27.350  12.768  1.00 82.60           H  
ATOM   4071  HG3 ARG B 112      11.652 -28.596  11.508  1.00 82.60           H  
ATOM   4072  CD  ARG B 112      13.588 -27.769  11.966  1.00 82.60           C  
ATOM   4073  HD2 ARG B 112      13.797 -28.484  12.762  1.00 82.60           H  
ATOM   4074  HD3 ARG B 112      13.999 -28.150  11.031  1.00 82.60           H  
ATOM   4075  NE  ARG B 112      14.201 -26.472  12.296  1.00 82.60           N  
ATOM   4076  HE  ARG B 112      13.578 -25.774  12.675  1.00 82.60           H  
ATOM   4077  NH1 ARG B 112      16.364 -26.826  11.625  1.00 82.60           N  
ATOM   4078 HH11 ARG B 112      16.143 -27.797  11.460  1.00 82.60           H  
ATOM   4079 HH12 ARG B 112      17.302 -26.465  11.519  1.00 82.60           H  
ATOM   4080  NH2 ARG B 112      15.717 -24.807  12.370  1.00 82.60           N  
ATOM   4081 HH21 ARG B 112      14.982 -24.210  12.720  1.00 82.60           H  
ATOM   4082 HH22 ARG B 112      16.647 -24.423  12.279  1.00 82.60           H  
ATOM   4083  CZ  ARG B 112      15.429 -26.047  12.093  1.00 82.60           C  
ATOM   4084  N   GLU B 113      10.151 -24.542   9.006  1.00 87.43           N  
ATOM   4085  H   GLU B 113      10.531 -25.187   8.327  1.00 87.43           H  
ATOM   4086  CA  GLU B 113       9.774 -23.203   8.552  1.00 87.43           C  
ATOM   4087  HA  GLU B 113      10.195 -22.456   9.225  1.00 87.43           H  
ATOM   4088  C   GLU B 113       8.253 -23.049   8.594  1.00 87.43           C  
ATOM   4089  CB  GLU B 113      10.337 -22.961   7.147  1.00 87.43           C  
ATOM   4090  HB2 GLU B 113       9.964 -23.737   6.479  1.00 87.43           H  
ATOM   4091  HB3 GLU B 113      11.423 -23.036   7.192  1.00 87.43           H  
ATOM   4092  O   GLU B 113       7.764 -22.106   9.199  1.00 87.43           O  
ATOM   4093  CG  GLU B 113       9.951 -21.585   6.579  1.00 87.43           C  
ATOM   4094  HG2 GLU B 113      10.299 -20.806   7.258  1.00 87.43           H  
ATOM   4095  HG3 GLU B 113       8.864 -21.517   6.524  1.00 87.43           H  
ATOM   4096  CD  GLU B 113      10.510 -21.336   5.172  1.00 87.43           C  
ATOM   4097  OE1 GLU B 113      10.256 -20.223   4.643  1.00 87.43           O  
ATOM   4098  OE2 GLU B 113      11.123 -22.275   4.606  1.00 87.43           O  
ATOM   4099  N   ALA B 114       7.502 -24.019   8.063  1.00 93.16           N  
ATOM   4100  H   ALA B 114       7.969 -24.771   7.576  1.00 93.16           H  
ATOM   4101  CA  ALA B 114       6.039 -23.995   8.023  1.00 93.16           C  
ATOM   4102  HA  ALA B 114       5.721 -23.155   7.405  1.00 93.16           H  
ATOM   4103  C   ALA B 114       5.381 -23.829   9.400  1.00 93.16           C  
ATOM   4104  CB  ALA B 114       5.581 -25.293   7.363  1.00 93.16           C  
ATOM   4105  HB1 ALA B 114       5.798 -26.144   8.009  1.00 93.16           H  
ATOM   4106  HB2 ALA B 114       4.508 -25.248   7.177  1.00 93.16           H  
ATOM   4107  HB3 ALA B 114       6.115 -25.409   6.420  1.00 93.16           H  
ATOM   4108  O   ALA B 114       4.331 -23.192   9.511  1.00 93.16           O  
ATOM   4109  N   LEU B 115       6.010 -24.365  10.451  1.00 91.49           N  
ATOM   4110  H   LEU B 115       6.845 -24.908  10.280  1.00 91.49           H  
ATOM   4111  CA  LEU B 115       5.566 -24.191  11.831  1.00 91.49           C  
ATOM   4112  HA  LEU B 115       4.512 -24.465  11.877  1.00 91.49           H  
ATOM   4113  C   LEU B 115       5.680 -22.729  12.297  1.00 91.49           C  
ATOM   4114  CB  LEU B 115       6.386 -25.133  12.732  1.00 91.49           C  
ATOM   4115  HB2 LEU B 115       7.348 -24.663  12.939  1.00 91.49           H  
ATOM   4116  HB3 LEU B 115       6.583 -26.066  12.204  1.00 91.49           H  
ATOM   4117  O   LEU B 115       4.848 -22.285  13.081  1.00 91.49           O  
ATOM   4118  CG  LEU B 115       5.685 -25.473  14.059  1.00 91.49           C  
ATOM   4119  HG  LEU B 115       5.299 -24.566  14.523  1.00 91.49           H  
ATOM   4120  CD1 LEU B 115       4.537 -26.464  13.840  1.00 91.49           C  
ATOM   4121 HD11 LEU B 115       4.083 -26.713  14.798  1.00 91.49           H  
ATOM   4122 HD12 LEU B 115       3.767 -26.017  13.210  1.00 91.49           H  
ATOM   4123 HD13 LEU B 115       4.906 -27.373  13.366  1.00 91.49           H  
ATOM   4124  CD2 LEU B 115       6.680 -26.121  15.023  1.00 91.49           C  
ATOM   4125 HD21 LEU B 115       7.088 -27.032  14.586  1.00 91.49           H  
ATOM   4126 HD22 LEU B 115       7.491 -25.423  15.231  1.00 91.49           H  
ATOM   4127 HD23 LEU B 115       6.179 -26.357  15.962  1.00 91.49           H  
ATOM   4128  N   ALA B 116       6.666 -21.986  11.791  1.00 92.07           N  
ATOM   4129  H   ALA B 116       7.271 -22.407  11.101  1.00 92.07           H  
ATOM   4130  CA  ALA B 116       6.896 -20.570  12.073  1.00 92.07           C  
ATOM   4131  HA  ALA B 116       6.580 -20.352  13.094  1.00 92.07           H  
ATOM   4132  C   ALA B 116       6.129 -19.617  11.136  1.00 92.07           C  
ATOM   4133  CB  ALA B 116       8.400 -20.314  11.964  1.00 92.07           C  
ATOM   4134  HB1 ALA B 116       8.691 -20.318  10.914  1.00 92.07           H  
ATOM   4135  HB2 ALA B 116       8.960 -21.092  12.483  1.00 92.07           H  
ATOM   4136  HB3 ALA B 116       8.639 -19.339  12.390  1.00 92.07           H  
ATOM   4137  O   ALA B 116       6.025 -18.429  11.431  1.00 92.07           O  
ATOM   4138  N   VAL B 117       5.588 -20.109  10.015  1.00 94.68           N  
ATOM   4139  H   VAL B 117       5.740 -21.083   9.795  1.00 94.68           H  
ATOM   4140  CA  VAL B 117       4.834 -19.276   9.067  1.00 94.68           C  
ATOM   4141  HA  VAL B 117       5.353 -18.322   8.984  1.00 94.68           H  
ATOM   4142  C   VAL B 117       3.431 -18.974   9.596  1.00 94.68           C  
ATOM   4143  CB  VAL B 117       4.799 -19.880   7.649  1.00 94.68           C  
ATOM   4144  HB  VAL B 117       4.301 -20.849   7.665  1.00 94.68           H  
ATOM   4145  O   VAL B 117       2.664 -19.894   9.887  1.00 94.68           O  
ATOM   4146  CG1 VAL B 117       4.070 -18.962   6.665  1.00 94.68           C  
ATOM   4147 HG11 VAL B 117       3.051 -18.783   7.008  1.00 94.68           H  
ATOM   4148 HG12 VAL B 117       4.023 -19.422   5.678  1.00 94.68           H  
ATOM   4149 HG13 VAL B 117       4.584 -18.003   6.598  1.00 94.68           H  
ATOM   4150  CG2 VAL B 117       6.207 -20.043   7.068  1.00 94.68           C  
ATOM   4151 HG21 VAL B 117       6.165 -20.197   5.989  1.00 94.68           H  
ATOM   4152 HG22 VAL B 117       6.812 -19.161   7.275  1.00 94.68           H  
ATOM   4153 HG23 VAL B 117       6.684 -20.921   7.504  1.00 94.68           H  
ATOM   4154  N   ASP B 118       3.097 -17.683   9.668  1.00 96.57           N  
ATOM   4155  H   ASP B 118       3.786 -17.002   9.384  1.00 96.57           H  
ATOM   4156  CA  ASP B 118       1.781 -17.161  10.039  1.00 96.57           C  
ATOM   4157  HA  ASP B 118       1.612 -17.404  11.088  1.00 96.57           H  
ATOM   4158  C   ASP B 118       0.688 -17.812   9.169  1.00 96.57           C  
ATOM   4159  CB  ASP B 118       1.789 -15.617   9.936  1.00 96.57           C  
ATOM   4160  HB2 ASP B 118       2.200 -15.329   8.968  1.00 96.57           H  
ATOM   4161  HB3 ASP B 118       2.454 -15.247  10.716  1.00 96.57           H  
ATOM   4162  O   ASP B 118       0.809 -17.821   7.934  1.00 96.57           O  
ATOM   4163  CG  ASP B 118       0.435 -14.909  10.126  1.00 96.57           C  
ATOM   4164  OD1 ASP B 118      -0.530 -15.561  10.573  1.00 96.57           O  
ATOM   4165  OD2 ASP B 118       0.318 -13.721   9.756  1.00 96.57           O  
ATOM   4166  N   PRO B 119      -0.389 -18.349   9.778  1.00 97.31           N  
ATOM   4167  CA  PRO B 119      -1.555 -18.848   9.060  1.00 97.31           C  
ATOM   4168  HA  PRO B 119      -1.316 -19.825   8.639  1.00 97.31           H  
ATOM   4169  C   PRO B 119      -2.046 -17.926   7.939  1.00 97.31           C  
ATOM   4170  CB  PRO B 119      -2.640 -19.001  10.126  1.00 97.31           C  
ATOM   4171  HB2 PRO B 119      -3.174 -18.058  10.246  1.00 97.31           H  
ATOM   4172  HB3 PRO B 119      -3.334 -19.805   9.884  1.00 97.31           H  
ATOM   4173  O   PRO B 119      -2.456 -18.425   6.893  1.00 97.31           O  
ATOM   4174  CG  PRO B 119      -1.869 -19.284  11.410  1.00 97.31           C  
ATOM   4175  HG2 PRO B 119      -2.411 -18.921  12.283  1.00 97.31           H  
ATOM   4176  HG3 PRO B 119      -1.679 -20.354  11.501  1.00 97.31           H  
ATOM   4177  CD  PRO B 119      -0.553 -18.541  11.217  1.00 97.31           C  
ATOM   4178  HD2 PRO B 119       0.267 -19.135  11.618  1.00 97.31           H  
ATOM   4179  HD3 PRO B 119      -0.602 -17.587  11.742  1.00 97.31           H  
ATOM   4180  N   GLN B 120      -1.960 -16.600   8.107  1.00 98.27           N  
ATOM   4181  H   GLN B 120      -1.582 -16.243   8.973  1.00 98.27           H  
ATOM   4182  CA  GLN B 120      -2.345 -15.650   7.060  1.00 98.27           C  
ATOM   4183  HA  GLN B 120      -3.389 -15.825   6.799  1.00 98.27           H  
ATOM   4184  C   GLN B 120      -1.517 -15.821   5.776  1.00 98.27           C  
ATOM   4185  CB  GLN B 120      -2.203 -14.212   7.574  1.00 98.27           C  
ATOM   4186  HB2 GLN B 120      -1.159 -14.018   7.817  1.00 98.27           H  
ATOM   4187  HB3 GLN B 120      -2.475 -13.528   6.770  1.00 98.27           H  
ATOM   4188  O   GLN B 120      -2.073 -15.782   4.679  1.00 98.27           O  
ATOM   4189  CG  GLN B 120      -3.089 -13.918   8.791  1.00 98.27           C  
ATOM   4190  HG2 GLN B 120      -2.737 -14.482   9.655  1.00 98.27           H  
ATOM   4191  HG3 GLN B 120      -4.113 -14.225   8.576  1.00 98.27           H  
ATOM   4192  CD  GLN B 120      -3.088 -12.439   9.144  1.00 98.27           C  
ATOM   4193  NE2 GLN B 120      -2.043 -11.941   9.764  1.00 98.27           N  
ATOM   4194 HE21 GLN B 120      -2.082 -10.971  10.045  1.00 98.27           H  
ATOM   4195 HE22 GLN B 120      -1.237 -12.526   9.930  1.00 98.27           H  
ATOM   4196  OE1 GLN B 120      -4.037 -11.725   8.853  1.00 98.27           O  
ATOM   4197  N   GLN B 121      -0.204 -16.056   5.893  1.00 97.88           N  
ATOM   4198  H   GLN B 121       0.177 -16.178   6.821  1.00 97.88           H  
ATOM   4199  CA  GLN B 121       0.676 -16.285   4.743  1.00 97.88           C  
ATOM   4200  HA  GLN B 121       0.467 -15.534   3.981  1.00 97.88           H  
ATOM   4201  C   GLN B 121       0.442 -17.662   4.118  1.00 97.88           C  
ATOM   4202  CB  GLN B 121       2.157 -16.180   5.134  1.00 97.88           C  
ATOM   4203  HB2 GLN B 121       2.407 -16.997   5.811  1.00 97.88           H  
ATOM   4204  HB3 GLN B 121       2.743 -16.300   4.223  1.00 97.88           H  
ATOM   4205  O   GLN B 121       0.368 -17.772   2.895  1.00 97.88           O  
ATOM   4206  CG  GLN B 121       2.557 -14.867   5.812  1.00 97.88           C  
ATOM   4207  HG2 GLN B 121       2.122 -14.037   5.256  1.00 97.88           H  
ATOM   4208  HG3 GLN B 121       2.140 -14.839   6.819  1.00 97.88           H  
ATOM   4209  CD  GLN B 121       4.073 -14.669   5.895  1.00 97.88           C  
ATOM   4210  NE2 GLN B 121       4.513 -13.623   6.557  1.00 97.88           N  
ATOM   4211 HE21 GLN B 121       3.885 -13.038   7.089  1.00 97.88           H  
ATOM   4212 HE22 GLN B 121       5.513 -13.516   6.649  1.00 97.88           H  
ATOM   4213  OE1 GLN B 121       4.881 -15.405   5.330  1.00 97.88           O  
ATOM   4214  N   ARG B 122       0.307 -18.708   4.949  1.00 97.71           N  
ATOM   4215  H   ARG B 122       0.365 -18.523   5.941  1.00 97.71           H  
ATOM   4216  CA  ARG B 122       0.067 -20.089   4.489  1.00 97.71           C  
ATOM   4217  HA  ARG B 122       0.883 -20.410   3.842  1.00 97.71           H  
ATOM   4218  C   ARG B 122      -1.198 -20.172   3.638  1.00 97.71           C  
ATOM   4219  CB  ARG B 122      -0.033 -21.050   5.687  1.00 97.71           C  
ATOM   4220  HB2 ARG B 122      -0.836 -20.729   6.350  1.00 97.71           H  
ATOM   4221  HB3 ARG B 122      -0.286 -22.044   5.316  1.00 97.71           H  
ATOM   4222  O   ARG B 122      -1.159 -20.670   2.518  1.00 97.71           O  
ATOM   4223  CG  ARG B 122       1.277 -21.133   6.482  1.00 97.71           C  
ATOM   4224  HG2 ARG B 122       2.112 -21.212   5.786  1.00 97.71           H  
ATOM   4225  HG3 ARG B 122       1.388 -20.222   7.069  1.00 97.71           H  
ATOM   4226  CD  ARG B 122       1.348 -22.328   7.438  1.00 97.71           C  
ATOM   4227  HD2 ARG B 122       2.318 -22.292   7.933  1.00 97.71           H  
ATOM   4228  HD3 ARG B 122       1.304 -23.250   6.859  1.00 97.71           H  
ATOM   4229  NE  ARG B 122       0.257 -22.341   8.432  1.00 97.71           N  
ATOM   4230  HE  ARG B 122      -0.683 -22.224   8.082  1.00 97.71           H  
ATOM   4231  NH1 ARG B 122       1.521 -22.806  10.308  1.00 97.71           N  
ATOM   4232 HH11 ARG B 122       1.587 -22.722  11.312  1.00 97.71           H  
ATOM   4233 HH12 ARG B 122       2.374 -22.704   9.776  1.00 97.71           H  
ATOM   4234  NH2 ARG B 122      -0.673 -22.585  10.500  1.00 97.71           N  
ATOM   4235 HH21 ARG B 122      -1.608 -22.489  10.130  1.00 97.71           H  
ATOM   4236 HH22 ARG B 122      -0.556 -22.767  11.486  1.00 97.71           H  
ATOM   4237  CZ  ARG B 122       0.377 -22.571   9.728  1.00 97.71           C  
ATOM   4238  N   LEU B 123      -2.287 -19.590   4.133  1.00 97.69           N  
ATOM   4239  H   LEU B 123      -2.243 -19.195   5.061  1.00 97.69           H  
ATOM   4240  CA  LEU B 123      -3.568 -19.581   3.434  1.00 97.69           C  
ATOM   4241  HA  LEU B 123      -3.807 -20.605   3.147  1.00 97.69           H  
ATOM   4242  C   LEU B 123      -3.514 -18.741   2.151  1.00 97.69           C  
ATOM   4243  CB  LEU B 123      -4.628 -19.048   4.409  1.00 97.69           C  
ATOM   4244  HB2 LEU B 123      -4.711 -17.968   4.288  1.00 97.69           H  
ATOM   4245  HB3 LEU B 123      -4.319 -19.239   5.437  1.00 97.69           H  
ATOM   4246  O   LEU B 123      -4.087 -19.112   1.132  1.00 97.69           O  
ATOM   4247  CG  LEU B 123      -6.000 -19.703   4.230  1.00 97.69           C  
ATOM   4248  HG  LEU B 123      -6.289 -19.715   3.179  1.00 97.69           H  
ATOM   4249  CD1 LEU B 123      -6.021 -21.127   4.790  1.00 97.69           C  
ATOM   4250 HD11 LEU B 123      -7.016 -21.562   4.695  1.00 97.69           H  
ATOM   4251 HD12 LEU B 123      -5.335 -21.765   4.232  1.00 97.69           H  
ATOM   4252 HD13 LEU B 123      -5.727 -21.137   5.839  1.00 97.69           H  
ATOM   4253  CD2 LEU B 123      -7.014 -18.883   5.017  1.00 97.69           C  
ATOM   4254 HD21 LEU B 123      -7.131 -17.906   4.548  1.00 97.69           H  
ATOM   4255 HD22 LEU B 123      -6.675 -18.757   6.045  1.00 97.69           H  
ATOM   4256 HD23 LEU B 123      -7.968 -19.409   5.029  1.00 97.69           H  
ATOM   4257  N   MET B 124      -2.792 -17.618   2.173  1.00 98.42           N  
ATOM   4258  H   MET B 124      -2.349 -17.336   3.036  1.00 98.42           H  
ATOM   4259  CA  MET B 124      -2.622 -16.778   0.987  1.00 98.42           C  
ATOM   4260  HA  MET B 124      -3.607 -16.604   0.554  1.00 98.42           H  
ATOM   4261  C   MET B 124      -1.804 -17.450  -0.122  1.00 98.42           C  
ATOM   4262  CB  MET B 124      -2.018 -15.430   1.394  1.00 98.42           C  
ATOM   4263  HB2 MET B 124      -1.559 -14.974   0.517  1.00 98.42           H  
ATOM   4264  HB3 MET B 124      -1.245 -15.571   2.150  1.00 98.42           H  
ATOM   4265  O   MET B 124      -2.091 -17.217  -1.296  1.00 98.42           O  
ATOM   4266  CG  MET B 124      -3.097 -14.471   1.900  1.00 98.42           C  
ATOM   4267  HG2 MET B 124      -3.668 -14.945   2.698  1.00 98.42           H  
ATOM   4268  HG3 MET B 124      -2.609 -13.581   2.298  1.00 98.42           H  
ATOM   4269  SD  MET B 124      -4.216 -13.978   0.559  1.00 98.42           S  
ATOM   4270  CE  MET B 124      -5.240 -12.735   1.354  1.00 98.42           C  
ATOM   4271  HE1 MET B 124      -5.600 -12.049   0.587  1.00 98.42           H  
ATOM   4272  HE2 MET B 124      -4.662 -12.185   2.097  1.00 98.42           H  
ATOM   4273  HE3 MET B 124      -6.102 -13.228   1.803  1.00 98.42           H  
ATOM   4274  N   LEU B 125      -0.844 -18.320   0.216  1.00 97.95           N  
ATOM   4275  H   LEU B 125      -0.634 -18.456   1.194  1.00 97.95           H  
ATOM   4276  CA  LEU B 125      -0.155 -19.152  -0.775  1.00 97.95           C  
ATOM   4277  HA  LEU B 125       0.267 -18.506  -1.545  1.00 97.95           H  
ATOM   4278  C   LEU B 125      -1.127 -20.089  -1.494  1.00 97.95           C  
ATOM   4279  CB  LEU B 125       0.967 -19.965  -0.109  1.00 97.95           C  
ATOM   4280  HB2 LEU B 125       0.586 -20.431   0.800  1.00 97.95           H  
ATOM   4281  HB3 LEU B 125       1.250 -20.771  -0.786  1.00 97.95           H  
ATOM   4282  O   LEU B 125      -1.157 -20.102  -2.725  1.00 97.95           O  
ATOM   4283  CG  LEU B 125       2.234 -19.172   0.225  1.00 97.95           C  
ATOM   4284  HG  LEU B 125       1.999 -18.322   0.865  1.00 97.95           H  
ATOM   4285  CD1 LEU B 125       3.193 -20.105   0.968  1.00 97.95           C  
ATOM   4286 HD11 LEU B 125       4.156 -19.612   1.107  1.00 97.95           H  
ATOM   4287 HD12 LEU B 125       2.768 -20.361   1.938  1.00 97.95           H  
ATOM   4288 HD13 LEU B 125       3.345 -21.014   0.386  1.00 97.95           H  
ATOM   4289  CD2 LEU B 125       2.926 -18.668  -1.042  1.00 97.95           C  
ATOM   4290 HD21 LEU B 125       3.867 -18.177  -0.795  1.00 97.95           H  
ATOM   4291 HD22 LEU B 125       2.299 -17.935  -1.552  1.00 97.95           H  
ATOM   4292 HD23 LEU B 125       3.120 -19.499  -1.720  1.00 97.95           H  
ATOM   4293  N   GLU B 126      -1.967 -20.805  -0.747  1.00 98.17           N  
ATOM   4294  H   GLU B 126      -1.895 -20.748   0.259  1.00 98.17           H  
ATOM   4295  CA  GLU B 126      -3.000 -21.675  -1.323  1.00 98.17           C  
ATOM   4296  HA  GLU B 126      -2.538 -22.443  -1.943  1.00 98.17           H  
ATOM   4297  C   GLU B 126      -3.955 -20.889  -2.221  1.00 98.17           C  
ATOM   4298  CB  GLU B 126      -3.799 -22.367  -0.218  1.00 98.17           C  
ATOM   4299  HB2 GLU B 126      -4.597 -22.945  -0.685  1.00 98.17           H  
ATOM   4300  HB3 GLU B 126      -4.252 -21.610   0.423  1.00 98.17           H  
ATOM   4301  O   GLU B 126      -4.133 -21.241  -3.385  1.00 98.17           O  
ATOM   4302  CG  GLU B 126      -2.948 -23.313   0.636  1.00 98.17           C  
ATOM   4303  HG2 GLU B 126      -2.525 -24.081  -0.012  1.00 98.17           H  
ATOM   4304  HG3 GLU B 126      -2.125 -22.758   1.085  1.00 98.17           H  
ATOM   4305  CD  GLU B 126      -3.768 -23.975   1.752  1.00 98.17           C  
ATOM   4306  OE1 GLU B 126      -3.180 -24.868   2.404  1.00 98.17           O  
ATOM   4307  OE2 GLU B 126      -4.954 -23.588   1.935  1.00 98.17           O  
ATOM   4308  N   LEU B 127      -4.501 -19.773  -1.727  1.00 98.53           N  
ATOM   4309  H   LEU B 127      -4.322 -19.546  -0.759  1.00 98.53           H  
ATOM   4310  CA  LEU B 127      -5.435 -18.944  -2.491  1.00 98.53           C  
ATOM   4311  HA  LEU B 127      -6.267 -19.570  -2.815  1.00 98.53           H  
ATOM   4312  C   LEU B 127      -4.797 -18.370  -3.763  1.00 98.53           C  
ATOM   4313  CB  LEU B 127      -5.974 -17.808  -1.604  1.00 98.53           C  
ATOM   4314  HB2 LEU B 127      -6.168 -16.947  -2.243  1.00 98.53           H  
ATOM   4315  HB3 LEU B 127      -5.221 -17.510  -0.874  1.00 98.53           H  
ATOM   4316  O   LEU B 127      -5.477 -18.245  -4.782  1.00 98.53           O  
ATOM   4317  CG  LEU B 127      -7.293 -18.152  -0.895  1.00 98.53           C  
ATOM   4318  HG  LEU B 127      -8.018 -18.484  -1.638  1.00 98.53           H  
ATOM   4319  CD1 LEU B 127      -7.165 -19.233   0.172  1.00 98.53           C  
ATOM   4320 HD11 LEU B 127      -8.163 -19.532   0.493  1.00 98.53           H  
ATOM   4321 HD12 LEU B 127      -6.590 -18.865   1.021  1.00 98.53           H  
ATOM   4322 HD13 LEU B 127      -6.683 -20.120  -0.240  1.00 98.53           H  
ATOM   4323  CD2 LEU B 127      -7.844 -16.888  -0.231  1.00 98.53           C  
ATOM   4324 HD21 LEU B 127      -8.736 -17.134   0.346  1.00 98.53           H  
ATOM   4325 HD22 LEU B 127      -8.098 -16.156  -0.998  1.00 98.53           H  
ATOM   4326 HD23 LEU B 127      -7.087 -16.469   0.433  1.00 98.53           H  
ATOM   4327  N   SER B 128      -3.507 -18.025  -3.724  1.00 98.44           N  
ATOM   4328  H   SER B 128      -3.017 -18.103  -2.844  1.00 98.44           H  
ATOM   4329  CA  SER B 128      -2.778 -17.534  -4.898  1.00 98.44           C  
ATOM   4330  HA  SER B 128      -3.380 -16.752  -5.361  1.00 98.44           H  
ATOM   4331  C   SER B 128      -2.563 -18.621  -5.957  1.00 98.44           C  
ATOM   4332  CB  SER B 128      -1.448 -16.896  -4.485  1.00 98.44           C  
ATOM   4333  HB2 SER B 128      -1.622 -16.194  -3.669  1.00 98.44           H  
ATOM   4334  HB3 SER B 128      -1.053 -16.335  -5.332  1.00 98.44           H  
ATOM   4335  O   SER B 128      -2.631 -18.333  -7.151  1.00 98.44           O  
ATOM   4336  OG  SER B 128      -0.474 -17.844  -4.092  1.00 98.44           O  
ATOM   4337  HG  SER B 128      -0.861 -18.521  -3.532  1.00 98.44           H  
ATOM   4338  N   TRP B 129      -2.369 -19.875  -5.544  1.00 98.33           N  
ATOM   4339  H   TRP B 129      -2.334 -20.068  -4.553  1.00 98.33           H  
ATOM   4340  CA  TRP B 129      -2.288 -21.001  -6.470  1.00 98.33           C  
ATOM   4341  HA  TRP B 129      -1.628 -20.738  -7.297  1.00 98.33           H  
ATOM   4342  C   TRP B 129      -3.659 -21.326  -7.060  1.00 98.33           C  
ATOM   4343  CB  TRP B 129      -1.705 -22.217  -5.751  1.00 98.33           C  
ATOM   4344  HB2 TRP B 129      -0.807 -21.912  -5.213  1.00 98.33           H  
ATOM   4345  HB3 TRP B 129      -2.414 -22.599  -5.017  1.00 98.33           H  
ATOM   4346  O   TRP B 129      -3.822 -21.397  -8.279  1.00 98.33           O  
ATOM   4347  CG  TRP B 129      -1.334 -23.312  -6.693  1.00 98.33           C  
ATOM   4348  CD1 TRP B 129      -2.176 -24.220  -7.235  1.00 98.33           C  
ATOM   4349  HD1 TRP B 129      -3.237 -24.281  -7.043  1.00 98.33           H  
ATOM   4350  CD2 TRP B 129      -0.024 -23.584  -7.265  1.00 98.33           C  
ATOM   4351  CE2 TRP B 129      -0.145 -24.694  -8.149  1.00 98.33           C  
ATOM   4352  CE3 TRP B 129       1.255 -23.006  -7.111  1.00 98.33           C  
ATOM   4353  HE3 TRP B 129       1.374 -22.162  -6.448  1.00 98.33           H  
ATOM   4354  NE1 TRP B 129      -1.485 -25.028  -8.114  1.00 98.33           N  
ATOM   4355  HE1 TRP B 129      -1.956 -25.720  -8.679  1.00 98.33           H  
ATOM   4356  CH2 TRP B 129       2.231 -24.654  -8.624  1.00 98.33           C  
ATOM   4357  HH2 TRP B 129       3.099 -25.073  -9.112  1.00 98.33           H  
ATOM   4358  CZ2 TRP B 129       0.965 -25.237  -8.809  1.00 98.33           C  
ATOM   4359  HZ2 TRP B 129       0.834 -26.119  -9.419  1.00 98.33           H  
ATOM   4360  CZ3 TRP B 129       2.372 -23.534  -7.786  1.00 98.33           C  
ATOM   4361  HZ3 TRP B 129       3.345 -23.088  -7.638  1.00 98.33           H  
ATOM   4362  N   GLU B 130      -4.659 -21.460  -6.186  1.00 98.26           N  
ATOM   4363  H   GLU B 130      -4.444 -21.387  -5.202  1.00 98.26           H  
ATOM   4364  CA  GLU B 130      -6.030 -21.775  -6.561  1.00 98.26           C  
ATOM   4365  HA  GLU B 130      -6.054 -22.751  -7.046  1.00 98.26           H  
ATOM   4366  C   GLU B 130      -6.551 -20.753  -7.565  1.00 98.26           C  
ATOM   4367  CB  GLU B 130      -6.934 -21.811  -5.321  1.00 98.26           C  
ATOM   4368  HB2 GLU B 130      -6.758 -20.913  -4.729  1.00 98.26           H  
ATOM   4369  HB3 GLU B 130      -7.974 -21.807  -5.649  1.00 98.26           H  
ATOM   4370  O   GLU B 130      -6.983 -21.154  -8.637  1.00 98.26           O  
ATOM   4371  CG  GLU B 130      -6.712 -23.060  -4.452  1.00 98.26           C  
ATOM   4372  HG2 GLU B 130      -5.655 -23.156  -4.205  1.00 98.26           H  
ATOM   4373  HG3 GLU B 130      -6.995 -23.936  -5.036  1.00 98.26           H  
ATOM   4374  CD  GLU B 130      -7.537 -23.037  -3.155  1.00 98.26           C  
ATOM   4375  OE1 GLU B 130      -7.429 -23.992  -2.353  1.00 98.26           O  
ATOM   4376  OE2 GLU B 130      -8.340 -22.103  -2.937  1.00 98.26           O  
ATOM   4377  N   VAL B 131      -6.462 -19.444  -7.287  1.00 98.48           N  
ATOM   4378  H   VAL B 131      -6.040 -19.168  -6.412  1.00 98.48           H  
ATOM   4379  CA  VAL B 131      -7.042 -18.407  -8.159  1.00 98.48           C  
ATOM   4380  HA  VAL B 131      -8.113 -18.605  -8.210  1.00 98.48           H  
ATOM   4381  C   VAL B 131      -6.519 -18.472  -9.601  1.00 98.48           C  
ATOM   4382  CB  VAL B 131      -6.879 -17.001  -7.543  1.00 98.48           C  
ATOM   4383  HB  VAL B 131      -7.102 -17.066  -6.478  1.00 98.48           H  
ATOM   4384  O   VAL B 131      -7.290 -18.240 -10.530  1.00 98.48           O  
ATOM   4385  CG1 VAL B 131      -5.480 -16.402  -7.694  1.00 98.48           C  
ATOM   4386 HG11 VAL B 131      -4.753 -17.102  -7.284  1.00 98.48           H  
ATOM   4387 HG12 VAL B 131      -5.247 -16.207  -8.741  1.00 98.48           H  
ATOM   4388 HG13 VAL B 131      -5.418 -15.468  -7.135  1.00 98.48           H  
ATOM   4389  CG2 VAL B 131      -7.895 -16.029  -8.139  1.00 98.48           C  
ATOM   4390 HG21 VAL B 131      -7.809 -15.058  -7.651  1.00 98.48           H  
ATOM   4391 HG22 VAL B 131      -8.899 -16.421  -7.979  1.00 98.48           H  
ATOM   4392 HG23 VAL B 131      -7.722 -15.921  -9.210  1.00 98.48           H  
ATOM   4393  N   LEU B 132      -5.250 -18.844  -9.801  1.00 98.58           N  
ATOM   4394  H   LEU B 132      -4.701 -19.101  -8.993  1.00 98.58           H  
ATOM   4395  CA  LEU B 132      -4.638 -19.008 -11.123  1.00 98.58           C  
ATOM   4396  HA  LEU B 132      -4.915 -18.167 -11.758  1.00 98.58           H  
ATOM   4397  C   LEU B 132      -5.148 -20.264 -11.836  1.00 98.58           C  
ATOM   4398  CB  LEU B 132      -3.111 -19.050 -10.955  1.00 98.58           C  
ATOM   4399  HB2 LEU B 132      -2.652 -19.389 -11.884  1.00 98.58           H  
ATOM   4400  HB3 LEU B 132      -2.875 -19.771 -10.173  1.00 98.58           H  
ATOM   4401  O   LEU B 132      -5.559 -20.194 -12.994  1.00 98.58           O  
ATOM   4402  CG  LEU B 132      -2.494 -17.703 -10.565  1.00 98.58           C  
ATOM   4403  HG  LEU B 132      -3.007 -17.318  -9.683  1.00 98.58           H  
ATOM   4404  CD1 LEU B 132      -1.012 -17.867 -10.245  1.00 98.58           C  
ATOM   4405 HD11 LEU B 132      -0.595 -16.910  -9.931  1.00 98.58           H  
ATOM   4406 HD12 LEU B 132      -0.883 -18.593  -9.442  1.00 98.58           H  
ATOM   4407 HD13 LEU B 132      -0.477 -18.183 -11.141  1.00 98.58           H  
ATOM   4408  CD2 LEU B 132      -2.610 -16.680 -11.694  1.00 98.58           C  
ATOM   4409 HD21 LEU B 132      -2.183 -17.090 -12.608  1.00 98.58           H  
ATOM   4410 HD22 LEU B 132      -3.658 -16.440 -11.874  1.00 98.58           H  
ATOM   4411 HD23 LEU B 132      -2.093 -15.760 -11.418  1.00 98.58           H  
ATOM   4412  N   GLU B 133      -5.232 -21.390 -11.126  1.00 97.32           N  
ATOM   4413  H   GLU B 133      -4.913 -21.388 -10.168  1.00 97.32           H  
ATOM   4414  CA  GLU B 133      -5.800 -22.621 -11.679  1.00 97.32           C  
ATOM   4415  HA  GLU B 133      -5.213 -22.921 -12.547  1.00 97.32           H  
ATOM   4416  C   GLU B 133      -7.245 -22.420 -12.165  1.00 97.32           C  
ATOM   4417  CB  GLU B 133      -5.745 -23.733 -10.622  1.00 97.32           C  
ATOM   4418  HB2 GLU B 133      -6.405 -24.542 -10.936  1.00 97.32           H  
ATOM   4419  HB3 GLU B 133      -6.116 -23.365  -9.666  1.00 97.32           H  
ATOM   4420  O   GLU B 133      -7.631 -22.908 -13.229  1.00 97.32           O  
ATOM   4421  CG  GLU B 133      -4.330 -24.297 -10.445  1.00 97.32           C  
ATOM   4422  HG2 GLU B 133      -3.899 -24.470 -11.431  1.00 97.32           H  
ATOM   4423  HG3 GLU B 133      -3.708 -23.561  -9.935  1.00 97.32           H  
ATOM   4424  CD  GLU B 133      -4.315 -25.617  -9.663  1.00 97.32           C  
ATOM   4425  OE1 GLU B 133      -3.309 -26.350  -9.825  1.00 97.32           O  
ATOM   4426  OE2 GLU B 133      -5.304 -25.918  -8.958  1.00 97.32           O  
ATOM   4427  N   ARG B 134      -8.063 -21.665 -11.429  1.00 96.81           N  
ATOM   4428  H   ARG B 134      -7.691 -21.292 -10.566  1.00 96.81           H  
ATOM   4429  CA  ARG B 134      -9.464 -21.383 -11.818  1.00 96.81           C  
ATOM   4430  HA  ARG B 134      -9.840 -22.266 -12.335  1.00 96.81           H  
ATOM   4431  C   ARG B 134      -9.579 -20.287 -12.881  1.00 96.81           C  
ATOM   4432  CB  ARG B 134     -10.410 -21.163 -10.612  1.00 96.81           C  
ATOM   4433  HB2 ARG B 134     -11.164 -21.951 -10.619  1.00 96.81           H  
ATOM   4434  HB3 ARG B 134     -10.926 -20.210 -10.721  1.00 96.81           H  
ATOM   4435  O   ARG B 134     -10.609 -20.213 -13.541  1.00 96.81           O  
ATOM   4436  CG  ARG B 134      -9.694 -21.190  -9.260  1.00 96.81           C  
ATOM   4437  HG2 ARG B 134      -9.078 -20.291  -9.232  1.00 96.81           H  
ATOM   4438  HG3 ARG B 134      -9.099 -22.102  -9.206  1.00 96.81           H  
ATOM   4439  CD  ARG B 134     -10.532 -21.207  -7.995  1.00 96.81           C  
ATOM   4440  HD2 ARG B 134      -9.869 -21.109  -7.136  1.00 96.81           H  
ATOM   4441  HD3 ARG B 134     -11.032 -22.174  -7.929  1.00 96.81           H  
ATOM   4442  NE  ARG B 134     -11.490 -20.107  -7.999  1.00 96.81           N  
ATOM   4443  HE  ARG B 134     -11.117 -19.168  -8.003  1.00 96.81           H  
ATOM   4444  NH1 ARG B 134     -13.393 -21.303  -7.622  1.00 96.81           N  
ATOM   4445 HH11 ARG B 134     -12.862 -22.132  -7.397  1.00 96.81           H  
ATOM   4446 HH12 ARG B 134     -14.395 -21.407  -7.701  1.00 96.81           H  
ATOM   4447  NH2 ARG B 134     -13.561 -19.174  -8.142  1.00 96.81           N  
ATOM   4448 HH21 ARG B 134     -13.139 -18.261  -8.051  1.00 96.81           H  
ATOM   4449 HH22 ARG B 134     -14.554 -19.356  -8.153  1.00 96.81           H  
ATOM   4450  CZ  ARG B 134     -12.797 -20.196  -7.921  1.00 96.81           C  
ATOM   4451  N   ALA B 135      -8.533 -19.486 -13.087  1.00 98.06           N  
ATOM   4452  H   ALA B 135      -7.726 -19.582 -12.486  1.00 98.06           H  
ATOM   4453  CA  ALA B 135      -8.422 -18.571 -14.224  1.00 98.06           C  
ATOM   4454  HA  ALA B 135      -9.377 -18.068 -14.375  1.00 98.06           H  
ATOM   4455  C   ALA B 135      -8.076 -19.287 -15.541  1.00 98.06           C  
ATOM   4456  CB  ALA B 135      -7.361 -17.511 -13.902  1.00 98.06           C  
ATOM   4457  HB1 ALA B 135      -7.262 -16.829 -14.746  1.00 98.06           H  
ATOM   4458  HB2 ALA B 135      -6.389 -17.976 -13.741  1.00 98.06           H  
ATOM   4459  HB3 ALA B 135      -7.640 -16.949 -13.011  1.00 98.06           H  
ATOM   4460  O   ALA B 135      -8.178 -18.675 -16.601  1.00 98.06           O  
ATOM   4461  N   GLY B 136      -7.647 -20.555 -15.485  1.00 97.47           N  
ATOM   4462  H   GLY B 136      -7.575 -21.003 -14.583  1.00 97.47           H  
ATOM   4463  CA  GLY B 136      -7.085 -21.253 -16.641  1.00 97.47           C  
ATOM   4464  HA2 GLY B 136      -7.070 -22.322 -16.432  1.00 97.47           H  
ATOM   4465  HA3 GLY B 136      -7.708 -21.078 -17.519  1.00 97.47           H  
ATOM   4466  C   GLY B 136      -5.655 -20.810 -16.971  1.00 97.47           C  
ATOM   4467  O   GLY B 136      -5.217 -20.978 -18.102  1.00 97.47           O  
ATOM   4468  N   ILE B 137      -4.926 -20.250 -15.998  1.00 97.11           N  
ATOM   4469  H   ILE B 137      -5.323 -20.192 -15.071  1.00 97.11           H  
ATOM   4470  CA  ILE B 137      -3.541 -19.788 -16.158  1.00 97.11           C  
ATOM   4471  HA  ILE B 137      -3.259 -19.854 -17.209  1.00 97.11           H  
ATOM   4472  C   ILE B 137      -2.637 -20.699 -15.317  1.00 97.11           C  
ATOM   4473  CB  ILE B 137      -3.399 -18.305 -15.745  1.00 97.11           C  
ATOM   4474  HB  ILE B 137      -3.676 -18.214 -14.695  1.00 97.11           H  
ATOM   4475  O   ILE B 137      -2.794 -20.730 -14.095  1.00 97.11           O  
ATOM   4476  CG1 ILE B 137      -4.343 -17.402 -16.575  1.00 97.11           C  
ATOM   4477 HG12 ILE B 137      -4.032 -17.406 -17.620  1.00 97.11           H  
ATOM   4478 HG13 ILE B 137      -5.360 -17.792 -16.526  1.00 97.11           H  
ATOM   4479  CG2 ILE B 137      -1.934 -17.845 -15.906  1.00 97.11           C  
ATOM   4480 HG21 ILE B 137      -1.268 -18.454 -15.294  1.00 97.11           H  
ATOM   4481 HG22 ILE B 137      -1.632 -17.923 -16.951  1.00 97.11           H  
ATOM   4482 HG23 ILE B 137      -1.824 -16.812 -15.578  1.00 97.11           H  
ATOM   4483  CD1 ILE B 137      -4.408 -15.958 -16.067  1.00 97.11           C  
ATOM   4484 HD11 ILE B 137      -3.482 -15.428 -16.289  1.00 97.11           H  
ATOM   4485 HD12 ILE B 137      -5.236 -15.442 -16.554  1.00 97.11           H  
ATOM   4486 HD13 ILE B 137      -4.585 -15.962 -14.992  1.00 97.11           H  
ATOM   4487  N   PRO B 138      -1.668 -21.427 -15.905  1.00 95.51           N  
ATOM   4488  CA  PRO B 138      -0.751 -22.257 -15.136  1.00 95.51           C  
ATOM   4489  HA  PRO B 138      -1.331 -23.037 -14.642  1.00 95.51           H  
ATOM   4490  C   PRO B 138       0.029 -21.402 -14.135  1.00 95.51           C  
ATOM   4491  CB  PRO B 138       0.196 -22.914 -16.144  1.00 95.51           C  
ATOM   4492  HB2 PRO B 138       1.096 -22.316 -16.288  1.00 95.51           H  
ATOM   4493  HB3 PRO B 138       0.461 -23.929 -15.846  1.00 95.51           H  
ATOM   4494  O   PRO B 138       0.744 -20.489 -14.546  1.00 95.51           O  
ATOM   4495  CG  PRO B 138      -0.621 -22.898 -17.424  1.00 95.51           C  
ATOM   4496  HG2 PRO B 138       0.006 -22.930 -18.315  1.00 95.51           H  
ATOM   4497  HG3 PRO B 138      -1.295 -23.754 -17.390  1.00 95.51           H  
ATOM   4498  CD  PRO B 138      -1.408 -21.590 -17.322  1.00 95.51           C  
ATOM   4499  HD2 PRO B 138      -2.332 -21.651 -17.896  1.00 95.51           H  
ATOM   4500  HD3 PRO B 138      -0.800 -20.758 -17.678  1.00 95.51           H  
ATOM   4501  N   PRO B 139      -0.002 -21.710 -12.831  1.00 95.61           N  
ATOM   4502  CA  PRO B 139       0.709 -20.897 -11.847  1.00 95.61           C  
ATOM   4503  HA  PRO B 139       0.249 -19.909 -11.847  1.00 95.61           H  
ATOM   4504  C   PRO B 139       2.204 -20.732 -12.161  1.00 95.61           C  
ATOM   4505  CB  PRO B 139       0.446 -21.587 -10.507  1.00 95.61           C  
ATOM   4506  HB2 PRO B 139       0.391 -20.871  -9.687  1.00 95.61           H  
ATOM   4507  HB3 PRO B 139       1.208 -22.341 -10.311  1.00 95.61           H  
ATOM   4508  O   PRO B 139       2.776 -19.653 -12.034  1.00 95.61           O  
ATOM   4509  CG  PRO B 139      -0.904 -22.271 -10.719  1.00 95.61           C  
ATOM   4510  HG2 PRO B 139      -1.712 -21.561 -10.545  1.00 95.61           H  
ATOM   4511  HG3 PRO B 139      -1.034 -23.142 -10.076  1.00 95.61           H  
ATOM   4512  CD  PRO B 139      -0.887 -22.668 -12.187  1.00 95.61           C  
ATOM   4513  HD2 PRO B 139      -1.901 -22.618 -12.584  1.00 95.61           H  
ATOM   4514  HD3 PRO B 139      -0.489 -23.676 -12.298  1.00 95.61           H  
ATOM   4515  N   THR B 140       2.826 -21.788 -12.688  1.00 91.03           N  
ATOM   4516  H   THR B 140       2.292 -22.638 -12.807  1.00 91.03           H  
ATOM   4517  CA  THR B 140       4.245 -21.810 -13.057  1.00 91.03           C  
ATOM   4518  HA  THR B 140       4.812 -21.337 -12.256  1.00 91.03           H  
ATOM   4519  C   THR B 140       4.579 -21.034 -14.336  1.00 91.03           C  
ATOM   4520  CB  THR B 140       4.735 -23.260 -13.195  1.00 91.03           C  
ATOM   4521  HB  THR B 140       5.786 -23.259 -13.485  1.00 91.03           H  
ATOM   4522  O   THR B 140       5.760 -20.833 -14.610  1.00 91.03           O  
ATOM   4523  CG2 THR B 140       4.596 -24.035 -11.883  1.00 91.03           C  
ATOM   4524 HG21 THR B 140       3.553 -24.084 -11.571  1.00 91.03           H  
ATOM   4525 HG22 THR B 140       5.174 -23.539 -11.103  1.00 91.03           H  
ATOM   4526 HG23 THR B 140       4.978 -25.047 -12.017  1.00 91.03           H  
ATOM   4527  OG1 THR B 140       3.987 -23.958 -14.172  1.00 91.03           O  
ATOM   4528  HG1 THR B 140       4.117 -23.513 -15.013  1.00 91.03           H  
ATOM   4529  N   SER B 141       3.594 -20.616 -15.144  1.00 93.30           N  
ATOM   4530  H   SER B 141       2.630 -20.719 -14.858  1.00 93.30           H  
ATOM   4531  CA  SER B 141       3.851 -19.838 -16.368  1.00 93.30           C  
ATOM   4532  HA  SER B 141       4.781 -20.196 -16.810  1.00 93.30           H  
ATOM   4533  C   SER B 141       4.051 -18.347 -16.105  1.00 93.30           C  
ATOM   4534  CB  SER B 141       2.758 -20.046 -17.424  1.00 93.30           C  
ATOM   4535  HB2 SER B 141       3.090 -19.616 -18.369  1.00 93.30           H  
ATOM   4536  HB3 SER B 141       2.604 -21.115 -17.574  1.00 93.30           H  
ATOM   4537  O   SER B 141       4.500 -17.636 -16.999  1.00 93.30           O  
ATOM   4538  OG  SER B 141       1.534 -19.447 -17.061  1.00 93.30           O  
ATOM   4539  HG  SER B 141       1.588 -18.493 -17.153  1.00 93.30           H  
ATOM   4540  N   LEU B 142       3.743 -17.863 -14.897  1.00 95.43           N  
ATOM   4541  H   LEU B 142       3.347 -18.490 -14.212  1.00 95.43           H  
ATOM   4542  CA  LEU B 142       3.896 -16.453 -14.522  1.00 95.43           C  
ATOM   4543  HA  LEU B 142       3.763 -15.844 -15.416  1.00 95.43           H  
ATOM   4544  C   LEU B 142       5.303 -16.087 -14.016  1.00 95.43           C  
ATOM   4545  CB  LEU B 142       2.800 -16.068 -13.517  1.00 95.43           C  
ATOM   4546  HB2 LEU B 142       3.002 -15.055 -13.170  1.00 95.43           H  
ATOM   4547  HB3 LEU B 142       2.859 -16.736 -12.658  1.00 95.43           H  
ATOM   4548  O   LEU B 142       5.532 -14.943 -13.617  1.00 95.43           O  
ATOM   4549  CG  LEU B 142       1.366 -16.076 -14.069  1.00 95.43           C  
ATOM   4550  HG  LEU B 142       1.088 -17.085 -14.374  1.00 95.43           H  
ATOM   4551  CD1 LEU B 142       0.428 -15.613 -12.960  1.00 95.43           C  
ATOM   4552 HD11 LEU B 142      -0.595 -15.605 -13.335  1.00 95.43           H  
ATOM   4553 HD12 LEU B 142       0.503 -16.292 -12.111  1.00 95.43           H  
ATOM   4554 HD13 LEU B 142       0.695 -14.606 -12.637  1.00 95.43           H  
ATOM   4555  CD2 LEU B 142       1.179 -15.119 -15.250  1.00 95.43           C  
ATOM   4556 HD21 LEU B 142       1.508 -14.116 -14.977  1.00 95.43           H  
ATOM   4557 HD22 LEU B 142       1.743 -15.469 -16.115  1.00 95.43           H  
ATOM   4558 HD23 LEU B 142       0.126 -15.081 -15.530  1.00 95.43           H  
ATOM   4559  N   GLN B 143       6.255 -17.019 -14.071  1.00 90.64           N  
ATOM   4560  H   GLN B 143       5.998 -17.932 -14.419  1.00 90.64           H  
ATOM   4561  CA  GLN B 143       7.663 -16.773 -13.754  1.00 90.64           C  
ATOM   4562  HA  GLN B 143       7.747 -16.550 -12.690  1.00 90.64           H  
ATOM   4563  C   GLN B 143       8.221 -15.580 -14.550  1.00 90.64           C  
ATOM   4564  CB  GLN B 143       8.471 -18.043 -14.059  1.00 90.64           C  
ATOM   4565  HB2 GLN B 143       9.525 -17.789 -14.173  1.00 90.64           H  
ATOM   4566  HB3 GLN B 143       8.138 -18.442 -15.016  1.00 90.64           H  
ATOM   4567  O   GLN B 143       8.079 -15.506 -15.770  1.00 90.64           O  
ATOM   4568  CG  GLN B 143       8.302 -19.134 -12.984  1.00 90.64           C  
ATOM   4569  HG2 GLN B 143       7.308 -19.070 -12.541  1.00 90.64           H  
ATOM   4570  HG3 GLN B 143       8.377 -20.108 -13.468  1.00 90.64           H  
ATOM   4571  CD  GLN B 143       9.359 -19.102 -11.879  1.00 90.64           C  
ATOM   4572  NE2 GLN B 143       9.076 -19.672 -10.730  1.00 90.64           N  
ATOM   4573 HE21 GLN B 143       9.766 -19.581  -9.998  1.00 90.64           H  
ATOM   4574 HE22 GLN B 143       8.128 -19.954 -10.526  1.00 90.64           H  
ATOM   4575  OE1 GLN B 143      10.466 -18.608 -12.031  1.00 90.64           O  
ATOM   4576  N   ALA B 144       8.877 -14.654 -13.851  1.00 92.29           N  
ATOM   4577  H   ALA B 144       8.883 -14.762 -12.847  1.00 92.29           H  
ATOM   4578  CA  ALA B 144       9.427 -13.401 -14.365  1.00 92.29           C  
ATOM   4579  HA  ALA B 144       9.785 -12.857 -13.491  1.00 92.29           H  
ATOM   4580  C   ALA B 144       8.408 -12.451 -15.032  1.00 92.29           C  
ATOM   4581  CB  ALA B 144      10.668 -13.696 -15.218  1.00 92.29           C  
ATOM   4582  HB1 ALA B 144      10.378 -14.206 -16.137  1.00 92.29           H  
ATOM   4583  HB2 ALA B 144      11.164 -12.757 -15.466  1.00 92.29           H  
ATOM   4584  HB3 ALA B 144      11.360 -14.319 -14.652  1.00 92.29           H  
ATOM   4585  O   ALA B 144       8.803 -11.509 -15.726  1.00 92.29           O  
ATOM   4586  N   SER B 145       7.103 -12.670 -14.834  1.00 95.86           N  
ATOM   4587  H   SER B 145       6.827 -13.455 -14.262  1.00 95.86           H  
ATOM   4588  CA  SER B 145       6.062 -11.770 -15.341  1.00 95.86           C  
ATOM   4589  HA  SER B 145       6.382 -11.429 -16.326  1.00 95.86           H  
ATOM   4590  C   SER B 145       5.886 -10.551 -14.425  1.00 95.86           C  
ATOM   4591  CB  SER B 145       4.728 -12.501 -15.536  1.00 95.86           C  
ATOM   4592  HB2 SER B 145       4.052 -11.859 -16.102  1.00 95.86           H  
ATOM   4593  HB3 SER B 145       4.889 -13.418 -16.102  1.00 95.86           H  
ATOM   4594  O   SER B 145       6.023 -10.679 -13.203  1.00 95.86           O  
ATOM   4595  OG  SER B 145       4.124 -12.805 -14.296  1.00 95.86           O  
ATOM   4596  HG  SER B 145       4.610 -13.542 -13.917  1.00 95.86           H  
ATOM   4597  N   PRO B 146       5.530  -9.368 -14.963  1.00 98.01           N  
ATOM   4598  CA  PRO B 146       5.173  -8.205 -14.157  1.00 98.01           C  
ATOM   4599  HA  PRO B 146       5.857  -8.101 -13.314  1.00 98.01           H  
ATOM   4600  C   PRO B 146       3.750  -8.381 -13.608  1.00 98.01           C  
ATOM   4601  CB  PRO B 146       5.355  -7.006 -15.092  1.00 98.01           C  
ATOM   4602  HB2 PRO B 146       4.725  -6.159 -14.822  1.00 98.01           H  
ATOM   4603  HB3 PRO B 146       6.403  -6.707 -15.088  1.00 98.01           H  
ATOM   4604  O   PRO B 146       2.810  -7.709 -14.039  1.00 98.01           O  
ATOM   4605  CG  PRO B 146       4.999  -7.580 -16.463  1.00 98.01           C  
ATOM   4606  HG2 PRO B 146       3.921  -7.522 -16.610  1.00 98.01           H  
ATOM   4607  HG3 PRO B 146       5.516  -7.050 -17.263  1.00 98.01           H  
ATOM   4608  CD  PRO B 146       5.440  -9.044 -16.381  1.00 98.01           C  
ATOM   4609  HD2 PRO B 146       6.424  -9.155 -16.838  1.00 98.01           H  
ATOM   4610  HD3 PRO B 146       4.715  -9.682 -16.886  1.00 98.01           H  
ATOM   4611  N   THR B 147       3.585  -9.347 -12.707  1.00 98.84           N  
ATOM   4612  H   THR B 147       4.393  -9.902 -12.462  1.00 98.84           H  
ATOM   4613  CA  THR B 147       2.340  -9.607 -11.983  1.00 98.84           C  
ATOM   4614  HA  THR B 147       1.526  -9.105 -12.505  1.00 98.84           H  
ATOM   4615  C   THR B 147       2.466  -9.040 -10.575  1.00 98.84           C  
ATOM   4616  CB  THR B 147       1.994 -11.100 -11.954  1.00 98.84           C  
ATOM   4617  HB  THR B 147       2.808 -11.646 -11.477  1.00 98.84           H  
ATOM   4618  O   THR B 147       3.324  -9.484  -9.814  1.00 98.84           O  
ATOM   4619  CG2 THR B 147       0.686 -11.386 -11.211  1.00 98.84           C  
ATOM   4620 HG21 THR B 147       0.470 -12.454 -11.259  1.00 98.84           H  
ATOM   4621 HG22 THR B 147       0.772 -11.100 -10.163  1.00 98.84           H  
ATOM   4622 HG23 THR B 147      -0.136 -10.834 -11.666  1.00 98.84           H  
ATOM   4623  OG1 THR B 147       1.827 -11.571 -13.272  1.00 98.84           O  
ATOM   4624  HG1 THR B 147       2.652 -11.963 -13.566  1.00 98.84           H  
ATOM   4625  N   GLY B 148       1.659  -8.033 -10.241  1.00 98.86           N  
ATOM   4626  H   GLY B 148       0.955  -7.743 -10.905  1.00 98.86           H  
ATOM   4627  CA  GLY B 148       1.669  -7.411  -8.915  1.00 98.86           C  
ATOM   4628  HA2 GLY B 148       2.699  -7.278  -8.586  1.00 98.86           H  
ATOM   4629  HA3 GLY B 148       1.201  -6.428  -8.965  1.00 98.86           H  
ATOM   4630  C   GLY B 148       0.933  -8.255  -7.873  1.00 98.86           C  
ATOM   4631  O   GLY B 148      -0.013  -8.966  -8.205  1.00 98.86           O  
ATOM   4632  N   VAL B 149       1.339  -8.159  -6.610  1.00 98.92           N  
ATOM   4633  H   VAL B 149       2.100  -7.526  -6.410  1.00 98.92           H  
ATOM   4634  CA  VAL B 149       0.728  -8.848  -5.468  1.00 98.92           C  
ATOM   4635  HA  VAL B 149      -0.203  -9.319  -5.782  1.00 98.92           H  
ATOM   4636  C   VAL B 149       0.406  -7.820  -4.386  1.00 98.92           C  
ATOM   4637  CB  VAL B 149       1.654  -9.951  -4.914  1.00 98.92           C  
ATOM   4638  HB  VAL B 149       2.553  -9.498  -4.495  1.00 98.92           H  
ATOM   4639  O   VAL B 149       1.308  -7.252  -3.778  1.00 98.92           O  
ATOM   4640  CG1 VAL B 149       0.945 -10.734  -3.807  1.00 98.92           C  
ATOM   4641 HG11 VAL B 149       0.066 -11.244  -4.203  1.00 98.92           H  
ATOM   4642 HG12 VAL B 149       0.649 -10.059  -3.004  1.00 98.92           H  
ATOM   4643 HG13 VAL B 149       1.639 -11.465  -3.393  1.00 98.92           H  
ATOM   4644  CG2 VAL B 149       2.091 -10.958  -5.983  1.00 98.92           C  
ATOM   4645 HG21 VAL B 149       2.692 -10.463  -6.745  1.00 98.92           H  
ATOM   4646 HG22 VAL B 149       1.219 -11.411  -6.454  1.00 98.92           H  
ATOM   4647 HG23 VAL B 149       2.701 -11.737  -5.524  1.00 98.92           H  
ATOM   4648  N   PHE B 150      -0.879  -7.598  -4.123  1.00 98.90           N  
ATOM   4649  H   PHE B 150      -1.566  -8.084  -4.681  1.00 98.90           H  
ATOM   4650  CA  PHE B 150      -1.381  -6.619  -3.160  1.00 98.90           C  
ATOM   4651  HA  PHE B 150      -0.545  -6.129  -2.663  1.00 98.90           H  
ATOM   4652  C   PHE B 150      -2.228  -7.331  -2.101  1.00 98.90           C  
ATOM   4653  CB  PHE B 150      -2.174  -5.530  -3.899  1.00 98.90           C  
ATOM   4654  HB2 PHE B 150      -2.560  -4.823  -3.164  1.00 98.90           H  
ATOM   4655  HB3 PHE B 150      -3.032  -5.984  -4.395  1.00 98.90           H  
ATOM   4656  O   PHE B 150      -3.340  -7.783  -2.385  1.00 98.90           O  
ATOM   4657  CG  PHE B 150      -1.368  -4.762  -4.931  1.00 98.90           C  
ATOM   4658  CD1 PHE B 150      -0.733  -3.555  -4.580  1.00 98.90           C  
ATOM   4659  HD1 PHE B 150      -0.817  -3.174  -3.573  1.00 98.90           H  
ATOM   4660  CD2 PHE B 150      -1.243  -5.260  -6.243  1.00 98.90           C  
ATOM   4661  HD2 PHE B 150      -1.722  -6.190  -6.513  1.00 98.90           H  
ATOM   4662  CE1 PHE B 150       0.020  -2.852  -5.537  1.00 98.90           C  
ATOM   4663  HE1 PHE B 150       0.513  -1.929  -5.268  1.00 98.90           H  
ATOM   4664  CE2 PHE B 150      -0.488  -4.558  -7.198  1.00 98.90           C  
ATOM   4665  HE2 PHE B 150      -0.390  -4.943  -8.202  1.00 98.90           H  
ATOM   4666  CZ  PHE B 150       0.149  -3.357  -6.843  1.00 98.90           C  
ATOM   4667  HZ  PHE B 150       0.747  -2.829  -7.571  1.00 98.90           H  
ATOM   4668  N   VAL B 151      -1.714  -7.447  -0.874  1.00 98.79           N  
ATOM   4669  H   VAL B 151      -0.816  -7.025  -0.687  1.00 98.79           H  
ATOM   4670  CA  VAL B 151      -2.379  -8.215   0.194  1.00 98.79           C  
ATOM   4671  HA  VAL B 151      -3.303  -8.640  -0.197  1.00 98.79           H  
ATOM   4672  C   VAL B 151      -2.760  -7.302   1.353  1.00 98.79           C  
ATOM   4673  CB  VAL B 151      -1.533  -9.410   0.679  1.00 98.79           C  
ATOM   4674  HB  VAL B 151      -0.675  -9.049   1.247  1.00 98.79           H  
ATOM   4675  O   VAL B 151      -1.900  -6.715   2.006  1.00 98.79           O  
ATOM   4676  CG1 VAL B 151      -2.373 -10.338   1.565  1.00 98.79           C  
ATOM   4677 HG11 VAL B 151      -2.823  -9.784   2.388  1.00 98.79           H  
ATOM   4678 HG12 VAL B 151      -3.167 -10.790   0.971  1.00 98.79           H  
ATOM   4679 HG13 VAL B 151      -1.743 -11.126   1.977  1.00 98.79           H  
ATOM   4680  CG2 VAL B 151      -1.024 -10.267  -0.486  1.00 98.79           C  
ATOM   4681 HG21 VAL B 151      -0.331  -9.679  -1.088  1.00 98.79           H  
ATOM   4682 HG22 VAL B 151      -1.856 -10.594  -1.109  1.00 98.79           H  
ATOM   4683 HG23 VAL B 151      -0.491 -11.138  -0.104  1.00 98.79           H  
ATOM   4684  N   GLY B 152      -4.062  -7.208   1.619  1.00 98.83           N  
ATOM   4685  H   GLY B 152      -4.714  -7.649   0.985  1.00 98.83           H  
ATOM   4686  CA  GLY B 152      -4.609  -6.569   2.806  1.00 98.83           C  
ATOM   4687  HA2 GLY B 152      -4.104  -5.616   2.966  1.00 98.83           H  
ATOM   4688  HA3 GLY B 152      -5.673  -6.385   2.656  1.00 98.83           H  
ATOM   4689  C   GLY B 152      -4.440  -7.440   4.046  1.00 98.83           C  
ATOM   4690  O   GLY B 152      -4.997  -8.537   4.109  1.00 98.83           O  
ATOM   4691  N   LEU B 153      -3.698  -6.944   5.030  1.00 98.00           N  
ATOM   4692  H   LEU B 153      -3.287  -6.029   4.909  1.00 98.00           H  
ATOM   4693  CA  LEU B 153      -3.356  -7.660   6.258  1.00 98.00           C  
ATOM   4694  HA  LEU B 153      -3.976  -8.550   6.358  1.00 98.00           H  
ATOM   4695  C   LEU B 153      -3.621  -6.794   7.485  1.00 98.00           C  
ATOM   4696  CB  LEU B 153      -1.875  -8.082   6.187  1.00 98.00           C  
ATOM   4697  HB2 LEU B 153      -1.293  -7.236   5.821  1.00 98.00           H  
ATOM   4698  HB3 LEU B 153      -1.505  -8.328   7.183  1.00 98.00           H  
ATOM   4699  O   LEU B 153      -3.736  -5.573   7.389  1.00 98.00           O  
ATOM   4700  CG  LEU B 153      -1.678  -9.296   5.269  1.00 98.00           C  
ATOM   4701  HG  LEU B 153      -2.392  -9.251   4.447  1.00 98.00           H  
ATOM   4702  CD1 LEU B 153      -0.286  -9.313   4.659  1.00 98.00           C  
ATOM   4703 HD11 LEU B 153      -0.250 -10.133   3.942  1.00 98.00           H  
ATOM   4704 HD12 LEU B 153      -0.115  -8.382   4.119  1.00 98.00           H  
ATOM   4705 HD13 LEU B 153       0.472  -9.443   5.431  1.00 98.00           H  
ATOM   4706  CD2 LEU B 153      -1.890 -10.603   6.024  1.00 98.00           C  
ATOM   4707 HD21 LEU B 153      -2.869 -10.593   6.503  1.00 98.00           H  
ATOM   4708 HD22 LEU B 153      -1.133 -10.721   6.799  1.00 98.00           H  
ATOM   4709 HD23 LEU B 153      -1.824 -11.444   5.334  1.00 98.00           H  
ATOM   4710  N   ILE B 154      -3.697  -7.461   8.632  1.00 96.85           N  
ATOM   4711  H   ILE B 154      -3.632  -8.468   8.595  1.00 96.85           H  
ATOM   4712  CA  ILE B 154      -3.536  -6.870   9.961  1.00 96.85           C  
ATOM   4713  HA  ILE B 154      -3.180  -5.845   9.863  1.00 96.85           H  
ATOM   4714  C   ILE B 154      -2.488  -7.741  10.660  1.00 96.85           C  
ATOM   4715  CB  ILE B 154      -4.868  -6.846  10.744  1.00 96.85           C  
ATOM   4716  HB  ILE B 154      -5.235  -7.868  10.841  1.00 96.85           H  
ATOM   4717  O   ILE B 154      -2.632  -8.968  10.613  1.00 96.85           O  
ATOM   4718  CG1 ILE B 154      -5.915  -6.019   9.977  1.00 96.85           C  
ATOM   4719 HG12 ILE B 154      -6.006  -6.434   8.973  1.00 96.85           H  
ATOM   4720 HG13 ILE B 154      -5.562  -4.992   9.887  1.00 96.85           H  
ATOM   4721  CG2 ILE B 154      -4.664  -6.259  12.151  1.00 96.85           C  
ATOM   4722 HG21 ILE B 154      -4.321  -5.227  12.075  1.00 96.85           H  
ATOM   4723 HG22 ILE B 154      -5.593  -6.288  12.721  1.00 96.85           H  
ATOM   4724 HG23 ILE B 154      -3.928  -6.835  12.712  1.00 96.85           H  
ATOM   4725  CD1 ILE B 154      -7.320  -6.036  10.587  1.00 96.85           C  
ATOM   4726 HD11 ILE B 154      -8.022  -5.590   9.883  1.00 96.85           H  
ATOM   4727 HD12 ILE B 154      -7.341  -5.461  11.513  1.00 96.85           H  
ATOM   4728 HD13 ILE B 154      -7.621  -7.064  10.787  1.00 96.85           H  
ATOM   4729  N   PRO B 155      -1.436  -7.175  11.273  1.00 96.81           N  
ATOM   4730  CA  PRO B 155      -0.474  -7.964  12.032  1.00 96.81           C  
ATOM   4731  HA  PRO B 155       0.026  -8.656  11.354  1.00 96.81           H  
ATOM   4732  C   PRO B 155      -1.174  -8.743  13.149  1.00 96.81           C  
ATOM   4733  CB  PRO B 155       0.551  -6.970  12.585  1.00 96.81           C  
ATOM   4734  HB2 PRO B 155       1.559  -7.385  12.573  1.00 96.81           H  
ATOM   4735  HB3 PRO B 155       0.279  -6.665  13.595  1.00 96.81           H  
ATOM   4736  O   PRO B 155      -1.948  -8.176  13.918  1.00 96.81           O  
ATOM   4737  CG  PRO B 155       0.426  -5.768  11.652  1.00 96.81           C  
ATOM   4738  HG2 PRO B 155       0.703  -4.844  12.159  1.00 96.81           H  
ATOM   4739  HG3 PRO B 155       1.043  -5.924  10.767  1.00 96.81           H  
ATOM   4740  CD  PRO B 155      -1.044  -5.776  11.247  1.00 96.81           C  
ATOM   4741  HD2 PRO B 155      -1.147  -5.346  10.250  1.00 96.81           H  
ATOM   4742  HD3 PRO B 155      -1.636  -5.214  11.969  1.00 96.81           H  
ATOM   4743  N   GLN B 156      -0.903 -10.043  13.228  1.00 95.02           N  
ATOM   4744  H   GLN B 156      -0.234 -10.446  12.588  1.00 95.02           H  
ATOM   4745  CA  GLN B 156      -1.418 -10.925  14.272  1.00 95.02           C  
ATOM   4746  HA  GLN B 156      -1.960 -10.348  15.020  1.00 95.02           H  
ATOM   4747  C   GLN B 156      -0.239 -11.604  14.950  1.00 95.02           C  
ATOM   4748  CB  GLN B 156      -2.360 -11.990  13.690  1.00 95.02           C  
ATOM   4749  HB2 GLN B 156      -2.724 -12.618  14.503  1.00 95.02           H  
ATOM   4750  HB3 GLN B 156      -1.801 -12.621  12.999  1.00 95.02           H  
ATOM   4751  O   GLN B 156       0.688 -12.059  14.283  1.00 95.02           O  
ATOM   4752  CG  GLN B 156      -3.554 -11.397  12.939  1.00 95.02           C  
ATOM   4753  HG2 GLN B 156      -3.191 -10.772  12.124  1.00 95.02           H  
ATOM   4754  HG3 GLN B 156      -4.125 -12.201  12.474  1.00 95.02           H  
ATOM   4755  CD  GLN B 156      -4.504 -10.595  13.810  1.00 95.02           C  
ATOM   4756  NE2 GLN B 156      -5.186  -9.644  13.219  1.00 95.02           N  
ATOM   4757 HE21 GLN B 156      -4.946  -9.388  12.272  1.00 95.02           H  
ATOM   4758 HE22 GLN B 156      -5.742  -9.057  13.824  1.00 95.02           H  
ATOM   4759  OE1 GLN B 156      -4.675 -10.826  14.999  1.00 95.02           O  
ATOM   4760  N   GLU B 157      -0.275 -11.710  16.272  1.00 93.59           N  
ATOM   4761  H   GLU B 157      -1.048 -11.317  16.790  1.00 93.59           H  
ATOM   4762  CA  GLU B 157       0.744 -12.476  16.977  1.00 93.59           C  
ATOM   4763  HA  GLU B 157       1.733 -12.173  16.633  1.00 93.59           H  
ATOM   4764  C   GLU B 157       0.565 -13.974  16.715  1.00 93.59           C  
ATOM   4765  CB  GLU B 157       0.664 -12.231  18.476  1.00 93.59           C  
ATOM   4766  HB2 GLU B 157      -0.351 -12.433  18.820  1.00 93.59           H  
ATOM   4767  HB3 GLU B 157       1.339 -12.950  18.939  1.00 93.59           H  
ATOM   4768  O   GLU B 157      -0.457 -14.554  17.094  1.00 93.59           O  
ATOM   4769  CG  GLU B 157       1.080 -10.822  18.913  1.00 93.59           C  
ATOM   4770  HG2 GLU B 157       0.382 -10.095  18.497  1.00 93.59           H  
ATOM   4771  HG3 GLU B 157       2.080 -10.611  18.535  1.00 93.59           H  
ATOM   4772  CD  GLU B 157       1.078 -10.724  20.443  1.00 93.59           C  
ATOM   4773  OE1 GLU B 157       1.247  -9.610  20.978  1.00 93.59           O  
ATOM   4774  OE2 GLU B 157       0.874 -11.778  21.095  1.00 93.59           O  
ATOM   4775  N   TYR B 158       1.581 -14.608  16.129  1.00 94.40           N  
ATOM   4776  H   TYR B 158       2.371 -14.062  15.815  1.00 94.40           H  
ATOM   4777  CA  TYR B 158       1.649 -16.052  15.917  1.00 94.40           C  
ATOM   4778  HA  TYR B 158       0.786 -16.523  16.387  1.00 94.40           H  
ATOM   4779  C   TYR B 158       2.912 -16.634  16.555  1.00 94.40           C  
ATOM   4780  CB  TYR B 158       1.604 -16.366  14.415  1.00 94.40           C  
ATOM   4781  HB2 TYR B 158       2.406 -15.816  13.922  1.00 94.40           H  
ATOM   4782  HB3 TYR B 158       0.666 -15.999  13.998  1.00 94.40           H  
ATOM   4783  O   TYR B 158       4.023 -16.208  16.254  1.00 94.40           O  
ATOM   4784  CG  TYR B 158       1.747 -17.845  14.093  1.00 94.40           C  
ATOM   4785  CD1 TYR B 158       2.820 -18.300  13.307  1.00 94.40           C  
ATOM   4786  HD1 TYR B 158       3.557 -17.606  12.929  1.00 94.40           H  
ATOM   4787  CD2 TYR B 158       0.835 -18.785  14.611  1.00 94.40           C  
ATOM   4788  HD2 TYR B 158       0.041 -18.452  15.263  1.00 94.40           H  
ATOM   4789  CE1 TYR B 158       2.960 -19.666  13.015  1.00 94.40           C  
ATOM   4790  HE1 TYR B 158       3.784 -20.000  12.403  1.00 94.40           H  
ATOM   4791  CE2 TYR B 158       0.956 -20.154  14.305  1.00 94.40           C  
ATOM   4792  HE2 TYR B 158       0.257 -20.873  14.705  1.00 94.40           H  
ATOM   4793  OH  TYR B 158       2.183 -21.918  13.225  1.00 94.40           O  
ATOM   4794  HH  TYR B 158       3.113 -22.066  13.037  1.00 94.40           H  
ATOM   4795  CZ  TYR B 158       2.023 -20.596  13.499  1.00 94.40           C  
ATOM   4796  N   GLY B 159       2.743 -17.646  17.410  1.00 90.98           N  
ATOM   4797  H   GLY B 159       1.801 -17.932  17.638  1.00 90.98           H  
ATOM   4798  CA  GLY B 159       3.860 -18.331  18.059  1.00 90.98           C  
ATOM   4799  HA2 GLY B 159       4.606 -18.547  17.295  1.00 90.98           H  
ATOM   4800  HA3 GLY B 159       3.514 -19.278  18.475  1.00 90.98           H  
ATOM   4801  C   GLY B 159       4.528 -17.522  19.186  1.00 90.98           C  
ATOM   4802  O   GLY B 159       3.893 -16.640  19.775  1.00 90.98           O  
ATOM   4803  N   PRO B 160       5.786 -17.855  19.542  1.00 90.31           N  
ATOM   4804  CA  PRO B 160       6.587 -17.144  20.546  1.00 90.31           C  
ATOM   4805  HA  PRO B 160       6.067 -17.171  21.504  1.00 90.31           H  
ATOM   4806  C   PRO B 160       6.862 -15.689  20.155  1.00 90.31           C  
ATOM   4807  CB  PRO B 160       7.908 -17.916  20.664  1.00 90.31           C  
ATOM   4808  HB2 PRO B 160       8.221 -18.014  21.704  1.00 90.31           H  
ATOM   4809  HB3 PRO B 160       8.688 -17.422  20.085  1.00 90.31           H  
ATOM   4810  O   PRO B 160       6.607 -15.299  19.020  1.00 90.31           O  
ATOM   4811  CG  PRO B 160       7.614 -19.276  20.039  1.00 90.31           C  
ATOM   4812  HG2 PRO B 160       7.190 -19.939  20.794  1.00 90.31           H  
ATOM   4813  HG3 PRO B 160       8.504 -19.719  19.593  1.00 90.31           H  
ATOM   4814  CD  PRO B 160       6.555 -18.958  18.993  1.00 90.31           C  
ATOM   4815  HD2 PRO B 160       7.040 -18.632  18.073  1.00 90.31           H  
ATOM   4816  HD3 PRO B 160       5.939 -19.838  18.808  1.00 90.31           H  
ATOM   4817  N   ARG B 161       7.387 -14.878  21.081  1.00 92.49           N  
ATOM   4818  H   ARG B 161       7.644 -15.240  21.988  1.00 92.49           H  
ATOM   4819  CA  ARG B 161       7.899 -13.556  20.699  1.00 92.49           C  
ATOM   4820  HA  ARG B 161       7.201 -13.093  20.001  1.00 92.49           H  
ATOM   4821  C   ARG B 161       9.220 -13.714  19.955  1.00 92.49           C  
ATOM   4822  CB  ARG B 161       8.039 -12.622  21.907  1.00 92.49           C  
ATOM   4823  HB2 ARG B 161       8.727 -13.030  22.647  1.00 92.49           H  
ATOM   4824  HB3 ARG B 161       8.478 -11.688  21.555  1.00 92.49           H  
ATOM   4825  O   ARG B 161       9.947 -14.682  20.185  1.00 92.49           O  
ATOM   4826  CG  ARG B 161       6.697 -12.322  22.582  1.00 92.49           C  
ATOM   4827  HG2 ARG B 161       5.987 -11.953  21.842  1.00 92.49           H  
ATOM   4828  HG3 ARG B 161       6.293 -13.226  23.038  1.00 92.49           H  
ATOM   4829  CD  ARG B 161       6.907 -11.275  23.671  1.00 92.49           C  
ATOM   4830  HD2 ARG B 161       7.574 -10.495  23.305  1.00 92.49           H  
ATOM   4831  HD3 ARG B 161       7.405 -11.758  24.511  1.00 92.49           H  
ATOM   4832  NE  ARG B 161       5.631 -10.700  24.129  1.00 92.49           N  
ATOM   4833  HE  ARG B 161       5.050 -11.287  24.710  1.00 92.49           H  
ATOM   4834  NH1 ARG B 161       5.928  -8.569  23.310  1.00 92.49           N  
ATOM   4835 HH11 ARG B 161       5.569  -7.627  23.244  1.00 92.49           H  
ATOM   4836 HH12 ARG B 161       6.510  -8.946  22.576  1.00 92.49           H  
ATOM   4837  NH2 ARG B 161       4.217  -9.014  24.620  1.00 92.49           N  
ATOM   4838 HH21 ARG B 161       3.581  -9.662  25.063  1.00 92.49           H  
ATOM   4839 HH22 ARG B 161       4.001  -8.030  24.546  1.00 92.49           H  
ATOM   4840  CZ  ARG B 161       5.270  -9.440  24.008  1.00 92.49           C  
ATOM   4841  N   LEU B 162       9.590 -12.740  19.121  1.00 90.28           N  
ATOM   4842  H   LEU B 162       8.921 -12.005  18.941  1.00 90.28           H  
ATOM   4843  CA  LEU B 162      10.849 -12.797  18.353  1.00 90.28           C  
ATOM   4844  HA  LEU B 162      10.833 -13.671  17.703  1.00 90.28           H  
ATOM   4845  C   LEU B 162      12.092 -12.961  19.252  1.00 90.28           C  
ATOM   4846  CB  LEU B 162      11.005 -11.542  17.474  1.00 90.28           C  
ATOM   4847  HB2 LEU B 162      12.061 -11.473  17.213  1.00 90.28           H  
ATOM   4848  HB3 LEU B 162      10.742 -10.651  18.045  1.00 90.28           H  
ATOM   4849  O   LEU B 162      13.058 -13.618  18.868  1.00 90.28           O  
ATOM   4850  CG  LEU B 162      10.228 -11.559  16.146  1.00 90.28           C  
ATOM   4851  HG  LEU B 162      10.389 -12.511  15.642  1.00 90.28           H  
ATOM   4852  CD1 LEU B 162       8.726 -11.337  16.332  1.00 90.28           C  
ATOM   4853 HD11 LEU B 162       8.278 -12.176  16.863  1.00 90.28           H  
ATOM   4854 HD12 LEU B 162       8.535 -10.418  16.886  1.00 90.28           H  
ATOM   4855 HD13 LEU B 162       8.239 -11.270  15.359  1.00 90.28           H  
ATOM   4856  CD2 LEU B 162      10.767 -10.441  15.250  1.00 90.28           C  
ATOM   4857 HD21 LEU B 162      10.228 -10.443  14.302  1.00 90.28           H  
ATOM   4858 HD22 LEU B 162      11.826 -10.608  15.049  1.00 90.28           H  
ATOM   4859 HD23 LEU B 162      10.628  -9.473  15.731  1.00 90.28           H  
ATOM   4860  N   ALA B 163      12.064 -12.397  20.465  1.00 89.05           N  
ATOM   4861  H   ALA B 163      11.223 -11.910  20.739  1.00 89.05           H  
ATOM   4862  CA  ALA B 163      13.161 -12.496  21.431  1.00 89.05           C  
ATOM   4863  HA  ALA B 163      14.101 -12.304  20.912  1.00 89.05           H  
ATOM   4864  C   ALA B 163      13.291 -13.882  22.089  1.00 89.05           C  
ATOM   4865  CB  ALA B 163      12.967 -11.407  22.495  1.00 89.05           C  
ATOM   4866  HB1 ALA B 163      12.054 -11.600  23.059  1.00 89.05           H  
ATOM   4867  HB2 ALA B 163      13.812 -11.418  23.182  1.00 89.05           H  
ATOM   4868  HB3 ALA B 163      12.903 -10.424  22.028  1.00 89.05           H  
ATOM   4869  O   ALA B 163      14.318 -14.181  22.684  1.00 89.05           O  
ATOM   4870  N   GLU B 164      12.273 -14.732  21.988  1.00 87.27           N  
ATOM   4871  H   GLU B 164      11.471 -14.461  21.437  1.00 87.27           H  
ATOM   4872  CA  GLU B 164      12.177 -16.021  22.684  1.00 87.27           C  
ATOM   4873  HA  GLU B 164      13.170 -16.304  23.031  1.00 87.27           H  
ATOM   4874  C   GLU B 164      11.749 -17.133  21.721  1.00 87.27           C  
ATOM   4875  CB  GLU B 164      11.303 -15.880  23.942  1.00 87.27           C  
ATOM   4876  HB2 GLU B 164      11.752 -15.101  24.558  1.00 87.27           H  
ATOM   4877  HB3 GLU B 164      11.320 -16.811  24.508  1.00 87.27           H  
ATOM   4878  O   GLU B 164      10.978 -18.031  22.062  1.00 87.27           O  
ATOM   4879  CG  GLU B 164       9.849 -15.503  23.621  1.00 87.27           C  
ATOM   4880  HG2 GLU B 164       9.858 -14.762  22.821  1.00 87.27           H  
ATOM   4881  HG3 GLU B 164       9.325 -16.379  23.238  1.00 87.27           H  
ATOM   4882  CD  GLU B 164       9.059 -14.930  24.804  1.00 87.27           C  
ATOM   4883  OE1 GLU B 164       7.870 -14.610  24.560  1.00 87.27           O  
ATOM   4884  OE2 GLU B 164       9.621 -14.804  25.915  1.00 87.27           O  
ATOM   4885  N   GLY B 165      12.272 -17.069  20.491  1.00 78.89           N  
ATOM   4886  H   GLY B 165      12.828 -16.259  20.255  1.00 78.89           H  
ATOM   4887  CA  GLY B 165      12.106 -18.120  19.495  1.00 78.89           C  
ATOM   4888  HA2 GLY B 165      12.750 -17.921  18.639  1.00 78.89           H  
ATOM   4889  HA3 GLY B 165      11.069 -18.137  19.160  1.00 78.89           H  
ATOM   4890  C   GLY B 165      12.487 -19.478  20.086  1.00 78.89           C  
ATOM   4891  O   GLY B 165      13.641 -19.709  20.440  1.00 78.89           O  
ATOM   4892  N   GLY B 166      11.497 -20.359  20.231  1.00 68.36           N  
ATOM   4893  H   GLY B 166      10.558 -20.051  20.027  1.00 68.36           H  
ATOM   4894  CA  GLY B 166      11.710 -21.721  20.707  1.00 68.36           C  
ATOM   4895  HA2 GLY B 166      12.238 -21.683  21.659  1.00 68.36           H  
ATOM   4896  HA3 GLY B 166      10.750 -22.213  20.859  1.00 68.36           H  
ATOM   4897  C   GLY B 166      12.536 -22.546  19.720  1.00 68.36           C  
ATOM   4898  O   GLY B 166      12.677 -22.211  18.540  1.00 68.36           O  
ATOM   4899  N   GLU B 167      13.064 -23.667  20.200  1.00 74.30           N  
ATOM   4900  H   GLU B 167      12.939 -23.891  21.177  1.00 74.30           H  
ATOM   4901  CA  GLU B 167      13.968 -24.501  19.418  1.00 74.30           C  
ATOM   4902  HA  GLU B 167      14.807 -23.864  19.136  1.00 74.30           H  
ATOM   4903  C   GLU B 167      13.303 -25.017  18.128  1.00 74.30           C  
ATOM   4904  CB  GLU B 167      14.516 -25.614  20.321  1.00 74.30           C  
ATOM   4905  HB2 GLU B 167      14.721 -25.149  21.285  1.00 74.30           H  
ATOM   4906  HB3 GLU B 167      13.765 -26.390  20.471  1.00 74.30           H  
ATOM   4907  O   GLU B 167      12.199 -25.562  18.133  1.00 74.30           O  
ATOM   4908  CG  GLU B 167      15.816 -26.231  19.779  1.00 74.30           C  
ATOM   4909  HG2 GLU B 167      15.560 -27.042  19.096  1.00 74.30           H  
ATOM   4910  HG3 GLU B 167      16.349 -25.477  19.200  1.00 74.30           H  
ATOM   4911  CD  GLU B 167      16.767 -26.745  20.878  1.00 74.30           C  
ATOM   4912  OE1 GLU B 167      17.870 -27.203  20.498  1.00 74.30           O  
ATOM   4913  OE2 GLU B 167      16.397 -26.724  22.074  1.00 74.30           O  
ATOM   4914  N   GLY B 168      13.980 -24.824  16.995  1.00 77.16           N  
ATOM   4915  H   GLY B 168      14.858 -24.329  17.062  1.00 77.16           H  
ATOM   4916  CA  GLY B 168      13.530 -25.286  15.680  1.00 77.16           C  
ATOM   4917  HA2 GLY B 168      14.395 -25.679  15.145  1.00 77.16           H  
ATOM   4918  HA3 GLY B 168      12.821 -26.103  15.813  1.00 77.16           H  
ATOM   4919  C   GLY B 168      12.854 -24.233  14.792  1.00 77.16           C  
ATOM   4920  O   GLY B 168      12.985 -24.357  13.572  1.00 77.16           O  
ATOM   4921  N   VAL B 169      12.218 -23.193  15.338  1.00 79.88           N  
ATOM   4922  H   VAL B 169      12.158 -23.138  16.345  1.00 79.88           H  
ATOM   4923  CA  VAL B 169      11.582 -22.107  14.544  1.00 79.88           C  
ATOM   4924  HA  VAL B 169      11.454 -22.450  13.518  1.00 79.88           H  
ATOM   4925  C   VAL B 169      12.439 -20.841  14.429  1.00 79.88           C  
ATOM   4926  CB  VAL B 169      10.172 -21.765  15.058  1.00 79.88           C  
ATOM   4927  HB  VAL B 169       9.796 -20.906  14.501  1.00 79.88           H  
ATOM   4928  O   VAL B 169      12.122 -19.937  13.662  1.00 79.88           O  
ATOM   4929  CG1 VAL B 169       9.216 -22.940  14.815  1.00 79.88           C  
ATOM   4930 HG11 VAL B 169       9.228 -23.213  13.760  1.00 79.88           H  
ATOM   4931 HG12 VAL B 169       8.202 -22.645  15.084  1.00 79.88           H  
ATOM   4932 HG13 VAL B 169       9.511 -23.801  15.416  1.00 79.88           H  
ATOM   4933  CG2 VAL B 169      10.145 -21.387  16.542  1.00 79.88           C  
ATOM   4934 HG21 VAL B 169      10.397 -22.246  17.163  1.00 79.88           H  
ATOM   4935 HG22 VAL B 169      10.852 -20.581  16.737  1.00 79.88           H  
ATOM   4936 HG23 VAL B 169       9.145 -21.043  16.808  1.00 79.88           H  
ATOM   4937  N   GLU B 170      13.550 -20.798  15.159  1.00 78.94           N
[truncated: 1,840,249 more chars]
