# Supplementary material for: Module-Based Polyketide Synthase Engineering for de Novo Polyketide Biosynthesis
Source: ACS Synth Biol. 2023 Oct 23;12(11):3148–55. doi: 10.1021/acssynbio.3c00282 (PMC10661043; doi:10.1021/acssynbio.3c00282)
Supplement: Supplementary file 2 — sb3c00282_si_002.zip [file sb3c00282_si_002.zip › Final_PKS_Structures/menzella_pdbs/eryM1_ACP_rapM2_KSAT_dimer.pdb]

ATOM      1  N   LEU A   1      10.833  50.672 -18.795  1.00 79.11           N  
ATOM      2  H   LEU A   1       9.917  50.377 -19.100  1.00 79.11           H  
ATOM      3  H2  LEU A   1      11.523  50.269 -19.413  1.00 79.11           H  
ATOM      4  H3  LEU A   1      10.887  51.679 -18.846  1.00 79.11           H  
ATOM      5  CA  LEU A   1      11.065  50.220 -17.403  1.00 79.11           C  
ATOM      6  HA  LEU A   1      10.294  50.661 -16.770  1.00 79.11           H  
ATOM      7  C   LEU A   1      12.374  50.779 -16.851  1.00 79.11           C  
ATOM      8  CB  LEU A   1      10.930  48.694 -17.264  1.00 79.11           C  
ATOM      9  HB2 LEU A   1      11.350  48.215 -18.148  1.00 79.11           H  
ATOM     10  HB3 LEU A   1      11.497  48.347 -16.401  1.00 79.11           H  
ATOM     11  O   LEU A   1      12.294  51.586 -15.939  1.00 79.11           O  
ATOM     12  CG  LEU A   1       9.448  48.290 -17.087  1.00 79.11           C  
ATOM     13  HG  LEU A   1       8.824  48.990 -17.642  1.00 79.11           H  
ATOM     14  CD1 LEU A   1       9.183  46.898 -17.645  1.00 79.11           C  
ATOM     15 HD11 LEU A   1       9.782  46.157 -17.115  1.00 79.11           H  
ATOM     16 HD12 LEU A   1       9.424  46.847 -18.707  1.00 79.11           H  
ATOM     17 HD13 LEU A   1       8.132  46.639 -17.519  1.00 79.11           H  
ATOM     18  CD2 LEU A   1       9.042  48.328 -15.614  1.00 79.11           C  
ATOM     19 HD21 LEU A   1       9.192  49.321 -15.190  1.00 79.11           H  
ATOM     20 HD22 LEU A   1       9.628  47.606 -15.045  1.00 79.11           H  
ATOM     21 HD23 LEU A   1       7.989  48.064 -15.513  1.00 79.11           H  
ATOM     22  N   ALA A   2      13.542  50.467 -17.430  1.00 73.88           N  
ATOM     23  H   ALA A   2      13.599  49.707 -18.093  1.00 73.88           H  
ATOM     24  CA  ALA A   2      14.837  51.000 -16.962  1.00 73.88           C  
ATOM     25  HA  ALA A   2      15.013  50.660 -15.942  1.00 73.88           H  
ATOM     26  C   ALA A   2      14.928  52.543 -16.950  1.00 73.88           C  
ATOM     27  CB  ALA A   2      15.939  50.409 -17.849  1.00 73.88           C  
ATOM     28  HB1 ALA A   2      15.823  50.730 -18.884  1.00 73.88           H  
ATOM     29  HB2 ALA A   2      15.924  49.320 -17.802  1.00 73.88           H  
ATOM     30  HB3 ALA A   2      16.912  50.741 -17.486  1.00 73.88           H  
ATOM     31  O   ALA A   2      15.526  53.127 -16.054  1.00 73.88           O  
ATOM     32  N   SER A   3      14.271  53.211 -17.904  1.00 77.37           N  
ATOM     33  H   SER A   3      13.841  52.685 -18.651  1.00 77.37           H  
ATOM     34  CA  SER A   3      14.244  54.677 -18.018  1.00 77.37           C  
ATOM     35  HA  SER A   3      15.262  55.051 -17.910  1.00 77.37           H  
ATOM     36  C   SER A   3      13.390  55.393 -16.965  1.00 77.37           C  
ATOM     37  CB  SER A   3      13.736  55.053 -19.414  1.00 77.37           C  
ATOM     38  HB2 SER A   3      14.381  54.592 -20.163  1.00 77.37           H  
ATOM     39  HB3 SER A   3      13.774  56.135 -19.542  1.00 77.37           H  
ATOM     40  O   SER A   3      13.381  56.622 -16.939  1.00 77.37           O  
ATOM     41  OG  SER A   3      12.403  54.592 -19.591  1.00 77.37           O  
ATOM     42  HG  SER A   3      11.828  55.322 -19.351  1.00 77.37           H  
ATOM     43  N   LEU A   4      12.619  54.662 -16.150  1.00 83.60           N  
ATOM     44  H   LEU A   4      12.748  53.661 -16.123  1.00 83.60           H  
ATOM     45  CA  LEU A   4      11.792  55.273 -15.112  1.00 83.60           C  
ATOM     46  HA  LEU A   4      11.317  56.153 -15.546  1.00 83.60           H  
ATOM     47  C   LEU A   4      12.669  55.718 -13.928  1.00 83.60           C  
ATOM     48  CB  LEU A   4      10.681  54.310 -14.654  1.00 83.60           C  
ATOM     49  HB2 LEU A   4      11.138  53.351 -14.409  1.00 83.60           H  
ATOM     50  HB3 LEU A   4      10.233  54.701 -13.741  1.00 83.60           H  
ATOM     51  O   LEU A   4      13.576  54.970 -13.533  1.00 83.60           O  
ATOM     52  CG  LEU A   4       9.562  54.083 -15.683  1.00 83.60           C  
ATOM     53  HG  LEU A   4      10.001  53.804 -16.642  1.00 83.60           H  
ATOM     54  CD1 LEU A   4       8.668  52.930 -15.226  1.00 83.60           C  
ATOM     55 HD11 LEU A   4       7.884  52.745 -15.960  1.00 83.60           H  
ATOM     56 HD12 LEU A   4       9.261  52.026 -15.087  1.00 83.60           H  
ATOM     57 HD13 LEU A   4       8.201  53.185 -14.274  1.00 83.60           H  
ATOM     58  CD2 LEU A   4       8.690  55.325 -15.877  1.00 83.60           C  
ATOM     59 HD21 LEU A   4       9.272  56.141 -16.306  1.00 83.60           H  
ATOM     60 HD22 LEU A   4       8.291  55.654 -14.918  1.00 83.60           H  
ATOM     61 HD23 LEU A   4       7.859  55.102 -16.546  1.00 83.60           H  
ATOM     62  N   PRO A   5      12.390  56.893 -13.328  1.00 78.23           N  
ATOM     63  CA  PRO A   5      12.940  57.281 -12.034  1.00 78.23           C  
ATOM     64  HA  PRO A   5      13.998  57.516 -12.155  1.00 78.23           H  
ATOM     65  C   PRO A   5      12.759  56.163 -11.006  1.00 78.23           C  
ATOM     66  CB  PRO A   5      12.171  58.537 -11.606  1.00 78.23           C  
ATOM     67  HB2 PRO A   5      11.315  58.263 -10.989  1.00 78.23           H  
ATOM     68  HB3 PRO A   5      12.810  59.242 -11.074  1.00 78.23           H  
ATOM     69  O   PRO A   5      11.753  55.458 -11.029  1.00 78.23           O  
ATOM     70  CG  PRO A   5      11.659  59.119 -12.919  1.00 78.23           C  
ATOM     71  HG2 PRO A   5      12.434  59.737 -13.373  1.00 78.23           H  
ATOM     72  HG3 PRO A   5      10.743  59.693 -12.780  1.00 78.23           H  
ATOM     73  CD  PRO A   5      11.425  57.883 -13.781  1.00 78.23           C  
ATOM     74  HD2 PRO A   5      10.418  57.499 -13.623  1.00 78.23           H  
ATOM     75  HD3 PRO A   5      11.572  58.139 -14.830  1.00 78.23           H  
ATOM     76  N   ALA A   6      13.716  56.000 -10.093  1.00 77.73           N  
ATOM     77  H   ALA A   6      14.498  56.639 -10.085  1.00 77.73           H  
ATOM     78  CA  ALA A   6      13.773  54.827  -9.216  1.00 77.73           C  
ATOM     79  HA  ALA A   6      13.951  53.962  -9.855  1.00 77.73           H  
ATOM     80  C   ALA A   6      12.459  54.502  -8.460  1.00 77.73           C  
ATOM     81  CB  ALA A   6      14.989  54.948  -8.287  1.00 77.73           C  
ATOM     82  HB1 ALA A   6      15.900  55.053  -8.876  1.00 77.73           H  
ATOM     83  HB2 ALA A   6      15.066  54.044  -7.683  1.00 77.73           H  
ATOM     84  HB3 ALA A   6      14.897  55.802  -7.616  1.00 77.73           H  
ATOM     85  O   ALA A   6      12.025  53.357  -8.566  1.00 77.73           O  
ATOM     86  N   PRO A   7      11.763  55.455  -7.802  1.00 79.36           N  
ATOM     87  CA  PRO A   7      10.534  55.144  -7.060  1.00 79.36           C  
ATOM     88  HA  PRO A   7      10.740  54.352  -6.340  1.00 79.36           H  
ATOM     89  C   PRO A   7       9.383  54.703  -7.974  1.00 79.36           C  
ATOM     90  CB  PRO A   7      10.161  56.434  -6.313  1.00 79.36           C  
ATOM     91  HB2 PRO A   7       9.848  56.221  -5.291  1.00 79.36           H  
ATOM     92  HB3 PRO A   7       9.369  56.965  -6.841  1.00 79.36           H  
ATOM     93  O   PRO A   7       8.609  53.804  -7.651  1.00 79.36           O  
ATOM     94  CG  PRO A   7      11.430  57.283  -6.341  1.00 79.36           C  
ATOM     95  HG2 PRO A   7      11.206  58.349  -6.332  1.00 79.36           H  
ATOM     96  HG3 PRO A   7      12.063  57.016  -5.495  1.00 79.36           H  
ATOM     97  CD  PRO A   7      12.108  56.857  -7.635  1.00 79.36           C  
ATOM     98  HD2 PRO A   7      11.698  57.430  -8.467  1.00 79.36           H  
ATOM     99  HD3 PRO A   7      13.182  57.025  -7.556  1.00 79.36           H  
ATOM    100  N   GLU A   8       9.272  55.330  -9.147  1.00 84.27           N  
ATOM    101  H   GLU A   8       9.963  56.024  -9.392  1.00 84.27           H  
ATOM    102  CA  GLU A   8       8.268  54.974 -10.154  1.00 84.27           C  
ATOM    103  HA  GLU A   8       7.288  54.891  -9.683  1.00 84.27           H  
ATOM    104  C   GLU A   8       8.584  53.618 -10.789  1.00 84.27           C  
ATOM    105  CB  GLU A   8       8.208  56.060 -11.237  1.00 84.27           C  
ATOM    106  HB2 GLU A   8       7.580  55.708 -12.055  1.00 84.27           H  
ATOM    107  HB3 GLU A   8       9.215  56.226 -11.621  1.00 84.27           H  
ATOM    108  O   GLU A   8       7.674  52.831 -11.047  1.00 84.27           O  
ATOM    109  CG  GLU A   8       7.628  57.381 -10.708  1.00 84.27           C  
ATOM    110  HG2 GLU A   8       8.184  57.683  -9.820  1.00 84.27           H  
ATOM    111  HG3 GLU A   8       6.592  57.213 -10.416  1.00 84.27           H  
ATOM    112  CD  GLU A   8       7.697  58.527 -11.730  1.00 84.27           C  
ATOM    113  OE1 GLU A   8       7.182  59.616 -11.397  1.00 84.27           O  
ATOM    114  OE2 GLU A   8       8.281  58.329 -12.821  1.00 84.27           O  
ATOM    115  N   ARG A   9       9.873  53.321 -11.002  1.00 87.35           N  
ATOM    116  H   ARG A   9      10.556  54.025 -10.763  1.00 87.35           H  
ATOM    117  CA  ARG A   9      10.348  52.029 -11.505  1.00 87.35           C  
ATOM    118  HA  ARG A   9       9.828  51.809 -12.437  1.00 87.35           H  
ATOM    119  C   ARG A   9      10.002  50.899 -10.542  1.00 87.35           C  
ATOM    120  CB  ARG A   9      11.862  52.101 -11.763  1.00 87.35           C  
ATOM    121  HB2 ARG A   9      12.078  52.954 -12.406  1.00 87.35           H  
ATOM    122  HB3 ARG A   9      12.391  52.248 -10.821  1.00 87.35           H  
ATOM    123  O   ARG A   9       9.469  49.886 -10.978  1.00 87.35           O  
ATOM    124  CG  ARG A   9      12.382  50.819 -12.432  1.00 87.35           C  
ATOM    125  HG2 ARG A   9      12.294  49.982 -11.739  1.00 87.35           H  
ATOM    126  HG3 ARG A   9      11.774  50.606 -13.311  1.00 87.35           H  
ATOM    127  CD  ARG A   9      13.844  50.941 -12.875  1.00 87.35           C  
ATOM    128  HD2 ARG A   9      14.110  50.037 -13.422  1.00 87.35           H  
ATOM    129  HD3 ARG A   9      13.941  51.780 -13.564  1.00 87.35           H  
ATOM    130  NE  ARG A   9      14.767  51.075 -11.733  1.00 87.35           N  
ATOM    131  HE  ARG A   9      14.941  50.240 -11.192  1.00 87.35           H  
ATOM    132  NH1 ARG A   9      15.461  53.257 -12.076  1.00 87.35           N  
ATOM    133 HH11 ARG A   9      16.126  53.991 -11.883  1.00 87.35           H  
ATOM    134 HH12 ARG A   9      14.784  53.400 -12.813  1.00 87.35           H  
ATOM    135  NH2 ARG A   9      16.331  52.030 -10.421  1.00 87.35           N  
ATOM    136 HH21 ARG A   9      16.411  51.141  -9.949  1.00 87.35           H  
ATOM    137 HH22 ARG A   9      16.934  52.796 -10.158  1.00 87.35           H  
ATOM    138  CZ  ARG A   9      15.506  52.123 -11.424  1.00 87.35           C  
ATOM    139  N   GLU A  10      10.281  51.082  -9.258  1.00 87.01           N  
ATOM    140  H   GLU A  10      10.739  51.939  -8.982  1.00 87.01           H  
ATOM    141  CA  GLU A  10      10.033  50.089  -8.211  1.00 87.01           C  
ATOM    142  HA  GLU A  10      10.530  49.154  -8.471  1.00 87.01           H  
ATOM    143  C   GLU A  10       8.534  49.796  -8.064  1.00 87.01           C  
ATOM    144  CB  GLU A  10      10.661  50.633  -6.925  1.00 87.01           C  
ATOM    145  HB2 GLU A  10      11.648  51.021  -7.176  1.00 87.01           H  
ATOM    146  HB3 GLU A  10      10.055  51.456  -6.548  1.00 87.01           H  
ATOM    147  O   GLU A  10       8.116  48.639  -8.092  1.00 87.01           O  
ATOM    148  CG  GLU A  10      10.854  49.578  -5.834  1.00 87.01           C  
ATOM    149  HG2 GLU A  10      11.356  48.714  -6.270  1.00 87.01           H  
ATOM    150  HG3 GLU A  10       9.878  49.262  -5.467  1.00 87.01           H  
ATOM    151  CD  GLU A  10      11.696  50.136  -4.675  1.00 87.01           C  
ATOM    152  OE1 GLU A  10      12.354  49.316  -4.003  1.00 87.01           O  
ATOM    153  OE2 GLU A  10      11.697  51.377  -4.493  1.00 87.01           O  
ATOM    154  N   LYS A  11       7.698  50.842  -8.056  1.00 89.81           N  
ATOM    155  H   LYS A  11       8.100  51.767  -8.007  1.00 89.81           H  
ATOM    156  CA  LYS A  11       6.238  50.693  -8.025  1.00 89.81           C  
ATOM    157  HA  LYS A  11       5.988  50.051  -7.180  1.00 89.81           H  
ATOM    158  C   LYS A  11       5.687  49.996  -9.275  1.00 89.81           C  
ATOM    159  CB  LYS A  11       5.615  52.076  -7.807  1.00 89.81           C  
ATOM    160  HB2 LYS A  11       5.702  52.670  -8.717  1.00 89.81           H  
ATOM    161  HB3 LYS A  11       6.163  52.582  -7.011  1.00 89.81           H  
ATOM    162  O   LYS A  11       4.811  49.142  -9.167  1.00 89.81           O  
ATOM    163  CG  LYS A  11       4.147  51.966  -7.384  1.00 89.81           C  
ATOM    164  HG2 LYS A  11       3.565  51.510  -8.186  1.00 89.81           H  
ATOM    165  HG3 LYS A  11       4.078  51.338  -6.496  1.00 89.81           H  
ATOM    166  CD  LYS A  11       3.574  53.350  -7.067  1.00 89.81           C  
ATOM    167  HD2 LYS A  11       3.582  53.960  -7.971  1.00 89.81           H  
ATOM    168  HD3 LYS A  11       4.192  53.824  -6.305  1.00 89.81           H  
ATOM    169  CE  LYS A  11       2.144  53.188  -6.547  1.00 89.81           C  
ATOM    170  HE2 LYS A  11       1.542  52.713  -7.322  1.00 89.81           H  
ATOM    171  HE3 LYS A  11       2.165  52.512  -5.692  1.00 89.81           H  
ATOM    172  NZ  LYS A  11       1.557  54.490  -6.154  1.00 89.81           N  
ATOM    173  HZ1 LYS A  11       1.528  55.117  -6.945  1.00 89.81           H  
ATOM    174  HZ2 LYS A  11       0.619  54.351  -5.806  1.00 89.81           H  
ATOM    175  HZ3 LYS A  11       2.110  54.908  -5.419  1.00 89.81           H  
ATOM    176  N   ALA A  12       6.205  50.334 -10.458  1.00 91.38           N  
ATOM    177  H   ALA A  12       6.905  51.062 -10.491  1.00 91.38           H  
ATOM    178  CA  ALA A  12       5.809  49.683 -11.706  1.00 91.38           C  
ATOM    179  HA  ALA A  12       4.724  49.727 -11.794  1.00 91.38           H  
ATOM    180  C   ALA A  12       6.208  48.198 -11.737  1.00 91.38           C  
ATOM    181  CB  ALA A  12       6.425  50.451 -12.882  1.00 91.38           C  
ATOM    182  HB1 ALA A  12       6.082  51.486 -12.867  1.00 91.38           H  
ATOM    183  HB2 ALA A  12       6.117  49.987 -13.819  1.00 91.38           H  
ATOM    184  HB3 ALA A  12       7.513  50.432 -12.813  1.00 91.38           H  
ATOM    185  O   ALA A  12       5.447  47.372 -12.237  1.00 91.38           O  
ATOM    186  N   LEU A  13       7.377  47.850 -11.192  1.00 92.37           N  
ATOM    187  H   LEU A  13       7.969  48.572 -10.808  1.00 92.37           H  
ATOM    188  CA  LEU A  13       7.836  46.463 -11.098  1.00 92.37           C  
ATOM    189  HA  LEU A  13       7.662  45.971 -12.055  1.00 92.37           H  
ATOM    190  C   LEU A  13       7.050  45.659 -10.065  1.00 92.37           C  
ATOM    191  CB  LEU A  13       9.337  46.436 -10.788  1.00 92.37           C  
ATOM    192  HB2 LEU A  13       9.546  47.152  -9.993  1.00 92.37           H  
ATOM    193  HB3 LEU A  13       9.615  45.449 -10.419  1.00 92.37           H  
ATOM    194  O   LEU A  13       6.726  44.509 -10.335  1.00 92.37           O  
ATOM    195  CG  LEU A  13      10.190  46.756 -12.025  1.00 92.37           C  
ATOM    196  HG  LEU A  13       9.803  47.640 -12.532  1.00 92.37           H  
ATOM    197  CD1 LEU A  13      11.613  47.047 -11.584  1.00 92.37           C  
ATOM    198 HD11 LEU A  13      12.020  46.155 -11.107  1.00 92.37           H  
ATOM    199 HD12 LEU A  13      11.606  47.869 -10.869  1.00 92.37           H  
ATOM    200 HD13 LEU A  13      12.227  47.321 -12.442  1.00 92.37           H  
ATOM    201  CD2 LEU A  13      10.232  45.588 -13.017  1.00 92.37           C  
ATOM    202 HD21 LEU A  13       9.243  45.414 -13.441  1.00 92.37           H  
ATOM    203 HD22 LEU A  13      10.562  44.683 -12.508  1.00 92.37           H  
ATOM    204 HD23 LEU A  13      10.928  45.810 -13.826  1.00 92.37           H  
ATOM    205  N   PHE A  14       6.682  46.257  -8.934  1.00 92.65           N  
ATOM    206  H   PHE A  14       7.047  47.175  -8.728  1.00 92.65           H  
ATOM    207  CA  PHE A  14       5.817  45.618  -7.945  1.00 92.65           C  
ATOM    208  HA  PHE A  14       6.292  44.707  -7.581  1.00 92.65           H  
ATOM    209  C   PHE A  14       4.464  45.198  -8.542  1.00 92.65           C  
ATOM    210  CB  PHE A  14       5.654  46.580  -6.769  1.00 92.65           C  
ATOM    211  HB2 PHE A  14       5.291  47.542  -7.131  1.00 92.65           H  
ATOM    212  HB3 PHE A  14       6.630  46.748  -6.313  1.00 92.65           H  
ATOM    213  O   PHE A  14       4.074  44.036  -8.439  1.00 92.65           O  
ATOM    214  CG  PHE A  14       4.704  46.069  -5.715  1.00 92.65           C  
ATOM    215  CD1 PHE A  14       3.363  46.494  -5.714  1.00 92.65           C  
ATOM    216  HD1 PHE A  14       3.007  47.179  -6.470  1.00 92.65           H  
ATOM    217  CD2 PHE A  14       5.161  45.155  -4.750  1.00 92.65           C  
ATOM    218  HD2 PHE A  14       6.185  44.814  -4.764  1.00 92.65           H  
ATOM    219  CE1 PHE A  14       2.485  46.036  -4.721  1.00 92.65           C  
ATOM    220  HE1 PHE A  14       1.464  46.386  -4.703  1.00 92.65           H  
ATOM    221  CE2 PHE A  14       4.284  44.699  -3.755  1.00 92.65           C  
ATOM    222  HE2 PHE A  14       4.651  44.018  -3.001  1.00 92.65           H  
ATOM    223  CZ  PHE A  14       2.953  45.155  -3.734  1.00 92.65           C  
ATOM    224  HZ  PHE A  14       2.285  44.853  -2.940  1.00 92.65           H  
ATOM    225  N   GLU A  15       3.787  46.110  -9.245  1.00 92.58           N  
ATOM    226  H   GLU A  15       4.151  47.051  -9.286  1.00 92.58           H  
ATOM    227  CA  GLU A  15       2.541  45.811  -9.971  1.00 92.58           C  
ATOM    228  HA  GLU A  15       1.791  45.422  -9.283  1.00 92.58           H  
ATOM    229  C   GLU A  15       2.744  44.738 -11.056  1.00 92.58           C  
ATOM    230  CB  GLU A  15       2.015  47.110 -10.605  1.00 92.58           C  
ATOM    231  HB2 GLU A  15       1.343  46.870 -11.429  1.00 92.58           H  
ATOM    232  HB3 GLU A  15       2.853  47.662 -11.032  1.00 92.58           H  
ATOM    233  O   GLU A  15       1.916  43.838 -11.232  1.00 92.58           O  
ATOM    234  CG  GLU A  15       1.278  48.019  -9.606  1.00 92.58           C  
ATOM    235  HG2 GLU A  15       1.923  48.207  -8.748  1.00 92.58           H  
ATOM    236  HG3 GLU A  15       1.098  48.978 -10.091  1.00 92.58           H  
ATOM    237  CD  GLU A  15      -0.072  47.445  -9.139  1.00 92.58           C  
ATOM    238  OE1 GLU A  15      -0.524  47.867  -8.051  1.00 92.58           O  
ATOM    239  OE2 GLU A  15      -0.643  46.601  -9.865  1.00 92.58           O  
ATOM    240  N   LEU A  16       3.875  44.780 -11.764  1.00 93.19           N  
ATOM    241  H   LEU A  16       4.521  45.536 -11.590  1.00 93.19           H  
ATOM    242  CA  LEU A  16       4.210  43.797 -12.793  1.00 93.19           C  
ATOM    243  HA  LEU A  16       3.371  43.729 -13.485  1.00 93.19           H  
ATOM    244  C   LEU A  16       4.422  42.390 -12.205  1.00 93.19           C  
ATOM    245  CB  LEU A  16       5.422  44.319 -13.580  1.00 93.19           C  
ATOM    246  HB2 LEU A  16       6.287  44.381 -12.919  1.00 93.19           H  
ATOM    247  HB3 LEU A  16       5.191  45.332 -13.910  1.00 93.19           H  
ATOM    248  O   LEU A  16       3.856  41.424 -12.714  1.00 93.19           O  
ATOM    249  CG  LEU A  16       5.758  43.452 -14.807  1.00 93.19           C  
ATOM    250  HG  LEU A  16       4.958  42.733 -14.983  1.00 93.19           H  
ATOM    251  CD1 LEU A  16       5.885  44.319 -16.059  1.00 93.19           C  
ATOM    252 HD11 LEU A  16       6.085  43.681 -16.920  1.00 93.19           H  
ATOM    253 HD12 LEU A  16       4.946  44.846 -16.229  1.00 93.19           H  
ATOM    254 HD13 LEU A  16       6.695  45.037 -15.935  1.00 93.19           H  
ATOM    255  CD2 LEU A  16       7.075  42.701 -14.601  1.00 93.19           C  
ATOM    256 HD21 LEU A  16       7.252  42.037 -15.447  1.00 93.19           H  
ATOM    257 HD22 LEU A  16       7.904  43.404 -14.507  1.00 93.19           H  
ATOM    258 HD23 LEU A  16       7.011  42.105 -13.691  1.00 93.19           H  
ATOM    259  N   VAL A  17       5.176  42.259 -11.109  1.00 94.55           N  
ATOM    260  H   VAL A  17       5.605  43.086 -10.719  1.00 94.55           H  
ATOM    261  CA  VAL A  17       5.388  40.968 -10.433  1.00 94.55           C  
ATOM    262  HA  VAL A  17       5.724  40.238 -11.169  1.00 94.55           H  
ATOM    263  C   VAL A  17       4.076  40.428  -9.880  1.00 94.55           C  
ATOM    264  CB  VAL A  17       6.464  41.062  -9.331  1.00 94.55           C  
ATOM    265  HB  VAL A  17       6.193  41.849  -8.628  1.00 94.55           H  
ATOM    266  O   VAL A  17       3.728  39.277 -10.145  1.00 94.55           O  
ATOM    267  CG1 VAL A  17       6.623  39.739  -8.567  1.00 94.55           C  
ATOM    268 HG11 VAL A  17       5.700  39.464  -8.057  1.00 94.55           H  
ATOM    269 HG12 VAL A  17       7.401  39.847  -7.811  1.00 94.55           H  
ATOM    270 HG13 VAL A  17       6.896  38.937  -9.253  1.00 94.55           H  
ATOM    271  CG2 VAL A  17       7.841  41.373  -9.931  1.00 94.55           C  
ATOM    272 HG21 VAL A  17       7.815  42.290 -10.520  1.00 94.55           H  
ATOM    273 HG22 VAL A  17       8.167  40.552 -10.569  1.00 94.55           H  
ATOM    274 HG23 VAL A  17       8.564  41.497  -9.125  1.00 94.55           H  
ATOM    275  N   ARG A  18       3.306  41.266  -9.180  1.00 93.85           N  
ATOM    276  H   ARG A  18       3.649  42.201  -9.014  1.00 93.85           H  
ATOM    277  CA  ARG A  18       2.035  40.869  -8.564  1.00 93.85           C  
ATOM    278  HA  ARG A  18       2.224  40.023  -7.904  1.00 93.85           H  
ATOM    279  C   ARG A  18       1.001  40.415  -9.597  1.00 93.85           C  
ATOM    280  CB  ARG A  18       1.526  42.053  -7.733  1.00 93.85           C  
ATOM    281  HB2 ARG A  18       2.362  42.517  -7.210  1.00 93.85           H  
ATOM    282  HB3 ARG A  18       1.090  42.804  -8.391  1.00 93.85           H  
ATOM    283  O   ARG A  18       0.333  39.402  -9.396  1.00 93.85           O  
ATOM    284  CG  ARG A  18       0.500  41.613  -6.690  1.00 93.85           C  
ATOM    285  HG2 ARG A  18      -0.381  41.211  -7.191  1.00 93.85           H  
ATOM    286  HG3 ARG A  18       0.928  40.846  -6.044  1.00 93.85           H  
ATOM    287  CD  ARG A  18       0.105  42.824  -5.846  1.00 93.85           C  
ATOM    288  HD2 ARG A  18       0.969  43.154  -5.269  1.00 93.85           H  
ATOM    289  HD3 ARG A  18      -0.209  43.629  -6.510  1.00 93.85           H  
ATOM    290  NE  ARG A  18      -0.995  42.476  -4.945  1.00 93.85           N  
ATOM    291  HE  ARG A  18      -1.199  41.493  -4.832  1.00 93.85           H  
ATOM    292  NH1 ARG A  18      -1.512  44.565  -4.171  1.00 93.85           N  
ATOM    293 HH11 ARG A  18      -2.109  45.167  -3.621  1.00 93.85           H  
ATOM    294 HH12 ARG A  18      -0.819  44.948  -4.798  1.00 93.85           H  
ATOM    295  NH2 ARG A  18      -2.679  42.782  -3.475  1.00 93.85           N  
ATOM    296 HH21 ARG A  18      -2.765  41.776  -3.450  1.00 93.85           H  
ATOM    297 HH22 ARG A  18      -3.252  43.350  -2.868  1.00 93.85           H  
ATOM    298  CZ  ARG A  18      -1.722  43.280  -4.202  1.00 93.85           C  
ATOM    299  N   SER A  19       0.893  41.123 -10.723  1.00 93.27           N  
ATOM    300  H   SER A  19       1.455  41.957 -10.815  1.00 93.27           H  
ATOM    301  CA  SER A  19      -0.018  40.757 -11.817  1.00 93.27           C  
ATOM    302  HA  SER A  19      -1.001  40.565 -11.386  1.00 93.27           H  
ATOM    303  C   SER A  19       0.399  39.467 -12.531  1.00 93.27           C  
ATOM    304  CB  SER A  19      -0.176  41.908 -12.816  1.00 93.27           C  
ATOM    305  HB2 SER A  19      -0.856  41.598 -13.610  1.00 93.27           H  
ATOM    306  HB3 SER A  19      -0.608  42.769 -12.307  1.00 93.27           H  
ATOM    307  O   SER A  19      -0.458  38.629 -12.819  1.00 93.27           O  
ATOM    308  OG  SER A  19       1.060  42.279 -13.382  1.00 93.27           O  
ATOM    309  HG  SER A  19       1.502  42.838 -12.739  1.00 93.27           H  
ATOM    310  N   HIS A  20       1.698  39.246 -12.764  1.00 94.21           N  
ATOM    311  H   HIS A  20       2.363  39.981 -12.568  1.00 94.21           H  
ATOM    312  CA  HIS A  20       2.178  37.984 -13.329  1.00 94.21           C  
ATOM    313  HA  HIS A  20       1.562  37.753 -14.198  1.00 94.21           H  
ATOM    314  C   HIS A  20       2.004  36.804 -12.368  1.00 94.21           C  
ATOM    315  CB  HIS A  20       3.631  38.112 -13.800  1.00 94.21           C  
ATOM    316  HB2 HIS A  20       4.048  37.114 -13.933  1.00 94.21           H  
ATOM    317  HB3 HIS A  20       4.222  38.620 -13.039  1.00 94.21           H  
ATOM    318  O   HIS A  20       1.581  35.743 -12.829  1.00 94.21           O  
ATOM    319  CG  HIS A  20       3.758  38.830 -15.119  1.00 94.21           C  
ATOM    320  CD2 HIS A  20       4.528  39.929 -15.383  1.00 94.21           C  
ATOM    321  HD2 HIS A  20       5.153  40.445 -14.668  1.00 94.21           H  
ATOM    322  ND1 HIS A  20       3.135  38.485 -16.298  1.00 94.21           N  
ATOM    323  HD1 HIS A  20       2.424  37.776 -16.407  1.00 94.21           H  
ATOM    324  CE1 HIS A  20       3.524  39.354 -17.245  1.00 94.21           C  
ATOM    325  HE1 HIS A  20       3.181  39.357 -18.269  1.00 94.21           H  
ATOM    326  NE2 HIS A  20       4.379  40.250 -16.737  1.00 94.21           N  
ATOM    327  N   ALA A  21       2.254  36.994 -11.068  1.00 93.09           N  
ATOM    328  H   ALA A  21       2.642  37.878 -10.773  1.00 93.09           H  
ATOM    329  CA  ALA A  21       2.006  35.992 -10.030  1.00 93.09           C  
ATOM    330  HA  ALA A  21       2.586  35.095 -10.249  1.00 93.09           H  
ATOM    331  C   ALA A  21       0.522  35.590  -9.986  1.00 93.09           C  
ATOM    332  CB  ALA A  21       2.501  36.536  -8.684  1.00 93.09           C  
ATOM    333  HB1 ALA A  21       3.567  36.755  -8.743  1.00 93.09           H  
ATOM    334  HB2 ALA A  21       1.963  37.447  -8.418  1.00 93.09           H  
ATOM    335  HB3 ALA A  21       2.341  35.789  -7.907  1.00 93.09           H  
ATOM    336  O   ALA A  21       0.191  34.410 -10.086  1.00 93.09           O  
ATOM    337  N   ALA A  22      -0.389  36.568  -9.960  1.00 92.62           N  
ATOM    338  H   ALA A  22      -0.074  37.521  -9.853  1.00 92.62           H  
ATOM    339  CA  ALA A  22      -1.829  36.311 -10.002  1.00 92.62           C  
ATOM    340  HA  ALA A  22      -2.107  35.717  -9.131  1.00 92.62           H  
ATOM    341  C   ALA A  22      -2.241  35.517 -11.251  1.00 92.62           C  
ATOM    342  CB  ALA A  22      -2.551  37.660  -9.935  1.00 92.62           C  
ATOM    343  HB1 ALA A  22      -2.267  38.283 -10.783  1.00 92.62           H  
ATOM    344  HB2 ALA A  22      -3.631  37.513  -9.950  1.00 92.62           H  
ATOM    345  HB3 ALA A  22      -2.272  38.167  -9.011  1.00 92.62           H  
ATOM    346  O   ALA A  22      -3.018  34.567 -11.162  1.00 92.62           O  
ATOM    347  N   ALA A  23      -1.681  35.866 -12.411  1.00 91.05           N  
ATOM    348  H   ALA A  23      -1.071  36.671 -12.425  1.00 91.05           H  
ATOM    349  CA  ALA A  23      -2.013  35.218 -13.670  1.00 91.05           C  
ATOM    350  HA  ALA A  23      -3.100  35.164 -13.742  1.00 91.05           H  
ATOM    351  C   ALA A  23      -1.487  33.774 -13.787  1.00 91.05           C  
ATOM    352  CB  ALA A  23      -1.508  36.112 -14.806  1.00 91.05           C  
ATOM    353  HB1 ALA A  23      -1.822  35.698 -15.764  1.00 91.05           H  
ATOM    354  HB2 ALA A  23      -0.423  36.197 -14.756  1.00 91.05           H  
ATOM    355  HB3 ALA A  23      -1.943  37.106 -14.702  1.00 91.05           H  
ATOM    356  O   ALA A  23      -2.116  32.983 -14.487  1.00 91.05           O  
ATOM    357  N   VAL A  24      -0.359  33.413 -13.158  1.00 89.90           N  
ATOM    358  H   VAL A  24       0.137  34.094 -12.600  1.00 89.90           H  
ATOM    359  CA  VAL A  24       0.118  32.009 -13.147  1.00 89.90           C  
ATOM    360  HA  VAL A  24      -0.085  31.569 -14.124  1.00 89.90           H  
ATOM    361  C   VAL A  24      -0.661  31.147 -12.151  1.00 89.90           C  
ATOM    362  CB  VAL A  24       1.637  31.868 -12.929  1.00 89.90           C  
ATOM    363  HB  VAL A  24       1.876  30.804 -12.920  1.00 89.90           H  
ATOM    364  O   VAL A  24      -0.983  30.003 -12.470  1.00 89.90           O  
ATOM    365  CG1 VAL A  24       2.405  32.505 -14.092  1.00 89.90           C  
ATOM    366 HG11 VAL A  24       3.472  32.350 -13.937  1.00 89.90           H  
ATOM    367 HG12 VAL A  24       2.111  32.012 -15.018  1.00 89.90           H  
ATOM    368 HG13 VAL A  24       2.198  33.574 -14.144  1.00 89.90           H  
ATOM    369  CG2 VAL A  24       2.150  32.471 -11.622  1.00 89.90           C  
ATOM    370 HG21 VAL A  24       2.084  33.558 -11.658  1.00 89.90           H  
ATOM    371 HG22 VAL A  24       1.587  32.087 -10.772  1.00 89.90           H  
ATOM    372 HG23 VAL A  24       3.188  32.173 -11.479  1.00 89.90           H  
ATOM    373  N   LEU A  25      -1.066  31.729 -11.015  1.00 89.25           N  
ATOM    374  H   LEU A  25      -0.719  32.656 -10.810  1.00 89.25           H  
ATOM    375  CA  LEU A  25      -1.896  31.088  -9.985  1.00 89.25           C  
ATOM    376  HA  LEU A  25      -1.522  30.080  -9.802  1.00 89.25           H  
ATOM    377  C   LEU A  25      -3.375  30.934 -10.388  1.00 89.25           C  
ATOM    378  CB  LEU A  25      -1.774  31.916  -8.691  1.00 89.25           C  
ATOM    379  HB2 LEU A  25      -2.010  32.955  -8.920  1.00 89.25           H  
ATOM    380  HB3 LEU A  25      -2.516  31.563  -7.975  1.00 89.25           H  
ATOM    381  O   LEU A  25      -4.133  30.209  -9.744  1.00 89.25           O  
ATOM    382  CG  LEU A  25      -0.391  31.846  -8.018  1.00 89.25           C  
ATOM    383  HG  LEU A  25       0.389  32.118  -8.729  1.00 89.25           H  
ATOM    384  CD1 LEU A  25      -0.344  32.847  -6.865  1.00 89.25           C  
ATOM    385 HD11 LEU A  25      -1.105  32.590  -6.128  1.00 89.25           H  
ATOM    386 HD12 LEU A  25       0.637  32.809  -6.391  1.00 89.25           H  
ATOM    387 HD13 LEU A  25      -0.518  33.856  -7.239  1.00 89.25           H  
ATOM    388  CD2 LEU A  25      -0.104  30.438  -7.498  1.00 89.25           C  
ATOM    389 HD21 LEU A  25       0.127  29.760  -8.320  1.00 89.25           H  
ATOM    390 HD22 LEU A  25      -0.965  30.055  -6.951  1.00 89.25           H  
ATOM    391 HD23 LEU A  25       0.744  30.449  -6.813  1.00 89.25           H  
ATOM    392  N   GLY A  26      -3.807  31.609 -11.459  1.00 86.61           N  
ATOM    393  H   GLY A  26      -3.141  32.206 -11.928  1.00 86.61           H  
ATOM    394  CA  GLY A  26      -5.182  31.548 -11.963  1.00 86.61           C  
ATOM    395  HA2 GLY A  26      -5.571  30.537 -11.840  1.00 86.61           H  
ATOM    396  HA3 GLY A  26      -5.168  31.782 -13.028  1.00 86.61           H  
ATOM    397  C   GLY A  26      -6.155  32.520 -11.284  1.00 86.61           C  
ATOM    398  O   GLY A  26      -7.368  32.315 -11.335  1.00 86.61           O  
ATOM    399  N   HIS A  27      -5.662  33.590 -10.658  1.00 88.12           N  
ATOM    400  H   HIS A  27      -4.663  33.734 -10.678  1.00 88.12           H  
ATOM    401  CA  HIS A  27      -6.502  34.665 -10.131  1.00 88.12           C  
ATOM    402  HA  HIS A  27      -7.427  34.225  -9.759  1.00 88.12           H  
ATOM    403  C   HIS A  27      -6.877  35.684 -11.220  1.00 88.12           C  
ATOM    404  CB  HIS A  27      -5.805  35.348  -8.950  1.00 88.12           C  
ATOM    405  HB2 HIS A  27      -4.822  35.694  -9.269  1.00 88.12           H  
ATOM    406  HB3 HIS A  27      -6.388  36.222  -8.656  1.00 88.12           H  
ATOM    407  O   HIS A  27      -6.051  36.084 -12.035  1.00 88.12           O  
ATOM    408  CG  HIS A  27      -5.642  34.466  -7.739  1.00 88.12           C  
ATOM    409  CD2 HIS A  27      -4.470  34.198  -7.084  1.00 88.12           C  
ATOM    410  HD2 HIS A  27      -3.489  34.573  -7.339  1.00 88.12           H  
ATOM    411  ND1 HIS A  27      -6.641  33.776  -7.082  1.00 88.12           N  
ATOM    412  HD1 HIS A  27      -7.585  33.630  -7.411  1.00 88.12           H  
ATOM    413  CE1 HIS A  27      -6.080  33.116  -6.054  1.00 88.12           C  
ATOM    414  HE1 HIS A  27      -6.588  32.444  -5.378  1.00 88.12           H  
ATOM    415  NE2 HIS A  27      -4.765  33.348  -6.021  1.00 88.12           N  
ATOM    416  N   ALA A  28      -8.127  36.163 -11.200  1.00 83.53           N  
ATOM    417  H   ALA A  28      -8.786  35.749 -10.557  1.00 83.53           H  
ATOM    418  CA  ALA A  28      -8.631  37.147 -12.168  1.00 83.53           C  
ATOM    419  HA  ALA A  28      -8.279  36.866 -13.160  1.00 83.53           H  
ATOM    420  C   ALA A  28      -8.150  38.596 -11.920  1.00 83.53           C  
ATOM    421  CB  ALA A  28     -10.164  37.069 -12.164  1.00 83.53           C  
ATOM    422  HB1 ALA A  28     -10.484  36.055 -12.401  1.00 83.53           H  
ATOM    423  HB2 ALA A  28     -10.562  37.746 -12.919  1.00 83.53           H  
ATOM    424  HB3 ALA A  28     -10.554  37.358 -11.187  1.00 83.53           H  
ATOM    425  O   ALA A  28      -8.269  39.437 -12.805  1.00 83.53           O  
ATOM    426  N   SER A  29      -7.640  38.900 -10.720  1.00 85.85           N  
ATOM    427  H   SER A  29      -7.472  38.141 -10.075  1.00 85.85           H  
ATOM    428  CA  SER A  29      -7.146  40.225 -10.313  1.00 85.85           C  
ATOM    429  HA  SER A  29      -6.929  40.821 -11.199  1.00 85.85           H  
ATOM    430  C   SER A  29      -5.854  40.075  -9.511  1.00 85.85           C  
ATOM    431  CB  SER A  29      -8.202  40.980  -9.479  1.00 85.85           C  
ATOM    432  HB2 SER A  29      -8.598  40.314  -8.712  1.00 85.85           H  
ATOM    433  HB3 SER A  29      -9.017  41.297 -10.130  1.00 85.85           H  
ATOM    434  O   SER A  29      -5.743  39.163  -8.689  1.00 85.85           O  
ATOM    435  OG  SER A  29      -7.626  42.109  -8.843  1.00 85.85           O  
ATOM    436  HG  SER A  29      -8.283  42.636  -8.383  1.00 85.85           H  
ATOM    437  N   ALA A  30      -4.909  40.999  -9.710  1.00 87.46           N  
ATOM    438  H   ALA A  30      -5.105  41.747 -10.360  1.00 87.46           H  
ATOM    439  CA  ALA A  30      -3.672  41.088  -8.933  1.00 87.46           C  
ATOM    440  HA  ALA A  30      -3.128  40.148  -9.021  1.00 87.46           H  
ATOM    441  C   ALA A  30      -3.923  41.334  -7.432  1.00 87.46           C  
ATOM    442  CB  ALA A  30      -2.810  42.202  -9.540  1.00 87.46           C  
ATOM    443  HB1 ALA A  30      -1.844  42.232  -9.036  1.00 87.46           H  
ATOM    444  HB2 ALA A  30      -2.647  42.016 -10.602  1.00 87.46           H  
ATOM    445  HB3 ALA A  30      -3.299  43.167  -9.416  1.00 87.46           H  
ATOM    446  O   ALA A  30      -3.115  40.935  -6.595  1.00 87.46           O  
ATOM    447  N   GLU A  31      -5.068  41.926  -7.070  1.00 81.78           N  
ATOM    448  H   GLU A  31      -5.709  42.218  -7.793  1.00 81.78           H  
ATOM    449  CA  GLU A  31      -5.450  42.207  -5.677  1.00 81.78           C  
ATOM    450  HA  GLU A  31      -4.689  42.833  -5.211  1.00 81.78           H  
ATOM    451  C   GLU A  31      -5.590  40.932  -4.837  1.00 81.78           C  
ATOM    452  CB  GLU A  31      -6.785  42.960  -5.648  1.00 81.78           C  
ATOM    453  HB2 GLU A  31      -7.109  43.085  -4.615  1.00 81.78           H  
ATOM    454  HB3 GLU A  31      -7.518  42.332  -6.155  1.00 81.78           H  
ATOM    455  O   GLU A  31      -5.431  40.982  -3.621  1.00 81.78           O  
ATOM    456  CG  GLU A  31      -6.700  44.353  -6.300  1.00 81.78           C  
ATOM    457  HG2 GLU A  31      -6.093  44.300  -7.204  1.00 81.78           H  
ATOM    458  HG3 GLU A  31      -6.201  45.030  -5.606  1.00 81.78           H  
ATOM    459  CD  GLU A  31      -8.075  44.908  -6.697  1.00 81.78           C  
ATOM    460  OE1 GLU A  31      -8.205  46.150  -6.753  1.00 81.78           O  
ATOM    461  OE2 GLU A  31      -8.963  44.082  -7.025  1.00 81.78           O  
ATOM    462  N   ARG A  32      -5.840  39.785  -5.485  1.00 81.36           N  
ATOM    463  H   ARG A  32      -5.882  39.821  -6.493  1.00 81.36           H  
ATOM    464  CA  ARG A  32      -5.973  38.477  -4.825  1.00 81.36           C  
ATOM    465  HA  ARG A  32      -6.549  38.599  -3.909  1.00 81.36           H  
ATOM    466  C   ARG A  32      -4.652  37.866  -4.367  1.00 81.36           C  
ATOM    467  CB  ARG A  32      -6.692  37.494  -5.754  1.00 81.36           C  
ATOM    468  HB2 ARG A  32      -6.647  36.499  -5.311  1.00 81.36           H  
ATOM    469  HB3 ARG A  32      -6.158  37.445  -6.703  1.00 81.36           H  
ATOM    470  O   ARG A  32      -4.694  36.861  -3.674  1.00 81.36           O  
ATOM    471  CG  ARG A  32      -8.156  37.884  -6.001  1.00 81.36           C  
ATOM    472  HG2 ARG A  32      -8.282  38.159  -7.049  1.00 81.36           H  
ATOM    473  HG3 ARG A  32      -8.436  38.735  -5.380  1.00 81.36           H  
ATOM    474  CD  ARG A  32      -9.068  36.703  -5.659  1.00 81.36           C  
ATOM    475  HD2 ARG A  32      -8.923  36.455  -4.608  1.00 81.36           H  
ATOM    476  HD3 ARG A  32      -8.774  35.846  -6.264  1.00 81.36           H  
ATOM    477  NE  ARG A  32     -10.486  37.020  -5.904  1.00 81.36           N  
ATOM    478  HE  ARG A  32     -10.687  37.925  -6.305  1.00 81.36           H  
ATOM    479  NH1 ARG A  32     -11.354  35.108  -4.973  1.00 81.36           N  
ATOM    480 HH11 ARG A  32     -12.144  34.545  -4.693  1.00 81.36           H  
ATOM    481 HH12 ARG A  32     -10.427  34.838  -4.677  1.00 81.36           H  
ATOM    482  NH2 ARG A  32     -12.728  36.629  -5.859  1.00 81.36           N  
ATOM    483 HH21 ARG A  32     -13.505  36.048  -5.578  1.00 81.36           H  
ATOM    484 HH22 ARG A  32     -12.896  37.532  -6.279  1.00 81.36           H  
ATOM    485  CZ  ARG A  32     -11.512  36.253  -5.579  1.00 81.36           C  
ATOM    486  N   VAL A  33      -3.516  38.443  -4.752  1.00 89.39           N  
ATOM    487  H   VAL A  33      -3.572  39.272  -5.325  1.00 89.39           H  
ATOM    488  CA  VAL A  33      -2.188  38.016  -4.300  1.00 89.39           C  
ATOM    489  HA  VAL A  33      -2.237  37.014  -3.872  1.00 89.39           H  
ATOM    490  C   VAL A  33      -1.718  38.992  -3.223  1.00 89.39           C  
ATOM    491  CB  VAL A  33      -1.214  37.948  -5.490  1.00 89.39           C  
ATOM    492  HB  VAL A  33      -1.204  38.902  -6.017  1.00 89.39           H  
ATOM    493  O   VAL A  33      -1.416  40.140  -3.563  1.00 89.39           O  
ATOM    494  CG1 VAL A  33       0.213  37.626  -5.042  1.00 89.39           C  
ATOM    495 HG11 VAL A  33       0.861  37.474  -5.906  1.00 89.39           H  
ATOM    496 HG12 VAL A  33       0.620  38.442  -4.446  1.00 89.39           H  
ATOM    497 HG13 VAL A  33       0.207  36.724  -4.430  1.00 89.39           H  
ATOM    498  CG2 VAL A  33      -1.660  36.854  -6.468  1.00 89.39           C  
ATOM    499 HG21 VAL A  33      -1.709  35.896  -5.951  1.00 89.39           H  
ATOM    500 HG22 VAL A  33      -2.641  37.091  -6.880  1.00 89.39           H  
ATOM    501 HG23 VAL A  33      -0.936  36.781  -7.279  1.00 89.39           H  
ATOM    502  N   PRO A  34      -1.693  38.614  -1.935  1.00 83.26           N  
ATOM    503  CA  PRO A  34      -1.075  39.419  -0.888  1.00 83.26           C  
ATOM    504  HA  PRO A  34      -1.582  40.383  -0.842  1.00 83.26           H  
ATOM    505  C   PRO A  34       0.414  39.624  -1.178  1.00 83.26           C  
ATOM    506  CB  PRO A  34      -1.313  38.668   0.425  1.00 83.26           C  
ATOM    507  HB2 PRO A  34      -1.516  39.347   1.253  1.00 83.26           H  
ATOM    508  HB3 PRO A  34      -0.452  38.039   0.654  1.00 83.26           H  
ATOM    509  O   PRO A  34       1.107  38.712  -1.617  1.00 83.26           O  
ATOM    510  CG  PRO A  34      -2.514  37.780   0.115  1.00 83.26           C  
ATOM    511  HG2 PRO A  34      -3.434  38.356   0.217  1.00 83.26           H  
ATOM    512  HG3 PRO A  34      -2.548  36.895   0.751  1.00 83.26           H  
ATOM    513  CD  PRO A  34      -2.291  37.428  -1.350  1.00 83.26           C  
ATOM    514  HD2 PRO A  34      -1.591  36.597  -1.430  1.00 83.26           H  
ATOM    515  HD3 PRO A  34      -3.246  37.169  -1.809  1.00 83.26           H  
ATOM    516  N   ALA A  35       0.900  40.845  -0.972  1.00 80.35           N  
ATOM    517  H   ALA A  35       0.305  41.543  -0.548  1.00 80.35           H  
ATOM    518  CA  ALA A  35       2.255  41.235  -1.358  1.00 80.35           C  
ATOM    519  HA  ALA A  35       2.445  40.915  -2.383  1.00 80.35           H  
ATOM    520  C   ALA A  35       3.352  40.634  -0.471  1.00 80.35           C  
ATOM    521  CB  ALA A  35       2.300  42.756  -1.285  1.00 80.35           C  
ATOM    522  HB1 ALA A  35       3.287  43.096  -1.599  1.00 80.35           H  
ATOM    523  HB2 ALA A  35       2.138  43.085  -0.259  1.00 80.35           H  
ATOM    524  HB3 ALA A  35       1.520  43.165  -1.928  1.00 80.35           H  
ATOM    525  O   ALA A  35       4.467  40.420  -0.943  1.00 80.35           O  
ATOM    526  N   ASP A  36       3.006  40.394   0.792  1.00 78.04           N  
ATOM    527  H   ASP A  36       2.069  40.633   1.083  1.00 78.04           H  
ATOM    528  CA  ASP A  36       3.922  39.983   1.858  1.00 78.04           C  
ATOM    529  HA  ASP A  36       4.950  40.131   1.527  1.00 78.04           H  
ATOM    530  C   ASP A  36       3.771  38.486   2.190  1.00 78.04           C  
ATOM    531  CB  ASP A  36       3.685  40.900   3.076  1.00 78.04           C  
ATOM    532  HB2 ASP A  36       4.457  40.711   3.822  1.00 78.04           H  
ATOM    533  HB3 ASP A  36       2.718  40.654   3.515  1.00 78.04           H  
ATOM    534  O   ASP A  36       4.398  37.982   3.115  1.00 78.04           O  
ATOM    535  CG  ASP A  36       3.703  42.395   2.707  1.00 78.04           C  
ATOM    536  OD1 ASP A  36       4.587  42.849   1.943  1.00 78.04           O  
ATOM    537  OD2 ASP A  36       2.768  43.140   3.070  1.00 78.04           O  
ATOM    538  N   GLN A  37       2.927  37.769   1.437  1.00 82.18           N  
ATOM    539  H   GLN A  37       2.530  38.206   0.618  1.00 82.18           H  
ATOM    540  CA  GLN A  37       2.753  36.330   1.589  1.00 82.18           C  
ATOM    541  HA  GLN A  37       2.967  36.072   2.626  1.00 82.18           H  
ATOM    542  C   GLN A  37       3.748  35.580   0.706  1.00 82.18           C  
ATOM    543  CB  GLN A  37       1.296  35.942   1.315  1.00 82.18           C  
ATOM    544  HB2 GLN A  37       0.658  36.567   1.940  1.00 82.18           H  
ATOM    545  HB3 GLN A  37       1.049  36.102   0.266  1.00 82.18           H  
ATOM    546  O   GLN A  37       3.941  35.922  -0.465  1.00 82.18           O  
ATOM    547  CG  GLN A  37       1.051  34.482   1.701  1.00 82.18           C  
ATOM    548  HG2 GLN A  37       1.516  33.823   0.968  1.00 82.18           H  
ATOM    549  HG3 GLN A  37       1.518  34.300   2.669  1.00 82.18           H  
ATOM    550  CD  GLN A  37      -0.420  34.117   1.819  1.00 82.18           C  
ATOM    551  NE2 GLN A  37      -0.706  33.092   2.586  1.00 82.18           N  
ATOM    552 HE21 GLN A  37      -1.680  32.878   2.746  1.00 82.18           H  
ATOM    553 HE22 GLN A  37       0.044  32.684   3.125  1.00 82.18           H  
ATOM    554  OE1 GLN A  37      -1.311  34.730   1.244  1.00 82.18           O  
ATOM    555  N   ALA A  38       4.358  34.537   1.267  1.00 83.93           N  
ATOM    556  H   ALA A  38       4.151  34.299   2.226  1.00 83.93           H  
ATOM    557  CA  ALA A  38       5.337  33.744   0.547  1.00 83.93           C  
ATOM    558  HA  ALA A  38       6.086  34.437   0.165  1.00 83.93           H  
ATOM    559  C   ALA A  38       4.693  33.008  -0.642  1.00 83.93           C  
ATOM    560  CB  ALA A  38       6.030  32.784   1.521  1.00 83.93           C  
ATOM    561  HB1 ALA A  38       6.801  32.221   0.995  1.00 83.93           H  
ATOM    562  HB2 ALA A  38       5.303  32.094   1.947  1.00 83.93           H  
ATOM    563  HB3 ALA A  38       6.498  33.352   2.325  1.00 83.93           H  
ATOM    564  O   ALA A  38       3.609  32.436  -0.531  1.00 83.93           O  
ATOM    565  N   PHE A  39       5.396  32.939  -1.771  1.00 87.01           N  
ATOM    566  H   PHE A  39       6.265  33.454  -1.800  1.00 87.01           H  
ATOM    567  CA  PHE A  39       4.997  32.216  -2.977  1.00 87.01           C  
ATOM    568  HA  PHE A  39       4.104  32.685  -3.391  1.00 87.01           H  
ATOM    569  C   PHE A  39       4.619  30.759  -2.688  1.00 87.01           C  
ATOM    570  CB  PHE A  39       6.153  32.304  -3.989  1.00 87.01           C  
ATOM    571  HB2 PHE A  39       5.997  31.581  -4.790  1.00 87.01           H  
ATOM    572  HB3 PHE A  39       7.078  32.015  -3.489  1.00 87.01           H  
ATOM    573  O   PHE A  39       3.644  30.257  -3.247  1.00 87.01           O  
ATOM    574  CG  PHE A  39       6.342  33.652  -4.659  1.00 87.01           C  
ATOM    575  CD1 PHE A  39       5.242  34.349  -5.200  1.00 87.01           C  
ATOM    576  HD1 PHE A  39       4.243  33.947  -5.116  1.00 87.01           H  
ATOM    577  CD2 PHE A  39       7.632  34.200  -4.776  1.00 87.01           C  
ATOM    578  HD2 PHE A  39       8.484  33.691  -4.348  1.00 87.01           H  
ATOM    579  CE1 PHE A  39       5.429  35.586  -5.839  1.00 87.01           C  
ATOM    580  HE1 PHE A  39       4.577  36.123  -6.231  1.00 87.01           H  
ATOM    581  CE2 PHE A  39       7.817  35.440  -5.410  1.00 87.01           C  
ATOM    582  HE2 PHE A  39       8.803  35.877  -5.447  1.00 87.01           H  
ATOM    583  CZ  PHE A  39       6.718  36.134  -5.941  1.00 87.01           C  
ATOM    584  HZ  PHE A  39       6.867  37.100  -6.400  1.00 87.01           H  
ATOM    585  N   ALA A  40       5.327  30.108  -1.763  1.00 72.54           N  
ATOM    586  H   ALA A  40       6.102  30.588  -1.328  1.00 72.54           H  
ATOM    587  CA  ALA A  40       5.018  28.748  -1.331  1.00 72.54           C  
ATOM    588  HA  ALA A  40       5.062  28.087  -2.196  1.00 72.54           H  
ATOM    589  C   ALA A  40       3.605  28.620  -0.726  1.00 72.54           C  
ATOM    590  CB  ALA A  40       6.097  28.315  -0.331  1.00 72.54           C  
ATOM    591  HB1 ALA A  40       5.908  27.288  -0.018  1.00 72.54           H  
ATOM    592  HB2 ALA A  40       6.080  28.961   0.547  1.00 72.54           H  
ATOM    593  HB3 ALA A  40       7.080  28.364  -0.800  1.00 72.54           H  
ATOM    594  O   ALA A  40       2.904  27.654  -1.010  1.00 72.54           O  
ATOM    595  N   GLU A  41       3.150  29.603   0.054  1.00 74.17           N  
ATOM    596  H   GLU A  41       3.714  30.432   0.183  1.00 74.17           H  
ATOM    597  CA  GLU A  41       1.813  29.595   0.668  1.00 74.17           C  
ATOM    598  HA  GLU A  41       1.590  28.597   1.046  1.00 74.17           H  
ATOM    599  C   GLU A  41       0.700  29.966  -0.316  1.00 74.17           C  
ATOM    600  CB  GLU A  41       1.764  30.582   1.831  1.00 74.17           C  
ATOM    601  HB2 GLU A  41       0.749  30.579   2.226  1.00 74.17           H  
ATOM    602  HB3 GLU A  41       1.991  31.581   1.458  1.00 74.17           H  
ATOM    603  O   GLU A  41      -0.455  29.590  -0.125  1.00 74.17           O  
ATOM    604  CG  GLU A  41       2.727  30.238   2.972  1.00 74.17           C  
ATOM    605  HG2 GLU A  41       2.539  29.212   3.290  1.00 74.17           H  
ATOM    606  HG3 GLU A  41       3.754  30.305   2.614  1.00 74.17           H  
ATOM    607  CD  GLU A  41       2.541  31.183   4.166  1.00 74.17           C  
ATOM    608  OE1 GLU A  41       3.155  30.888   5.213  1.00 74.17           O  
ATOM    609  OE2 GLU A  41       1.761  32.159   4.032  1.00 74.17           O  
ATOM    610  N   LEU A  42       1.050  30.678  -1.389  1.00 80.23           N  
ATOM    611  H   LEU A  42       2.012  30.983  -1.449  1.00 80.23           H  
ATOM    612  CA  LEU A  42       0.136  31.026  -2.476  1.00 80.23           C  
ATOM    613  HA  LEU A  42      -0.839  31.259  -2.049  1.00 80.23           H  
ATOM    614  C   LEU A  42      -0.100  29.863  -3.452  1.00 80.23           C  
ATOM    615  CB  LEU A  42       0.684  32.266  -3.202  1.00 80.23           C  
ATOM    616  HB2 LEU A  42       1.679  32.032  -3.582  1.00 80.23           H  
ATOM    617  HB3 LEU A  42       0.040  32.482  -4.054  1.00 80.23           H  
ATOM    618  O   LEU A  42      -0.904  29.998  -4.375  1.00 80.23           O  
ATOM    619  CG  LEU A  42       0.768  33.527  -2.329  1.00 80.23           C  
ATOM    620  HG  LEU A  42       1.310  33.316  -1.407  1.00 80.23           H  
ATOM    621  CD1 LEU A  42       1.522  34.619  -3.089  1.00 80.23           C  
ATOM    622 HD11 LEU A  42       1.472  35.556  -2.535  1.00 80.23           H  
ATOM    623 HD12 LEU A  42       1.102  34.737  -4.087  1.00 80.23           H  
ATOM    624 HD13 LEU A  42       2.572  34.338  -3.165  1.00 80.23           H  
ATOM    625  CD2 LEU A  42      -0.616  34.055  -1.967  1.00 80.23           C  
ATOM    626 HD21 LEU A  42      -0.479  34.897  -1.288  1.00 80.23           H  
ATOM    627 HD22 LEU A  42      -1.163  34.361  -2.860  1.00 80.23           H  
ATOM    628 HD23 LEU A  42      -1.182  33.299  -1.423  1.00 80.23           H  
ATOM    629  N   GLY A  43       0.599  28.738  -3.274  1.00 75.86           N  
ATOM    630  H   GLY A  43       1.198  28.673  -2.463  1.00 75.86           H  
ATOM    631  CA  GLY A  43       0.548  27.595  -4.182  1.00 75.86           C  
ATOM    632  HA2 GLY A  43      -0.481  27.419  -4.498  1.00 75.86           H  
ATOM    633  HA3 GLY A  43       0.896  26.711  -3.647  1.00 75.86           H  
ATOM    634  C   GLY A  43       1.420  27.769  -5.427  1.00 75.86           C  
ATOM    635  O   GLY A  43       1.124  27.184  -6.467  1.00 75.86           O  
ATOM    636  N   VAL A  44       2.485  28.581  -5.361  1.00 83.73           N  
ATOM    637  H   VAL A  44       2.689  29.043  -4.486  1.00 83.73           H  
ATOM    638  CA  VAL A  44       3.483  28.662  -6.438  1.00 83.73           C  
ATOM    639  HA  VAL A  44       2.945  28.653  -7.386  1.00 83.73           H  
ATOM    640  C   VAL A  44       4.373  27.419  -6.387  1.00 83.73           C  
ATOM    641  CB  VAL A  44       4.307  29.958  -6.395  1.00 83.73           C  
ATOM    642  HB  VAL A  44       4.886  29.959  -5.472  1.00 83.73           H  
ATOM    643  O   VAL A  44       5.467  27.416  -5.824  1.00 83.73           O  
ATOM    644  CG1 VAL A  44       5.276  30.081  -7.579  1.00 83.73           C  
ATOM    645 HG11 VAL A  44       4.722  30.103  -8.517  1.00 83.73           H  
ATOM    646 HG12 VAL A  44       5.965  29.236  -7.581  1.00 83.73           H  
ATOM    647 HG13 VAL A  44       5.858  30.997  -7.480  1.00 83.73           H  
ATOM    648  CG2 VAL A  44       3.426  31.213  -6.454  1.00 83.73           C  
ATOM    649 HG21 VAL A  44       2.757  31.240  -5.594  1.00 83.73           H  
ATOM    650 HG22 VAL A  44       4.055  32.103  -6.435  1.00 83.73           H  
ATOM    651 HG23 VAL A  44       2.839  31.213  -7.373  1.00 83.73           H  
ATOM    652  N   ASP A  45       3.873  26.344  -6.979  1.00 68.75           N  
ATOM    653  H   ASP A  45       2.914  26.394  -7.291  1.00 68.75           H  
ATOM    654  CA  ASP A  45       4.609  25.106  -7.225  1.00 68.75           C  
ATOM    655  HA  ASP A  45       5.127  24.821  -6.310  1.00 68.75           H  
ATOM    656  C   ASP A  45       5.674  25.261  -8.329  1.00 68.75           C  
ATOM    657  CB  ASP A  45       3.592  24.003  -7.556  1.00 68.75           C  
ATOM    658  HB2 ASP A  45       2.958  23.851  -6.683  1.00 68.75           H  
ATOM    659  HB3 ASP A  45       4.114  23.065  -7.746  1.00 68.75           H  
ATOM    660  O   ASP A  45       5.872  26.336  -8.897  1.00 68.75           O  
ATOM    661  CG  ASP A  45       2.707  24.339  -8.763  1.00 68.75           C  
ATOM    662  OD1 ASP A  45       3.191  24.981  -9.727  1.00 68.75           O  
ATOM    663  OD2 ASP A  45       1.526  23.961  -8.734  1.00 68.75           O  
ATOM    664  N   SER A  46       6.374  24.174  -8.669  1.00 61.75           N  
ATOM    665  H   SER A  46       6.198  23.308  -8.180  1.00 61.75           H  
ATOM    666  CA  SER A  46       7.426  24.187  -9.694  1.00 61.75           C  
ATOM    667  HA  SER A  46       8.228  24.846  -9.360  1.00 61.75           H  
ATOM    668  C   SER A  46       6.944  24.703 -11.054  1.00 61.75           C  
ATOM    669  CB  SER A  46       7.995  22.777  -9.879  1.00 61.75           C  
ATOM    670  HB2 SER A  46       7.231  22.128 -10.308  1.00 61.75           H  
ATOM    671  HB3 SER A  46       8.845  22.816 -10.560  1.00 61.75           H  
ATOM    672  O   SER A  46       7.694  25.404 -11.736  1.00 61.75           O  
ATOM    673  OG  SER A  46       8.407  22.240  -8.637  1.00 61.75           O  
ATOM    674  HG  SER A  46       9.003  22.857  -8.206  1.00 61.75           H  
ATOM    675  N   LEU A  47       5.701  24.401 -11.446  1.00 66.84           N  
ATOM    676  H   LEU A  47       5.073  23.980 -10.776  1.00 66.84           H  
ATOM    677  CA  LEU A  47       5.135  24.858 -12.714  1.00 66.84           C  
ATOM    678  HA  LEU A  47       5.860  24.669 -13.505  1.00 66.84           H  
ATOM    679  C   LEU A  47       4.872  26.365 -12.669  1.00 66.84           C  
ATOM    680  CB  LEU A  47       3.851  24.058 -13.002  1.00 66.84           C  
ATOM    681  HB2 LEU A  47       3.154  24.194 -12.175  1.00 66.84           H  
ATOM    682  HB3 LEU A  47       4.105  22.999 -13.048  1.00 66.84           H  
ATOM    683  O   LEU A  47       5.310  27.107 -13.549  1.00 66.84           O  
ATOM    684  CG  LEU A  47       3.133  24.458 -14.302  1.00 66.84           C  
ATOM    685  HG  LEU A  47       2.857  25.512 -14.269  1.00 66.84           H  
ATOM    686  CD1 LEU A  47       3.996  24.208 -15.542  1.00 66.84           C  
ATOM    687 HD11 LEU A  47       4.298  23.162 -15.590  1.00 66.84           H  
ATOM    688 HD12 LEU A  47       4.882  24.843 -15.514  1.00 66.84           H  
ATOM    689 HD13 LEU A  47       3.431  24.468 -16.437  1.00 66.84           H  
ATOM    690  CD2 LEU A  47       1.857  23.631 -14.440  1.00 66.84           C  
ATOM    691 HD21 LEU A  47       2.094  22.569 -14.381  1.00 66.84           H  
ATOM    692 HD22 LEU A  47       1.388  23.838 -15.401  1.00 66.84           H  
ATOM    693 HD23 LEU A  47       1.171  23.879 -13.630  1.00 66.84           H  
ATOM    694  N   SER A  48       4.208  26.820 -11.613  1.00 79.73           N  
ATOM    695  H   SER A  48       3.902  26.148 -10.925  1.00 79.73           H  
ATOM    696  CA  SER A  48       3.878  28.225 -11.392  1.00 79.73           C  
ATOM    697  HA  SER A  48       3.316  28.599 -12.248  1.00 79.73           H  
ATOM    698  C   SER A  48       5.138  29.078 -11.229  1.00 79.73           C  
ATOM    699  CB  SER A  48       2.995  28.331 -10.151  1.00 79.73           C  
ATOM    700  HB2 SER A  48       3.562  27.988  -9.285  1.00 79.73           H  
ATOM    701  HB3 SER A  48       2.696  29.369 -10.002  1.00 79.73           H  
ATOM    702  O   SER A  48       5.216  30.169 -11.790  1.00 79.73           O  
ATOM    703  OG  SER A  48       1.843  27.524 -10.297  1.00 79.73           O  
ATOM    704  HG  SER A  48       2.069  26.626 -10.046  1.00 79.73           H  
ATOM    705  N   ALA A  49       6.160  28.567 -10.538  1.00 80.67           N  
ATOM    706  H   ALA A  49       6.015  27.684 -10.070  1.00 80.67           H  
ATOM    707  CA  ALA A  49       7.464  29.203 -10.375  1.00 80.67           C  
ATOM    708  HA  ALA A  49       7.328  30.195  -9.942  1.00 80.67           H  
ATOM    709  C   ALA A  49       8.197  29.359 -11.714  1.00 80.67           C  
ATOM    710  CB  ALA A  49       8.299  28.350  -9.416  1.00 80.67           C  
ATOM    711  HB1 ALA A  49       8.408  27.338  -9.808  1.00 80.67           H  
ATOM    712  HB2 ALA A  49       7.816  28.293  -8.441  1.00 80.67           H  
ATOM    713  HB3 ALA A  49       9.290  28.792  -9.308  1.00 80.67           H  
ATOM    714  O   ALA A  49       8.699  30.441 -12.032  1.00 80.67           O  
ATOM    715  N   LEU A  50       8.227  28.295 -12.525  1.00 71.42           N  
ATOM    716  H   LEU A  50       7.812  27.434 -12.199  1.00 71.42           H  
ATOM    717  CA  LEU A  50       8.829  28.307 -13.856  1.00 71.42           C  
ATOM    718  HA  LEU A  50       9.870  28.618 -13.767  1.00 71.42           H  
ATOM    719  C   LEU A  50       8.104  29.297 -14.777  1.00 71.42           C  
ATOM    720  CB  LEU A  50       8.769  26.880 -14.429  1.00 71.42           C  
ATOM    721  HB2 LEU A  50       7.721  26.604 -14.550  1.00 71.42           H  
ATOM    722  HB3 LEU A  50       9.202  26.180 -13.714  1.00 71.42           H  
ATOM    723  O   LEU A  50       8.746  30.130 -15.423  1.00 71.42           O  
ATOM    724  CG  LEU A  50       9.491  26.729 -15.779  1.00 71.42           C  
ATOM    725  HG  LEU A  50       9.465  27.668 -16.333  1.00 71.42           H  
ATOM    726  CD1 LEU A  50      10.953  26.334 -15.572  1.00 71.42           C  
ATOM    727 HD11 LEU A  50      11.440  27.062 -14.924  1.00 71.42           H  
ATOM    728 HD12 LEU A  50      11.459  26.270 -16.536  1.00 71.42           H  
ATOM    729 HD13 LEU A  50      10.998  25.358 -15.090  1.00 71.42           H  
ATOM    730  CD2 LEU A  50       8.819  25.668 -16.646  1.00 71.42           C  
ATOM    731 HD21 LEU A  50       7.784  25.949 -16.841  1.00 71.42           H  
ATOM    732 HD22 LEU A  50       9.344  25.559 -17.595  1.00 71.42           H  
ATOM    733 HD23 LEU A  50       8.824  24.710 -16.127  1.00 71.42           H  
ATOM    734  N   GLU A  51       6.770  29.227 -14.830  1.00 80.73           N  
ATOM    735  H   GLU A  51       6.307  28.515 -14.284  1.00 80.73           H  
ATOM    736  CA  GLU A  51       5.944  30.137 -15.624  1.00 80.73           C  
ATOM    737  HA  GLU A  51       6.262  30.085 -16.665  1.00 80.73           H  
ATOM    738  C   GLU A  51       6.129  31.593 -15.170  1.00 80.73           C  
ATOM    739  CB  GLU A  51       4.453  29.749 -15.555  1.00 80.73           C  
ATOM    740  HB2 GLU A  51       4.169  29.585 -14.515  1.00 80.73           H  
ATOM    741  HB3 GLU A  51       3.882  30.597 -15.932  1.00 80.73           H  
ATOM    742  O   GLU A  51       6.288  32.473 -16.020  1.00 80.73           O  
ATOM    743  CG  GLU A  51       4.057  28.522 -16.402  1.00 80.73           C  
ATOM    744  HG2 GLU A  51       4.625  27.653 -16.068  1.00 80.73           H  
ATOM    745  HG3 GLU A  51       4.333  28.721 -17.438  1.00 80.73           H  
ATOM    746  CD  GLU A  51       2.541  28.209 -16.342  1.00 80.73           C  
ATOM    747  OE1 GLU A  51       2.112  27.128 -16.805  1.00 80.73           O  
ATOM    748  OE2 GLU A  51       1.743  29.067 -15.891  1.00 80.73           O  
ATOM    749  N   LEU A  52       6.168  31.855 -13.858  1.00 88.59           N  
ATOM    750  H   LEU A  52       6.008  31.095 -13.212  1.00 88.59           H  
ATOM    751  CA  LEU A  52       6.389  33.188 -13.291  1.00 88.59           C  
ATOM    752  HA  LEU A  52       5.623  33.857 -13.683  1.00 88.59           H  
ATOM    753  C   LEU A  52       7.750  33.742 -13.710  1.00 88.59           C  
ATOM    754  CB  LEU A  52       6.264  33.131 -11.756  1.00 88.59           C  
ATOM    755  HB2 LEU A  52       6.978  32.407 -11.366  1.00 88.59           H  
ATOM    756  HB3 LEU A  52       5.265  32.776 -11.501  1.00 88.59           H  
ATOM    757  O   LEU A  52       7.820  34.822 -14.300  1.00 88.59           O  
ATOM    758  CG  LEU A  52       6.495  34.474 -11.037  1.00 88.59           C  
ATOM    759  HG  LEU A  52       7.516  34.812 -11.216  1.00 88.59           H  
ATOM    760  CD1 LEU A  52       5.525  35.553 -11.524  1.00 88.59           C  
ATOM    761 HD11 LEU A  52       5.606  36.435 -10.889  1.00 88.59           H  
ATOM    762 HD12 LEU A  52       4.505  35.172 -11.484  1.00 88.59           H  
ATOM    763 HD13 LEU A  52       5.772  35.841 -12.546  1.00 88.59           H  
ATOM    764  CD2 LEU A  52       6.313  34.290  -9.532  1.00 88.59           C  
ATOM    765 HD21 LEU A  52       6.526  35.223  -9.010  1.00 88.59           H  
ATOM    766 HD22 LEU A  52       5.294  33.977  -9.305  1.00 88.59           H  
ATOM    767 HD23 LEU A  52       7.004  33.531  -9.165  1.00 88.59           H  
ATOM    768  N   ARG A  53       8.823  32.980 -13.478  1.00 84.18           N  
ATOM    769  H   ARG A  53       8.681  32.105 -12.994  1.00 84.18           H  
ATOM    770  CA  ARG A  53      10.188  33.350 -13.868  1.00 84.18           C  
ATOM    771  HA  ARG A  53      10.489  34.246 -13.325  1.00 84.18           H  
ATOM    772  C   ARG A  53      10.273  33.663 -15.362  1.00 84.18           C  
ATOM    773  CB  ARG A  53      11.119  32.190 -13.494  1.00 84.18           C  
ATOM    774  HB2 ARG A  53      10.799  31.303 -14.042  1.00 84.18           H  
ATOM    775  HB3 ARG A  53      11.019  31.973 -12.430  1.00 84.18           H  
ATOM    776  O   ARG A  53      10.841  34.682 -15.749  1.00 84.18           O  
ATOM    777  CG  ARG A  53      12.597  32.495 -13.789  1.00 84.18           C  
ATOM    778  HG2 ARG A  53      12.998  33.079 -12.961  1.00 84.18           H  
ATOM    779  HG3 ARG A  53      12.709  33.072 -14.707  1.00 84.18           H  
ATOM    780  CD  ARG A  53      13.421  31.218 -13.938  1.00 84.18           C  
ATOM    781  HD2 ARG A  53      14.469  31.500 -14.034  1.00 84.18           H  
ATOM    782  HD3 ARG A  53      13.305  30.620 -13.035  1.00 84.18           H  
ATOM    783  NE  ARG A  53      13.014  30.443 -15.128  1.00 84.18           N  
ATOM    784  HE  ARG A  53      12.302  30.836 -15.728  1.00 84.18           H  
ATOM    785  NH1 ARG A  53      14.376  28.641 -14.769  1.00 84.18           N  
ATOM    786 HH11 ARG A  53      14.723  27.727 -15.024  1.00 84.18           H  
ATOM    787 HH12 ARG A  53      14.785  29.142 -13.994  1.00 84.18           H  
ATOM    788  NH2 ARG A  53      12.979  28.669 -16.518  1.00 84.18           N  
ATOM    789 HH21 ARG A  53      12.294  29.179 -17.058  1.00 84.18           H  
ATOM    790 HH22 ARG A  53      13.237  27.719 -16.743  1.00 84.18           H  
ATOM    791  CZ  ARG A  53      13.457  29.250 -15.459  1.00 84.18           C  
ATOM    792  N   ASN A  54       9.691  32.813 -16.208  1.00 80.01           N  
ATOM    793  H   ASN A  54       9.245  31.993 -15.822  1.00 80.01           H  
ATOM    794  CA  ASN A  54       9.730  32.990 -17.660  1.00 80.01           C  
ATOM    795  HA  ASN A  54      10.766  33.124 -17.972  1.00 80.01           H  
ATOM    796  C   ASN A  54       8.965  34.247 -18.102  1.00 80.01           C  
ATOM    797  CB  ASN A  54       9.170  31.729 -18.338  1.00 80.01           C  
ATOM    798  HB2 ASN A  54       8.180  31.515 -17.934  1.00 80.01           H  
ATOM    799  HB3 ASN A  54       9.067  31.919 -19.406  1.00 80.01           H  
ATOM    800  O   ASN A  54       9.455  34.998 -18.947  1.00 80.01           O  
ATOM    801  CG  ASN A  54      10.038  30.490 -18.180  1.00 80.01           C  
ATOM    802  ND2 ASN A  54       9.514  29.350 -18.566  1.00 80.01           N  
ATOM    803 HD21 ASN A  54      10.041  28.504 -18.403  1.00 80.01           H  
ATOM    804 HD22 ASN A  54       8.547  29.310 -18.855  1.00 80.01           H  
ATOM    805  OD1 ASN A  54      11.184  30.514 -17.743  1.00 80.01           O  
ATOM    806  N   ARG A  55       7.788  34.510 -17.515  1.00 89.49           N  
ATOM    807  H   ARG A  55       7.444  33.859 -16.824  1.00 89.49           H  
ATOM    808  CA  ARG A  55       7.007  35.727 -17.789  1.00 89.49           C  
ATOM    809  HA  ARG A  55       6.839  35.818 -18.862  1.00 89.49           H  
ATOM    810  C   ARG A  55       7.770  36.984 -17.382  1.00 89.49           C  
ATOM    811  CB  ARG A  55       5.654  35.663 -17.065  1.00 89.49           C  
ATOM    812  HB2 ARG A  55       5.206  36.657 -17.068  1.00 89.49           H  
ATOM    813  HB3 ARG A  55       5.811  35.365 -16.028  1.00 89.49           H  
ATOM    814  O   ARG A  55       7.833  37.927 -18.167  1.00 89.49           O  
ATOM    815  CG  ARG A  55       4.678  34.693 -17.745  1.00 89.49           C  
ATOM    816  HG2 ARG A  55       4.415  35.078 -18.730  1.00 89.49           H  
ATOM    817  HG3 ARG A  55       5.140  33.714 -17.869  1.00 89.49           H  
ATOM    818  CD  ARG A  55       3.413  34.557 -16.895  1.00 89.49           C  
ATOM    819  HD2 ARG A  55       2.945  35.538 -16.814  1.00 89.49           H  
ATOM    820  HD3 ARG A  55       3.704  34.227 -15.898  1.00 89.49           H  
ATOM    821  NE  ARG A  55       2.474  33.575 -17.470  1.00 89.49           N  
ATOM    822  HE  ARG A  55       2.887  32.740 -17.860  1.00 89.49           H  
ATOM    823  NH1 ARG A  55       0.509  34.545 -16.784  1.00 89.49           N  
ATOM    824 HH11 ARG A  55      -0.482  34.435 -16.620  1.00 89.49           H  
ATOM    825 HH12 ARG A  55       1.042  35.192 -16.221  1.00 89.49           H  
ATOM    826  NH2 ARG A  55       0.451  32.591 -17.836  1.00 89.49           N  
ATOM    827 HH21 ARG A  55      -0.535  32.536 -17.624  1.00 89.49           H  
ATOM    828 HH22 ARG A  55       0.917  31.735 -18.102  1.00 89.49           H  
ATOM    829  CZ  ARG A  55       1.156  33.582 -17.374  1.00 89.49           C  
ATOM    830  N   LEU A  56       8.397  36.980 -16.207  1.00 90.78           N  
ATOM    831  H   LEU A  56       8.292  36.172 -15.609  1.00 90.78           H  
ATOM    832  CA  LEU A  56       9.193  38.109 -15.728  1.00 90.78           C  
ATOM    833  HA  LEU A  56       8.598  39.018 -15.815  1.00 90.78           H  
ATOM    834  C   LEU A  56      10.436  38.345 -16.583  1.00 90.78           C  
ATOM    835  CB  LEU A  56       9.576  37.888 -14.258  1.00 90.78           C  
ATOM    836  HB2 LEU A  56      10.046  36.909 -14.162  1.00 90.78           H  
ATOM    837  HB3 LEU A  56      10.307  38.643 -13.968  1.00 90.78           H  
ATOM    838  O   LEU A  56      10.707  39.492 -16.931  1.00 90.78           O  
ATOM    839  CG  LEU A  56       8.388  37.967 -13.290  1.00 90.78           C  
ATOM    840  HG  LEU A  56       7.614  37.259 -13.589  1.00 90.78           H  
ATOM    841  CD1 LEU A  56       8.852  37.610 -11.883  1.00 90.78           C  
ATOM    842 HD11 LEU A  56       8.005  37.631 -11.197  1.00 90.78           H  
ATOM    843 HD12 LEU A  56       9.608  38.315 -11.536  1.00 90.78           H  
ATOM    844 HD13 LEU A  56       9.273  36.605 -11.880  1.00 90.78           H  
ATOM    845  CD2 LEU A  56       7.767  39.360 -13.262  1.00 90.78           C  
ATOM    846 HD21 LEU A  56       8.515  40.103 -12.985  1.00 90.78           H  
ATOM    847 HD22 LEU A  56       6.960  39.360 -12.530  1.00 90.78           H  
ATOM    848 HD23 LEU A  56       7.336  39.609 -14.232  1.00 90.78           H  
ATOM    849  N   GLY A  57      11.151  37.290 -16.980  1.00 89.32           N  
ATOM    850  H   GLY A  57      10.920  36.378 -16.612  1.00 89.32           H  
ATOM    851  CA  GLY A  57      12.308  37.421 -17.865  1.00 89.32           C  
ATOM    852  HA2 GLY A  57      12.787  36.449 -17.984  1.00 89.32           H  
ATOM    853  HA3 GLY A  57      13.019  38.113 -17.413  1.00 89.32           H  
ATOM    854  C   GLY A  57      11.937  37.963 -19.247  1.00 89.32           C  
ATOM    855  O   GLY A  57      12.640  38.813 -19.785  1.00 89.32           O  
ATOM    856  N   ALA A  58      10.787  37.560 -19.796  1.00 87.49           N  
ATOM    857  H   ALA A  58      10.247  36.843 -19.332  1.00 87.49           H  
ATOM    858  CA  ALA A  58      10.283  38.117 -21.051  1.00 87.49           C  
ATOM    859  HA  ALA A  58      11.082  38.087 -21.792  1.00 87.49           H  
ATOM    860  C   ALA A  58       9.847  39.588 -20.912  1.00 87.49           C  
ATOM    861  CB  ALA A  58       9.132  37.235 -21.545  1.00 87.49           C  
ATOM    862  HB1 ALA A  58       9.482  36.211 -21.676  1.00 87.49           H  
ATOM    863  HB2 ALA A  58       8.767  37.613 -22.500  1.00 87.49           H  
ATOM    864  HB3 ALA A  58       8.317  37.243 -20.820  1.00 87.49           H  
ATOM    865  O   ALA A  58      10.074  40.385 -21.821  1.00 87.49           O  
ATOM    866  N   ALA A  59       9.233  39.958 -19.784  1.00 91.49           N  
ATOM    867  H   ALA A  59       9.026  39.250 -19.094  1.00 91.49           H  
ATOM    868  CA  ALA A  59       8.736  41.311 -19.546  1.00 91.49           C  
ATOM    869  HA  ALA A  59       8.253  41.670 -20.454  1.00 91.49           H  
ATOM    870  C   ALA A  59       9.844  42.321 -19.194  1.00 91.49           C  
ATOM    871  CB  ALA A  59       7.679  41.238 -18.440  1.00 91.49           C  
ATOM    872  HB1 ALA A  59       7.259  42.230 -18.273  1.00 91.49           H  
ATOM    873  HB2 ALA A  59       8.128  40.879 -17.514  1.00 91.49           H  
ATOM    874  HB3 ALA A  59       6.876  40.561 -18.731  1.00 91.49           H  
ATOM    875  O   ALA A  59       9.724  43.503 -19.524  1.00 91.49           O  
ATOM    876  N   THR A  60      10.912  41.880 -18.522  1.00 89.41           N  
ATOM    877  H   THR A  60      10.922  40.916 -18.222  1.00 89.41           H  
ATOM    878  CA  THR A  60      12.004  42.753 -18.055  1.00 89.41           C  
ATOM    879  HA  THR A  60      11.691  43.794 -18.137  1.00 89.41           H  
ATOM    880  C   THR A  60      13.281  42.635 -18.884  1.00 89.41           C  
ATOM    881  CB  THR A  60      12.331  42.508 -16.574  1.00 89.41           C  
ATOM    882  HB  THR A  60      13.086  43.231 -16.266  1.00 89.41           H  
ATOM    883  O   THR A  60      14.103  43.545 -18.842  1.00 89.41           O  
ATOM    884  CG2 THR A  60      11.115  42.667 -15.659  1.00 89.41           C  
ATOM    885 HG21 THR A  60      11.436  42.592 -14.620  1.00 89.41           H  
ATOM    886 HG22 THR A  60      10.662  43.645 -15.816  1.00 89.41           H  
ATOM    887 HG23 THR A  60      10.375  41.893 -15.860  1.00 89.41           H  
ATOM    888  OG1 THR A  60      12.849  41.215 -16.390  1.00 89.41           O  
ATOM    889  HG1 THR A  60      12.145  40.658 -16.051  1.00 89.41           H  
ATOM    890  N   GLY A  61      13.458  41.545 -19.637  1.00 87.08           N  
ATOM    891  H   GLY A  61      12.751  40.823 -19.620  1.00 87.08           H  
ATOM    892  CA  GLY A  61      14.724  41.198 -20.290  1.00 87.08           C  
ATOM    893  HA2 GLY A  61      14.534  40.436 -21.047  1.00 87.08           H  
ATOM    894  HA3 GLY A  61      15.134  42.082 -20.778  1.00 87.08           H  
ATOM    895  C   GLY A  61      15.787  40.652 -19.329  1.00 87.08           C  
ATOM    896  O   GLY A  61      16.872  40.286 -19.776  1.00 87.08           O  
ATOM    897  N   VAL A  62      15.490  40.576 -18.025  1.00 87.44           N  
ATOM    898  H   VAL A  62      14.567  40.851 -17.722  1.00 87.44           H  
ATOM    899  CA  VAL A  62      16.420  40.103 -16.994  1.00 87.44           C  
ATOM    900  HA  VAL A  62      17.419  40.458 -17.249  1.00 87.44           H  
ATOM    901  C   VAL A  62      16.444  38.579 -16.982  1.00 87.44           C  
ATOM    902  CB  VAL A  62      16.075  40.670 -15.602  1.00 87.44           C  
ATOM    903  HB  VAL A  62      15.082  40.328 -15.310  1.00 87.44           H  
ATOM    904  O   VAL A  62      15.407  37.910 -17.008  1.00 87.44           O  
ATOM    905  CG1 VAL A  62      17.071  40.205 -14.532  1.00 87.44           C  
ATOM    906 HG11 VAL A  62      17.013  39.126 -14.389  1.00 87.44           H  
ATOM    907 HG12 VAL A  62      18.088  40.486 -14.806  1.00 87.44           H  
ATOM    908 HG13 VAL A  62      16.834  40.674 -13.577  1.00 87.44           H  
ATOM    909  CG2 VAL A  62      16.091  42.206 -15.610  1.00 87.44           C  
ATOM    910 HG21 VAL A  62      17.086  42.568 -15.867  1.00 87.44           H  
ATOM    911 HG22 VAL A  62      15.826  42.581 -14.621  1.00 87.44           H  
ATOM    912 HG23 VAL A  62      15.374  42.597 -16.332  1.00 87.44           H  
ATOM    913  N   ARG A  63      17.645  38.005 -16.920  1.00 81.90           N  
ATOM    914  H   ARG A  63      18.455  38.602 -16.840  1.00 81.90           H  
ATOM    915  CA  ARG A  63      17.823  36.557 -16.841  1.00 81.90           C  
ATOM    916  HA  ARG A  63      16.994  36.084 -17.368  1.00 81.90           H  
ATOM    917  C   ARG A  63      17.759  36.109 -15.381  1.00 81.90           C  
ATOM    918  CB  ARG A  63      19.124  36.174 -17.552  1.00 81.90           C  
ATOM    919  HB2 ARG A  63      19.981  36.358 -16.904  1.00 81.90           H  
ATOM    920  HB3 ARG A  63      19.233  36.788 -18.445  1.00 81.90           H  
ATOM    921  O   ARG A  63      18.734  36.229 -14.652  1.00 81.90           O  
ATOM    922  CG  ARG A  63      19.083  34.707 -17.986  1.00 81.90           C  
ATOM    923  HG2 ARG A  63      18.246  34.561 -18.668  1.00 81.90           H  
ATOM    924  HG3 ARG A  63      18.956  34.063 -17.115  1.00 81.90           H  
ATOM    925  CD  ARG A  63      20.390  34.355 -18.696  1.00 81.90           C  
ATOM    926  HD2 ARG A  63      21.190  34.348 -17.957  1.00 81.90           H  
ATOM    927  HD3 ARG A  63      20.605  35.122 -19.440  1.00 81.90           H  
ATOM    928  NE  ARG A  63      20.302  33.047 -19.370  1.00 81.90           N  
ATOM    929  HE  ARG A  63      19.389  32.615 -19.400  1.00 81.90           H  
ATOM    930  NH1 ARG A  63      22.530  32.844 -19.871  1.00 81.90           N  
ATOM    931 HH11 ARG A  63      22.701  33.708 -19.375  1.00 81.90           H  
ATOM    932 HH12 ARG A  63      23.301  32.310 -20.245  1.00 81.90           H  
ATOM    933  NH2 ARG A  63      21.104  31.251 -20.516  1.00 81.90           N  
ATOM    934 HH21 ARG A  63      20.178  30.848 -20.530  1.00 81.90           H  
ATOM    935 HH22 ARG A  63      21.883  30.730 -20.891  1.00 81.90           H  
ATOM    936  CZ  ARG A  63      21.308  32.390 -19.915  1.00 81.90           C  
ATOM    937  N   LEU A  64      16.603  35.595 -14.976  1.00 80.64           N  
ATOM    938  H   LEU A  64      15.828  35.600 -15.624  1.00 80.64           H  
ATOM    939  CA  LEU A  64      16.353  35.153 -13.605  1.00 80.64           C  
ATOM    940  HA  LEU A  64      16.876  35.840 -12.940  1.00 80.64           H  
ATOM    941  C   LEU A  64      16.878  33.722 -13.345  1.00 80.64           C  
ATOM    942  CB  LEU A  64      14.850  35.277 -13.325  1.00 80.64           C  
ATOM    943  HB2 LEU A  64      14.614  34.729 -12.412  1.00 80.64           H  
ATOM    944  HB3 LEU A  64      14.309  34.804 -14.145  1.00 80.64           H  
ATOM    945  O   LEU A  64      16.721  32.859 -14.221  1.00 80.64           O  
ATOM    946  CG  LEU A  64      14.349  36.722 -13.159  1.00 80.64           C  
ATOM    947  HG  LEU A  64      14.645  37.318 -14.022  1.00 80.64           H  
ATOM    948  CD1 LEU A  64      12.821  36.708 -13.094  1.00 80.64           C  
ATOM    949 HD11 LEU A  64      12.421  36.300 -14.022  1.00 80.64           H  
ATOM    950 HD12 LEU A  64      12.486  36.097 -12.255  1.00 80.64           H  
ATOM    951 HD13 LEU A  64      12.450  37.724 -12.963  1.00 80.64           H  
ATOM    952  CD2 LEU A  64      14.894  37.379 -11.889  1.00 80.64           C  
ATOM    953 HD21 LEU A  64      14.700  36.749 -11.021  1.00 80.64           H  
ATOM    954 HD22 LEU A  64      14.422  38.348 -11.727  1.00 80.64           H  
ATOM    955 HD23 LEU A  64      15.968  37.547 -11.970  1.00 80.64           H  
ATOM    956  N   PRO A  65      17.477  33.449 -12.167  1.00 70.01           N  
ATOM    957  CA  PRO A  65      17.894  32.107 -11.757  1.00 70.01           C  
ATOM    958  HA  PRO A  65      18.678  31.769 -12.434  1.00 70.01           H  
ATOM    959  C   PRO A  65      16.757  31.075 -11.750  1.00 70.01           C  
ATOM    960  CB  PRO A  65      18.484  32.263 -10.349  1.00 70.01           C  
ATOM    961  HB2 PRO A  65      17.708  32.121  -9.598  1.00 70.01           H  
ATOM    962  HB3 PRO A  65      19.309  31.572 -10.173  1.00 70.01           H  
ATOM    963  O   PRO A  65      15.573  31.395 -11.725  1.00 70.01           O  
ATOM    964  CG  PRO A  65      18.948  33.715 -10.310  1.00 70.01           C  
ATOM    965  HG2 PRO A  65      18.965  34.107  -9.293  1.00 70.01           H  
ATOM    966  HG3 PRO A  65      19.932  33.800 -10.772  1.00 70.01           H  
ATOM    967  CD  PRO A  65      17.913  34.428 -11.174  1.00 70.01           C  
ATOM    968  HD2 PRO A  65      18.381  35.296 -11.637  1.00 70.01           H  
ATOM    969  HD3 PRO A  65      17.068  34.740 -10.561  1.00 70.01           H  
ATOM    970  N   THR A  66      17.094  29.787 -11.738  1.00 62.39           N  
ATOM    971  H   THR A  66      18.069  29.525 -11.787  1.00 62.39           H  
ATOM    972  CA  THR A  66      16.076  28.724 -11.638  1.00 62.39           C  
ATOM    973  HA  THR A  66      15.280  28.940 -12.351  1.00 62.39           H  
ATOM    974  C   THR A  66      15.395  28.694 -10.268  1.00 62.39           C  
ATOM    975  CB  THR A  66      16.677  27.359 -11.997  1.00 62.39           C  
ATOM    976  HB  THR A  66      17.353  27.038 -11.204  1.00 62.39           H  
ATOM    977  O   THR A  66      14.232  28.319 -10.175  1.00 62.39           O  
ATOM    978  CG2 THR A  66      15.622  26.282 -12.244  1.00 62.39           C  
ATOM    979 HG21 THR A  66      16.101  25.365 -12.588  1.00 62.39           H  
ATOM    980 HG22 THR A  66      14.894  26.613 -12.984  1.00 62.39           H  
ATOM    981 HG23 THR A  66      15.101  26.059 -11.313  1.00 62.39           H  
ATOM    982  OG1 THR A  66      17.405  27.473 -13.202  1.00 62.39           O  
ATOM    983  HG1 THR A  66      17.969  26.699 -13.258  1.00 62.39           H  
ATOM    984  N   THR A  67      16.086  29.150  -9.226  1.00 66.76           N  
ATOM    985  H   THR A  67      17.040  29.454  -9.360  1.00 66.76           H  
ATOM    986  CA  THR A  67      15.639  29.181  -7.827  1.00 66.76           C  
ATOM    987  HA  THR A  67      14.891  28.404  -7.673  1.00 66.76           H  
ATOM    988  C   THR A  67      14.979  30.498  -7.420  1.00 66.76           C  
ATOM    989  CB  THR A  67      16.834  28.882  -6.906  1.00 66.76           C  
ATOM    990  HB  THR A  67      16.588  29.082  -5.863  1.00 66.76           H  
ATOM    991  O   THR A  67      14.739  30.697  -6.237  1.00 66.76           O  
ATOM    992  CG2 THR A  67      17.249  27.413  -7.040  1.00 66.76           C  
ATOM    993 HG21 THR A  67      16.414  26.765  -6.770  1.00 66.76           H  
ATOM    994 HG22 THR A  67      18.076  27.219  -6.356  1.00 66.76           H  
ATOM    995 HG23 THR A  67      17.573  27.193  -8.057  1.00 66.76           H  
ATOM    996  OG1 THR A  67      17.932  29.671  -7.310  1.00 66.76           O  
ATOM    997  HG1 THR A  67      17.865  30.519  -6.867  1.00 66.76           H  
ATOM    998  N   THR A  68      14.625  31.380  -8.366  1.00 79.52           N  
ATOM    999  H   THR A  68      14.860  31.165  -9.324  1.00 79.52           H  
ATOM   1000  CA  THR A  68      14.154  32.752  -8.080  1.00 79.52           C  
ATOM   1001  HA  THR A  68      15.000  33.334  -7.714  1.00 79.52           H  
ATOM   1002  C   THR A  68      13.067  32.857  -7.011  1.00 79.52           C  
ATOM   1003  CB  THR A  68      13.630  33.395  -9.371  1.00 79.52           C  
ATOM   1004  HB  THR A  68      12.904  32.732  -9.843  1.00 79.52           H  
ATOM   1005  O   THR A  68      13.103  33.789  -6.220  1.00 79.52           O  
ATOM   1006  CG2 THR A  68      13.003  34.776  -9.221  1.00 79.52           C  
ATOM   1007 HG21 THR A  68      12.737  35.163 -10.205  1.00 79.52           H  
ATOM   1008 HG22 THR A  68      13.714  35.452  -8.747  1.00 79.52           H  
ATOM   1009 HG23 THR A  68      12.095  34.721  -8.620  1.00 79.52           H  
ATOM   1010  OG1 THR A  68      14.712  33.588 -10.235  1.00 79.52           O  
ATOM   1011  HG1 THR A  68      15.455  33.861  -9.692  1.00 79.52           H  
ATOM   1012  N   VAL A  69      12.112  31.924  -6.964  1.00 79.70           N  
ATOM   1013  H   VAL A  69      12.165  31.145  -7.604  1.00 79.70           H  
ATOM   1014  CA  VAL A  69      11.028  31.931  -5.959  1.00 79.70           C  
ATOM   1015  HA  VAL A  69      10.654  32.950  -5.852  1.00 79.70           H  
ATOM   1016  C   VAL A  69      11.480  31.518  -4.555  1.00 79.70           C  
ATOM   1017  CB  VAL A  69       9.853  31.039  -6.391  1.00 79.70           C  
ATOM   1018  HB  VAL A  69       9.161  30.940  -5.554  1.00 79.70           H  
ATOM   1019  O   VAL A  69      10.790  31.819  -3.590  1.00 79.70           O  
ATOM   1020  CG1 VAL A  69       9.076  31.678  -7.547  1.00 79.70           C  
ATOM   1021 HG11 VAL A  69       8.225  31.046  -7.801  1.00 79.70           H  
ATOM   1022 HG12 VAL A  69       9.716  31.793  -8.422  1.00 79.70           H  
ATOM   1023 HG13 VAL A  69       8.706  32.655  -7.236  1.00 79.70           H  
ATOM   1024  CG2 VAL A  69      10.316  29.631  -6.798  1.00 79.70           C  
ATOM   1025 HG21 VAL A  69      10.873  29.651  -7.735  1.00 79.70           H  
ATOM   1026 HG22 VAL A  69      10.936  29.199  -6.013  1.00 79.70           H  
ATOM   1027 HG23 VAL A  69       9.440  28.990  -6.904  1.00 79.70           H  
ATOM   1028  N   PHE A  70      12.621  30.838  -4.429  1.00 72.39           N  
ATOM   1029  H   PHE A  70      13.165  30.659  -5.260  1.00 72.39           H  
ATOM   1030  CA  PHE A  70      13.272  30.562  -3.147  1.00 72.39           C  
ATOM   1031  HA  PHE A  70      12.520  30.510  -2.360  1.00 72.39           H  
ATOM   1032  C   PHE A  70      14.235  31.692  -2.763  1.00 72.39           C  
ATOM   1033  CB  PHE A  70      14.005  29.213  -3.212  1.00 72.39           C  
ATOM   1034  HB2 PHE A  70      14.496  29.047  -2.253  1.00 72.39           H  
ATOM   1035  HB3 PHE A  70      14.789  29.271  -3.967  1.00 72.39           H  
ATOM   1036  O   PHE A  70      14.318  32.043  -1.590  1.00 72.39           O  
ATOM   1037  CG  PHE A  70      13.117  28.012  -3.493  1.00 72.39           C  
ATOM   1038  CD1 PHE A  70      12.076  27.686  -2.604  1.00 72.39           C  
ATOM   1039  HD1 PHE A  70      11.899  28.296  -1.730  1.00 72.39           H  
ATOM   1040  CD2 PHE A  70      13.339  27.208  -4.628  1.00 72.39           C  
ATOM   1041  HD2 PHE A  70      14.142  27.450  -5.309  1.00 72.39           H  
ATOM   1042  CE1 PHE A  70      11.259  26.568  -2.849  1.00 72.39           C  
ATOM   1043  HE1 PHE A  70      10.454  26.328  -2.169  1.00 72.39           H  
ATOM   1044  CE2 PHE A  70      12.523  26.088  -4.872  1.00 72.39           C  
ATOM   1045  HE2 PHE A  70      12.694  25.472  -5.743  1.00 72.39           H  
ATOM   1046  CZ  PHE A  70      11.482  25.768  -3.982  1.00 72.39           C  
ATOM   1047  HZ  PHE A  70      10.848  24.913  -4.167  1.00 72.39           H  
ATOM   1048  N   ASP A  71      14.917  32.286  -3.749  1.00 74.75           N  
ATOM   1049  H   ASP A  71      14.868  31.877  -4.671  1.00 74.75           H  
ATOM   1050  CA  ASP A  71      15.831  33.420  -3.550  1.00 74.75           C  
ATOM   1051  HA  ASP A  71      16.532  33.173  -2.753  1.00 74.75           H  
ATOM   1052  C   ASP A  71      15.071  34.699  -3.136  1.00 74.75           C  
ATOM   1053  CB  ASP A  71      16.632  33.675  -4.844  1.00 74.75           C  
ATOM   1054  HB2 ASP A  71      15.942  34.006  -5.620  1.00 74.75           H  
ATOM   1055  HB3 ASP A  71      17.336  34.486  -4.662  1.00 74.75           H  
ATOM   1056  O   ASP A  71      15.563  35.508  -2.347  1.00 74.75           O  
ATOM   1057  CG  ASP A  71      17.417  32.460  -5.366  1.00 74.75           C  
ATOM   1058  OD1 ASP A  71      17.951  31.682  -4.550  1.00 74.75           O  
ATOM   1059  OD2 ASP A  71      17.471  32.277  -6.609  1.00 74.75           O  
ATOM   1060  N   HIS A  72      13.852  34.871  -3.660  1.00 88.72           N  
ATOM   1061  H   HIS A  72      13.543  34.190  -4.338  1.00 88.72           H  
ATOM   1062  CA  HIS A  72      12.943  35.985  -3.389  1.00 88.72           C  
ATOM   1063  HA  HIS A  72      13.307  36.568  -2.543  1.00 88.72           H  
ATOM   1064  C   HIS A  72      11.545  35.435  -3.053  1.00 88.72           C  
ATOM   1065  CB  HIS A  72      12.918  36.926  -4.595  1.00 88.72           C  
ATOM   1066  HB2 HIS A  72      12.303  37.787  -4.335  1.00 88.72           H  
ATOM   1067  HB3 HIS A  72      12.462  36.415  -5.444  1.00 88.72           H  
ATOM   1068  O   HIS A  72      10.740  35.229  -3.966  1.00 88.72           O  
ATOM   1069  CG  HIS A  72      14.283  37.406  -5.003  1.00 88.72           C  
ATOM   1070  CD2 HIS A  72      14.905  37.136  -6.188  1.00 88.72           C  
ATOM   1071  HD2 HIS A  72      14.480  36.583  -7.012  1.00 88.72           H  
ATOM   1072  ND1 HIS A  72      15.201  38.031  -4.193  1.00 88.72           N  
ATOM   1073  HD1 HIS A  72      15.121  38.118  -3.190  1.00 88.72           H  
ATOM   1074  CE1 HIS A  72      16.348  38.136  -4.881  1.00 88.72           C  
ATOM   1075  HE1 HIS A  72      17.280  38.507  -4.479  1.00 88.72           H  
ATOM   1076  NE2 HIS A  72      16.212  37.616  -6.108  1.00 88.72           N  
ATOM   1077  N   PRO A  73      11.262  35.149  -1.767  1.00 87.17           N  
ATOM   1078  CA  PRO A  73      10.109  34.347  -1.354  1.00 87.17           C  
ATOM   1079  HA  PRO A  73      10.122  33.408  -1.908  1.00 87.17           H  
ATOM   1080  C   PRO A  73       8.748  35.001  -1.563  1.00 87.17           C  
ATOM   1081  CB  PRO A  73      10.310  34.041   0.134  1.00 87.17           C  
ATOM   1082  HB2 PRO A  73       9.765  34.763   0.742  1.00 87.17           H  
ATOM   1083  HB3 PRO A  73       9.997  33.027   0.381  1.00 87.17           H  
ATOM   1084  O   PRO A  73       7.748  34.300  -1.487  1.00 87.17           O  
ATOM   1085  CG  PRO A  73      11.803  34.241   0.356  1.00 87.17           C  
ATOM   1086  HG2 PRO A  73      12.026  34.534   1.382  1.00 87.17           H  
ATOM   1087  HG3 PRO A  73      12.339  33.330   0.091  1.00 87.17           H  
ATOM   1088  CD  PRO A  73      12.151  35.343  -0.633  1.00 87.17           C  
ATOM   1089  HD2 PRO A  73      13.204  35.250  -0.899  1.00 87.17           H  
ATOM   1090  HD3 PRO A  73      11.958  36.318  -0.186  1.00 87.17           H  
ATOM   1091  N   ASP A  74       8.681  36.308  -1.798  1.00 91.14           N  
ATOM   1092  H   ASP A  74       9.545  36.820  -1.908  1.00 91.14           H  
ATOM   1093  CA  ASP A  74       7.436  37.067  -1.913  1.00 91.14           C  
ATOM   1094  HA  ASP A  74       6.621  36.381  -2.144  1.00 91.14           H  
ATOM   1095  C   ASP A  74       7.496  38.079  -3.072  1.00 91.14           C  
ATOM   1096  CB  ASP A  74       7.104  37.721  -0.556  1.00 91.14           C  
ATOM   1097  HB2 ASP A  74       6.153  38.248  -0.631  1.00 91.14           H  
ATOM   1098  HB3 ASP A  74       6.985  36.936   0.191  1.00 91.14           H  
ATOM   1099  O   ASP A  74       8.525  38.307  -3.718  1.00 91.14           O  
ATOM   1100  CG  ASP A  74       8.185  38.701  -0.095  1.00 91.14           C  
ATOM   1101  OD1 ASP A  74       8.533  39.602  -0.896  1.00 91.14           O  
ATOM   1102  OD2 ASP A  74       8.730  38.538   1.011  1.00 91.14           O  
ATOM   1103  N   VAL A  75       6.358  38.710  -3.359  1.00 91.39           N  
ATOM   1104  H   VAL A  75       5.565  38.540  -2.758  1.00 91.39           H  
ATOM   1105  CA  VAL A  75       6.241  39.679  -4.456  1.00 91.39           C  
ATOM   1106  HA  VAL A  75       6.574  39.207  -5.380  1.00 91.39           H  
ATOM   1107  C   VAL A  75       7.136  40.901  -4.232  1.00 91.39           C  
ATOM   1108  CB  VAL A  75       4.767  40.096  -4.611  1.00 91.39           C  
ATOM   1109  HB  VAL A  75       4.386  40.409  -3.639  1.00 91.39           H  
ATOM   1110  O   VAL A  75       7.694  41.436  -5.195  1.00 91.39           O  
ATOM   1111  CG1 VAL A  75       4.549  41.261  -5.583  1.00 91.39           C  
ATOM   1112 HG11 VAL A  75       3.483  41.487  -5.622  1.00 91.39           H  
ATOM   1113 HG12 VAL A  75       4.915  41.008  -6.578  1.00 91.39           H  
ATOM   1114 HG13 VAL A  75       5.061  42.156  -5.228  1.00 91.39           H  
ATOM   1115  CG2 VAL A  75       3.916  38.920  -5.110  1.00 91.39           C  
ATOM   1116 HG21 VAL A  75       4.270  38.586  -6.085  1.00 91.39           H  
ATOM   1117 HG22 VAL A  75       3.975  38.091  -4.404  1.00 91.39           H  
ATOM   1118 HG23 VAL A  75       2.872  39.224  -5.183  1.00 91.39           H  
ATOM   1119  N   ARG A  76       7.270  41.366  -2.984  1.00 89.54           N  
ATOM   1120  H   ARG A  76       6.933  40.787  -2.228  1.00 89.54           H  
ATOM   1121  CA  ARG A  76       7.972  42.610  -2.644  1.00 89.54           C  
ATOM   1122  HA  ARG A  76       7.649  43.388  -3.336  1.00 89.54           H  
ATOM   1123  C   ARG A  76       9.484  42.462  -2.829  1.00 89.54           C  
ATOM   1124  CB  ARG A  76       7.575  43.012  -1.212  1.00 89.54           C  
ATOM   1125  HB2 ARG A  76       8.087  42.369  -0.496  1.00 89.54           H  
ATOM   1126  HB3 ARG A  76       6.503  42.862  -1.088  1.00 89.54           H  
ATOM   1127  O   ARG A  76      10.106  43.307  -3.474  1.00 89.54           O  
ATOM   1128  CG  ARG A  76       7.896  44.483  -0.916  1.00 89.54           C  
ATOM   1129  HG2 ARG A  76       8.962  44.650  -1.069  1.00 89.54           H  
ATOM   1130  HG3 ARG A  76       7.342  45.126  -1.601  1.00 89.54           H  
ATOM   1131  CD  ARG A  76       7.553  44.861   0.531  1.00 89.54           C  
ATOM   1132  HD2 ARG A  76       8.045  44.152   1.198  1.00 89.54           H  
ATOM   1133  HD3 ARG A  76       7.969  45.846   0.744  1.00 89.54           H  
ATOM   1134  NE  ARG A  76       6.105  44.833   0.807  1.00 89.54           N  
ATOM   1135  HE  ARG A  76       5.712  43.934   1.048  1.00 89.54           H  
ATOM   1136  NH1 ARG A  76       5.673  47.085   0.974  1.00 89.54           N  
ATOM   1137 HH11 ARG A  76       6.636  47.264   0.730  1.00 89.54           H  
ATOM   1138 HH12 ARG A  76       5.055  47.816   1.296  1.00 89.54           H  
ATOM   1139  NH2 ARG A  76       4.092  45.575   1.486  1.00 89.54           N  
ATOM   1140 HH21 ARG A  76       3.929  44.612   1.743  1.00 89.54           H  
ATOM   1141 HH22 ARG A  76       3.504  46.265   1.933  1.00 89.54           H  
ATOM   1142  CZ  ARG A  76       5.297  45.837   1.076  1.00 89.54           C  
ATOM   1143  N   THR A  77      10.054  41.367  -2.338  1.00 92.61           N  
ATOM   1144  H   THR A  77       9.455  40.727  -1.835  1.00 92.61           H  
ATOM   1145  CA  THR A  77      11.470  41.006  -2.479  1.00 92.61           C  
ATOM   1146  HA  THR A  77      12.081  41.836  -2.124  1.00 92.61           H  
ATOM   1147  C   THR A  77      11.847  40.768  -3.939  1.00 92.61           C  
ATOM   1148  CB  THR A  77      11.824  39.767  -1.637  1.00 92.61           C  
ATOM   1149  HB  THR A  77      12.833  39.446  -1.896  1.00 92.61           H  
ATOM   1150  O   THR A  77      12.851  41.312  -4.406  1.00 92.61           O  
ATOM   1151  CG2 THR A  77      11.787  40.059  -0.139  1.00 92.61           C  
ATOM   1152 HG21 THR A  77      10.798  40.405   0.164  1.00 92.61           H  
ATOM   1153 HG22 THR A  77      12.016  39.148   0.414  1.00 92.61           H  
ATOM   1154 HG23 THR A  77      12.526  40.821   0.110  1.00 92.61           H  
ATOM   1155  OG1 THR A  77      10.940  38.702  -1.883  1.00 92.61           O  
ATOM   1156  HG1 THR A  77      10.114  38.926  -1.448  1.00 92.61           H  
ATOM   1157  N   LEU A  78      11.013  40.053  -4.702  1.00 93.11           N  
ATOM   1158  H   LEU A  78      10.248  39.573  -4.250  1.00 93.11           H  
ATOM   1159  CA  LEU A  78      11.272  39.797  -6.121  1.00 93.11           C  
ATOM   1160  HA  LEU A  78      12.286  39.406  -6.205  1.00 93.11           H  
ATOM   1161  C   LEU A  78      11.210  41.082  -6.964  1.00 93.11           C  
ATOM   1162  CB  LEU A  78      10.288  38.720  -6.608  1.00 93.11           C  
ATOM   1163  HB2 LEU A  78      10.420  37.834  -5.986  1.00 93.11           H  
ATOM   1164  HB3 LEU A  78       9.269  39.075  -6.453  1.00 93.11           H  
ATOM   1165  O   LEU A  78      12.040  41.293  -7.852  1.00 93.11           O  
ATOM   1166  CG  LEU A  78      10.453  38.316  -8.085  1.00 93.11           C  
ATOM   1167  HG  LEU A  78      10.161  39.148  -8.726  1.00 93.11           H  
ATOM   1168  CD1 LEU A  78      11.882  37.901  -8.438  1.00 93.11           C  
ATOM   1169 HD11 LEU A  78      12.560  38.750  -8.351  1.00 93.11           H  
ATOM   1170 HD12 LEU A  78      11.923  37.540  -9.466  1.00 93.11           H  
ATOM   1171 HD13 LEU A  78      12.207  37.115  -7.757  1.00 93.11           H  
ATOM   1172  CD2 LEU A  78       9.536  37.130  -8.386  1.00 93.11           C  
ATOM   1173 HD21 LEU A  78       8.497  37.412  -8.217  1.00 93.11           H  
ATOM   1174 HD22 LEU A  78       9.784  36.299  -7.725  1.00 93.11           H  
ATOM   1175 HD23 LEU A  78       9.664  36.803  -9.418  1.00 93.11           H  
ATOM   1176  N   ALA A  79      10.260  41.976  -6.676  1.00 92.17           N  
ATOM   1177  H   ALA A  79       9.590  41.755  -5.953  1.00 92.17           H  
ATOM   1178  CA  ALA A  79      10.162  43.267  -7.353  1.00 92.17           C  
ATOM   1179  HA  ALA A  79      10.156  43.097  -8.429  1.00 92.17           H  
ATOM   1180  C   ALA A  79      11.357  44.187  -7.048  1.00 92.17           C  
ATOM   1181  CB  ALA A  79       8.837  43.923  -6.964  1.00 92.17           C  
ATOM   1182  HB1 ALA A  79       8.746  44.885  -7.469  1.00 92.17           H  
ATOM   1183  HB2 ALA A  79       8.011  43.276  -7.258  1.00 92.17           H  
ATOM   1184  HB3 ALA A  79       8.799  44.081  -5.886  1.00 92.17           H  
ATOM   1185  O   ALA A  79      11.894  44.807  -7.970  1.00 92.17           O  
ATOM   1186  N   ALA A  80      11.799  44.247  -5.786  1.00 90.21           N  
ATOM   1187  H   ALA A  80      11.299  43.740  -5.069  1.00 90.21           H  
ATOM   1188  CA  ALA A  80      12.970  45.023  -5.378  1.00 90.21           C  
ATOM   1189  HA  ALA A  80      12.823  46.065  -5.664  1.00 90.21           H  
ATOM   1190  C   ALA A  80      14.249  44.522  -6.070  1.00 90.21           C  
ATOM   1191  CB  ALA A  80      13.093  44.958  -3.852  1.00 90.21           C  
ATOM   1192  HB1 ALA A  80      12.190  45.359  -3.393  1.00 90.21           H  
ATOM   1193  HB2 ALA A  80      13.233  43.928  -3.525  1.00 90.21           H  
ATOM   1194  HB3 ALA A  80      13.944  45.558  -3.528  1.00 90.21           H  
ATOM   1195  O   ALA A  80      15.038  45.324  -6.577  1.00 90.21           O  
ATOM   1196  N   HIS A  81      14.418  43.200  -6.176  1.00 91.20           N  
ATOM   1197  H   HIS A  81      13.767  42.584  -5.710  1.00 91.20           H  
ATOM   1198  CA  HIS A  81      15.538  42.606  -6.903  1.00 91.20           C  
ATOM   1199  HA  HIS A  81      16.467  42.977  -6.472  1.00 91.20           H  
ATOM   1200  C   HIS A  81      15.538  43.009  -8.386  1.00 91.20           C  
ATOM   1201  CB  HIS A  81      15.511  41.084  -6.734  1.00 91.20           C  
ATOM   1202  HB2 HIS A  81      15.640  40.837  -5.680  1.00 91.20           H  
ATOM   1203  HB3 HIS A  81      14.546  40.691  -7.056  1.00 91.20           H  
ATOM   1204  O   HIS A  81      16.530  43.542  -8.886  1.00 91.20           O  
ATOM   1205  CG  HIS A  81      16.600  40.418  -7.532  1.00 91.20           C  
ATOM   1206  CD2 HIS A  81      16.430  39.587  -8.606  1.00 91.20           C  
ATOM   1207  HD2 HIS A  81      15.482  39.253  -9.002  1.00 91.20           H  
ATOM   1208  ND1 HIS A  81      17.956  40.596  -7.372  1.00 91.20           N  
ATOM   1209  HD1 HIS A  81      18.414  41.181  -6.687  1.00 91.20           H  
ATOM   1210  CE1 HIS A  81      18.583  39.898  -8.333  1.00 91.20           C  
ATOM   1211  HE1 HIS A  81      19.651  39.884  -8.495  1.00 91.20           H  
ATOM   1212  NE2 HIS A  81      17.691  39.268  -9.115  1.00 91.20           N  
ATOM   1213  N   LEU A  82      14.403  42.865  -9.077  1.00 91.50           N  
ATOM   1214  H   LEU A  82      13.616  42.427  -8.620  1.00 91.50           H  
ATOM   1215  CA  LEU A  82      14.276  43.293 -10.475  1.00 91.50           C  
ATOM   1216  HA  LEU A  82      15.031  42.775 -11.067  1.00 91.50           H  
ATOM   1217  C   LEU A  82      14.540  44.800 -10.662  1.00 91.50           C  
ATOM   1218  CB  LEU A  82      12.871  42.923 -10.982  1.00 91.50           C  
ATOM   1219  HB2 LEU A  82      12.140  43.232 -10.235  1.00 91.50           H  
ATOM   1220  HB3 LEU A  82      12.669  43.485 -11.893  1.00 91.50           H  
ATOM   1221  O   LEU A  82      15.077  45.216 -11.692  1.00 91.50           O  
ATOM   1222  CG  LEU A  82      12.685  41.426 -11.288  1.00 91.50           C  
ATOM   1223  HG  LEU A  82      13.008  40.822 -10.440  1.00 91.50           H  
ATOM   1224  CD1 LEU A  82      11.204  41.147 -11.547  1.00 91.50           C  
ATOM   1225 HD11 LEU A  82      11.072  40.090 -11.780  1.00 91.50           H  
ATOM   1226 HD12 LEU A  82      10.837  41.758 -12.371  1.00 91.50           H  
ATOM   1227 HD13 LEU A  82      10.642  41.373 -10.641  1.00 91.50           H  
ATOM   1228  CD2 LEU A  82      13.476  41.008 -12.532  1.00 91.50           C  
ATOM   1229 HD21 LEU A  82      14.543  41.017 -12.310  1.00 91.50           H  
ATOM   1230 HD22 LEU A  82      13.201  39.996 -12.829  1.00 91.50           H  
ATOM   1231 HD23 LEU A  82      13.279  41.689 -13.361  1.00 91.50           H  
ATOM   1232  N   ALA A  83      14.180  45.634  -9.682  1.00 87.59           N  
ATOM   1233  H   ALA A  83      13.715  45.249  -8.872  1.00 87.59           H  
ATOM   1234  CA  ALA A  83      14.407  47.078  -9.731  1.00 87.59           C  
ATOM   1235  HA  ALA A  83      14.079  47.446 -10.704  1.00 87.59           H  
ATOM   1236  C   ALA A  83      15.889  47.455  -9.597  1.00 87.59           C  
ATOM   1237  CB  ALA A  83      13.562  47.753  -8.643  1.00 87.59           C  
ATOM   1238  HB1 ALA A  83      12.520  47.442  -8.725  1.00 87.59           H  
ATOM   1239  HB2 ALA A  83      13.622  48.837  -8.740  1.00 87.59           H  
ATOM   1240  HB3 ALA A  83      13.926  47.469  -7.656  1.00 87.59           H  
ATOM   1241  O   ALA A  83      16.315  48.449 -10.205  1.00 87.59           O  
ATOM   1242  N   ALA A  84      16.647  46.673  -8.822  1.00 84.36           N  
ATOM   1243  H   ALA A  84      16.200  45.909  -8.335  1.00 84.36           H  
ATOM   1244  CA  ALA A  84      18.090  46.802  -8.670  1.00 84.36           C  
ATOM   1245  HA  ALA A  84      18.329  47.849  -8.481  1.00 84.36           H  
ATOM   1246  C   ALA A  84      18.824  46.384  -9.953  1.00 84.36           C  
ATOM   1247  CB  ALA A  84      18.534  45.986  -7.450  1.00 84.36           C  
ATOM   1248  HB1 ALA A  84      18.337  44.926  -7.610  1.00 84.36           H  
ATOM   1249  HB2 ALA A  84      17.992  46.317  -6.563  1.00 84.36           H  
ATOM   1250  HB3 ALA A  84      19.603  46.121  -7.288  1.00 84.36           H  
ATOM   1251  O   ALA A  84      19.630  47.166 -10.459  1.00 84.36           O  
ATOM   1252  N   GLU A  85      18.467  45.231 -10.529  1.00 85.20           N  
ATOM   1253  H   GLU A  85      17.831  44.625 -10.030  1.00 85.20           H  
ATOM   1254  CA  GLU A  85      19.074  44.703 -11.763  1.00 85.20           C  
ATOM   1255  HA  GLU A  85      20.147  44.581 -11.618  1.00 85.20           H  
ATOM   1256  C   GLU A  85      18.904  45.651 -12.962  1.00 85.20           C  
ATOM   1257  CB  GLU A  85      18.458  43.330 -12.090  1.00 85.20           C  
ATOM   1258  HB2 GLU A  85      17.372  43.400 -12.037  1.00 85.20           H  
ATOM   1259  HB3 GLU A  85      18.716  43.058 -13.113  1.00 85.20           H  
ATOM   1260  O   GLU A  85      19.829  45.865 -13.738  1.00 85.20           O  
ATOM   1261  CG  GLU A  85      18.934  42.209 -11.151  1.00 85.20           C  
ATOM   1262  HG2 GLU A  85      18.436  41.284 -11.441  1.00 85.20           H  
ATOM   1263  HG3 GLU A  85      18.631  42.446 -10.131  1.00 85.20           H  
ATOM   1264  CD  GLU A  85      20.456  42.008 -11.213  1.00 85.20           C  
ATOM   1265  OE1 GLU A  85      21.094  42.040 -10.136  1.00 85.20           O  
ATOM   1266  OE2 GLU A  85      20.980  41.881 -12.343  1.00 85.20           O  
ATOM   1267  N   LEU A  86      17.744  46.302 -13.097  1.00 79.13           N  
ATOM   1268  H   LEU A  86      16.994  46.054 -12.468  1.00 79.13           H  
ATOM   1269  CA  LEU A  86      17.507  47.275 -14.174  1.00 79.13           C  
ATOM   1270  HA  LEU A  86      17.946  46.886 -15.093  1.00 79.13           H  
ATOM   1271  C   LEU A  86      18.172  48.645 -13.937  1.00 79.13           C  
ATOM   1272  CB  LEU A  86      15.988  47.432 -14.359  1.00 79.13           C  
ATOM   1273  HB2 LEU A  86      15.533  47.545 -13.375  1.00 79.13           H  
ATOM   1274  HB3 LEU A  86      15.787  48.342 -14.925  1.00 79.13           H  
ATOM   1275  O   LEU A  86      18.261  49.454 -14.861  1.00 79.13           O  
ATOM   1276  CG  LEU A  86      15.336  46.248 -15.096  1.00 79.13           C  
ATOM   1277  HG  LEU A  86      15.699  45.303 -14.692  1.00 79.13           H  
ATOM   1278  CD1 LEU A  86      13.819  46.311 -14.905  1.00 79.13           C  
ATOM   1279 HD11 LEU A  86      13.433  47.280 -15.221  1.00 79.13           H  
ATOM   1280 HD12 LEU A  86      13.600  46.143 -13.850  1.00 79.13           H  
ATOM   1281 HD13 LEU A  86      13.349  45.511 -15.477  1.00 79.13           H  
ATOM   1282  CD2 LEU A  86      15.610  46.299 -16.601  1.00 79.13           C  
ATOM   1283 HD21 LEU A  86      15.153  45.436 -17.085  1.00 79.13           H  
ATOM   1284 HD22 LEU A  86      15.217  47.217 -17.037  1.00 79.13           H  
ATOM   1285 HD23 LEU A  86      16.683  46.241 -16.785  1.00 79.13           H  
ATOM   1286  N   GLY A  87      18.571  48.962 -12.702  1.00 65.82           N  
ATOM   1287  H   GLY A  87      18.556  48.232 -12.004  1.00 65.82           H  
ATOM   1288  CA  GLY A  87      19.127  50.269 -12.340  1.00 65.82           C  
ATOM   1289  HA2 GLY A  87      18.977  50.414 -11.271  1.00 65.82           H  
ATOM   1290  HA3 GLY A  87      18.599  51.056 -12.880  1.00 65.82           H  
ATOM   1291  C   GLY A  87      20.625  50.414 -12.620  1.00 65.82           C  
ATOM   1292  O   GLY A  87      21.097  51.527 -12.863  1.00 65.82           O  
ATOM   1293  N   THR A  88      21.377  49.315 -12.592  1.00 54.70           N  
ATOM   1294  H   THR A  88      20.945  48.420 -12.409  1.00 54.70           H  
ATOM   1295  CA  THR A  88      22.837  49.296 -12.771  1.00 54.70           C  
ATOM   1296  HA  THR A  88      23.268  50.076 -12.144  1.00 54.70           H  
ATOM   1297  C   THR A  88      23.274  49.619 -14.198  1.00 54.70           C  
ATOM   1298  CB  THR A  88      23.433  47.943 -12.329  1.00 54.70           C  
ATOM   1299  HB  THR A  88      24.303  47.699 -12.938  1.00 54.70           H  
ATOM   1300  O   THR A  88      24.259  50.336 -14.359  1.00 54.70           O  
ATOM   1301  CG2 THR A  88      23.852  47.982 -10.860  1.00 54.70           C  
ATOM   1302 HG21 THR A  88      22.986  48.206 -10.238  1.00 54.70           H  
ATOM   1303 HG22 THR A  88      24.253  47.010 -10.573  1.00 54.70           H  
ATOM   1304 HG23 THR A  88      24.621  48.742 -10.714  1.00 54.70           H  
ATOM   1305  OG1 THR A  88      22.462  46.935 -12.456  1.00 54.70           O  
ATOM   1306  HG1 THR A  88      22.840  46.063 -12.319  1.00 54.70           H  
ATOM   1307  N   GLU A  89      22.538  49.191 -15.229  1.00 44.98           N  
ATOM   1308  H   GLU A  89      21.773  48.558 -15.046  1.00 44.98           H  
ATOM   1309  CA  GLU A  89      22.911  49.449 -16.635  1.00 44.98           C  
ATOM   1310  HA  GLU A  89      23.926  49.092 -16.807  1.00 44.98           H  
ATOM   1311  C   GLU A  89      22.908  50.938 -17.021  1.00 44.98           C  
ATOM   1312  CB  GLU A  89      21.970  48.703 -17.592  1.00 44.98           C  
ATOM   1313  HB2 GLU A  89      20.940  48.820 -17.254  1.00 44.98           H  
ATOM   1314  HB3 GLU A  89      22.057  49.163 -18.576  1.00 44.98           H  
ATOM   1315  O   GLU A  89      23.667  51.353 -17.893  1.00 44.98           O  
ATOM   1316  CG  GLU A  89      22.312  47.216 -17.749  1.00 44.98           C  
ATOM   1317  HG2 GLU A  89      22.069  46.695 -16.824  1.00 44.98           H  
ATOM   1318  HG3 GLU A  89      23.384  47.122 -17.923  1.00 44.98           H  
ATOM   1319  CD  GLU A  89      21.548  46.582 -18.926  1.00 44.98           C  
ATOM   1320  OE1 GLU A  89      22.107  45.647 -19.544  1.00 44.98           O  
ATOM   1321  OE2 GLU A  89      20.430  47.062 -19.234  1.00 44.98           O  
ATOM   1322  N   VAL A  90      22.100  51.781 -16.367  1.00 37.59           N  
ATOM   1323  H   VAL A  90      21.507  51.403 -15.642  1.00 37.59           H  
ATOM   1324  CA  VAL A  90      22.038  53.221 -16.694  1.00 37.59           C  
ATOM   1325  HA  VAL A  90      22.123  53.303 -17.777  1.00 37.59           H  
ATOM   1326  C   VAL A  90      23.237  53.996 -16.127  1.00 37.59           C  
ATOM   1327  CB  VAL A  90      20.680  53.856 -16.313  1.00 37.59           C  
ATOM   1328  HB  VAL A  90      20.603  53.916 -15.227  1.00 37.59           H  
ATOM   1329  O   VAL A  90      23.376  55.193 -16.392  1.00 37.59           O  
ATOM   1330  CG1 VAL A  90      20.482  55.266 -16.903  1.00 37.59           C  
ATOM   1331 HG11 VAL A  90      20.731  55.266 -17.964  1.00 37.59           H  
ATOM   1332 HG12 VAL A  90      19.447  55.585 -16.777  1.00 37.59           H  
ATOM   1333 HG13 VAL A  90      21.104  55.992 -16.380  1.00 37.59           H  
ATOM   1334  CG2 VAL A  90      19.504  53.015 -16.833  1.00 37.59           C  
ATOM   1335 HG21 VAL A  90      19.505  52.031 -16.363  1.00 37.59           H  
ATOM   1336 HG22 VAL A  90      19.582  52.889 -17.913  1.00 37.59           H  
ATOM   1337 HG23 VAL A  90      18.556  53.491 -16.586  1.00 37.59           H  
ATOM   1338  N   ARG A  91      24.160  53.352 -15.392  1.00 33.64           N  
ATOM   1339  H   ARG A  91      24.040  52.359 -15.249  1.00 33.64           H  
ATOM   1340  CA  ARG A  91      25.496  53.929 -15.175  1.00 33.64           C  
ATOM   1341  HA  ARG A  91      25.395  54.974 -14.884  1.00 33.64           H  
ATOM   1342  C   ARG A  91      26.242  53.938 -16.509  1.00 33.64           C  
ATOM   1343  CB  ARG A  91      26.282  53.194 -14.078  1.00 33.64           C  
ATOM   1344  HB2 ARG A  91      26.122  52.118 -14.155  1.00 33.64           H  
ATOM   1345  HB3 ARG A  91      27.344  53.386 -14.227  1.00 33.64           H  
ATOM   1346  O   ARG A  91      27.056  53.068 -16.792  1.00 33.64           O  
ATOM   1347  CG  ARG A  91      25.913  53.698 -12.679  1.00 33.64           C  
ATOM   1348  HG2 ARG A  91      26.066  54.776 -12.637  1.00 33.64           H  
ATOM   1349  HG3 ARG A  91      24.867  53.472 -12.470  1.00 33.64           H  
ATOM   1350  CD  ARG A  91      26.808  53.018 -11.638  1.00 33.64           C  
ATOM   1351  HD2 ARG A  91      26.553  51.959 -11.608  1.00 33.64           H  
ATOM   1352  HD3 ARG A  91      27.848  53.118 -11.949  1.00 33.64           H  
ATOM   1353  NE  ARG A  91      26.646  53.620 -10.299  1.00 33.64           N  
ATOM   1354  HE  ARG A  91      26.064  54.443 -10.242  1.00 33.64           H  
ATOM   1355  NH1 ARG A  91      27.895  52.076  -9.148  1.00 33.64           N  
ATOM   1356 HH11 ARG A  91      28.030  51.566 -10.009  1.00 33.64           H  
ATOM   1357 HH12 ARG A  91      28.250  51.701  -8.280  1.00 33.64           H  
ATOM   1358  NH2 ARG A  91      26.965  53.780  -8.047  1.00 33.64           N  
ATOM   1359 HH21 ARG A  91      27.337  53.394  -7.191  1.00 33.64           H  
ATOM   1360 HH22 ARG A  91      26.377  54.600  -8.019  1.00 33.64           H  
ATOM   1361  CZ  ARG A  91      27.169  53.159  -9.176  1.00 33.64           C  
ATOM   1362  N   GLY A  92      25.944  54.956 -17.314  1.00 32.91           N  
ATOM   1363  H   GLY A  92      25.160  55.536 -17.051  1.00 32.91           H  
ATOM   1364  CA  GLY A  92      26.678  55.265 -18.526  1.00 32.91           C  
ATOM   1365  HA2 GLY A  92      26.522  54.467 -19.251  1.00 32.91           H  
ATOM   1366  HA3 GLY A  92      26.334  56.208 -18.950  1.00 32.91           H  
ATOM   1367  C   GLY A  92      28.162  55.380 -18.205  1.00 32.91           C  
ATOM   1368  O   GLY A  92      28.542  55.988 -17.198  1.00 32.91           O  
ATOM   1369  N   GLU A  93      28.985  54.772 -19.054  1.00 34.88           N  
ATOM   1370  H   GLU A  93      28.602  54.229 -19.814  1.00 34.88           H  
ATOM   1371  CA  GLU A  93      30.433  54.904 -18.985  1.00 34.88           C  
ATOM   1372  HA  GLU A  93      30.794  54.421 -18.077  1.00 34.88           H  
ATOM   1373  C   GLU A  93      30.793  56.390 -18.932  1.00 34.88           C  
ATOM   1374  CB  GLU A  93      31.095  54.231 -20.196  1.00 34.88           C  
ATOM   1375  HB2 GLU A  93      30.589  54.556 -21.104  1.00 34.88           H  
ATOM   1376  HB3 GLU A  93      32.136  54.552 -20.245  1.00 34.88           H  
ATOM   1377  O   GLU A  93      30.433  57.173 -19.817  1.00 34.88           O  
ATOM   1378  CG  GLU A  93      31.073  52.700 -20.091  1.00 34.88           C  
ATOM   1379  HG2 GLU A  93      31.582  52.408 -19.172  1.00 34.88           H  
ATOM   1380  HG3 GLU A  93      30.038  52.364 -20.025  1.00 34.88           H  
ATOM   1381  CD  GLU A  93      31.742  52.021 -21.296  1.00 34.88           C  
ATOM   1382  OE1 GLU A  93      32.390  50.972 -21.083  1.00 34.88           O  
ATOM   1383  OE2 GLU A  93      31.607  52.556 -22.421  1.00 34.88           O  
ATOM   1384  N   ALA A  94      31.474  56.793 -17.858  1.00 39.51           N  
ATOM   1385  H   ALA A  94      31.710  56.116 -17.147  1.00 39.51           H  
ATOM   1386  CA  ALA A  94      31.991  58.144 -17.744  1.00 39.51           C  
ATOM   1387  HA  ALA A  94      31.140  58.824 -17.741  1.00 39.51           H  
ATOM   1388  C   ALA A  94      32.896  58.408 -18.963  1.00 39.51           C  
ATOM   1389  CB  ALA A  94      32.743  58.292 -16.417  1.00 39.51           C  
ATOM   1390  HB1 ALA A  94      33.128  59.308 -16.328  1.00 39.51           H  
ATOM   1391  HB2 ALA A  94      32.068  58.089 -15.586  1.00 39.51           H  
ATOM   1392  HB3 ALA A  94      33.579  57.592 -16.385  1.00 39.51           H  
ATOM   1393  O   ALA A  94      33.801  57.607 -19.216  1.00 39.51           O  
ATOM   1394  N   PRO A  95      32.666  59.487 -19.735  1.00 41.58           N  
ATOM   1395  CA  PRO A  95      33.448  59.747 -20.931  1.00 41.58           C  
ATOM   1396  HA  PRO A  95      33.275  58.936 -21.639  1.00 41.58           H  
ATOM   1397  C   PRO A  95      34.936  59.795 -20.578  1.00 41.58           C  
ATOM   1398  CB  PRO A  95      32.919  61.052 -21.537  1.00 41.58           C  
ATOM   1399  HB2 PRO A  95      32.373  60.827 -22.453  1.00 41.58           H  
ATOM   1400  HB3 PRO A  95      33.725  61.754 -21.749  1.00 41.58           H  
ATOM   1401  O   PRO A  95      35.347  60.496 -19.652  1.00 41.58           O  
ATOM   1402  CG  PRO A  95      31.957  61.631 -20.496  1.00 41.58           C  
ATOM   1403  HG2 PRO A  95      32.458  62.424 -19.940  1.00 41.58           H  
ATOM   1404  HG3 PRO A  95      31.054  62.016 -20.968  1.00 41.58           H  
ATOM   1405  CD  PRO A  95      31.627  60.481 -19.550  1.00 41.58           C  
ATOM   1406  HD2 PRO A  95      31.609  60.845 -18.522  1.00 41.58           H  
ATOM   1407  HD3 PRO A  95      30.664  60.045 -19.814  1.00 41.58           H  
ATOM   1408  N   SER A  96      35.730  59.007 -21.303  1.00 50.09           N  
ATOM   1409  H   SER A  96      35.287  58.401 -21.979  1.00 50.09           H  
ATOM   1410  CA  SER A  96      37.176  58.894 -21.111  1.00 50.09           C  
ATOM   1411  HA  SER A  96      37.364  58.390 -20.163  1.00 50.09           H  
ATOM   1412  C   SER A  96      37.841  60.275 -21.081  1.00 50.09           C  
ATOM   1413  CB  SER A  96      37.754  58.037 -22.244  1.00 50.09           C  
ATOM   1414  HB2 SER A  96      37.292  58.336 -23.185  1.00 50.09           H  
ATOM   1415  HB3 SER A  96      37.519  56.989 -22.057  1.00 50.09           H  
ATOM   1416  O   SER A  96      37.593  61.113 -21.950  1.00 50.09           O  
ATOM   1417  OG  SER A  96      39.152  58.203 -22.374  1.00 50.09           O  
ATOM   1418  HG  SER A  96      39.457  57.580 -23.038  1.00 50.09           H  
ATOM   1419  N   ALA A  97      38.735  60.499 -20.112  1.00 58.17           N  
ATOM   1420  H   ALA A  97      38.870  59.782 -19.414  1.00 58.17           H  
ATOM   1421  CA  ALA A  97      39.487  61.749 -19.982  1.00 58.17           C  
ATOM   1422  HA  ALA A  97      38.783  62.559 -19.795  1.00 58.17           H  
ATOM   1423  C   ALA A  97      40.277  62.109 -21.260  1.00 58.17           C  
ATOM   1424  CB  ALA A  97      40.422  61.616 -18.772  1.00 58.17           C  
ATOM   1425  HB1 ALA A  97      41.134  60.806 -18.933  1.00 58.17           H  
ATOM   1426  HB2 ALA A  97      39.839  61.415 -17.873  1.00 58.17           H  
ATOM   1427  HB3 ALA A  97      40.970  62.548 -18.634  1.00 58.17           H  
ATOM   1428  O   ALA A  97      40.442  63.289 -21.565  1.00 58.17           O  
ATOM   1429  N   LEU A  98      40.718  61.102 -22.029  1.00 63.40           N  
ATOM   1430  H   LEU A  98      40.475  60.161 -21.757  1.00 63.40           H  
ATOM   1431  CA  LEU A  98      41.433  61.286 -23.298  1.00 63.40           C  
ATOM   1432  HA  LEU A  98      42.252  61.990 -23.148  1.00 63.40           H  
ATOM   1433  C   LEU A  98      40.540  61.889 -24.392  1.00 63.40           C  
ATOM   1434  CB  LEU A  98      42.010  59.936 -23.766  1.00 63.40           C  
ATOM   1435  HB2 LEU A  98      42.334  60.035 -24.802  1.00 63.40           H  
ATOM   1436  HB3 LEU A  98      41.212  59.193 -23.750  1.00 63.40           H  
ATOM   1437  O   LEU A  98      40.983  62.778 -25.109  1.00 63.40           O  
ATOM   1438  CG  LEU A  98      43.202  59.429 -22.934  1.00 63.40           C  
ATOM   1439  HG  LEU A  98      42.972  59.516 -21.872  1.00 63.40           H  
ATOM   1440  CD1 LEU A  98      43.466  57.956 -23.245  1.00 63.40           C  
ATOM   1441 HD11 LEU A  98      43.693  57.835 -24.304  1.00 63.40           H  
ATOM   1442 HD12 LEU A  98      42.587  57.362 -22.995  1.00 63.40           H  
ATOM   1443 HD13 LEU A  98      44.309  57.599 -22.654  1.00 63.40           H  
ATOM   1444  CD2 LEU A  98      44.477  60.220 -23.237  1.00 63.40           C  
ATOM   1445 HD21 LEU A  98      45.309  59.816 -22.660  1.00 63.40           H  
ATOM   1446 HD22 LEU A  98      44.344  61.268 -22.968  1.00 63.40           H  
ATOM   1447 HD23 LEU A  98      44.713  60.156 -24.299  1.00 63.40           H  
ATOM   1448  N   ALA A  99      39.265  61.497 -24.469  1.00 57.96           N  
ATOM   1449  H   ALA A  99      38.908  60.836 -23.795  1.00 57.96           H  
ATOM   1450  CA  ALA A  99      38.339  62.065 -25.454  1.00 57.96           C  
ATOM   1451  HA  ALA A  99      38.789  61.985 -26.444  1.00 57.96           H  
ATOM   1452  C   ALA A  99      38.067  63.562 -25.193  1.00 57.96           C  
ATOM   1453  CB  ALA A  99      37.047  61.240 -25.436  1.00 57.96           C  
ATOM   1454  HB1 ALA A  99      36.569  61.308 -24.459  1.00 57.96           H  
ATOM   1455  HB2 ALA A  99      37.273  60.198 -25.660  1.00 57.96           H  
ATOM   1456  HB3 ALA A  99      36.365  61.623 -26.195  1.00 57.96           H  
ATOM   1457  O   ALA A  99      37.841  64.337 -26.122  1.00 57.96           O  
ATOM   1458  N   GLY A 100      38.138  63.989 -23.926  1.00 60.48           N  
ATOM   1459  H   GLY A 100      38.319  63.305 -23.205  1.00 60.48           H  
ATOM   1460  CA  GLY A 100      38.109  65.408 -23.563  1.00 60.48           C  
ATOM   1461  HA2 GLY A 100      37.225  65.875 -23.995  1.00 60.48           H  
ATOM   1462  HA3 GLY A 100      38.057  65.490 -22.477  1.00 60.48           H  
ATOM   1463  C   GLY A 100      39.347  66.184 -24.037  1.00 60.48           C  
ATOM   1464  O   GLY A 100      39.229  67.356 -24.394  1.00 60.48           O  
ATOM   1465  N   LEU A 101      40.517  65.535 -24.079  1.00 67.21           N  
ATOM   1466  H   LEU A 101      40.522  64.552 -23.844  1.00 67.21           H  
ATOM   1467  CA  LEU A 101      41.769  66.102 -24.595  1.00 67.21           C  
ATOM   1468  HA  LEU A 101      41.895  67.103 -24.182  1.00 67.21           H  
ATOM   1469  C   LEU A 101      41.736  66.281 -26.121  1.00 67.21           C  
ATOM   1470  CB  LEU A 101      42.955  65.223 -24.141  1.00 67.21           C  
ATOM   1471  HB2 LEU A 101      42.600  64.212 -23.941  1.00 67.21           H  
ATOM   1472  HB3 LEU A 101      43.681  65.141 -24.950  1.00 67.21           H  
ATOM   1473  O   LEU A 101      42.117  67.350 -26.593  1.00 67.21           O  
ATOM   1474  CG  LEU A 101      43.662  65.757 -22.885  1.00 67.21           C  
ATOM   1475  HG  LEU A 101      42.940  66.264 -22.245  1.00 67.21           H  
ATOM   1476  CD1 LEU A 101      44.281  64.615 -22.078  1.00 67.21           C  
ATOM   1477 HD11 LEU A 101      44.798  65.013 -21.205  1.00 67.21           H  
ATOM   1478 HD12 LEU A 101      44.985  64.064 -22.702  1.00 67.21           H  
ATOM   1479 HD13 LEU A 101      43.493  63.940 -21.746  1.00 67.21           H  
ATOM   1480  CD2 LEU A 101      44.772  66.741 -23.265  1.00 67.21           C  
ATOM   1481 HD21 LEU A 101      44.349  67.557 -23.850  1.00 67.21           H  
ATOM   1482 HD22 LEU A 101      45.526  66.236 -23.868  1.00 67.21           H  
ATOM   1483 HD23 LEU A 101      45.235  67.146 -22.365  1.00 67.21           H  
ATOM   1484  N   ASP A 102      41.206  65.313 -26.876  1.00 62.81           N  
ATOM   1485  H   ASP A 102      41.018  64.419 -26.446  1.00 62.81           H  
ATOM   1486  CA  ASP A 102      41.084  65.411 -28.343  1.00 62.81           C  
ATOM   1487  HA  ASP A 102      42.073  65.552 -28.780  1.00 62.81           H  
ATOM   1488  C   ASP A 102      40.198  66.595 -28.770  1.00 62.81           C  
ATOM   1489  CB  ASP A 102      40.473  64.118 -28.914  1.00 62.81           C  
ATOM   1490  HB2 ASP A 102      39.524  63.926 -28.413  1.00 62.81           H  
ATOM   1491  HB3 ASP A 102      40.261  64.277 -29.971  1.00 62.81           H  
ATOM   1492  O   ASP A 102      40.527  67.352 -29.689  1.00 62.81           O  
ATOM   1493  CG  ASP A 102      41.359  62.873 -28.803  1.00 62.81           C  
ATOM   1494  OD1 ASP A 102      42.596  63.020 -28.727  1.00 62.81           O  
ATOM   1495  OD2 ASP A 102      40.772  61.766 -28.821  1.00 62.81           O  
ATOM   1496  N   ALA A 103      39.072  66.799 -28.074  1.00 65.61           N  
ATOM   1497  H   ALA A 103      38.835  66.132 -27.353  1.00 65.61           H  
ATOM   1498  CA  ALA A 103      38.179  67.927 -28.333  1.00 65.61           C  
ATOM   1499  HA  ALA A 103      37.905  67.920 -29.388  1.00 65.61           H  
ATOM   1500  C   ALA A 103      38.857  69.276 -28.041  1.00 65.61           C  
ATOM   1501  CB  ALA A 103      36.910  67.749 -27.493  1.00 65.61           C  
ATOM   1502  HB1 ALA A 103      36.428  66.806 -27.753  1.00 65.61           H  
ATOM   1503  HB2 ALA A 103      36.221  68.570 -27.691  1.00 65.61           H  
ATOM   1504  HB3 ALA A 103      37.163  67.738 -26.433  1.00 65.61           H  
ATOM   1505  O   ALA A 103      38.649  70.248 -28.773  1.00 65.61           O  
ATOM   1506  N   LEU A 104      39.689  69.331 -26.994  1.00 69.37           N  
ATOM   1507  H   LEU A 104      39.843  68.487 -26.461  1.00 69.37           H  
ATOM   1508  CA  LEU A 104      40.491  70.507 -26.684  1.00 69.37           C  
ATOM   1509  HA  LEU A 104      39.821  71.365 -26.638  1.00 69.37           H  
ATOM   1510  C   LEU A 104      41.500  70.772 -27.809  1.00 69.37           C  
ATOM   1511  CB  LEU A 104      41.164  70.319 -25.313  1.00 69.37           C  
ATOM   1512  HB2 LEU A 104      41.921  69.540 -25.406  1.00 69.37           H  
ATOM   1513  HB3 LEU A 104      40.421  69.970 -24.596  1.00 69.37           H  
ATOM   1514  O   LEU A 104      41.520  71.889 -28.317  1.00 69.37           O  
ATOM   1515  CG  LEU A 104      41.839  71.582 -24.752  1.00 69.37           C  
ATOM   1516  HG  LEU A 104      42.477  72.039 -25.509  1.00 69.37           H  
ATOM   1517  CD1 LEU A 104      40.817  72.614 -24.264  1.00 69.37           C  
ATOM   1518 HD11 LEU A 104      41.336  73.475 -23.842  1.00 69.37           H  
ATOM   1519 HD12 LEU A 104      40.212  72.955 -25.105  1.00 69.37           H  
ATOM   1520 HD13 LEU A 104      40.168  72.168 -23.511  1.00 69.37           H  
ATOM   1521  CD2 LEU A 104      42.713  71.180 -23.563  1.00 69.37           C  
ATOM   1522 HD21 LEU A 104      43.119  72.065 -23.072  1.00 69.37           H  
ATOM   1523 HD22 LEU A 104      42.119  70.617 -22.843  1.00 69.37           H  
ATOM   1524 HD23 LEU A 104      43.533  70.555 -23.913  1.00 69.37           H  
ATOM   1525  N   GLU A 105      42.268  69.762 -28.243  1.00 70.11           N  
ATOM   1526  H   GLU A 105      42.167  68.858 -27.804  1.00 70.11           H  
ATOM   1527  CA  GLU A 105      43.254  69.882 -29.330  1.00 70.11           C  
ATOM   1528  HA  GLU A 105      44.004  70.617 -29.039  1.00 70.11           H  
ATOM   1529  C   GLU A 105      42.642  70.388 -30.640  1.00 70.11           C  
ATOM   1530  CB  GLU A 105      43.972  68.546 -29.604  1.00 70.11           C  
ATOM   1531  HB2 GLU A 105      43.268  67.718 -29.521  1.00 70.11           H  
ATOM   1532  HB3 GLU A 105      44.349  68.573 -30.627  1.00 70.11           H  
ATOM   1533  O   GLU A 105      43.211  71.279 -31.273  1.00 70.11           O  
ATOM   1534  CG  GLU A 105      45.176  68.316 -28.678  1.00 70.11           C  
ATOM   1535  HG2 GLU A 105      45.775  69.226 -28.662  1.00 70.11           H  
ATOM   1536  HG3 GLU A 105      44.815  68.139 -27.665  1.00 70.11           H  
ATOM   1537  CD  GLU A 105      46.072  67.145 -29.124  1.00 70.11           C  
ATOM   1538  OE1 GLU A 105      47.231  67.110 -28.646  1.00 70.11           O  
ATOM   1539  OE2 GLU A 105      45.640  66.342 -29.979  1.00 70.11           O  
ATOM   1540  N   ALA A 106      41.467  69.881 -31.025  1.00 65.92           N  
ATOM   1541  H   ALA A 106      41.082  69.116 -30.490  1.00 65.92           H  
ATOM   1542  CA  ALA A 106      40.774  70.310 -32.239  1.00 65.92           C  
ATOM   1543  HA  ALA A 106      41.474  70.260 -33.072  1.00 65.92           H  
ATOM   1544  C   ALA A 106      40.257  71.757 -32.161  1.00 65.92           C  
ATOM   1545  CB  ALA A 106      39.627  69.332 -32.510  1.00 65.92           C  
ATOM   1546  HB1 ALA A 106      38.920  69.351 -31.680  1.00 65.92           H  
ATOM   1547  HB2 ALA A 106      40.022  68.322 -32.614  1.00 65.92           H  
ATOM   1548  HB3 ALA A 106      39.113  69.613 -33.429  1.00 65.92           H  
ATOM   1549  O   ALA A 106      40.174  72.432 -33.187  1.00 65.92           O  
ATOM   1550  N   ALA A 107      39.925  72.246 -30.963  1.00 72.18           N  
ATOM   1551  H   ALA A 107      39.986  71.634 -30.162  1.00 72.18           H  
ATOM   1552  CA  ALA A 107      39.472  73.618 -30.751  1.00 72.18           C  
ATOM   1553  HA  ALA A 107      38.854  73.916 -31.598  1.00 72.18           H  
ATOM   1554  C   ALA A 107      40.630  74.634 -30.665  1.00 72.18           C  
ATOM   1555  CB  ALA A 107      38.588  73.641 -29.499  1.00 72.18           C  
ATOM   1556  HB1 ALA A 107      37.757  72.946 -29.622  1.00 72.18           H  
ATOM   1557  HB2 ALA A 107      39.171  73.346 -28.626  1.00 72.18           H  
ATOM   1558  HB3 ALA A 107      38.195  74.646 -29.347  1.00 72.18           H  
ATOM   1559  O   ALA A 107      40.423  75.817 -30.942  1.00 72.18           O  
ATOM   1560  N   LEU A 108      41.857  74.198 -30.329  1.00 71.81           N  
ATOM   1561  H   LEU A 108      41.957  73.220 -30.101  1.00 71.81           H  
ATOM   1562  CA  LEU A 108      43.034  75.076 -30.195  1.00 71.81           C  
ATOM   1563  HA  LEU A 108      42.842  75.754 -29.364  1.00 71.81           H  
ATOM   1564  C   LEU A 108      43.319  75.988 -31.413  1.00 71.81           C  
ATOM   1565  CB  LEU A 108      44.310  74.260 -29.880  1.00 71.81           C  
ATOM   1566  HB2 LEU A 108      44.420  73.475 -30.628  1.00 71.81           H  
ATOM   1567  HB3 LEU A 108      45.171  74.921 -29.984  1.00 71.81           H  
ATOM   1568  O   LEU A 108      43.669  77.151 -31.188  1.00 71.81           O  
ATOM   1569  CG  LEU A 108      44.395  73.620 -28.487  1.00 71.81           C  
ATOM   1570  HG  LEU A 108      43.535  72.968 -28.336  1.00 71.81           H  
ATOM   1571  CD1 LEU A 108      45.646  72.759 -28.347  1.00 71.81           C  
ATOM   1572 HD11 LEU A 108      46.541  73.379 -28.390  1.00 71.81           H  
ATOM   1573 HD12 LEU A 108      45.619  72.217 -27.401  1.00 71.81           H  
ATOM   1574 HD13 LEU A 108      45.685  72.031 -29.158  1.00 71.81           H  
ATOM   1575  CD2 LEU A 108      44.419  74.648 -27.368  1.00 71.81           C  
ATOM   1576 HD21 LEU A 108      43.472  75.188 -27.363  1.00 71.81           H  
ATOM   1577 HD22 LEU A 108      44.502  74.111 -26.423  1.00 71.81           H  
ATOM   1578 HD23 LEU A 108      45.260  75.330 -27.495  1.00 71.81           H  
ATOM   1579  N   PRO A 109      43.203  75.543 -32.685  1.00 70.72           N  
ATOM   1580  CA  PRO A 109      43.562  76.365 -33.844  1.00 70.72           C  
ATOM   1581  HA  PRO A 109      44.595  76.694 -33.732  1.00 70.72           H  
ATOM   1582  C   PRO A 109      42.664  77.593 -34.021  1.00 70.72           C  
ATOM   1583  CB  PRO A 109      43.451  75.444 -35.068  1.00 70.72           C  
ATOM   1584  HB2 PRO A 109      42.489  75.583 -35.561  1.00 70.72           H  
ATOM   1585  HB3 PRO A 109      44.262  75.618 -35.775  1.00 70.72           H  
ATOM   1586  O   PRO A 109      43.136  78.637 -34.484  1.00 70.72           O  
ATOM   1587  CG  PRO A 109      43.507  74.033 -34.491  1.00 70.72           C  
ATOM   1588  HG2 PRO A 109      44.544  73.728 -34.350  1.00 70.72           H  
ATOM   1589  HG3 PRO A 109      42.971  73.315 -35.112  1.00 70.72           H  
ATOM   1590  CD  PRO A 109      42.841  74.212 -33.137  1.00 70.72           C  
ATOM   1591  HD2 PRO A 109      41.758  74.182 -33.263  1.00 70.72           H  
ATOM   1592  HD3 PRO A 109      43.173  73.428 -32.456  1.00 70.72           H  
ATOM   1593  N   GLU A 110      41.388  77.475 -33.645  1.00 68.44           N  
ATOM   1594  H   GLU A 110      41.084  76.607 -33.229  1.00 68.44           H  
ATOM   1595  CA  GLU A 110      40.377  78.524 -33.813  1.00 68.44           C  
ATOM   1596  HA  GLU A 110      40.567  79.054 -34.746  1.00 68.44           H  
ATOM   1597  C   GLU A 110      40.427  79.581 -32.703  1.00 68.44           C  
ATOM   1598  CB  GLU A 110      38.973  77.904 -33.919  1.00 68.44           C  
ATOM   1599  HB2 GLU A 110      38.776  77.311 -33.026  1.00 68.44           H  
ATOM   1600  HB3 GLU A 110      38.254  78.723 -33.934  1.00 68.44           H  
ATOM   1601  O   GLU A 110      39.761  80.611 -32.809  1.00 68.44           O  
ATOM   1602  CG  GLU A 110      38.794  77.013 -35.169  1.00 68.44           C  
ATOM   1603  HG2 GLU A 110      39.712  77.030 -35.757  1.00 68.44           H  
ATOM   1604  HG3 GLU A 110      38.649  75.985 -34.839  1.00 68.44           H  
ATOM   1605  CD  GLU A 110      37.620  77.416 -36.086  1.00 68.44           C  
ATOM   1606  OE1 GLU A 110      37.733  77.145 -37.304  1.00 68.44           O  
ATOM   1607  OE2 GLU A 110      36.628  78.001 -35.595  1.00 68.44           O  
ATOM   1608  N   VAL A 111      41.247  79.381 -31.660  1.00 71.52           N  
ATOM   1609  H   VAL A 111      41.762  78.513 -31.606  1.00 71.52           H  
ATOM   1610  CA  VAL A 111      41.351  80.348 -30.563  1.00 71.52           C  
ATOM   1611  HA  VAL A 111      40.337  80.474 -30.184  1.00 71.52           H  
ATOM   1612  C   VAL A 111      41.885  81.688 -31.100  1.00 71.52           C  
ATOM   1613  CB  VAL A 111      42.170  79.833 -29.367  1.00 71.52           C  
ATOM   1614  HB  VAL A 111      43.193  79.621 -29.678  1.00 71.52           H  
ATOM   1615  O   VAL A 111      43.004  81.726 -31.653  1.00 71.52           O  
ATOM   1616  CG1 VAL A 111      42.194  80.888 -28.248  1.00 71.52           C  
ATOM   1617 HG11 VAL A 111      42.729  81.781 -28.571  1.00 71.52           H  
ATOM   1618 HG12 VAL A 111      41.177  81.164 -27.969  1.00 71.52           H  
ATOM   1619 HG13 VAL A 111      42.694  80.499 -27.361  1.00 71.52           H  
ATOM   1620  CG2 VAL A 111      41.530  78.556 -28.805  1.00 71.52           C  
ATOM   1621 HG21 VAL A 111      40.496  78.748 -28.520  1.00 71.52           H  
ATOM   1622 HG22 VAL A 111      42.077  78.202 -27.932  1.00 71.52           H  
ATOM   1623 HG23 VAL A 111      41.544  77.767 -29.557  1.00 71.52           H  
ATOM   1624  N   PRO A 112      41.116  82.792 -30.943  1.00 75.52           N  
ATOM   1625  CA  PRO A 112      41.497  84.119 -31.413  1.00 75.52           C  
ATOM   1626  HA  PRO A 112      41.514  84.104 -32.502  1.00 75.52           H  
ATOM   1627  C   PRO A 112      42.861  84.539 -30.867  1.00 75.52           C  
ATOM   1628  CB  PRO A 112      40.400  85.078 -30.930  1.00 75.52           C  
ATOM   1629  HB2 PRO A 112      40.671  85.504 -29.964  1.00 75.52           H  
ATOM   1630  HB3 PRO A 112      40.208  85.871 -31.653  1.00 75.52           H  
ATOM   1631  O   PRO A 112      43.191  84.276 -29.712  1.00 75.52           O  
ATOM   1632  CG  PRO A 112      39.182  84.181 -30.742  1.00 75.52           C  
ATOM   1633  HG2 PRO A 112      38.666  84.060 -31.694  1.00 75.52           H  
ATOM   1634  HG3 PRO A 112      38.504  84.568 -29.982  1.00 75.52           H  
ATOM   1635  CD  PRO A 112      39.793  82.851 -30.325  1.00 75.52           C  
ATOM   1636  HD2 PRO A 112      39.142  82.047 -30.669  1.00 75.52           H  
ATOM   1637  HD3 PRO A 112      39.894  82.818 -29.241  1.00 75.52           H  
ATOM   1638  N   ALA A 113      43.656  85.241 -31.680  1.00 73.29           N  
ATOM   1639  H   ALA A 113      43.329  85.430 -32.617  1.00 73.29           H  
ATOM   1640  CA  ALA A 113      45.028  85.623 -31.327  1.00 73.29           C  
ATOM   1641  HA  ALA A 113      45.625  84.717 -31.229  1.00 73.29           H  
ATOM   1642  C   ALA A 113      45.140  86.387 -29.992  1.00 73.29           C  
ATOM   1643  CB  ALA A 113      45.599  86.463 -32.476  1.00 73.29           C  
ATOM   1644  HB1 ALA A 113      45.577  85.890 -33.403  1.00 73.29           H  
ATOM   1645  HB2 ALA A 113      46.631  86.729 -32.250  1.00 73.29           H  
ATOM   1646  HB3 ALA A 113      45.017  87.377 -32.599  1.00 73.29           H  
ATOM   1647  O   ALA A 113      46.118  86.207 -29.275  1.00 73.29           O  
ATOM   1648  N   THR A 114      44.136  87.205 -29.659  1.00 72.03           N  
ATOM   1649  H   THR A 114      43.326  87.252 -30.260  1.00 72.03           H  
ATOM   1650  CA  THR A 114      44.070  88.000 -28.422  1.00 72.03           C  
ATOM   1651  HA  THR A 114      44.991  88.572 -28.306  1.00 72.03           H  
ATOM   1652  C   THR A 114      43.919  87.157 -27.163  1.00 72.03           C  
ATOM   1653  CB  THR A 114      42.879  88.970 -28.477  1.00 72.03           C  
ATOM   1654  HB  THR A 114      42.675  89.367 -27.483  1.00 72.03           H  
ATOM   1655  O   THR A 114      44.438  87.533 -26.121  1.00 72.03           O  
ATOM   1656  CG2 THR A 114      43.163  90.140 -29.418  1.00 72.03           C  
ATOM   1657 HG21 THR A 114      42.306  90.813 -29.422  1.00 72.03           H  
ATOM   1658 HG22 THR A 114      43.341  89.776 -30.430  1.00 72.03           H  
ATOM   1659 HG23 THR A 114      44.040  90.685 -29.067  1.00 72.03           H  
ATOM   1660  OG1 THR A 114      41.727  88.317 -28.977  1.00 72.03           O  
ATOM   1661  HG1 THR A 114      41.240  87.957 -28.233  1.00 72.03           H  
ATOM   1662  N   GLU A 115      43.220  86.027 -27.251  1.00 74.16           N  
ATOM   1663  H   GLU A 115      42.840  85.753 -28.146  1.00 74.16           H  
ATOM   1664  CA  GLU A 115      43.005  85.111 -26.123  1.00 74.16           C  
ATOM   1665  HA  GLU A 115      43.057  85.651 -25.177  1.00 74.16           H  
ATOM   1666  C   GLU A 115      44.068  84.017 -26.080  1.00 74.16           C  
ATOM   1667  CB  GLU A 115      41.617  84.476 -26.240  1.00 74.16           C  
ATOM   1668  HB2 GLU A 115      41.522  83.700 -25.480  1.00 74.16           H  
ATOM   1669  HB3 GLU A 115      41.515  84.019 -27.224  1.00 74.16           H  
ATOM   1670  O   GLU A 115      44.279  83.390 -25.048  1.00 74.16           O  
ATOM   1671  CG  GLU A 115      40.505  85.512 -26.031  1.00 74.16           C  
ATOM   1672  HG2 GLU A 115      40.600  85.935 -25.031  1.00 74.16           H  
ATOM   1673  HG3 GLU A 115      40.631  86.321 -26.751  1.00 74.16           H  
ATOM   1674  CD  GLU A 115      39.100  84.920 -26.202  1.00 74.16           C  
ATOM   1675  OE1 GLU A 115      38.162  85.740 -26.317  1.00 74.16           O  
ATOM   1676  OE2 GLU A 115      38.975  83.676 -26.267  1.00 74.16           O  
ATOM   1677  N   ARG A 116      44.770  83.797 -27.196  1.00 71.47           N  
ATOM   1678  H   ARG A 116      44.497  84.328 -28.011  1.00 71.47           H  
ATOM   1679  CA  ARG A 116      45.752  82.725 -27.363  1.00 71.47           C  
ATOM   1680  HA  ARG A 116      45.235  81.778 -27.206  1.00 71.47           H  
ATOM   1681  C   ARG A 116      46.875  82.791 -26.327  1.00 71.47           C  
ATOM   1682  CB  ARG A 116      46.270  82.788 -28.808  1.00 71.47           C  
ATOM   1683  HB2 ARG A 116      45.448  83.067 -29.467  1.00 71.47           H  
ATOM   1684  HB3 ARG A 116      47.046  83.550 -28.887  1.00 71.47           H  
ATOM   1685  O   ARG A 116      47.324  81.750 -25.872  1.00 71.47           O  
ATOM   1686  CG  ARG A 116      46.802  81.440 -29.297  1.00 71.47           C  
ATOM   1687  HG2 ARG A 116      46.031  80.675 -29.204  1.00 71.47           H  
ATOM   1688  HG3 ARG A 116      47.649  81.154 -28.673  1.00 71.47           H  
ATOM   1689  CD  ARG A 116      47.274  81.526 -30.754  1.00 71.47           C  
ATOM   1690  HD2 ARG A 116      47.918  80.666 -30.938  1.00 71.47           H  
ATOM   1691  HD3 ARG A 116      47.864  82.433 -30.886  1.00 71.47           H  
ATOM   1692  NE  ARG A 116      46.159  81.495 -31.722  1.00 71.47           N  
ATOM   1693  HE  ARG A 116      45.218  81.472 -31.356  1.00 71.47           H  
ATOM   1694  NH1 ARG A 116      47.427  81.366 -33.631  1.00 71.47           N  
ATOM   1695 HH11 ARG A 116      47.474  81.184 -34.624  1.00 71.47           H  
ATOM   1696 HH12 ARG A 116      48.255  81.493 -33.067  1.00 71.47           H  
ATOM   1697  NH2 ARG A 116      45.198  81.105 -33.731  1.00 71.47           N  
ATOM   1698 HH21 ARG A 116      44.318  81.025 -33.243  1.00 71.47           H  
ATOM   1699 HH22 ARG A 116      45.227  80.748 -34.676  1.00 71.47           H  
ATOM   1700  CZ  ARG A 116      46.269  81.327 -33.026  1.00 71.47           C  
ATOM   1701  N   GLU A 117      47.300  83.986 -25.923  1.00 77.25           N  
ATOM   1702  H   GLU A 117      46.863  84.804 -26.323  1.00 77.25           H  
ATOM   1703  CA  GLU A 117      48.337  84.179 -24.899  1.00 77.25           C  
ATOM   1704  HA  GLU A 117      49.188  83.542 -25.140  1.00 77.25           H  
ATOM   1705  C   GLU A 117      47.839  83.771 -23.501  1.00 77.25           C  
ATOM   1706  CB  GLU A 117      48.792  85.647 -24.961  1.00 77.25           C  
ATOM   1707  HB2 GLU A 117      48.078  86.273 -24.425  1.00 77.25           H  
ATOM   1708  HB3 GLU A 117      48.790  85.956 -26.007  1.00 77.25           H  
ATOM   1709  O   GLU A 117      48.532  83.064 -22.769  1.00 77.25           O  
ATOM   1710  CG  GLU A 117      50.210  85.883 -24.425  1.00 77.25           C  
ATOM   1711  HG2 GLU A 117      50.211  85.737 -23.345  1.00 77.25           H  
ATOM   1712  HG3 GLU A 117      50.875  85.142 -24.867  1.00 77.25           H  
ATOM   1713  CD  GLU A 117      50.726  87.296 -24.761  1.00 77.25           C  
ATOM   1714  OE1 GLU A 117      51.957  87.434 -24.947  1.00 77.25           O  
ATOM   1715  OE2 GLU A 117      49.900  88.233 -24.830  1.00 77.25           O  
ATOM   1716  N   GLU A 118      46.597  84.126 -23.160  1.00 75.66           N  
ATOM   1717  H   GLU A 118      46.042  84.649 -23.822  1.00 75.66           H  
ATOM   1718  CA  GLU A 118      45.960  83.726 -21.903  1.00 75.66           C  
ATOM   1719  HA  GLU A 118      46.664  83.908 -21.091  1.00 75.66           H  
ATOM   1720  C   GLU A 118      45.618  82.230 -21.898  1.00 75.66           C  
ATOM   1721  CB  GLU A 118      44.715  84.594 -21.663  1.00 75.66           C  
ATOM   1722  HB2 GLU A 118      44.976  85.636 -21.850  1.00 75.66           H  
ATOM   1723  HB3 GLU A 118      43.923  84.300 -22.352  1.00 75.66           H  
ATOM   1724  O   GLU A 118      45.820  81.550 -20.892  1.00 75.66           O  
ATOM   1725  CG  GLU A 118      44.227  84.470 -20.212  1.00 75.66           C  
ATOM   1726  HG2 GLU A 118      45.058  84.697 -19.545  1.00 75.66           H  
ATOM   1727  HG3 GLU A 118      43.930  83.437 -20.027  1.00 75.66           H  
ATOM   1728  CD  GLU A 118      43.045  85.388 -19.867  1.00 75.66           C  
ATOM   1729  OE1 GLU A 118      42.729  85.443 -18.654  1.00 75.66           O  
ATOM   1730  OE2 GLU A 118      42.453  85.992 -20.786  1.00 75.66           O  
ATOM   1731  N   LEU A 119      45.175  81.690 -23.037  1.00 71.48           N  
ATOM   1732  H   LEU A 119      44.986  82.320 -23.804  1.00 71.48           H  
ATOM   1733  CA  LEU A 119      44.956  80.266 -23.254  1.00 71.48           C  
ATOM   1734  HA  LEU A 119      44.254  79.903 -22.503  1.00 71.48           H  
ATOM   1735  C   LEU A 119      46.261  79.489 -23.107  1.00 71.48           C  
ATOM   1736  CB  LEU A 119      44.356  80.040 -24.647  1.00 71.48           C  
ATOM   1737  HB2 LEU A 119      45.100  80.332 -25.388  1.00 71.48           H  
ATOM   1738  HB3 LEU A 119      43.492  80.691 -24.782  1.00 71.48           H  
ATOM   1739  O   LEU A 119      46.267  78.498 -22.393  1.00 71.48           O  
ATOM   1740  CG  LEU A 119      43.943  78.572 -24.875  1.00 71.48           C  
ATOM   1741  HG  LEU A 119      44.423  77.918 -24.147  1.00 71.48           H  
ATOM   1742  CD1 LEU A 119      42.435  78.391 -24.716  1.00 71.48           C  
ATOM   1743 HD11 LEU A 119      42.128  78.718 -23.722  1.00 71.48           H  
ATOM   1744 HD12 LEU A 119      41.905  78.981 -25.464  1.00 71.48           H  
ATOM   1745 HD13 LEU A 119      42.173  77.341 -24.841  1.00 71.48           H  
ATOM   1746  CD2 LEU A 119      44.388  78.117 -26.261  1.00 71.48           C  
ATOM   1747 HD21 LEU A 119      44.068  78.824 -27.025  1.00 71.48           H  
ATOM   1748 HD22 LEU A 119      43.951  77.141 -26.473  1.00 71.48           H  
ATOM   1749 HD23 LEU A 119      45.475  78.037 -26.287  1.00 71.48           H  
ATOM   1750  N   VAL A 120      47.365  79.938 -23.713  1.00 74.32           N  
ATOM   1751  H   VAL A 120      47.293  80.752 -24.306  1.00 74.32           H  
ATOM   1752  CA  VAL A 120      48.687  79.324 -23.530  1.00 74.32           C  
ATOM   1753  HA  VAL A 120      48.613  78.264 -23.776  1.00 74.32           H  
ATOM   1754  C   VAL A 120      49.092  79.401 -22.068  1.00 74.32           C  
ATOM   1755  CB  VAL A 120      49.756  79.938 -24.452  1.00 74.32           C  
ATOM   1756  HB  VAL A 120      49.691  81.025 -24.412  1.00 74.32           H  
ATOM   1757  O   VAL A 120      49.417  78.366 -21.519  1.00 74.32           O  
ATOM   1758  CG1 VAL A 120      51.183  79.517 -24.072  1.00 74.32           C  
ATOM   1759 HG11 VAL A 120      51.893  79.891 -24.810  1.00 74.32           H  
ATOM   1760 HG12 VAL A 120      51.464  79.940 -23.108  1.00 74.32           H  
ATOM   1761 HG13 VAL A 120      51.262  78.431 -24.018  1.00 74.32           H  
ATOM   1762  CG2 VAL A 120      49.535  79.469 -25.898  1.00 74.32           C  
ATOM   1763 HG21 VAL A 120      50.187  80.031 -26.566  1.00 74.32           H  
ATOM   1764 HG22 VAL A 120      49.760  78.406 -25.982  1.00 74.32           H  
ATOM   1765 HG23 VAL A 120      48.499  79.623 -26.201  1.00 74.32           H  
ATOM   1766  N   GLN A 121      48.960  80.539 -21.379  1.00 74.29           N  
ATOM   1767  H   GLN A 121      48.703  81.382 -21.872  1.00 74.29           H  
ATOM   1768  CA  GLN A 121      49.252  80.612 -19.938  1.00 74.29           C  
ATOM   1769  HA  GLN A 121      50.290  80.326 -19.766  1.00 74.29           H  
ATOM   1770  C   GLN A 121      48.362  79.695 -19.097  1.00 74.29           C  
ATOM   1771  CB  GLN A 121      49.019  82.032 -19.421  1.00 74.29           C  
ATOM   1772  HB2 GLN A 121      48.946  81.999 -18.334  1.00 74.29           H  
ATOM   1773  HB3 GLN A 121      48.077  82.416 -19.812  1.00 74.29           H  
ATOM   1774  O   GLN A 121      48.758  79.222 -18.029  1.00 74.29           O  
ATOM   1775  CG  GLN A 121      50.150  82.995 -19.773  1.00 74.29           C  
ATOM   1776  HG2 GLN A 121      51.087  82.628 -19.353  1.00 74.29           H  
ATOM   1777  HG3 GLN A 121      50.264  83.054 -20.856  1.00 74.29           H  
ATOM   1778  CD  GLN A 121      49.878  84.390 -19.225  1.00 74.29           C  
ATOM   1779  NE2 GLN A 121      50.683  85.362 -19.587  1.00 74.29           N  
ATOM   1780 HE21 GLN A 121      51.372  85.195 -20.306  1.00 74.29           H  
ATOM   1781 HE22 GLN A 121      50.413  86.292 -19.300  1.00 74.29           H  
ATOM   1782  OE1 GLN A 121      48.964  84.634 -18.448  1.00 74.29           O  
ATOM   1783  N   ARG A 122      47.110  79.491 -19.506  1.00 75.36           N  
ATOM   1784  H   ARG A 122      46.806  79.971 -20.341  1.00 75.36           H  
ATOM   1785  CA  ARG A 122      46.154  78.653 -18.784  1.00 75.36           C  
ATOM   1786  HA  ARG A 122      46.326  78.774 -17.714  1.00 75.36           H  
ATOM   1787  C   ARG A 122      46.391  77.178 -19.077  1.00 75.36           C  
ATOM   1788  CB  ARG A 122      44.735  79.132 -19.097  1.00 75.36           C  
ATOM   1789  HB2 ARG A 122      44.731  80.222 -19.100  1.00 75.36           H  
ATOM   1790  HB3 ARG A 122      44.428  78.780 -20.082  1.00 75.36           H  
ATOM   1791  O   ARG A 122      46.383  76.404 -18.133  1.00 75.36           O  
ATOM   1792  CG  ARG A 122      43.733  78.688 -18.032  1.00 75.36           C  
ATOM   1793  HG2 ARG A 122      43.613  77.606 -18.071  1.00 75.36           H  
ATOM   1794  HG3 ARG A 122      44.088  78.980 -17.043  1.00 75.36           H  
ATOM   1795  CD  ARG A 122      42.393  79.372 -18.308  1.00 75.36           C  
ATOM   1796  HD2 ARG A 122      42.068  79.109 -19.314  1.00 75.36           H  
ATOM   1797  HD3 ARG A 122      42.528  80.453 -18.257  1.00 75.36           H  
ATOM   1798  NE  ARG A 122      41.367  78.956 -17.337  1.00 75.36           N  
ATOM   1799  HE  ARG A 122      41.632  78.256 -16.660  1.00 75.36           H  
ATOM   1800  NH1 ARG A 122      39.651  80.203 -18.216  1.00 75.36           N  
ATOM   1801 HH11 ARG A 122      38.683  80.493 -18.222  1.00 75.36           H  
ATOM   1802 HH12 ARG A 122      40.284  80.592 -18.900  1.00 75.36           H  
ATOM   1803  NH2 ARG A 122      39.268  78.872 -16.464  1.00 75.36           N  
ATOM   1804 HH21 ARG A 122      38.298  79.153 -16.500  1.00 75.36           H  
ATOM   1805 HH22 ARG A 122      39.563  78.167 -15.805  1.00 75.36           H  
ATOM   1806  CZ  ARG A 122      40.105  79.346 -17.344  1.00 75.36           C  
ATOM   1807  N   LEU A 123      46.698  76.816 -20.318  1.00 72.50           N  
ATOM   1808  H   LEU A 123      46.687  77.536 -21.026  1.00 72.50           H  
ATOM   1809  CA  LEU A 123      47.156  75.494 -20.732  1.00 72.50           C  
ATOM   1810  HA  LEU A 123      46.451  74.741 -20.380  1.00 72.50           H  
ATOM   1811  C   LEU A 123      48.509  75.175 -20.127  1.00 72.50           C  
ATOM   1812  CB  LEU A 123      47.275  75.405 -22.258  1.00 72.50           C  
ATOM   1813  HB2 LEU A 123      47.791  76.295 -22.619  1.00 72.50           H  
ATOM   1814  HB3 LEU A 123      47.888  74.544 -22.524  1.00 72.50           H  
ATOM   1815  O   LEU A 123      48.671  74.066 -19.672  1.00 72.50           O  
ATOM   1816  CG  LEU A 123      45.924  75.263 -22.963  1.00 72.50           C  
ATOM   1817  HG  LEU A 123      45.221  75.996 -22.566  1.00 72.50           H  
ATOM   1818  CD1 LEU A 123      46.110  75.530 -24.450  1.00 72.50           C  
ATOM   1819 HD11 LEU A 123      46.605  76.489 -24.599  1.00 72.50           H  
ATOM   1820 HD12 LEU A 123      45.124  75.582 -24.912  1.00 72.50           H  
ATOM   1821 HD13 LEU A 123      46.699  74.738 -24.913  1.00 72.50           H  
ATOM   1822  CD2 LEU A 123      45.330  73.865 -22.799  1.00 72.50           C  
ATOM   1823 HD21 LEU A 123      45.096  73.664 -21.754  1.00 72.50           H  
ATOM   1824 HD22 LEU A 123      46.021  73.109 -23.172  1.00 72.50           H  
ATOM   1825 HD23 LEU A 123      44.408  73.815 -23.379  1.00 72.50           H  
ATOM   1826  N   GLU A 124      49.441  76.120 -20.052  1.00 74.10           N  
ATOM   1827  H   GLU A 124      49.270  76.986 -20.544  1.00 74.10           H  
ATOM   1828  CA  GLU A 124      50.731  75.992 -19.377  1.00 74.10           C  
ATOM   1829  HA  GLU A 124      51.239  75.091 -19.722  1.00 74.10           H  
ATOM   1830  C   GLU A 124      50.546  75.876 -17.876  1.00 74.10           C  
ATOM   1831  CB  GLU A 124      51.641  77.197 -19.635  1.00 74.10           C  
ATOM   1832  HB2 GLU A 124      52.427  77.206 -18.880  1.00 74.10           H  
ATOM   1833  HB3 GLU A 124      51.058  78.111 -19.517  1.00 74.10           H  
ATOM   1834  O   GLU A 124      51.241  75.079 -17.276  1.00 74.10           O  
ATOM   1835  CG  GLU A 124      52.330  77.160 -21.004  1.00 74.10           C  
ATOM   1836  HG2 GLU A 124      51.587  77.095 -21.799  1.00 74.10           H  
ATOM   1837  HG3 GLU A 124      52.938  76.257 -21.051  1.00 74.10           H  
ATOM   1838  CD  GLU A 124      53.224  78.390 -21.227  1.00 74.10           C  
ATOM   1839  OE1 GLU A 124      54.171  78.261 -22.035  1.00 74.10           O  
ATOM   1840  OE2 GLU A 124      52.985  79.433 -20.572  1.00 74.10           O  
ATOM   1841  N   ARG A 125      49.605  76.597 -17.250  1.00 71.73           N  
ATOM   1842  H   ARG A 125      49.132  77.318 -17.777  1.00 71.73           H  
ATOM   1843  CA  ARG A 125      49.246  76.366 -15.840  1.00 71.73           C  
ATOM   1844  HA  ARG A 125      50.160  76.329 -15.246  1.00 71.73           H  
ATOM   1845  C   ARG A 125      48.584  75.017 -15.646  1.00 71.73           C  
ATOM   1846  CB  ARG A 125      48.332  77.466 -15.293  1.00 71.73           C  
ATOM   1847  HB2 ARG A 125      47.630  77.783 -16.063  1.00 71.73           H  
ATOM   1848  HB3 ARG A 125      47.758  77.067 -14.456  1.00 71.73           H  
ATOM   1849  O   ARG A 125      48.888  74.353 -14.667  1.00 71.73           O  
ATOM   1850  CG  ARG A 125      49.151  78.650 -14.771  1.00 71.73           C  
ATOM   1851  HG2 ARG A 125      49.810  78.300 -13.976  1.00 71.73           H  
ATOM   1852  HG3 ARG A 125      49.767  79.065 -15.569  1.00 71.73           H  
ATOM   1853  CD  ARG A 125      48.238  79.738 -14.200  1.00 71.73           C  
ATOM   1854  HD2 ARG A 125      48.868  80.470 -13.694  1.00 71.73           H  
ATOM   1855  HD3 ARG A 125      47.559  79.295 -13.472  1.00 71.73           H  
ATOM   1856  NE  ARG A 125      47.475  80.408 -15.268  1.00 71.73           N  
ATOM   1857  HE  ARG A 125      47.620  80.053 -16.203  1.00 71.73           H  
ATOM   1858  NH1 ARG A 125      46.657  82.143 -14.008  1.00 71.73           N  
ATOM   1859 HH11 ARG A 125      46.142  83.011 -13.960  1.00 71.73           H  
ATOM   1860 HH12 ARG A 125      47.134  81.769 -13.200  1.00 71.73           H  
ATOM   1861  NH2 ARG A 125      46.170  82.039 -16.184  1.00 71.73           N  
ATOM   1862 HH21 ARG A 125      45.703  82.932 -16.124  1.00 71.73           H  
ATOM   1863 HH22 ARG A 125      46.325  81.658 -17.106  1.00 71.73           H  
ATOM   1864  CZ  ARG A 125      46.770  81.520 -15.149  1.00 71.73           C  
ATOM   1865  N   MET A 126      47.721  74.594 -16.565  1.00 70.23           N  
ATOM   1866  H   MET A 126      47.486  75.214 -17.327  1.00 70.23           H  
ATOM   1867  CA  MET A 126      47.123  73.265 -16.539  1.00 70.23           C  
ATOM   1868  HA  MET A 126      46.684  73.092 -15.557  1.00 70.23           H  
ATOM   1869  C   MET A 126      48.198  72.206 -16.731  1.00 70.23           C  
ATOM   1870  CB  MET A 126      46.018  73.118 -17.590  1.00 70.23           C  
ATOM   1871  HB2 MET A 126      46.349  73.529 -18.544  1.00 70.23           H  
ATOM   1872  HB3 MET A 126      45.810  72.058 -17.729  1.00 70.23           H  
ATOM   1873  O   MET A 126      48.232  71.290 -15.937  1.00 70.23           O  
ATOM   1874  CG  MET A 126      44.724  73.807 -17.148  1.00 70.23           C  
ATOM   1875  HG2 MET A 126      44.364  73.326 -16.239  1.00 70.23           H  
ATOM   1876  HG3 MET A 126      44.937  74.849 -16.909  1.00 70.23           H  
ATOM   1877  SD  MET A 126      43.397  73.772 -18.382  1.00 70.23           S  
ATOM   1878  CE  MET A 126      43.010  71.997 -18.400  1.00 70.23           C  
ATOM   1879  HE1 MET A 126      42.764  71.658 -17.394  1.00 70.23           H  
ATOM   1880  HE2 MET A 126      42.158  71.820 -19.056  1.00 70.23           H  
ATOM   1881  HE3 MET A 126      43.862  71.432 -18.778  1.00 70.23           H  
ATOM   1882  N   LEU A 127      49.121  72.363 -17.679  1.00 68.67           N  
ATOM   1883  H   LEU A 127      49.001  73.146 -18.306  1.00 68.67           H  
ATOM   1884  CA  LEU A 127      50.279  71.505 -17.925  1.00 68.67           C  
ATOM   1885  HA  LEU A 127      49.945  70.468 -17.976  1.00 68.67           H  
ATOM   1886  C   LEU A 127      51.296  71.590 -16.801  1.00 68.67           C  
ATOM   1887  CB  LEU A 127      50.980  71.869 -19.254  1.00 68.67           C  
ATOM   1888  HB2 LEU A 127      50.666  72.856 -19.593  1.00 68.67           H  
ATOM   1889  HB3 LEU A 127      52.053  71.969 -19.090  1.00 68.67           H  
ATOM   1890  O   LEU A 127      51.960  70.606 -16.566  1.00 68.67           O  
ATOM   1891  CG  LEU A 127      50.753  70.831 -20.367  1.00 68.67           C  
ATOM   1892  HG  LEU A 127      49.816  70.301 -20.200  1.00 68.67           H  
ATOM   1893  CD1 LEU A 127      50.676  71.508 -21.733  1.00 68.67           C  
ATOM   1894 HD11 LEU A 127      49.827  72.192 -21.751  1.00 68.67           H  
ATOM   1895 HD12 LEU A 127      50.527  70.757 -22.509  1.00 68.67           H  
ATOM   1896 HD13 LEU A 127      51.590  72.067 -21.936  1.00 68.67           H  
ATOM   1897  CD2 LEU A 127      51.912  69.829 -20.384  1.00 68.67           C  
ATOM   1898 HD21 LEU A 127      52.848  70.337 -20.615  1.00 68.67           H  
ATOM   1899 HD22 LEU A 127      51.716  69.070 -21.141  1.00 68.67           H  
ATOM   1900 HD23 LEU A 127      51.980  69.339 -19.412  1.00 68.67           H  
ATOM   1901  N   ALA A 128      51.460  72.715 -16.114  1.00 67.55           N  
ATOM   1902  H   ALA A 128      50.976  73.539 -16.442  1.00 67.55           H  
ATOM   1903  CA  ALA A 128      52.372  72.884 -14.985  1.00 67.55           C  
ATOM   1904  HA  ALA A 128      53.262  72.277 -15.155  1.00 67.55           H  
ATOM   1905  C   ALA A 128      51.745  72.413 -13.675  1.00 67.55           C  
ATOM   1906  CB  ALA A 128      52.821  74.344 -14.870  1.00 67.55           C  
ATOM   1907  HB1 ALA A 128      51.961  74.987 -14.686  1.00 67.55           H  
ATOM   1908  HB2 ALA A 128      53.521  74.446 -14.040  1.00 67.55           H  
ATOM   1909  HB3 ALA A 128      53.321  74.654 -15.788  1.00 67.55           H  
ATOM   1910  O   ALA A 128      52.479  72.118 -12.745  1.00 67.55           O  
ATOM   1911  N   ALA A 129      50.418  72.326 -13.597  1.00 64.42           N  
ATOM   1912  H   ALA A 129      49.867  72.743 -14.334  1.00 64.42           H  
ATOM   1913  CA  ALA A 129      49.696  71.646 -12.530  1.00 64.42           C  
ATOM   1914  HA  ALA A 129      50.234  71.770 -11.590  1.00 64.42           H  
ATOM   1915  C   ALA A 129      49.600  70.139 -12.814  1.00 64.42           C  
ATOM   1916  CB  ALA A 129      48.312  72.289 -12.384  1.00 64.42           C  
ATOM   1917  HB1 ALA A 129      47.770  71.801 -11.574  1.00 64.42           H  
ATOM   1918  HB2 ALA A 129      48.420  73.348 -12.149  1.00 64.42           H  
ATOM   1919  HB3 ALA A 129      47.745  72.178 -13.308  1.00 64.42           H  
ATOM   1920  O   ALA A 129      49.771  69.333 -11.908  1.00 64.42           O  
ATOM   1921  N   LEU A 130      49.413  69.759 -14.081  1.00 58.58           N  
ATOM   1922  H   LEU A 130      49.199  70.481 -14.754  1.00 58.58           H  
ATOM   1923  CA  LEU A 130      49.408  68.381 -14.565  1.00 58.58           C  
ATOM   1924  HA  LEU A 130      48.849  67.762 -13.863  1.00 58.58           H  
ATOM   1925  C   LEU A 130      50.813  67.801 -14.637  1.00 58.58           C  
ATOM   1926  CB  LEU A 130      48.755  68.271 -15.960  1.00 58.58           C  
ATOM   1927  HB2 LEU A 130      49.071  69.113 -16.576  1.00 58.58           H  
ATOM   1928  HB3 LEU A 130      49.135  67.382 -16.462  1.00 58.58           H  
ATOM   1929  O   LEU A 130      50.948  66.608 -14.458  1.00 58.58           O  
ATOM   1930  CG  LEU A 130      47.221  68.167 -15.926  1.00 58.58           C  
ATOM   1931  HG  LEU A 130      46.825  68.799 -15.131  1.00 58.58           H  
ATOM   1932  CD1 LEU A 130      46.601  68.610 -17.252  1.00 58.58           C  
ATOM   1933 HD11 LEU A 130      45.516  68.523 -17.197  1.00 58.58           H  
ATOM   1934 HD12 LEU A 130      46.968  67.982 -18.064  1.00 58.58           H  
ATOM   1935 HD13 LEU A 130      46.860  69.649 -17.457  1.00 58.58           H  
ATOM   1936  CD2 LEU A 130      46.808  66.713 -15.681  1.00 58.58           C  
ATOM   1937 HD21 LEU A 130      47.159  66.074 -16.491  1.00 58.58           H  
ATOM   1938 HD22 LEU A 130      47.225  66.357 -14.740  1.00 58.58           H  
ATOM   1939 HD23 LEU A 130      45.721  66.645 -15.624  1.00 58.58           H  
ATOM   1940  N   ARG A 131      51.867  68.584 -14.883  1.00 59.10           N  
ATOM   1941  H   ARG A 131      51.689  69.549 -15.123  1.00 59.10           H  
ATOM   1942  CA  ARG A 131      53.248  68.082 -14.991  1.00 59.10           C  
ATOM   1943  HA  ARG A 131      53.257  67.269 -15.717  1.00 59.10           H  
ATOM   1944  C   ARG A 131      53.714  67.458 -13.694  1.00 59.10           C  
ATOM   1945  CB  ARG A 131      54.275  69.143 -15.416  1.00 59.10           C  
ATOM   1946  HB2 ARG A 131      53.920  70.140 -15.152  1.00 59.10           H  
ATOM   1947  HB3 ARG A 131      55.203  68.984 -14.867  1.00 59.10           H  
ATOM   1948  O   ARG A 131      54.210  66.352 -13.787  1.00 59.10           O  
ATOM   1949  CG  ARG A 131      54.623  69.063 -16.904  1.00 59.10           C  
ATOM   1950  HG2 ARG A 131      55.098  68.106 -17.118  1.00 59.10           H  
ATOM   1951  HG3 ARG A 131      53.723  69.154 -17.513  1.00 59.10           H  
ATOM   1952  CD  ARG A 131      55.593  70.201 -17.221  1.00 59.10           C  
ATOM   1953  HD2 ARG A 131      56.527  70.023 -16.690  1.00 59.10           H  
ATOM   1954  HD3 ARG A 131      55.155  71.135 -16.869  1.00 59.10           H  
ATOM   1955  NE  ARG A 131      55.849  70.309 -18.665  1.00 59.10           N  
ATOM   1956  HE  ARG A 131      55.390  69.632 -19.258  1.00 59.10           H  
ATOM   1957  NH1 ARG A 131      57.206  72.156 -18.563  1.00 59.10           N  
ATOM   1958 HH11 ARG A 131      57.709  72.898 -19.028  1.00 59.10           H  
ATOM   1959 HH12 ARG A 131      57.134  72.130 -17.556  1.00 59.10           H  
ATOM   1960  NH2 ARG A 131      56.646  71.303 -20.550  1.00 59.10           N  
ATOM   1961 HH21 ARG A 131      56.140  70.634 -21.112  1.00 59.10           H  
ATOM   1962 HH22 ARG A 131      57.152  72.052 -21.002  1.00 59.10           H  
ATOM   1963  CZ  ARG A 131      56.566  71.250 -19.251  1.00 59.10           C  
ATOM   1964  N   PRO A 132      53.565  68.090 -12.516  1.00 54.03           N  
ATOM   1965  CA  PRO A 132      53.857  67.440 -11.253  1.00 54.03           C  
ATOM   1966  HA  PRO A 132      54.926  67.239 -11.187  1.00 54.03           H  
ATOM   1967  C   PRO A 132      53.089  66.131 -11.134  1.00 54.03           C  
ATOM   1968  CB  PRO A 132      53.442  68.424 -10.156  1.00 54.03           C  
ATOM   1969  HB2 PRO A 132      54.113  68.373  -9.298  1.00 54.03           H  
ATOM   1970  HB3 PRO A 132      52.416  68.235  -9.841  1.00 54.03           H  
ATOM   1971  O   PRO A 132      53.671  65.136 -10.737  1.00 54.03           O  
ATOM   1972  CG  PRO A 132      53.505  69.782 -10.840  1.00 54.03           C  
ATOM   1973  HG2 PRO A 132      54.516  70.181 -10.766  1.00 54.03           H  
ATOM   1974  HG3 PRO A 132      52.784  70.482 -10.417  1.00 54.03           H  
ATOM   1975  CD  PRO A 132      53.194  69.464 -12.297  1.00 54.03           C  
ATOM   1976  HD2 PRO A 132      52.127  69.590 -12.481  1.00 54.03           H  
ATOM   1977  HD3 PRO A 132      53.782  70.119 -12.939  1.00 54.03           H  
ATOM   1978  N   VAL A 133      51.819  66.109 -11.549  1.00 46.34           N  
ATOM   1979  H   VAL A 133      51.401  66.965 -11.887  1.00 46.34           H  
ATOM   1980  CA  VAL A 133      50.975  64.908 -11.487  1.00 46.34           C  
ATOM   1981  HA  VAL A 133      51.056  64.483 -10.487  1.00 46.34           H  
ATOM   1982  C   VAL A 133      51.457  63.819 -12.458  1.00 46.34           C  
ATOM   1983  CB  VAL A 133      49.495  65.280 -11.718  1.00 46.34           C  
ATOM   1984  HB  VAL A 133      49.374  65.721 -12.708  1.00 46.34           H  
ATOM   1985  O   VAL A 133      51.540  62.659 -12.078  1.00 46.34           O  
ATOM   1986  CG1 VAL A 133      48.575  64.060 -11.627  1.00 46.34           C  
ATOM   1987 HG11 VAL A 133      48.810  63.350 -12.420  1.00 46.34           H  
ATOM   1988 HG12 VAL A 133      47.535  64.365 -11.744  1.00 46.34           H  
ATOM   1989 HG13 VAL A 133      48.700  63.566 -10.664  1.00 46.34           H  
ATOM   1990  CG2 VAL A 133      49.002  66.295 -10.675  1.00 46.34           C  
ATOM   1991 HG21 VAL A 133      47.977  66.590 -10.904  1.00 46.34           H  
ATOM   1992 HG22 VAL A 133      49.625  67.190 -10.674  1.00 46.34           H  
ATOM   1993 HG23 VAL A 133      49.033  65.849  -9.681  1.00 46.34           H  
ATOM   1994  N   ALA A 134      51.828  64.179 -13.686  1.00 38.89           N  
ATOM   1995  H   ALA A 134      51.721  65.152 -13.937  1.00 38.89           H  
ATOM   1996  CA  ALA A 134      52.282  63.265 -14.727  1.00 38.89           C  
ATOM   1997  HA  ALA A 134      51.649  62.377 -14.717  1.00 38.89           H  
ATOM   1998  C   ALA A 134      53.727  62.796 -14.496  1.00 38.89           C  
ATOM   1999  CB  ALA A 134      52.122  63.958 -16.088  1.00 38.89           C  
ATOM   2000  HB1 ALA A 134      52.422  63.273 -16.880  1.00 38.89           H  
ATOM   2001  HB2 ALA A 134      52.744  64.852 -16.130  1.00 38.89           H  
ATOM   2002  HB3 ALA A 134      51.078  64.236 -16.238  1.00 38.89           H  
ATOM   2003  O   ALA A 134      54.007  61.609 -14.577  1.00 38.89           O  
ATOM   2004  N   GLN A 135      54.650  63.700 -14.161  1.00 39.67           N  
ATOM   2005  H   GLN A 135      54.356  64.661 -14.058  1.00 39.67           H  
ATOM   2006  CA  GLN A 135      56.040  63.368 -13.826  1.00 39.67           C  
ATOM   2007  HA  GLN A 135      56.446  62.717 -14.600  1.00 39.67           H  
ATOM   2008  C   GLN A 135      56.147  62.605 -12.507  1.00 39.67           C  
ATOM   2009  CB  GLN A 135      56.915  64.626 -13.726  1.00 39.67           C  
ATOM   2010  HB2 GLN A 135      57.873  64.345 -13.288  1.00 39.67           H  
ATOM   2011  HB3 GLN A 135      56.448  65.353 -13.061  1.00 39.67           H  
ATOM   2012  O   GLN A 135      57.058  61.797 -12.356  1.00 39.67           O  
ATOM   2013  CG  GLN A 135      57.203  65.256 -15.091  1.00 39.67           C  
ATOM   2014  HG2 GLN A 135      56.271  65.582 -15.553  1.00 39.67           H  
ATOM   2015  HG3 GLN A 135      57.657  64.501 -15.733  1.00 39.67           H  
ATOM   2016  CD  GLN A 135      58.145  66.454 -14.999  1.00 39.67           C  
ATOM   2017  NE2 GLN A 135      58.841  66.777 -16.066  1.00 39.67           N  
ATOM   2018 HE21 GLN A 135      58.849  66.139 -16.849  1.00 39.67           H  
ATOM   2019 HE22 GLN A 135      59.546  67.486 -15.919  1.00 39.67           H  
ATOM   2020  OE1 GLN A 135      58.270  67.148 -14.003  1.00 39.67           O  
ATOM   2021  N   ALA A 136      55.227  62.809 -11.558  1.00 34.30           N  
ATOM   2022  H   ALA A 136      54.522  63.523 -11.667  1.00 34.30           H  
ATOM   2023  CA  ALA A 136      55.172  61.962 -10.370  1.00 34.30           C  
ATOM   2024  HA  ALA A 136      56.155  61.973  -9.899  1.00 34.30           H  
ATOM   2025  C   ALA A 136      54.874  60.489 -10.707  1.00 34.30           C  
ATOM   2026  CB  ALA A 136      54.171  62.527  -9.358  1.00 34.30           C  
ATOM   2027  HB1 ALA A 136      53.184  62.611  -9.814  1.00 34.30           H  
ATOM   2028  HB2 ALA A 136      54.106  61.858  -8.500  1.00 34.30           H  
ATOM   2029  HB3 ALA A 136      54.507  63.503  -9.008  1.00 34.30           H  
ATOM   2030  O   ALA A 136      55.152  59.638  -9.867  1.00 34.30           O  
ATOM   2031  N   ALA A 137      54.387  60.163 -11.915  1.00 31.72           N  
ATOM   2032  H   ALA A 137      54.145  60.891 -12.572  1.00 31.72           H  
ATOM   2033  CA  ALA A 137      54.364  58.780 -12.395  1.00 31.72           C  
ATOM   2034  HA  ALA A 137      53.948  58.148 -11.611  1.00 31.72           H  
ATOM   2035  C   ALA A 137      55.782  58.262 -12.704  1.00 31.72           C  
ATOM   2036  CB  ALA A 137      53.453  58.674 -13.627  1.00 31.72           C  
ATOM   2037  HB1 ALA A 137      53.279  57.622 -13.851  1.00 31.72           H  
ATOM   2038  HB2 ALA A 137      53.926  59.131 -14.496  1.00 31.72           H  
ATOM   2039  HB3 ALA A 137      52.497  59.158 -13.430  1.00 31.72           H  
ATOM   2040  O   ALA A 137      56.174  57.190 -12.241  1.00 31.72           O  
ATOM   2041  N   ASP A 138      56.569  59.043 -13.452  1.00 29.69           N  
ATOM   2042  H   ASP A 138      56.184  59.909 -13.800  1.00 29.69           H  
ATOM   2043  CA  ASP A 138      57.926  58.675 -13.892  1.00 29.69           C  
ATOM   2044  HA  ASP A 138      57.888  57.740 -14.452  1.00 29.69           H  
ATOM   2045  C   ASP A 138      58.894  58.458 -12.726  1.00 29.69           C  
ATOM   2046  CB  ASP A 138      58.518  59.794 -14.775  1.00 29.69           C  
ATOM   2047  HB2 ASP A 138      59.588  59.872 -14.580  1.00 29.69           H  
ATOM   2048  HB3 ASP A 138      58.080  60.753 -14.502  1.00 29.69           H  
ATOM   2049  O   ASP A 138      59.826  57.659 -12.822  1.00 29.69           O  
ATOM   2050  CG  ASP A 138      58.371  59.592 -16.283  1.00 29.69           C  
ATOM   2051  OD1 ASP A 138      57.938  58.501 -16.713  1.00 29.69           O  
ATOM   2052  OD2 ASP A 138      58.722  60.558 -17.000  1.00 29.69           O  
ATOM   2053  N   ALA A 139      58.690  59.173 -11.615  1.00 28.12           N  
ATOM   2054  H   ALA A 139      57.912  59.817 -11.629  1.00 28.12           H  
ATOM   2055  CA  ALA A 139      59.614  59.231 -10.481  1.00 28.12           C  
ATOM   2056  HA  ALA A 139      60.585  59.539 -10.868  1.00 28.12           H  
ATOM   2057  C   ALA A 139      59.844  57.882  -9.763  1.00 28.12           C  
ATOM   2058  CB  ALA A 139      59.122  60.323  -9.526  1.00 28.12           C  
ATOM   2059  HB1 ALA A 139      59.033  61.269 -10.060  1.00 28.12           H  
ATOM   2060  HB2 ALA A 139      58.149  60.046  -9.121  1.00 28.12           H  
ATOM   2061  HB3 ALA A 139      59.830  60.440  -8.706  1.00 28.12           H  
ATOM   2062  O   ALA A 139      60.678  57.802  -8.861  1.00 28.12           O  
ATOM   2063  N   SER A 140      59.170  56.818 -10.210  1.00 27.36           N  
ATOM   2064  H   SER A 140      58.505  56.997 -10.948  1.00 27.36           H  
ATOM   2065  CA  SER A 140      59.445  55.406  -9.904  1.00 27.36           C  
ATOM   2066  HA  SER A 140      59.246  55.235  -8.846  1.00 27.36           H  
ATOM   2067  C   SER A 140      60.886  54.942 -10.181  1.00 27.36           C  
ATOM   2068  CB  SER A 140      58.485  54.532 -10.726  1.00 27.36           C  
ATOM   2069  HB2 SER A 140      57.455  54.798 -10.488  1.00 27.36           H  
ATOM   2070  HB3 SER A 140      58.641  53.486 -10.460  1.00 27.36           H  
ATOM   2071  O   SER A 140      61.258  53.843  -9.778  1.00 27.36           O  
ATOM   2072  OG  SER A 140      58.697  54.687 -12.119  1.00 27.36           O  
ATOM   2073  HG  SER A 140      58.275  55.492 -12.427  1.00 27.36           H  
ATOM   2074  N   GLY A 141      61.704  55.758 -10.853  1.00 24.17           N  
ATOM   2075  H   GLY A 141      61.286  56.605 -11.209  1.00 24.17           H  
ATOM   2076  CA  GLY A 141      62.964  55.328 -11.455  1.00 24.17           C  
ATOM   2077  HA2 GLY A 141      62.733  54.651 -12.277  1.00 24.17           H  
ATOM   2078  HA3 GLY A 141      63.460  56.203 -11.875  1.00 24.17           H  
ATOM   2079  C   GLY A 141      63.966  54.613 -10.540  1.00 24.17           C  
ATOM   2080  O   GLY A 141      64.374  53.494 -10.829  1.00 24.17           O  
ATOM   2081  N   THR A 142      64.471  55.283  -9.505  1.00 23.90           N  
ATOM   2082  H   THR A 142      64.071  56.176  -9.254  1.00 23.90           H  
ATOM   2083  CA  THR A 142      65.782  54.935  -8.912  1.00 23.90           C  
ATOM   2084  HA  THR A 142      66.420  54.500  -9.681  1.00 23.90           H  
ATOM   2085  C   THR A 142      65.742  53.921  -7.779  1.00 23.90           C  
ATOM   2086  CB  THR A 142      66.472  56.193  -8.361  1.00 23.90           C  
ATOM   2087  HB  THR A 142      67.270  55.912  -7.674  1.00 23.90           H  
ATOM   2088  O   THR A 142      66.797  53.456  -7.351  1.00 23.90           O  
ATOM   2089  CG2 THR A 142      67.087  57.036  -9.474  1.00 23.90           C  
ATOM   2090 HG21 THR A 142      67.579  57.908  -9.045  1.00 23.90           H  
ATOM   2091 HG22 THR A 142      67.824  56.442 -10.014  1.00 23.90           H  
ATOM   2092 HG23 THR A 142      66.311  57.362 -10.167  1.00 23.90           H  
ATOM   2093  OG1 THR A 142      65.541  57.010  -7.682  1.00 23.90           O  
ATOM   2094  HG1 THR A 142      66.030  57.593  -7.096  1.00 23.90           H  
ATOM   2095  N   GLY A 143      64.561  53.680  -7.213  1.00 20.84           N  
ATOM   2096  H   GLY A 143      63.741  54.036  -7.684  1.00 20.84           H  
ATOM   2097  CA  GLY A 143      64.475  53.434  -5.776  1.00 20.84           C  
ATOM   2098  HA2 GLY A 143      63.426  53.445  -5.479  1.00 20.84           H  
ATOM   2099  HA3 GLY A 143      64.987  54.236  -5.244  1.00 20.84           H  
ATOM   2100  C   GLY A 143      65.079  52.112  -5.330  1.00 20.84           C  
ATOM   2101  O   GLY A 143      65.950  52.072  -4.463  1.00 20.84           O  
ATOM   2102  N   ALA A 144      64.560  51.026  -5.889  1.00 21.77           N  
ATOM   2103  H   ALA A 144      63.909  51.141  -6.653  1.00 21.77           H  
ATOM   2104  CA  ALA A 144      64.672  49.710  -5.289  1.00 21.77           C  
ATOM   2105  HA  ALA A 144      64.707  49.821  -4.206  1.00 21.77           H  
ATOM   2106  C   ALA A 144      65.963  49.012  -5.696  1.00 21.77           C  
ATOM   2107  CB  ALA A 144      63.412  48.906  -5.634  1.00 21.77           C  
ATOM   2108  HB1 ALA A 144      62.523  49.437  -5.291  1.00 21.77           H  
ATOM   2109  HB2 ALA A 144      63.448  47.935  -5.140  1.00 21.77           H  
ATOM   2110  HB3 ALA A 144      63.347  48.753  -6.711  1.00 21.77           H  
ATOM   2111  O   ALA A 144      65.894  47.893  -6.172  1.00 21.77           O  
ATOM   2112  N   ASN A 145      67.120  49.657  -5.555  1.00 22.34           N  
ATOM   2113  H   ASN A 145      67.096  50.591  -5.172  1.00 22.34           H  
ATOM   2114  CA  ASN A 145      68.400  48.956  -5.604  1.00 22.34           C  
ATOM   2115  HA  ASN A 145      68.330  48.113  -6.290  1.00 22.34           H  
ATOM   2116  C   ASN A 145      68.643  48.415  -4.186  1.00 22.34           C  
ATOM   2117  CB  ASN A 145      69.467  49.941  -6.127  1.00 22.34           C  
ATOM   2118  HB2 ASN A 145      69.029  50.557  -6.912  1.00 22.34           H  
ATOM   2119  HB3 ASN A 145      69.796  50.604  -5.327  1.00 22.34           H  
ATOM   2120  O   ASN A 145      69.364  49.057  -3.418  1.00 22.34           O  
ATOM   2121  CG  ASN A 145      70.662  49.244  -6.747  1.00 22.34           C  
ATOM   2122  ND2 ASN A 145      71.758  49.944  -6.921  1.00 22.34           N  
ATOM   2123 HD21 ASN A 145      71.824  50.878  -6.541  1.00 22.34           H  
ATOM   2124 HD22 ASN A 145      72.542  49.418  -7.281  1.00 22.34           H  
ATOM   2125  OD1 ASN A 145      70.627  48.097  -7.147  1.00 22.34           O  
ATOM   2126  N   PRO A 146      67.874  47.404  -3.730  1.00 22.57           N  
ATOM   2127  CA  PRO A 146      67.674  47.184  -2.315  1.00 22.57           C  
ATOM   2128  HA  PRO A 146      67.398  48.120  -1.830  1.00 22.57           H  
ATOM   2129  C   PRO A 146      69.008  46.685  -1.778  1.00 22.57           C  
ATOM   2130  CB  PRO A 146      66.526  46.168  -2.184  1.00 22.57           C  
ATOM   2131  HB2 PRO A 146      65.699  46.581  -1.607  1.00 22.57           H  
ATOM   2132  HB3 PRO A 146      66.885  45.249  -1.721  1.00 22.57           H  
ATOM   2133  O   PRO A 146      69.631  45.797  -2.350  1.00 22.57           O  
ATOM   2134  CG  PRO A 146      66.089  45.883  -3.627  1.00 22.57           C  
ATOM   2135  HG2 PRO A 146      65.281  46.556  -3.915  1.00 22.57           H  
ATOM   2136  HG3 PRO A 146      65.799  44.841  -3.765  1.00 22.57           H  
ATOM   2137  CD  PRO A 146      67.361  46.221  -4.400  1.00 22.57           C  
ATOM   2138  HD2 PRO A 146      68.071  45.407  -4.253  1.00 22.57           H  
ATOM   2139  HD3 PRO A 146      67.229  46.301  -5.479  1.00 22.57           H  
ATOM   2140  N   SER A 147      69.473  47.302  -0.702  1.00 23.01           N  
ATOM   2141  H   SER A 147      68.906  48.004  -0.247  1.00 23.01           H  
ATOM   2142  CA  SER A 147      70.855  47.164  -0.240  1.00 23.01           C  
ATOM   2143  HA  SER A 147      71.535  47.410  -1.056  1.00 23.01           H  
ATOM   2144  C   SER A 147      71.220  45.771   0.263  1.00 23.01           C  
ATOM   2145  CB  SER A 147      71.072  48.148   0.911  1.00 23.01           C  
ATOM   2146  HB2 SER A 147      70.933  49.163   0.538  1.00 23.01           H  
ATOM   2147  HB3 SER A 147      72.087  48.056   1.296  1.00 23.01           H  
ATOM   2148  O   SER A 147      72.391  45.528   0.522  1.00 23.01           O  
ATOM   2149  OG  SER A 147      70.136  47.904   1.950  1.00 23.01           O  
ATOM   2150  HG  SER A 147      70.493  47.216   2.517  1.00 23.01           H  
ATOM   2151  N   GLY A 148      70.219  44.923   0.507  1.00 21.29           N  
ATOM   2152  H   GLY A 148      69.317  45.160   0.121  1.00 21.29           H  
ATOM   2153  CA  GLY A 148      70.255  43.858   1.506  1.00 21.29           C  
ATOM   2154  HA2 GLY A 148      70.639  44.270   2.439  1.00 21.29           H  
ATOM   2155  HA3 GLY A 148      69.240  43.504   1.686  1.00 21.29           H  
ATOM   2156  C   GLY A 148      71.112  42.642   1.177  1.00 21.29           C  
ATOM   2157  O   GLY A 148      70.913  41.613   1.813  1.00 21.29           O  
ATOM   2158  N   ASP A 149      72.040  42.725   0.225  1.00 24.42           N  
ATOM   2159  H   ASP A 149      72.195  43.628  -0.200  1.00 24.42           H  
ATOM   2160  CA  ASP A 149      73.141  41.763   0.144  1.00 24.42           C  
ATOM   2161  HA  ASP A 149      72.740  40.755   0.247  1.00 24.42           H  
ATOM   2162  C   ASP A 149      74.058  42.002   1.364  1.00 24.42           C  
ATOM   2163  CB  ASP A 149      73.837  41.843  -1.229  1.00 24.42           C  
ATOM   2164  HB2 ASP A 149      73.975  42.888  -1.507  1.00 24.42           H  
ATOM   2165  HB3 ASP A 149      74.824  41.390  -1.138  1.00 24.42           H  
ATOM   2166  O   ASP A 149      75.078  42.684   1.302  1.00 24.42           O  
ATOM   2167  CG  ASP A 149      73.093  41.093  -2.350  1.00 24.42           C  
ATOM   2168  OD1 ASP A 149      72.320  40.156  -2.044  1.00 24.42           O  
ATOM   2169  OD2 ASP A 149      73.352  41.421  -3.532  1.00 24.42           O  
ATOM   2170  N   ASP A 150      73.571  41.493   2.501  1.00 22.72           N  
ATOM   2171  H   ASP A 150      72.678  41.037   2.379  1.00 22.72           H  
ATOM   2172  CA  ASP A 150      73.805  41.933   3.884  1.00 22.72           C  
ATOM   2173  HA  ASP A 150      74.305  42.901   3.897  1.00 22.72           H  
ATOM   2174  C   ASP A 150      74.632  40.956   4.713  1.00 22.72           C  
ATOM   2175  CB  ASP A 150      72.415  42.068   4.542  1.00 22.72           C  
ATOM   2176  HB2 ASP A 150      71.843  42.809   3.983  1.00 22.72           H  
ATOM   2177  HB3 ASP A 150      71.899  41.112   4.454  1.00 22.72           H  
ATOM   2178  O   ASP A 150      75.181  41.351   5.730  1.00 22.72           O  
ATOM   2179  CG  ASP A 150      72.387  42.501   6.016  1.00 22.72           C  
ATOM   2180  OD1 ASP A 150      73.183  43.388   6.390  1.00 22.72           O  
ATOM   2181  OD2 ASP A 150      71.470  42.027   6.726  1.00 22.72           O  
ATOM   2182  N   LEU A 151      74.737  39.675   4.347  1.00 24.45           N  
ATOM   2183  H   LEU A 151      74.300  39.388   3.483  1.00 24.45           H  
ATOM   2184  CA  LEU A 151      75.305  38.673   5.265  1.00 24.45           C  
ATOM   2185  HA  LEU A 151      74.890  38.885   6.250  1.00 24.45           H  
ATOM   2186  C   LEU A 151      76.838  38.805   5.493  1.00 24.45           C  
ATOM   2187  CB  LEU A 151      74.838  37.252   4.872  1.00 24.45           C  
ATOM   2188  HB2 LEU A 151      75.058  37.101   3.816  1.00 24.45           H  
ATOM   2189  HB3 LEU A 151      75.415  36.517   5.434  1.00 24.45           H  
ATOM   2190  O   LEU A 151      77.499  37.800   5.744  1.00 24.45           O  
ATOM   2191  CG  LEU A 151      73.348  36.951   5.134  1.00 24.45           C  
ATOM   2192  HG  LEU A 151      72.730  37.697   4.635  1.00 24.45           H  
ATOM   2193  CD1 LEU A 151      73.005  35.574   4.555  1.00 24.45           C  
ATOM   2194 HD11 LEU A 151      73.209  35.571   3.484  1.00 24.45           H  
ATOM   2195 HD12 LEU A 151      71.946  35.367   4.710  1.00 24.45           H  
ATOM   2196 HD13 LEU A 151      73.604  34.806   5.043  1.00 24.45           H  
ATOM   2197  CD2 LEU A 151      72.998  36.919   6.626  1.00 24.45           C  
ATOM   2198 HD21 LEU A 151      71.961  36.612   6.758  1.00 24.45           H  
ATOM   2199 HD22 LEU A 151      73.105  37.918   7.050  1.00 24.45           H  
ATOM   2200 HD23 LEU A 151      73.657  36.231   7.155  1.00 24.45           H  
ATOM   2201  N   GLY A 152      77.425  40.009   5.421  1.00 25.51           N  
ATOM   2202  H   GLY A 152      76.812  40.803   5.304  1.00 25.51           H  
ATOM   2203  CA  GLY A 152      78.822  40.292   5.725  1.00 25.51           C  
ATOM   2204  HA2 GLY A 152      79.210  39.510   6.378  1.00 25.51           H  
ATOM   2205  HA3 GLY A 152      79.392  40.247   4.796  1.00 25.51           H  
ATOM   2206  C   GLY A 152      79.122  41.645   6.379  1.00 25.51           C  
ATOM   2207  O   GLY A 152      79.171  42.663   5.700  1.00 25.51           O  
ATOM   2208  N   GLU A 153      79.621  41.633   7.619  1.00 25.98           N  
ATOM   2209  H   GLU A 153      79.471  40.809   8.183  1.00 25.98           H  
ATOM   2210  CA  GLU A 153      80.941  42.270   7.742  1.00 25.98           C  
ATOM   2211  HA  GLU A 153      80.955  43.195   7.166  1.00 25.98           H  
ATOM   2212  C   GLU A 153      81.986  41.351   7.077  1.00 25.98           C  
ATOM   2213  CB  GLU A 153      81.320  42.655   9.175  1.00 25.98           C  
ATOM   2214  HB2 GLU A 153      81.062  41.850   9.862  1.00 25.98           H  
ATOM   2215  HB3 GLU A 153      82.402  42.793   9.167  1.00 25.98           H  
ATOM   2216  O   GLU A 153      82.532  41.697   6.036  1.00 25.98           O  
ATOM   2217  CG  GLU A 153      80.737  43.978   9.686  1.00 25.98           C  
ATOM   2218  HG2 GLU A 153      80.779  44.712   8.881  1.00 25.98           H  
ATOM   2219  HG3 GLU A 153      79.693  43.829   9.960  1.00 25.98           H  
ATOM   2220  CD  GLU A 153      81.532  44.519  10.892  1.00 25.98           C  
ATOM   2221  OE1 GLU A 153      81.430  45.741  11.153  1.00 25.98           O  
ATOM   2222  OE2 GLU A 153      82.286  43.740  11.522  1.00 25.98           O  
ATOM   2223  N   ALA A 154      82.232  40.129   7.552  1.00 23.56           N  
ATOM   2224  H   ALA A 154      82.556  39.505   6.826  1.00 23.56           H  
ATOM   2225  CA  ALA A 154      83.054  39.954   8.753  1.00 23.56           C  
ATOM   2226  HA  ALA A 154      82.967  40.815   9.415  1.00 23.56           H  
ATOM   2227  C   ALA A 154      84.544  39.875   8.359  1.00 23.56           C  
ATOM   2228  CB  ALA A 154      82.555  38.761   9.564  1.00 23.56           C  
ATOM   2229  HB1 ALA A 154      82.668  37.838   8.996  1.00 23.56           H  
ATOM   2230  HB2 ALA A 154      83.131  38.679  10.486  1.00 23.56           H  
ATOM   2231  HB3 ALA A 154      81.506  38.896   9.827  1.00 23.56           H  
ATOM   2232  O   ALA A 154      84.882  39.529   7.226  1.00 23.56           O  
ATOM   2233  N   GLY A 155      85.428  40.288   9.275  1.00 31.25           N  
ATOM   2234  H   GLY A 155      85.062  40.484  10.195  1.00 31.25           H  
ATOM   2235  CA  GLY A 155      86.824  40.654   8.999  1.00 31.25           C  
ATOM   2236  HA2 GLY A 155      86.842  41.297   8.118  1.00 31.25           H  
ATOM   2237  HA3 GLY A 155      87.184  41.242   9.843  1.00 31.25           H  
ATOM   2238  C   GLY A 155      87.822  39.509   8.755  1.00 31.25           C  
ATOM   2239  O   GLY A 155      87.462  38.379   8.452  1.00 31.25           O  
ATOM   2240  N   VAL A 156      89.115  39.841   8.905  1.00 28.59           N  
ATOM   2241  H   VAL A 156      89.299  40.778   9.234  1.00 28.59           H  
ATOM   2242  CA  VAL A 156      90.306  39.002   8.608  1.00 28.59           C  
ATOM   2243  HA  VAL A 156      90.452  38.950   7.529  1.00 28.59           H  
ATOM   2244  C   VAL A 156      90.196  37.565   9.125  1.00 28.59           C  
ATOM   2245  CB  VAL A 156      91.561  39.632   9.271  1.00 28.59           C  
ATOM   2246  HB  VAL A 156      91.404  39.682  10.349  1.00 28.59           H  
ATOM   2247  O   VAL A 156      90.644  36.631   8.458  1.00 28.59           O  
ATOM   2248  CG1 VAL A 156      92.855  38.844   9.009  1.00 28.59           C  
ATOM   2249 HG11 VAL A 156      93.704  39.365   9.450  1.00 28.59           H  
ATOM   2250 HG12 VAL A 156      93.007  38.707   7.938  1.00 28.59           H  
ATOM   2251 HG13 VAL A 156      92.796  37.870   9.494  1.00 28.59           H  
ATOM   2252  CG2 VAL A 156      91.808  41.067   8.777  1.00 28.59           C  
ATOM   2253 HG21 VAL A 156      91.929  41.070   7.694  1.00 28.59           H  
ATOM   2254 HG22 VAL A 156      92.706  41.465   9.249  1.00 28.59           H  
ATOM   2255 HG23 VAL A 156      90.973  41.712   9.053  1.00 28.59           H  
ATOM   2256  N   ASP A 157      89.637  37.451  10.328  1.00 26.42           N  
ATOM   2257  H   ASP A 157      89.231  38.294  10.709  1.00 26.42           H  
ATOM   2258  CA  ASP A 157      89.923  36.419  11.317  1.00 26.42           C  
ATOM   2259  HA  ASP A 157      90.859  35.919  11.069  1.00 26.42           H  
ATOM   2260  C   ASP A 157      88.848  35.333  11.403  1.00 26.42           C  
ATOM   2261  CB  ASP A 157      90.105  37.123  12.674  1.00 26.42           C  
ATOM   2262  HB2 ASP A 157      89.247  37.769  12.858  1.00 26.42           H  
ATOM   2263  HB3 ASP A 157      90.119  36.374  13.466  1.00 26.42           H  
ATOM   2264  O   ASP A 157      89.192  34.162  11.501  1.00 26.42           O  
ATOM   2265  CG  ASP A 157      91.400  37.947  12.757  1.00 26.42           C  
ATOM   2266  OD1 ASP A 157      92.441  37.505  12.218  1.00 26.42           O  
ATOM   2267  OD2 ASP A 157      91.334  39.088  13.275  1.00 26.42           O  
ATOM   2268  N   GLU A 158      87.551  35.636  11.277  1.00 29.77           N  
ATOM   2269  H   GLU A 158      87.267  36.598  11.157  1.00 29.77           H  
ATOM   2270  CA  GLU A 158      86.513  34.600  11.501  1.00 29.77           C  
ATOM   2271  HA  GLU A 158      86.659  34.177  12.495  1.00 29.77           H  
ATOM   2272  C   GLU A 158      86.604  33.411  10.515  1.00 29.77           C  
ATOM   2273  CB  GLU A 158      85.115  35.226  11.460  1.00 29.77           C  
ATOM   2274  HB2 GLU A 158      84.995  35.778  10.527  1.00 29.77           H  
ATOM   2275  HB3 GLU A 158      84.381  34.421  11.487  1.00 29.77           H  
ATOM   2276  O   GLU A 158      86.075  32.330  10.759  1.00 29.77           O  
ATOM   2277  CG  GLU A 158      84.858  36.155  12.657  1.00 29.77           C  
ATOM   2278  HG2 GLU A 158      85.536  37.006  12.596  1.00 29.77           H  
ATOM   2279  HG3 GLU A 158      85.079  35.609  13.574  1.00 29.77           H  
ATOM   2280  CD  GLU A 158      83.410  36.668  12.713  1.00 29.77           C  
ATOM   2281  OE1 GLU A 158      83.078  37.311  13.732  1.00 29.77           O  
ATOM   2282  OE2 GLU A 158      82.656  36.432  11.742  1.00 29.77           O  
ATOM   2283  N   LEU A 159      87.351  33.617   9.428  1.00 27.60           N  
ATOM   2284  H   LEU A 159      87.765  34.539   9.416  1.00 27.60           H  
ATOM   2285  CA  LEU A 159      87.674  32.768   8.281  1.00 27.60           C  
ATOM   2286  HA  LEU A 159      86.864  32.879   7.561  1.00 27.60           H  
ATOM   2287  C   LEU A 159      87.830  31.258   8.568  1.00 27.60           C  
ATOM   2288  CB  LEU A 159      88.972  33.389   7.697  1.00 27.60           C  
ATOM   2289  HB2 LEU A 159      89.047  34.419   8.046  1.00 27.60           H  
ATOM   2290  HB3 LEU A 159      89.864  32.891   8.077  1.00 27.60           H  
ATOM   2291  O   LEU A 159      87.069  30.429   8.074  1.00 27.60           O  
ATOM   2292  CG  LEU A 159      89.045  33.474   6.171  1.00 27.60           C  
ATOM   2293  HG  LEU A 159      88.138  33.941   5.789  1.00 27.60           H  
ATOM   2294  CD1 LEU A 159      90.242  34.348   5.791  1.00 27.60           C  
ATOM   2295 HD11 LEU A 159      90.099  35.349   6.196  1.00 27.60           H  
ATOM   2296 HD12 LEU A 159      90.318  34.422   4.706  1.00 27.60           H  
ATOM   2297 HD13 LEU A 159      91.161  33.931   6.203  1.00 27.60           H  
ATOM   2298  CD2 LEU A 159      89.219  32.110   5.504  1.00 27.60           C  
ATOM   2299 HD21 LEU A 159      88.362  31.480   5.741  1.00 27.60           H  
ATOM   2300 HD22 LEU A 159      89.271  32.236   4.423  1.00 27.60           H  
ATOM   2301 HD23 LEU A 159      90.130  31.633   5.867  1.00 27.60           H  
ATOM   2302  N   LEU A 160      88.895  30.910   9.291  1.00 27.04           N  
ATOM   2303  H   LEU A 160      89.419  31.689   9.664  1.00 27.04           H  
ATOM   2304  CA  LEU A 160      89.340  29.563   9.684  1.00 27.04           C  
ATOM   2305  HA  LEU A 160      88.650  28.812   9.298  1.00 27.04           H  
ATOM   2306  C   LEU A 160      89.347  29.437  11.220  1.00 27.04           C  
ATOM   2307  CB  LEU A 160      90.768  29.335   9.123  1.00 27.04           C  
ATOM   2308  HB2 LEU A 160      91.277  28.585   9.729  1.00 27.04           H  
ATOM   2309  HB3 LEU A 160      91.327  30.263   9.244  1.00 27.04           H  
ATOM   2310  O   LEU A 160      89.687  28.382  11.755  1.00 27.04           O  
ATOM   2311  CG  LEU A 160      90.844  28.883   7.654  1.00 27.04           C  
ATOM   2312  HG  LEU A 160      90.127  29.446   7.056  1.00 27.04           H  
ATOM   2313  CD1 LEU A 160      92.248  29.130   7.091  1.00 27.04           C  
ATOM   2314 HD11 LEU A 160      92.986  28.584   7.677  1.00 27.04           H  
ATOM   2315 HD12 LEU A 160      92.287  28.810   6.050  1.00 27.04           H  
ATOM   2316 HD13 LEU A 160      92.468  30.197   7.138  1.00 27.04           H  
ATOM   2317  CD2 LEU A 160      90.555  27.385   7.516  1.00 27.04           C  
ATOM   2318 HD21 LEU A 160      91.273  26.805   8.097  1.00 27.04           H  
ATOM   2319 HD22 LEU A 160      89.550  27.179   7.886  1.00 27.04           H  
ATOM   2320 HD23 LEU A 160      90.604  27.095   6.467  1.00 27.04           H  
ATOM   2321  N   GLU A 161      89.050  30.535  11.923  1.00 26.61           N  
ATOM   2322  H   GLU A 161      88.665  31.328  11.431  1.00 26.61           H  
ATOM   2323  CA  GLU A 161      89.529  30.804  13.278  1.00 26.61           C  
ATOM   2324  HA  GLU A 161      90.263  30.033  13.514  1.00 26.61           H  
ATOM   2325  C   GLU A 161      88.469  30.703  14.379  1.00 26.61           C  
ATOM   2326  CB  GLU A 161      90.275  32.145  13.328  1.00 26.61           C  
ATOM   2327  HB2 GLU A 161      89.571  32.920  13.630  1.00 26.61           H  
ATOM   2328  HB3 GLU A 161      90.676  32.364  12.339  1.00 26.61           H  
ATOM   2329  O   GLU A 161      88.782  30.970  15.539  1.00 26.61           O  
ATOM   2330  CG  GLU A 161      91.471  32.120  14.286  1.00 26.61           C  
ATOM   2331  HG2 GLU A 161      91.161  31.747  15.262  1.00 26.61           H  
ATOM   2332  HG3 GLU A 161      92.204  31.414  13.896  1.00 26.61           H  
ATOM   2333  CD  GLU A 161      92.127  33.494  14.481  1.00 26.61           C  
ATOM   2334  OE1 GLU A 161      93.361  33.491  14.716  1.00 26.61           O  
ATOM   2335  OE2 GLU A 161      91.401  34.505  14.513  1.00 26.61           O  
ATOM   2336  N   ALA A 162      87.277  30.159  14.124  1.00 27.43           N  
ATOM   2337  H   ALA A 162      87.007  29.987  13.166  1.00 27.43           H  
ATOM   2338  CA  ALA A 162      86.548  29.490  15.209  1.00 27.43           C  
ATOM   2339  HA  ALA A 162      86.521  30.156  16.072  1.00 27.43           H  
ATOM   2340  C   ALA A 162      87.308  28.212  15.634  1.00 27.43           C  
ATOM   2341  CB  ALA A 162      85.096  29.238  14.800  1.00 27.43           C  
ATOM   2342  HB1 ALA A 162      85.060  28.579  13.933  1.00 27.43           H  
ATOM   2343  HB2 ALA A 162      84.615  30.184  14.550  1.00 27.43           H  
ATOM   2344  HB3 ALA A 162      84.556  28.773  15.625  1.00 27.43           H  
ATOM   2345  O   ALA A 162      86.837  27.091  15.483  1.00 27.43           O  
ATOM   2346  N   LEU A 163      88.549  28.360  16.090  1.00 25.14           N  
ATOM   2347  H   LEU A 163      88.892  29.310  16.128  1.00 25.14           H  
ATOM   2348  CA  LEU A 163      89.455  27.275  16.416  1.00 25.14           C  
ATOM   2349  HA  LEU A 163      89.110  26.364  15.926  1.00 25.14           H  
ATOM   2350  C   LEU A 163      89.440  27.024  17.923  1.00 25.14           C  
ATOM   2351  CB  LEU A 163      90.854  27.640  15.866  1.00 25.14           C  
ATOM   2352  HB2 LEU A 163      90.721  28.378  15.076  1.00 25.14           H  
ATOM   2353  HB3 LEU A 163      91.460  28.112  16.639  1.00 25.14           H  
ATOM   2354  O   LEU A 163      89.301  25.891  18.365  1.00 25.14           O  
ATOM   2355  CG  LEU A 163      91.625  26.467  15.239  1.00 25.14           C  
ATOM   2356  HG  LEU A 163      90.969  25.925  14.558  1.00 25.14           H  
ATOM   2357  CD1 LEU A 163      92.802  27.017  14.432  1.00 25.14           C  
ATOM   2358 HD11 LEU A 163      93.349  26.196  13.967  1.00 25.14           H  
ATOM   2359 HD12 LEU A 163      93.469  27.589  15.077  1.00 25.14           H  
ATOM   2360 HD13 LEU A 163      92.425  27.669  13.644  1.00 25.14           H  
ATOM   2361  CD2 LEU A 163      92.177  25.489  16.279  1.00 25.14           C  
ATOM   2362 HD21 LEU A 163      92.729  24.694  15.778  1.00 25.14           H  
ATOM   2363 HD22 LEU A 163      91.348  25.042  16.828  1.00 25.14           H  
ATOM   2364 HD23 LEU A 163      92.830  26.013  16.976  1.00 25.14           H  
ATOM   2365  N   GLY A 164      89.676  28.078  18.709  1.00 25.58           N  
ATOM   2366  H   GLY A 164      89.678  28.985  18.263  1.00 25.58           H  
ATOM   2367  CA  GLY A 164      90.326  27.928  20.009  1.00 25.58           C  
ATOM   2368  HA2 GLY A 164      90.842  26.969  20.040  1.00 25.58           H  
ATOM   2369  HA3 GLY A 164      91.088  28.703  20.095  1.00 25.58           H  
ATOM   2370  C   GLY A 164      89.444  28.003  21.253  1.00 25.58           C  
ATOM   2371  O   GLY A 164      89.313  27.017  21.971  1.00 25.58           O  
ATOM   2372  N   ARG A 165      89.093  29.232  21.655  1.00 23.29           N  
ATOM   2373  H   ARG A 165      89.075  29.967  20.962  1.00 23.29           H  
ATOM   2374  CA  ARG A 165      89.226  29.614  23.072  1.00 23.29           C  
ATOM   2375  HA  ARG A 165      89.814  28.838  23.564  1.00 23.29           H  
ATOM   2376  C   ARG A 165      87.962  29.656  23.920  1.00 23.29           C  
ATOM   2377  CB  ARG A 165      89.978  30.957  23.202  1.00 23.29           C  
ATOM   2378  HB2 ARG A 165      89.354  31.680  23.728  1.00 23.29           H  
ATOM   2379  HB3 ARG A 165      90.190  31.371  22.216  1.00 23.29           H  
ATOM   2380  O   ARG A 165      88.050  29.238  25.068  1.00 23.29           O  
ATOM   2381  CG  ARG A 165      91.293  30.794  23.974  1.00 23.29           C  
ATOM   2382  HG2 ARG A 165      92.002  30.221  23.377  1.00 23.29           H  
ATOM   2383  HG3 ARG A 165      91.091  30.243  24.893  1.00 23.29           H  
ATOM   2384  CD  ARG A 165      91.909  32.144  24.365  1.00 23.29           C  
ATOM   2385  HD2 ARG A 165      91.158  32.722  24.906  1.00 23.29           H  
ATOM   2386  HD3 ARG A 165      92.744  31.950  25.038  1.00 23.29           H  
ATOM   2387  NE  ARG A 165      92.393  32.915  23.202  1.00 23.29           N  
ATOM   2388  HE  ARG A 165      92.200  32.532  22.287  1.00 23.29           H  
ATOM   2389  NH1 ARG A 165      93.165  34.730  24.372  1.00 23.29           N  
ATOM   2390 HH11 ARG A 165      92.753  34.329  25.202  1.00 23.29           H  
ATOM   2391 HH12 ARG A 165      93.480  35.689  24.366  1.00 23.29           H  
ATOM   2392  NH2 ARG A 165      93.336  34.700  22.144  1.00 23.29           N  
ATOM   2393 HH21 ARG A 165      93.671  35.653  22.158  1.00 23.29           H  
ATOM   2394 HH22 ARG A 165      93.099  34.296  21.249  1.00 23.29           H  
ATOM   2395  CZ  ARG A 165      92.965  34.106  23.243  1.00 23.29           C  
ATOM   2396  N   GLU A 166      86.939  30.382  23.482  1.00 22.63           N  
ATOM   2397  H   GLU A 166      86.860  30.629  22.506  1.00 22.63           H  
ATOM   2398  CA  GLU A 166      86.166  31.158  24.461  1.00 22.63           C  
ATOM   2399  HA  GLU A 166      86.901  31.516  25.182  1.00 22.63           H  
ATOM   2400  C   GLU A 166      85.190  30.348  25.338  1.00 22.63           C  
ATOM   2401  CB  GLU A 166      85.558  32.425  23.822  1.00 22.63           C  
ATOM   2402  HB2 GLU A 166      85.977  32.567  22.826  1.00 22.63           H  
ATOM   2403  HB3 GLU A 166      84.478  32.314  23.736  1.00 22.63           H  
ATOM   2404  O   GLU A 166      84.939  29.169  25.108  1.00 22.63           O  
ATOM   2405  CG  GLU A 166      85.907  33.662  24.675  1.00 22.63           C  
ATOM   2406  HG2 GLU A 166      86.993  33.720  24.759  1.00 22.63           H  
ATOM   2407  HG3 GLU A 166      85.509  33.526  25.681  1.00 22.63           H  
ATOM   2408  CD  GLU A 166      85.391  34.996  24.121  1.00 22.63           C  
ATOM   2409  OE1 GLU A 166      85.778  36.024  24.724  1.00 22.63           O  
ATOM   2410  OE2 GLU A 166      84.679  34.980  23.097  1.00 22.63           O  
ATOM   2411  N   LEU A 167      84.749  31.052  26.386  1.00 21.60           N  
ATOM   2412  H   LEU A 167      84.982  32.033  26.330  1.00 21.60           H  
ATOM   2413  CA  LEU A 167      83.906  30.742  27.557  1.00 21.60           C  
ATOM   2414  HA  LEU A 167      84.394  30.029  28.222  1.00 21.60           H  
ATOM   2415  C   LEU A 167      82.501  30.204  27.177  1.00 21.60           C  
ATOM   2416  CB  LEU A 167      83.766  32.124  28.239  1.00 21.60           C  
ATOM   2417  HB2 LEU A 167      83.311  32.799  27.514  1.00 21.60           H  
ATOM   2418  HB3 LEU A 167      83.063  32.062  29.070  1.00 21.60           H  
ATOM   2419  O   LEU A 167      82.229  29.966  26.011  1.00 21.60           O  
ATOM   2420  CG  LEU A 167      85.062  32.772  28.769  1.00 21.60           C  
ATOM   2421  HG  LEU A 167      85.891  32.581  28.087  1.00 21.60           H  
ATOM   2422  CD1 LEU A 167      84.896  34.289  28.868  1.00 21.60           C  
ATOM   2423 HD11 LEU A 167      84.688  34.702  27.881  1.00 21.60           H  
ATOM   2424 HD12 LEU A 167      85.809  34.742  29.254  1.00 21.60           H  
ATOM   2425 HD13 LEU A 167      84.063  34.520  29.532  1.00 21.60           H  
ATOM   2426  CD2 LEU A 167      85.445  32.241  30.148  1.00 21.60           C  
ATOM   2427 HD21 LEU A 167      85.512  31.154  30.118  1.00 21.60           H  
ATOM   2428 HD22 LEU A 167      86.401  32.661  30.461  1.00 21.60           H  
ATOM   2429 HD23 LEU A 167      84.677  32.511  30.873  1.00 21.60           H  
ATOM   2430  N   ASP A 168      81.478  30.076  28.028  1.00 22.68           N  
ATOM   2431  H   ASP A 168      80.620  29.921  27.519  1.00 22.68           H  
ATOM   2432  CA  ASP A 168      81.383  29.709  29.451  1.00 22.68           C  
ATOM   2433  HA  ASP A 168      82.343  29.298  29.762  1.00 22.68           H  
ATOM   2434  C   ASP A 168      80.368  28.527  29.527  1.00 22.68           C  
ATOM   2435  CB  ASP A 168      81.038  30.921  30.363  1.00 22.68           C  
ATOM   2436  HB2 ASP A 168      80.750  31.774  29.750  1.00 22.68           H  
ATOM   2437  HB3 ASP A 168      80.196  30.680  31.013  1.00 22.68           H  
ATOM   2438  O   ASP A 168      80.794  27.378  29.555  1.00 22.68           O  
ATOM   2439  CG  ASP A 168      82.122  31.344  31.359  1.00 22.68           C  
ATOM   2440  OD1 ASP A 168      83.004  30.516  31.686  1.00 22.68           O  
ATOM   2441  OD2 ASP A 168      82.052  32.503  31.825  1.00 22.68           O  
ATOM   2442  N   GLY A 169      79.038  28.660  29.434  1.00 20.86           N  
ATOM   2443  H   GLY A 169      78.564  27.821  29.133  1.00 20.86           H  
ATOM   2444  CA  GLY A 169      78.174  29.561  30.196  1.00 20.86           C  
ATOM   2445  HA2 GLY A 169      78.435  29.478  31.251  1.00 20.86           H  
ATOM   2446  HA3 GLY A 169      78.312  30.593  29.875  1.00 20.86           H  
ATOM   2447  C   GLY A 169      76.693  29.207  30.098  1.00 20.86           C  
ATOM   2448  O   GLY A 169      76.266  28.207  30.674  1.00 20.86           O  
ATOM   2449  N   ASP A 170      75.938  30.076  29.433  1.00 18.52           N  
ATOM   2450  H   ASP A 170      76.379  30.819  28.910  1.00 18.52           H  
ATOM   2451  CA  ASP A 170      74.469  30.091  29.462  1.00 18.52           C  
ATOM   2452  HA  ASP A 170      74.139  29.693  30.422  1.00 18.52           H  
ATOM   2453  C   ASP A 170      73.812  29.174  28.418  1.00 18.52           C  
ATOM   2454  CB  ASP A 170      73.972  31.554  29.381  1.00 18.52           C  
ATOM   2455  HB2 ASP A 170      72.928  31.541  29.069  1.00 18.52           H  
ATOM   2456  HB3 ASP A 170      74.534  32.074  28.605  1.00 18.52           H  
ATOM   2457  O   ASP A 170      74.225  29.208  27.234  1.00 18.52           O  
ATOM   2458  CG  ASP A 170      74.046  32.362  30.698  1.00 18.52           C  
ATOM   2459  OD1 ASP A 170      74.113  31.768  31.802  1.00 18.52           O  
ATOM   2460  OD2 ASP A 170      73.996  33.613  30.608  1.00 18.52           O  
ATOM   2461  OXT ASP A 170      72.886  28.440  28.835  1.00 18.52           O  
TER    2462      ASP A 170                                                       
ATOM   2462  N   MET B   1      15.437 -36.799  44.202  1.00 77.22           N  
ATOM   2463  H   MET B   1      16.127 -37.114  44.868  1.00 77.22           H  
ATOM   2464  H2  MET B   1      14.544 -36.701  44.665  1.00 77.22           H  
ATOM   2465  H3  MET B   1      15.368 -37.472  43.452  1.00 77.22           H  
ATOM   2466  CA  MET B   1      15.845 -35.498  43.661  1.00 77.22           C  
ATOM   2467  HA  MET B   1      16.838 -35.610  43.226  1.00 77.22           H  
ATOM   2468  C   MET B   1      15.930 -34.498  44.801  1.00 77.22           C  
ATOM   2469  CB  MET B   1      14.900 -35.017  42.555  1.00 77.22           C  
ATOM   2470  HB2 MET B   1      14.567 -34.007  42.791  1.00 77.22           H  
ATOM   2471  HB3 MET B   1      14.021 -35.657  42.482  1.00 77.22           H  
ATOM   2472  O   MET B   1      14.937 -34.310  45.503  1.00 77.22           O  
ATOM   2473  CG  MET B   1      15.615 -34.981  41.208  1.00 77.22           C  
ATOM   2474  HG2 MET B   1      16.593 -34.519  41.348  1.00 77.22           H  
ATOM   2475  HG3 MET B   1      15.782 -35.996  40.847  1.00 77.22           H  
ATOM   2476  SD  MET B   1      14.711 -34.032  39.966  1.00 77.22           S  
ATOM   2477  CE  MET B   1      13.979 -35.370  38.985  1.00 77.22           C  
ATOM   2478  HE1 MET B   1      13.319 -35.976  39.605  1.00 77.22           H  
ATOM   2479  HE2 MET B   1      13.409 -34.934  38.165  1.00 77.22           H  
ATOM   2480  HE3 MET B   1      14.770 -35.989  38.562  1.00 77.22           H  
ATOM   2481  N   THR B   2      17.106 -33.925  45.033  1.00 83.96           N  
ATOM   2482  H   THR B   2      17.855 -34.117  44.383  1.00 83.96           H  
ATOM   2483  CA  THR B   2      17.286 -32.807  45.966  1.00 83.96           C  
ATOM   2484  HA  THR B   2      16.924 -33.107  46.950  1.00 83.96           H  
ATOM   2485  C   THR B   2      16.457 -31.608  45.511  1.00 83.96           C  
ATOM   2486  CB  THR B   2      18.761 -32.397  46.107  1.00 83.96           C  
ATOM   2487  HB  THR B   2      18.828 -31.614  46.863  1.00 83.96           H  
ATOM   2488  O   THR B   2      15.980 -31.555  44.374  1.00 83.96           O  
ATOM   2489  CG2 THR B   2      19.664 -33.553  46.530  1.00 83.96           C  
ATOM   2490 HG21 THR B   2      19.690 -34.324  45.761  1.00 83.96           H  
ATOM   2491 HG22 THR B   2      19.301 -33.982  47.464  1.00 83.96           H  
ATOM   2492 HG23 THR B   2      20.676 -33.179  46.687  1.00 83.96           H  
ATOM   2493  OG1 THR B   2      19.247 -31.882  44.897  1.00 83.96           O  
ATOM   2494  HG1 THR B   2      19.689 -32.594  44.428  1.00 83.96           H  
ATOM   2495  N   ASP B   3      16.253 -30.637  46.400  1.00 76.32           N  
ATOM   2496  H   ASP B   3      16.650 -30.690  47.327  1.00 76.32           H  
ATOM   2497  CA  ASP B   3      15.540 -29.425  46.009  1.00 76.32           C  
ATOM   2498  HA  ASP B   3      14.580 -29.734  45.595  1.00 76.32           H  
ATOM   2499  C   ASP B   3      16.270 -28.683  44.880  1.00 76.32           C  
ATOM   2500  CB  ASP B   3      15.264 -28.559  47.238  1.00 76.32           C  
ATOM   2501  HB2 ASP B   3      16.128 -27.929  47.452  1.00 76.32           H  
ATOM   2502  HB3 ASP B   3      15.083 -29.198  48.102  1.00 76.32           H  
ATOM   2503  O   ASP B   3      15.648 -28.326  43.881  1.00 76.32           O  
ATOM   2504  CG  ASP B   3      14.013 -27.714  47.009  1.00 76.32           C  
ATOM   2505  OD1 ASP B   3      12.968 -28.345  46.682  1.00 76.32           O  
ATOM   2506  OD2 ASP B   3      14.119 -26.485  47.183  1.00 76.32           O  
ATOM   2507  N   SER B   4      17.604 -28.612  44.958  1.00 76.74           N  
ATOM   2508  H   SER B   4      18.062 -28.890  45.814  1.00 76.74           H  
ATOM   2509  CA  SER B   4      18.455 -28.070  43.896  1.00 76.74           C  
ATOM   2510  HA  SER B   4      18.184 -27.027  43.734  1.00 76.74           H  
ATOM   2511  C   SER B   4      18.291 -28.798  42.557  1.00 76.74           C  
ATOM   2512  CB  SER B   4      19.929 -28.115  44.316  1.00 76.74           C  
ATOM   2513  HB2 SER B   4      20.540 -27.695  43.517  1.00 76.74           H  
ATOM   2514  HB3 SER B   4      20.232 -29.148  44.484  1.00 76.74           H  
ATOM   2515  O   SER B   4      18.215 -28.136  41.527  1.00 76.74           O  
ATOM   2516  OG  SER B   4      20.136 -27.365  45.499  1.00 76.74           O  
ATOM   2517  HG  SER B   4      20.838 -26.734  45.327  1.00 76.74           H  
ATOM   2518  N   GLU B   5      18.185 -30.134  42.535  1.00 82.37           N  
ATOM   2519  H   GLU B   5      18.256 -30.644  43.403  1.00 82.37           H  
ATOM   2520  CA  GLU B   5      17.995 -30.886  41.280  1.00 82.37           C  
ATOM   2521  HA  GLU B   5      18.758 -30.588  40.562  1.00 82.37           H  
ATOM   2522  C   GLU B   5      16.636 -30.593  40.625  1.00 82.37           C  
ATOM   2523  CB  GLU B   5      18.125 -32.395  41.519  1.00 82.37           C  
ATOM   2524  HB2 GLU B   5      17.760 -32.907  40.629  1.00 82.37           H  
ATOM   2525  HB3 GLU B   5      17.486 -32.657  42.363  1.00 82.37           H  
ATOM   2526  O   GLU B   5      16.580 -30.374  39.415  1.00 82.37           O  
ATOM   2527  CG  GLU B   5      19.563 -32.881  41.762  1.00 82.37           C  
ATOM   2528  HG2 GLU B   5      20.119 -32.782  40.830  1.00 82.37           H  
ATOM   2529  HG3 GLU B   5      20.046 -32.241  42.499  1.00 82.37           H  
ATOM   2530  CD  GLU B   5      19.622 -34.339  42.254  1.00 82.37           C  
ATOM   2531  OE1 GLU B   5      20.640 -35.009  42.007  1.00 82.37           O  
ATOM   2532  OE2 GLU B   5      18.682 -34.769  42.968  1.00 82.37           O  
ATOM   2533  N   LYS B   6      15.551 -30.510  41.411  1.00 84.34           N  
ATOM   2534  H   LYS B   6      15.674 -30.654  42.404  1.00 84.34           H  
ATOM   2535  CA  LYS B   6      14.223 -30.149  40.878  1.00 84.34           C  
ATOM   2536  HA  LYS B   6      13.975 -30.816  40.053  1.00 84.34           H  
ATOM   2537  C   LYS B   6      14.230 -28.735  40.302  1.00 84.34           C  
ATOM   2538  CB  LYS B   6      13.136 -30.239  41.959  1.00 84.34           C  
ATOM   2539  HB2 LYS B   6      13.426 -29.600  42.794  1.00 84.34           H  
ATOM   2540  HB3 LYS B   6      12.207 -29.849  41.544  1.00 84.34           H  
ATOM   2541  O   LYS B   6      13.738 -28.502  39.202  1.00 84.34           O  
ATOM   2542  CG  LYS B   6      12.878 -31.671  42.446  1.00 84.34           C  
ATOM   2543  HG2 LYS B   6      13.820 -32.080  42.813  1.00 84.34           H  
ATOM   2544  HG3 LYS B   6      12.526 -32.274  41.609  1.00 84.34           H  
ATOM   2545  CD  LYS B   6      11.842 -31.725  43.583  1.00 84.34           C  
ATOM   2546  HD2 LYS B   6      10.982 -31.116  43.307  1.00 84.34           H  
ATOM   2547  HD3 LYS B   6      11.518 -32.755  43.734  1.00 84.34           H  
ATOM   2548  CE  LYS B   6      12.501 -31.201  44.866  1.00 84.34           C  
ATOM   2549  HE2 LYS B   6      13.201 -30.423  44.565  1.00 84.34           H  
ATOM   2550  HE3 LYS B   6      13.092 -31.990  45.331  1.00 84.34           H  
ATOM   2551  NZ  LYS B   6      11.555 -30.589  45.829  1.00 84.34           N  
ATOM   2552  HZ1 LYS B   6      10.880 -30.011  45.349  1.00 84.34           H  
ATOM   2553  HZ2 LYS B   6      12.058 -29.918  46.393  1.00 84.34           H  
ATOM   2554  HZ3 LYS B   6      11.095 -31.265  46.422  1.00 84.34           H  
ATOM   2555  N   VAL B   7      14.793 -27.779  41.043  1.00 84.15           N  
ATOM   2556  H   VAL B   7      15.185 -28.029  41.940  1.00 84.15           H  
ATOM   2557  CA  VAL B   7      14.854 -26.379  40.604  1.00 84.15           C  
ATOM   2558  HA  VAL B   7      13.855 -26.071  40.295  1.00 84.15           H  
ATOM   2559  C   VAL B   7      15.751 -26.230  39.368  1.00 84.15           C  
ATOM   2560  CB  VAL B   7      15.274 -25.457  41.763  1.00 84.15           C  
ATOM   2561  HB  VAL B   7      16.258 -25.751  42.127  1.00 84.15           H  
ATOM   2562  O   VAL B   7      15.426 -25.441  38.480  1.00 84.15           O  
ATOM   2563  CG1 VAL B   7      15.312 -23.994  41.317  1.00 84.15           C  
ATOM   2564 HG11 VAL B   7      15.989 -23.875  40.472  1.00 84.15           H  
ATOM   2565 HG12 VAL B   7      15.655 -23.371  42.143  1.00 84.15           H  
ATOM   2566 HG13 VAL B   7      14.317 -23.669  41.013  1.00 84.15           H  
ATOM   2567  CG2 VAL B   7      14.260 -25.499  42.917  1.00 84.15           C  
ATOM   2568 HG21 VAL B   7      14.616 -24.884  43.744  1.00 84.15           H  
ATOM   2569 HG22 VAL B   7      14.126 -26.514  43.291  1.00 84.15           H  
ATOM   2570 HG23 VAL B   7      13.290 -25.127  42.587  1.00 84.15           H  
ATOM   2571  N   ALA B   8      16.820 -27.024  39.243  1.00 82.50           N  
ATOM   2572  H   ALA B   8      17.074 -27.631  40.009  1.00 82.50           H  
ATOM   2573  CA  ALA B   8      17.669 -27.036  38.053  1.00 82.50           C  
ATOM   2574  HA  ALA B   8      18.027 -26.021  37.881  1.00 82.50           H  
ATOM   2575  C   ALA B   8      16.910 -27.471  36.784  1.00 82.50           C  
ATOM   2576  CB  ALA B   8      18.886 -27.931  38.316  1.00 82.50           C  
ATOM   2577  HB1 ALA B   8      19.431 -27.567  39.186  1.00 82.50           H  
ATOM   2578  HB2 ALA B   8      18.568 -28.958  38.494  1.00 82.50           H  
ATOM   2579  HB3 ALA B   8      19.549 -27.908  37.451  1.00 82.50           H  
ATOM   2580  O   ALA B   8      17.121 -26.881  35.721  1.00 82.50           O  
ATOM   2581  N   GLU B   9      15.997 -28.445  36.872  1.00 86.67           N  
ATOM   2582  H   GLU B   9      15.878 -28.933  37.748  1.00 86.67           H  
ATOM   2583  CA  GLU B   9      15.137 -28.818  35.738  1.00 86.67           C  
ATOM   2584  HA  GLU B   9      15.764 -28.978  34.861  1.00 86.67           H  
ATOM   2585  C   GLU B   9      14.153 -27.704  35.361  1.00 86.67           C  
ATOM   2586  CB  GLU B   9      14.371 -30.119  36.010  1.00 86.67           C  
ATOM   2587  HB2 GLU B   9      13.877 -30.068  36.980  1.00 86.67           H  
ATOM   2588  HB3 GLU B   9      13.611 -30.221  35.236  1.00 86.67           H  
ATOM   2589  O   GLU B   9      14.023 -27.378  34.177  1.00 86.67           O  
ATOM   2590  CG  GLU B   9      15.288 -31.348  35.947  1.00 86.67           C  
ATOM   2591  HG2 GLU B   9      15.903 -31.272  35.050  1.00 86.67           H  
ATOM   2592  HG3 GLU B   9      15.955 -31.341  36.809  1.00 86.67           H  
ATOM   2593  CD  GLU B   9      14.514 -32.675  35.900  1.00 86.67           C  
ATOM   2594  OE1 GLU B   9      15.173 -33.684  35.566  1.00 86.67           O  
ATOM   2595  OE2 GLU B   9      13.288 -32.674  36.155  1.00 86.67           O  
ATOM   2596  N   TYR B  10      13.522 -27.056  36.346  1.00 87.66           N  
ATOM   2597  H   TYR B  10      13.633 -27.390  37.293  1.00 87.66           H  
ATOM   2598  CA  TYR B  10      12.644 -25.909  36.088  1.00 87.66           C  
ATOM   2599  HA  TYR B  10      11.879 -26.218  35.375  1.00 87.66           H  
ATOM   2600  C   TYR B  10      13.393 -24.736  35.443  1.00 87.66           C  
ATOM   2601  CB  TYR B  10      11.951 -25.456  37.380  1.00 87.66           C  
ATOM   2602  HB2 TYR B  10      11.488 -24.485  37.201  1.00 87.66           H  
ATOM   2603  HB3 TYR B  10      12.699 -25.318  38.161  1.00 87.66           H  
ATOM   2604  O   TYR B  10      12.891 -24.138  34.489  1.00 87.66           O  
ATOM   2605  CG  TYR B  10      10.860 -26.390  37.865  1.00 87.66           C  
ATOM   2606  CD1 TYR B  10       9.736 -26.636  37.051  1.00 87.66           C  
ATOM   2607  HD1 TYR B  10       9.654 -26.166  36.082  1.00 87.66           H  
ATOM   2608  CD2 TYR B  10      10.949 -26.994  39.134  1.00 87.66           C  
ATOM   2609  HD2 TYR B  10      11.809 -26.809  39.760  1.00 87.66           H  
ATOM   2610  CE1 TYR B  10       8.715 -27.495  37.496  1.00 87.66           C  
ATOM   2611  HE1 TYR B  10       7.854 -27.697  36.877  1.00 87.66           H  
ATOM   2612  CE2 TYR B  10       9.930 -27.855  39.584  1.00 87.66           C  
ATOM   2613  HE2 TYR B  10      10.010 -28.325  40.553  1.00 87.66           H  
ATOM   2614  OH  TYR B  10       7.821 -28.933  39.187  1.00 87.66           O  
ATOM   2615  HH  TYR B  10       8.015 -29.318  40.045  1.00 87.66           H  
ATOM   2616  CZ  TYR B  10       8.812 -28.108  38.761  1.00 87.66           C  
ATOM   2617  N   LEU B  11      14.613 -24.434  35.900  1.00 85.27           N  
ATOM   2618  H   LEU B  11      14.961 -24.937  36.704  1.00 85.27           H  
ATOM   2619  CA  LEU B  11      15.448 -23.384  35.312  1.00 85.27           C  
ATOM   2620  HA  LEU B  11      14.857 -22.469  35.278  1.00 85.27           H  
ATOM   2621  C   LEU B  11      15.846 -23.723  33.870  1.00 85.27           C  
ATOM   2622  CB  LEU B  11      16.679 -23.161  36.208  1.00 85.27           C  
ATOM   2623  HB2 LEU B  11      17.293 -24.062  36.184  1.00 85.27           H  
ATOM   2624  HB3 LEU B  11      16.349 -23.011  37.236  1.00 85.27           H  
ATOM   2625  O   LEU B  11      15.810 -22.850  32.998  1.00 85.27           O  
ATOM   2626  CG  LEU B  11      17.543 -21.955  35.787  1.00 85.27           C  
ATOM   2627  HG  LEU B  11      17.824 -22.049  34.739  1.00 85.27           H  
ATOM   2628  CD1 LEU B  11      16.809 -20.627  35.993  1.00 85.27           C  
ATOM   2629 HD11 LEU B  11      16.493 -20.536  37.032  1.00 85.27           H  
ATOM   2630 HD12 LEU B  11      17.473 -19.798  35.751  1.00 85.27           H  
ATOM   2631 HD13 LEU B  11      15.940 -20.566  35.337  1.00 85.27           H  
ATOM   2632  CD2 LEU B  11      18.823 -21.921  36.619  1.00 85.27           C  
ATOM   2633 HD21 LEU B  11      18.579 -21.801  37.674  1.00 85.27           H  
ATOM   2634 HD22 LEU B  11      19.379 -22.848  36.481  1.00 85.27           H  
ATOM   2635 HD23 LEU B  11      19.449 -21.087  36.300  1.00 85.27           H  
ATOM   2636  N   ARG B  12      16.165 -24.995  33.593  1.00 88.56           N  
ATOM   2637  H   ARG B  12      16.198 -25.653  34.359  1.00 88.56           H  
ATOM   2638  CA  ARG B  12      16.449 -25.476  32.234  1.00 88.56           C  
ATOM   2639  HA  ARG B  12      17.241 -24.861  31.807  1.00 88.56           H  
ATOM   2640  C   ARG B  12      15.233 -25.309  31.321  1.00 88.56           C  
ATOM   2641  CB  ARG B  12      16.933 -26.933  32.293  1.00 88.56           C  
ATOM   2642  HB2 ARG B  12      17.712 -27.012  33.051  1.00 88.56           H  
ATOM   2643  HB3 ARG B  12      16.107 -27.583  32.582  1.00 88.56           H  
ATOM   2644  O   ARG B  12      15.381 -24.826  30.203  1.00 88.56           O  
ATOM   2645  CG  ARG B  12      17.507 -27.403  30.946  1.00 88.56           C  
ATOM   2646  HG2 ARG B  12      16.758 -27.266  30.166  1.00 88.56           H  
ATOM   2647  HG3 ARG B  12      18.381 -26.805  30.692  1.00 88.56           H  
ATOM   2648  CD  ARG B  12      17.889 -28.889  30.976  1.00 88.56           C  
ATOM   2649  HD2 ARG B  12      18.203 -29.185  29.975  1.00 88.56           H  
ATOM   2650  HD3 ARG B  12      16.997 -29.461  31.231  1.00 88.56           H  
ATOM   2651  NE  ARG B  12      18.987 -29.172  31.925  1.00 88.56           N  
ATOM   2652  HE  ARG B  12      19.726 -28.485  31.978  1.00 88.56           H  
ATOM   2653  NH1 ARG B  12      18.207 -31.175  32.765  1.00 88.56           N  
ATOM   2654 HH11 ARG B  12      17.384 -31.117  32.182  1.00 88.56           H  
ATOM   2655 HH12 ARG B  12      18.264 -31.923  33.441  1.00 88.56           H  
ATOM   2656  NH2 ARG B  12      20.124 -30.334  33.522  1.00 88.56           N  
ATOM   2657 HH21 ARG B  12      20.183 -31.129  34.141  1.00 88.56           H  
ATOM   2658 HH22 ARG B  12      20.834 -29.616  33.553  1.00 88.56           H  
ATOM   2659  CZ  ARG B  12      19.098 -30.222  32.726  1.00 88.56           C  
ATOM   2660  N   ARG B  13      14.025 -25.646  31.789  1.00 89.84           N  
ATOM   2661  H   ARG B  13      13.969 -26.061  32.709  1.00 89.84           H  
ATOM   2662  CA  ARG B  13      12.794 -25.448  31.008  1.00 89.84           C  
ATOM   2663  HA  ARG B  13      12.947 -25.904  30.030  1.00 89.84           H  
ATOM   2664  C   ARG B  13      12.530 -23.967  30.732  1.00 89.84           C  
ATOM   2665  CB  ARG B  13      11.600 -26.126  31.709  1.00 89.84           C  
ATOM   2666  HB2 ARG B  13      11.834 -27.174  31.895  1.00 89.84           H  
ATOM   2667  HB3 ARG B  13      11.434 -25.644  32.672  1.00 89.84           H  
ATOM   2668  O   ARG B  13      12.315 -23.605  29.580  1.00 89.84           O  
ATOM   2669  CG  ARG B  13      10.301 -26.037  30.888  1.00 89.84           C  
ATOM   2670  HG2 ARG B  13       9.468 -26.381  31.502  1.00 89.84           H  
ATOM   2671  HG3 ARG B  13      10.105 -24.996  30.630  1.00 89.84           H  
ATOM   2672  CD  ARG B  13      10.350 -26.891  29.613  1.00 89.84           C  
ATOM   2673  HD2 ARG B  13      11.354 -26.878  29.188  1.00 89.84           H  
ATOM   2674  HD3 ARG B  13      10.102 -27.919  29.878  1.00 89.84           H  
ATOM   2675  NE  ARG B  13       9.428 -26.386  28.588  1.00 89.84           N  
ATOM   2676  HE  ARG B  13       9.186 -25.406  28.627  1.00 89.84           H  
ATOM   2677  NH1 ARG B  13       9.357 -28.259  27.247  1.00 89.84           N  
ATOM   2678 HH11 ARG B  13       9.874 -28.779  27.942  1.00 89.84           H  
ATOM   2679 HH12 ARG B  13       9.032 -28.697  26.397  1.00 89.84           H  
ATOM   2680  NH2 ARG B  13       8.352 -26.374  26.610  1.00 89.84           N  
ATOM   2681 HH21 ARG B  13       8.066 -26.799  25.739  1.00 89.84           H  
ATOM   2682 HH22 ARG B  13       8.448 -25.369  26.655  1.00 89.84           H  
ATOM   2683  CZ  ARG B  13       9.044 -27.016  27.495  1.00 89.84           C  
ATOM   2684  N   ALA B  14      12.614 -23.115  31.753  1.00 90.08           N  
ATOM   2685  H   ALA B  14      12.783 -23.488  32.677  1.00 90.08           H  
ATOM   2686  CA  ALA B  14      12.373 -21.679  31.614  1.00 90.08           C  
ATOM   2687  HA  ALA B  14      11.366 -21.532  31.222  1.00 90.08           H  
ATOM   2688  C   ALA B  14      13.351 -21.011  30.631  1.00 90.08           C  
ATOM   2689  CB  ALA B  14      12.454 -21.035  33.004  1.00 90.08           C  
ATOM   2690  HB1 ALA B  14      12.255 -19.966  32.925  1.00 90.08           H  
ATOM   2691  HB2 ALA B  14      13.447 -21.182  33.431  1.00 90.08           H  
ATOM   2692  HB3 ALA B  14      11.713 -21.485  33.664  1.00 90.08           H  
ATOM   2693  O   ALA B  14      12.944 -20.187  29.815  1.00 90.08           O  
ATOM   2694  N   THR B  15      14.633 -21.387  30.670  1.00 90.87           N  
ATOM   2695  H   THR B  15      14.913 -22.068  31.362  1.00 90.87           H  
ATOM   2696  CA  THR B  15      15.649 -20.859  29.742  1.00 90.87           C  
ATOM   2697  HA  THR B  15      15.527 -19.777  29.684  1.00 90.87           H  
ATOM   2698  C   THR B  15      15.475 -21.375  28.312  1.00 90.87           C  
ATOM   2699  CB  THR B  15      17.081 -21.128  30.231  1.00 90.87           C  
ATOM   2700  HB  THR B  15      17.774 -20.965  29.406  1.00 90.87           H  
ATOM   2701  O   THR B  15      15.685 -20.609  27.370  1.00 90.87           O  
ATOM   2702  CG2 THR B  15      17.471 -20.190  31.371  1.00 90.87           C  
ATOM   2703 HG21 THR B  15      16.791 -20.312  32.214  1.00 90.87           H  
ATOM   2704 HG22 THR B  15      17.433 -19.157  31.027  1.00 90.87           H  
ATOM   2705 HG23 THR B  15      18.488 -20.414  31.694  1.00 90.87           H  
ATOM   2706  OG1 THR B  15      17.238 -22.444  30.705  1.00 90.87           O  
ATOM   2707  HG1 THR B  15      16.796 -22.506  31.555  1.00 90.87           H  
ATOM   2708  N   LEU B  16      15.031 -22.624  28.125  1.00 92.73           N  
ATOM   2709  H   LEU B  16      14.918 -23.222  28.931  1.00 92.73           H  
ATOM   2710  CA  LEU B  16      14.667 -23.152  26.805  1.00 92.73           C  
ATOM   2711  HA  LEU B  16      15.487 -22.957  26.113  1.00 92.73           H  
ATOM   2712  C   LEU B  16      13.444 -22.436  26.218  1.00 92.73           C  
ATOM   2713  CB  LEU B  16      14.418 -24.668  26.891  1.00 92.73           C  
ATOM   2714  HB2 LEU B  16      13.770 -24.868  27.744  1.00 92.73           H  
ATOM   2715  HB3 LEU B  16      13.881 -24.985  25.997  1.00 92.73           H  
ATOM   2716  O   LEU B  16      13.496 -22.005  25.067  1.00 92.73           O  
ATOM   2717  CG  LEU B  16      15.693 -25.520  27.012  1.00 92.73           C  
ATOM   2718  HG  LEU B  16      16.312 -25.156  27.832  1.00 92.73           H  
ATOM   2719  CD1 LEU B  16      15.311 -26.974  27.291  1.00 92.73           C  
ATOM   2720 HD11 LEU B  16      14.695 -27.363  26.480  1.00 92.73           H  
ATOM   2721 HD12 LEU B  16      16.211 -27.582  27.386  1.00 92.73           H  
ATOM   2722 HD13 LEU B  16      14.752 -27.027  28.225  1.00 92.73           H  
ATOM   2723  CD2 LEU B  16      16.527 -25.491  25.730  1.00 92.73           C  
ATOM   2724 HD21 LEU B  16      15.914 -25.805  24.885  1.00 92.73           H  
ATOM   2725 HD22 LEU B  16      17.377 -26.166  25.833  1.00 92.73           H  
ATOM   2726 HD23 LEU B  16      16.909 -24.484  25.560  1.00 92.73           H  
ATOM   2727  N   ASP B  17      12.386 -22.253  27.010  1.00 93.18           N  
ATOM   2728  H   ASP B  17      12.390 -22.671  27.930  1.00 93.18           H  
ATOM   2729  CA  ASP B  17      11.181 -21.537  26.580  1.00 93.18           C  
ATOM   2730  HA  ASP B  17      10.813 -21.986  25.657  1.00 93.18           H  
ATOM   2731  C   ASP B  17      11.488 -20.059  26.273  1.00 93.18           C  
ATOM   2732  CB  ASP B  17      10.079 -21.663  27.651  1.00 93.18           C  
ATOM   2733  HB2 ASP B  17      10.484 -21.356  28.616  1.00 93.18           H  
ATOM   2734  HB3 ASP B  17       9.274 -20.974  27.397  1.00 93.18           H  
ATOM   2735  O   ASP B  17      10.977 -19.509  25.298  1.00 93.18           O  
ATOM   2736  CG  ASP B  17       9.462 -23.067  27.779  1.00 93.18           C  
ATOM   2737  OD1 ASP B  17       9.484 -23.861  26.814  1.00 93.18           O  
ATOM   2738  OD2 ASP B  17       8.879 -23.375  28.841  1.00 93.18           O  
ATOM   2739  N   LEU B  18      12.373 -19.416  27.049  1.00 92.29           N  
ATOM   2740  H   LEU B  18      12.711 -19.888  27.876  1.00 92.29           H  
ATOM   2741  CA  LEU B  18      12.838 -18.049  26.782  1.00 92.29           C  
ATOM   2742  HA  LEU B  18      11.969 -17.400  26.678  1.00 92.29           H  
ATOM   2743  C   LEU B  18      13.622 -17.964  25.470  1.00 92.29           C  
ATOM   2744  CB  LEU B  18      13.687 -17.563  27.971  1.00 92.29           C  
ATOM   2745  HB2 LEU B  18      14.477 -18.291  28.155  1.00 92.29           H  
ATOM   2746  HB3 LEU B  18      13.053 -17.527  28.857  1.00 92.29           H  
ATOM   2747  O   LEU B  18      13.436 -17.022  24.698  1.00 92.29           O  
ATOM   2748  CG  LEU B  18      14.348 -16.184  27.771  1.00 92.29           C  
ATOM   2749  HG  LEU B  18      15.034 -16.221  26.925  1.00 92.29           H  
ATOM   2750  CD1 LEU B  18      13.327 -15.075  27.529  1.00 92.29           C  
ATOM   2751 HD11 LEU B  18      12.628 -15.046  28.364  1.00 92.29           H  
ATOM   2752 HD12 LEU B  18      13.828 -14.109  27.458  1.00 92.29           H  
ATOM   2753 HD13 LEU B  18      12.777 -15.249  26.604  1.00 92.29           H  
ATOM   2754  CD2 LEU B  18      15.160 -15.819  29.013  1.00 92.29           C  
ATOM   2755 HD21 LEU B  18      15.924 -16.576  29.191  1.00 92.29           H  
ATOM   2756 HD22 LEU B  18      15.644 -14.853  28.875  1.00 92.29           H  
ATOM   2757 HD23 LEU B  18      14.504 -15.764  29.882  1.00 92.29           H  
ATOM   2758  N   ARG B  19      14.496 -18.940  25.203  1.00 92.99           N  
ATOM   2759  H   ARG B  19      14.613 -19.677  25.883  1.00 92.99           H  
ATOM   2760  CA  ARG B  19      15.253 -18.998  23.948  1.00 92.99           C  
ATOM   2761  HA  ARG B  19      15.776 -18.051  23.816  1.00 92.99           H  
ATOM   2762  C   ARG B  19      14.316 -19.136  22.749  1.00 92.99           C  
ATOM   2763  CB  ARG B  19      16.283 -20.132  24.017  1.00 92.99           C  
ATOM   2764  HB2 ARG B  19      16.891 -20.001  24.912  1.00 92.99           H  
ATOM   2765  HB3 ARG B  19      15.765 -21.088  24.088  1.00 92.99           H  
ATOM   2766  O   ARG B  19      14.500 -18.406  21.780  1.00 92.99           O  
ATOM   2767  CG  ARG B  19      17.206 -20.128  22.788  1.00 92.99           C  
ATOM   2768  HG2 ARG B  19      16.625 -20.272  21.876  1.00 92.99           H  
ATOM   2769  HG3 ARG B  19      17.711 -19.164  22.727  1.00 92.99           H  
ATOM   2770  CD  ARG B  19      18.265 -21.229  22.882  1.00 92.99           C  
ATOM   2771  HD2 ARG B  19      18.799 -21.125  23.826  1.00 92.99           H  
ATOM   2772  HD3 ARG B  19      18.971 -21.093  22.063  1.00 92.99           H  
ATOM   2773  NE  ARG B  19      17.664 -22.572  22.781  1.00 92.99           N  
ATOM   2774  HE  ARG B  19      16.696 -22.613  22.496  1.00 92.99           H  
ATOM   2775  NH1 ARG B  19      19.555 -23.785  23.256  1.00 92.99           N  
ATOM   2776 HH11 ARG B  19      20.071 -22.922  23.352  1.00 92.99           H  
ATOM   2777 HH12 ARG B  19      20.033 -24.674  23.298  1.00 92.99           H  
ATOM   2778  NH2 ARG B  19      17.660 -24.844  22.734  1.00 92.99           N  
ATOM   2779 HH21 ARG B  19      16.704 -24.829  22.408  1.00 92.99           H  
ATOM   2780 HH22 ARG B  19      18.148 -25.726  22.793  1.00 92.99           H  
ATOM   2781  CZ  ARG B  19      18.293 -23.723  22.929  1.00 92.99           C  
ATOM   2782  N   ALA B  20      13.311 -20.009  22.842  1.00 95.42           N  
ATOM   2783  H   ALA B  20      13.233 -20.569  23.679  1.00 95.42           H  
ATOM   2784  CA  ALA B  20      12.299 -20.181  21.802  1.00 95.42           C  
ATOM   2785  HA  ALA B  20      12.795 -20.415  20.859  1.00 95.42           H  
ATOM   2786  C   ALA B  20      11.484 -18.895  21.580  1.00 95.42           C  
ATOM   2787  CB  ALA B  20      11.406 -21.367  22.183  1.00 95.42           C  
ATOM   2788  HB1 ALA B  20      12.009 -22.269  22.290  1.00 95.42           H  
ATOM   2789  HB2 ALA B  20      10.668 -21.530  21.398  1.00 95.42           H  
ATOM   2790  HB3 ALA B  20      10.888 -21.167  23.121  1.00 95.42           H  
ATOM   2791  O   ALA B  20      11.332 -18.456  20.446  1.00 95.42           O  
ATOM   2792  N   ALA B  21      11.046 -18.227  22.653  1.00 95.14           N  
ATOM   2793  H   ALA B  21      11.154 -18.644  23.567  1.00 95.14           H  
ATOM   2794  CA  ALA B  21      10.308 -16.968  22.543  1.00 95.14           C  
ATOM   2795  HA  ALA B  21       9.443 -17.135  21.901  1.00 95.14           H  
ATOM   2796  C   ALA B  21      11.146 -15.851  21.890  1.00 95.14           C  
ATOM   2797  CB  ALA B  21       9.808 -16.570  23.937  1.00 95.14           C  
ATOM   2798  HB1 ALA B  21       9.199 -15.669  23.857  1.00 95.14           H  
ATOM   2799  HB2 ALA B  21       9.197 -17.372  24.351  1.00 95.14           H  
ATOM   2800  HB3 ALA B  21      10.651 -16.379  24.601  1.00 95.14           H  
ATOM   2801  O   ALA B  21      10.675 -15.163  20.992  1.00 95.14           O  
ATOM   2802  N   ARG B  22      12.418 -15.693  22.282  1.00 93.68           N  
ATOM   2803  H   ARG B  22      12.760 -16.283  23.027  1.00 93.68           H  
ATOM   2804  CA  ARG B  22      13.327 -14.714  21.654  1.00 93.68           C  
ATOM   2805  HA  ARG B  22      12.851 -13.733  21.639  1.00 93.68           H  
ATOM   2806  C   ARG B  22      13.623 -15.026  20.191  1.00 93.68           C  
ATOM   2807  CB  ARG B  22      14.645 -14.638  22.427  1.00 93.68           C  
ATOM   2808  HB2 ARG B  22      15.382 -14.125  21.810  1.00 93.68           H  
ATOM   2809  HB3 ARG B  22      15.008 -15.645  22.634  1.00 93.68           H  
ATOM   2810  O   ARG B  22      13.893 -14.110  19.423  1.00 93.68           O  
ATOM   2811  CG  ARG B  22      14.495 -13.854  23.733  1.00 93.68           C  
ATOM   2812  HG2 ARG B  22      14.153 -12.844  23.505  1.00 93.68           H  
ATOM   2813  HG3 ARG B  22      13.766 -14.339  24.382  1.00 93.68           H  
ATOM   2814  CD  ARG B  22      15.852 -13.789  24.436  1.00 93.68           C  
ATOM   2815  HD2 ARG B  22      16.592 -13.398  23.738  1.00 93.68           H  
ATOM   2816  HD3 ARG B  22      16.137 -14.798  24.734  1.00 93.68           H  
ATOM   2817  NE  ARG B  22      15.803 -12.914  25.619  1.00 93.68           N  
ATOM   2818  HE  ARG B  22      14.961 -12.371  25.745  1.00 93.68           H  
ATOM   2819  NH1 ARG B  22      17.913 -13.351  26.417  1.00 93.68           N  
ATOM   2820 HH11 ARG B  22      18.645 -13.148  27.082  1.00 93.68           H  
ATOM   2821 HH12 ARG B  22      18.093 -13.923  25.605  1.00 93.68           H  
ATOM   2822  NH2 ARG B  22      16.578 -11.945  27.526  1.00 93.68           N  
ATOM   2823 HH21 ARG B  22      17.291 -11.820  28.230  1.00 93.68           H  
ATOM   2824 HH22 ARG B  22      15.712 -11.434  27.623  1.00 93.68           H  
ATOM   2825  CZ  ARG B  22      16.763 -12.741  26.511  1.00 93.68           C  
ATOM   2826  N   GLN B  23      13.632 -16.302  19.823  1.00 93.99           N  
ATOM   2827  H   GLN B  23      13.418 -17.016  20.505  1.00 93.99           H  
ATOM   2828  CA  GLN B  23      13.781 -16.699  18.432  1.00 93.99           C  
ATOM   2829  HA  GLN B  23      14.603 -16.133  17.993  1.00 93.99           H  
ATOM   2830  C   GLN B  23      12.536 -16.327  17.620  1.00 93.99           C  
ATOM   2831  CB  GLN B  23      14.147 -18.183  18.371  1.00 93.99           C  
ATOM   2832  HB2 GLN B  23      13.353 -18.789  18.806  1.00 93.99           H  
ATOM   2833  HB3 GLN B  23      15.067 -18.343  18.935  1.00 93.99           H  
ATOM   2834  O   GLN B  23      12.692 -15.677  16.594  1.00 93.99           O  
ATOM   2835  CG  GLN B  23      14.361 -18.601  16.918  1.00 93.99           C  
ATOM   2836  HG2 GLN B  23      15.065 -17.929  16.429  1.00 93.99           H  
ATOM   2837  HG3 GLN B  23      13.404 -18.524  16.404  1.00 93.99           H  
ATOM   2838  CD  GLN B  23      14.869 -20.023  16.758  1.00 93.99           C  
ATOM   2839  NE2 GLN B  23      14.712 -20.558  15.573  1.00 93.99           N  
ATOM   2840 HE21 GLN B  23      14.094 -20.084  14.930  1.00 93.99           H  
ATOM   2841 HE22 GLN B  23      14.959 -21.527  15.425  1.00 93.99           H  
ATOM   2842  OE1 GLN B  23      15.425 -20.632  17.669  1.00 93.99           O  
ATOM   2843  N   ARG B  24      11.331 -16.609  18.135  1.00 94.01           N  
ATOM   2844  H   ARG B  24      11.281 -17.184  18.964  1.00 94.01           H  
ATOM   2845  CA  ARG B  24      10.073 -16.216  17.484  1.00 94.01           C  
ATOM   2846  HA  ARG B  24      10.062 -16.673  16.494  1.00 94.01           H  
ATOM   2847  C   ARG B  24       9.975 -14.706  17.252  1.00 94.01           C  
ATOM   2848  CB  ARG B  24       8.877 -16.747  18.298  1.00 94.01           C  
ATOM   2849  HB2 ARG B  24       8.914 -16.327  19.303  1.00 94.01           H  
ATOM   2850  HB3 ARG B  24       8.966 -17.830  18.382  1.00 94.01           H  
ATOM   2851  O   ARG B  24       9.559 -14.291  16.183  1.00 94.01           O  
ATOM   2852  CG  ARG B  24       7.499 -16.418  17.688  1.00 94.01           C  
ATOM   2853  HG2 ARG B  24       7.345 -15.339  17.685  1.00 94.01           H  
ATOM   2854  HG3 ARG B  24       6.724 -16.866  18.310  1.00 94.01           H  
ATOM   2855  CD  ARG B  24       7.356 -16.953  16.259  1.00 94.01           C  
ATOM   2856  HD2 ARG B  24       8.107 -16.478  15.627  1.00 94.01           H  
ATOM   2857  HD3 ARG B  24       7.537 -18.028  16.256  1.00 94.01           H  
ATOM   2858  NE  ARG B  24       6.028 -16.682  15.677  1.00 94.01           N  
ATOM   2859  HE  ARG B  24       5.302 -16.243  16.225  1.00 94.01           H  
ATOM   2860  NH1 ARG B  24       6.582 -17.213  13.506  1.00 94.01           N  
ATOM   2861 HH11 ARG B  24       6.341 -17.138  12.528  1.00 94.01           H  
ATOM   2862 HH12 ARG B  24       7.537 -17.398  13.776  1.00 94.01           H  
ATOM   2863  NH2 ARG B  24       4.525 -16.492  14.007  1.00 94.01           N  
ATOM   2864 HH21 ARG B  24       4.271 -16.427  13.032  1.00 94.01           H  
ATOM   2865 HH22 ARG B  24       3.931 -16.038  14.686  1.00 94.01           H  
ATOM   2866  CZ  ARG B  24       5.721 -16.803  14.399  1.00 94.01           C  
ATOM   2867  N   ILE B  25      10.408 -13.884  18.213  1.00 95.04           N  
ATOM   2868  H   ILE B  25      10.667 -14.290  19.101  1.00 95.04           H  
ATOM   2869  CA  ILE B  25      10.449 -12.417  18.044  1.00 95.04           C  
ATOM   2870  HA  ILE B  25       9.447 -12.060  17.808  1.00 95.04           H  
ATOM   2871  C   ILE B  25      11.338 -12.023  16.856  1.00 95.04           C  
ATOM   2872  CB  ILE B  25      10.914 -11.727  19.346  1.00 95.04           C  
ATOM   2873  HB  ILE B  25      11.851 -12.187  19.662  1.00 95.04           H  
ATOM   2874  O   ILE B  25      10.910 -11.257  16.002  1.00 95.04           O  
ATOM   2875  CG1 ILE B  25       9.863 -11.920  20.458  1.00 95.04           C  
ATOM   2876 HG12 ILE B  25       8.980 -11.321  20.235  1.00 95.04           H  
ATOM   2877 HG13 ILE B  25       9.551 -12.964  20.487  1.00 95.04           H  
ATOM   2878  CG2 ILE B  25      11.165 -10.224  19.135  1.00 95.04           C  
ATOM   2879 HG21 ILE B  25      11.975 -10.055  18.425  1.00 95.04           H  
ATOM   2880 HG22 ILE B  25      10.274  -9.742  18.734  1.00 95.04           H  
ATOM   2881 HG23 ILE B  25      11.449  -9.723  20.060  1.00 95.04           H  
ATOM   2882  CD1 ILE B  25      10.378 -11.561  21.856  1.00 95.04           C  
ATOM   2883 HD11 ILE B  25      10.532 -10.485  21.947  1.00 95.04           H  
ATOM   2884 HD12 ILE B  25       9.636 -11.869  22.593  1.00 95.04           H  
ATOM   2885 HD13 ILE B  25      11.312 -12.084  22.059  1.00 95.04           H  
ATOM   2886  N   ARG B  26      12.550 -12.588  16.757  1.00 93.49           N  
ATOM   2887  H   ARG B  26      12.823 -13.272  17.448  1.00 93.49           H  
ATOM   2888  CA  ARG B  26      13.455 -12.291  15.634  1.00 93.49           C  
ATOM   2889  HA  ARG B  26      13.577 -11.210  15.557  1.00 93.49           H  
ATOM   2890  C   ARG B  26      12.884 -12.722  14.288  1.00 93.49           C  
ATOM   2891  CB  ARG B  26      14.821 -12.948  15.830  1.00 93.49           C  
ATOM   2892  HB2 ARG B  26      15.356 -12.907  14.881  1.00 93.49           H  
ATOM   2893  HB3 ARG B  26      14.686 -13.995  16.101  1.00 93.49           H  
ATOM   2894  O   ARG B  26      13.104 -12.014  13.314  1.00 93.49           O  
ATOM   2895  CG  ARG B  26      15.665 -12.222  16.881  1.00 93.49           C  
ATOM   2896  HG2 ARG B  26      15.205 -12.316  17.865  1.00 93.49           H  
ATOM   2897  HG3 ARG B  26      15.723 -11.165  16.621  1.00 93.49           H  
ATOM   2898  CD  ARG B  26      17.084 -12.800  16.899  1.00 93.49           C  
ATOM   2899  HD2 ARG B  26      17.709 -12.190  17.552  1.00 93.49           H  
ATOM   2900  HD3 ARG B  26      17.499 -12.719  15.894  1.00 93.49           H  
ATOM   2901  NE  ARG B  26      17.092 -14.218  17.316  1.00 93.49           N  
ATOM   2902  HE  ARG B  26      16.887 -14.880  16.582  1.00 93.49           H  
ATOM   2903  NH1 ARG B  26      17.478 -13.875  19.545  1.00 93.49           N  
ATOM   2904 HH11 ARG B  26      17.444 -12.886  19.341  1.00 93.49           H  
ATOM   2905 HH12 ARG B  26      17.643 -14.225  20.478  1.00 93.49           H  
ATOM   2906  NH2 ARG B  26      17.208 -15.961  18.772  1.00 93.49           N  
ATOM   2907 HH21 ARG B  26      17.030 -16.580  17.994  1.00 93.49           H  
ATOM   2908 HH22 ARG B  26      17.257 -16.324  19.713  1.00 93.49           H  
ATOM   2909  CZ  ARG B  26      17.256 -14.677  18.540  1.00 93.49           C  
ATOM   2910  N   GLU B  27      12.179 -13.850  14.243  1.00 93.24           N  
ATOM   2911  H   GLU B  27      12.080 -14.395  15.087  1.00 93.24           H  
ATOM   2912  CA  GLU B  27      11.495 -14.327  13.034  1.00 93.24           C  
ATOM   2913  HA  GLU B  27      12.212 -14.372  12.214  1.00 93.24           H  
ATOM   2914  C   GLU B  27      10.370 -13.357  12.612  1.00 93.24           C  
ATOM   2915  CB  GLU B  27      10.958 -15.753  13.277  1.00 93.24           C  
ATOM   2916  HB2 GLU B  27      10.291 -16.029  12.459  1.00 93.24           H  
ATOM   2917  HB3 GLU B  27      10.378 -15.749  14.200  1.00 93.24           H  
ATOM   2918  O   GLU B  27      10.243 -13.010  11.443  1.00 93.24           O  
ATOM   2919  CG  GLU B  27      12.077 -16.815  13.372  1.00 93.24           C  
ATOM   2920  HG2 GLU B  27      12.887 -16.425  13.988  1.00 93.24           H  
ATOM   2921  HG3 GLU B  27      12.484 -16.982  12.374  1.00 93.24           H  
ATOM   2922  CD  GLU B  27      11.634 -18.165  13.976  1.00 93.24           C  
ATOM   2923  OE1 GLU B  27      12.531 -19.028  14.188  1.00 93.24           O  
ATOM   2924  OE2 GLU B  27      10.439 -18.312  14.337  1.00 93.24           O  
ATOM   2925  N   LEU B  28       9.600 -12.831  13.566  1.00 93.86           N  
ATOM   2926  H   LEU B  28       9.730 -13.139  14.519  1.00 93.86           H  
ATOM   2927  CA  LEU B  28       8.524 -11.872  13.286  1.00 93.86           C  
ATOM   2928  HA  LEU B  28       7.910 -12.253  12.470  1.00 93.86           H  
ATOM   2929  C   LEU B  28       9.035 -10.491  12.835  1.00 93.86           C  
ATOM   2930  CB  LEU B  28       7.663 -11.739  14.551  1.00 93.86           C  
ATOM   2931  HB2 LEU B  28       8.321 -11.536  15.396  1.00 93.86           H  
ATOM   2932  HB3 LEU B  28       7.002 -10.880  14.440  1.00 93.86           H  
ATOM   2933  O   LEU B  28       8.425  -9.852  11.979  1.00 93.86           O  
ATOM   2934  CG  LEU B  28       6.808 -12.981  14.856  1.00 93.86           C  
ATOM   2935  HG  LEU B  28       7.408 -13.889  14.792  1.00 93.86           H  
ATOM   2936  CD1 LEU B  28       6.255 -12.871  16.277  1.00 93.86           C  
ATOM   2937 HD11 LEU B  28       7.078 -12.807  16.989  1.00 93.86           H  
ATOM   2938 HD12 LEU B  28       5.646 -13.747  16.498  1.00 93.86           H  
ATOM   2939 HD13 LEU B  28       5.632 -11.980  16.356  1.00 93.86           H  
ATOM   2940  CD2 LEU B  28       5.644 -13.094  13.881  1.00 93.86           C  
ATOM   2941 HD21 LEU B  28       4.947 -13.869  14.202  1.00 93.86           H  
ATOM   2942 HD22 LEU B  28       5.103 -12.148  13.856  1.00 93.86           H  
ATOM   2943 HD23 LEU B  28       6.001 -13.328  12.878  1.00 93.86           H  
ATOM   2944  N   GLU B  29      10.146 -10.019  13.403  1.00 92.15           N  
ATOM   2945  H   GLU B  29      10.536 -10.543  14.174  1.00 92.15           H  
ATOM   2946  CA  GLU B  29      10.659  -8.660  13.159  1.00 92.15           C  
ATOM   2947  HA  GLU B  29       9.840  -7.998  12.878  1.00 92.15           H  
ATOM   2948  C   GLU B  29      11.687  -8.603  12.015  1.00 92.15           C  
ATOM   2949  CB  GLU B  29      11.272  -8.109  14.463  1.00 92.15           C  
ATOM   2950  HB2 GLU B  29      12.007  -8.824  14.832  1.00 92.15           H  
ATOM   2951  HB3 GLU B  29      11.787  -7.174  14.242  1.00 92.15           H  
ATOM   2952  O   GLU B  29      11.712  -7.653  11.237  1.00 92.15           O  
ATOM   2953  CG  GLU B  29      10.216  -7.832  15.553  1.00 92.15           C  
ATOM   2954  HG2 GLU B  29       9.524  -7.078  15.178  1.00 92.15           H  
ATOM   2955  HG3 GLU B  29       9.647  -8.744  15.735  1.00 92.15           H  
ATOM   2956  CD  GLU B  29      10.803  -7.356  16.898  1.00 92.15           C  
ATOM   2957  OE1 GLU B  29      10.048  -6.754  17.708  1.00 92.15           O  
ATOM   2958  OE2 GLU B  29      11.980  -7.660  17.201  1.00 92.15           O  
ATOM   2959  N   SER B  30      12.549  -9.617  11.901  1.00 89.02           N  
ATOM   2960  H   SER B  30      12.407 -10.419  12.498  1.00 89.02           H  
ATOM   2961  CA  SER B  30      13.829  -9.505  11.183  1.00 89.02           C  
ATOM   2962  HA  SER B  30      13.732  -8.740  10.413  1.00 89.02           H  
ATOM   2963  C   SER B  30      14.262 -10.779  10.449  1.00 89.02           C  
ATOM   2964  CB  SER B  30      14.920  -9.030  12.158  1.00 89.02           C  
ATOM   2965  HB2 SER B  30      15.858  -8.880  11.624  1.00 89.02           H  
ATOM   2966  HB3 SER B  30      14.617  -8.075  12.587  1.00 89.02           H  
ATOM   2967  O   SER B  30      15.444 -10.922  10.131  1.00 89.02           O  
ATOM   2968  OG  SER B  30      15.104  -9.979  13.202  1.00 89.02           O  
ATOM   2969  HG  SER B  30      14.351 -10.574  13.166  1.00 89.02           H  
ATOM   2970  N   ASP B  31      13.347 -11.723  10.174  1.00 93.36           N  
ATOM   2971  H   ASP B  31      12.395 -11.617  10.495  1.00 93.36           H  
ATOM   2972  CA  ASP B  31      13.719 -12.925   9.414  1.00 93.36           C  
ATOM   2973  HA  ASP B  31      14.499 -13.418   9.994  1.00 93.36           H  
ATOM   2974  C   ASP B  31      14.248 -12.518   8.026  1.00 93.36           C  
ATOM   2975  CB  ASP B  31      12.567 -13.937   9.277  1.00 93.36           C  
ATOM   2976  HB2 ASP B  31      11.982 -13.916  10.197  1.00 93.36           H  
ATOM   2977  HB3 ASP B  31      11.915 -13.651   8.452  1.00 93.36           H  
ATOM   2978  O   ASP B  31      13.566 -11.758   7.314  1.00 93.36           O  
ATOM   2979  CG  ASP B  31      13.018 -15.397   9.100  1.00 93.36           C  
ATOM   2980  OD1 ASP B  31      14.239 -15.670   9.136  1.00 93.36           O  
ATOM   2981  OD2 ASP B  31      12.135 -16.272   8.978  1.00 93.36           O  
ATOM   2982  N   PRO B  32      15.458 -12.966   7.634  1.00 96.85           N  
ATOM   2983  CA  PRO B  32      15.984 -12.720   6.303  1.00 96.85           C  
ATOM   2984  HA  PRO B  32      15.961 -11.647   6.110  1.00 96.85           H  
ATOM   2985  C   PRO B  32      15.162 -13.456   5.247  1.00 96.85           C  
ATOM   2986  CB  PRO B  32      17.437 -13.203   6.322  1.00 96.85           C  
ATOM   2987  HB2 PRO B  32      17.512 -14.200   5.889  1.00 96.85           H  
ATOM   2988  HB3 PRO B  32      18.084 -12.503   5.792  1.00 96.85           H  
ATOM   2989  O   PRO B  32      14.807 -14.626   5.414  1.00 96.85           O  
ATOM   2990  CG  PRO B  32      17.798 -13.266   7.802  1.00 96.85           C  
ATOM   2991  HG2 PRO B  32      18.562 -14.017   8.004  1.00 96.85           H  
ATOM   2992  HG3 PRO B  32      18.120 -12.282   8.143  1.00 96.85           H  
ATOM   2993  CD  PRO B  32      16.470 -13.618   8.453  1.00 96.85           C  
ATOM   2994  HD2 PRO B  32      16.469 -13.262   9.483  1.00 96.85           H  
ATOM   2995  HD3 PRO B  32      16.329 -14.698   8.418  1.00 96.85           H  
ATOM   2996  N   LEU B  33      14.916 -12.799   4.119  1.00 98.59           N  
ATOM   2997  H   LEU B  33      15.276 -11.861   4.013  1.00 98.59           H  
ATOM   2998  CA  LEU B  33      14.145 -13.375   3.017  1.00 98.59           C  
ATOM   2999  HA  LEU B  33      13.636 -14.277   3.358  1.00 98.59           H  
ATOM   3000  C   LEU B  33      15.089 -13.779   1.888  1.00 98.59           C  
ATOM   3001  CB  LEU B  33      13.056 -12.399   2.553  1.00 98.59           C  
ATOM   3002  HB2 LEU B  33      13.528 -11.588   1.999  1.00 98.59           H  
ATOM   3003  HB3 LEU B  33      12.399 -12.927   1.861  1.00 98.59           H  
ATOM   3004  O   LEU B  33      15.993 -13.028   1.538  1.00 98.59           O  
ATOM   3005  CG  LEU B  33      12.202 -11.801   3.684  1.00 98.59           C  
ATOM   3006  HG  LEU B  33      12.844 -11.314   4.418  1.00 98.59           H  
ATOM   3007  CD1 LEU B  33      11.291 -10.721   3.118  1.00 98.59           C  
ATOM   3008 HD11 LEU B  33      11.875  -9.992   2.555  1.00 98.59           H  
ATOM   3009 HD12 LEU B  33      10.542 -11.164   2.462  1.00 98.59           H  
ATOM   3010 HD13 LEU B  33      10.813 -10.208   3.952  1.00 98.59           H  
ATOM   3011  CD2 LEU B  33      11.360 -12.863   4.395  1.00 98.59           C  
ATOM   3012 HD21 LEU B  33      10.689 -12.385   5.109  1.00 98.59           H  
ATOM   3013 HD22 LEU B  33      10.773 -13.427   3.670  1.00 98.59           H  
ATOM   3014 HD23 LEU B  33      12.012 -13.543   4.942  1.00 98.59           H  
ATOM   3015  N   ALA B  34      14.906 -14.963   1.323  1.00 98.62           N  
ATOM   3016  H   ALA B  34      14.069 -15.474   1.563  1.00 98.62           H  
ATOM   3017  CA  ALA B  34      15.664 -15.444   0.180  1.00 98.62           C  
ATOM   3018  HA  ALA B  34      16.658 -14.996   0.176  1.00 98.62           H  
ATOM   3019  C   ALA B  34      14.956 -15.061  -1.121  1.00 98.62           C  
ATOM   3020  CB  ALA B  34      15.824 -16.961   0.304  1.00 98.62           C  
ATOM   3021  HB1 ALA B  34      16.244 -17.360  -0.620  1.00 98.62           H  
ATOM   3022  HB2 ALA B  34      14.851 -17.425   0.463  1.00 98.62           H  
ATOM   3023  HB3 ALA B  34      16.488 -17.197   1.135  1.00 98.62           H  
ATOM   3024  O   ALA B  34      13.780 -15.365  -1.299  1.00 98.62           O  
ATOM   3025  N   ILE B  35      15.694 -14.454  -2.050  1.00 98.79           N  
ATOM   3026  H   ILE B  35      16.657 -14.241  -1.833  1.00 98.79           H  
ATOM   3027  CA  ILE B  35      15.287 -14.381  -3.455  1.00 98.79           C  
ATOM   3028  HA  ILE B  35      14.203 -14.287  -3.520  1.00 98.79           H  
ATOM   3029  C   ILE B  35      15.709 -15.704  -4.093  1.00 98.79           C  
ATOM   3030  CB  ILE B  35      15.923 -13.162  -4.160  1.00 98.79           C  
ATOM   3031  HB  ILE B  35      17.008 -13.255  -4.106  1.00 98.79           H  
ATOM   3032  O   ILE B  35      16.906 -15.991  -4.153  1.00 98.79           O  
ATOM   3033  CG1 ILE B  35      15.511 -11.844  -3.462  1.00 98.79           C  
ATOM   3034 HG12 ILE B  35      15.743 -11.911  -2.399  1.00 98.79           H  
ATOM   3035 HG13 ILE B  35      14.435 -11.702  -3.561  1.00 98.79           H  
ATOM   3036  CG2 ILE B  35      15.508 -13.143  -5.643  1.00 98.79           C  
ATOM   3037 HG21 ILE B  35      15.996 -12.321  -6.166  1.00 98.79           H  
ATOM   3038 HG22 ILE B  35      15.808 -14.065  -6.141  1.00 98.79           H  
ATOM   3039 HG23 ILE B  35      14.427 -13.036  -5.731  1.00 98.79           H  
ATOM   3040  CD1 ILE B  35      16.229 -10.597  -3.994  1.00 98.79           C  
ATOM   3041 HD11 ILE B  35      15.955  -9.737  -3.382  1.00 98.79           H  
ATOM   3042 HD12 ILE B  35      15.936 -10.392  -5.023  1.00 98.79           H  
ATOM   3043 HD13 ILE B  35      17.309 -10.737  -3.940  1.00 98.79           H  
ATOM   3044  N   VAL B  36      14.747 -16.509  -4.541  1.00 98.09           N  
ATOM   3045  H   VAL B  36      13.789 -16.211  -4.425  1.00 98.09           H  
ATOM   3046  CA  VAL B  36      14.997 -17.848  -5.112  1.00 98.09           C  
ATOM   3047  HA  VAL B  36      16.050 -18.096  -4.974  1.00 98.09           H  
ATOM   3048  C   VAL B  36      14.776 -17.912  -6.620  1.00 98.09           C  
ATOM   3049  CB  VAL B  36      14.197 -18.944  -4.384  1.00 98.09           C  
ATOM   3050  HB  VAL B  36      14.442 -19.902  -4.841  1.00 98.09           H  
ATOM   3051  O   VAL B  36      15.328 -18.774  -7.292  1.00 98.09           O  
ATOM   3052  CG1 VAL B  36      14.608 -19.014  -2.909  1.00 98.09           C  
ATOM   3053 HG11 VAL B  36      14.133 -19.879  -2.447  1.00 98.09           H  
ATOM   3054 HG12 VAL B  36      14.292 -18.116  -2.378  1.00 98.09           H  
ATOM   3055 HG13 VAL B  36      15.689 -19.131  -2.833  1.00 98.09           H  
ATOM   3056  CG2 VAL B  36      12.678 -18.751  -4.472  1.00 98.09           C  
ATOM   3057 HG21 VAL B  36      12.367 -18.755  -5.516  1.00 98.09           H  
ATOM   3058 HG22 VAL B  36      12.183 -19.578  -3.963  1.00 98.09           H  
ATOM   3059 HG23 VAL B  36      12.376 -17.820  -3.991  1.00 98.09           H  
ATOM   3060  N   GLY B  37      14.028 -16.960  -7.176  1.00 98.42           N  
ATOM   3061  H   GLY B  37      13.607 -16.271  -6.569  1.00 98.42           H  
ATOM   3062  CA  GLY B  37      13.813 -16.816  -8.613  1.00 98.42           C  
ATOM   3063  HA2 GLY B  37      14.627 -17.287  -9.164  1.00 98.42           H  
ATOM   3064  HA3 GLY B  37      12.877 -17.294  -8.900  1.00 98.42           H  
ATOM   3065  C   GLY B  37      13.723 -15.352  -9.006  1.00 98.42           C  
ATOM   3066  O   GLY B  37      13.329 -14.510  -8.201  1.00 98.42           O  
ATOM   3067  N   MET B  38      14.099 -15.040 -10.244  1.00 98.59           N  
ATOM   3068  H   MET B  38      14.390 -15.783 -10.863  1.00 98.59           H  
ATOM   3069  CA  MET B  38      13.945 -13.705 -10.823  1.00 98.59           C  
ATOM   3070  HA  MET B  38      13.082 -13.225 -10.362  1.00 98.59           H  
ATOM   3071  C   MET B  38      13.719 -13.819 -12.324  1.00 98.59           C  
ATOM   3072  CB  MET B  38      15.183 -12.812 -10.619  1.00 98.59           C  
ATOM   3073  HB2 MET B  38      14.879 -11.772 -10.742  1.00 98.59           H  
ATOM   3074  HB3 MET B  38      15.907 -13.041 -11.400  1.00 98.59           H  
ATOM   3075  O   MET B  38      14.376 -14.636 -12.975  1.00 98.59           O  
ATOM   3076  CG  MET B  38      15.903 -12.963  -9.282  1.00 98.59           C  
ATOM   3077  HG2 MET B  38      15.182 -12.789  -8.483  1.00 98.59           H  
ATOM   3078  HG3 MET B  38      16.275 -13.984  -9.198  1.00 98.59           H  
ATOM   3079  SD  MET B  38      17.291 -11.824  -9.037  1.00 98.59           S  
ATOM   3080  CE  MET B  38      18.439 -12.316 -10.354  1.00 98.59           C  
ATOM   3081  HE1 MET B  38      17.974 -12.171 -11.330  1.00 98.59           H  
ATOM   3082  HE2 MET B  38      19.337 -11.701 -10.301  1.00 98.59           H  
ATOM   3083  HE3 MET B  38      18.715 -13.364 -10.234  1.00 98.59           H  
ATOM   3084  N   ALA B  39      12.884 -12.948 -12.874  1.00 98.80           N  
ATOM   3085  H   ALA B  39      12.382 -12.312 -12.271  1.00 98.80           H  
ATOM   3086  CA  ALA B  39      12.727 -12.754 -14.309  1.00 98.80           C  
ATOM   3087  HA  ALA B  39      13.654 -13.024 -14.815  1.00 98.80           H  
ATOM   3088  C   ALA B  39      12.446 -11.276 -14.610  1.00 98.80           C  
ATOM   3089  CB  ALA B  39      11.623 -13.681 -14.820  1.00 98.80           C  
ATOM   3090  HB1 ALA B  39      11.480 -13.548 -15.892  1.00 98.80           H  
ATOM   3091  HB2 ALA B  39      10.691 -13.455 -14.300  1.00 98.80           H  
ATOM   3092  HB3 ALA B  39      11.891 -14.721 -14.633  1.00 98.80           H  
ATOM   3093  O   ALA B  39      11.985 -10.526 -13.744  1.00 98.80           O  
ATOM   3094  N   CYS B  40      12.753 -10.838 -15.828  1.00 98.78           N  
ATOM   3095  H   CYS B  40      13.071 -11.484 -16.537  1.00 98.78           H  
ATOM   3096  CA  CYS B  40      12.496  -9.471 -16.257  1.00 98.78           C  
ATOM   3097  HA  CYS B  40      11.530  -9.168 -15.853  1.00 98.78           H  
ATOM   3098  C   CYS B  40      12.395  -9.361 -17.778  1.00 98.78           C  
ATOM   3099  CB  CYS B  40      13.577  -8.521 -15.704  1.00 98.78           C  
ATOM   3100  HB2 CYS B  40      13.494  -8.492 -14.618  1.00 98.78           H  
ATOM   3101  HB3 CYS B  40      13.383  -7.516 -16.079  1.00 98.78           H  
ATOM   3102  O   CYS B  40      13.025 -10.122 -18.509  1.00 98.78           O  
ATOM   3103  SG  CYS B  40      15.264  -9.023 -16.172  1.00 98.78           S  
ATOM   3104  HG  CYS B  40      15.876  -7.901 -15.783  1.00 98.78           H  
ATOM   3105  N   ARG B  41      11.663  -8.343 -18.234  1.00 98.62           N  
ATOM   3106  H   ARG B  41      11.198  -7.769 -17.545  1.00 98.62           H  
ATOM   3107  CA  ARG B  41      11.827  -7.764 -19.568  1.00 98.62           C  
ATOM   3108  HA  ARG B  41      12.694  -8.228 -20.039  1.00 98.62           H  
ATOM   3109  C   ARG B  41      12.126  -6.285 -19.423  1.00 98.62           C  
ATOM   3110  CB  ARG B  41      10.621  -7.993 -20.484  1.00 98.62           C  
ATOM   3111  HB2 ARG B  41      10.742  -7.353 -21.358  1.00 98.62           H  
ATOM   3112  HB3 ARG B  41       9.697  -7.708 -19.981  1.00 98.62           H  
ATOM   3113  O   ARG B  41      11.384  -5.571 -18.749  1.00 98.62           O  
ATOM   3114  CG  ARG B  41      10.520  -9.440 -20.970  1.00 98.62           C  
ATOM   3115  HG2 ARG B  41      10.199 -10.081 -20.149  1.00 98.62           H  
ATOM   3116  HG3 ARG B  41      11.493  -9.778 -21.327  1.00 98.62           H  
ATOM   3117  CD  ARG B  41       9.515  -9.520 -22.123  1.00 98.62           C  
ATOM   3118  HD2 ARG B  41       9.876  -8.920 -22.959  1.00 98.62           H  
ATOM   3119  HD3 ARG B  41       8.566  -9.112 -21.777  1.00 98.62           H  
ATOM   3120  NE  ARG B  41       9.331 -10.911 -22.565  1.00 98.62           N  
ATOM   3121  HE  ARG B  41      10.082 -11.559 -22.371  1.00 98.62           H  
ATOM   3122  NH1 ARG B  41       7.117 -10.790 -23.213  1.00 98.62           N  
ATOM   3123 HH11 ARG B  41       6.276 -11.344 -23.287  1.00 98.62           H  
ATOM   3124 HH12 ARG B  41       7.079  -9.784 -23.136  1.00 98.62           H  
ATOM   3125  NH2 ARG B  41       8.101 -12.746 -23.103  1.00 98.62           N  
ATOM   3126 HH21 ARG B  41       8.782 -13.362 -22.682  1.00 98.62           H  
ATOM   3127 HH22 ARG B  41       7.152 -13.080 -23.186  1.00 98.62           H  
ATOM   3128  CZ  ARG B  41       8.203 -11.462 -22.972  1.00 98.62           C  
ATOM   3129  N   LEU B  42      13.220  -5.841 -20.025  1.00 98.78           N  
ATOM   3130  H   LEU B  42      13.711  -6.472 -20.642  1.00 98.78           H  
ATOM   3131  CA  LEU B  42      13.706  -4.465 -19.948  1.00 98.78           C  
ATOM   3132  HA  LEU B  42      12.880  -3.822 -19.642  1.00 98.78           H  
ATOM   3133  C   LEU B  42      14.151  -3.994 -21.346  1.00 98.78           C  
ATOM   3134  CB  LEU B  42      14.829  -4.365 -18.888  1.00 98.78           C  
ATOM   3135  HB2 LEU B  42      15.253  -3.361 -18.903  1.00 98.78           H  
ATOM   3136  HB3 LEU B  42      15.632  -5.049 -19.165  1.00 98.78           H  
ATOM   3137  O   LEU B  42      14.348  -4.828 -22.234  1.00 98.78           O  
ATOM   3138  CG  LEU B  42      14.392  -4.697 -17.448  1.00 98.78           C  
ATOM   3139  HG  LEU B  42      13.813  -5.620 -17.437  1.00 98.78           H  
ATOM   3140  CD1 LEU B  42      15.601  -4.928 -16.544  1.00 98.78           C  
ATOM   3141 HD11 LEU B  42      16.177  -5.769 -16.929  1.00 98.78           H  
ATOM   3142 HD12 LEU B  42      16.226  -4.036 -16.515  1.00 98.78           H  
ATOM   3143 HD13 LEU B  42      15.261  -5.161 -15.535  1.00 98.78           H  
ATOM   3144  CD2 LEU B  42      13.549  -3.579 -16.842  1.00 98.78           C  
ATOM   3145 HD21 LEU B  42      14.146  -2.674 -16.729  1.00 98.78           H  
ATOM   3146 HD22 LEU B  42      12.696  -3.375 -17.489  1.00 98.78           H  
ATOM   3147 HD23 LEU B  42      13.177  -3.893 -15.867  1.00 98.78           H  
ATOM   3148  N   PRO B  43      14.289  -2.676 -21.570  1.00 98.23           N  
ATOM   3149  CA  PRO B  43      14.717  -2.138 -22.858  1.00 98.23           C  
ATOM   3150  HA  PRO B  43      13.966  -2.393 -23.605  1.00 98.23           H  
ATOM   3151  C   PRO B  43      16.077  -2.677 -23.314  1.00 98.23           C  
ATOM   3152  CB  PRO B  43      14.750  -0.618 -22.675  1.00 98.23           C  
ATOM   3153  HB2 PRO B  43      14.489  -0.095 -23.595  1.00 98.23           H  
ATOM   3154  HB3 PRO B  43      15.732  -0.301 -22.325  1.00 98.23           H  
ATOM   3155  O   PRO B  43      16.908  -3.079 -22.497  1.00 98.23           O  
ATOM   3156  CG  PRO B  43      13.727  -0.377 -21.568  1.00 98.23           C  
ATOM   3157  HG2 PRO B  43      12.720  -0.381 -21.986  1.00 98.23           H  
ATOM   3158  HG3 PRO B  43      13.924   0.549 -21.029  1.00 98.23           H  
ATOM   3159  CD  PRO B  43      13.913  -1.595 -20.672  1.00 98.23           C  
ATOM   3160  HD2 PRO B  43      12.980  -1.810 -20.151  1.00 98.23           H  
ATOM   3161  HD3 PRO B  43      14.713  -1.406 -19.956  1.00 98.23           H  
ATOM   3162  N   GLY B  44      16.320  -2.638 -24.625  1.00 97.38           N  
ATOM   3163  H   GLY B  44      15.583  -2.326 -25.241  1.00 97.38           H  
ATOM   3164  CA  GLY B  44      17.580  -3.089 -25.219  1.00 97.38           C  
ATOM   3165  HA2 GLY B  44      18.416  -2.771 -24.595  1.00 97.38           H  
ATOM   3166  HA3 GLY B  44      17.688  -2.626 -26.200  1.00 97.38           H  
ATOM   3167  C   GLY B  44      17.663  -4.606 -25.404  1.00 97.38           C  
ATOM   3168  O   GLY B  44      18.749  -5.171 -25.281  1.00 97.38           O  
ATOM   3169  N   GLY B  45      16.533  -5.275 -25.667  1.00 96.29           N  
ATOM   3170  H   GLY B  45      15.681  -4.765 -25.857  1.00 96.29           H  
ATOM   3171  CA  GLY B  45      16.487  -6.724 -25.879  1.00 96.29           C  
ATOM   3172  HA2 GLY B  45      15.501  -6.989 -26.262  1.00 96.29           H  
ATOM   3173  HA3 GLY B  45      17.231  -7.008 -26.624  1.00 96.29           H  
ATOM   3174  C   GLY B  45      16.705  -7.565 -24.623  1.00 96.29           C  
ATOM   3175  O   GLY B  45      17.051  -8.743 -24.721  1.00 96.29           O  
ATOM   3176  N   VAL B  46      16.523  -6.990 -23.432  1.00 98.13           N  
ATOM   3177  H   VAL B  46      16.194  -6.036 -23.400  1.00 98.13           H  
ATOM   3178  CA  VAL B  46      16.671  -7.729 -22.176  1.00 98.13           C  
ATOM   3179  HA  VAL B  46      17.530  -8.393 -22.266  1.00 98.13           H  
ATOM   3180  C   VAL B  46      15.431  -8.584 -21.946  1.00 98.13           C  
ATOM   3181  CB  VAL B  46      16.947  -6.779 -21.005  1.00 98.13           C  
ATOM   3182  HB  VAL B  46      16.186  -5.999 -21.000  1.00 98.13           H  
ATOM   3183  O   VAL B  46      14.364  -8.068 -21.618  1.00 98.13           O  
ATOM   3184  CG1 VAL B  46      16.922  -7.494 -19.649  1.00 98.13           C  
ATOM   3185 HG11 VAL B  46      15.921  -7.866 -19.430  1.00 98.13           H  
ATOM   3186 HG12 VAL B  46      17.625  -8.327 -19.651  1.00 98.13           H  
ATOM   3187 HG13 VAL B  46      17.196  -6.782 -18.871  1.00 98.13           H  
ATOM   3188  CG2 VAL B  46      18.314  -6.111 -21.158  1.00 98.13           C  
ATOM   3189 HG21 VAL B  46      18.336  -5.551 -22.093  1.00 98.13           H  
ATOM   3190 HG22 VAL B  46      19.106  -6.860 -21.175  1.00 98.13           H  
ATOM   3191 HG23 VAL B  46      18.481  -5.415 -20.336  1.00 98.13           H  
ATOM   3192  N   SER B  47      15.591  -9.900 -22.080  1.00 96.27           N  
ATOM   3193  H   SER B  47      16.472 -10.233 -22.446  1.00 96.27           H  
ATOM   3194  CA  SER B  47      14.537 -10.900 -21.850  1.00 96.27           C  
ATOM   3195  HA  SER B  47      13.592 -10.386 -21.673  1.00 96.27           H  
ATOM   3196  C   SER B  47      14.776 -11.775 -20.617  1.00 96.27           C  
ATOM   3197  CB  SER B  47      14.362 -11.747 -23.113  1.00 96.27           C  
ATOM   3198  HB2 SER B  47      13.469 -12.363 -23.005  1.00 96.27           H  
ATOM   3199  HB3 SER B  47      14.212 -11.083 -23.964  1.00 96.27           H  
ATOM   3200  O   SER B  47      13.994 -12.671 -20.314  1.00 96.27           O  
ATOM   3201  OG  SER B  47      15.469 -12.598 -23.378  1.00 96.27           O  
ATOM   3202  HG  SER B  47      16.300 -12.232 -23.068  1.00 96.27           H  
ATOM   3203  N   SER B  48      15.888 -11.551 -19.915  1.00 97.17           N  
ATOM   3204  H   SER B  48      16.504 -10.812 -20.222  1.00 97.17           H  
ATOM   3205  CA  SER B  48      16.285 -12.322 -18.742  1.00 97.17           C  
ATOM   3206  HA  SER B  48      15.385 -12.545 -18.170  1.00 97.17           H  
ATOM   3207  C   SER B  48      17.270 -11.542 -17.857  1.00 97.17           C  
ATOM   3208  CB  SER B  48      16.927 -13.638 -19.200  1.00 97.17           C  
ATOM   3209  HB2 SER B  48      17.143 -14.256 -18.328  1.00 97.17           H  
ATOM   3210  HB3 SER B  48      16.236 -14.180 -19.846  1.00 97.17           H  
ATOM   3211  O   SER B  48      17.932 -10.613 -18.332  1.00 97.17           O  
ATOM   3212  OG  SER B  48      18.133 -13.399 -19.897  1.00 97.17           O  
ATOM   3213  HG  SER B  48      17.913 -13.050 -20.764  1.00 97.17           H  
ATOM   3214  N   PRO B  49      17.453 -11.939 -16.583  1.00 98.50           N  
ATOM   3215  CA  PRO B  49      18.499 -11.388 -15.721  1.00 98.50           C  
ATOM   3216  HA  PRO B  49      18.280 -10.335 -15.543  1.00 98.50           H  
ATOM   3217  C   PRO B  49      19.919 -11.506 -16.302  1.00 98.50           C  
ATOM   3218  CB  PRO B  49      18.375 -12.156 -14.402  1.00 98.50           C  
ATOM   3219  HB2 PRO B  49      18.648 -11.532 -13.550  1.00 98.50           H  
ATOM   3220  HB3 PRO B  49      18.995 -13.052 -14.428  1.00 98.50           H  
ATOM   3221  O   PRO B  49      20.736 -10.607 -16.099  1.00 98.50           O  
ATOM   3222  CG  PRO B  49      16.904 -12.565 -14.362  1.00 98.50           C  
ATOM   3223  HG2 PRO B  49      16.299 -11.732 -14.004  1.00 98.50           H  
ATOM   3224  HG3 PRO B  49      16.747 -13.450 -13.746  1.00 98.50           H  
ATOM   3225  CD  PRO B  49      16.590 -12.835 -15.831  1.00 98.50           C  
ATOM   3226  HD2 PRO B  49      15.536 -12.638 -16.026  1.00 98.50           H  
ATOM   3227  HD3 PRO B  49      16.843 -13.863 -16.088  1.00 98.50           H  
ATOM   3228  N   GLU B  50      20.237 -12.573 -17.046  1.00 96.18           N  
ATOM   3229  H   GLU B  50      19.565 -13.315 -17.175  1.00 96.18           H  
ATOM   3230  CA  GLU B  50      21.536 -12.704 -17.725  1.00 96.18           C  
ATOM   3231  HA  GLU B  50      22.331 -12.485 -17.012  1.00 96.18           H  
ATOM   3232  C   GLU B  50      21.699 -11.714 -18.881  1.00 96.18           C  
ATOM   3233  CB  GLU B  50      21.762 -14.117 -18.282  1.00 96.18           C  
ATOM   3234  HB2 GLU B  50      20.958 -14.386 -18.967  1.00 96.18           H  
ATOM   3235  HB3 GLU B  50      22.684 -14.098 -18.864  1.00 96.18           H  
ATOM   3236  O   GLU B  50      22.806 -11.217 -19.100  1.00 96.18           O  
ATOM   3237  CG  GLU B  50      21.941 -15.200 -17.214  1.00 96.18           C  
ATOM   3238  HG2 GLU B  50      22.352 -16.087 -17.697  1.00 96.18           H  
ATOM   3239  HG3 GLU B  50      22.672 -14.857 -16.482  1.00 96.18           H  
ATOM   3240  CD  GLU B  50      20.638 -15.590 -16.518  1.00 96.18           C  
ATOM   3241  OE1 GLU B  50      20.708 -16.112 -15.390  1.00 96.18           O  
ATOM   3242  OE2 GLU B  50      19.535 -15.395 -17.077  1.00 96.18           O  
ATOM   3243  N   ASP B  51      20.624 -11.411 -19.612  1.00 97.44           N  
ATOM   3244  H   ASP B  51      19.746 -11.868 -19.410  1.00 97.44           H  
ATOM   3245  CA  ASP B  51      20.647 -10.365 -20.638  1.00 97.44           C  
ATOM   3246  HA  ASP B  51      21.486 -10.543 -21.311  1.00 97.44           H  
ATOM   3247  C   ASP B  51      20.861  -8.994 -20.001  1.00 97.44           C  
ATOM   3248  CB  ASP B  51      19.366 -10.359 -21.482  1.00 97.44           C  
ATOM   3249  HB2 ASP B  51      18.509 -10.141 -20.844  1.00 97.44           H  
ATOM   3250  HB3 ASP B  51      19.450  -9.563 -22.222  1.00 97.44           H  
ATOM   3251  O   ASP B  51      21.707  -8.237 -20.473  1.00 97.44           O  
ATOM   3252  CG  ASP B  51      19.120 -11.670 -22.215  1.00 97.44           C  
ATOM   3253  OD1 ASP B  51      20.116 -12.346 -22.562  1.00 97.44           O  
ATOM   3254  OD2 ASP B  51      17.927 -12.031 -22.338  1.00 97.44           O  
ATOM   3255  N   LEU B  52      20.184  -8.710 -18.878  1.00 98.63           N  
ATOM   3256  H   LEU B  52      19.486  -9.368 -18.561  1.00 98.63           H  
ATOM   3257  CA  LEU B  52      20.408  -7.482 -18.113  1.00 98.63           C  
ATOM   3258  HA  LEU B  52      20.193  -6.636 -18.766  1.00 98.63           H  
ATOM   3259  C   LEU B  52      21.871  -7.377 -17.676  1.00 98.63           C  
ATOM   3260  CB  LEU B  52      19.474  -7.429 -16.888  1.00 98.63           C  
ATOM   3261  HB2 LEU B  52      19.669  -8.295 -16.255  1.00 98.63           H  
ATOM   3262  HB3 LEU B  52      18.436  -7.494 -17.215  1.00 98.63           H  
ATOM   3263  O   LEU B  52      22.491  -6.331 -17.845  1.00 98.63           O  
ATOM   3264  CG  LEU B  52      19.659  -6.158 -16.033  1.00 98.63           C  
ATOM   3265  HG  LEU B  52      20.678  -6.129 -15.649  1.00 98.63           H  
ATOM   3266  CD1 LEU B  52      19.402  -4.870 -16.818  1.00 98.63           C  
ATOM   3267 HD11 LEU B  52      20.174  -4.732 -17.575  1.00 98.63           H  
ATOM   3268 HD12 LEU B  52      18.429  -4.912 -17.308  1.00 98.63           H  
ATOM   3269 HD13 LEU B  52      19.437  -4.013 -16.145  1.00 98.63           H  
ATOM   3270  CD2 LEU B  52      18.727  -6.204 -14.824  1.00 98.63           C  
ATOM   3271 HD21 LEU B  52      17.690  -6.292 -15.146  1.00 98.63           H  
ATOM   3272 HD22 LEU B  52      18.992  -7.064 -14.209  1.00 98.63           H  
ATOM   3273 HD23 LEU B  52      18.844  -5.300 -14.226  1.00 98.63           H  
ATOM   3274  N   TRP B  53      22.446  -8.461 -17.147  1.00 98.10           N  
ATOM   3275  H   TRP B  53      21.882  -9.286 -17.008  1.00 98.10           H  
ATOM   3276  CA  TRP B  53      23.854  -8.470 -16.757  1.00 98.10           C  
ATOM   3277  HA  TRP B  53      24.017  -7.676 -16.028  1.00 98.10           H  
ATOM   3278  C   TRP B  53      24.781  -8.168 -17.938  1.00 98.10           C  
ATOM   3279  CB  TRP B  53      24.232  -9.802 -16.105  1.00 98.10           C  
ATOM   3280  HB2 TRP B  53      24.021 -10.620 -16.793  1.00 98.10           H  
ATOM   3281  HB3 TRP B  53      23.622  -9.937 -15.211  1.00 98.10           H  
ATOM   3282  O   TRP B  53      25.655  -7.314 -17.811  1.00 98.10           O  
ATOM   3283  CG  TRP B  53      25.677  -9.845 -15.715  1.00 98.10           C  
ATOM   3284  CD1 TRP B  53      26.671 -10.450 -16.406  1.00 98.10           C  
ATOM   3285  HD1 TRP B  53      26.538 -10.990 -17.332  1.00 98.10           H  
ATOM   3286  CD2 TRP B  53      26.336  -9.061 -14.678  1.00 98.10           C  
ATOM   3287  CE2 TRP B  53      27.745  -9.262 -14.787  1.00 98.10           C  
ATOM   3288  CE3 TRP B  53      25.881  -8.149 -13.701  1.00 98.10           C  
ATOM   3289  HE3 TRP B  53      24.826  -7.928 -13.631  1.00 98.10           H  
ATOM   3290  NE1 TRP B  53      27.897 -10.104 -15.870  1.00 98.10           N  
ATOM   3291  HE1 TRP B  53      28.758 -10.199 -16.390  1.00 98.10           H  
ATOM   3292  CH2 TRP B  53      28.165  -7.756 -12.943  1.00 98.10           C  
ATOM   3293  HH2 TRP B  53      28.850  -7.240 -12.287  1.00 98.10           H  
ATOM   3294  CZ2 TRP B  53      28.654  -8.631 -13.929  1.00 98.10           C  
ATOM   3295  HZ2 TRP B  53      29.716  -8.784 -14.059  1.00 98.10           H  
ATOM   3296  CZ3 TRP B  53      26.786  -7.504 -12.842  1.00 98.10           C  
ATOM   3297  HZ3 TRP B  53      26.423  -6.798 -12.109  1.00 98.10           H  
ATOM   3298  N   ARG B  54      24.571  -8.806 -19.098  1.00 97.70           N  
ATOM   3299  H   ARG B  54      23.806  -9.464 -19.145  1.00 97.70           H  
ATOM   3300  CA  ARG B  54      25.364  -8.537 -20.311  1.00 97.70           C  
ATOM   3301  HA  ARG B  54      26.422  -8.670 -20.081  1.00 97.70           H  
ATOM   3302  C   ARG B  54      25.231  -7.089 -20.781  1.00 97.70           C  
ATOM   3303  CB  ARG B  54      24.955  -9.497 -21.437  1.00 97.70           C  
ATOM   3304  HB2 ARG B  54      23.869  -9.580 -21.483  1.00 97.70           H  
ATOM   3305  HB3 ARG B  54      25.306  -9.091 -22.386  1.00 97.70           H  
ATOM   3306  O   ARG B  54      26.229  -6.481 -21.173  1.00 97.70           O  
ATOM   3307  CG  ARG B  54      25.587 -10.879 -21.248  1.00 97.70           C  
ATOM   3308  HG2 ARG B  54      25.231 -11.335 -20.324  1.00 97.70           H  
ATOM   3309  HG3 ARG B  54      26.667 -10.757 -21.176  1.00 97.70           H  
ATOM   3310  CD  ARG B  54      25.289 -11.804 -22.434  1.00 97.70           C  
ATOM   3311  HD2 ARG B  54      25.458 -11.260 -23.363  1.00 97.70           H  
ATOM   3312  HD3 ARG B  54      25.996 -12.632 -22.385  1.00 97.70           H  
ATOM   3313  NE  ARG B  54      23.916 -12.349 -22.411  1.00 97.70           N  
ATOM   3314  HE  ARG B  54      23.262 -11.967 -21.743  1.00 97.70           H  
ATOM   3315  NH1 ARG B  54      24.221 -13.883 -24.089  1.00 97.70           N  
ATOM   3316 HH11 ARG B  54      25.144 -13.502 -24.243  1.00 97.70           H  
ATOM   3317 HH12 ARG B  54      23.832 -14.600 -24.684  1.00 97.70           H  
ATOM   3318  NH2 ARG B  54      22.269 -13.801 -23.055  1.00 97.70           N  
ATOM   3319 HH21 ARG B  54      21.897 -14.492 -23.691  1.00 97.70           H  
ATOM   3320 HH22 ARG B  54      21.557 -13.244 -22.603  1.00 97.70           H  
ATOM   3321  CZ  ARG B  54      23.470 -13.332 -23.175  1.00 97.70           C  
ATOM   3322  N   LEU B  55      24.026  -6.525 -20.723  1.00 98.33           N  
ATOM   3323  H   LEU B  55      23.245  -7.096 -20.435  1.00 98.33           H  
ATOM   3324  CA  LEU B  55      23.762  -5.128 -21.073  1.00 98.33           C  
ATOM   3325  HA  LEU B  55      24.101  -4.956 -22.094  1.00 98.33           H  
ATOM   3326  C   LEU B  55      24.545  -4.168 -20.162  1.00 98.33           C  
ATOM   3327  CB  LEU B  55      22.236  -4.912 -21.031  1.00 98.33           C  
ATOM   3328  HB2 LEU B  55      21.785  -5.676 -21.665  1.00 98.33           H  
ATOM   3329  HB3 LEU B  55      21.854  -5.064 -20.021  1.00 98.33           H  
ATOM   3330  O   LEU B  55      25.188  -3.235 -20.643  1.00 98.33           O  
ATOM   3331  CG  LEU B  55      21.800  -3.528 -21.546  1.00 98.33           C  
ATOM   3332  HG  LEU B  55      22.528  -3.188 -22.282  1.00 98.33           H  
ATOM   3333  CD1 LEU B  55      20.460  -3.590 -22.269  1.00 98.33           C  
ATOM   3334 HD11 LEU B  55      20.315  -2.672 -22.838  1.00 98.33           H  
ATOM   3335 HD12 LEU B  55      19.642  -3.691 -21.556  1.00 98.33           H  
ATOM   3336 HD13 LEU B  55      20.437  -4.420 -22.976  1.00 98.33           H  
ATOM   3337  CD2 LEU B  55      21.685  -2.491 -20.425  1.00 98.33           C  
ATOM   3338 HD21 LEU B  55      22.657  -2.312 -19.964  1.00 98.33           H  
ATOM   3339 HD22 LEU B  55      20.976  -2.830 -19.669  1.00 98.33           H  
ATOM   3340 HD23 LEU B  55      21.334  -1.549 -20.847  1.00 98.33           H  
ATOM   3341  N   LEU B  56      24.553  -4.438 -18.856  1.00 98.29           N  
ATOM   3342  H   LEU B  56      23.993  -5.215 -18.536  1.00 98.29           H  
ATOM   3343  CA  LEU B  56      25.260  -3.634 -17.858  1.00 98.29           C  
ATOM   3344  HA  LEU B  56      25.036  -2.580 -18.024  1.00 98.29           H  
ATOM   3345  C   LEU B  56      26.783  -3.780 -17.946  1.00 98.29           C  
ATOM   3346  CB  LEU B  56      24.772  -4.051 -16.464  1.00 98.29           C  
ATOM   3347  HB2 LEU B  56      24.916  -5.126 -16.357  1.00 98.29           H  
ATOM   3348  HB3 LEU B  56      25.394  -3.558 -15.716  1.00 98.29           H  
ATOM   3349  O   LEU B  56      27.498  -2.783 -17.932  1.00 98.29           O  
ATOM   3350  CG  LEU B  56      23.302  -3.713 -16.174  1.00 98.29           C  
ATOM   3351  HG  LEU B  56      22.651  -4.059 -16.977  1.00 98.29           H  
ATOM   3352  CD1 LEU B  56      22.908  -4.409 -14.876  1.00 98.29           C  
ATOM   3353 HD11 LEU B  56      21.901  -4.111 -14.585  1.00 98.29           H  
ATOM   3354 HD12 LEU B  56      23.632  -4.144 -14.106  1.00 98.29           H  
ATOM   3355 HD13 LEU B  56      22.928  -5.488 -15.029  1.00 98.29           H  
ATOM   3356  CD2 LEU B  56      23.083  -2.213 -16.019  1.00 98.29           C  
ATOM   3357 HD21 LEU B  56      23.341  -1.714 -16.953  1.00 98.29           H  
ATOM   3358 HD22 LEU B  56      22.029  -2.016 -15.824  1.00 98.29           H  
ATOM   3359 HD23 LEU B  56      23.700  -1.807 -15.217  1.00 98.29           H  
ATOM   3360  N   GLU B  57      27.287  -5.009 -18.065  1.00 97.01           N  
ATOM   3361  H   GLU B  57      26.645  -5.788 -18.049  1.00 97.01           H  
ATOM   3362  CA  GLU B  57      28.720  -5.311 -18.151  1.00 97.01           C  
ATOM   3363  HA  GLU B  57      29.229  -4.872 -17.293  1.00 97.01           H  
ATOM   3364  C   GLU B  57      29.349  -4.713 -19.416  1.00 97.01           C  
ATOM   3365  CB  GLU B  57      28.897  -6.836 -18.097  1.00 97.01           C  
ATOM   3366  HB2 GLU B  57      28.360  -7.283 -18.934  1.00 97.01           H  
ATOM   3367  HB3 GLU B  57      28.454  -7.200 -17.170  1.00 97.01           H  
ATOM   3368  O   GLU B  57      30.438  -4.145 -19.357  1.00 97.01           O  
ATOM   3369  CG  GLU B  57      30.364  -7.289 -18.142  1.00 97.01           C  
ATOM   3370  HG2 GLU B  57      30.918  -6.755 -17.370  1.00 97.01           H  
ATOM   3371  HG3 GLU B  57      30.794  -7.033 -19.111  1.00 97.01           H  
ATOM   3372  CD  GLU B  57      30.489  -8.805 -17.921  1.00 97.01           C  
ATOM   3373  OE1 GLU B  57      31.361  -9.217 -17.125  1.00 97.01           O  
ATOM   3374  OE2 GLU B  57      29.685  -9.572 -18.503  1.00 97.01           O  
ATOM   3375  N   SER B  58      28.638  -4.758 -20.546  1.00 97.56           N  
ATOM   3376  H   SER B  58      27.750  -5.240 -20.533  1.00 97.56           H  
ATOM   3377  CA  SER B  58      29.057  -4.076 -21.780  1.00 97.56           C  
ATOM   3378  HA  SER B  58      30.111  -4.294 -21.949  1.00 97.56           H  
ATOM   3379  C   SER B  58      28.932  -2.548 -21.705  1.00 97.56           C  
ATOM   3380  CB  SER B  58      28.274  -4.608 -22.983  1.00 97.56           C  
ATOM   3381  HB2 SER B  58      28.473  -5.674 -23.099  1.00 97.56           H  
ATOM   3382  HB3 SER B  58      28.607  -4.092 -23.883  1.00 97.56           H  
ATOM   3383  O   SER B  58      29.476  -1.844 -22.556  1.00 97.56           O  
ATOM   3384  OG  SER B  58      26.884  -4.410 -22.822  1.00 97.56           O  
ATOM   3385  HG  SER B  58      26.565  -5.086 -22.219  1.00 97.56           H  
ATOM   3386  N   GLY B  59      28.239  -2.025 -20.689  1.00 97.80           N  
ATOM   3387  H   GLY B  59      27.861  -2.651 -19.993  1.00 97.80           H  
ATOM   3388  CA  GLY B  59      27.988  -0.601 -20.518  1.00 97.80           C  
ATOM   3389  HA2 GLY B  59      28.945  -0.079 -20.484  1.00 97.80           H  
ATOM   3390  HA3 GLY B  59      27.468  -0.455 -19.572  1.00 97.80           H  
ATOM   3391  C   GLY B  59      27.128  -0.014 -21.637  1.00 97.80           C  
ATOM   3392  O   GLY B  59      27.410   1.103 -22.076  1.00 97.80           O  
ATOM   3393  N   THR B  60      26.136  -0.777 -22.103  1.00 98.17           N  
ATOM   3394  H   THR B  60      25.975  -1.665 -21.650  1.00 98.17           H  
ATOM   3395  CA  THR B  60      25.222  -0.407 -23.192  1.00 98.17           C  
ATOM   3396  HA  THR B  60      25.795   0.088 -23.976  1.00 98.17           H  
ATOM   3397  C   THR B  60      24.142   0.569 -22.701  1.00 98.17           C  
ATOM   3398  CB  THR B  60      24.608  -1.680 -23.799  1.00 98.17           C  
ATOM   3399  HB  THR B  60      24.149  -2.257 -22.996  1.00 98.17           H  
ATOM   3400  O   THR B  60      23.582   0.382 -21.618  1.00 98.17           O  
ATOM   3401  CG2 THR B  60      23.572  -1.421 -24.893  1.00 98.17           C  
ATOM   3402 HG21 THR B  60      22.691  -0.939 -24.470  1.00 98.17           H  
ATOM   3403 HG22 THR B  60      23.996  -0.785 -25.670  1.00 98.17           H  
ATOM   3404 HG23 THR B  60      23.263  -2.369 -25.334  1.00 98.17           H  
ATOM   3405  OG1 THR B  60      25.614  -2.473 -24.390  1.00 98.17           O  
ATOM   3406  HG1 THR B  60      26.000  -3.039 -23.717  1.00 98.17           H  
ATOM   3407  N   ASP B  61      23.866   1.602 -23.506  1.00 98.12           N  
ATOM   3408  H   ASP B  61      24.359   1.658 -24.386  1.00 98.12           H  
ATOM   3409  CA  ASP B  61      22.730   2.532 -23.375  1.00 98.12           C  
ATOM   3410  HA  ASP B  61      22.425   2.607 -22.331  1.00 98.12           H  
ATOM   3411  C   ASP B  61      21.551   1.972 -24.191  1.00 98.12           C  
ATOM   3412  CB  ASP B  61      23.166   3.943 -23.847  1.00 98.12           C  
ATOM   3413  HB2 ASP B  61      23.971   4.289 -23.199  1.00 98.12           H  
ATOM   3414  HB3 ASP B  61      23.569   3.862 -24.856  1.00 98.12           H  
ATOM   3415  O   ASP B  61      21.674   1.761 -25.399  1.00 98.12           O  
ATOM   3416  CG  ASP B  61      22.058   5.018 -23.857  1.00 98.12           C  
ATOM   3417  OD1 ASP B  61      20.920   4.692 -23.457  1.00 98.12           O  
ATOM   3418  OD2 ASP B  61      22.344   6.154 -24.326  1.00 98.12           O  
ATOM   3419  N   ALA B  62      20.438   1.677 -23.519  1.00 98.02           N  
ATOM   3420  H   ALA B  62      20.399   1.937 -22.544  1.00 98.02           H  
ATOM   3421  CA  ALA B  62      19.236   1.076 -24.093  1.00 98.02           C  
ATOM   3422  HA  ALA B  62      19.513   0.557 -25.011  1.00 98.02           H  
ATOM   3423  C   ALA B  62      18.158   2.107 -24.478  1.00 98.02           C  
ATOM   3424  CB  ALA B  62      18.700   0.037 -23.105  1.00 98.02           C  
ATOM   3425  HB1 ALA B  62      18.307   0.542 -22.222  1.00 98.02           H  
ATOM   3426  HB2 ALA B  62      17.897  -0.531 -23.575  1.00 98.02           H  
ATOM   3427  HB3 ALA B  62      19.500  -0.641 -22.807  1.00 98.02           H  
ATOM   3428  O   ALA B  62      17.055   1.724 -24.881  1.00 98.02           O  
ATOM   3429  N   VAL B  63      18.443   3.407 -24.350  1.00 97.09           N  
ATOM   3430  H   VAL B  63      19.357   3.680 -24.017  1.00 97.09           H  
ATOM   3431  CA  VAL B  63      17.545   4.470 -24.807  1.00 97.09           C  
ATOM   3432  HA  VAL B  63      16.543   4.248 -24.441  1.00 97.09           H  
ATOM   3433  C   VAL B  63      17.493   4.476 -26.337  1.00 97.09           C  
ATOM   3434  CB  VAL B  63      17.958   5.838 -24.230  1.00 97.09           C  
ATOM   3435  HB  VAL B  63      18.993   6.054 -24.497  1.00 97.09           H  
ATOM   3436  O   VAL B  63      18.511   4.450 -27.028  1.00 97.09           O  
ATOM   3437  CG1 VAL B  63      17.093   6.980 -24.777  1.00 97.09           C  
ATOM   3438 HG11 VAL B  63      16.041   6.782 -24.573  1.00 97.09           H  
ATOM   3439 HG12 VAL B  63      17.251   7.090 -25.850  1.00 97.09           H  
ATOM   3440 HG13 VAL B  63      17.380   7.917 -24.298  1.00 97.09           H  
ATOM   3441  CG2 VAL B  63      17.812   5.838 -22.700  1.00 97.09           C  
ATOM   3442 HG21 VAL B  63      18.053   6.824 -22.304  1.00 97.09           H  
ATOM   3443 HG22 VAL B  63      18.507   5.121 -22.264  1.00 97.09           H  
ATOM   3444 HG23 VAL B  63      16.794   5.573 -22.415  1.00 97.09           H  
ATOM   3445  N   SER B  64      16.282   4.529 -26.887  1.00 95.58           N  
ATOM   3446  H   SER B  64      15.484   4.607 -26.272  1.00 95.58           H  
ATOM   3447  CA  SER B  64      16.019   4.506 -28.327  1.00 95.58           C  
ATOM   3448  HA  SER B  64      16.927   4.789 -28.860  1.00 95.58           H  
ATOM   3449  C   SER B  64      14.939   5.522 -28.715  1.00 95.58           C  
ATOM   3450  CB  SER B  64      15.663   3.077 -28.754  1.00 95.58           C  
ATOM   3451  HB2 SER B  64      16.446   2.395 -28.422  1.00 95.58           H  
ATOM   3452  HB3 SER B  64      15.598   3.024 -29.841  1.00 95.58           H  
ATOM   3453  O   SER B  64      14.448   6.281 -27.877  1.00 95.58           O  
ATOM   3454  OG  SER B  64      14.431   2.679 -28.201  1.00 95.58           O  
ATOM   3455  HG  SER B  64      14.521   2.674 -27.245  1.00 95.58           H  
ATOM   3456  N   GLY B  65      14.605   5.593 -30.006  1.00 93.84           N  
ATOM   3457  H   GLY B  65      14.970   4.882 -30.624  1.00 93.84           H  
ATOM   3458  CA  GLY B  65      13.474   6.393 -30.480  1.00 93.84           C  
ATOM   3459  HA2 GLY B  65      13.554   7.405 -30.084  1.00 93.84           H  
ATOM   3460  HA3 GLY B  65      13.489   6.446 -31.569  1.00 93.84           H  
ATOM   3461  C   GLY B  65      12.127   5.806 -30.049  1.00 93.84           C  
ATOM   3462  O   GLY B  65      12.041   4.650 -29.644  1.00 93.84           O  
ATOM   3463  N   PHE B  66      11.064   6.603 -30.150  1.00 94.55           N  
ATOM   3464  H   PHE B  66      11.191   7.565 -30.430  1.00 94.55           H  
ATOM   3465  CA  PHE B  66       9.714   6.140 -29.818  1.00 94.55           C  
ATOM   3466  HA  PHE B  66       9.747   5.782 -28.789  1.00 94.55           H  
ATOM   3467  C   PHE B  66       9.252   4.963 -30.705  1.00 94.55           C  
ATOM   3468  CB  PHE B  66       8.721   7.310 -29.886  1.00 94.55           C  
ATOM   3469  HB2 PHE B  66       8.885   7.863 -30.811  1.00 94.55           H  
ATOM   3470  HB3 PHE B  66       7.716   6.892 -29.937  1.00 94.55           H  
ATOM   3471  O   PHE B  66       9.597   4.921 -31.891  1.00 94.55           O  
ATOM   3472  CG  PHE B  66       8.739   8.284 -28.718  1.00 94.55           C  
ATOM   3473  CD1 PHE B  66       9.729   8.237 -27.712  1.00 94.55           C  
ATOM   3474  HD1 PHE B  66      10.548   7.535 -27.766  1.00 94.55           H  
ATOM   3475  CD2 PHE B  66       7.708   9.237 -28.617  1.00 94.55           C  
ATOM   3476  HD2 PHE B  66       6.938   9.283 -29.372  1.00 94.55           H  
ATOM   3477  CE1 PHE B  66       9.678   9.110 -26.615  1.00 94.55           C  
ATOM   3478  HE1 PHE B  66      10.422   9.057 -25.834  1.00 94.55           H  
ATOM   3479  CE2 PHE B  66       7.670  10.123 -27.526  1.00 94.55           C  
ATOM   3480  HE2 PHE B  66       6.877  10.850 -27.436  1.00 94.55           H  
ATOM   3481  CZ  PHE B  66       8.654  10.063 -26.531  1.00 94.55           C  
ATOM   3482  HZ  PHE B  66       8.630  10.760 -25.706  1.00 94.55           H  
ATOM   3483  N   PRO B  67       8.433   4.036 -30.166  1.00 93.57           N  
ATOM   3484  CA  PRO B  67       7.819   2.964 -30.943  1.00 93.57           C  
ATOM   3485  HA  PRO B  67       8.606   2.342 -31.369  1.00 93.57           H  
ATOM   3486  C   PRO B  67       6.932   3.530 -32.055  1.00 93.57           C  
ATOM   3487  CB  PRO B  67       6.988   2.135 -29.956  1.00 93.57           C  
ATOM   3488  HB2 PRO B  67       7.078   1.067 -30.151  1.00 93.57           H  
ATOM   3489  HB3 PRO B  67       5.943   2.442 -29.999  1.00 93.57           H  
ATOM   3490  O   PRO B  67       6.193   4.491 -31.847  1.00 93.57           O  
ATOM   3491  CG  PRO B  67       7.553   2.506 -28.589  1.00 93.57           C  
ATOM   3492  HG2 PRO B  67       6.807   2.437 -27.797  1.00 93.57           H  
ATOM   3493  HG3 PRO B  67       8.413   1.875 -28.367  1.00 93.57           H  
ATOM   3494  CD  PRO B  67       8.011   3.943 -28.780  1.00 93.57           C  
ATOM   3495  HD2 PRO B  67       8.826   4.146 -28.086  1.00 93.57           H  
ATOM   3496  HD3 PRO B  67       7.178   4.625 -28.607  1.00 93.57           H  
ATOM   3497  N   THR B  68       6.969   2.908 -33.231  1.00 92.27           N  
ATOM   3498  H   THR B  68       7.540   2.079 -33.316  1.00 92.27           H  
ATOM   3499  CA  THR B  68       6.201   3.351 -34.414  1.00 92.27           C  
ATOM   3500  HA  THR B  68       5.839   4.365 -34.247  1.00 92.27           H  
ATOM   3501  C   THR B  68       4.953   2.506 -34.675  1.00 92.27           C  
ATOM   3502  CB  THR B  68       7.089   3.395 -35.665  1.00 92.27           C  
ATOM   3503  HB  THR B  68       6.473   3.630 -36.533  1.00 92.27           H  
ATOM   3504  O   THR B  68       4.128   2.845 -35.517  1.00 92.27           O  
ATOM   3505  CG2 THR B  68       8.189   4.451 -35.546  1.00 92.27           C  
ATOM   3506 HG21 THR B  68       8.778   4.469 -36.463  1.00 92.27           H  
ATOM   3507 HG22 THR B  68       7.734   5.432 -35.403  1.00 92.27           H  
ATOM   3508 HG23 THR B  68       8.841   4.241 -34.698  1.00 92.27           H  
ATOM   3509  OG1 THR B  68       7.734   2.160 -35.876  1.00 92.27           O  
ATOM   3510  HG1 THR B  68       8.526   2.157 -35.334  1.00 92.27           H  
ATOM   3511  N   ASP B  69       4.779   1.422 -33.926  1.00 91.74           N  
ATOM   3512  H   ASP B  69       5.471   1.199 -33.225  1.00 91.74           H  
ATOM   3513  CA  ASP B  69       3.741   0.403 -34.081  1.00 91.74           C  
ATOM   3514  HA  ASP B  69       3.271   0.525 -35.057  1.00 91.74           H  
ATOM   3515  C   ASP B  69       2.613   0.505 -33.036  1.00 91.74           C  
ATOM   3516  CB  ASP B  69       4.425  -0.974 -34.071  1.00 91.74           C  
ATOM   3517  HB2 ASP B  69       5.137  -1.014 -34.895  1.00 91.74           H  
ATOM   3518  HB3 ASP B  69       3.671  -1.741 -34.253  1.00 91.74           H  
ATOM   3519  O   ASP B  69       1.691  -0.307 -33.033  1.00 91.74           O  
ATOM   3520  CG  ASP B  69       5.170  -1.301 -32.766  1.00 91.74           C  
ATOM   3521  OD1 ASP B  69       5.452  -0.364 -31.974  1.00 91.74           O  
ATOM   3522  OD2 ASP B  69       5.477  -2.495 -32.584  1.00 91.74           O  
ATOM   3523  N   ARG B  70       2.643   1.530 -32.171  1.00 92.01           N  
ATOM   3524  H   ARG B  70       3.469   2.111 -32.203  1.00 92.01           H  
ATOM   3525  CA  ARG B  70       1.647   1.762 -31.102  1.00 92.01           C  
ATOM   3526  HA  ARG B  70       1.116   0.827 -30.921  1.00 92.01           H  
ATOM   3527  C   ARG B  70       0.552   2.769 -31.457  1.00 92.01           C  
ATOM   3528  CB  ARG B  70       2.360   2.149 -29.800  1.00 92.01           C  
ATOM   3529  HB2 ARG B  70       1.617   2.321 -29.021  1.00 92.01           H  
ATOM   3530  HB3 ARG B  70       2.926   3.068 -29.950  1.00 92.01           H  
ATOM   3531  O   ARG B  70      -0.257   3.125 -30.606  1.00 92.01           O  
ATOM   3532  CG  ARG B  70       3.299   1.033 -29.338  1.00 92.01           C  
ATOM   3533  HG2 ARG B  70       4.113   0.914 -30.052  1.00 92.01           H  
ATOM   3534  HG3 ARG B  70       2.751   0.094 -29.263  1.00 92.01           H  
ATOM   3535  CD  ARG B  70       3.873   1.392 -27.977  1.00 92.01           C  
ATOM   3536  HD2 ARG B  70       3.065   1.405 -27.245  1.00 92.01           H  
ATOM   3537  HD3 ARG B  70       4.316   2.387 -28.025  1.00 92.01           H  
ATOM   3538  NE  ARG B  70       4.902   0.420 -27.582  1.00 92.01           N  
ATOM   3539  HE  ARG B  70       5.250  -0.209 -28.292  1.00 92.01           H  
ATOM   3540  NH1 ARG B  70       5.100   1.191 -25.458  1.00 92.01           N  
ATOM   3541 HH11 ARG B  70       4.346   1.856 -25.554  1.00 92.01           H  
ATOM   3542 HH12 ARG B  70       5.472   1.060 -24.528  1.00 92.01           H  
ATOM   3543  NH2 ARG B  70       6.429  -0.451 -26.131  1.00 92.01           N  
ATOM   3544 HH21 ARG B  70       6.845  -1.049 -26.831  1.00 92.01           H  
ATOM   3545 HH22 ARG B  70       6.866  -0.390 -25.222  1.00 92.01           H  
ATOM   3546  CZ  ARG B  70       5.470   0.384 -26.398  1.00 92.01           C  
ATOM   3547  N   GLY B  71       0.537   3.257 -32.698  1.00 91.23           N  
ATOM   3548  H   GLY B  71       1.218   2.895 -33.350  1.00 91.23           H  
ATOM   3549  CA  GLY B  71      -0.423   4.269 -33.157  1.00 91.23           C  
ATOM   3550  HA2 GLY B  71      -1.430   3.972 -32.863  1.00 91.23           H  
ATOM   3551  HA3 GLY B  71      -0.382   4.323 -34.245  1.00 91.23           H  
ATOM   3552  C   GLY B  71      -0.166   5.678 -32.612  1.00 91.23           C  
ATOM   3553  O   GLY B  71      -1.065   6.514 -32.638  1.00 91.23           O  
ATOM   3554  N   TRP B  72       1.037   5.949 -32.101  1.00 89.82           N  
ATOM   3555  H   TRP B  72       1.747   5.231 -32.118  1.00 89.82           H  
ATOM   3556  CA  TRP B  72       1.433   7.285 -31.657  1.00 89.82           C  
ATOM   3557  HA  TRP B  72       0.620   7.730 -31.084  1.00 89.82           H  
ATOM   3558  C   TRP B  72       1.710   8.173 -32.870  1.00 89.82           C  
ATOM   3559  CB  TRP B  72       2.674   7.192 -30.762  1.00 89.82           C  
ATOM   3560  HB2 TRP B  72       2.971   8.204 -30.486  1.00 89.82           H  
ATOM   3561  HB3 TRP B  72       3.490   6.761 -31.341  1.00 89.82           H  
ATOM   3562  O   TRP B  72       2.402   7.752 -33.796  1.00 89.82           O  
ATOM   3563  CG  TRP B  72       2.541   6.397 -29.498  1.00 89.82           C  
ATOM   3564  CD1 TRP B  72       1.439   5.736 -29.065  1.00 89.82           C  
ATOM   3565  HD1 TRP B  72       0.493   5.673 -29.582  1.00 89.82           H  
ATOM   3566  CD2 TRP B  72       3.558   6.189 -28.473  1.00 89.82           C  
ATOM   3567  CE2 TRP B  72       2.973   5.428 -27.423  1.00 89.82           C  
ATOM   3568  CE3 TRP B  72       4.902   6.592 -28.302  1.00 89.82           C  
ATOM   3569  HE3 TRP B  72       5.383   7.158 -29.087  1.00 89.82           H  
ATOM   3570  NE1 TRP B  72       1.701   5.141 -27.854  1.00 89.82           N  
ATOM   3571  HE1 TRP B  72       1.028   4.578 -27.354  1.00 89.82           H  
ATOM   3572  CH2 TRP B  72       4.981   5.568 -26.088  1.00 89.82           C  
ATOM   3573  HH2 TRP B  72       5.496   5.372 -25.159  1.00 89.82           H  
ATOM   3574  CZ2 TRP B  72       3.656   5.144 -26.243  1.00 89.82           C  
ATOM   3575  HZ2 TRP B  72       3.132   4.653 -25.436  1.00 89.82           H  
ATOM   3576  CZ3 TRP B  72       5.610   6.281 -27.124  1.00 89.82           C  
ATOM   3577  HZ3 TRP B  72       6.630   6.615 -27.003  1.00 89.82           H  
ATOM   3578  N   ASP B  73       1.230   9.415 -32.852  1.00 88.55           N  
ATOM   3579  H   ASP B  73       0.640   9.712 -32.087  1.00 88.55           H  
ATOM   3580  CA  ASP B  73       1.556  10.403 -33.885  1.00 88.55           C  
ATOM   3581  HA  ASP B  73       1.601   9.898 -34.850  1.00 88.55           H  
ATOM   3582  C   ASP B  73       2.946  11.009 -33.632  1.00 88.55           C  
ATOM   3583  CB  ASP B  73       0.441  11.454 -33.991  1.00 88.55           C  
ATOM   3584  HB2 ASP B  73       0.397  12.036 -33.070  1.00 88.55           H  
ATOM   3585  HB3 ASP B  73      -0.512  10.940 -34.113  1.00 88.55           H  
ATOM   3586  O   ASP B  73       3.087  12.165 -33.242  1.00 88.55           O  
ATOM   3587  CG  ASP B  73       0.639  12.397 -35.186  1.00 88.55           C  
ATOM   3588  OD1 ASP B  73       1.664  12.290 -35.897  1.00 88.55           O  
ATOM   3589  OD2 ASP B  73      -0.254  13.243 -35.412  1.00 88.55           O  
ATOM   3590  N   VAL B  74       3.990  10.190 -33.791  1.00 88.73           N  
ATOM   3591  H   VAL B  74       3.789   9.239 -34.065  1.00 88.73           H  
ATOM   3592  CA  VAL B  74       5.375  10.560 -33.452  1.00 88.73           C  
ATOM   3593  HA  VAL B  74       5.396  10.837 -32.398  1.00 88.73           H  
ATOM   3594  C   VAL B  74       5.852  11.792 -34.241  1.00 88.73           C  
ATOM   3595  CB  VAL B  74       6.338   9.364 -33.653  1.00 88.73           C  
ATOM   3596  HB  VAL B  74       6.437   9.162 -34.719  1.00 88.73           H  
ATOM   3597  O   VAL B  74       6.661  12.558 -33.722  1.00 88.73           O  
ATOM   3598  CG1 VAL B  74       7.733   9.650 -33.078  1.00 88.73           C  
ATOM   3599 HG11 VAL B  74       7.657   9.917 -32.024  1.00 88.73           H  
ATOM   3600 HG12 VAL B  74       8.197  10.471 -33.626  1.00 88.73           H  
ATOM   3601 HG13 VAL B  74       8.369   8.772 -33.187  1.00 88.73           H  
ATOM   3602  CG2 VAL B  74       5.839   8.082 -32.967  1.00 88.73           C  
ATOM   3603 HG21 VAL B  74       6.587   7.293 -33.045  1.00 88.73           H  
ATOM   3604 HG22 VAL B  74       4.934   7.718 -33.455  1.00 88.73           H  
ATOM   3605 HG23 VAL B  74       5.632   8.273 -31.914  1.00 88.73           H  
ATOM   3606  N   GLU B  75       5.337  12.025 -35.456  1.00 84.16           N  
ATOM   3607  H   GLU B  75       4.582  11.437 -35.782  1.00 84.16           H  
ATOM   3608  CA  GLU B  75       5.710  13.183 -36.283  1.00 84.16           C  
ATOM   3609  HA  GLU B  75       6.797  13.268 -36.297  1.00 84.16           H  
ATOM   3610  C   GLU B  75       5.188  14.509 -35.716  1.00 84.16           C  
ATOM   3611  CB  GLU B  75       5.228  13.020 -37.738  1.00 84.16           C  
ATOM   3612  HB2 GLU B  75       4.162  12.794 -37.749  1.00 84.16           H  
ATOM   3613  HB3 GLU B  75       5.382  13.974 -38.243  1.00 84.16           H  
ATOM   3614  O   GLU B  75       5.942  15.482 -35.666  1.00 84.16           O  
ATOM   3615  CG  GLU B  75       5.998  11.941 -38.519  1.00 84.16           C  
ATOM   3616  HG2 GLU B  75       7.062  12.068 -38.318  1.00 84.16           H  
ATOM   3617  HG3 GLU B  75       5.705  10.959 -38.147  1.00 84.16           H  
ATOM   3618  CD  GLU B  75       5.776  12.002 -40.045  1.00 84.16           C  
ATOM   3619  OE1 GLU B  75       6.598  11.388 -40.767  1.00 84.16           O  
ATOM   3620  OE2 GLU B  75       4.817  12.662 -40.506  1.00 84.16           O  
ATOM   3621  N   ASN B  76       3.932  14.558 -35.255  1.00 85.15           N  
ATOM   3622  H   ASN B  76       3.349  13.737 -35.337  1.00 85.15           H  
ATOM   3623  CA  ASN B  76       3.338  15.793 -34.726  1.00 85.15           C  
ATOM   3624  HA  ASN B  76       3.856  16.646 -35.165  1.00 85.15           H  
ATOM   3625  C   ASN B  76       3.483  15.948 -33.207  1.00 85.15           C  
ATOM   3626  CB  ASN B  76       1.872  15.887 -35.155  1.00 85.15           C  
ATOM   3627  HB2 ASN B  76       1.325  15.041 -34.737  1.00 85.15           H  
ATOM   3628  HB3 ASN B  76       1.432  16.799 -34.752  1.00 85.15           H  
ATOM   3629  O   ASN B  76       3.263  17.041 -32.680  1.00 85.15           O  
ATOM   3630  CG  ASN B  76       1.713  15.929 -36.661  1.00 85.15           C  
ATOM   3631  ND2 ASN B  76       0.866  15.097 -37.210  1.00 85.15           N  
ATOM   3632 HD21 ASN B  76       0.480  14.372 -36.623  1.00 85.15           H  
ATOM   3633 HD22 ASN B  76       0.938  14.969 -38.209  1.00 85.15           H  
ATOM   3634  OD1 ASN B  76       2.329  16.724 -37.356  1.00 85.15           O  
ATOM   3635  N   LEU B  77       3.875  14.885 -32.498  1.00 87.61           N  
ATOM   3636  H   LEU B  77       3.922  13.993 -32.968  1.00 87.61           H  
ATOM   3637  CA  LEU B  77       4.089  14.926 -31.052  1.00 87.61           C  
ATOM   3638  HA  LEU B  77       3.215  15.389 -30.594  1.00 87.61           H  
ATOM   3639  C   LEU B  77       5.316  15.769 -30.671  1.00 87.61           C  
ATOM   3640  CB  LEU B  77       4.229  13.487 -30.534  1.00 87.61           C  
ATOM   3641  HB2 LEU B  77       5.209  13.113 -30.829  1.00 87.61           H  
ATOM   3642  HB3 LEU B  77       3.473  12.854 -30.999  1.00 87.61           H  
ATOM   3643  O   LEU B  77       5.379  16.272 -29.551  1.00 87.61           O  
ATOM   3644  CG  LEU B  77       4.038  13.359 -29.015  1.00 87.61           C  
ATOM   3645  HG  LEU B  77       4.511  14.192 -28.494  1.00 87.61           H  
ATOM   3646  CD1 LEU B  77       2.555  13.311 -28.641  1.00 87.61           C  
ATOM   3647 HD11 LEU B  77       2.056  12.487 -29.152  1.00 87.61           H  
ATOM   3648 HD12 LEU B  77       2.074  14.249 -28.918  1.00 87.61           H  
ATOM   3649 HD13 LEU B  77       2.451  13.185 -27.563  1.00 87.61           H  
ATOM   3650  CD2 LEU B  77       4.708  12.082 -28.529  1.00 87.61           C  
ATOM   3651 HD21 LEU B  77       5.734  12.057 -28.895  1.00 87.61           H  
ATOM   3652 HD22 LEU B  77       4.730  12.100 -27.439  1.00 87.61           H  
ATOM   3653 HD23 LEU B  77       4.170  11.207 -28.893  1.00 87.61           H  
ATOM   3654  N   PHE B  78       6.294  15.946 -31.568  1.00 81.55           N  
ATOM   3655  H   PHE B  78       6.186  15.549 -32.490  1.00 81.55           H  
ATOM   3656  CA  PHE B  78       7.442  16.808 -31.287  1.00 81.55           C  
ATOM   3657  HA  PHE B  78       7.780  16.586 -30.275  1.00 81.55           H  
ATOM   3658  C   PHE B  78       7.061  18.283 -31.362  1.00 81.55           C  
ATOM   3659  CB  PHE B  78       8.620  16.531 -32.218  1.00 81.55           C  
ATOM   3660  HB2 PHE B  78       8.860  15.468 -32.169  1.00 81.55           H  
ATOM   3661  HB3 PHE B  78       8.330  16.755 -33.244  1.00 81.55           H  
ATOM   3662  O   PHE B  78       6.555  18.768 -32.372  1.00 81.55           O  
ATOM   3663  CG  PHE B  78       9.876  17.303 -31.854  1.00 81.55           C  
ATOM   3664  CD1 PHE B  78      10.250  18.435 -32.601  1.00 81.55           C  
ATOM   3665  HD1 PHE B  78       9.631  18.758 -33.425  1.00 81.55           H  
ATOM   3666  CD2 PHE B  78      10.674  16.894 -30.769  1.00 81.55           C  
ATOM   3667  HD2 PHE B  78      10.373  16.050 -30.167  1.00 81.55           H  
ATOM   3668  CE1 PHE B  78      11.419  19.145 -32.275  1.00 81.55           C  
ATOM   3669  HE1 PHE B  78      11.698  20.015 -32.851  1.00 81.55           H  
ATOM   3670  CE2 PHE B  78      11.861  17.584 -30.466  1.00 81.55           C  
ATOM   3671  HE2 PHE B  78      12.495  17.244 -29.661  1.00 81.55           H  
ATOM   3672  CZ  PHE B  78      12.230  18.715 -31.211  1.00 81.55           C  
ATOM   3673  HZ  PHE B  78      13.134  19.252 -30.964  1.00 81.55           H  
ATOM   3674  N   GLY B  79       7.363  19.045 -30.319  1.00 75.84           N  
ATOM   3675  H   GLY B  79       7.702  18.609 -29.474  1.00 75.84           H  
ATOM   3676  CA  GLY B  79       7.278  20.496 -30.398  1.00 75.84           C  
ATOM   3677  HA2 GLY B  79       8.172  20.857 -30.907  1.00 75.84           H  
ATOM   3678  HA3 GLY B  79       6.411  20.785 -30.991  1.00 75.84           H  
ATOM   3679  C   GLY B  79       7.168  21.188 -29.048  1.00 75.84           C  
ATOM   3680  O   GLY B  79       7.110  20.535 -28.010  1.00 75.84           O  
ATOM   3681  N   PRO B  80       7.130  22.529 -29.062  1.00 68.28           N  
ATOM   3682  CA  PRO B  80       7.000  23.341 -27.856  1.00 68.28           C  
ATOM   3683  HA  PRO B  80       7.534  22.878 -27.026  1.00 68.28           H  
ATOM   3684  C   PRO B  80       5.539  23.559 -27.415  1.00 68.28           C  
ATOM   3685  CB  PRO B  80       7.689  24.655 -28.236  1.00 68.28           C  
ATOM   3686  HB2 PRO B  80       7.330  25.501 -27.650  1.00 68.28           H  
ATOM   3687  HB3 PRO B  80       8.767  24.546 -28.115  1.00 68.28           H  
ATOM   3688  O   PRO B  80       5.305  24.254 -26.430  1.00 68.28           O  
ATOM   3689  CG  PRO B  80       7.354  24.807 -29.721  1.00 68.28           C  
ATOM   3690  HG2 PRO B  80       6.356  25.231 -29.829  1.00 68.28           H  
ATOM   3691  HG3 PRO B  80       8.089  25.422 -30.241  1.00 68.28           H  
ATOM   3692  CD  PRO B  80       7.357  23.368 -30.232  1.00 68.28           C  
ATOM   3693  HD2 PRO B  80       6.574  23.229 -30.978  1.00 68.28           H  
ATOM   3694  HD3 PRO B  80       8.333  23.140 -30.662  1.00 68.28           H  
ATOM   3695  N   ALA B  81       4.554  23.057 -28.171  1.00 68.76           N  
ATOM   3696  H   ALA B  81       4.795  22.411 -28.909  1.00 68.76           H  
ATOM   3697  CA  ALA B  81       3.134  23.298 -27.922  1.00 68.76           C  
ATOM   3698  HA  ALA B  81       3.009  24.347 -27.654  1.00 68.76           H  
ATOM   3699  C   ALA B  81       2.582  22.460 -26.754  1.00 68.76           C  
ATOM   3700  CB  ALA B  81       2.357  23.047 -29.222  1.00 68.76           C  
ATOM   3701  HB1 ALA B  81       2.443  21.998 -29.508  1.00 68.76           H  
ATOM   3702  HB2 ALA B  81       2.751  23.673 -30.023  1.00 68.76           H  
ATOM   3703  HB3 ALA B  81       1.302  23.277 -29.076  1.00 68.76           H  
ATOM   3704  O   ALA B  81       3.134  21.427 -26.383  1.00 68.76           O  
ATOM   3705  N   VAL B  82       1.445  22.886 -26.199  1.00 71.52           N  
ATOM   3706  H   VAL B  82       1.005  23.710 -26.583  1.00 71.52           H  
ATOM   3707  CA  VAL B  82       0.661  22.059 -25.271  1.00 71.52           C  
ATOM   3708  HA  VAL B  82       1.287  21.792 -24.419  1.00 71.52           H  
ATOM   3709  C   VAL B  82       0.233  20.772 -25.979  1.00 71.52           C  
ATOM   3710  CB  VAL B  82      -0.572  22.830 -24.764  1.00 71.52           C  
ATOM   3711  HB  VAL B  82      -1.132  23.217 -25.615  1.00 71.52           H  
ATOM   3712  O   VAL B  82      -0.233  20.829 -27.112  1.00 71.52           O  
ATOM   3713  CG1 VAL B  82      -1.501  21.932 -23.945  1.00 71.52           C  
ATOM   3714 HG11 VAL B  82      -2.029  21.241 -24.602  1.00 71.52           H  
ATOM   3715 HG12 VAL B  82      -2.251  22.533 -23.430  1.00 71.52           H  
ATOM   3716 HG13 VAL B  82      -0.923  21.357 -23.222  1.00 71.52           H  
ATOM   3717  CG2 VAL B  82      -0.138  24.017 -23.894  1.00 71.52           C  
ATOM   3718 HG21 VAL B  82      -1.019  24.547 -23.532  1.00 71.52           H  
ATOM   3719 HG22 VAL B  82       0.442  23.660 -23.043  1.00 71.52           H  
ATOM   3720 HG23 VAL B  82       0.470  24.711 -24.475  1.00 71.52           H  
ATOM   3721  N   GLY B  83       0.382  19.627 -25.309  1.00 76.38           N  
ATOM   3722  H   GLY B  83       0.800  19.649 -24.389  1.00 76.38           H  
ATOM   3723  CA  GLY B  83       0.107  18.311 -25.896  1.00 76.38           C  
ATOM   3724  HA2 GLY B  83      -0.237  17.634 -25.114  1.00 76.38           H  
ATOM   3725  HA3 GLY B  83      -0.691  18.400 -26.633  1.00 76.38           H  
ATOM   3726  C   GLY B  83       1.311  17.676 -26.600  1.00 76.38           C  
ATOM   3727  O   GLY B  83       1.262  16.490 -26.917  1.00 76.38           O  
ATOM   3728  N   ASN B  84       2.401  18.426 -26.786  1.00 80.22           N  
ATOM   3729  H   ASN B  84       2.390  19.392 -26.492  1.00 80.22           H  
ATOM   3730  CA  ASN B  84       3.623  17.936 -27.413  1.00 80.22           C  
ATOM   3731  HA  ASN B  84       3.398  17.018 -27.956  1.00 80.22           H  
ATOM   3732  C   ASN B  84       4.684  17.580 -26.365  1.00 80.22           C  
ATOM   3733  CB  ASN B  84       4.135  18.961 -28.444  1.00 80.22           C  
ATOM   3734  HB2 ASN B  84       4.248  19.942 -27.981  1.00 80.22           H  
ATOM   3735  HB3 ASN B  84       5.126  18.653 -28.778  1.00 80.22           H  
ATOM   3736  O   ASN B  84       4.644  18.028 -25.218  1.00 80.22           O  
ATOM   3737  CG  ASN B  84       3.244  19.087 -29.670  1.00 80.22           C  
ATOM   3738  ND2 ASN B  84       3.789  19.474 -30.798  1.00 80.22           N  
ATOM   3739 HD21 ASN B  84       4.788  19.384 -30.911  1.00 80.22           H  
ATOM   3740 HD22 ASN B  84       3.207  19.242 -31.590  1.00 80.22           H  
ATOM   3741  OD1 ASN B  84       2.052  18.851 -29.657  1.00 80.22           O  
ATOM   3742  N   SER B  85       5.671  16.795 -26.787  1.00 80.38           N  
ATOM   3743  H   SER B  85       5.644  16.494 -27.751  1.00 80.38           H  
ATOM   3744  CA  SER B  85       6.908  16.577 -26.048  1.00 80.38           C  
ATOM   3745  HA  SER B  85       6.843  17.083 -25.085  1.00 80.38           H  
ATOM   3746  C   SER B  85       8.085  17.169 -26.817  1.00 80.38           C  
ATOM   3747  CB  SER B  85       7.124  15.091 -25.772  1.00 80.38           C  
ATOM   3748  HB2 SER B  85       7.361  14.571 -26.700  1.00 80.38           H  
ATOM   3749  HB3 SER B  85       6.223  14.659 -25.336  1.00 80.38           H  
ATOM   3750  O   SER B  85       8.191  17.033 -28.035  1.00 80.38           O  
ATOM   3751  OG  SER B  85       8.195  14.967 -24.859  1.00 80.38           O  
ATOM   3752  HG  SER B  85       7.818  14.894 -23.979  1.00 80.38           H  
ATOM   3753  N   TYR B  86       9.024  17.794 -26.110  1.00 77.77           N  
ATOM   3754  H   TYR B  86       8.905  17.886 -25.111  1.00 77.77           H  
ATOM   3755  CA  TYR B  86      10.288  18.228 -26.711  1.00 77.77           C  
ATOM   3756  HA  TYR B  86      10.089  18.574 -27.725  1.00 77.77           H  
ATOM   3757  C   TYR B  86      11.303  17.084 -26.837  1.00 77.77           C  
ATOM   3758  CB  TYR B  86      10.856  19.419 -25.935  1.00 77.77           C  
ATOM   3759  HB2 TYR B  86      11.773  19.755 -26.420  1.00 77.77           H  
ATOM   3760  HB3 TYR B  86      10.143  20.241 -26.001  1.00 77.77           H  
ATOM   3761  O   TYR B  86      12.429  17.311 -27.290  1.00 77.77           O  
ATOM   3762  CG  TYR B  86      11.156  19.134 -24.477  1.00 77.77           C  
ATOM   3763  CD1 TYR B  86      10.322  19.672 -23.482  1.00 77.77           C  
ATOM   3764  HD1 TYR B  86       9.472  20.284 -23.745  1.00 77.77           H  
ATOM   3765  CD2 TYR B  86      12.287  18.375 -24.106  1.00 77.77           C  
ATOM   3766  HD2 TYR B  86      12.955  17.987 -24.861  1.00 77.77           H  
ATOM   3767  CE1 TYR B  86      10.638  19.465 -22.128  1.00 77.77           C  
ATOM   3768  HE1 TYR B  86      10.070  19.951 -21.349  1.00 77.77           H  
ATOM   3769  CE2 TYR B  86      12.573  18.134 -22.747  1.00 77.77           C  
ATOM   3770  HE2 TYR B  86      13.438  17.554 -22.460  1.00 77.77           H  
ATOM   3771  OH  TYR B  86      12.023  18.516 -20.431  1.00 77.77           O  
ATOM   3772  HH  TYR B  86      12.865  18.078 -20.285  1.00 77.77           H  
ATOM   3773  CZ  TYR B  86      11.745  18.687 -21.751  1.00 77.77           C  
ATOM   3774  N   ARG B  87      10.949  15.854 -26.435  1.00 77.20           N  
ATOM   3775  H   ARG B  87      10.032  15.705 -26.039  1.00 77.20           H  
ATOM   3776  CA  ARG B  87      11.828  14.697 -26.584  1.00 77.20           C  
ATOM   3777  HA  ARG B  87      12.493  14.938 -27.414  1.00 77.20           H  
ATOM   3778  C   ARG B  87      11.093  13.442 -27.022  1.00 77.20           C  
ATOM   3779  CB  ARG B  87      12.633  14.479 -25.286  1.00 77.20           C  
ATOM   3780  HB2 ARG B  87      12.047  13.880 -24.589  1.00 77.20           H  
ATOM   3781  HB3 ARG B  87      12.840  15.436 -24.807  1.00 77.20           H  
ATOM   3782  O   ARG B  87      10.089  13.059 -26.444  1.00 77.20           O  
ATOM   3783  CG  ARG B  87      13.971  13.782 -25.561  1.00 77.20           C  
ATOM   3784  HG2 ARG B  87      14.445  13.530 -24.613  1.00 77.20           H  
ATOM   3785  HG3 ARG B  87      13.799  12.861 -26.118  1.00 77.20           H  
ATOM   3786  CD  ARG B  87      14.897  14.713 -26.350  1.00 77.20           C  
ATOM   3787  HD2 ARG B  87      14.379  15.188 -27.182  1.00 77.20           H  
ATOM   3788  HD3 ARG B  87      15.198  15.505 -25.665  1.00 77.20           H  
ATOM   3789  NE  ARG B  87      16.063  13.999 -26.893  1.00 77.20           N  
ATOM   3790  HE  ARG B  87      16.281  13.098 -26.492  1.00 77.20           H  
ATOM   3791  NH1 ARG B  87      16.796  15.686 -28.271  1.00 77.20           N  
ATOM   3792 HH11 ARG B  87      16.203  16.298 -27.730  1.00 77.20           H  
ATOM   3793 HH12 ARG B  87      17.539  16.088 -28.825  1.00 77.20           H  
ATOM   3794  NH2 ARG B  87      17.929  13.755 -28.151  1.00 77.20           N  
ATOM   3795 HH21 ARG B  87      18.057  12.853 -27.715  1.00 77.20           H  
ATOM   3796 HH22 ARG B  87      18.628  14.126 -28.779  1.00 77.20           H  
ATOM   3797  CZ  ARG B  87      16.914  14.484 -27.779  1.00 77.20           C  
ATOM   3798  N   LEU B  88      11.658  12.791 -28.039  1.00 83.44           N  
ATOM   3799  H   LEU B  88      12.485  13.196 -28.453  1.00 83.44           H  
ATOM   3800  CA  LEU B  88      11.127  11.571 -28.653  1.00 83.44           C  
ATOM   3801  HA  LEU B  88      10.187  11.309 -28.167  1.00 83.44           H  
ATOM   3802  C   LEU B  88      12.059  10.367 -28.447  1.00 83.44           C  
ATOM   3803  CB  LEU B  88      10.822  11.814 -30.137  1.00 83.44           C  
ATOM   3804  HB2 LEU B  88      10.415  10.887 -30.540  1.00 83.44           H  
ATOM   3805  HB3 LEU B  88      11.759  12.019 -30.656  1.00 83.44           H  
ATOM   3806  O   LEU B  88      12.241   9.550 -29.352  1.00 83.44           O  
ATOM   3807  CG  LEU B  88       9.827  12.938 -30.463  1.00 83.44           C  
ATOM   3808  HG  LEU B  88      10.238  13.892 -30.133  1.00 83.44           H  
ATOM   3809  CD1 LEU B  88       9.674  12.961 -31.984  1.00 83.44           C  
ATOM   3810 HD11 LEU B  88       9.657  11.948 -32.385  1.00 83.44           H  
ATOM   3811 HD12 LEU B  88      10.495  13.515 -32.438  1.00 83.44           H  
ATOM   3812 HD13 LEU B  88       8.721  13.406 -32.270  1.00 83.44           H  
ATOM   3813  CD2 LEU B  88       8.457  12.751 -29.814  1.00 83.44           C  
ATOM   3814 HD21 LEU B  88       8.544  12.767 -28.728  1.00 83.44           H  
ATOM   3815 HD22 LEU B  88       8.023  11.803 -30.132  1.00 83.44           H  
ATOM   3816 HD23 LEU B  88       7.795  13.564 -30.114  1.00 83.44           H  
ATOM   3817  N   GLN B  89      12.716  10.299 -27.287  1.00 93.46           N  
ATOM   3818  H   GLN B  89      12.441  10.927 -26.545  1.00 93.46           H  
ATOM   3819  CA  GLN B  89      13.599   9.192 -26.917  1.00 93.46           C  
ATOM   3820  HA  GLN B  89      13.408   8.362 -27.598  1.00 93.46           H  
ATOM   3821  C   GLN B  89      13.278   8.690 -25.509  1.00 93.46           C  
ATOM   3822  CB  GLN B  89      15.082   9.586 -27.044  1.00 93.46           C  
ATOM   3823  HB2 GLN B  89      15.690   8.746 -26.707  1.00 93.46           H  
ATOM   3824  HB3 GLN B  89      15.292  10.443 -26.403  1.00 93.46           H  
ATOM   3825  O   GLN B  89      12.919   9.482 -24.638  1.00 93.46           O  
ATOM   3826  CG  GLN B  89      15.467   9.920 -28.492  1.00 93.46           C  
ATOM   3827  HG2 GLN B  89      15.182   9.087 -29.135  1.00 93.46           H  
ATOM   3828  HG3 GLN B  89      14.915  10.802 -28.815  1.00 93.46           H  
ATOM   3829  CD  GLN B  89      16.955  10.185 -28.703  1.00 93.46           C  
ATOM   3830  NE2 GLN B  89      17.326  10.770 -29.820  1.00 93.46           N  
ATOM   3831 HE21 GLN B  89      18.324  10.778 -29.975  1.00 93.46           H  
ATOM   3832 HE22 GLN B  89      16.645  10.922 -30.550  1.00 93.46           H  
ATOM   3833  OE1 GLN B  89      17.828   9.900 -27.909  1.00 93.46           O  
ATOM   3834  N   GLY B  90      13.407   7.381 -25.307  1.00 95.90           N  
ATOM   3835  H   GLY B  90      13.731   6.811 -26.075  1.00 95.90           H  
ATOM   3836  CA  GLY B  90      13.154   6.684 -24.045  1.00 95.90           C  
ATOM   3837  HA2 GLY B  90      13.735   7.142 -23.244  1.00 95.90           H  
ATOM   3838  HA3 GLY B  90      12.097   6.756 -23.787  1.00 95.90           H  
ATOM   3839  C   GLY B  90      13.534   5.205 -24.144  1.00 95.90           C  
ATOM   3840  O   GLY B  90      13.962   4.742 -25.204  1.00 95.90           O  
ATOM   3841  N   GLY B  91      13.403   4.450 -23.056  1.00 98.06           N  
ATOM   3842  H   GLY B  91      13.062   4.868 -22.202  1.00 98.06           H  
ATOM   3843  CA  GLY B  91      13.604   2.998 -23.081  1.00 98.06           C  
ATOM   3844  HA2 GLY B  91      14.306   2.724 -23.868  1.00 98.06           H  
ATOM   3845  HA3 GLY B  91      14.041   2.661 -22.141  1.00 98.06           H  
ATOM   3846  C   GLY B  91      12.285   2.261 -23.297  1.00 98.06           C  
ATOM   3847  O   GLY B  91      11.382   2.338 -22.469  1.00 98.06           O  
ATOM   3848  N   PHE B  92      12.170   1.504 -24.382  1.00 97.94           N  
ATOM   3849  H   PHE B  92      12.957   1.415 -25.009  1.00 97.94           H  
ATOM   3850  CA  PHE B  92      10.945   0.780 -24.728  1.00 97.94           C  
ATOM   3851  HA  PHE B  92      10.192   0.929 -23.954  1.00 97.94           H  
ATOM   3852  C   PHE B  92      11.199  -0.718 -24.811  1.00 97.94           C  
ATOM   3853  CB  PHE B  92      10.366   1.335 -26.032  1.00 97.94           C  
ATOM   3854  HB2 PHE B  92      11.092   1.205 -26.834  1.00 97.94           H  
ATOM   3855  HB3 PHE B  92       9.476   0.762 -26.294  1.00 97.94           H  
ATOM   3856  O   PHE B  92      12.300  -1.146 -25.151  1.00 97.94           O  
ATOM   3857  CG  PHE B  92       9.986   2.795 -25.921  1.00 97.94           C  
ATOM   3858  CD1 PHE B  92       8.766   3.158 -25.320  1.00 97.94           C  
ATOM   3859  HD1 PHE B  92       8.091   2.393 -24.966  1.00 97.94           H  
ATOM   3860  CD2 PHE B  92      10.876   3.794 -26.357  1.00 97.94           C  
ATOM   3861  HD2 PHE B  92      11.818   3.525 -26.811  1.00 97.94           H  
ATOM   3862  CE1 PHE B  92       8.436   4.514 -25.164  1.00 97.94           C  
ATOM   3863  HE1 PHE B  92       7.511   4.788 -24.679  1.00 97.94           H  
ATOM   3864  CE2 PHE B  92      10.549   5.148 -26.190  1.00 97.94           C  
ATOM   3865  HE2 PHE B  92      11.257   5.901 -26.504  1.00 97.94           H  
ATOM   3866  CZ  PHE B  92       9.323   5.511 -25.604  1.00 97.94           C  
ATOM   3867  HZ  PHE B  92       9.072   6.554 -25.475  1.00 97.94           H  
ATOM   3868  N   LEU B  93      10.172  -1.511 -24.504  1.00 97.49           N  
ATOM   3869  H   LEU B  93       9.294  -1.086 -24.245  1.00 97.49           H  
ATOM   3870  CA  LEU B  93      10.215  -2.955 -24.715  1.00 97.49           C  
ATOM   3871  HA  LEU B  93      11.209  -3.323 -24.460  1.00 97.49           H  
ATOM   3872  C   LEU B  93       9.969  -3.280 -26.190  1.00 97.49           C  
ATOM   3873  CB  LEU B  93       9.178  -3.658 -23.824  1.00 97.49           C  
ATOM   3874  HB2 LEU B  93       8.194  -3.264 -24.078  1.00 97.49           H  
ATOM   3875  HB3 LEU B  93       9.188  -4.723 -24.057  1.00 97.49           H  
ATOM   3876  O   LEU B  93       8.954  -2.870 -26.758  1.00 97.49           O  
ATOM   3877  CG  LEU B  93       9.377  -3.480 -22.313  1.00 97.49           C  
ATOM   3878  HG  LEU B  93       9.318  -2.422 -22.060  1.00 97.49           H  
ATOM   3879  CD1 LEU B  93       8.267  -4.211 -21.561  1.00 97.49           C  
ATOM   3880 HD11 LEU B  93       8.387  -4.056 -20.488  1.00 97.49           H  
ATOM   3881 HD12 LEU B  93       7.301  -3.805 -21.861  1.00 97.49           H  
ATOM   3882 HD13 LEU B  93       8.302  -5.278 -21.781  1.00 97.49           H  
ATOM   3883  CD2 LEU B  93      10.726  -4.018 -21.846  1.00 97.49           C  
ATOM   3884 HD21 LEU B  93      10.786  -3.951 -20.760  1.00 97.49           H  
ATOM   3885 HD22 LEU B  93      10.855  -5.053 -22.162  1.00 97.49           H  
ATOM   3886 HD23 LEU B  93      11.525  -3.409 -22.269  1.00 97.49           H  
ATOM   3887  N   ASP B  94      10.859  -4.086 -26.764  1.00 84.41           N  
ATOM   3888  H   ASP B  94      11.745  -4.198 -26.293  1.00 84.41           H  
ATOM   3889  CA  ASP B  94      10.876  -4.495 -28.172  1.00 84.41           C  
ATOM   3890  HA  ASP B  94      11.079  -3.624 -28.795  1.00 84.41           H  
ATOM   3891  C   ASP B  94       9.552  -5.135 -28.625  1.00 84.41           C  
ATOM   3892  CB  ASP B  94      11.996  -5.538 -28.384  1.00 84.41           C  
ATOM   3893  HB2 ASP B  94      11.658  -6.488 -27.970  1.00 84.41           H  
ATOM   3894  HB3 ASP B  94      12.121  -5.683 -29.457  1.00 84.41           H  
ATOM   3895  O   ASP B  94       9.094  -4.929 -29.744  1.00 84.41           O  
ATOM   3896  CG  ASP B  94      13.378  -5.257 -27.766  1.00 84.41           C  
ATOM   3897  OD1 ASP B  94      13.553  -4.299 -26.976  1.00 84.41           O  
ATOM   3898  OD2 ASP B  94      14.271  -6.081 -28.042  1.00 84.41           O  
ATOM   3899  N   ALA B  95       8.930  -5.923 -27.743  1.00 86.73           N  
ATOM   3900  H   ALA B  95       9.386  -6.044 -26.850  1.00 86.73           H  
ATOM   3901  CA  ALA B  95       7.735  -6.710 -28.029  1.00 86.73           C  
ATOM   3902  HA  ALA B  95       7.288  -6.339 -28.951  1.00 86.73           H  
ATOM   3903  C   ALA B  95       6.665  -6.545 -26.938  1.00 86.73           C  
ATOM   3904  CB  ALA B  95       8.149  -8.168 -28.276  1.00 86.73           C  
ATOM   3905  HB1 ALA B  95       7.278  -8.758 -28.561  1.00 86.73           H  
ATOM   3906  HB2 ALA B  95       8.881  -8.210 -29.082  1.00 86.73           H  
ATOM   3907  HB3 ALA B  95       8.587  -8.592 -27.371  1.00 86.73           H  
ATOM   3908  O   ALA B  95       6.062  -7.524 -26.503  1.00 86.73           O  
ATOM   3909  N   ALA B  96       6.399  -5.309 -26.495  1.00 92.45           N  
ATOM   3910  H   ALA B  96       6.962  -4.547 -26.844  1.00 92.45           H  
ATOM   3911  CA  ALA B  96       5.370  -5.028 -25.479  1.00 92.45           C  
ATOM   3912  HA  ALA B  96       5.666  -5.499 -24.542  1.00 92.45           H  
ATOM   3913  C   ALA B  96       3.970  -5.568 -25.847  1.00 92.45           C  
ATOM   3914  CB  ALA B  96       5.290  -3.512 -25.267  1.00 92.45           C  
ATOM   3915  HB1 ALA B  96       4.604  -3.293 -24.449  1.00 92.45           H  
ATOM   3916  HB2 ALA B  96       6.271  -3.109 -25.018  1.00 92.45           H  
ATOM   3917  HB3 ALA B  96       4.928  -3.026 -26.173  1.00 92.45           H  
ATOM   3918  O   ALA B  96       3.168  -5.874 -24.968  1.00 92.45           O  
ATOM   3919  N   ALA B  97       3.668  -5.678 -27.146  1.00 92.86           N  
ATOM   3920  H   ALA B  97       4.361  -5.384 -27.819  1.00 92.86           H  
ATOM   3921  CA  ALA B  97       2.406  -6.217 -27.647  1.00 92.86           C  
ATOM   3922  HA  ALA B  97       1.616  -5.955 -26.943  1.00 92.86           H  
ATOM   3923  C   ALA B  97       2.390  -7.754 -27.786  1.00 92.86           C  
ATOM   3924  CB  ALA B  97       2.097  -5.531 -28.984  1.00 92.86           C  
ATOM   3925  HB1 ALA B  97       1.132  -5.870 -29.360  1.00 92.86           H  
ATOM   3926  HB2 ALA B  97       2.866  -5.774 -29.717  1.00 92.86           H  
ATOM   3927  HB3 ALA B  97       2.062  -4.449 -28.849  1.00 92.86           H  
ATOM   3928  O   ALA B  97       1.308  -8.319 -27.959  1.00 92.86           O  
ATOM   3929  N   GLY B  98       3.550  -8.419 -27.732  1.00 94.74           N  
ATOM   3930  H   GLY B  98       4.375  -7.921 -27.431  1.00 94.74           H  
ATOM   3931  CA  GLY B  98       3.674  -9.872 -27.855  1.00 94.74           C  
ATOM   3932  HA2 GLY B  98       3.098 -10.214 -28.715  1.00 94.74           H  
ATOM   3933  HA3 GLY B  98       4.720 -10.135 -28.011  1.00 94.74           H  
ATOM   3934  C   GLY B  98       3.187 -10.590 -26.597  1.00 94.74           C  
ATOM   3935  O   GLY B  98       3.482 -10.156 -25.486  1.00 94.74           O  
ATOM   3936  N   PHE B  99       2.408 -11.660 -26.775  1.00 96.36           N  
ATOM   3937  H   PHE B  99       2.193 -11.967 -27.713  1.00 96.36           H  
ATOM   3938  CA  PHE B  99       1.880 -12.467 -25.673  1.00 96.36           C  
ATOM   3939  HA  PHE B  99       2.669 -12.609 -24.935  1.00 96.36           H  
ATOM   3940  C   PHE B  99       1.392 -13.838 -26.157  1.00 96.36           C  
ATOM   3941  CB  PHE B  99       0.712 -11.706 -25.030  1.00 96.36           C  
ATOM   3942  HB2 PHE B  99      -0.047 -11.520 -25.789  1.00 96.36           H  
ATOM   3943  HB3 PHE B  99       1.078 -10.739 -24.683  1.00 96.36           H  
ATOM   3944  O   PHE B  99       0.607 -13.897 -27.110  1.00 96.36           O  
ATOM   3945  CG  PHE B  99       0.077 -12.403 -23.845  1.00 96.36           C  
ATOM   3946  CD1 PHE B  99      -1.303 -12.681 -23.831  1.00 96.36           C  
ATOM   3947  HD1 PHE B  99      -1.915 -12.427 -24.683  1.00 96.36           H  
ATOM   3948  CD2 PHE B  99       0.869 -12.744 -22.735  1.00 96.36           C  
ATOM   3949  HD2 PHE B  99       1.927 -12.527 -22.733  1.00 96.36           H  
ATOM   3950  CE1 PHE B  99      -1.885 -13.295 -22.707  1.00 96.36           C  
ATOM   3951  HE1 PHE B  99      -2.943 -13.510 -22.694  1.00 96.36           H  
ATOM   3952  CE2 PHE B  99       0.292 -13.371 -21.622  1.00 96.36           C  
ATOM   3953  HE2 PHE B  99       0.910 -13.647 -20.780  1.00 96.36           H  
ATOM   3954  CZ  PHE B  99      -1.082 -13.648 -21.609  1.00 96.36           C  
ATOM   3955  HZ  PHE B  99      -1.505 -14.144 -20.748  1.00 96.36           H  
ATOM   3956  N   ASP B 100       1.767 -14.928 -25.482  1.00 95.91           N  
ATOM   3957  H   ASP B 100       2.440 -14.826 -24.736  1.00 95.91           H  
ATOM   3958  CA  ASP B 100       1.189 -16.256 -25.745  1.00 95.91           C  
ATOM   3959  HA  ASP B 100       0.977 -16.317 -26.813  1.00 95.91           H  
ATOM   3960  C   ASP B 100      -0.155 -16.436 -25.024  1.00 95.91           C  
ATOM   3961  CB  ASP B 100       2.170 -17.401 -25.465  1.00 95.91           C  
ATOM   3962  HB2 ASP B 100       3.122 -17.165 -25.940  1.00 95.91           H  
ATOM   3963  HB3 ASP B 100       2.338 -17.492 -24.392  1.00 95.91           H  
ATOM   3964  O   ASP B 100      -0.285 -17.120 -24.007  1.00 95.91           O  
ATOM   3965  CG  ASP B 100       1.662 -18.744 -26.031  1.00 95.91           C  
ATOM   3966  OD1 ASP B 100       0.443 -18.881 -26.346  1.00 95.91           O  
ATOM   3967  OD2 ASP B 100       2.494 -19.667 -26.149  1.00 95.91           O  
ATOM   3968  N   ALA B 101      -1.198 -15.823 -25.585  1.00 95.35           N  
ATOM   3969  H   ALA B 101      -1.007 -15.214 -26.368  1.00 95.35           H  
ATOM   3970  CA  ALA B 101      -2.548 -15.897 -25.031  1.00 95.35           C  
ATOM   3971  HA  ALA B 101      -2.540 -15.436 -24.044  1.00 95.35           H  
ATOM   3972  C   ALA B 101      -3.034 -17.347 -24.843  1.00 95.35           C  
ATOM   3973  CB  ALA B 101      -3.477 -15.098 -25.952  1.00 95.35           C  
ATOM   3974  HB1 ALA B 101      -3.572 -15.598 -26.916  1.00 95.35           H  
ATOM   3975  HB2 ALA B 101      -3.075 -14.097 -26.104  1.00 95.35           H  
ATOM   3976  HB3 ALA B 101      -4.461 -15.016 -25.490  1.00 95.35           H  
ATOM   3977  O   ALA B 101      -3.642 -17.676 -23.823  1.00 95.35           O  
ATOM   3978  N   SER B 102      -2.716 -18.232 -25.796  1.00 90.73           N  
ATOM   3979  H   SER B 102      -2.052 -17.943 -26.500  1.00 90.73           H  
ATOM   3980  CA  SER B 102      -3.156 -19.629 -25.778  1.00 90.73           C  
ATOM   3981  HA  SER B 102      -4.238 -19.643 -25.645  1.00 90.73           H  
ATOM   3982  C   SER B 102      -2.545 -20.421 -24.623  1.00 90.73           C  
ATOM   3983  CB  SER B 102      -2.834 -20.290 -27.121  1.00 90.73           C  
ATOM   3984  HB2 SER B 102      -3.163 -19.635 -27.927  1.00 90.73           H  
ATOM   3985  HB3 SER B 102      -3.399 -21.219 -27.192  1.00 90.73           H  
ATOM   3986  O   SER B 102      -3.224 -21.246 -24.006  1.00 90.73           O  
ATOM   3987  OG  SER B 102      -1.462 -20.598 -27.303  1.00 90.73           O  
ATOM   3988  HG  SER B 102      -0.864 -19.909 -27.003  1.00 90.73           H  
ATOM   3989  N   PHE B 103      -1.294 -20.121 -24.272  1.00 95.12           N  
ATOM   3990  H   PHE B 103      -0.772 -19.456 -24.825  1.00 95.12           H  
ATOM   3991  CA  PHE B 103      -0.605 -20.765 -23.167  1.00 95.12           C  
ATOM   3992  HA  PHE B 103      -0.639 -21.840 -23.345  1.00 95.12           H  
ATOM   3993  C   PHE B 103      -1.281 -20.505 -21.820  1.00 95.12           C  
ATOM   3994  CB  PHE B 103       0.850 -20.304 -23.170  1.00 95.12           C  
ATOM   3995  HB2 PHE B 103       0.898 -19.223 -23.042  1.00 95.12           H  
ATOM   3996  HB3 PHE B 103       1.279 -20.556 -24.140  1.00 95.12           H  
ATOM   3997  O   PHE B 103      -1.403 -21.418 -20.995  1.00 95.12           O  
ATOM   3998  CG  PHE B 103       1.696 -20.959 -22.111  1.00 95.12           C  
ATOM   3999  CD1 PHE B 103       1.774 -20.400 -20.823  1.00 95.12           C  
ATOM   4000  HD1 PHE B 103       1.238 -19.492 -20.589  1.00 95.12           H  
ATOM   4001  CD2 PHE B 103       2.418 -22.122 -22.428  1.00 95.12           C  
ATOM   4002  HD2 PHE B 103       2.395 -22.513 -23.434  1.00 95.12           H  
ATOM   4003  CE1 PHE B 103       2.578 -21.009 -19.849  1.00 95.12           C  
ATOM   4004  HE1 PHE B 103       2.672 -20.560 -18.871  1.00 95.12           H  
ATOM   4005  CE2 PHE B 103       3.214 -22.738 -21.452  1.00 95.12           C  
ATOM   4006  HE2 PHE B 103       3.806 -23.607 -21.699  1.00 95.12           H  
ATOM   4007  CZ  PHE B 103       3.298 -22.172 -20.170  1.00 95.12           C  
ATOM   4008  HZ  PHE B 103       3.964 -22.614 -19.444  1.00 95.12           H  
ATOM   4009  N   PHE B 104      -1.784 -19.284 -21.633  1.00 95.12           N  
ATOM   4010  H   PHE B 104      -1.613 -18.594 -22.350  1.00 95.12           H  
ATOM   4011  CA  PHE B 104      -2.494 -18.867 -20.425  1.00 95.12           C  
ATOM   4012  HA  PHE B 104      -2.098 -19.459 -19.600  1.00 95.12           H  
ATOM   4013  C   PHE B 104      -4.007 -19.138 -20.467  1.00 95.12           C  
ATOM   4014  CB  PHE B 104      -2.155 -17.405 -20.111  1.00 95.12           C  
ATOM   4015  HB2 PHE B 104      -2.751 -17.069 -19.263  1.00 95.12           H  
ATOM   4016  HB3 PHE B 104      -2.413 -16.788 -20.971  1.00 95.12           H  
ATOM   4017  O   PHE B 104      -4.715 -18.804 -19.520  1.00 95.12           O  
ATOM   4018  CG  PHE B 104      -0.692 -17.216 -19.765  1.00 95.12           C  
ATOM   4019  CD1 PHE B 104      -0.219 -17.553 -18.485  1.00 95.12           C  
ATOM   4020  HD1 PHE B 104      -0.920 -17.869 -17.726  1.00 95.12           H  
ATOM   4021  CD2 PHE B 104       0.211 -16.756 -20.737  1.00 95.12           C  
ATOM   4022  HD2 PHE B 104      -0.141 -16.472 -21.717  1.00 95.12           H  
ATOM   4023  CE1 PHE B 104       1.153 -17.475 -18.190  1.00 95.12           C  
ATOM   4024  HE1 PHE B 104       1.515 -17.736 -17.206  1.00 95.12           H  
ATOM   4025  CE2 PHE B 104       1.581 -16.679 -20.448  1.00 95.12           C  
ATOM   4026  HE2 PHE B 104       2.265 -16.357 -21.219  1.00 95.12           H  
ATOM   4027  CZ  PHE B 104       2.056 -17.048 -19.177  1.00 95.12           C  
ATOM   4028  HZ  PHE B 104       3.113 -17.009 -18.960  1.00 95.12           H  
ATOM   4029  N   GLY B 105      -4.519 -19.754 -21.539  1.00 90.81           N  
ATOM   4030  H   GLY B 105      -3.894 -20.010 -22.290  1.00 90.81           H  
ATOM   4031  CA  GLY B 105      -5.955 -19.993 -21.713  1.00 90.81           C  
ATOM   4032  HA2 GLY B 105      -6.351 -20.489 -20.827  1.00 90.81           H  
ATOM   4033  HA3 GLY B 105      -6.097 -20.646 -22.575  1.00 90.81           H  
ATOM   4034  C   GLY B 105      -6.771 -18.716 -21.950  1.00 90.81           C  
ATOM   4035  O   GLY B 105      -7.968 -18.697 -21.674  1.00 90.81           O  
ATOM   4036  N   ILE B 106      -6.137 -17.653 -22.449  1.00 93.29           N  
ATOM   4037  H   ILE B 106      -5.170 -17.765 -22.716  1.00 93.29           H  
ATOM   4038  CA  ILE B 106      -6.753 -16.352 -22.728  1.00 93.29           C  
ATOM   4039  HA  ILE B 106      -7.663 -16.254 -22.135  1.00 93.29           H  
ATOM   4040  C   ILE B 106      -7.150 -16.298 -24.206  1.00 93.29           C  
ATOM   4041  CB  ILE B 106      -5.798 -15.215 -22.299  1.00 93.29           C  
ATOM   4042  HB  ILE B 106      -4.822 -15.395 -22.747  1.00 93.29           H  
ATOM   4043  O   ILE B 106      -6.371 -16.634 -25.100  1.00 93.29           O  
ATOM   4044  CG1 ILE B 106      -5.660 -15.221 -20.757  1.00 93.29           C  
ATOM   4045 HG12 ILE B 106      -6.586 -14.860 -20.309  1.00 93.29           H  
ATOM   4046 HG13 ILE B 106      -5.498 -16.238 -20.401  1.00 93.29           H  
ATOM   4047  CG2 ILE B 106      -6.299 -13.837 -22.764  1.00 93.29           C  
ATOM   4048 HG21 ILE B 106      -6.408 -13.814 -23.848  1.00 93.29           H  
ATOM   4049 HG22 ILE B 106      -5.586 -13.058 -22.493  1.00 93.29           H  
ATOM   4050 HG23 ILE B 106      -7.256 -13.617 -22.291  1.00 93.29           H  
ATOM   4051  CD1 ILE B 106      -4.492 -14.385 -20.234  1.00 93.29           C  
ATOM   4052 HD11 ILE B 106      -4.597 -13.339 -20.521  1.00 93.29           H  
ATOM   4053 HD12 ILE B 106      -4.460 -14.453 -19.146  1.00 93.29           H  
ATOM   4054 HD13 ILE B 106      -3.564 -14.786 -20.642  1.00 93.29           H  
ATOM   4055  N   SER B 107      -8.379 -15.864 -24.488  1.00 89.05           N  
ATOM   4056  H   SER B 107      -8.964 -15.567 -23.720  1.00 89.05           H  
ATOM   4057  CA  SER B 107      -8.841 -15.740 -25.876  1.00 89.05           C  
ATOM   4058  HA  SER B 107      -8.601 -16.680 -26.374  1.00 89.05           H  
ATOM   4059  C   SER B 107      -8.123 -14.593 -26.603  1.00 89.05           C  
ATOM   4060  CB  SER B 107     -10.361 -15.560 -25.945  1.00 89.05           C  
ATOM   4061  HB2 SER B 107     -10.686 -15.732 -26.971  1.00 89.05           H  
ATOM   4062  HB3 SER B 107     -10.846 -16.295 -25.303  1.00 89.05           H  
ATOM   4063  O   SER B 107      -7.807 -13.584 -25.973  1.00 89.05           O  
ATOM   4064  OG  SER B 107     -10.752 -14.254 -25.561  1.00 89.05           O  
ATOM   4065  HG  SER B 107     -10.621 -14.173 -24.614  1.00 89.05           H  
ATOM   4066  N   PRO B 108      -7.950 -14.643 -27.938  1.00 90.99           N  
ATOM   4067  CA  PRO B 108      -7.376 -13.520 -28.684  1.00 90.99           C  
ATOM   4068  HA  PRO B 108      -6.340 -13.386 -28.372  1.00 90.99           H  
ATOM   4069  C   PRO B 108      -8.132 -12.197 -28.479  1.00 90.99           C  
ATOM   4070  CB  PRO B 108      -7.407 -13.956 -30.153  1.00 90.99           C  
ATOM   4071  HB2 PRO B 108      -8.347 -13.658 -30.617  1.00 90.99           H  
ATOM   4072  HB3 PRO B 108      -6.563 -13.549 -30.709  1.00 90.99           H  
ATOM   4073  O   PRO B 108      -7.520 -11.133 -28.457  1.00 90.99           O  
ATOM   4074  CG  PRO B 108      -7.348 -15.481 -30.071  1.00 90.99           C  
ATOM   4075  HG2 PRO B 108      -7.784 -15.953 -30.952  1.00 90.99           H  
ATOM   4076  HG3 PRO B 108      -6.314 -15.799 -29.937  1.00 90.99           H  
ATOM   4077  CD  PRO B 108      -8.146 -15.794 -28.806  1.00 90.99           C  
ATOM   4078  HD2 PRO B 108      -9.204 -15.896 -29.048  1.00 90.99           H  
ATOM   4079  HD3 PRO B 108      -7.767 -16.710 -28.353  1.00 90.99           H  
ATOM   4080  N   ARG B 109      -9.461 -12.255 -28.284  1.00 88.87           N  
ATOM   4081  H   ARG B 109      -9.887 -13.169 -28.236  1.00 88.87           H  
ATOM   4082  CA  ARG B 109     -10.294 -11.068 -28.029  1.00 88.87           C  
ATOM   4083  HA  ARG B 109     -10.035 -10.307 -28.765  1.00 88.87           H  
ATOM   4084  C   ARG B 109      -9.997 -10.449 -26.666  1.00 88.87           C  
ATOM   4085  CB  ARG B 109     -11.786 -11.426 -28.162  1.00 88.87           C  
ATOM   4086  HB2 ARG B 109     -12.116 -11.973 -27.279  1.00 88.87           H  
ATOM   4087  HB3 ARG B 109     -11.922 -12.064 -29.035  1.00 88.87           H  
ATOM   4088  O   ARG B 109      -9.913  -9.232 -26.561  1.00 88.87           O  
ATOM   4089  CG  ARG B 109     -12.645 -10.163 -28.350  1.00 88.87           C  
ATOM   4090  HG2 ARG B 109     -12.324  -9.676 -29.271  1.00 88.87           H  
ATOM   4091  HG3 ARG B 109     -12.484  -9.460 -27.533  1.00 88.87           H  
ATOM   4092  CD  ARG B 109     -14.144 -10.479 -28.478  1.00 88.87           C  
ATOM   4093  HD2 ARG B 109     -14.268 -11.483 -28.883  1.00 88.87           H  
ATOM   4094  HD3 ARG B 109     -14.572  -9.770 -29.186  1.00 88.87           H  
ATOM   4095  NE  ARG B 109     -14.868 -10.342 -27.197  1.00 88.87           N  
ATOM   4096  HE  ARG B 109     -14.379  -9.904 -26.429  1.00 88.87           H  
ATOM   4097  NH1 ARG B 109     -16.896 -11.166 -27.889  1.00 88.87           N  
ATOM   4098 HH11 ARG B 109     -17.858 -11.387 -27.678  1.00 88.87           H  
ATOM   4099 HH12 ARG B 109     -16.485 -11.388 -28.785  1.00 88.87           H  
ATOM   4100  NH2 ARG B 109     -16.682 -10.347 -25.825  1.00 88.87           N  
ATOM   4101 HH21 ARG B 109     -17.642 -10.581 -25.619  1.00 88.87           H  
ATOM   4102 HH22 ARG B 109     -16.212  -9.709 -25.200  1.00 88.87           H  
ATOM   4103  CZ  ARG B 109     -16.139 -10.624 -26.974  1.00 88.87           C  
ATOM   4104  N   GLU B 110      -9.835 -11.281 -25.642  1.00 89.76           N  
ATOM   4105  H   GLU B 110      -9.874 -12.276 -25.808  1.00 89.76           H  
ATOM   4106  CA  GLU B 110      -9.447 -10.823 -24.307  1.00 89.76           C  
ATOM   4107  HA  GLU B 110     -10.076  -9.983 -24.014  1.00 89.76           H  
ATOM   4108  C   GLU B 110      -7.998 -10.329 -24.297  1.00 89.76           C  
ATOM   4109  CB  GLU B 110      -9.661 -11.952 -23.296  1.00 89.76           C  
ATOM   4110  HB2 GLU B 110      -8.998 -12.780 -23.549  1.00 89.76           H  
ATOM   4111  HB3 GLU B 110     -10.689 -12.304 -23.373  1.00 89.76           H  
ATOM   4112  O   GLU B 110      -7.737  -9.267 -23.753  1.00 89.76           O  
ATOM   4113  CG  GLU B 110      -9.398 -11.485 -21.855  1.00 89.76           C  
ATOM   4114  HG2 GLU B 110     -10.076 -10.664 -21.623  1.00 89.76           H  
ATOM   4115  HG3 GLU B 110      -8.376 -11.112 -21.783  1.00 89.76           H  
ATOM   4116  CD  GLU B 110      -9.571 -12.601 -20.819  1.00 89.76           C  
ATOM   4117  OE1 GLU B 110      -9.423 -12.287 -19.610  1.00 89.76           O  
ATOM   4118  OE2 GLU B 110      -9.812 -13.757 -21.239  1.00 89.76           O  
ATOM   4119  N   ALA B 111      -7.073 -11.025 -24.965  1.00 94.92           N  
ATOM   4120  H   ALA B 111      -7.336 -11.912 -25.371  1.00 94.92           H  
ATOM   4121  CA  ALA B 111      -5.671 -10.617 -25.057  1.00 94.92           C  
ATOM   4122  HA  ALA B 111      -5.266 -10.536 -24.048  1.00 94.92           H  
ATOM   4123  C   ALA B 111      -5.494  -9.253 -25.741  1.00 94.92           C  
ATOM   4124  CB  ALA B 111      -4.896 -11.701 -25.811  1.00 94.92           C  
ATOM   4125  HB1 ALA B 111      -5.296 -11.818 -26.818  1.00 94.92           H  
ATOM   4126  HB2 ALA B 111      -3.845 -11.418 -25.876  1.00 94.92           H  
ATOM   4127  HB3 ALA B 111      -4.976 -12.647 -25.276  1.00 94.92           H  
ATOM   4128  O   ALA B 111      -4.644  -8.469 -25.324  1.00 94.92           O  
ATOM   4129  N   LEU B 112      -6.305  -8.956 -26.765  1.00 93.38           N  
ATOM   4130  H   LEU B 112      -6.926  -9.673 -27.111  1.00 93.38           H  
ATOM   4131  CA  LEU B 112      -6.321  -7.644 -27.412  1.00 93.38           C  
ATOM   4132  HA  LEU B 112      -5.292  -7.365 -27.638  1.00 93.38           H  
ATOM   4133  C   LEU B 112      -6.899  -6.564 -26.488  1.00 93.38           C  
ATOM   4134  CB  LEU B 112      -7.131  -7.739 -28.718  1.00 93.38           C  
ATOM   4135  HB2 LEU B 112      -8.184  -7.848 -28.461  1.00 93.38           H  
ATOM   4136  HB3 LEU B 112      -6.827  -8.631 -29.267  1.00 93.38           H  
ATOM   4137  O   LEU B 112      -6.437  -5.429 -26.511  1.00 93.38           O  
ATOM   4138  CG  LEU B 112      -6.955  -6.516 -29.640  1.00 93.38           C  
ATOM   4139  HG  LEU B 112      -7.061  -5.593 -29.070  1.00 93.38           H  
ATOM   4140  CD1 LEU B 112      -5.588  -6.530 -30.330  1.00 93.38           C  
ATOM   4141 HD11 LEU B 112      -5.456  -7.452 -30.897  1.00 93.38           H  
ATOM   4142 HD12 LEU B 112      -5.510  -5.676 -31.003  1.00 93.38           H  
ATOM   4143 HD13 LEU B 112      -4.795  -6.445 -29.587  1.00 93.38           H  
ATOM   4144  CD2 LEU B 112      -8.034  -6.521 -30.723  1.00 93.38           C  
ATOM   4145 HD21 LEU B 112      -9.017  -6.466 -30.255  1.00 93.38           H  
ATOM   4146 HD22 LEU B 112      -7.961  -7.430 -31.321  1.00 93.38           H  
ATOM   4147 HD23 LEU B 112      -7.907  -5.650 -31.366  1.00 93.38           H  
ATOM   4148  N   ALA B 113      -7.900  -6.897 -25.674  1.00 93.28           N  
ATOM   4149  H   ALA B 113      -8.251  -7.844 -25.685  1.00 93.28           H  
ATOM   4150  CA  ALA B 113      -8.467  -5.957 -24.717  1.00 93.28           C  
ATOM   4151  HA  ALA B 113      -8.571  -4.987 -25.203  1.00 93.28           H  
ATOM   4152  C   ALA B 113      -7.574  -5.751 -23.481  1.00 93.28           C  
ATOM   4153  CB  ALA B 113      -9.864  -6.442 -24.333  1.00 93.28           C  
ATOM   4154  HB1 ALA B 113     -10.306  -5.723 -23.642  1.00 93.28           H  
ATOM   4155  HB2 ALA B 113      -9.805  -7.415 -23.845  1.00 93.28           H  
ATOM   4156  HB3 ALA B 113     -10.491  -6.516 -25.222  1.00 93.28           H  
ATOM   4157  O   ALA B 113      -7.569  -4.663 -22.922  1.00 93.28           O  
ATOM   4158  N   MET B 114      -6.820  -6.766 -23.057  1.00 95.34           N  
ATOM   4159  H   MET B 114      -6.898  -7.644 -23.551  1.00 95.34           H  
ATOM   4160  CA  MET B 114      -5.970  -6.736 -21.867  1.00 95.34           C  
ATOM   4161  HA  MET B 114      -6.578  -6.448 -21.010  1.00 95.34           H  
ATOM   4162  C   MET B 114      -4.830  -5.725 -21.982  1.00 95.34           C  
ATOM   4163  CB  MET B 114      -5.365  -8.124 -21.602  1.00 95.34           C  
ATOM   4164  HB2 MET B 114      -5.143  -8.619 -22.547  1.00 95.34           H  
ATOM   4165  HB3 MET B 114      -4.425  -7.994 -21.064  1.00 95.34           H  
ATOM   4166  O   MET B 114      -4.060  -5.737 -22.952  1.00 95.34           O  
ATOM   4167  CG  MET B 114      -6.264  -9.015 -20.743  1.00 95.34           C  
ATOM   4168  HG2 MET B 114      -6.356  -8.571 -19.751  1.00 95.34           H  
ATOM   4169  HG3 MET B 114      -7.256  -9.047 -21.192  1.00 95.34           H  
ATOM   4170  SD  MET B 114      -5.667 -10.721 -20.569  1.00 95.34           S  
ATOM   4171  CE  MET B 114      -4.075 -10.466 -19.741  1.00 95.34           C  
ATOM   4172  HE1 MET B 114      -3.605 -11.427 -19.536  1.00 95.34           H  
ATOM   4173  HE2 MET B 114      -3.415  -9.874 -20.376  1.00 95.34           H  
ATOM   4174  HE3 MET B 114      -4.236  -9.933 -18.804  1.00 95.34           H  
ATOM   4175  N   ASP B 115      -4.648  -4.946 -20.913  1.00 96.56           N  
ATOM   4176  H   ASP B 115      -5.316  -4.965 -20.156  1.00 96.56           H  
ATOM   4177  CA  ASP B 115      -3.461  -4.120 -20.725  1.00 96.56           C  
ATOM   4178  HA  ASP B 115      -3.493  -3.342 -21.488  1.00 96.56           H  
ATOM   4179  C   ASP B 115      -2.195  -4.993 -20.896  1.00 96.56           C  
ATOM   4180  CB  ASP B 115      -3.522  -3.418 -19.350  1.00 96.56           C  
ATOM   4181  HB2 ASP B 115      -4.440  -2.830 -19.311  1.00 96.56           H  
ATOM   4182  HB3 ASP B 115      -3.568  -4.174 -18.567  1.00 96.56           H  
ATOM   4183  O   ASP B 115      -2.076  -6.042 -20.242  1.00 96.56           O  
ATOM   4184  CG  ASP B 115      -2.346  -2.473 -19.051  1.00 96.56           C  
ATOM   4185  OD1 ASP B 115      -1.359  -2.489 -19.813  1.00 96.56           O  
ATOM   4186  OD2 ASP B 115      -2.388  -1.758 -18.026  1.00 96.56           O  
ATOM   4187  N   PRO B 116      -1.246  -4.615 -21.778  1.00 97.56           N  
ATOM   4188  CA  PRO B 116       0.039  -5.298 -21.914  1.00 97.56           C  
ATOM   4189  HA  PRO B 116      -0.121  -6.288 -22.342  1.00 97.56           H  
ATOM   4190  C   PRO B 116       0.784  -5.488 -20.585  1.00 97.56           C  
ATOM   4191  CB  PRO B 116       0.853  -4.461 -22.907  1.00 97.56           C  
ATOM   4192  HB2 PRO B 116       0.759  -4.892 -23.903  1.00 97.56           H  
ATOM   4193  HB3 PRO B 116       1.906  -4.398 -22.630  1.00 97.56           H  
ATOM   4194  O   PRO B 116       1.507  -6.471 -20.449  1.00 97.56           O  
ATOM   4195  CG  PRO B 116       0.180  -3.090 -22.885  1.00 97.56           C  
ATOM   4196  HG2 PRO B 116       0.318  -2.551 -23.823  1.00 97.56           H  
ATOM   4197  HG3 PRO B 116       0.552  -2.508 -22.042  1.00 97.56           H  
ATOM   4198  CD  PRO B 116      -1.277  -3.442 -22.642  1.00 97.56           C  
ATOM   4199  HD2 PRO B 116      -1.770  -2.582 -22.189  1.00 97.56           H  
ATOM   4200  HD3 PRO B 116      -1.766  -3.695 -23.583  1.00 97.56           H  
ATOM   4201  N   GLN B 117       0.564  -4.641 -19.573  1.00 98.23           N  
ATOM   4202  H   GLN B 117      -0.046  -3.850 -19.720  1.00 98.23           H  
ATOM   4203  CA  GLN B 117       1.126  -4.853 -18.234  1.00 98.23           C  
ATOM   4204  HA  GLN B 117       2.212  -4.892 -18.317  1.00 98.23           H  
ATOM   4205  C   GLN B 117       0.671  -6.185 -17.613  1.00 98.23           C  
ATOM   4206  CB  GLN B 117       0.751  -3.684 -17.313  1.00 98.23           C  
ATOM   4207  HB2 GLN B 117      -0.334  -3.619 -17.225  1.00 98.23           H  
ATOM   4208  HB3 GLN B 117       1.162  -3.874 -16.322  1.00 98.23           H  
ATOM   4209  O   GLN B 117       1.497  -6.921 -17.076  1.00 98.23           O  
ATOM   4210  CG  GLN B 117       1.308  -2.349 -17.821  1.00 98.23           C  
ATOM   4211  HG2 GLN B 117       2.371  -2.462 -18.030  1.00 98.23           H  
ATOM   4212  HG3 GLN B 117       0.809  -2.057 -18.745  1.00 98.23           H  
ATOM   4213  CD  GLN B 117       1.138  -1.225 -16.816  1.00 98.23           C  
ATOM   4214  NE2 GLN B 117      -0.073  -0.846 -16.473  1.00 98.23           N  
ATOM   4215 HE21 GLN B 117      -0.125  -0.095 -15.800  1.00 98.23           H  
ATOM   4216 HE22 GLN B 117      -0.883  -1.224 -16.943  1.00 98.23           H  
ATOM   4217  OE1 GLN B 117       2.115  -0.666 -16.347  1.00 98.23           O  
ATOM   4218  N   GLN B 118      -0.612  -6.548 -17.739  1.00 98.00           N  
ATOM   4219  H   GLN B 118      -1.226  -5.961 -18.285  1.00 98.00           H  
ATOM   4220  CA  GLN B 118      -1.122  -7.835 -17.242  1.00 98.00           C  
ATOM   4221  HA  GLN B 118      -0.826  -7.954 -16.200  1.00 98.00           H  
ATOM   4222  C   GLN B 118      -0.528  -9.015 -18.028  1.00 98.00           C  
ATOM   4223  CB  GLN B 118      -2.658  -7.894 -17.326  1.00 98.00           C  
ATOM   4224  HB2 GLN B 118      -2.966  -8.870 -16.949  1.00 98.00           H  
ATOM   4225  HB3 GLN B 118      -2.967  -7.823 -18.369  1.00 98.00           H  
ATOM   4226  O   GLN B 118      -0.196 -10.047 -17.446  1.00 98.00           O  
ATOM   4227  CG  GLN B 118      -3.397  -6.812 -16.519  1.00 98.00           C  
ATOM   4228  HG2 GLN B 118      -3.203  -5.837 -16.965  1.00 98.00           H  
ATOM   4229  HG3 GLN B 118      -3.010  -6.793 -15.500  1.00 98.00           H  
ATOM   4230  CD  GLN B 118      -4.914  -7.030 -16.466  1.00 98.00           C  
ATOM   4231  NE2 GLN B 118      -5.663  -6.099 -15.924  1.00 98.00           N  
ATOM   4232 HE21 GLN B 118      -6.667  -6.199 -15.983  1.00 98.00           H  
ATOM   4233 HE22 GLN B 118      -5.269  -5.265 -15.512  1.00 98.00           H  
ATOM   4234  OE1 GLN B 118      -5.456  -8.051 -16.883  1.00 98.00           O  
ATOM   4235  N   ARG B 119      -0.375  -8.855 -19.350  1.00 98.12           N  
ATOM   4236  H   ARG B 119      -0.635  -7.959 -19.737  1.00 98.12           H  
ATOM   4237  CA  ARG B 119       0.199  -9.873 -20.249  1.00 98.12           C  
ATOM   4238  HA  ARG B 119      -0.323 -10.820 -20.115  1.00 98.12           H  
ATOM   4239  C   ARG B 119       1.660 -10.167 -19.910  1.00 98.12           C  
ATOM   4240  CB  ARG B 119       0.045  -9.419 -21.712  1.00 98.12           C  
ATOM   4241  HB2 ARG B 119       0.462  -8.421 -21.846  1.00 98.12           H  
ATOM   4242  HB3 ARG B 119       0.610 -10.099 -22.350  1.00 98.12           H  
ATOM   4243  O   ARG B 119       2.023 -11.319 -19.691  1.00 98.12           O  
ATOM   4244  CG  ARG B 119      -1.428  -9.430 -22.145  1.00 98.12           C  
ATOM   4245  HG2 ARG B 119      -1.987  -8.683 -21.580  1.00 98.12           H  
ATOM   4246  HG3 ARG B 119      -1.836 -10.416 -21.920  1.00 98.12           H  
ATOM   4247  CD  ARG B 119      -1.629  -9.181 -23.641  1.00 98.12           C  
ATOM   4248  HD2 ARG B 119      -0.858  -9.719 -24.191  1.00 98.12           H  
ATOM   4249  HD3 ARG B 119      -2.597  -9.593 -23.924  1.00 98.12           H  
ATOM   4250  NE  ARG B 119      -1.626  -7.750 -23.994  1.00 98.12           N  
ATOM   4251  HE  ARG B 119      -2.094  -7.120 -23.358  1.00 98.12           H  
ATOM   4252  NH1 ARG B 119      -0.856  -7.996 -26.139  1.00 98.12           N  
ATOM   4253 HH11 ARG B 119      -0.655  -8.964 -25.934  1.00 98.12           H  
ATOM   4254 HH12 ARG B 119      -0.451  -7.610 -26.980  1.00 98.12           H  
ATOM   4255  NH2 ARG B 119      -1.492  -5.980 -25.403  1.00 98.12           N  
ATOM   4256 HH21 ARG B 119      -1.369  -5.618 -26.337  1.00 98.12           H  
ATOM   4257 HH22 ARG B 119      -2.030  -5.452 -24.730  1.00 98.12           H  
ATOM   4258  CZ  ARG B 119      -1.319  -7.249 -25.175  1.00 98.12           C  
ATOM   4259  N   LEU B 120       2.473  -9.119 -19.787  1.00 98.18           N  
ATOM   4260  H   LEU B 120       2.097  -8.201 -19.980  1.00 98.18           H  
ATOM   4261  CA  LEU B 120       3.887  -9.232 -19.438  1.00 98.18           C  
ATOM   4262  HA  LEU B 120       4.380  -9.903 -20.141  1.00 98.18           H  
ATOM   4263  C   LEU B 120       4.093  -9.832 -18.048  1.00 98.18           C  
ATOM   4264  CB  LEU B 120       4.528  -7.839 -19.500  1.00 98.18           C  
ATOM   4265  HB2 LEU B 120       3.906  -7.145 -18.933  1.00 98.18           H  
ATOM   4266  HB3 LEU B 120       5.500  -7.883 -19.008  1.00 98.18           H  
ATOM   4267  O   LEU B 120       4.960 -10.684 -17.872  1.00 98.18           O  
ATOM   4268  CG  LEU B 120       4.738  -7.291 -20.920  1.00 98.18           C  
ATOM   4269  HG  LEU B 120       3.795  -7.278 -21.465  1.00 98.18           H  
ATOM   4270  CD1 LEU B 120       5.262  -5.865 -20.800  1.00 98.18           C  
ATOM   4271 HD11 LEU B 120       4.574  -5.291 -20.179  1.00 98.18           H  
ATOM   4272 HD12 LEU B 120       6.246  -5.860 -20.331  1.00 98.18           H  
ATOM   4273 HD13 LEU B 120       5.316  -5.408 -21.789  1.00 98.18           H  
ATOM   4274  CD2 LEU B 120       5.763  -8.105 -21.710  1.00 98.18           C  
ATOM   4275 HD21 LEU B 120       5.955  -7.616 -22.665  1.00 98.18           H  
ATOM   4276 HD22 LEU B 120       5.357  -9.096 -21.909  1.00 98.18           H  
ATOM   4277 HD23 LEU B 120       6.686  -8.185 -21.135  1.00 98.18           H  
ATOM   4278  N   VAL B 121       3.289  -9.425 -17.063  1.00 98.30           N  
ATOM   4279  H   VAL B 121       2.611  -8.699 -17.246  1.00 98.30           H  
ATOM   4280  CA  VAL B 121       3.402  -9.966 -15.705  1.00 98.30           C  
ATOM   4281  HA  VAL B 121       4.439  -9.867 -15.385  1.00 98.30           H  
ATOM   4282  C   VAL B 121       3.098 -11.463 -15.672  1.00 98.30           C  
ATOM   4283  CB  VAL B 121       2.538  -9.155 -14.724  1.00 98.30           C  
ATOM   4284  HB  VAL B 121       1.546  -8.999 -15.150  1.00 98.30           H  
ATOM   4285  O   VAL B 121       3.788 -12.176 -14.950  1.00 98.30           O  
ATOM   4286  CG1 VAL B 121       2.382  -9.838 -13.365  1.00 98.30           C  
ATOM   4287 HG11 VAL B 121       3.362 -10.069 -12.948  1.00 98.30           H  
ATOM   4288 HG12 VAL B 121       1.835  -9.190 -12.681  1.00 98.30           H  
ATOM   4289 HG13 VAL B 121       1.815 -10.761 -13.490  1.00 98.30           H  
ATOM   4290  CG2 VAL B 121       3.208  -7.801 -14.470  1.00 98.30           C  
ATOM   4291 HG21 VAL B 121       3.401  -7.288 -15.412  1.00 98.30           H  
ATOM   4292 HG22 VAL B 121       4.154  -7.940 -13.947  1.00 98.30           H  
ATOM   4293 HG23 VAL B 121       2.555  -7.175 -13.863  1.00 98.30           H  
ATOM   4294  N   LEU B 122       2.149 -11.976 -16.462  1.00 98.16           N  
ATOM   4295  H   LEU B 122       1.617 -11.353 -17.053  1.00 98.16           H  
ATOM   4296  CA  LEU B 122       1.887 -13.421 -16.542  1.00 98.16           C  
ATOM   4297  HA  LEU B 122       1.690 -13.796 -15.539  1.00 98.16           H  
ATOM   4298  C   LEU B 122       3.099 -14.212 -17.055  1.00 98.16           C  
ATOM   4299  CB  LEU B 122       0.667 -13.685 -17.441  1.00 98.16           C  
ATOM   4300  HB2 LEU B 122       0.692 -14.727 -17.761  1.00 98.16           H  
ATOM   4301  HB3 LEU B 122       0.750 -13.072 -18.339  1.00 98.16           H  
ATOM   4302  O   LEU B 122       3.516 -15.173 -16.405  1.00 98.16           O  
ATOM   4303  CG  LEU B 122      -0.694 -13.428 -16.780  1.00 98.16           C  
ATOM   4304  HG  LEU B 122      -0.733 -12.417 -16.374  1.00 98.16           H  
ATOM   4305  CD1 LEU B 122      -1.781 -13.579 -17.845  1.00 98.16           C  
ATOM   4306 HD11 LEU B 122      -1.709 -14.563 -18.308  1.00 98.16           H  
ATOM   4307 HD12 LEU B 122      -1.650 -12.808 -18.604  1.00 98.16           H  
ATOM   4308 HD13 LEU B 122      -2.764 -13.475 -17.385  1.00 98.16           H  
ATOM   4309  CD2 LEU B 122      -0.987 -14.426 -15.655  1.00 98.16           C  
ATOM   4310 HD21 LEU B 122      -0.914 -15.446 -16.031  1.00 98.16           H  
ATOM   4311 HD22 LEU B 122      -1.989 -14.263 -15.258  1.00 98.16           H  
ATOM   4312 HD23 LEU B 122      -0.278 -14.293 -14.838  1.00 98.16           H  
ATOM   4313  N   GLU B 123       3.682 -13.793 -18.180  1.00 98.29           N  
ATOM   4314  H   GLU B 123       3.292 -12.993 -18.657  1.00 98.29           H  
ATOM   4315  CA  GLU B 123       4.860 -14.450 -18.769  1.00 98.29           C  
ATOM   4316  HA  GLU B 123       4.651 -15.507 -18.932  1.00 98.29           H  
ATOM   4317  C   GLU B 123       6.062 -14.400 -17.825  1.00 98.29           C  
ATOM   4318  CB  GLU B 123       5.208 -13.815 -20.127  1.00 98.29           C  
ATOM   4319  HB2 GLU B 123       6.198 -14.152 -20.431  1.00 98.29           H  
ATOM   4320  HB3 GLU B 123       5.219 -12.729 -20.033  1.00 98.29           H  
ATOM   4321  O   GLU B 123       6.640 -15.433 -17.490  1.00 98.29           O  
ATOM   4322  CG  GLU B 123       4.199 -14.243 -21.201  1.00 98.29           C  
ATOM   4323  HG2 GLU B 123       4.215 -15.331 -21.252  1.00 98.29           H  
ATOM   4324  HG3 GLU B 123       3.201 -13.927 -20.895  1.00 98.29           H  
ATOM   4325  CD  GLU B 123       4.487 -13.691 -22.604  1.00 98.29           C  
ATOM   4326  OE1 GLU B 123       3.797 -14.135 -23.548  1.00 98.29           O  
ATOM   4327  OE2 GLU B 123       5.374 -12.817 -22.760  1.00 98.29           O  
ATOM   4328  N   VAL B 124       6.382 -13.215 -17.306  1.00 98.41           N  
ATOM   4329  H   VAL B 124       5.856 -12.404 -17.597  1.00 98.41           H  
ATOM   4330  CA  VAL B 124       7.550 -13.028 -16.438  1.00 98.41           C  
ATOM   4331  HA  VAL B 124       8.405 -13.508 -16.914  1.00 98.41           H  
ATOM   4332  C   VAL B 124       7.363 -13.724 -15.082  1.00 98.41           C  
ATOM   4333  CB  VAL B 124       7.869 -11.526 -16.326  1.00 98.41           C  
ATOM   4334  HB  VAL B 124       7.001 -10.989 -15.943  1.00 98.41           H  
ATOM   4335  O   VAL B 124       8.326 -14.234 -14.512  1.00 98.41           O  
ATOM   4336  CG1 VAL B 124       9.065 -11.232 -15.423  1.00 98.41           C  
ATOM   4337 HG11 VAL B 124       9.221 -10.157 -15.340  1.00 98.41           H  
ATOM   4338 HG12 VAL B 124       9.953 -11.696 -15.851  1.00 98.41           H  
ATOM   4339 HG13 VAL B 124       8.888 -11.640 -14.427  1.00 98.41           H  
ATOM   4340  CG2 VAL B 124       8.251 -10.982 -17.711  1.00 98.41           C  
ATOM   4341 HG21 VAL B 124       9.044 -11.595 -18.141  1.00 98.41           H  
ATOM   4342 HG22 VAL B 124       8.613  -9.957 -17.630  1.00 98.41           H  
ATOM   4343 HG23 VAL B 124       7.398 -11.004 -18.389  1.00 98.41           H  
ATOM   4344  N   SER B 125       6.128 -13.843 -14.581  1.00 98.53           N  
ATOM   4345  H   SER B 125       5.361 -13.417 -15.081  1.00 98.53           H  
ATOM   4346  CA  SER B 125       5.833 -14.666 -13.398  1.00 98.53           C  
ATOM   4347  HA  SER B 125       6.480 -14.355 -12.577  1.00 98.53           H  
ATOM   4348  C   SER B 125       6.103 -16.149 -13.655  1.00 98.53           C  
ATOM   4349  CB  SER B 125       4.378 -14.504 -12.947  1.00 98.53           C  
ATOM   4350  HB2 SER B 125       4.189 -15.154 -12.093  1.00 98.53           H  
ATOM   4351  HB3 SER B 125       3.708 -14.794 -13.756  1.00 98.53           H  
ATOM   4352  O   SER B 125       6.710 -16.810 -12.814  1.00 98.53           O  
ATOM   4353  OG  SER B 125       4.113 -13.170 -12.578  1.00 98.53           O  
ATOM   4354  HG  SER B 125       4.019 -12.682 -13.399  1.00 98.53           H  
ATOM   4355  N   TRP B 126       5.696 -16.675 -14.818  1.00 98.20           N  
ATOM   4356  H   TRP B 126       5.255 -16.073 -15.498  1.00 98.20           H  
ATOM   4357  CA  TRP B 126       5.968 -18.066 -15.198  1.00 98.20           C  
ATOM   4358  HA  TRP B 126       5.565 -18.732 -14.434  1.00 98.20           H  
ATOM   4359  C   TRP B 126       7.474 -18.337 -15.277  1.00 98.20           C  
ATOM   4360  CB  TRP B 126       5.288 -18.387 -16.537  1.00 98.20           C  
ATOM   4361  HB2 TRP B 126       4.222 -18.174 -16.457  1.00 98.20           H  
ATOM   4362  HB3 TRP B 126       5.691 -17.745 -17.321  1.00 98.20           H  
ATOM   4363  O   TRP B 126       7.975 -19.293 -14.683  1.00 98.20           O  
ATOM   4364  CG  TRP B 126       5.461 -19.809 -16.970  1.00 98.20           C  
ATOM   4365  CD1 TRP B 126       6.536 -20.317 -17.615  1.00 98.20           C  
ATOM   4366  HD1 TRP B 126       7.404 -19.749 -17.916  1.00 98.20           H  
ATOM   4367  CD2 TRP B 126       4.570 -20.937 -16.737  1.00 98.20           C  
ATOM   4368  CE2 TRP B 126       5.199 -22.117 -17.230  1.00 98.20           C  
ATOM   4369  CE3 TRP B 126       3.299 -21.082 -16.144  1.00 98.20           C  
ATOM   4370  HE3 TRP B 126       2.803 -20.198 -15.769  1.00 98.20           H  
ATOM   4371  NE1 TRP B 126       6.394 -21.682 -17.759  1.00 98.20           N  
ATOM   4372  HE1 TRP B 126       7.137 -22.272 -18.104  1.00 98.20           H  
ATOM   4373  CH2 TRP B 126       3.314 -23.488 -16.563  1.00 98.20           C  
ATOM   4374  HH2 TRP B 126       2.810 -24.442 -16.516  1.00 98.20           H  
ATOM   4375  CZ2 TRP B 126       4.600 -23.382 -17.128  1.00 98.20           C  
ATOM   4376  HZ2 TRP B 126       5.128 -24.235 -17.526  1.00 98.20           H  
ATOM   4377  CZ3 TRP B 126       2.671 -22.340 -16.066  1.00 98.20           C  
ATOM   4378  HZ3 TRP B 126       1.688 -22.418 -15.626  1.00 98.20           H  
ATOM   4379  N   GLU B 127       8.205 -17.453 -15.953  1.00 97.97           N  
ATOM   4380  H   GLU B 127       7.725 -16.705 -16.434  1.00 97.97           H  
ATOM   4381  CA  GLU B 127       9.659 -17.533 -16.090  1.00 97.97           C  
ATOM   4382  HA  GLU B 127       9.927 -18.475 -16.568  1.00 97.97           H  
ATOM   4383  C   GLU B 127      10.368 -17.481 -14.727  1.00 97.97           C  
ATOM   4384  CB  GLU B 127      10.141 -16.373 -16.972  1.00 97.97           C  
ATOM   4385  HB2 GLU B 127      11.230 -16.332 -16.931  1.00 97.97           H  
ATOM   4386  HB3 GLU B 127       9.749 -15.447 -16.552  1.00 97.97           H  
ATOM   4387  O   GLU B 127      11.330 -18.219 -14.507  1.00 97.97           O  
ATOM   4388  CG  GLU B 127       9.717 -16.492 -18.449  1.00 97.97           C  
ATOM   4389  HG2 GLU B 127      10.269 -17.317 -18.899  1.00 97.97           H  
ATOM   4390  HG3 GLU B 127       8.656 -16.736 -18.509  1.00 97.97           H  
ATOM   4391  CD  GLU B 127       9.981 -15.201 -19.250  1.00 97.97           C  
ATOM   4392  OE1 GLU B 127       9.601 -15.158 -20.445  1.00 97.97           O  
ATOM   4393  OE2 GLU B 127      10.584 -14.264 -18.676  1.00 97.97           O  
ATOM   4394  N   ALA B 128       9.893 -16.664 -13.778  1.00 98.37           N  
ATOM   4395  H   ALA B 128       9.126 -16.050 -14.011  1.00 98.37           H  
ATOM   4396  CA  ALA B 128      10.480 -16.577 -12.441  1.00 98.37           C  
ATOM   4397  HA  ALA B 128      11.535 -16.324 -12.551  1.00 98.37           H  
ATOM   4398  C   ALA B 128      10.412 -17.914 -11.676  1.00 98.37           C  
ATOM   4399  CB  ALA B 128       9.802 -15.443 -11.662  1.00 98.37           C  
ATOM   4400  HB1 ALA B 128       9.906 -14.504 -12.205  1.00 98.37           H  
ATOM   4401  HB2 ALA B 128       8.742 -15.660 -11.528  1.00 98.37           H  
ATOM   4402  HB3 ALA B 128      10.269 -15.339 -10.682  1.00 98.37           H  
ATOM   4403  O   ALA B 128      11.390 -18.286 -11.023  1.00 98.37           O  
ATOM   4404  N   PHE B 129       9.311 -18.666 -11.799  1.00 97.59           N  
ATOM   4405  H   PHE B 129       8.547 -18.308 -12.354  1.00 97.59           H  
ATOM   4406  CA  PHE B 129       9.196 -20.019 -11.235  1.00 97.59           C  
ATOM   4407  HA  PHE B 129       9.454 -19.992 -10.176  1.00 97.59           H  
ATOM   4408  C   PHE B 129      10.150 -21.006 -11.904  1.00 97.59           C  
ATOM   4409  CB  PHE B 129       7.763 -20.537 -11.382  1.00 97.59           C  
ATOM   4410  HB2 PHE B 129       7.383 -20.278 -12.370  1.00 97.59           H  
ATOM   4411  HB3 PHE B 129       7.772 -21.625 -11.311  1.00 97.59           H  
ATOM   4412  O   PHE B 129      10.897 -21.710 -11.221  1.00 97.59           O  
ATOM   4413  CG  PHE B 129       6.817 -20.038 -10.324  1.00 97.59           C  
ATOM   4414  CD1 PHE B 129       6.917 -20.531  -9.012  1.00 97.59           C  
ATOM   4415  HD1 PHE B 129       7.673 -21.262  -8.765  1.00 97.59           H  
ATOM   4416  CD2 PHE B 129       5.825 -19.102 -10.650  1.00 97.59           C  
ATOM   4417  HD2 PHE B 129       5.727 -18.740 -11.662  1.00 97.59           H  
ATOM   4418  CE1 PHE B 129       6.040 -20.073  -8.018  1.00 97.59           C  
ATOM   4419  HE1 PHE B 129       6.108 -20.461  -7.013  1.00 97.59           H  
ATOM   4420  CE2 PHE B 129       4.958 -18.636  -9.655  1.00 97.59           C  
ATOM   4421  HE2 PHE B 129       4.202 -17.910  -9.918  1.00 97.59           H  
ATOM   4422  CZ  PHE B 129       5.069 -19.111  -8.335  1.00 97.59           C  
ATOM   4423  HZ  PHE B 129       4.405 -18.745  -7.566  1.00 97.59           H  
ATOM   4424  N   GLU B 130      10.183 -21.028 -13.240  1.00 95.76           N  
ATOM   4425  H   GLU B 130       9.553 -20.427 -13.753  1.00 95.76           H  
ATOM   4426  CA  GLU B 130      11.071 -21.929 -13.978  1.00 95.76           C  
ATOM   4427  HA  GLU B 130      10.838 -22.957 -13.701  1.00 95.76           H  
ATOM   4428  C   GLU B 130      12.546 -21.688 -13.643  1.00 95.76           C  
ATOM   4429  CB  GLU B 130      10.874 -21.758 -15.488  1.00 95.76           C  
ATOM   4430  HB2 GLU B 130      10.920 -20.701 -15.751  1.00 95.76           H  
ATOM   4431  HB3 GLU B 130      11.691 -22.272 -15.995  1.00 95.76           H  
ATOM   4432  O   GLU B 130      13.334 -22.639 -13.561  1.00 95.76           O  
ATOM   4433  CG  GLU B 130       9.553 -22.363 -15.974  1.00 95.76           C  
ATOM   4434  HG2 GLU B 130       8.720 -21.755 -15.620  1.00 95.76           H  
ATOM   4435  HG3 GLU B 130       9.452 -23.359 -15.543  1.00 95.76           H  
ATOM   4436  CD  GLU B 130       9.499 -22.482 -17.502  1.00 95.76           C  
ATOM   4437  OE1 GLU B 130       8.711 -23.339 -17.971  1.00 95.76           O  
ATOM   4438  OE2 GLU B 130      10.256 -21.768 -18.196  1.00 95.76           O  
ATOM   4439  N   ARG B 131      12.919 -20.425 -13.420  1.00 96.38           N  
ATOM   4440  H   ARG B 131      12.220 -19.709 -13.557  1.00 96.38           H  
ATOM   4441  CA  ARG B 131      14.271 -20.010 -13.031  1.00 96.38           C  
ATOM   4442  HA  ARG B 131      14.999 -20.594 -13.595  1.00 96.38           H  
ATOM   4443  C   ARG B 131      14.592 -20.294 -11.563  1.00 96.38           C  
ATOM   4444  CB  ARG B 131      14.454 -18.531 -13.385  1.00 96.38           C  
ATOM   4445  HB2 ARG B 131      13.650 -17.945 -12.941  1.00 96.38           H  
ATOM   4446  HB3 ARG B 131      15.403 -18.186 -12.974  1.00 96.38           H  
ATOM   4447  O   ARG B 131      15.763 -20.459 -11.248  1.00 96.38           O  
ATOM   4448  CG  ARG B 131      14.465 -18.337 -14.915  1.00 96.38           C  
ATOM   4449  HG2 ARG B 131      15.321 -18.866 -15.336  1.00 96.38           H  
ATOM   4450  HG3 ARG B 131      13.568 -18.764 -15.366  1.00 96.38           H  
ATOM   4451  CD  ARG B 131      14.543 -16.862 -15.304  1.00 96.38           C  
ATOM   4452  HD2 ARG B 131      14.417 -16.764 -16.383  1.00 96.38           H  
ATOM   4453  HD3 ARG B 131      13.725 -16.324 -14.825  1.00 96.38           H  
ATOM   4454  NE  ARG B 131      15.830 -16.309 -14.877  1.00 96.38           N  
ATOM   4455  HE  ARG B 131      15.824 -15.880 -13.963  1.00 96.38           H  
ATOM   4456  NH1 ARG B 131      17.078 -16.620 -16.793  1.00 96.38           N  
ATOM   4457 HH11 ARG B 131      16.246 -16.702 -17.361  1.00 96.38           H  
ATOM   4458 HH12 ARG B 131      17.977 -16.382 -17.187  1.00 96.38           H  
ATOM   4459  NH2 ARG B 131      18.055 -16.129 -14.864  1.00 96.38           N  
ATOM   4460 HH21 ARG B 131      18.062 -16.016 -13.860  1.00 96.38           H  
ATOM   4461 HH22 ARG B 131      18.941 -16.112 -15.349  1.00 96.38           H  
ATOM   4462  CZ  ARG B 131      16.973 -16.368 -15.522  1.00 96.38           C  
ATOM   4463  N   ALA B 132      13.584 -20.422 -10.700  1.00 96.53           N  
ATOM   4464  H   ALA B 132      12.646 -20.225 -11.020  1.00 96.53           H  
ATOM   4465  CA  ALA B 132      13.744 -20.915  -9.329  1.00 96.53           C  
ATOM   4466  HA  ALA B 132      14.657 -20.492  -8.911  1.00 96.53           H  
ATOM   4467  C   ALA B 132      13.885 -22.448  -9.242  1.00 96.53           C  
ATOM   4468  CB  ALA B 132      12.555 -20.432  -8.488  1.00 96.53           C  
ATOM   4469  HB1 ALA B 132      11.635 -20.912  -8.824  1.00 96.53           H  
ATOM   4470  HB2 ALA B 132      12.443 -19.351  -8.572  1.00 96.53           H  
ATOM   4471  HB3 ALA B 132      12.724 -20.687  -7.442  1.00 96.53           H  
ATOM   4472  O   ALA B 132      14.131 -22.985  -8.164  1.00 96.53           O  
ATOM   4473  N   GLY B 133      13.692 -23.169 -10.355  1.00 95.30           N  
ATOM   4474  H   GLY B 133      13.480 -22.677 -11.212  1.00 95.30           H  
ATOM   4475  CA  GLY B 133      13.605 -24.631 -10.347  1.00 95.30           C  
ATOM   4476  HA2 GLY B 133      13.692 -24.993 -11.372  1.00 95.30           H  
ATOM   4477  HA3 GLY B 133      14.427 -25.042  -9.761  1.00 95.30           H  
ATOM   4478  C   GLY B 133      12.288 -25.152  -9.761  1.00 95.30           C  
ATOM   4479  O   GLY B 133      12.214 -26.311  -9.362  1.00 95.30           O  
ATOM   4480  N   ILE B 134      11.247 -24.316  -9.717  1.00 95.00           N  
ATOM   4481  H   ILE B 134      11.351 -23.393 -10.112  1.00 95.00           H  
ATOM   4482  CA  ILE B 134       9.933 -24.664  -9.174  1.00 95.00           C  
ATOM   4483  HA  ILE B 134      10.006 -25.604  -8.627  1.00 95.00           H  
ATOM   4484  C   ILE B 134       8.964 -24.861 -10.336  1.00 95.00           C  
ATOM   4485  CB  ILE B 134       9.453 -23.592  -8.175  1.00 95.00           C  
ATOM   4486  HB  ILE B 134       9.453 -22.630  -8.687  1.00 95.00           H  
ATOM   4487  O   ILE B 134       8.797 -23.986 -11.183  1.00 95.00           O  
ATOM   4488  CG1 ILE B 134      10.425 -23.510  -6.974  1.00 95.00           C  
ATOM   4489 HG12 ILE B 134      11.449 -23.410  -7.333  1.00 95.00           H  
ATOM   4490 HG13 ILE B 134      10.366 -24.428  -6.389  1.00 95.00           H  
ATOM   4491  CG2 ILE B 134       8.020 -23.898  -7.689  1.00 95.00           C  
ATOM   4492 HG21 ILE B 134       7.991 -24.866  -7.189  1.00 95.00           H  
ATOM   4493 HG22 ILE B 134       7.684 -23.132  -6.991  1.00 95.00           H  
ATOM   4494 HG23 ILE B 134       7.317 -23.901  -8.523  1.00 95.00           H  
ATOM   4495  CD1 ILE B 134      10.165 -22.311  -6.059  1.00 95.00           C  
ATOM   4496 HD11 ILE B 134      10.983 -22.218  -5.345  1.00 95.00           H  
ATOM   4497 HD12 ILE B 134      10.128 -21.406  -6.666  1.00 95.00           H  
ATOM   4498 HD13 ILE B 134       9.231 -22.432  -5.511  1.00 95.00           H  
ATOM   4499  N   LYS B 135       8.290 -26.013 -10.366  1.00 93.94           N  
ATOM   4500  H   LYS B 135       8.433 -26.665  -9.608  1.00 93.94           H  
ATOM   4501  CA  LYS B 135       7.268 -26.306 -11.371  1.00 93.94           C  
ATOM   4502  HA  LYS B 135       7.670 -26.039 -12.348  1.00 93.94           H  
ATOM   4503  C   LYS B 135       6.018 -25.470 -11.063  1.00 93.94           C  
ATOM   4504  CB  LYS B 135       6.996 -27.815 -11.351  1.00 93.94           C  
ATOM   4505  HB2 LYS B 135       7.951 -28.331 -11.455  1.00 93.94           H  
ATOM   4506  HB3 LYS B 135       6.567 -28.093 -10.389  1.00 93.94           H  
ATOM   4507  O   LYS B 135       5.405 -25.698 -10.028  1.00 93.94           O  
ATOM   4508  CG  LYS B 135       6.066 -28.281 -12.479  1.00 93.94           C  
ATOM   4509  HG2 LYS B 135       6.480 -27.967 -13.437  1.00 93.94           H  
ATOM   4510  HG3 LYS B 135       5.075 -27.845 -12.354  1.00 93.94           H  
ATOM   4511  CD  LYS B 135       5.971 -29.813 -12.424  1.00 93.94           C  
ATOM   4512  HD2 LYS B 135       6.981 -30.221 -12.454  1.00 93.94           H  
ATOM   4513  HD3 LYS B 135       5.506 -30.109 -11.483  1.00 93.94           H  
ATOM   4514  CE  LYS B 135       5.178 -30.392 -13.595  1.00 93.94           C  
ATOM   4515  HE2 LYS B 135       5.640 -30.012 -14.505  1.00 93.94           H  
ATOM   4516  HE3 LYS B 135       4.140 -30.063 -13.538  1.00 93.94           H  
ATOM   4517  NZ  LYS B 135       5.285 -31.866 -13.646  1.00 93.94           N  
ATOM   4518  HZ1 LYS B 135       4.968 -32.284 -12.783  1.00 93.94           H  
ATOM   4519  HZ2 LYS B 135       4.764 -32.252 -14.421  1.00 93.94           H  
ATOM   4520  HZ3 LYS B 135       6.255 -32.116 -13.775  1.00 93.94           H  
ATOM   4521  N   PRO B 136       5.550 -24.572 -11.944  1.00 91.57           N  
ATOM   4522  CA  PRO B 136       4.408 -23.706 -11.633  1.00 91.57           C  
ATOM   4523  HA  PRO B 136       4.701 -23.001 -10.855  1.00 91.57           H  
ATOM   4524  C   PRO B 136       3.134 -24.436 -11.185  1.00 91.57           C  
ATOM   4525  CB  PRO B 136       4.151 -22.945 -12.925  1.00 91.57           C  
ATOM   4526  HB2 PRO B 136       3.706 -21.975 -12.703  1.00 91.57           H  
ATOM   4527  HB3 PRO B 136       3.509 -23.524 -13.590  1.00 91.57           H  
ATOM   4528  O   PRO B 136       2.403 -23.959 -10.328  1.00 91.57           O  
ATOM   4529  CG  PRO B 136       5.543 -22.820 -13.535  1.00 91.57           C  
ATOM   4530  HG2 PRO B 136       6.086 -22.014 -13.039  1.00 91.57           H  
ATOM   4531  HG3 PRO B 136       5.516 -22.648 -14.611  1.00 91.57           H  
ATOM   4532  CD  PRO B 136       6.179 -24.161 -13.192  1.00 91.57           C  
ATOM   4533  HD2 PRO B 136       7.257 -24.032 -13.093  1.00 91.57           H  
ATOM   4534  HD3 PRO B 136       5.958 -24.890 -13.971  1.00 91.57           H  
ATOM   4535  N   GLY B 137       2.872 -25.629 -11.725  1.00 90.98           N  
ATOM   4536  H   GLY B 137       3.491 -25.977 -12.443  1.00 90.98           H  
ATOM   4537  CA  GLY B 137       1.723 -26.436 -11.308  1.00 90.98           C  
ATOM   4538  HA2 GLY B 137       0.820 -25.828 -11.364  1.00 90.98           H  
ATOM   4539  HA3 GLY B 137       1.613 -27.278 -11.992  1.00 90.98           H  
ATOM   4540  C   GLY B 137       1.817 -26.999  -9.882  1.00 90.98           C  
ATOM   4541  O   GLY B 137       0.785 -27.356  -9.323  1.00 90.98           O  
ATOM   4542  N   SER B 138       3.012 -27.086  -9.279  1.00 91.96           N  
ATOM   4543  H   SER B 138       3.823 -26.666  -9.711  1.00 91.96           H  
ATOM   4544  CA  SER B 138       3.191 -27.641  -7.925  1.00 91.96           C  
ATOM   4545  HA  SER B 138       2.518 -28.491  -7.815  1.00 91.96           H  
ATOM   4546  C   SER B 138       2.829 -26.663  -6.809  1.00 91.96           C  
ATOM   4547  CB  SER B 138       4.619 -28.161  -7.712  1.00 91.96           C  
ATOM   4548  HB2 SER B 138       4.891 -28.807  -8.547  1.00 91.96           H  
ATOM   4549  HB3 SER B 138       4.644 -28.755  -6.798  1.00 91.96           H  
ATOM   4550  O   SER B 138       2.716 -27.077  -5.662  1.00 91.96           O  
ATOM   4551  OG  SER B 138       5.570 -27.123  -7.600  1.00 91.96           O  
ATOM   4552  HG  SER B 138       5.439 -26.662  -6.768  1.00 91.96           H  
ATOM   4553  N   VAL B 139       2.663 -25.382  -7.137  1.00 92.50           N  
ATOM   4554  H   VAL B 139       2.816 -25.113  -8.099  1.00 92.50           H  
ATOM   4555  CA  VAL B 139       2.266 -24.312  -6.206  1.00 92.50           C  
ATOM   4556  HA  VAL B 139       2.331 -24.688  -5.185  1.00 92.50           H  
ATOM   4557  C   VAL B 139       0.796 -23.909  -6.386  1.00 92.50           C  
ATOM   4558  CB  VAL B 139       3.229 -23.113  -6.299  1.00 92.50           C  
ATOM   4559  HB  VAL B 139       2.840 -22.288  -5.701  1.00 92.50           H  
ATOM   4560  O   VAL B 139       0.344 -22.881  -5.898  1.00 92.50           O  
ATOM   4561  CG1 VAL B 139       4.616 -23.473  -5.753  1.00 92.50           C  
ATOM   4562 HG11 VAL B 139       5.256 -22.591  -5.779  1.00 92.50           H  
ATOM   4563 HG12 VAL B 139       4.523 -23.801  -4.718  1.00 92.50           H  
ATOM   4564 HG13 VAL B 139       5.073 -24.265  -6.346  1.00 92.50           H  
ATOM   4565  CG2 VAL B 139       3.410 -22.635  -7.743  1.00 92.50           C  
ATOM   4566 HG21 VAL B 139       2.442 -22.570  -8.239  1.00 92.50           H  
ATOM   4567 HG22 VAL B 139       4.051 -23.318  -8.300  1.00 92.50           H  
ATOM   4568 HG23 VAL B 139       3.869 -21.646  -7.739  1.00 92.50           H  
ATOM   4569  N   ARG B 140       0.004 -24.714  -7.100  1.00 95.00           N  
ATOM   4570  H   ARG B 140       0.395 -25.574  -7.458  1.00 95.00           H  
ATOM   4571  CA  ARG B 140      -1.444 -24.504  -7.187  1.00 95.00           C  
ATOM   4572  HA  ARG B 140      -1.622 -23.447  -7.383  1.00 95.00           H  
ATOM   4573  C   ARG B 140      -2.094 -24.858  -5.848  1.00 95.00           C  
ATOM   4574  CB  ARG B 140      -2.001 -25.325  -8.353  1.00 95.00           C  
ATOM   4575  HB2 ARG B 140      -1.917 -26.387  -8.125  1.00 95.00           H  
ATOM   4576  HB3 ARG B 140      -1.401 -25.113  -9.238  1.00 95.00           H  
ATOM   4577  O   ARG B 140      -1.846 -25.934  -5.311  1.00 95.00           O  
ATOM   4578  CG  ARG B 140      -3.463 -24.973  -8.658  1.00 95.00           C  
ATOM   4579  HG2 ARG B 140      -4.099 -25.213  -7.806  1.00 95.00           H  
ATOM   4580  HG3 ARG B 140      -3.534 -23.905  -8.862  1.00 95.00           H  
ATOM   4581  CD  ARG B 140      -3.940 -25.754  -9.886  1.00 95.00           C  
ATOM   4582  HD2 ARG B 140      -3.158 -25.741 -10.646  1.00 95.00           H  
ATOM   4583  HD3 ARG B 140      -4.095 -26.794  -9.597  1.00 95.00           H  
ATOM   4584  NE  ARG B 140      -5.192 -25.210 -10.452  1.00 95.00           N  
ATOM   4585  HE  ARG B 140      -6.056 -25.572 -10.075  1.00 95.00           H  
ATOM   4586  NH1 ARG B 140      -4.244 -23.711 -11.919  1.00 95.00           N  
ATOM   4587 HH11 ARG B 140      -3.367 -23.806 -11.426  1.00 95.00           H  
ATOM   4588 HH12 ARG B 140      -4.341 -22.900 -12.513  1.00 95.00           H  
ATOM   4589  NH2 ARG B 140      -6.451 -23.995 -11.917  1.00 95.00           N  
ATOM   4590 HH21 ARG B 140      -7.299 -24.399 -11.546  1.00 95.00           H  
ATOM   4591 HH22 ARG B 140      -6.510 -23.231 -12.575  1.00 95.00           H  
ATOM   4592  CZ  ARG B 140      -5.289 -24.316 -11.425  1.00 95.00           C  
ATOM   4593  N   GLY B 141      -2.956 -23.984  -5.338  1.00 96.00           N  
ATOM   4594  H   GLY B 141      -3.085 -23.099  -5.808  1.00 96.00           H  
ATOM   4595  CA  GLY B 141      -3.645 -24.157  -4.057  1.00 96.00           C  
ATOM   4596  HA2 GLY B 141      -4.513 -23.497  -4.035  1.00 96.00           H  
ATOM   4597  HA3 GLY B 141      -3.996 -25.185  -3.964  1.00 96.00           H  
ATOM   4598  C   GLY B 141      -2.787 -23.839  -2.830  1.00 96.00           C  
ATOM   4599  O   GLY B 141      -3.194 -24.160  -1.717  1.00 96.00           O  
ATOM   4600  N   THR B 142      -1.601 -23.246  -3.004  1.00 97.03           N  
ATOM   4601  H   THR B 142      -1.293 -22.997  -3.933  1.00 97.03           H  
ATOM   4602  CA  THR B 142      -0.758 -22.801  -1.885  1.00 97.03           C  
ATOM   4603  HA  THR B 142      -0.959 -23.437  -1.024  1.00 97.03           H  
ATOM   4604  C   THR B 142      -1.103 -21.374  -1.469  1.00 97.03           C  
ATOM   4605  CB  THR B 142       0.744 -22.927  -2.195  1.00 97.03           C  
ATOM   4606  HB  THR B 142       1.323 -22.600  -1.331  1.00 97.03           H  
ATOM   4607  O   THR B 142      -1.655 -20.588  -2.241  1.00 97.03           O  
ATOM   4608  CG2 THR B 142       1.126 -24.371  -2.529  1.00 97.03           C  
ATOM   4609 HG21 THR B 142       0.854 -25.023  -1.699  1.00 97.03           H  
ATOM   4610 HG22 THR B 142       0.610 -24.703  -3.430  1.00 97.03           H  
ATOM   4611 HG23 THR B 142       2.202 -24.430  -2.691  1.00 97.03           H  
ATOM   4612  OG1 THR B 142       1.097 -22.151  -3.308  1.00 97.03           O  
ATOM   4613  HG1 THR B 142       1.618 -21.382  -3.060  1.00 97.03           H  
ATOM   4614  N   ASP B 143      -0.705 -21.005  -0.256  1.00 97.89           N  
ATOM   4615  H   ASP B 143      -0.166 -21.658   0.296  1.00 97.89           H  
ATOM   4616  CA  ASP B 143      -0.810 -19.656   0.312  1.00 97.89           C  
ATOM   4617  HA  ASP B 143      -1.808 -19.274   0.097  1.00 97.89           H  
ATOM   4618  C   ASP B 143       0.189 -18.658  -0.309  1.00 97.89           C  
ATOM   4619  CB  ASP B 143      -0.670 -19.754   1.846  1.00 97.89           C  
ATOM   4620  HB2 ASP B 143      -0.857 -18.774   2.284  1.00 97.89           H  
ATOM   4621  HB3 ASP B 143      -1.437 -20.432   2.221  1.00 97.89           H  
ATOM   4622  O   ASP B 143       0.646 -17.730   0.350  1.00 97.89           O  
ATOM   4623  CG  ASP B 143       0.703 -20.259   2.315  1.00 97.89           C  
ATOM   4624  OD1 ASP B 143       1.553 -20.600   1.459  1.00 97.89           O  
ATOM   4625  OD2 ASP B 143       0.933 -20.348   3.536  1.00 97.89           O  
ATOM   4626  N   THR B 144       0.569 -18.838  -1.576  1.00 98.52           N  
ATOM   4627  H   THR B 144       0.113 -19.563  -2.111  1.00 98.52           H  
ATOM   4628  CA  THR B 144       1.522 -17.953  -2.249  1.00 98.52           C  
ATOM   4629  HA  THR B 144       2.388 -17.868  -1.592  1.00 98.52           H  
ATOM   4630  C   THR B 144       0.914 -16.561  -2.431  1.00 98.52           C  
ATOM   4631  CB  THR B 144       1.988 -18.557  -3.579  1.00 98.52           C  
ATOM   4632  HB  THR B 144       1.122 -18.727  -4.219  1.00 98.52           H  
ATOM   4633  O   THR B 144      -0.171 -16.430  -2.988  1.00 98.52           O  
ATOM   4634  CG2 THR B 144       3.006 -17.699  -4.332  1.00 98.52           C  
ATOM   4635 HG21 THR B 144       3.873 -17.491  -3.704  1.00 98.52           H  
ATOM   4636 HG22 THR B 144       3.324 -18.228  -5.230  1.00 98.52           H  
ATOM   4637 HG23 THR B 144       2.545 -16.759  -4.635  1.00 98.52           H  
ATOM   4638  OG1 THR B 144       2.613 -19.796  -3.307  1.00 98.52           O  
ATOM   4639  HG1 THR B 144       3.287 -19.630  -2.644  1.00 98.52           H  
ATOM   4640  N   GLY B 145       1.588 -15.517  -1.950  1.00 98.70           N  
ATOM   4641  H   GLY B 145       2.480 -15.688  -1.509  1.00 98.70           H  
ATOM   4642  CA  GLY B 145       1.130 -14.132  -2.100  1.00 98.70           C  
ATOM   4643  HA2 GLY B 145       0.041 -14.110  -2.094  1.00 98.70           H  
ATOM   4644  HA3 GLY B 145       1.474 -13.538  -1.253  1.00 98.70           H  
ATOM   4645  C   GLY B 145       1.620 -13.481  -3.399  1.00 98.70           C  
ATOM   4646  O   GLY B 145       2.650 -13.877  -3.944  1.00 98.70           O  
ATOM   4647  N   VAL B 146       0.913 -12.457  -3.882  1.00 98.87           N  
ATOM   4648  H   VAL B 146       0.095 -12.173  -3.362  1.00 98.87           H  
ATOM   4649  CA  VAL B 146       1.275 -11.671  -5.075  1.00 98.87           C  
ATOM   4650  HA  VAL B 146       2.288 -11.938  -5.375  1.00 98.87           H  
ATOM   4651  C   VAL B 146       1.261 -10.177  -4.747  1.00 98.87           C  
ATOM   4652  CB  VAL B 146       0.356 -11.977  -6.275  1.00 98.87           C  
ATOM   4653  HB  VAL B 146      -0.668 -11.688  -6.035  1.00 98.87           H  
ATOM   4654  O   VAL B 146       0.212  -9.597  -4.480  1.00 98.87           O  
ATOM   4655  CG1 VAL B 146       0.802 -11.199  -7.523  1.00 98.87           C  
ATOM   4656 HG11 VAL B 146       0.155 -11.452  -8.363  1.00 98.87           H  
ATOM   4657 HG12 VAL B 146       1.832 -11.452  -7.772  1.00 98.87           H  
ATOM   4658 HG13 VAL B 146       0.725 -10.126  -7.347  1.00 98.87           H  
ATOM   4659  CG2 VAL B 146       0.365 -13.468  -6.635  1.00 98.87           C  
ATOM   4660 HG21 VAL B 146      -0.067 -14.047  -5.819  1.00 98.87           H  
ATOM   4661 HG22 VAL B 146       1.385 -13.809  -6.815  1.00 98.87           H  
ATOM   4662 HG23 VAL B 146      -0.241 -13.637  -7.525  1.00 98.87           H  
ATOM   4663  N   PHE B 147       2.424  -9.533  -4.822  1.00 98.70           N  
ATOM   4664  H   PHE B 147       3.240 -10.055  -5.107  1.00 98.70           H  
ATOM   4665  CA  PHE B 147       2.606  -8.124  -4.468  1.00 98.70           C  
ATOM   4666  HA  PHE B 147       1.642  -7.665  -4.246  1.00 98.70           H  
ATOM   4667  C   PHE B 147       3.230  -7.385  -5.651  1.00 98.70           C  
ATOM   4668  CB  PHE B 147       3.479  -8.006  -3.208  1.00 98.70           C  
ATOM   4669  HB2 PHE B 147       3.584  -6.950  -2.959  1.00 98.70           H  
ATOM   4670  HB3 PHE B 147       4.476  -8.386  -3.429  1.00 98.70           H  
ATOM   4671  O   PHE B 147       4.388  -7.620  -5.996  1.00 98.70           O  
ATOM   4672  CG  PHE B 147       2.951  -8.743  -1.990  1.00 98.70           C  
ATOM   4673  CD1 PHE B 147       2.307  -8.040  -0.955  1.00 98.70           C  
ATOM   4674  HD1 PHE B 147       2.186  -6.969  -1.025  1.00 98.70           H  
ATOM   4675  CD2 PHE B 147       3.145 -10.133  -1.868  1.00 98.70           C  
ATOM   4676  HD2 PHE B 147       3.662 -10.677  -2.645  1.00 98.70           H  
ATOM   4677  CE1 PHE B 147       1.847  -8.734   0.180  1.00 98.70           C  
ATOM   4678  HE1 PHE B 147       1.397  -8.210   1.010  1.00 98.70           H  
ATOM   4679  CE2 PHE B 147       2.655 -10.824  -0.748  1.00 98.70           C  
ATOM   4680  HE2 PHE B 147       2.799 -11.890  -0.659  1.00 98.70           H  
ATOM   4681  CZ  PHE B 147       1.981 -10.126   0.264  1.00 98.70           C  
ATOM   4682  HZ  PHE B 147       1.587 -10.659   1.117  1.00 98.70           H  
ATOM   4683  N   MET B 148       2.472  -6.495  -6.290  1.00 98.61           N  
ATOM   4684  H   MET B 148       1.539  -6.313  -5.948  1.00 98.61           H  
ATOM   4685  CA  MET B 148       2.909  -5.830  -7.523  1.00 98.61           C  
ATOM   4686  HA  MET B 148       3.949  -6.083  -7.729  1.00 98.61           H  
ATOM   4687  C   MET B 148       2.848  -4.313  -7.408  1.00 98.61           C  
ATOM   4688  CB  MET B 148       2.074  -6.321  -8.714  1.00 98.61           C  
ATOM   4689  HB2 MET B 148       1.014  -6.244  -8.470  1.00 98.61           H  
ATOM   4690  HB3 MET B 148       2.272  -5.689  -9.580  1.00 98.61           H  
ATOM   4691  O   MET B 148       1.831  -3.756  -7.009  1.00 98.61           O  
ATOM   4692  CG  MET B 148       2.406  -7.769  -9.088  1.00 98.61           C  
ATOM   4693  HG2 MET B 148       1.675  -8.112  -9.820  1.00 98.61           H  
ATOM   4694  HG3 MET B 148       2.310  -8.400  -8.204  1.00 98.61           H  
ATOM   4695  SD  MET B 148       4.060  -8.000  -9.796  1.00 98.61           S  
ATOM   4696  CE  MET B 148       3.990  -9.792 -10.016  1.00 98.61           C  
ATOM   4697  HE1 MET B 148       4.899 -10.146 -10.502  1.00 98.61           H  
ATOM   4698  HE2 MET B 148       3.125 -10.060 -10.623  1.00 98.61           H  
ATOM   4699  HE3 MET B 148       3.894 -10.262  -9.037  1.00 98.61           H  
ATOM   4700  N   GLY B 149       3.921  -3.640  -7.816  1.00 98.59           N  
ATOM   4701  H   GLY B 149       4.747  -4.166  -8.065  1.00 98.59           H  
ATOM   4702  CA  GLY B 149       3.916  -2.205  -8.069  1.00 98.59           C  
ATOM   4703  HA2 GLY B 149       4.923  -1.816  -7.921  1.00 98.59           H  
ATOM   4704  HA3 GLY B 149       3.243  -1.709  -7.370  1.00 98.59           H  
ATOM   4705  C   GLY B 149       3.496  -1.901  -9.505  1.00 98.59           C  
ATOM   4706  O   GLY B 149       4.223  -2.259 -10.432  1.00 98.59           O  
ATOM   4707  N   ALA B 150       2.355  -1.246  -9.704  1.00 97.79           N  
ATOM   4708  H   ALA B 150       1.812  -0.942  -8.909  1.00 97.79           H  
ATOM   4709  CA  ALA B 150       1.879  -0.857 -11.032  1.00 97.79           C  
ATOM   4710  HA  ALA B 150       2.720  -0.501 -11.627  1.00 97.79           H  
ATOM   4711  C   ALA B 150       0.848   0.274 -10.943  1.00 97.79           C  
ATOM   4712  CB  ALA B 150       1.267  -2.080 -11.736  1.00 97.79           C  
ATOM   4713  HB1 ALA B 150       2.006  -2.879 -11.808  1.00 97.79           H  
ATOM   4714  HB2 ALA B 150       0.954  -1.808 -12.744  1.00 97.79           H  
ATOM   4715  HB3 ALA B 150       0.404  -2.441 -11.177  1.00 97.79           H  
ATOM   4716  O   ALA B 150       0.213   0.473  -9.910  1.00 97.79           O  
ATOM   4717  N   TYR B 151       0.638   0.967 -12.057  1.00 92.06           N  
ATOM   4718  H   TYR B 151       1.193   0.753 -12.873  1.00 92.06           H  
ATOM   4719  CA  TYR B 151      -0.427   1.953 -12.240  1.00 92.06           C  
ATOM   4720  HA  TYR B 151      -1.294   1.644 -11.656  1.00 92.06           H  
ATOM   4721  C   TYR B 151      -0.850   1.991 -13.721  1.00 92.06           C  
ATOM   4722  CB  TYR B 151       0.033   3.313 -11.693  1.00 92.06           C  
ATOM   4723  HB2 TYR B 151      -0.669   4.102 -11.964  1.00 92.06           H  
ATOM   4724  HB3 TYR B 151       0.018   3.252 -10.605  1.00 92.06           H  
ATOM   4725  O   TYR B 151      -0.186   1.381 -14.566  1.00 92.06           O  
ATOM   4726  CG  TYR B 151       1.411   3.729 -12.132  1.00 92.06           C  
ATOM   4727  CD1 TYR B 151       2.474   3.636 -11.215  1.00 92.06           C  
ATOM   4728  HD1 TYR B 151       2.292   3.291 -10.208  1.00 92.06           H  
ATOM   4729  CD2 TYR B 151       1.621   4.206 -13.441  1.00 92.06           C  
ATOM   4730  HD2 TYR B 151       0.799   4.274 -14.139  1.00 92.06           H  
ATOM   4731  CE1 TYR B 151       3.754   4.055 -11.600  1.00 92.06           C  
ATOM   4732  HE1 TYR B 151       4.576   4.034 -10.900  1.00 92.06           H  
ATOM   4733  CE2 TYR B 151       2.904   4.610 -13.834  1.00 92.06           C  
ATOM   4734  HE2 TYR B 151       3.079   4.994 -14.828  1.00 92.06           H  
ATOM   4735  OH  TYR B 151       5.158   5.008 -13.235  1.00 92.06           O  
ATOM   4736  HH  TYR B 151       5.177   5.369 -14.125  1.00 92.06           H  
ATOM   4737  CZ  TYR B 151       3.952   4.542 -12.901  1.00 92.06           C  
ATOM   4738  N   PRO B 152      -1.975   2.639 -14.075  1.00 87.81           N  
ATOM   4739  CA  PRO B 152      -2.501   2.593 -15.438  1.00 87.81           C  
ATOM   4740  HA  PRO B 152      -2.667   1.549 -15.704  1.00 87.81           H  
ATOM   4741  C   PRO B 152      -1.555   3.238 -16.461  1.00 87.81           C  
ATOM   4742  CB  PRO B 152      -3.854   3.312 -15.397  1.00 87.81           C  
ATOM   4743  HB2 PRO B 152      -4.604   2.782 -15.985  1.00 87.81           H  
ATOM   4744  HB3 PRO B 152      -3.756   4.336 -15.755  1.00 87.81           H  
ATOM   4745  O   PRO B 152      -1.234   4.419 -16.361  1.00 87.81           O  
ATOM   4746  CG  PRO B 152      -4.229   3.344 -13.920  1.00 87.81           C  
ATOM   4747  HG2 PRO B 152      -4.772   4.261 -13.692  1.00 87.81           H  
ATOM   4748  HG3 PRO B 152      -4.805   2.456 -13.658  1.00 87.81           H  
ATOM   4749  CD  PRO B 152      -2.894   3.338 -13.193  1.00 87.81           C  
ATOM   4750  HD2 PRO B 152      -2.999   2.851 -12.224  1.00 87.81           H  
ATOM   4751  HD3 PRO B 152      -2.557   4.367 -13.065  1.00 87.81           H  
ATOM   4752  N   GLY B 153      -1.183   2.488 -17.502  1.00 84.87           N  
ATOM   4753  H   GLY B 153      -1.395   1.501 -17.476  1.00 84.87           H  
ATOM   4754  CA  GLY B 153      -0.386   2.985 -18.636  1.00 84.87           C  
ATOM   4755  HA2 GLY B 153       0.372   3.678 -18.270  1.00 84.87           H  
ATOM   4756  HA3 GLY B 153       0.123   2.136 -19.092  1.00 84.87           H  
ATOM   4757  C   GLY B 153      -1.196   3.692 -19.734  1.00 84.87           C  
ATOM   4758  O   GLY B 153      -0.658   4.021 -20.791  1.00 84.87           O  
ATOM   4759  N   GLY B 154      -2.505   3.871 -19.521  1.00 85.96           N  
ATOM   4760  H   GLY B 154      -2.855   3.624 -18.606  1.00 85.96           H  
ATOM   4761  CA  GLY B 154      -3.433   4.489 -20.474  1.00 85.96           C  
ATOM   4762  HA2 GLY B 154      -4.318   4.795 -19.917  1.00 85.96           H  
ATOM   4763  HA3 GLY B 154      -2.970   5.377 -20.905  1.00 85.96           H  
ATOM   4764  C   GLY B 154      -3.903   3.586 -21.622  1.00 85.96           C  
ATOM   4765  O   GLY B 154      -4.429   4.088 -22.616  1.00 85.96           O  
ATOM   4766  N   TYR B 155      -3.717   2.267 -21.516  1.00 91.54           N  
ATOM   4767  H   TYR B 155      -3.301   1.900 -20.672  1.00 91.54           H  
ATOM   4768  CA  TYR B 155      -4.110   1.323 -22.564  1.00 91.54           C  
ATOM   4769  HA  TYR B 155      -3.609   1.620 -23.486  1.00 91.54           H  
ATOM   4770  C   TYR B 155      -5.622   1.341 -22.822  1.00 91.54           C  
ATOM   4771  CB  TYR B 155      -3.648  -0.095 -22.207  1.00 91.54           C  
ATOM   4772  HB2 TYR B 155      -2.582  -0.081 -21.979  1.00 91.54           H  
ATOM   4773  HB3 TYR B 155      -4.171  -0.431 -21.312  1.00 91.54           H  
ATOM   4774  O   TYR B 155      -6.420   1.245 -21.893  1.00 91.54           O  
ATOM   4775  CG  TYR B 155      -3.888  -1.083 -23.332  1.00 91.54           C  
ATOM   4776  CD1 TYR B 155      -4.989  -1.962 -23.300  1.00 91.54           C  
ATOM   4777  HD1 TYR B 155      -5.674  -1.953 -22.465  1.00 91.54           H  
ATOM   4778  CD2 TYR B 155      -3.012  -1.099 -24.433  1.00 91.54           C  
ATOM   4779  HD2 TYR B 155      -2.163  -0.432 -24.459  1.00 91.54           H  
ATOM   4780  CE1 TYR B 155      -5.195  -2.865 -24.363  1.00 91.54           C  
ATOM   4781  HE1 TYR B 155      -6.031  -3.548 -24.351  1.00 91.54           H  
ATOM   4782  CE2 TYR B 155      -3.218  -2.000 -25.491  1.00 91.54           C  
ATOM   4783  HE2 TYR B 155      -2.544  -2.020 -26.335  1.00 91.54           H  
ATOM   4784  OH  TYR B 155      -4.445  -3.775 -26.471  1.00 91.54           O  
ATOM   4785  HH  TYR B 155      -5.220  -4.333 -26.372  1.00 91.54           H  
ATOM   4786  CZ  TYR B 155      -4.302  -2.893 -25.452  1.00 91.54           C  
ATOM   4787  N   GLY B 156      -6.014   1.439 -24.095  1.00 85.14           N  
ATOM   4788  H   GLY B 156      -5.307   1.511 -24.812  1.00 85.14           H  
ATOM   4789  CA  GLY B 156      -7.413   1.310 -24.511  1.00 85.14           C  
ATOM   4790  HA2 GLY B 156      -7.453   1.221 -25.596  1.00 85.14           H  
ATOM   4791  HA3 GLY B 156      -7.814   0.395 -24.073  1.00 85.14           H  
ATOM   4792  C   GLY B 156      -8.340   2.457 -24.097  1.00 85.14           C  
ATOM   4793  O   GLY B 156      -9.552   2.322 -24.250  1.00 85.14           O  
ATOM   4794  N   ILE B 157      -7.815   3.579 -23.589  1.00 76.66           N  
ATOM   4795  H   ILE B 157      -6.814   3.633 -23.460  1.00 76.66           H  
ATOM   4796  CA  ILE B 157      -8.636   4.744 -23.231  1.00 76.66           C  
ATOM   4797  HA  ILE B 157      -9.324   4.438 -22.443  1.00 76.66           H  
ATOM   4798  C   ILE B 157      -9.480   5.181 -24.439  1.00 76.66           C  
ATOM   4799  CB  ILE B 157      -7.763   5.896 -22.679  1.00 76.66           C  
ATOM   4800  HB  ILE B 157      -6.915   6.046 -23.347  1.00 76.66           H  
ATOM   4801  O   ILE B 157      -8.955   5.458 -25.515  1.00 76.66           O  
ATOM   4802  CG1 ILE B 157      -7.240   5.520 -21.273  1.00 76.66           C  
ATOM   4803 HG12 ILE B 157      -8.088   5.378 -20.603  1.00 76.66           H  
ATOM   4804 HG13 ILE B 157      -6.706   4.571 -21.329  1.00 76.66           H  
ATOM   4805  CG2 ILE B 157      -8.560   7.214 -22.607  1.00 76.66           C  
ATOM   4806 HG21 ILE B 157      -7.918   8.024 -22.263  1.00 76.66           H  
ATOM   4807 HG22 ILE B 157      -8.911   7.513 -23.595  1.00 76.66           H  
ATOM   4808 HG23 ILE B 157      -9.410   7.101 -21.934  1.00 76.66           H  
ATOM   4809  CD1 ILE B 157      -6.299   6.557 -20.644  1.00 76.66           C  
ATOM   4810 HD11 ILE B 157      -6.821   7.495 -20.455  1.00 76.66           H  
ATOM   4811 HD12 ILE B 157      -5.949   6.186 -19.681  1.00 76.66           H  
ATOM   4812 HD13 ILE B 157      -5.446   6.735 -21.299  1.00 76.66           H  
ATOM   4813  N   GLY B 158     -10.801   5.243 -24.247  1.00 73.12           N  
ATOM   4814  H   GLY B 158     -11.160   4.945 -23.351  1.00 73.12           H  
ATOM   4815  CA  GLY B 158     -11.768   5.641 -25.275  1.00 73.12           C  
ATOM   4816  HA2 GLY B 158     -12.701   5.927 -24.789  1.00 73.12           H  
ATOM   4817  HA3 GLY B 158     -11.381   6.511 -25.806  1.00 73.12           H  
ATOM   4818  C   GLY B 158     -12.098   4.568 -26.323  1.00 73.12           C  
ATOM   4819  O   GLY B 158     -12.962   4.808 -27.165  1.00 73.12           O  
ATOM   4820  N   ALA B 159     -11.460   3.395 -26.285  1.00 80.29           N  
ATOM   4821  H   ALA B 159     -10.803   3.220 -25.538  1.00 80.29           H  
ATOM   4822  CA  ALA B 159     -11.727   2.299 -27.214  1.00 80.29           C  
ATOM   4823  HA  ALA B 159     -12.080   2.721 -28.155  1.00 80.29           H  
ATOM   4824  C   ALA B 159     -12.820   1.347 -26.693  1.00 80.29           C  
ATOM   4825  CB  ALA B 159     -10.413   1.563 -27.504  1.00 80.29           C  
ATOM   4826  HB1 ALA B 159     -10.578   0.799 -28.263  1.00 80.29           H  
ATOM   4827  HB2 ALA B 159      -9.664   2.269 -27.863  1.00 80.29           H  
ATOM   4828  HB3 ALA B 159     -10.051   1.084 -26.595  1.00 80.29           H  
ATOM   4829  O   ALA B 159     -12.972   1.151 -25.488  1.00 80.29           O  
ATOM   4830  N   ASP B 160     -13.551   0.694 -27.605  1.00 81.60           N  
ATOM   4831  H   ASP B 160     -13.382   0.869 -28.586  1.00 81.60           H  
ATOM   4832  CA  ASP B 160     -14.414  -0.435 -27.239  1.00 81.60           C  
ATOM   4833  HA  ASP B 160     -14.932  -0.184 -26.313  1.00 81.60           H  
ATOM   4834  C   ASP B 160     -13.551  -1.679 -26.972  1.00 81.60           C  
ATOM   4835  CB  ASP B 160     -15.502  -0.712 -28.302  1.00 81.60           C  
ATOM   4836  HB2 ASP B 160     -15.030  -0.947 -29.256  1.00 81.60           H  
ATOM   4837  HB3 ASP B 160     -16.107   0.185 -28.431  1.00 81.60           H  
ATOM   4838  O   ASP B 160     -13.073  -2.334 -27.899  1.00 81.60           O  
ATOM   4839  CG  ASP B 160     -16.426  -1.877 -27.891  1.00 81.60           C  
ATOM   4840  OD1 ASP B 160     -16.308  -2.373 -26.751  1.00 81.60           O  
ATOM   4841  OD2 ASP B 160     -17.318  -2.320 -28.651  1.00 81.60           O  
ATOM   4842  N   LEU B 161     -13.396  -2.035 -25.696  1.00 84.98           N  
ATOM   4843  H   LEU B 161     -13.763  -1.408 -24.995  1.00 84.98           H  
ATOM   4844  CA  LEU B 161     -12.658  -3.220 -25.246  1.00 84.98           C  
ATOM   4845  HA  LEU B 161     -11.846  -3.395 -25.951  1.00 84.98           H  
ATOM   4846  C   LEU B 161     -13.497  -4.512 -25.294  1.00 84.98           C  
ATOM   4847  CB  LEU B 161     -12.038  -2.929 -23.865  1.00 84.98           C  
ATOM   4848  HB2 LEU B 161     -11.551  -3.829 -23.490  1.00 84.98           H  
ATOM   4849  HB3 LEU B 161     -12.839  -2.673 -23.172  1.00 84.98           H  
ATOM   4850  O   LEU B 161     -13.189  -5.495 -24.623  1.00 84.98           O  
ATOM   4851  CG  LEU B 161     -11.000  -1.787 -23.873  1.00 84.98           C  
ATOM   4852  HG  LEU B 161     -11.458  -0.873 -24.250  1.00 84.98           H  
ATOM   4853  CD1 LEU B 161     -10.519  -1.526 -22.448  1.00 84.98           C  
ATOM   4854 HD11 LEU B 161     -10.043  -2.418 -22.040  1.00 84.98           H  
ATOM   4855 HD12 LEU B 161     -11.364  -1.232 -21.825  1.00 84.98           H  
ATOM   4856 HD13 LEU B 161      -9.800  -0.707 -22.451  1.00 84.98           H  
ATOM   4857  CD2 LEU B 161      -9.775  -2.117 -24.730  1.00 84.98           C  
ATOM   4858 HD21 LEU B 161      -9.057  -1.299 -24.664  1.00 84.98           H  
ATOM   4859 HD22 LEU B 161     -10.056  -2.229 -25.777  1.00 84.98           H  
ATOM   4860 HD23 LEU B 161      -9.300  -3.028 -24.365  1.00 84.98           H  
ATOM   4861  N   GLY B 162     -14.585  -4.539 -26.067  1.00 77.96           N  
ATOM   4862  H   GLY B 162     -14.859  -3.679 -26.522  1.00 77.96           H  
ATOM   4863  CA  GLY B 162     -15.355  -5.751 -26.351  1.00 77.96           C  
ATOM   4864  HA2 GLY B 162     -14.690  -6.498 -26.785  1.00 77.96           H  
ATOM   4865  HA3 GLY B 162     -16.126  -5.500 -27.080  1.00 77.96           H  
ATOM   4866  C   GLY B 162     -16.038  -6.362 -25.124  1.00 77.96           C  
ATOM   4867  O   GLY B 162     -16.238  -7.580 -25.080  1.00 77.96           O  
ATOM   4868  N   GLY B 163     -16.376  -5.530 -24.135  1.00 80.02           N  
ATOM   4869  H   GLY B 163     -16.135  -4.556 -24.253  1.00 80.02           H  
ATOM   4870  CA  GLY B 163     -16.976  -5.929 -22.857  1.00 80.02           C  
ATOM   4871  HA2 GLY B 163     -17.686  -6.740 -23.017  1.00 80.02           H  
ATOM   4872  HA3 GLY B 163     -17.511  -5.073 -22.444  1.00 80.02           H  
ATOM   4873  C   GLY B 163     -15.984  -6.370 -21.779  1.00 80.02           C  
ATOM   4874  O   GLY B 163     -16.422  -6.804 -20.718  1.00 80.02           O  
ATOM   4875  N   PHE B 164     -14.675  -6.260 -22.027  1.00 88.06           N  
ATOM   4876  H   PHE B 164     -14.371  -5.937 -22.935  1.00 88.06           H  
ATOM   4877  CA  PHE B 164     -13.635  -6.542 -21.035  1.00 88.06           C  
ATOM   4878  HA  PHE B 164     -14.030  -7.232 -20.290  1.00 88.06           H  
ATOM   4879  C   PHE B 164     -13.176  -5.298 -20.259  1.00 88.06           C  
ATOM   4880  CB  PHE B 164     -12.442  -7.227 -21.718  1.00 88.06           C  
ATOM   4881  HB2 PHE B 164     -11.646  -7.373 -20.988  1.00 88.06           H  
ATOM   4882  HB3 PHE B 164     -12.054  -6.558 -22.487  1.00 88.06           H  
ATOM   4883  O   PHE B 164     -12.239  -5.414 -19.472  1.00 88.06           O  
ATOM   4884  CG  PHE B 164     -12.743  -8.582 -22.322  1.00 88.06           C  
ATOM   4885  CD1 PHE B 164     -12.998  -9.677 -21.477  1.00 88.06           C  
ATOM   4886  HD1 PHE B 164     -12.994  -9.547 -20.405  1.00 88.06           H  
ATOM   4887  CD2 PHE B 164     -12.716  -8.769 -23.717  1.00 88.06           C  
ATOM   4888  HD2 PHE B 164     -12.479  -7.938 -24.366  1.00 88.06           H  
ATOM   4889  CE1 PHE B 164     -13.237 -10.950 -22.022  1.00 88.06           C  
ATOM   4890  HE1 PHE B 164     -13.406 -11.790 -21.364  1.00 88.06           H  
ATOM   4891  CE2 PHE B 164     -12.939 -10.046 -24.260  1.00 88.06           C  
ATOM   4892  HE2 PHE B 164     -12.835 -10.203 -25.324  1.00 88.06           H  
ATOM   4893  CZ  PHE B 164     -13.212 -11.135 -23.414  1.00 88.06           C  
ATOM   4894  HZ  PHE B 164     -13.353 -12.125 -23.822  1.00 88.06           H  
ATOM   4895  N   GLY B 165     -13.781  -4.117 -20.450  1.00 84.31           N  
ATOM   4896  H   GLY B 165     -14.647  -4.064 -20.968  1.00 84.31           H  
ATOM   4897  CA  GLY B 165     -13.267  -2.857 -19.896  1.00 84.31           C  
ATOM   4898  HA2 GLY B 165     -13.901  -2.033 -20.224  1.00 84.31           H  
ATOM   4899  HA3 GLY B 165     -12.262  -2.684 -20.281  1.00 84.31           H  
ATOM   4900  C   GLY B 165     -13.194  -2.830 -18.367  1.00 84.31           C  
ATOM   4901  O   GLY B 165     -12.321  -2.177 -17.806  1.00 84.31           O  
ATOM   4902  N   THR B 166     -14.016  -3.634 -17.692  1.00 83.13           N  
ATOM   4903  H   THR B 166     -14.722  -4.133 -18.215  1.00 83.13           H  
ATOM   4904  CA  THR B 166     -13.989  -3.844 -16.235  1.00 83.13           C  
ATOM   4905  HA  THR B 166     -14.016  -2.870 -15.746  1.00 83.13           H  
ATOM   4906  C   THR B 166     -12.734  -4.548 -15.715  1.00 83.13           C  
ATOM   4907  CB  THR B 166     -15.204  -4.675 -15.782  1.00 83.13           C  
ATOM   4908  HB  THR B 166     -14.876  -5.509 -15.161  1.00 83.13           H  
ATOM   4909  O   THR B 166     -12.343  -4.327 -14.574  1.00 83.13           O  
ATOM   4910  CG2 THR B 166     -16.163  -3.828 -14.970  1.00 83.13           C  
ATOM   4911 HG21 THR B 166     -17.033  -4.433 -14.718  1.00 83.13           H  
ATOM   4912 HG22 THR B 166     -16.476  -2.950 -15.537  1.00 83.13           H  
ATOM   4913 HG23 THR B 166     -15.665  -3.512 -14.054  1.00 83.13           H  
ATOM   4914  OG1 THR B 166     -15.946  -5.198 -16.865  1.00 83.13           O  
ATOM   4915  HG1 THR B 166     -16.682  -4.603 -17.027  1.00 83.13           H  
ATOM   4916  N   THR B 167     -12.101  -5.405 -16.520  1.00 90.21           N  
ATOM   4917  H   THR B 167     -12.491  -5.558 -17.439  1.00 90.21           H  
ATOM   4918  CA  THR B 167     -10.941  -6.219 -16.106  1.00 90.21           C  
ATOM   4919  HA  THR B 167     -10.729  -6.041 -15.052  1.00 90.21           H  
ATOM   4920  C   THR B 167      -9.662  -5.882 -16.863  1.00 90.21           C  
ATOM   4921  CB  THR B 167     -11.231  -7.718 -16.285  1.00 90.21           C  
ATOM   4922  HB  THR B 167     -10.309  -8.281 -16.141  1.00 90.21           H  
ATOM   4923  O   THR B 167      -8.564  -6.079 -16.349  1.00 90.21           O  
ATOM   4924  CG2 THR B 167     -12.264  -8.231 -15.285  1.00 90.21           C  
ATOM   4925 HG21 THR B 167     -11.906  -8.074 -14.268  1.00 90.21           H  
ATOM   4926 HG22 THR B 167     -12.416  -9.299 -15.444  1.00 90.21           H  
ATOM   4927 HG23 THR B 167     -13.213  -7.713 -15.420  1.00 90.21           H  
ATOM   4928  OG1 THR B 167     -11.731  -7.992 -17.580  1.00 90.21           O  
ATOM   4929  HG1 THR B 167     -11.173  -7.567 -18.236  1.00 90.21           H  
ATOM   4930  N   ALA B 168      -9.797  -5.398 -18.097  1.00 89.16           N  
ATOM   4931  H   ALA B 168     -10.733  -5.224 -18.434  1.00 89.16           H  
ATOM   4932  CA  ALA B 168      -8.718  -5.197 -19.055  1.00 89.16           C  
ATOM   4933  HA  ALA B 168      -8.215  -6.145 -19.249  1.00 89.16           H  
ATOM   4934  C   ALA B 168      -7.657  -4.201 -18.577  1.00 89.16           C  
ATOM   4935  CB  ALA B 168      -9.360  -4.695 -20.348  1.00 89.16           C  
ATOM   4936  HB1 ALA B 168     -10.160  -3.987 -20.130  1.00 89.16           H  
ATOM   4937  HB2 ALA B 168      -8.613  -4.146 -20.920  1.00 89.16           H
[truncated: 1,677,844 more chars]
