# Supplementary material for: Module-Based Polyketide Synthase Engineering for de Novo Polyketide Biosynthesis
Source: ACS Synth Biol. 2023 Oct 23;12(11):3148–55. doi: 10.1021/acssynbio.3c00282 (PMC10661043; doi:10.1021/acssynbio.3c00282)
Supplement: Supplementary file 2 — sb3c00282_si_002.zip [file sb3c00282_si_002.zip › Final_PKS_Structures/menzella_pdbs/eryM5_ACP_eryM1_KSAT_dimer.pdb]

ATOM      1  N   LEU A   1     -16.497   9.051  60.573  1.00 56.60           N  
ATOM      2  H   LEU A   1     -16.647   9.620  61.394  1.00 56.60           H  
ATOM      3  H2  LEU A   1     -16.458   8.076  60.837  1.00 56.60           H  
ATOM      4  H3  LEU A   1     -15.609   9.309  60.169  1.00 56.60           H  
ATOM      5  CA  LEU A   1     -17.580   9.285  59.587  1.00 56.60           C  
ATOM      6  HA  LEU A   1     -17.574  10.350  59.354  1.00 56.60           H  
ATOM      7  C   LEU A   1     -18.970   9.056  60.186  1.00 56.60           C  
ATOM      8  CB  LEU A   1     -17.310   8.570  58.252  1.00 56.60           C  
ATOM      9  HB2 LEU A   1     -18.224   8.518  57.660  1.00 56.60           H  
ATOM     10  HB3 LEU A   1     -16.979   7.551  58.452  1.00 56.60           H  
ATOM     11  O   LEU A   1     -19.635  10.054  60.388  1.00 56.60           O  
ATOM     12  CG  LEU A   1     -16.228   9.347  57.460  1.00 56.60           C  
ATOM     13  HG  LEU A   1     -15.610   9.904  58.165  1.00 56.60           H  
ATOM     14  CD1 LEU A   1     -15.296   8.403  56.713  1.00 56.60           C  
ATOM     15 HD11 LEU A   1     -14.630   8.972  56.064  1.00 56.60           H  
ATOM     16 HD12 LEU A   1     -15.861   7.698  56.103  1.00 56.60           H  
ATOM     17 HD13 LEU A   1     -14.681   7.837  57.414  1.00 56.60           H  
ATOM     18  CD2 LEU A   1     -16.842  10.359  56.493  1.00 56.60           C  
ATOM     19 HD21 LEU A   1     -16.063  11.021  56.115  1.00 56.60           H  
ATOM     20 HD22 LEU A   1     -17.295   9.848  55.644  1.00 56.60           H  
ATOM     21 HD23 LEU A   1     -17.595  10.968  56.993  1.00 56.60           H  
ATOM     22  N   ALA A   2     -19.398   7.840  60.561  1.00 55.17           N  
ATOM     23  H   ALA A   2     -18.872   7.017  60.307  1.00 55.17           H  
ATOM     24  CA  ALA A   2     -20.764   7.595  61.081  1.00 55.17           C  
ATOM     25  HA  ALA A   2     -21.471   7.772  60.271  1.00 55.17           H  
ATOM     26  C   ALA A   2     -21.211   8.489  62.269  1.00 55.17           C  
ATOM     27  CB  ALA A   2     -20.875   6.112  61.458  1.00 55.17           C  
ATOM     28  HB1 ALA A   2     -21.890   5.895  61.792  1.00 55.17           H  
ATOM     29  HB2 ALA A   2     -20.184   5.865  62.265  1.00 55.17           H  
ATOM     30  HB3 ALA A   2     -20.664   5.485  60.591  1.00 55.17           H  
ATOM     31  O   ALA A   2     -22.371   8.879  62.338  1.00 55.17           O  
ATOM     32  N   ALA A   3     -20.291   8.865  63.166  1.00 57.92           N  
ATOM     33  H   ALA A   3     -19.373   8.447  63.114  1.00 57.92           H  
ATOM     34  CA  ALA A   3     -20.568   9.766  64.294  1.00 57.92           C  
ATOM     35  HA  ALA A   3     -21.513   9.467  64.748  1.00 57.92           H  
ATOM     36  C   ALA A   3     -20.714  11.261  63.921  1.00 57.92           C  
ATOM     37  CB  ALA A   3     -19.456   9.564  65.332  1.00 57.92           C  
ATOM     38  HB1 ALA A   3     -18.495   9.880  64.924  1.00 57.92           H  
ATOM     39  HB2 ALA A   3     -19.675  10.163  66.215  1.00 57.92           H  
ATOM     40  HB3 ALA A   3     -19.406   8.516  65.628  1.00 57.92           H  
ATOM     41  O   ALA A   3     -21.100  12.058  64.769  1.00 57.92           O  
ATOM     42  N   LEU A   4     -20.383  11.650  62.685  1.00 67.94           N  
ATOM     43  H   LEU A   4     -20.194  10.933  61.999  1.00 67.94           H  
ATOM     44  CA  LEU A   4     -20.532  13.016  62.175  1.00 67.94           C  
ATOM     45  HA  LEU A   4     -20.427  13.734  62.989  1.00 67.94           H  
ATOM     46  C   LEU A   4     -21.924  13.207  61.560  1.00 67.94           C  
ATOM     47  CB  LEU A   4     -19.455  13.299  61.112  1.00 67.94           C  
ATOM     48  HB2 LEU A   4     -19.581  12.563  60.318  1.00 67.94           H  
ATOM     49  HB3 LEU A   4     -19.649  14.280  60.677  1.00 67.94           H  
ATOM     50  O   LEU A   4     -22.491  12.263  60.986  1.00 67.94           O  
ATOM     51  CG  LEU A   4     -17.990  13.256  61.565  1.00 67.94           C  
ATOM     52  HG  LEU A   4     -17.781  12.292  62.028  1.00 67.94           H  
ATOM     53  CD1 LEU A   4     -17.078  13.397  60.341  1.00 67.94           C  
ATOM     54 HD11 LEU A   4     -16.034  13.336  60.645  1.00 67.94           H  
ATOM     55 HD12 LEU A   4     -17.294  12.619  59.609  1.00 67.94           H  
ATOM     56 HD13 LEU A   4     -17.241  14.369  59.874  1.00 67.94           H  
ATOM     57  CD2 LEU A   4     -17.661  14.369  62.555  1.00 67.94           C  
ATOM     58 HD21 LEU A   4     -17.905  15.341  62.126  1.00 67.94           H  
ATOM     59 HD22 LEU A   4     -18.243  14.243  63.469  1.00 67.94           H  
ATOM     60 HD23 LEU A   4     -16.602  14.350  62.810  1.00 67.94           H  
ATOM     61  N   SER A   5     -22.433  14.440  61.582  1.00 61.64           N  
ATOM     62  H   SER A   5     -21.895  15.185  62.001  1.00 61.64           H  
ATOM     63  CA  SER A   5     -23.602  14.814  60.781  1.00 61.64           C  
ATOM     64  HA  SER A   5     -24.417  14.135  61.029  1.00 61.64           H  
ATOM     65  C   SER A   5     -23.309  14.683  59.280  1.00 61.64           C  
ATOM     66  CB  SER A   5     -24.058  16.238  61.113  1.00 61.64           C  
ATOM     67  HB2 SER A   5     -25.024  16.423  60.644  1.00 61.64           H  
ATOM     68  HB3 SER A   5     -24.164  16.352  62.192  1.00 61.64           H  
ATOM     69  O   SER A   5     -22.156  14.716  58.844  1.00 61.64           O  
ATOM     70  OG  SER A   5     -23.128  17.175  60.623  1.00 61.64           O  
ATOM     71  HG  SER A   5     -22.381  17.150  61.226  1.00 61.64           H  
ATOM     72  N   THR A   6     -24.353  14.543  58.462  1.00 62.24           N  
ATOM     73  H   THR A   6     -25.279  14.437  58.853  1.00 62.24           H  
ATOM     74  CA  THR A   6     -24.223  14.349  57.007  1.00 62.24           C  
ATOM     75  HA  THR A   6     -23.722  13.397  56.825  1.00 62.24           H  
ATOM     76  C   THR A   6     -23.388  15.445  56.331  1.00 62.24           C  
ATOM     77  CB  THR A   6     -25.619  14.289  56.367  1.00 62.24           C  
ATOM     78  HB  THR A   6     -26.083  15.274  56.417  1.00 62.24           H  
ATOM     79  O   THR A   6     -22.575  15.146  55.462  1.00 62.24           O  
ATOM     80  CG2 THR A   6     -25.604  13.820  54.917  1.00 62.24           C  
ATOM     81 HG21 THR A   6     -25.091  14.556  54.298  1.00 62.24           H  
ATOM     82 HG22 THR A   6     -26.624  13.718  54.545  1.00 62.24           H  
ATOM     83 HG23 THR A   6     -25.092  12.861  54.834  1.00 62.24           H  
ATOM     84  OG1 THR A   6     -26.423  13.380  57.083  1.00 62.24           O  
ATOM     85  HG1 THR A   6     -27.148  13.128  56.505  1.00 62.24           H  
ATOM     86  N   ALA A   7     -23.532  16.703  56.762  1.00 64.27           N  
ATOM     87  H   ALA A   7     -24.154  16.885  57.536  1.00 64.27           H  
ATOM     88  CA  ALA A   7     -22.776  17.829  56.212  1.00 64.27           C  
ATOM     89  HA  ALA A   7     -22.825  17.787  55.124  1.00 64.27           H  
ATOM     90  C   ALA A   7     -21.283  17.789  56.595  1.00 64.27           C  
ATOM     91  CB  ALA A   7     -23.450  19.127  56.670  1.00 64.27           C  
ATOM     92  HB1 ALA A   7     -24.485  19.152  56.329  1.00 64.27           H  
ATOM     93  HB2 ALA A   7     -22.919  19.979  56.244  1.00 64.27           H  
ATOM     94  HB3 ALA A   7     -23.423  19.203  57.757  1.00 64.27           H  
ATOM     95  O   ALA A   7     -20.425  17.967  55.736  1.00 64.27           O  
ATOM     96  N   GLU A   8     -20.952  17.488  57.854  1.00 74.13           N  
ATOM     97  H   GLU A   8     -21.683  17.332  58.533  1.00 74.13           H  
ATOM     98  CA  GLU A   8     -19.554  17.388  58.309  1.00 74.13           C  
ATOM     99  HA  GLU A   8     -19.024  18.317  58.096  1.00 74.13           H  
ATOM    100  C   GLU A   8     -18.798  16.250  57.612  1.00 74.13           C  
ATOM    101  CB  GLU A   8     -19.528  17.127  59.815  1.00 74.13           C  
ATOM    102  HB2 GLU A   8     -20.183  16.277  60.004  1.00 74.13           H  
ATOM    103  HB3 GLU A   8     -18.517  16.854  60.119  1.00 74.13           H  
ATOM    104  O   GLU A   8     -17.628  16.402  57.263  1.00 74.13           O  
ATOM    105  CG  GLU A   8     -19.982  18.318  60.666  1.00 74.13           C  
ATOM    106  HG2 GLU A   8     -20.890  18.750  60.245  1.00 74.13           H  
ATOM    107  HG3 GLU A   8     -19.205  19.082  60.651  1.00 74.13           H  
ATOM    108  CD  GLU A   8     -20.267  17.850  62.097  1.00 74.13           C  
ATOM    109  OE1 GLU A   8     -19.655  18.396  63.036  1.00 74.13           O  
ATOM    110  OE2 GLU A   8     -21.112  16.927  62.234  1.00 74.13           O  
ATOM    111  N   ARG A   9     -19.466  15.112  57.363  1.00 74.28           N  
ATOM    112  H   ARG A   9     -20.421  15.051  57.686  1.00 74.28           H  
ATOM    113  CA  ARG A   9     -18.889  14.012  56.570  1.00 74.28           C  
ATOM    114  HA  ARG A   9     -17.962  13.670  57.030  1.00 74.28           H  
ATOM    115  C   ARG A   9     -18.530  14.463  55.156  1.00 74.28           C  
ATOM    116  CB  ARG A   9     -19.881  12.859  56.438  1.00 74.28           C  
ATOM    117  HB2 ARG A   9     -20.809  13.274  56.046  1.00 74.28           H  
ATOM    118  HB3 ARG A   9     -19.484  12.135  55.726  1.00 74.28           H  
ATOM    119  O   ARG A   9     -17.457  14.109  54.681  1.00 74.28           O  
ATOM    120  CG  ARG A   9     -20.225  12.129  57.726  1.00 74.28           C  
ATOM    121  HG2 ARG A   9     -19.330  11.708  58.184  1.00 74.28           H  
ATOM    122  HG3 ARG A   9     -20.682  12.838  58.416  1.00 74.28           H  
ATOM    123  CD  ARG A   9     -21.223  11.018  57.402  1.00 74.28           C  
ATOM    124  HD2 ARG A   9     -21.870  11.333  56.583  1.00 74.28           H  
ATOM    125  HD3 ARG A   9     -20.678  10.127  57.089  1.00 74.28           H  
ATOM    126  NE  ARG A   9     -22.072  10.738  58.563  1.00 74.28           N  
ATOM    127  HE  ARG A   9     -22.119  11.436  59.292  1.00 74.28           H  
ATOM    128  NH1 ARG A   9     -22.838   8.681  57.911  1.00 74.28           N  
ATOM    129 HH11 ARG A   9     -22.267   8.676  57.078  1.00 74.28           H  
ATOM    130 HH12 ARG A   9     -23.307   7.814  58.132  1.00 74.28           H  
ATOM    131  NH2 ARG A   9     -23.553   9.605  59.815  1.00 74.28           N  
ATOM    132 HH21 ARG A   9     -24.080   8.766  60.013  1.00 74.28           H  
ATOM    133 HH22 ARG A   9     -23.438  10.308  60.530  1.00 74.28           H  
ATOM    134  CZ  ARG A   9     -22.824   9.679  58.745  1.00 74.28           C  
ATOM    135  N   ARG A  10     -19.420  15.223  54.505  1.00 74.42           N  
ATOM    136  H   ARG A  10     -20.268  15.467  54.996  1.00 74.42           H  
ATOM    137  CA  ARG A  10     -19.252  15.728  53.133  1.00 74.42           C  
ATOM    138  HA  ARG A  10     -19.133  14.896  52.439  1.00 74.42           H  
ATOM    139  C   ARG A  10     -18.005  16.591  53.027  1.00 74.42           C  
ATOM    140  CB  ARG A  10     -20.491  16.553  52.750  1.00 74.42           C  
ATOM    141  HB2 ARG A  10     -21.389  16.009  53.041  1.00 74.42           H  
ATOM    142  HB3 ARG A  10     -20.492  17.494  53.301  1.00 74.42           H  
ATOM    143  O   ARG A  10     -17.150  16.352  52.185  1.00 74.42           O  
ATOM    144  CG  ARG A  10     -20.555  16.884  51.254  1.00 74.42           C  
ATOM    145  HG2 ARG A  10     -19.677  17.455  50.952  1.00 74.42           H  
ATOM    146  HG3 ARG A  10     -20.598  15.964  50.671  1.00 74.42           H  
ATOM    147  CD  ARG A  10     -21.814  17.721  51.005  1.00 74.42           C  
ATOM    148  HD2 ARG A  10     -22.668  17.188  51.423  1.00 74.42           H  
ATOM    149  HD3 ARG A  10     -21.709  18.682  51.508  1.00 74.42           H  
ATOM    150  NE  ARG A  10     -22.024  17.945  49.570  1.00 74.42           N  
ATOM    151  HE  ARG A  10     -21.250  17.710  48.965  1.00 74.42           H  
ATOM    152  NH1 ARG A  10     -24.308  18.098  49.523  1.00 74.42           N  
ATOM    153 HH11 ARG A  10     -24.315  17.971  50.525  1.00 74.42           H  
ATOM    154 HH12 ARG A  10     -25.155  18.138  48.974  1.00 74.42           H  
ATOM    155  NH2 ARG A  10     -23.170  18.199  47.625  1.00 74.42           N  
ATOM    156 HH21 ARG A  10     -24.025  18.194  47.087  1.00 74.42           H  
ATOM    157 HH22 ARG A  10     -22.329  17.957  47.120  1.00 74.42           H  
ATOM    158  CZ  ARG A  10     -23.155  18.085  48.915  1.00 74.42           C  
ATOM    159  N   GLU A  11     -17.887  17.545  53.942  1.00 77.81           N  
ATOM    160  H   GLU A  11     -18.653  17.685  54.585  1.00 77.81           H  
ATOM    161  CA  GLU A  11     -16.783  18.498  53.969  1.00 77.81           C  
ATOM    162  HA  GLU A  11     -16.699  18.946  52.979  1.00 77.81           H  
ATOM    163  C   GLU A  11     -15.449  17.805  54.277  1.00 77.81           C  
ATOM    164  CB  GLU A  11     -17.142  19.584  54.997  1.00 77.81           C  
ATOM    165  HB2 GLU A  11     -17.106  19.160  56.001  1.00 77.81           H  
ATOM    166  HB3 GLU A  11     -18.164  19.916  54.818  1.00 77.81           H  
ATOM    167  O   GLU A  11     -14.434  18.077  53.634  1.00 77.81           O  
ATOM    168  CG  GLU A  11     -16.229  20.813  54.943  1.00 77.81           C  
ATOM    169  HG2 GLU A  11     -16.611  21.561  55.639  1.00 77.81           H  
ATOM    170  HG3 GLU A  11     -15.236  20.521  55.284  1.00 77.81           H  
ATOM    171  CD  GLU A  11     -16.136  21.424  53.539  1.00 77.81           C  
ATOM    172  OE1 GLU A  11     -15.025  21.891  53.196  1.00 77.81           O  
ATOM    173  OE2 GLU A  11     -17.125  21.360  52.778  1.00 77.81           O  
ATOM    174  N   HIS A  12     -15.463  16.834  55.196  1.00 79.42           N  
ATOM    175  H   HIS A  12     -16.317  16.667  55.710  1.00 79.42           H  
ATOM    176  CA  HIS A  12     -14.296  16.007  55.493  1.00 79.42           C  
ATOM    177  HA  HIS A  12     -13.465  16.671  55.729  1.00 79.42           H  
ATOM    178  C   HIS A  12     -13.867  15.153  54.290  1.00 79.42           C  
ATOM    179  CB  HIS A  12     -14.596  15.147  56.726  1.00 79.42           C  
ATOM    180  HB2 HIS A  12     -15.325  14.378  56.468  1.00 79.42           H  
ATOM    181  HB3 HIS A  12     -15.033  15.779  57.499  1.00 79.42           H  
ATOM    182  O   HIS A  12     -12.675  15.071  54.006  1.00 79.42           O  
ATOM    183  CG  HIS A  12     -13.365  14.505  57.308  1.00 79.42           C  
ATOM    184  CD2 HIS A  12     -13.014  13.184  57.240  1.00 79.42           C  
ATOM    185  HD2 HIS A  12     -13.567  12.406  56.734  1.00 79.42           H  
ATOM    186  ND1 HIS A  12     -12.376  15.152  58.012  1.00 79.42           N  
ATOM    187  HD1 HIS A  12     -12.310  16.148  58.167  1.00 79.42           H  
ATOM    188  CE1 HIS A  12     -11.454  14.241  58.365  1.00 79.42           C  
ATOM    189  HE1 HIS A  12     -10.541  14.455  58.901  1.00 79.42           H  
ATOM    190  NE2 HIS A  12     -11.817  13.019  57.943  1.00 79.42           N  
ATOM    191  N   LEU A  13     -14.816  14.570  53.546  1.00 84.07           N  
ATOM    192  H   LEU A  13     -15.780  14.677  53.827  1.00 84.07           H  
ATOM    193  CA  LEU A  13     -14.540  13.829  52.311  1.00 84.07           C  
ATOM    194  HA  LEU A  13     -13.761  13.093  52.507  1.00 84.07           H  
ATOM    195  C   LEU A  13     -14.008  14.737  51.202  1.00 84.07           C  
ATOM    196  CB  LEU A  13     -15.810  13.103  51.842  1.00 84.07           C  
ATOM    197  HB2 LEU A  13     -15.689  12.800  50.802  1.00 84.07           H  
ATOM    198  HB3 LEU A  13     -16.649  13.796  51.883  1.00 84.07           H  
ATOM    199  O   LEU A  13     -13.034  14.375  50.554  1.00 84.07           O  
ATOM    200  CG  LEU A  13     -16.129  11.855  52.677  1.00 84.07           C  
ATOM    201  HG  LEU A  13     -16.049  12.079  53.741  1.00 84.07           H  
ATOM    202  CD1 LEU A  13     -17.560  11.426  52.386  1.00 84.07           C  
ATOM    203 HD11 LEU A  13     -18.246  12.224  52.671  1.00 84.07           H  
ATOM    204 HD12 LEU A  13     -17.664  11.238  51.317  1.00 84.07           H  
ATOM    205 HD13 LEU A  13     -17.806  10.525  52.948  1.00 84.07           H  
ATOM    206  CD2 LEU A  13     -15.187  10.693  52.352  1.00 84.07           C  
ATOM    207 HD21 LEU A  13     -15.500   9.797  52.889  1.00 84.07           H  
ATOM    208 HD22 LEU A  13     -15.198  10.491  51.281  1.00 84.07           H  
ATOM    209 HD23 LEU A  13     -14.168  10.937  52.652  1.00 84.07           H  
ATOM    210  N   ALA A  14     -14.578  15.927  51.011  1.00 81.29           N  
ATOM    211  H   ALA A  14     -15.405  16.159  51.541  1.00 81.29           H  
ATOM    212  CA  ALA A  14     -14.109  16.880  50.007  1.00 81.29           C  
ATOM    213  HA  ALA A  14     -14.054  16.384  49.039  1.00 81.29           H  
ATOM    214  C   ALA A  14     -12.693  17.377  50.313  1.00 81.29           C  
ATOM    215  CB  ALA A  14     -15.116  18.033  49.916  1.00 81.29           C  
ATOM    216  HB1 ALA A  14     -15.144  18.585  50.856  1.00 81.29           H  
ATOM    217  HB2 ALA A  14     -16.112  17.644  49.707  1.00 81.29           H  
ATOM    218  HB3 ALA A  14     -14.830  18.707  49.109  1.00 81.29           H  
ATOM    219  O   ALA A  14     -11.883  17.525  49.403  1.00 81.29           O  
ATOM    220  N   HIS A  15     -12.364  17.590  51.587  1.00 81.04           N  
ATOM    221  H   HIS A  15     -13.082  17.494  52.290  1.00 81.04           H  
ATOM    222  CA  HIS A  15     -11.005  17.913  52.016  1.00 81.04           C  
ATOM    223  HA  HIS A  15     -10.626  18.726  51.397  1.00 81.04           H  
ATOM    224  C   HIS A  15     -10.041  16.729  51.811  1.00 81.04           C  
ATOM    225  CB  HIS A  15     -11.070  18.401  53.469  1.00 81.04           C  
ATOM    226  HB2 HIS A  15     -11.921  19.071  53.596  1.00 81.04           H  
ATOM    227  HB3 HIS A  15     -11.231  17.549  54.129  1.00 81.04           H  
ATOM    228  O   HIS A  15      -8.983  16.904  51.220  1.00 81.04           O  
ATOM    229  CG  HIS A  15      -9.837  19.143  53.908  1.00 81.04           C  
ATOM    230  CD2 HIS A  15      -8.802  18.609  54.624  1.00 81.04           C  
ATOM    231  HD2 HIS A  15      -8.719  17.585  54.957  1.00 81.04           H  
ATOM    232  ND1 HIS A  15      -9.527  20.470  53.678  1.00 81.04           N  
ATOM    233  HD1 HIS A  15     -10.055  21.158  53.161  1.00 81.04           H  
ATOM    234  CE1 HIS A  15      -8.314  20.707  54.212  1.00 81.04           C  
ATOM    235  HE1 HIS A  15      -7.760  21.630  54.130  1.00 81.04           H  
ATOM    236  NE2 HIS A  15      -7.865  19.616  54.847  1.00 81.04           N  
ATOM    237  N   LEU A  16     -10.441  15.513  52.195  1.00 82.69           N  
ATOM    238  H   LEU A  16     -11.324  15.433  52.679  1.00 82.69           H  
ATOM    239  CA  LEU A  16      -9.680  14.275  51.985  1.00 82.69           C  
ATOM    240  HA  LEU A  16      -8.701  14.383  52.451  1.00 82.69           H  
ATOM    241  C   LEU A  16      -9.418  13.994  50.495  1.00 82.69           C  
ATOM    242  CB  LEU A  16     -10.449  13.167  52.732  1.00 82.69           C  
ATOM    243  HB2 LEU A  16     -10.314  13.372  53.794  1.00 82.69           H  
ATOM    244  HB3 LEU A  16     -11.514  13.278  52.529  1.00 82.69           H  
ATOM    245  O   LEU A  16      -8.297  13.666  50.121  1.00 82.69           O  
ATOM    246  CG  LEU A  16     -10.073  11.697  52.468  1.00 82.69           C  
ATOM    247  HG  LEU A  16      -8.999  11.597  52.306  1.00 82.69           H  
ATOM    248  CD1 LEU A  16     -10.464  10.867  53.695  1.00 82.69           C  
ATOM    249 HD11 LEU A  16      -9.886  11.197  54.559  1.00 82.69           H  
ATOM    250 HD12 LEU A  16     -10.250   9.813  53.520  1.00 82.69           H  
ATOM    251 HD13 LEU A  16     -11.527  10.987  53.903  1.00 82.69           H  
ATOM    252  CD2 LEU A  16     -10.849  11.131  51.272  1.00 82.69           C  
ATOM    253 HD21 LEU A  16     -11.892  11.444  51.300  1.00 82.69           H  
ATOM    254 HD22 LEU A  16     -10.388  11.470  50.344  1.00 82.69           H  
ATOM    255 HD23 LEU A  16     -10.824  10.041  51.282  1.00 82.69           H  
ATOM    256  N   ILE A  17     -10.409  14.194  49.625  1.00 87.39           N  
ATOM    257  H   ILE A  17     -11.324  14.424  49.987  1.00 87.39           H  
ATOM    258  CA  ILE A  17     -10.250  14.002  48.179  1.00 87.39           C  
ATOM    259  HA  ILE A  17      -9.694  13.076  48.032  1.00 87.39           H  
ATOM    260  C   ILE A  17      -9.395  15.105  47.575  1.00 87.39           C  
ATOM    261  CB  ILE A  17     -11.617  13.884  47.480  1.00 87.39           C  
ATOM    262  HB  ILE A  17     -12.212  14.751  47.768  1.00 87.39           H  
ATOM    263  O   ILE A  17      -8.521  14.808  46.771  1.00 87.39           O  
ATOM    264  CG1 ILE A  17     -12.341  12.607  47.940  1.00 87.39           C  
ATOM    265 HG12 ILE A  17     -12.123  12.386  48.984  1.00 87.39           H  
ATOM    266 HG13 ILE A  17     -12.029  11.761  47.327  1.00 87.39           H  
ATOM    267  CG2 ILE A  17     -11.496  13.848  45.944  1.00 87.39           C  
ATOM    268 HG21 ILE A  17     -10.846  13.027  45.638  1.00 87.39           H  
ATOM    269 HG22 ILE A  17     -12.478  13.727  45.487  1.00 87.39           H  
ATOM    270 HG23 ILE A  17     -11.065  14.775  45.568  1.00 87.39           H  
ATOM    271  CD1 ILE A  17     -13.841  12.722  47.804  1.00 87.39           C  
ATOM    272 HD11 ILE A  17     -14.169  13.631  48.308  1.00 87.39           H  
ATOM    273 HD12 ILE A  17     -14.120  12.752  46.751  1.00 87.39           H  
ATOM    274 HD13 ILE A  17     -14.305  11.862  48.286  1.00 87.39           H  
ATOM    275  N   ARG A  18      -9.583  16.363  47.986  1.00 82.92           N  
ATOM    276  H   ARG A  18     -10.323  16.547  48.650  1.00 82.92           H  
ATOM    277  CA  ARG A  18      -8.713  17.471  47.574  1.00 82.92           C  
ATOM    278  HA  ARG A  18      -8.768  17.594  46.493  1.00 82.92           H  
ATOM    279  C   ARG A  18      -7.254  17.197  47.925  1.00 82.92           C  
ATOM    280  CB  ARG A  18      -9.161  18.751  48.274  1.00 82.92           C  
ATOM    281  HB2 ARG A  18      -8.903  18.688  49.331  1.00 82.92           H  
ATOM    282  HB3 ARG A  18     -10.241  18.870  48.193  1.00 82.92           H  
ATOM    283  O   ARG A  18      -6.394  17.424  47.084  1.00 82.92           O  
ATOM    284  CG  ARG A  18      -8.521  19.994  47.665  1.00 82.92           C  
ATOM    285  HG2 ARG A  18      -9.001  20.220  46.713  1.00 82.92           H  
ATOM    286  HG3 ARG A  18      -7.450  19.861  47.511  1.00 82.92           H  
ATOM    287  CD  ARG A  18      -8.733  21.128  48.658  1.00 82.92           C  
ATOM    288  HD2 ARG A  18      -9.640  20.970  49.241  1.00 82.92           H  
ATOM    289  HD3 ARG A  18      -7.876  21.130  49.332  1.00 82.92           H  
ATOM    290  NE  ARG A  18      -8.825  22.413  47.980  1.00 82.92           N  
ATOM    291  HE  ARG A  18      -8.807  22.407  46.970  1.00 82.92           H  
ATOM    292  NH1 ARG A  18      -8.437  23.715  49.807  1.00 82.92           N  
ATOM    293 HH11 ARG A  18      -8.237  24.627  50.190  1.00 82.92           H  
ATOM    294 HH12 ARG A  18      -8.153  22.886  50.310  1.00 82.92           H  
ATOM    295  NH2 ARG A  18      -8.543  24.630  47.752  1.00 82.92           N  
ATOM    296 HH21 ARG A  18      -8.560  24.426  46.763  1.00 82.92           H  
ATOM    297 HH22 ARG A  18      -8.002  25.435  48.032  1.00 82.92           H  
ATOM    298  CZ  ARG A  18      -8.606  23.585  48.522  1.00 82.92           C  
ATOM    299  N   ALA A  19      -6.993  16.694  49.130  1.00 82.46           N  
ATOM    300  H   ALA A  19      -7.755  16.591  49.785  1.00 82.46           H  
ATOM    301  CA  ALA A  19      -5.658  16.339  49.590  1.00 82.46           C  
ATOM    302  HA  ALA A  19      -5.002  17.200  49.457  1.00 82.46           H  
ATOM    303  C   ALA A  19      -5.058  15.182  48.773  1.00 82.46           C  
ATOM    304  CB  ALA A  19      -5.730  16.025  51.087  1.00 82.46           C  
ATOM    305  HB1 ALA A  19      -4.735  15.775  51.454  1.00 82.46           H  
ATOM    306  HB2 ALA A  19      -6.397  15.181  51.265  1.00 82.46           H  
ATOM    307  HB3 ALA A  19      -6.098  16.896  51.629  1.00 82.46           H  
ATOM    308  O   ALA A  19      -3.905  15.272  48.360  1.00 82.46           O  
ATOM    309  N   GLU A  20      -5.834  14.140  48.450  1.00 87.00           N  
ATOM    310  H   GLU A  20      -6.751  14.059  48.864  1.00 87.00           H  
ATOM    311  CA  GLU A  20      -5.361  13.081  47.546  1.00 87.00           C  
ATOM    312  HA  GLU A  20      -4.385  12.742  47.894  1.00 87.00           H  
ATOM    313  C   GLU A  20      -5.136  13.588  46.116  1.00 87.00           C  
ATOM    314  CB  GLU A  20      -6.317  11.877  47.541  1.00 87.00           C  
ATOM    315  HB2 GLU A  20      -7.334  12.226  47.362  1.00 87.00           H  
ATOM    316  HB3 GLU A  20      -6.047  11.213  46.720  1.00 87.00           H  
ATOM    317  O   GLU A  20      -4.169  13.193  45.478  1.00 87.00           O  
ATOM    318  CG  GLU A  20      -6.283  11.062  48.845  1.00 87.00           C  
ATOM    319  HG2 GLU A  20      -6.676  11.674  49.657  1.00 87.00           H  
ATOM    320  HG3 GLU A  20      -6.942  10.201  48.735  1.00 87.00           H  
ATOM    321  CD  GLU A  20      -4.890  10.539  49.229  1.00 87.00           C  
ATOM    322  OE1 GLU A  20      -4.666  10.346  50.442  1.00 87.00           O  
ATOM    323  OE2 GLU A  20      -4.057  10.293  48.319  1.00 87.00           O  
ATOM    324  N   VAL A  21      -5.960  14.506  45.611  1.00 79.43           N  
ATOM    325  H   VAL A  21      -6.761  14.775  46.165  1.00 79.43           H  
ATOM    326  CA  VAL A  21      -5.779  15.126  44.285  1.00 79.43           C  
ATOM    327  HA  VAL A  21      -5.639  14.342  43.542  1.00 79.43           H  
ATOM    328  C   VAL A  21      -4.536  15.998  44.245  1.00 79.43           C  
ATOM    329  CB  VAL A  21      -7.015  15.951  43.903  1.00 79.43           C  
ATOM    330  HB  VAL A  21      -7.293  16.615  44.723  1.00 79.43           H  
ATOM    331  O   VAL A  21      -3.748  15.894  43.307  1.00 79.43           O  
ATOM    332  CG1 VAL A  21      -6.789  16.788  42.636  1.00 79.43           C  
ATOM    333 HG11 VAL A  21      -7.724  17.216  42.276  1.00 79.43           H  
ATOM    334 HG12 VAL A  21      -6.096  17.605  42.839  1.00 79.43           H  
ATOM    335 HG13 VAL A  21      -6.360  16.153  41.861  1.00 79.43           H  
ATOM    336  CG2 VAL A  21      -8.153  14.977  43.639  1.00 79.43           C  
ATOM    337 HG21 VAL A  21      -9.108  15.503  43.631  1.00 79.43           H  
ATOM    338 HG22 VAL A  21      -7.982  14.491  42.678  1.00 79.43           H  
ATOM    339 HG23 VAL A  21      -8.219  14.224  44.424  1.00 79.43           H  
ATOM    340  N   ALA A  22      -4.337  16.816  45.279  1.00 71.04           N  
ATOM    341  H   ALA A  22      -5.039  16.852  46.004  1.00 71.04           H  
ATOM    342  CA  ALA A  22      -3.115  17.571  45.490  1.00 71.04           C  
ATOM    343  HA  ALA A  22      -2.987  18.281  44.672  1.00 71.04           H  
ATOM    344  C   ALA A  22      -1.909  16.628  45.481  1.00 71.04           C  
ATOM    345  CB  ALA A  22      -3.235  18.342  46.813  1.00 71.04           C  
ATOM    346  HB1 ALA A  22      -3.309  17.650  47.652  1.00 71.04           H  
ATOM    347  HB2 ALA A  22      -2.353  18.964  46.968  1.00 71.04           H  
ATOM    348  HB3 ALA A  22      -4.123  18.975  46.804  1.00 71.04           H  
ATOM    349  O   ALA A  22      -0.958  16.873  44.748  1.00 71.04           O  
ATOM    350  N   ALA A  23      -1.982  15.507  46.202  1.00 79.02           N  
ATOM    351  H   ALA A  23      -2.784  15.370  46.800  1.00 79.02           H  
ATOM    352  CA  ALA A  23      -0.909  14.521  46.267  1.00 79.02           C  
ATOM    353  HA  ALA A  23       0.011  15.049  46.519  1.00 79.02           H  
ATOM    354  C   ALA A  23      -0.652  13.789  44.933  1.00 79.02           C  
ATOM    355  CB  ALA A  23      -1.221  13.546  47.407  1.00 79.02           C  
ATOM    356  HB1 ALA A  23      -2.121  12.976  47.178  1.00 79.02           H  
ATOM    357  HB2 ALA A  23      -1.375  14.098  48.335  1.00 79.02           H  
ATOM    358  HB3 ALA A  23      -0.382  12.863  47.538  1.00 79.02           H  
ATOM    359  O   ALA A  23       0.511  13.568  44.599  1.00 79.02           O  
ATOM    360  N   VAL A  24      -1.690  13.436  44.161  1.00 72.98           N  
ATOM    361  H   VAL A  24      -2.617  13.591  44.529  1.00 72.98           H  
ATOM    362  CA  VAL A  24      -1.573  12.836  42.809  1.00 72.98           C  
ATOM    363  HA  VAL A  24      -0.948  11.944  42.857  1.00 72.98           H  
ATOM    364  C   VAL A  24      -0.908  13.806  41.836  1.00 72.98           C  
ATOM    365  CB  VAL A  24      -2.959  12.436  42.254  1.00 72.98           C  
ATOM    366  HB  VAL A  24      -3.635  13.287  42.349  1.00 72.98           H  
ATOM    367  O   VAL A  24      -0.049  13.405  41.056  1.00 72.98           O  
ATOM    368  CG1 VAL A  24      -2.946  11.995  40.781  1.00 72.98           C  
ATOM    369 HG11 VAL A  24      -3.928  11.618  40.494  1.00 72.98           H  
ATOM    370 HG12 VAL A  24      -2.206  11.208  40.634  1.00 72.98           H  
ATOM    371 HG13 VAL A  24      -2.706  12.839  40.135  1.00 72.98           H  
ATOM    372  CG2 VAL A  24      -3.552  11.265  43.032  1.00 72.98           C  
ATOM    373 HG21 VAL A  24      -3.371  11.387  44.100  1.00 72.98           H  
ATOM    374 HG22 VAL A  24      -3.095  10.331  42.705  1.00 72.98           H  
ATOM    375 HG23 VAL A  24      -4.627  11.224  42.860  1.00 72.98           H  
ATOM    376  N   LEU A  25      -1.283  15.085  41.900  1.00 64.39           N  
ATOM    377  H   LEU A  25      -2.013  15.335  42.551  1.00 64.39           H  
ATOM    378  CA  LEU A  25      -0.747  16.144  41.042  1.00 64.39           C  
ATOM    379  HA  LEU A  25      -0.447  15.703  40.091  1.00 64.39           H  
ATOM    380  C   LEU A  25       0.537  16.804  41.589  1.00 64.39           C  
ATOM    381  CB  LEU A  25      -1.865  17.164  40.765  1.00 64.39           C  
ATOM    382  HB2 LEU A  25      -2.238  17.538  41.718  1.00 64.39           H  
ATOM    383  HB3 LEU A  25      -1.426  18.004  40.225  1.00 64.39           H  
ATOM    384  O   LEU A  25       1.081  17.704  40.955  1.00 64.39           O  
ATOM    385  CG  LEU A  25      -3.065  16.647  39.951  1.00 64.39           C  
ATOM    386  HG  LEU A  25      -3.590  15.872  40.509  1.00 64.39           H  
ATOM    387  CD1 LEU A  25      -4.010  17.830  39.738  1.00 64.39           C  
ATOM    388 HD11 LEU A  25      -4.480  18.103  40.682  1.00 64.39           H  
ATOM    389 HD12 LEU A  25      -4.765  17.570  38.996  1.00 64.39           H  
ATOM    390 HD13 LEU A  25      -3.453  18.684  39.354  1.00 64.39           H  
ATOM    391  CD2 LEU A  25      -2.676  16.086  38.580  1.00 64.39           C  
ATOM    392 HD21 LEU A  25      -3.569  15.793  38.027  1.00 64.39           H  
ATOM    393 HD22 LEU A  25      -2.136  16.840  38.009  1.00 64.39           H  
ATOM    394 HD23 LEU A  25      -2.053  15.200  38.699  1.00 64.39           H  
ATOM    395  N   GLY A  26       1.047  16.374  42.749  1.00 66.19           N  
ATOM    396  H   GLY A  26       0.544  15.647  43.237  1.00 66.19           H  
ATOM    397  CA  GLY A  26       2.318  16.841  43.321  1.00 66.19           C  
ATOM    398  HA2 GLY A  26       2.662  16.091  44.033  1.00 66.19           H  
ATOM    399  HA3 GLY A  26       3.057  16.911  42.523  1.00 66.19           H  
ATOM    400  C   GLY A  26       2.290  18.194  44.054  1.00 66.19           C  
ATOM    401  O   GLY A  26       3.344  18.791  44.273  1.00 66.19           O  
ATOM    402  N   HIS A  27       1.122  18.695  44.454  1.00 61.94           N  
ATOM    403  H   HIS A  27       0.303  18.116  44.329  1.00 61.94           H  
ATOM    404  CA  HIS A  27       0.977  19.942  45.211  1.00 61.94           C  
ATOM    405  HA  HIS A  27       1.708  20.657  44.834  1.00 61.94           H  
ATOM    406  C   HIS A  27       1.251  19.721  46.710  1.00 61.94           C  
ATOM    407  CB  HIS A  27      -0.416  20.544  44.978  1.00 61.94           C  
ATOM    408  HB2 HIS A  27      -0.542  21.409  45.629  1.00 61.94           H  
ATOM    409  HB3 HIS A  27      -1.172  19.809  45.252  1.00 61.94           H  
ATOM    410  O   HIS A  27       0.608  18.898  47.356  1.00 61.94           O  
ATOM    411  CG  HIS A  27      -0.665  20.972  43.554  1.00 61.94           C  
ATOM    412  CD2 HIS A  27      -0.891  20.150  42.484  1.00 61.94           C  
ATOM    413  HD2 HIS A  27      -0.891  19.070  42.511  1.00 61.94           H  
ATOM    414  ND1 HIS A  27      -0.744  22.265  43.090  1.00 61.94           N  
ATOM    415  HD1 HIS A  27      -0.653  23.102  43.647  1.00 61.94           H  
ATOM    416  CE1 HIS A  27      -1.024  22.218  41.776  1.00 61.94           C  
ATOM    417  HE1 HIS A  27      -1.162  23.077  41.136  1.00 61.94           H  
ATOM    418  NE2 HIS A  27      -1.138  20.950  41.365  1.00 61.94           N  
ATOM    419  N   GLY A  28       2.191  20.488  47.276  1.00 67.15           N  
ATOM    420  H   GLY A  28       2.712  21.113  46.677  1.00 67.15           H  
ATOM    421  CA  GLY A  28       2.598  20.381  48.688  1.00 67.15           C  
ATOM    422  HA2 GLY A  28       2.674  19.326  48.953  1.00 67.15           H  
ATOM    423  HA3 GLY A  28       3.585  20.830  48.804  1.00 67.15           H  
ATOM    424  C   GLY A  28       1.662  21.045  49.709  1.00 67.15           C  
ATOM    425  O   GLY A  28       1.877  20.898  50.909  1.00 67.15           O  
ATOM    426  N   ASP A  29       0.648  21.771  49.238  1.00 67.93           N  
ATOM    427  H   ASP A  29       0.513  21.790  48.237  1.00 67.93           H  
ATOM    428  CA  ASP A  29      -0.435  22.368  50.023  1.00 67.93           C  
ATOM    429  HA  ASP A  29      -0.501  21.888  50.999  1.00 67.93           H  
ATOM    430  C   ASP A  29      -1.747  22.115  49.260  1.00 67.93           C  
ATOM    431  CB  ASP A  29      -0.144  23.868  50.235  1.00 67.93           C  
ATOM    432  HB2 ASP A  29       0.816  23.965  50.742  1.00 67.93           H  
ATOM    433  HB3 ASP A  29      -0.057  24.353  49.262  1.00 67.93           H  
ATOM    434  O   ASP A  29      -1.861  22.473  48.081  1.00 67.93           O  
ATOM    435  CG  ASP A  29      -1.201  24.616  51.060  1.00 67.93           C  
ATOM    436  OD1 ASP A  29      -2.208  23.988  51.451  1.00 67.93           O  
ATOM    437  OD2 ASP A  29      -1.004  25.834  51.270  1.00 67.93           O  
ATOM    438  N   ASP A  30      -2.725  21.468  49.902  1.00 63.26           N  
ATOM    439  H   ASP A  30      -2.656  21.358  50.904  1.00 63.26           H  
ATOM    440  CA  ASP A  30      -4.015  21.142  49.282  1.00 63.26           C  
ATOM    441  HA  ASP A  30      -3.812  20.684  48.314  1.00 63.26           H  
ATOM    442  C   ASP A  30      -4.855  22.400  49.020  1.00 63.26           C  
ATOM    443  CB  ASP A  30      -4.791  20.122  50.136  1.00 63.26           C  
ATOM    444  HB2 ASP A  30      -4.115  19.344  50.490  1.00 63.26           H  
ATOM    445  HB3 ASP A  30      -5.539  19.647  49.501  1.00 63.26           H  
ATOM    446  O   ASP A  30      -5.729  22.392  48.147  1.00 63.26           O  
ATOM    447  CG  ASP A  30      -5.502  20.777  51.329  1.00 63.26           C  
ATOM    448  OD1 ASP A  30      -4.788  21.307  52.202  1.00 63.26           O  
ATOM    449  OD2 ASP A  30      -6.757  20.825  51.321  1.00 63.26           O  
ATOM    450  N   ALA A  31      -4.554  23.508  49.712  1.00 70.75           N  
ATOM    451  H   ALA A  31      -3.831  23.447  50.415  1.00 70.75           H  
ATOM    452  CA  ALA A  31      -5.202  24.800  49.528  1.00 70.75           C  
ATOM    453  HA  ALA A  31      -6.250  24.693  49.808  1.00 70.75           H  
ATOM    454  C   ALA A  31      -5.152  25.308  48.078  1.00 70.75           C  
ATOM    455  CB  ALA A  31      -4.588  25.813  50.497  1.00 70.75           C  
ATOM    456  HB1 ALA A  31      -4.608  25.418  51.512  1.00 70.75           H  
ATOM    457  HB2 ALA A  31      -5.147  26.748  50.461  1.00 70.75           H  
ATOM    458  HB3 ALA A  31      -3.552  26.011  50.220  1.00 70.75           H  
ATOM    459  O   ALA A  31      -6.071  26.019  47.663  1.00 70.75           O  
ATOM    460  N   ALA A  32      -4.132  24.912  47.309  1.00 66.22           N  
ATOM    461  H   ALA A  32      -3.446  24.300  47.728  1.00 66.22           H  
ATOM    462  CA  ALA A  32      -3.919  25.323  45.922  1.00 66.22           C  
ATOM    463  HA  ALA A  32      -4.105  26.394  45.845  1.00 66.22           H  
ATOM    464  C   ALA A  32      -4.840  24.630  44.897  1.00 66.22           C  
ATOM    465  CB  ALA A  32      -2.445  25.061  45.592  1.00 66.22           C  
ATOM    466  HB1 ALA A  32      -2.234  23.994  45.663  1.00 66.22           H  
ATOM    467  HB2 ALA A  32      -1.808  25.598  46.295  1.00 66.22           H  
ATOM    468  HB3 ALA A  32      -2.229  25.405  44.581  1.00 66.22           H  
ATOM    469  O   ALA A  32      -5.001  25.132  43.784  1.00 66.22           O  
ATOM    470  N   ILE A  33      -5.438  23.485  45.238  1.00 75.24           N  
ATOM    471  H   ILE A  33      -5.310  23.134  46.177  1.00 75.24           H  
ATOM    472  CA  ILE A  33      -6.297  22.722  44.324  1.00 75.24           C  
ATOM    473  HA  ILE A  33      -5.941  22.843  43.300  1.00 75.24           H  
ATOM    474  C   ILE A  33      -7.726  23.256  44.389  1.00 75.24           C  
ATOM    475  CB  ILE A  33      -6.239  21.226  44.687  1.00 75.24           C  
ATOM    476  HB  ILE A  33      -6.480  21.126  45.745  1.00 75.24           H  
ATOM    477  O   ILE A  33      -8.374  23.159  45.426  1.00 75.24           O  
ATOM    478  CG1 ILE A  33      -4.851  20.595  44.476  1.00 75.24           C  
ATOM    479 HG12 ILE A  33      -4.928  19.544  44.753  1.00 75.24           H  
ATOM    480 HG13 ILE A  33      -4.129  21.059  45.149  1.00 75.24           H  
ATOM    481  CG2 ILE A  33      -7.280  20.413  43.911  1.00 75.24           C  
ATOM    482 HG21 ILE A  33      -7.193  20.576  42.837  1.00 75.24           H  
ATOM    483 HG22 ILE A  33      -7.138  19.356  44.136  1.00 75.24           H  
ATOM    484 HG23 ILE A  33      -8.284  20.700  44.225  1.00 75.24           H  
ATOM    485  CD1 ILE A  33      -4.305  20.656  43.044  1.00 75.24           C  
ATOM    486 HD11 ILE A  33      -3.427  20.013  42.982  1.00 75.24           H  
ATOM    487 HD12 ILE A  33      -5.033  20.279  42.325  1.00 75.24           H  
ATOM    488 HD13 ILE A  33      -4.024  21.676  42.784  1.00 75.24           H  
ATOM    489  N   ASP A  34      -8.280  23.782  43.303  1.00 76.95           N  
ATOM    490  H   ASP A  34      -7.745  23.853  42.450  1.00 76.95           H  
ATOM    491  CA  ASP A  34      -9.713  24.100  43.280  1.00 76.95           C  
ATOM    492  HA  ASP A  34      -9.959  24.660  44.182  1.00 76.95           H  
ATOM    493  C   ASP A  34     -10.545  22.801  43.291  1.00 76.95           C  
ATOM    494  CB  ASP A  34     -10.027  25.017  42.098  1.00 76.95           C  
ATOM    495  HB2 ASP A  34      -9.341  25.864  42.127  1.00 76.95           H  
ATOM    496  HB3 ASP A  34      -9.849  24.476  41.169  1.00 76.95           H  
ATOM    497  O   ASP A  34     -10.302  21.894  42.492  1.00 76.95           O  
ATOM    498  CG  ASP A  34     -11.462  25.557  42.125  1.00 76.95           C  
ATOM    499  OD1 ASP A  34     -12.290  25.013  42.892  1.00 76.95           O  
ATOM    500  OD2 ASP A  34     -11.701  26.512  41.362  1.00 76.95           O  
ATOM    501  N   ARG A  35     -11.510  22.696  44.216  1.00 73.45           N  
ATOM    502  H   ARG A  35     -11.804  23.558  44.653  1.00 73.45           H  
ATOM    503  CA  ARG A  35     -12.337  21.493  44.383  1.00 73.45           C  
ATOM    504  HA  ARG A  35     -11.675  20.630  44.305  1.00 73.45           H  
ATOM    505  C   ARG A  35     -13.392  21.320  43.289  1.00 73.45           C  
ATOM    506  CB  ARG A  35     -13.037  21.475  45.744  1.00 73.45           C  
ATOM    507  HB2 ARG A  35     -13.704  20.613  45.748  1.00 73.45           H  
ATOM    508  HB3 ARG A  35     -13.651  22.370  45.838  1.00 73.45           H  
ATOM    509  O   ARG A  35     -13.814  20.192  43.027  1.00 73.45           O  
ATOM    510  CG  ARG A  35     -12.114  21.351  46.963  1.00 73.45           C  
ATOM    511  HG2 ARG A  35     -11.471  20.478  46.858  1.00 73.45           H  
ATOM    512  HG3 ARG A  35     -11.514  22.254  47.075  1.00 73.45           H  
ATOM    513  CD  ARG A  35     -13.049  21.180  48.163  1.00 73.45           C  
ATOM    514  HD2 ARG A  35     -13.691  22.061  48.195  1.00 73.45           H  
ATOM    515  HD3 ARG A  35     -13.683  20.311  47.986  1.00 73.45           H  
ATOM    516  NE  ARG A  35     -12.372  21.008  49.464  1.00 73.45           N  
ATOM    517  HE  ARG A  35     -11.458  20.577  49.474  1.00 73.45           H  
ATOM    518  NH1 ARG A  35     -14.172  21.731  50.673  1.00 73.45           N  
ATOM    519 HH11 ARG A  35     -14.710  21.893  49.833  1.00 73.45           H  
ATOM    520 HH12 ARG A  35     -14.623  21.866  51.566  1.00 73.45           H  
ATOM    521  NH2 ARG A  35     -12.408  21.030  51.769  1.00 73.45           N  
ATOM    522 HH21 ARG A  35     -13.008  21.206  52.563  1.00 73.45           H  
ATOM    523 HH22 ARG A  35     -11.582  20.453  51.835  1.00 73.45           H  
ATOM    524  CZ  ARG A  35     -12.966  21.261  50.620  1.00 73.45           C  
ATOM    525  N   ASP A  36     -13.807  22.406  42.649  1.00 78.99           N  
ATOM    526  H   ASP A  36     -13.414  23.303  42.899  1.00 78.99           H  
ATOM    527  CA  ASP A  36     -14.850  22.383  41.619  1.00 78.99           C  
ATOM    528  HA  ASP A  36     -15.392  21.440  41.685  1.00 78.99           H  
ATOM    529  C   ASP A  36     -14.281  22.410  40.195  1.00 78.99           C  
ATOM    530  CB  ASP A  36     -15.871  23.492  41.907  1.00 78.99           C  
ATOM    531  HB2 ASP A  36     -16.587  23.547  41.087  1.00 78.99           H  
ATOM    532  HB3 ASP A  36     -15.357  24.451  41.981  1.00 78.99           H  
ATOM    533  O   ASP A  36     -15.028  22.352  39.217  1.00 78.99           O  
ATOM    534  CG  ASP A  36     -16.645  23.200  43.198  1.00 78.99           C  
ATOM    535  OD1 ASP A  36     -17.071  22.031  43.365  1.00 78.99           O  
ATOM    536  OD2 ASP A  36     -16.808  24.117  44.027  1.00 78.99           O  
ATOM    537  N   ARG A  37     -12.950  22.427  40.058  1.00 73.29           N  
ATOM    538  H   ARG A  37     -12.394  22.440  40.901  1.00 73.29           H  
ATOM    539  CA  ARG A  37     -12.271  22.373  38.763  1.00 73.29           C  
ATOM    540  HA  ARG A  37     -12.878  22.947  38.063  1.00 73.29           H  
ATOM    541  C   ARG A  37     -12.193  20.943  38.233  1.00 73.29           C  
ATOM    542  CB  ARG A  37     -10.914  23.067  38.890  1.00 73.29           C  
ATOM    543  HB2 ARG A  37     -11.087  24.042  39.345  1.00 73.29           H  
ATOM    544  HB3 ARG A  37     -10.261  22.484  39.539  1.00 73.29           H  
ATOM    545  O   ARG A  37     -11.969  19.995  38.985  1.00 73.29           O  
ATOM    546  CG  ARG A  37     -10.247  23.292  37.531  1.00 73.29           C  
ATOM    547  HG2 ARG A  37     -10.961  23.742  36.841  1.00 73.29           H  
ATOM    548  HG3 ARG A  37      -9.909  22.341  37.119  1.00 73.29           H  
ATOM    549  CD  ARG A  37      -9.060  24.240  37.700  1.00 73.29           C  
ATOM    550  HD2 ARG A  37      -9.431  25.215  38.016  1.00 73.29           H  
ATOM    551  HD3 ARG A  37      -8.404  23.847  38.478  1.00 73.29           H  
ATOM    552  NE  ARG A  37      -8.314  24.376  36.439  1.00 73.29           N  
ATOM    553  HE  ARG A  37      -8.718  23.947  35.619  1.00 73.29           H  
ATOM    554  NH1 ARG A  37      -6.501  25.508  37.272  1.00 73.29           N  
ATOM    555 HH11 ARG A  37      -6.954  25.532  38.174  1.00 73.29           H  
ATOM    556 HH12 ARG A  37      -5.563  25.863  37.153  1.00 73.29           H  
ATOM    557  NH2 ARG A  37      -6.543  24.885  35.129  1.00 73.29           N  
ATOM    558 HH21 ARG A  37      -5.607  25.250  35.026  1.00 73.29           H  
ATOM    559 HH22 ARG A  37      -6.805  24.118  34.527  1.00 73.29           H  
ATOM    560  CZ  ARG A  37      -7.131  24.932  36.285  1.00 73.29           C  
ATOM    561  N   ALA A  38     -12.380  20.796  36.921  1.00 73.56           N  
ATOM    562  H   ALA A  38     -12.560  21.611  36.352  1.00 73.56           H  
ATOM    563  CA  ALA A  38     -12.370  19.493  36.277  1.00 73.56           C  
ATOM    564  HA  ALA A  38     -13.076  18.870  36.827  1.00 73.56           H  
ATOM    565  C   ALA A  38     -10.978  18.847  36.337  1.00 73.56           C  
ATOM    566  CB  ALA A  38     -12.895  19.606  34.844  1.00 73.56           C  
ATOM    567  HB1 ALA A  38     -13.884  20.063  34.843  1.00 73.56           H  
ATOM    568  HB2 ALA A  38     -12.961  18.614  34.397  1.00 73.56           H  
ATOM    569  HB3 ALA A  38     -12.216  20.218  34.251  1.00 73.56           H  
ATOM    570  O   ALA A  38      -9.978  19.508  36.066  1.00 73.56           O  
ATOM    571  N   PHE A  39     -10.905  17.549  36.619  1.00 74.62           N  
ATOM    572  H   PHE A  39     -11.753  17.092  36.923  1.00 74.62           H  
ATOM    573  CA  PHE A  39      -9.660  16.801  36.753  1.00 74.62           C  
ATOM    574  HA  PHE A  39      -9.075  17.248  37.556  1.00 74.62           H  
ATOM    575  C   PHE A  39      -8.789  16.901  35.502  1.00 74.62           C  
ATOM    576  CB  PHE A  39      -9.995  15.350  37.124  1.00 74.62           C  
ATOM    577  HB2 PHE A  39     -10.744  14.961  36.434  1.00 74.62           H  
ATOM    578  HB3 PHE A  39      -9.094  14.748  37.009  1.00 74.62           H  
ATOM    579  O   PHE A  39      -7.621  17.267  35.597  1.00 74.62           O  
ATOM    580  CG  PHE A  39     -10.472  15.179  38.554  1.00 74.62           C  
ATOM    581  CD1 PHE A  39      -9.687  15.692  39.595  1.00 74.62           C  
ATOM    582  HD1 PHE A  39      -8.762  16.207  39.387  1.00 74.62           H  
ATOM    583  CD2 PHE A  39     -11.663  14.494  38.869  1.00 74.62           C  
ATOM    584  HD2 PHE A  39     -12.286  14.094  38.083  1.00 74.62           H  
ATOM    585  CE1 PHE A  39     -10.109  15.565  40.920  1.00 74.62           C  
ATOM    586  HE1 PHE A  39      -9.515  16.042  41.686  1.00 74.62           H  
ATOM    587  CE2 PHE A  39     -12.047  14.309  40.209  1.00 74.62           C  
ATOM    588  HE2 PHE A  39     -12.948  13.764  40.451  1.00 74.62           H  
ATOM    589  CZ  PHE A  39     -11.275  14.855  41.240  1.00 74.62           C  
ATOM    590  HZ  PHE A  39     -11.582  14.736  42.269  1.00 74.62           H  
ATOM    591  N   ARG A  40      -9.361  16.698  34.312  1.00 61.52           N  
ATOM    592  H   ARG A  40     -10.327  16.405  34.297  1.00 61.52           H  
ATOM    593  CA  ARG A  40      -8.647  16.910  33.041  1.00 61.52           C  
ATOM    594  HA  ARG A  40      -7.825  16.198  32.969  1.00 61.52           H  
ATOM    595  C   ARG A  40      -8.003  18.304  32.953  1.00 61.52           C  
ATOM    596  CB  ARG A  40      -9.628  16.648  31.892  1.00 61.52           C  
ATOM    597  HB2 ARG A  40     -10.497  17.295  32.016  1.00 61.52           H  
ATOM    598  HB3 ARG A  40      -9.955  15.609  31.937  1.00 61.52           H  
ATOM    599  O   ARG A  40      -6.867  18.423  32.510  1.00 61.52           O  
ATOM    600  CG  ARG A  40      -9.007  16.919  30.517  1.00 61.52           C  
ATOM    601  HG2 ARG A  40      -8.114  16.309  30.379  1.00 61.52           H  
ATOM    602  HG3 ARG A  40      -8.733  17.972  30.452  1.00 61.52           H  
ATOM    603  CD  ARG A  40     -10.021  16.615  29.413  1.00 61.52           C  
ATOM    604  HD2 ARG A  40     -11.002  16.952  29.749  1.00 61.52           H  
ATOM    605  HD3 ARG A  40     -10.063  15.537  29.253  1.00 61.52           H  
ATOM    606  NE  ARG A  40      -9.641  17.302  28.165  1.00 61.52           N  
ATOM    607  HE  ARG A  40      -8.661  17.260  27.924  1.00 61.52           H  
ATOM    608  NH1 ARG A  40     -11.681  18.243  27.653  1.00 61.52           N  
ATOM    609 HH11 ARG A  40     -12.211  18.938  27.146  1.00 61.52           H  
ATOM    610 HH12 ARG A  40     -12.071  17.820  28.483  1.00 61.52           H  
ATOM    611  NH2 ARG A  40      -9.900  18.735  26.416  1.00 61.52           N  
ATOM    612 HH21 ARG A  40     -10.486  19.342  25.861  1.00 61.52           H  
ATOM    613 HH22 ARG A  40      -8.905  18.698  26.246  1.00 61.52           H  
ATOM    614  CZ  ARG A  40     -10.408  18.083  27.424  1.00 61.52           C  
ATOM    615  N   ASP A  41      -8.686  19.340  33.438  1.00 66.13           N  
ATOM    616  H   ASP A  41      -9.587  19.165  33.861  1.00 66.13           H  
ATOM    617  CA  ASP A  41      -8.212  20.732  33.400  1.00 66.13           C  
ATOM    618  HA  ASP A  41      -7.650  20.882  32.478  1.00 66.13           H  
ATOM    619  C   ASP A  41      -7.281  21.092  34.572  1.00 66.13           C  
ATOM    620  CB  ASP A  41      -9.408  21.695  33.383  1.00 66.13           C  
ATOM    621  HB2 ASP A  41      -9.031  22.716  33.309  1.00 66.13           H  
ATOM    622  HB3 ASP A  41      -9.939  21.611  34.331  1.00 66.13           H  
ATOM    623  O   ASP A  41      -6.590  22.114  34.517  1.00 66.13           O  
ATOM    624  CG  ASP A  41     -10.395  21.468  32.232  1.00 66.13           C  
ATOM    625  OD1 ASP A  41      -9.991  20.934  31.173  1.00 66.13           O  
ATOM    626  OD2 ASP A  41     -11.570  21.838  32.437  1.00 66.13           O  
ATOM    627  N   LEU A  42      -7.267  20.275  35.631  1.00 66.13           N  
ATOM    628  H   LEU A  42      -7.948  19.528  35.640  1.00 66.13           H  
ATOM    629  CA  LEU A  42      -6.243  20.248  36.680  1.00 66.13           C  
ATOM    630  HA  LEU A  42      -5.952  21.271  36.920  1.00 66.13           H  
ATOM    631  C   LEU A  42      -4.957  19.537  36.209  1.00 66.13           C  
ATOM    632  CB  LEU A  42      -6.809  19.573  37.951  1.00 66.13           C  
ATOM    633  HB2 LEU A  42      -5.978  19.386  38.631  1.00 66.13           H  
ATOM    634  HB3 LEU A  42      -7.227  18.603  37.680  1.00 66.13           H  
ATOM    635  O   LEU A  42      -3.942  19.634  36.889  1.00 66.13           O  
ATOM    636  CG  LEU A  42      -7.861  20.368  38.744  1.00 66.13           C  
ATOM    637  HG  LEU A  42      -8.628  20.749  38.069  1.00 66.13           H  
ATOM    638  CD1 LEU A  42      -8.530  19.475  39.791  1.00 66.13           C  
ATOM    639 HD11 LEU A  42      -9.203  20.068  40.411  1.00 66.13           H  
ATOM    640 HD12 LEU A  42      -7.777  19.004  40.422  1.00 66.13           H  
ATOM    641 HD13 LEU A  42      -9.126  18.710  39.292  1.00 66.13           H  
ATOM    642  CD2 LEU A  42      -7.211  21.539  39.487  1.00 66.13           C  
ATOM    643 HD21 LEU A  42      -6.758  22.228  38.773  1.00 66.13           H  
ATOM    644 HD22 LEU A  42      -6.438  21.165  40.158  1.00 66.13           H  
ATOM    645 HD23 LEU A  42      -7.963  22.064  40.076  1.00 66.13           H  
ATOM    646  N   GLY A  43      -4.982  18.867  35.050  1.00 61.86           N  
ATOM    647  H   GLY A  43      -5.852  18.841  34.538  1.00 61.86           H  
ATOM    648  CA  GLY A  43      -3.833  18.176  34.453  1.00 61.86           C  
ATOM    649  HA2 GLY A  43      -3.722  18.523  33.426  1.00 61.86           H  
ATOM    650  HA3 GLY A  43      -2.921  18.425  34.995  1.00 61.86           H  
ATOM    651  C   GLY A  43      -3.946  16.650  34.410  1.00 61.86           C  
ATOM    652  O   GLY A  43      -2.949  15.992  34.130  1.00 61.86           O  
ATOM    653  N   PHE A  44      -5.122  16.074  34.684  1.00 64.10           N  
ATOM    654  H   PHE A  44      -5.916  16.653  34.919  1.00 64.10           H  
ATOM    655  CA  PHE A  44      -5.298  14.622  34.650  1.00 64.10           C  
ATOM    656  HA  PHE A  44      -4.426  14.188  35.137  1.00 64.10           H  
ATOM    657  C   PHE A  44      -5.359  14.048  33.226  1.00 64.10           C  
ATOM    658  CB  PHE A  44      -6.526  14.162  35.442  1.00 64.10           C  
ATOM    659  HB2 PHE A  44      -6.758  13.147  35.120  1.00 64.10           H  
ATOM    660  HB3 PHE A  44      -7.393  14.758  35.158  1.00 64.10           H  
ATOM    661  O   PHE A  44      -6.100  14.508  32.354  1.00 64.10           O  
ATOM    662  CG  PHE A  44      -6.376  14.135  36.954  1.00 64.10           C  
ATOM    663  CD1 PHE A  44      -6.362  12.894  37.603  1.00 64.10           C  
ATOM    664  HD1 PHE A  44      -6.434  11.997  37.006  1.00 64.10           H  
ATOM    665  CD2 PHE A  44      -6.291  15.306  37.728  1.00 64.10           C  
ATOM    666  HD2 PHE A  44      -6.256  16.277  37.257  1.00 64.10           H  
ATOM    667  CE1 PHE A  44      -6.256  12.805  38.998  1.00 64.10           C  
ATOM    668  HE1 PHE A  44      -6.228  11.834  39.471  1.00 64.10           H  
ATOM    669  CE2 PHE A  44      -6.224  15.221  39.130  1.00 64.10           C  
ATOM    670  HE2 PHE A  44      -6.183  16.126  39.717  1.00 64.10           H  
ATOM    671  CZ  PHE A  44      -6.185  13.973  39.769  1.00 64.10           C  
ATOM    672  HZ  PHE A  44      -6.093  13.912  40.843  1.00 64.10           H  
ATOM    673  N   ASP A  45      -4.643  12.944  33.065  1.00 52.49           N  
ATOM    674  H   ASP A  45      -4.125  12.645  33.879  1.00 52.49           H  
ATOM    675  CA  ASP A  45      -4.641  12.014  31.945  1.00 52.49           C  
ATOM    676  HA  ASP A  45      -5.260  12.420  31.144  1.00 52.49           H  
ATOM    677  C   ASP A  45      -5.242  10.648  32.357  1.00 52.49           C  
ATOM    678  CB  ASP A  45      -3.197  11.904  31.417  1.00 52.49           C  
ATOM    679  HB2 ASP A  45      -3.209  11.332  30.489  1.00 52.49           H  
ATOM    680  HB3 ASP A  45      -2.840  12.905  31.171  1.00 52.49           H  
ATOM    681  O   ASP A  45      -5.839  10.491  33.425  1.00 52.49           O  
ATOM    682  CG  ASP A  45      -2.196  11.243  32.382  1.00 52.49           C  
ATOM    683  OD1 ASP A  45      -2.620  10.670  33.419  1.00 52.49           O  
ATOM    684  OD2 ASP A  45      -1.002  11.230  32.038  1.00 52.49           O  
ATOM    685  N   SER A  46      -5.083   9.624  31.511  1.00 51.15           N  
ATOM    686  H   SER A  46      -4.511   9.771  30.692  1.00 51.15           H  
ATOM    687  CA  SER A  46      -5.599   8.275  31.797  1.00 51.15           C  
ATOM    688  HA  SER A  46      -6.652   8.352  32.070  1.00 51.15           H  
ATOM    689  C   SER A  46      -4.904   7.560  32.967  1.00 51.15           C  
ATOM    690  CB  SER A  46      -5.513   7.397  30.547  1.00 51.15           C  
ATOM    691  HB2 SER A  46      -5.813   6.380  30.798  1.00 51.15           H  
ATOM    692  HB3 SER A  46      -4.488   7.380  30.177  1.00 51.15           H  
ATOM    693  O   SER A  46      -5.511   6.666  33.556  1.00 51.15           O  
ATOM    694  OG  SER A  46      -6.380   7.888  29.543  1.00 51.15           O  
ATOM    695  HG  SER A  46      -6.173   8.809  29.371  1.00 51.15           H  
ATOM    696  N   MET A  47      -3.661   7.910  33.322  1.00 47.90           N  
ATOM    697  H   MET A  47      -3.254   8.746  32.927  1.00 47.90           H  
ATOM    698  CA  MET A  47      -2.942   7.265  34.432  1.00 47.90           C  
ATOM    699  HA  MET A  47      -3.246   6.220  34.510  1.00 47.90           H  
ATOM    700  C   MET A  47      -3.265   7.915  35.771  1.00 47.90           C  
ATOM    701  CB  MET A  47      -1.424   7.310  34.227  1.00 47.90           C  
ATOM    702  HB2 MET A  47      -0.952   7.099  35.187  1.00 47.90           H  
ATOM    703  HB3 MET A  47      -1.113   8.305  33.910  1.00 47.90           H  
ATOM    704  O   MET A  47      -3.657   7.231  36.716  1.00 47.90           O  
ATOM    705  CG  MET A  47      -0.917   6.263  33.235  1.00 47.90           C  
ATOM    706  HG2 MET A  47      -1.021   6.653  32.222  1.00 47.90           H  
ATOM    707  HG3 MET A  47      -1.527   5.364  33.321  1.00 47.90           H  
ATOM    708  SD  MET A  47       0.808   5.783  33.528  1.00 47.90           S  
ATOM    709  CE  MET A  47       1.629   7.395  33.371  1.00 47.90           C  
ATOM    710  HE1 MET A  47       1.303   8.062  34.169  1.00 47.90           H  
ATOM    711  HE2 MET A  47       2.709   7.261  33.439  1.00 47.90           H  
ATOM    712  HE3 MET A  47       1.384   7.842  32.407  1.00 47.90           H  
ATOM    713  N   THR A  48      -3.132   9.236  35.844  1.00 62.73           N  
ATOM    714  H   THR A  48      -2.831   9.726  35.014  1.00 62.73           H  
ATOM    715  CA  THR A  48      -3.441  10.028  37.047  1.00 62.73           C  
ATOM    716  HA  THR A  48      -2.801   9.702  37.866  1.00 62.73           H  
ATOM    717  C   THR A  48      -4.889   9.813  37.496  1.00 62.73           C  
ATOM    718  CB  THR A  48      -3.174  11.517  36.793  1.00 62.73           C  
ATOM    719  HB  THR A  48      -3.626  12.109  37.589  1.00 62.73           H  
ATOM    720  O   THR A  48      -5.151   9.705  38.695  1.00 62.73           O  
ATOM    721  CG2 THR A  48      -1.686  11.842  36.723  1.00 62.73           C  
ATOM    722 HG21 THR A  48      -1.209  11.291  35.913  1.00 62.73           H  
ATOM    723 HG22 THR A  48      -1.208  11.585  37.669  1.00 62.73           H  
ATOM    724 HG23 THR A  48      -1.559  12.911  36.548  1.00 62.73           H  
ATOM    725  OG1 THR A  48      -3.726  11.883  35.556  1.00 62.73           O  
ATOM    726  HG1 THR A  48      -3.201  11.466  34.868  1.00 62.73           H  
ATOM    727  N   ALA A  49      -5.819   9.626  36.550  1.00 63.15           N  
ATOM    728  H   ALA A  49      -5.563   9.804  35.589  1.00 63.15           H  
ATOM    729  CA  ALA A  49      -7.203   9.256  36.839  1.00 63.15           C  
ATOM    730  HA  ALA A  49      -7.643  10.031  37.466  1.00 63.15           H  
ATOM    731  C   ALA A  49      -7.312   7.931  37.612  1.00 63.15           C  
ATOM    732  CB  ALA A  49      -7.959   9.192  35.507  1.00 63.15           C  
ATOM    733  HB1 ALA A  49      -8.958   8.783  35.658  1.00 63.15           H  
ATOM    734  HB2 ALA A  49      -7.429   8.549  34.805  1.00 63.15           H  
ATOM    735  HB3 ALA A  49      -8.038  10.193  35.084  1.00 63.15           H  
ATOM    736  O   ALA A  49      -8.027   7.827  38.611  1.00 63.15           O  
ATOM    737  N   VAL A  50      -6.557   6.918  37.192  1.00 63.68           N  
ATOM    738  H   VAL A  50      -5.924   7.079  36.421  1.00 63.68           H  
ATOM    739  CA  VAL A  50      -6.529   5.615  37.864  1.00 63.68           C  
ATOM    740  HA  VAL A  50      -7.560   5.311  38.047  1.00 63.68           H  
ATOM    741  C   VAL A  50      -5.855   5.702  39.242  1.00 63.68           C  
ATOM    742  CB  VAL A  50      -5.887   4.561  36.940  1.00 63.68           C  
ATOM    743  HB  VAL A  50      -4.917   4.918  36.592  1.00 63.68           H  
ATOM    744  O   VAL A  50      -6.288   4.992  40.152  1.00 63.68           O  
ATOM    745  CG1 VAL A  50      -5.678   3.207  37.630  1.00 63.68           C  
ATOM    746 HG11 VAL A  50      -5.312   2.476  36.909  1.00 63.68           H  
ATOM    747 HG12 VAL A  50      -4.930   3.312  38.416  1.00 63.68           H  
ATOM    748 HG13 VAL A  50      -6.619   2.867  38.062  1.00 63.68           H  
ATOM    749  CG2 VAL A  50      -6.786   4.304  35.721  1.00 63.68           C  
ATOM    750 HG21 VAL A  50      -7.748   3.899  36.036  1.00 63.68           H  
ATOM    751 HG22 VAL A  50      -6.295   3.614  35.034  1.00 63.68           H  
ATOM    752 HG23 VAL A  50      -6.966   5.237  35.186  1.00 63.68           H  
ATOM    753  N   ASP A  51      -4.853   6.570  39.436  1.00 63.55           N  
ATOM    754  H   ASP A  51      -4.522   7.115  38.652  1.00 63.55           H  
ATOM    755  CA  ASP A  51      -4.174   6.723  40.735  1.00 63.55           C  
ATOM    756  HA  ASP A  51      -3.941   5.722  41.099  1.00 63.55           H  
ATOM    757  C   ASP A  51      -5.067   7.377  41.798  1.00 63.55           C  
ATOM    758  CB  ASP A  51      -2.840   7.481  40.609  1.00 63.55           C  
ATOM    759  HB2 ASP A  51      -3.031   8.525  40.362  1.00 63.55           H  
ATOM    760  HB3 ASP A  51      -2.251   7.037  39.806  1.00 63.55           H  
ATOM    761  O   ASP A  51      -5.256   6.809  42.878  1.00 63.55           O  
ATOM    762  CG  ASP A  51      -2.041   7.381  41.923  1.00 63.55           C  
ATOM    763  OD1 ASP A  51      -1.976   6.256  42.465  1.00 63.55           O  
ATOM    764  OD2 ASP A  51      -1.532   8.412  42.424  1.00 63.55           O  
ATOM    765  N   LEU A  52      -5.705   8.512  41.479  1.00 69.44           N  
ATOM    766  H   LEU A  52      -5.520   8.931  40.579  1.00 69.44           H  
ATOM    767  CA  LEU A  52      -6.647   9.164  42.397  1.00 69.44           C  
ATOM    768  HA  LEU A  52      -6.098   9.481  43.284  1.00 69.44           H  
ATOM    769  C   LEU A  52      -7.734   8.188  42.853  1.00 69.44           C  
ATOM    770  CB  LEU A  52      -7.269  10.392  41.715  1.00 69.44           C  
ATOM    771  HB2 LEU A  52      -7.677  10.085  40.752  1.00 69.44           H  
ATOM    772  HB3 LEU A  52      -6.482  11.124  41.534  1.00 69.44           H  
ATOM    773  O   LEU A  52      -7.991   8.037  44.046  1.00 69.44           O  
ATOM    774  CG  LEU A  52      -8.386  11.057  42.542  1.00 69.44           C  
ATOM    775  HG  LEU A  52      -9.180  10.339  42.747  1.00 69.44           H  
ATOM    776  CD1 LEU A  52      -7.838  11.574  43.873  1.00 69.44           C  
ATOM    777 HD11 LEU A  52      -8.629  12.072  44.432  1.00 69.44           H  
ATOM    778 HD12 LEU A  52      -7.017  12.269  43.695  1.00 69.44           H  
ATOM    779 HD13 LEU A  52      -7.472  10.749  44.485  1.00 69.44           H  
ATOM    780  CD2 LEU A  52      -9.012  12.204  41.758  1.00 69.44           C  
ATOM    781 HD21 LEU A  52      -8.236  12.850  41.345  1.00 69.44           H  
ATOM    782 HD22 LEU A  52      -9.681  12.776  42.400  1.00 69.44           H  
ATOM    783 HD23 LEU A  52      -9.595  11.819  40.922  1.00 69.44           H  
ATOM    784  N   ARG A  53      -8.329   7.464  41.904  1.00 72.46           N  
ATOM    785  H   ARG A  53      -8.049   7.633  40.948  1.00 72.46           H  
ATOM    786  CA  ARG A  53      -9.325   6.423  42.172  1.00 72.46           C  
ATOM    787  HA  ARG A  53     -10.228   6.889  42.567  1.00 72.46           H  
ATOM    788  C   ARG A  53      -8.835   5.415  43.215  1.00 72.46           C  
ATOM    789  CB  ARG A  53      -9.623   5.766  40.821  1.00 72.46           C  
ATOM    790  HB2 ARG A  53      -8.737   5.247  40.454  1.00 72.46           H  
ATOM    791  HB3 ARG A  53      -9.832   6.555  40.099  1.00 72.46           H  
ATOM    792  O   ARG A  53      -9.567   5.086  44.148  1.00 72.46           O  
ATOM    793  CG  ARG A  53     -10.810   4.805  40.799  1.00 72.46           C  
ATOM    794  HG2 ARG A  53     -11.046   4.656  39.745  1.00 72.46           H  
ATOM    795  HG3 ARG A  53     -11.670   5.268  41.282  1.00 72.46           H  
ATOM    796  CD  ARG A  53     -10.583   3.429  41.425  1.00 72.46           C  
ATOM    797  HD2 ARG A  53     -10.333   3.516  42.483  1.00 72.46           H  
ATOM    798  HD3 ARG A  53     -11.530   2.891  41.378  1.00 72.46           H  
ATOM    799  NE  ARG A  53      -9.528   2.690  40.720  1.00 72.46           N  
ATOM    800  HE  ARG A  53      -8.574   2.960  40.914  1.00 72.46           H  
ATOM    801  NH1 ARG A  53     -10.835   1.098  39.699  1.00 72.46           N  
ATOM    802 HH11 ARG A  53     -10.940   0.353  39.025  1.00 72.46           H  
ATOM    803 HH12 ARG A  53     -11.636   1.415  40.226  1.00 72.46           H  
ATOM    804  NH2 ARG A  53      -8.653   1.272  39.212  1.00 72.46           N  
ATOM    805 HH21 ARG A  53      -8.728   0.514  38.549  1.00 72.46           H  
ATOM    806 HH22 ARG A  53      -7.761   1.669  39.470  1.00 72.46           H  
ATOM    807  CZ  ARG A  53      -9.687   1.693  39.880  1.00 72.46           C  
ATOM    808  N   ASN A  54      -7.609   4.916  43.055  1.00 66.88           N  
ATOM    809  H   ASN A  54      -7.042   5.286  42.306  1.00 66.88           H  
ATOM    810  CA  ASN A  54      -7.026   3.911  43.945  1.00 66.88           C  
ATOM    811  HA  ASN A  54      -7.720   3.076  44.045  1.00 66.88           H  
ATOM    812  C   ASN A  54      -6.781   4.466  45.357  1.00 66.88           C  
ATOM    813  CB  ASN A  54      -5.713   3.395  43.335  1.00 66.88           C  
ATOM    814  HB2 ASN A  54      -5.043   4.237  43.159  1.00 66.88           H  
ATOM    815  HB3 ASN A  54      -5.224   2.738  44.055  1.00 66.88           H  
ATOM    816  O   ASN A  54      -7.107   3.795  46.338  1.00 66.88           O  
ATOM    817  CG  ASN A  54      -5.857   2.617  42.039  1.00 66.88           C  
ATOM    818  ND2 ASN A  54      -4.758   2.431  41.348  1.00 66.88           N  
ATOM    819 HD21 ASN A  54      -3.921   2.920  41.632  1.00 66.88           H  
ATOM    820 HD22 ASN A  54      -4.828   1.993  40.441  1.00 66.88           H  
ATOM    821  OD1 ASN A  54      -6.914   2.139  41.641  1.00 66.88           O  
ATOM    822  N   ARG A  55      -6.254   5.692  45.462  1.00 76.25           N  
ATOM    823  H   ARG A  55      -5.997   6.170  44.609  1.00 76.25           H  
ATOM    824  CA  ARG A  55      -6.020   6.384  46.740  1.00 76.25           C  
ATOM    825  HA  ARG A  55      -5.335   5.810  47.364  1.00 76.25           H  
ATOM    826  C   ARG A  55      -7.301   6.551  47.532  1.00 76.25           C  
ATOM    827  CB  ARG A  55      -5.425   7.764  46.464  1.00 76.25           C  
ATOM    828  HB2 ARG A  55      -6.003   8.258  45.684  1.00 76.25           H  
ATOM    829  HB3 ARG A  55      -5.490   8.371  47.367  1.00 76.25           H  
ATOM    830  O   ARG A  55      -7.372   6.136  48.686  1.00 76.25           O  
ATOM    831  CG  ARG A  55      -3.958   7.669  46.051  1.00 76.25           C  
ATOM    832  HG2 ARG A  55      -3.340   7.537  46.940  1.00 76.25           H  
ATOM    833  HG3 ARG A  55      -3.793   6.837  45.366  1.00 76.25           H  
ATOM    834  CD  ARG A  55      -3.597   8.963  45.340  1.00 76.25           C  
ATOM    835  HD2 ARG A  55      -4.112   8.972  44.379  1.00 76.25           H  
ATOM    836  HD3 ARG A  55      -3.943   9.821  45.916  1.00 76.25           H  
ATOM    837  NE  ARG A  55      -2.157   9.057  45.103  1.00 76.25           N  
ATOM    838  HE  ARG A  55      -1.839   8.750  44.195  1.00 76.25           H  
ATOM    839  NH1 ARG A  55      -1.587  10.090  47.086  1.00 76.25           N  
ATOM    840 HH11 ARG A  55      -2.541  10.053  47.415  1.00 76.25           H  
ATOM    841 HH12 ARG A  55      -0.910  10.561  47.669  1.00 76.25           H  
ATOM    842  NH2 ARG A  55      -0.065   9.767  45.466  1.00 76.25           N  
ATOM    843 HH21 ARG A  55       0.599  10.341  45.966  1.00 76.25           H  
ATOM    844 HH22 ARG A  55       0.106   9.478  44.514  1.00 76.25           H  
ATOM    845  CZ  ARG A  55      -1.285   9.633  45.898  1.00 76.25           C  
ATOM    846  N   LEU A  56      -8.339   7.080  46.891  1.00 74.80           N  
ATOM    847  H   LEU A  56      -8.201   7.382  45.937  1.00 74.80           H  
ATOM    848  CA  LEU A  56      -9.623   7.326  47.536  1.00 74.80           C  
ATOM    849  HA  LEU A  56      -9.468   7.954  48.414  1.00 74.80           H  
ATOM    850  C   LEU A  56     -10.279   6.040  48.039  1.00 74.80           C  
ATOM    851  CB  LEU A  56     -10.525   8.074  46.565  1.00 74.80           C  
ATOM    852  HB2 LEU A  56     -11.486   8.216  47.060  1.00 74.80           H  
ATOM    853  HB3 LEU A  56     -10.645   7.466  45.668  1.00 74.80           H  
ATOM    854  O   LEU A  56     -10.811   6.026  49.150  1.00 74.80           O  
ATOM    855  CG  LEU A  56     -10.014   9.453  46.155  1.00 74.80           C  
ATOM    856  HG  LEU A  56      -9.048   9.376  45.657  1.00 74.80           H  
ATOM    857  CD1 LEU A  56     -11.011  10.056  45.175  1.00 74.80           C  
ATOM    858 HD11 LEU A  56     -11.175   9.361  44.351  1.00 74.80           H  
ATOM    859 HD12 LEU A  56     -10.608  10.982  44.766  1.00 74.80           H  
ATOM    860 HD13 LEU A  56     -11.952  10.269  45.683  1.00 74.80           H  
ATOM    861  CD2 LEU A  56      -9.812  10.348  47.361  1.00 74.80           C  
ATOM    862 HD21 LEU A  56     -10.671  10.302  48.031  1.00 74.80           H  
ATOM    863 HD22 LEU A  56      -9.627  11.359  46.996  1.00 74.80           H  
ATOM    864 HD23 LEU A  56      -8.929  10.025  47.912  1.00 74.80           H  
ATOM    865  N   ALA A  57     -10.143   4.937  47.299  1.00 71.95           N  
ATOM    866  H   ALA A  57      -9.729   5.015  46.381  1.00 71.95           H  
ATOM    867  CA  ALA A  57     -10.593   3.629  47.760  1.00 71.95           C  
ATOM    868  HA  ALA A  57     -11.640   3.728  48.049  1.00 71.95           H  
ATOM    869  C   ALA A  57      -9.848   3.132  49.013  1.00 71.95           C  
ATOM    870  CB  ALA A  57     -10.490   2.636  46.596  1.00 71.95           C  
ATOM    871  HB1 ALA A  57      -9.450   2.529  46.287  1.00 71.95           H  
ATOM    872  HB2 ALA A  57     -11.082   3.001  45.757  1.00 71.95           H  
ATOM    873  HB3 ALA A  57     -10.875   1.668  46.915  1.00 71.95           H  
ATOM    874  O   ALA A  57     -10.440   2.417  49.823  1.00 71.95           O  
ATOM    875  N   ALA A  58      -8.585   3.523  49.210  1.00 71.98           N  
ATOM    876  H   ALA A  58      -8.147   4.117  48.521  1.00 71.98           H  
ATOM    877  CA  ALA A  58      -7.829   3.210  50.421  1.00 71.98           C  
ATOM    878  HA  ALA A  58      -8.041   2.178  50.701  1.00 71.98           H  
ATOM    879  C   ALA A  58      -8.241   4.091  51.613  1.00 71.98           C  
ATOM    880  CB  ALA A  58      -6.328   3.308  50.117  1.00 71.98           C  
ATOM    881  HB1 ALA A  58      -6.047   4.337  49.895  1.00 71.98           H  
ATOM    882  HB2 ALA A  58      -5.759   2.971  50.984  1.00 71.98           H  
ATOM    883  HB3 ALA A  58      -6.080   2.679  49.262  1.00 71.98           H  
ATOM    884  O   ALA A  58      -8.499   3.561  52.693  1.00 71.98           O  
ATOM    885  N   VAL A  59      -8.350   5.413  51.431  1.00 77.53           N  
ATOM    886  H   VAL A  59      -8.103   5.795  50.529  1.00 77.53           H  
ATOM    887  CA  VAL A  59      -8.650   6.345  52.541  1.00 77.53           C  
ATOM    888  HA  VAL A  59      -8.099   5.999  53.415  1.00 77.53           H  
ATOM    889  C   VAL A  59     -10.119   6.345  52.980  1.00 77.53           C  
ATOM    890  CB  VAL A  59      -8.152   7.777  52.260  1.00 77.53           C  
ATOM    891  HB  VAL A  59      -8.481   8.415  53.081  1.00 77.53           H  
ATOM    892  O   VAL A  59     -10.415   6.697  54.121  1.00 77.53           O  
ATOM    893  CG1 VAL A  59      -6.622   7.828  52.228  1.00 77.53           C  
ATOM    894 HG11 VAL A  59      -6.216   7.461  53.171  1.00 77.53           H  
ATOM    895 HG12 VAL A  59      -6.232   7.226  51.407  1.00 77.53           H  
ATOM    896 HG13 VAL A  59      -6.292   8.856  52.085  1.00 77.53           H  
ATOM    897  CG2 VAL A  59      -8.672   8.370  50.951  1.00 77.53           C  
ATOM    898 HG21 VAL A  59      -8.118   7.951  50.111  1.00 77.53           H  
ATOM    899 HG22 VAL A  59      -8.495   9.445  50.950  1.00 77.53           H  
ATOM    900 HG23 VAL A  59      -9.735   8.164  50.829  1.00 77.53           H  
ATOM    901  N   THR A  60     -11.046   5.909  52.123  1.00 70.72           N  
ATOM    902  H   THR A  60     -10.757   5.710  51.176  1.00 70.72           H  
ATOM    903  CA  THR A  60     -12.477   5.764  52.467  1.00 70.72           C  
ATOM    904  HA  THR A  60     -12.689   6.318  53.382  1.00 70.72           H  
ATOM    905  C   THR A  60     -12.908   4.316  52.722  1.00 70.72           C  
ATOM    906  CB  THR A  60     -13.371   6.346  51.368  1.00 70.72           C  
ATOM    907  HB  THR A  60     -14.411   6.261  51.685  1.00 70.72           H  
ATOM    908  O   THR A  60     -13.970   4.090  53.301  1.00 70.72           O  
ATOM    909  CG2 THR A  60     -13.077   7.814  51.057  1.00 70.72           C  
ATOM    910 HG21 THR A  60     -13.109   8.398  51.976  1.00 70.72           H  
ATOM    911 HG22 THR A  60     -13.830   8.199  50.369  1.00 70.72           H  
ATOM    912 HG23 THR A  60     -12.096   7.922  50.595  1.00 70.72           H  
ATOM    913  OG1 THR A  60     -13.192   5.575  50.209  1.00 70.72           O  
ATOM    914  HG1 THR A  60     -12.420   5.906  49.744  1.00 70.72           H  
ATOM    915  N   GLY A  61     -12.121   3.329  52.275  1.00 65.96           N  
ATOM    916  H   GLY A  61     -11.247   3.580  51.836  1.00 65.96           H  
ATOM    917  CA  GLY A  61     -12.515   1.916  52.217  1.00 65.96           C  
ATOM    918  HA2 GLY A  61     -12.965   1.630  53.168  1.00 65.96           H  
ATOM    919  HA3 GLY A  61     -11.619   1.314  52.061  1.00 65.96           H  
ATOM    920  C   GLY A  61     -13.511   1.578  51.095  1.00 65.96           C  
ATOM    921  O   GLY A  61     -13.972   0.438  51.005  1.00 65.96           O  
ATOM    922  N   VAL A  62     -13.865   2.543  50.242  1.00 74.43           N  
ATOM    923  H   VAL A  62     -13.431   3.450  50.341  1.00 74.43           H  
ATOM    924  CA  VAL A  62     -14.952   2.436  49.262  1.00 74.43           C  
ATOM    925  HA  VAL A  62     -15.550   1.552  49.484  1.00 74.43           H  
ATOM    926  C   VAL A  62     -14.381   2.272  47.847  1.00 74.43           C  
ATOM    927  CB  VAL A  62     -15.884   3.653  49.416  1.00 74.43           C  
ATOM    928  HB  VAL A  62     -15.297   4.570  49.364  1.00 74.43           H  
ATOM    929  O   VAL A  62     -13.771   3.174  47.288  1.00 74.43           O  
ATOM    930  CG1 VAL A  62     -16.951   3.706  48.335  1.00 74.43           C  
ATOM    931 HG11 VAL A  62     -17.573   4.587  48.491  1.00 74.43           H  
ATOM    932 HG12 VAL A  62     -16.490   3.808  47.353  1.00 74.43           H  
ATOM    933 HG13 VAL A  62     -17.559   2.803  48.387  1.00 74.43           H  
ATOM    934  CG2 VAL A  62     -16.612   3.652  50.766  1.00 74.43           C  
ATOM    935 HG21 VAL A  62     -17.247   4.535  50.842  1.00 74.43           H  
ATOM    936 HG22 VAL A  62     -15.888   3.686  51.580  1.00 74.43           H  
ATOM    937 HG23 VAL A  62     -17.226   2.757  50.869  1.00 74.43           H  
ATOM    938  N   ARG A  63     -14.561   1.091  47.241  1.00 69.59           N  
ATOM    939  H   ARG A  63     -15.058   0.378  47.755  1.00 69.59           H  
ATOM    940  CA  ARG A  63     -14.049   0.790  45.888  1.00 69.59           C  
ATOM    941  HA  ARG A  63     -13.031   1.173  45.818  1.00 69.59           H  
ATOM    942  C   ARG A  63     -14.847   1.479  44.781  1.00 69.59           C  
ATOM    943  CB  ARG A  63     -14.044  -0.721  45.627  1.00 69.59           C  
ATOM    944  HB2 ARG A  63     -14.953  -1.166  46.034  1.00 69.59           H  
ATOM    945  HB3 ARG A  63     -14.045  -0.887  44.549  1.00 69.59           H  
ATOM    946  O   ARG A  63     -16.063   1.292  44.703  1.00 69.59           O  
ATOM    947  CG  ARG A  63     -12.810  -1.419  46.202  1.00 69.59           C  
ATOM    948  HG2 ARG A  63     -12.769  -1.282  47.282  1.00 69.59           H  
ATOM    949  HG3 ARG A  63     -11.915  -0.993  45.747  1.00 69.59           H  
ATOM    950  CD  ARG A  63     -12.900  -2.912  45.867  1.00 69.59           C  
ATOM    951  HD2 ARG A  63     -13.142  -3.025  44.810  1.00 69.59           H  
ATOM    952  HD3 ARG A  63     -13.703  -3.349  46.460  1.00 69.59           H  
ATOM    953  NE  ARG A  63     -11.632  -3.613  46.134  1.00 69.59           N  
ATOM    954  HE  ARG A  63     -10.819  -3.033  46.289  1.00 69.59           H  
ATOM    955  NH1 ARG A  63     -12.447  -5.758  45.999  1.00 69.59           N  
ATOM    956 HH11 ARG A  63     -13.376  -5.388  45.855  1.00 69.59           H  
ATOM    957 HH12 ARG A  63     -12.289  -6.755  45.996  1.00 69.59           H  
ATOM    958  NH2 ARG A  63     -10.266  -5.422  46.319  1.00 69.59           N  
ATOM    959 HH21 ARG A  63     -10.128  -6.422  46.334  1.00 69.59           H  
ATOM    960 HH22 ARG A  63      -9.471  -4.806  46.416  1.00 69.59           H  
ATOM    961  CZ  ARG A  63     -11.457  -4.922  46.151  1.00 69.59           C  
ATOM    962  N   GLU A  64     -14.137   2.135  43.865  1.00 68.02           N  
ATOM    963  H   GLU A  64     -13.152   2.274  44.042  1.00 68.02           H  
ATOM    964  CA  GLU A  64     -14.703   2.852  42.714  1.00 68.02           C  
ATOM    965  HA  GLU A  64     -15.790   2.836  42.792  1.00 68.02           H  
ATOM    966  C   GLU A  64     -14.395   2.237  41.340  1.00 68.02           C  
ATOM    967  CB  GLU A  64     -14.229   4.315  42.732  1.00 68.02           C  
ATOM    968  HB2 GLU A  64     -13.139   4.330  42.742  1.00 68.02           H  
ATOM    969  HB3 GLU A  64     -14.564   4.812  41.821  1.00 68.02           H  
ATOM    970  O   GLU A  64     -13.421   1.491  41.158  1.00 68.02           O  
ATOM    971  CG  GLU A  64     -14.731   5.122  43.930  1.00 68.02           C  
ATOM    972  HG2 GLU A  64     -14.310   4.681  44.834  1.00 68.02           H  
ATOM    973  HG3 GLU A  64     -14.366   6.143  43.816  1.00 68.02           H  
ATOM    974  CD  GLU A  64     -16.251   5.159  44.058  1.00 68.02           C  
ATOM    975  OE1 GLU A  64     -16.762   5.391  45.172  1.00 68.02           O  
ATOM    976  OE2 GLU A  64     -16.951   4.802  43.084  1.00 68.02           O  
ATOM    977  N   ALA A  65     -15.218   2.606  40.352  1.00 60.54           N  
ATOM    978  H   ALA A  65     -15.953   3.263  40.571  1.00 60.54           H  
ATOM    979  CA  ALA A  65     -14.974   2.347  38.933  1.00 60.54           C  
ATOM    980  HA  ALA A  65     -14.922   1.270  38.775  1.00 60.54           H  
ATOM    981  C   ALA A  65     -13.643   2.975  38.481  1.00 60.54           C  
ATOM    982  CB  ALA A  65     -16.152   2.904  38.124  1.00 60.54           C  
ATOM    983  HB1 ALA A  65     -16.221   3.984  38.253  1.00 60.54           H  
ATOM    984  HB2 ALA A  65     -17.086   2.447  38.451  1.00 60.54           H  
ATOM    985  HB3 ALA A  65     -16.012   2.696  37.063  1.00 60.54           H  
ATOM    986  O   ALA A  65     -13.220   3.991  39.021  1.00 60.54           O  
ATOM    987  N   ALA A  66     -12.949   2.384  37.502  1.00 60.28           N  
ATOM    988  H   ALA A  66     -13.364   1.610  37.003  1.00 60.28           H  
ATOM    989  CA  ALA A  66     -11.646   2.902  37.051  1.00 60.28           C  
ATOM    990  HA  ALA A  66     -10.995   3.027  37.916  1.00 60.28           H  
ATOM    991  C   ALA A  66     -11.741   4.290  36.398  1.00 60.28           C  
ATOM    992  CB  ALA A  66     -11.011   1.878  36.105  1.00 60.28           C  
ATOM    993  HB1 ALA A  66     -10.026   2.229  35.800  1.00 60.28           H  
ATOM    994  HB2 ALA A  66     -11.631   1.760  35.216  1.00 60.28           H  
ATOM    995  HB3 ALA A  66     -10.912   0.912  36.602  1.00 60.28           H  
ATOM    996  O   ALA A  66     -10.781   5.055  36.423  1.00 60.28           O  
ATOM    997  N   THR A  67     -12.915   4.610  35.865  1.00 58.15           N  
ATOM    998  H   THR A  67     -13.662   3.929  35.877  1.00 58.15           H  
ATOM    999  CA  THR A  67     -13.283   5.871  35.231  1.00 58.15           C  
ATOM   1000  HA  THR A  67     -12.422   6.258  34.686  1.00 58.15           H  
ATOM   1001  C   THR A  67     -13.697   6.962  36.217  1.00 58.15           C  
ATOM   1002  CB  THR A  67     -14.420   5.608  34.225  1.00 58.15           C  
ATOM   1003  HB  THR A  67     -14.883   6.542  33.907  1.00 58.15           H  
ATOM   1004  O   THR A  67     -14.041   8.038  35.751  1.00 58.15           O  
ATOM   1005  CG2 THR A  67     -13.890   4.878  32.989  1.00 58.15           C  
ATOM   1006 HG21 THR A  67     -13.119   5.478  32.506  1.00 58.15           H  
ATOM   1007 HG22 THR A  67     -14.712   4.731  32.289  1.00 58.15           H  
ATOM   1008 HG23 THR A  67     -13.481   3.905  33.264  1.00 58.15           H  
ATOM   1009  OG1 THR A  67     -15.378   4.763  34.826  1.00 58.15           O  
ATOM   1010  HG1 THR A  67     -15.991   5.348  35.276  1.00 58.15           H  
ATOM   1011  N   VAL A  68     -13.622   6.763  37.546  1.00 69.94           N  
ATOM   1012  H   VAL A  68     -13.355   5.843  37.865  1.00 69.94           H  
ATOM   1013  CA  VAL A  68     -14.249   7.671  38.540  1.00 69.94           C  
ATOM   1014  HA  VAL A  68     -15.326   7.586  38.396  1.00 69.94           H  
ATOM   1015  C   VAL A  68     -13.891   9.154  38.377  1.00 69.94           C  
ATOM   1016  CB  VAL A  68     -13.938   7.222  39.985  1.00 69.94           C  
ATOM   1017  HB  VAL A  68     -13.909   6.132  40.013  1.00 69.94           H  
ATOM   1018  O   VAL A  68     -14.690  10.026  38.686  1.00 69.94           O  
ATOM   1019  CG1 VAL A  68     -12.604   7.744  40.538  1.00 69.94           C  
ATOM   1020 HG11 VAL A  68     -12.629   8.828  40.651  1.00 69.94           H  
ATOM   1021 HG12 VAL A  68     -11.804   7.467  39.852  1.00 69.94           H  
ATOM   1022 HG13 VAL A  68     -12.420   7.318  41.524  1.00 69.94           H  
ATOM   1023  CG2 VAL A  68     -15.043   7.653  40.943  1.00 69.94           C  
ATOM   1024 HG21 VAL A  68     -15.988   7.204  40.638  1.00 69.94           H  
ATOM   1025 HG22 VAL A  68     -15.142   8.738  40.932  1.00 69.94           H  
ATOM   1026 HG23 VAL A  68     -14.820   7.325  41.959  1.00 69.94           H  
ATOM   1027  N   VAL A  69     -12.690   9.447  37.882  1.00 67.18           N  
ATOM   1028  H   VAL A  69     -12.103   8.665  37.630  1.00 67.18           H  
ATOM   1029  CA  VAL A  69     -12.152  10.804  37.672  1.00 67.18           C  
ATOM   1030  HA  VAL A  69     -12.440  11.440  38.509  1.00 67.18           H  
ATOM   1031  C   VAL A  69     -12.709  11.454  36.396  1.00 67.18           C  
ATOM   1032  CB  VAL A  69     -10.620  10.685  37.640  1.00 67.18           C  
ATOM   1033  HB  VAL A  69     -10.348  10.061  36.789  1.00 67.18           H  
ATOM   1034  O   VAL A  69     -12.676  12.669  36.227  1.00 67.18           O  
ATOM   1035  CG1 VAL A  69      -9.865  12.002  37.513  1.00 67.18           C  
ATOM   1036 HG11 VAL A  69     -10.219  12.567  36.650  1.00 67.18           H  
ATOM   1037 HG12 VAL A  69      -9.978  12.577  38.431  1.00 67.18           H  
ATOM   1038 HG13 VAL A  69      -8.803  11.809  37.360  1.00 67.18           H  
ATOM   1039  CG2 VAL A  69     -10.145  10.001  38.928  1.00 67.18           C  
ATOM   1040 HG21 VAL A  69      -9.083  10.191  39.088  1.00 67.18           H  
ATOM   1041 HG22 VAL A  69     -10.712  10.372  39.781  1.00 67.18           H  
ATOM   1042 HG23 VAL A  69     -10.294   8.924  38.850  1.00 67.18           H  
ATOM   1043  N   PHE A  70     -13.266  10.648  35.500  1.00 53.55           N  
ATOM   1044  H   PHE A  70     -13.282   9.660  35.710  1.00 53.55           H  
ATOM   1045  CA  PHE A  70     -14.052  11.070  34.346  1.00 53.55           C  
ATOM   1046  HA  PHE A  70     -13.801  12.101  34.098  1.00 53.55           H  
ATOM   1047  C   PHE A  70     -15.563  11.043  34.654  1.00 53.55           C  
ATOM   1048  CB  PHE A  70     -13.670  10.183  33.148  1.00 53.55           C  
ATOM   1049  HB2 PHE A  70     -14.126  10.602  32.251  1.00 53.55           H  
ATOM   1050  HB3 PHE A  70     -14.101   9.193  33.297  1.00 53.55           H  
ATOM   1051  O   PHE A  70     -16.285  11.905  34.163  1.00 53.55           O  
ATOM   1052  CG  PHE A  70     -12.170  10.043  32.908  1.00 53.55           C  
ATOM   1053  CD1 PHE A  70     -11.370  11.190  32.732  1.00 53.55           C  
ATOM   1054  HD1 PHE A  70     -11.820  12.171  32.764  1.00 53.55           H  
ATOM   1055  CD2 PHE A  70     -11.566   8.769  32.886  1.00 53.55           C  
ATOM   1056  HD2 PHE A  70     -12.173   7.886  33.020  1.00 53.55           H  
ATOM   1057  CE1 PHE A  70      -9.982  11.066  32.537  1.00 53.55           C  
ATOM   1058  HE1 PHE A  70      -9.368  11.947  32.423  1.00 53.55           H  
ATOM   1059  CE2 PHE A  70     -10.178   8.644  32.688  1.00 53.55           C  
ATOM   1060  HE2 PHE A  70      -9.717   7.667  32.676  1.00 53.55           H  
ATOM   1061  CZ  PHE A  70      -9.388   9.794  32.512  1.00 53.55           C  
ATOM   1062  HZ  PHE A  70      -8.320   9.709  32.378  1.00 53.55           H  
ATOM   1063  N   ASP A  71     -16.025  10.121  35.508  1.00 69.12           N  
ATOM   1064  H   ASP A  71     -15.394   9.378  35.772  1.00 69.12           H  
ATOM   1065  CA  ASP A  71     -17.434   9.985  35.930  1.00 69.12           C  
ATOM   1066  HA  ASP A  71     -18.076  10.044  35.051  1.00 69.12           H  
ATOM   1067  C   ASP A  71     -17.860  11.089  36.918  1.00 69.12           C  
ATOM   1068  CB  ASP A  71     -17.653   8.615  36.601  1.00 69.12           C  
ATOM   1069  HB2 ASP A  71     -17.099   8.599  37.539  1.00 69.12           H  
ATOM   1070  HB3 ASP A  71     -18.712   8.510  36.839  1.00 69.12           H  
ATOM   1071  O   ASP A  71     -18.958  11.644  36.840  1.00 69.12           O  
ATOM   1072  CG  ASP A  71     -17.221   7.407  35.767  1.00 69.12           C  
ATOM   1073  OD1 ASP A  71     -17.376   7.438  34.530  1.00 69.12           O  
ATOM   1074  OD2 ASP A  71     -16.686   6.443  36.366  1.00 69.12           O  
ATOM   1075  N   HIS A  72     -16.955  11.448  37.831  1.00 76.03           N  
ATOM   1076  H   HIS A  72     -16.093  10.922  37.853  1.00 76.03           H  
ATOM   1077  CA  HIS A  72     -17.080  12.535  38.796  1.00 76.03           C  
ATOM   1078  HA  HIS A  72     -18.042  13.032  38.673  1.00 76.03           H  
ATOM   1079  C   HIS A  72     -15.951  13.529  38.503  1.00 76.03           C  
ATOM   1080  CB  HIS A  72     -17.006  11.990  40.235  1.00 76.03           C  
ATOM   1081  HB2 HIS A  72     -16.006  11.595  40.416  1.00 76.03           H  
ATOM   1082  HB3 HIS A  72     -17.174  12.812  40.932  1.00 76.03           H  
ATOM   1083  O   HIS A  72     -14.907  13.459  39.146  1.00 76.03           O  
ATOM   1084  CG  HIS A  72     -17.990  10.892  40.523  1.00 76.03           C  
ATOM   1085  CD2 HIS A  72     -17.842   9.579  40.172  1.00 76.03           C  
ATOM   1086  HD2 HIS A  72     -16.993   9.156  39.655  1.00 76.03           H  
ATOM   1087  ND1 HIS A  72     -19.224  11.014  41.119  1.00 76.03           N  
ATOM   1088  HD1 HIS A  72     -19.599  11.834  41.575  1.00 76.03           H  
ATOM   1089  CE1 HIS A  72     -19.812   9.804  41.090  1.00 76.03           C  
ATOM   1090  HE1 HIS A  72     -20.785   9.575  41.498  1.00 76.03           H  
ATOM   1091  NE2 HIS A  72     -19.000   8.896  40.532  1.00 76.03           N  
ATOM   1092  N   PRO A  73     -16.107  14.457  37.539  1.00 76.01           N  
ATOM   1093  CA  PRO A  73     -14.972  15.218  37.022  1.00 76.01           C  
ATOM   1094  HA  PRO A  73     -14.217  14.507  36.689  1.00 76.01           H  
ATOM   1095  C   PRO A  73     -14.312  16.177  38.012  1.00 76.01           C  
ATOM   1096  CB  PRO A  73     -15.489  15.984  35.798  1.00 76.01           C  
ATOM   1097  HB2 PRO A  73     -15.820  16.980  36.091  1.00 76.01           H  
ATOM   1098  HB3 PRO A  73     -14.731  16.049  35.018  1.00 76.01           H  
ATOM   1099  O   PRO A  73     -13.336  16.800  37.630  1.00 76.01           O  
ATOM   1100  CG  PRO A  73     -16.693  15.169  35.347  1.00 76.01           C  
ATOM   1101  HG2 PRO A  73     -17.419  15.779  34.810  1.00 76.01           H  
ATOM   1102  HG3 PRO A  73     -16.355  14.339  34.726  1.00 76.01           H  
ATOM   1103  CD  PRO A  73     -17.255  14.644  36.664  1.00 76.01           C  
ATOM   1104  HD2 PRO A  73     -17.792  13.716  36.471  1.00 76.01           H  
ATOM   1105  HD3 PRO A  73     -17.926  15.383  37.103  1.00 76.01           H  
ATOM   1106  N   THR A  74     -14.830  16.362  39.228  1.00 80.71           N  
ATOM   1107  H   THR A  74     -15.522  15.703  39.554  1.00 80.71           H  
ATOM   1108  CA  THR A  74     -14.337  17.343  40.211  1.00 80.71           C  
ATOM   1109  HA  THR A  74     -13.320  17.631  39.943  1.00 80.71           H  
ATOM   1110  C   THR A  74     -14.281  16.725  41.610  1.00 80.71           C  
ATOM   1111  CB  THR A  74     -15.189  18.630  40.237  1.00 80.71           C  
ATOM   1112  HB  THR A  74     -14.609  19.400  40.744  1.00 80.71           H  
ATOM   1113  O   THR A  74     -15.000  15.766  41.905  1.00 80.71           O  
ATOM   1114  CG2 THR A  74     -15.579  19.164  38.858  1.00 80.71           C  
ATOM   1115 HG21 THR A  74     -16.188  18.437  38.320  1.00 80.71           H  
ATOM   1116 HG22 THR A  74     -16.155  20.082  38.971  1.00 80.71           H  
ATOM   1117 HG23 THR A  74     -14.678  19.385  38.287  1.00 80.71           H  
ATOM   1118  OG1 THR A  74     -16.404  18.464  40.944  1.00 80.71           O  
ATOM   1119  HG1 THR A  74     -16.650  19.346  41.234  1.00 80.71           H  
ATOM   1120  N   ILE A  75     -13.468  17.295  42.505  1.00 82.97           N  
ATOM   1121  H   ILE A  75     -12.979  18.137  42.235  1.00 82.97           H  
ATOM   1122  CA  ILE A  75     -13.323  16.830  43.897  1.00 82.97           C  
ATOM   1123  HA  ILE A  75     -12.985  15.794  43.898  1.00 82.97           H  
ATOM   1124  C   ILE A  75     -14.642  16.872  44.656  1.00 82.97           C  
ATOM   1125  CB  ILE A  75     -12.287  17.697  44.632  1.00 82.97           C  
ATOM   1126  HB  ILE A  75     -12.503  18.737  44.392  1.00 82.97           H  
ATOM   1127  O   ILE A  75     -14.967  15.904  45.339  1.00 82.97           O  
ATOM   1128  CG1 ILE A  75     -10.876  17.366  44.142  1.00 82.97           C  
ATOM   1129 HG12 ILE A  75     -10.924  16.882  43.167  1.00 82.97           H  
ATOM   1130 HG13 ILE A  75     -10.398  16.692  44.853  1.00 82.97           H  
ATOM   1131  CG2 ILE A  75     -12.341  17.593  46.162  1.00 82.97           C  
ATOM   1132 HG21 ILE A  75     -11.479  18.102  46.593  1.00 82.97           H  
ATOM   1133 HG22 ILE A  75     -12.333  16.547  46.471  1.00 82.97           H  
ATOM   1134 HG23 ILE A  75     -13.243  18.069  46.549  1.00 82.97           H  
ATOM   1135  CD1 ILE A  75     -10.000  18.596  43.996  1.00 82.97           C  
ATOM   1136 HD11 ILE A  75     -10.364  19.217  43.177  1.00 82.97           H  
ATOM   1137 HD12 ILE A  75      -8.989  18.262  43.763  1.00 82.97           H  
ATOM   1138 HD13 ILE A  75      -9.990  19.163  44.927  1.00 82.97           H  
ATOM   1139  N   THR A  76     -15.400  17.966  44.555  1.00 78.27           N  
ATOM   1140  H   THR A  76     -15.053  18.761  44.038  1.00 78.27           H  
ATOM   1141  CA  THR A  76     -16.657  18.115  45.304  1.00 78.27           C  
ATOM   1142  HA  THR A  76     -16.454  17.988  46.368  1.00 78.27           H  
ATOM   1143  C   THR A  76     -17.666  17.045  44.892  1.00 78.27           C  
ATOM   1144  CB  THR A  76     -17.262  19.507  45.096  1.00 78.27           C  
ATOM   1145  HB  THR A  76     -17.598  19.594  44.063  1.00 78.27           H  
ATOM   1146  O   THR A  76     -18.221  16.360  45.746  1.00 78.27           O  
ATOM   1147  CG2 THR A  76     -18.434  19.787  46.033  1.00 78.27           C  
ATOM   1148 HG21 THR A  76     -18.796  20.800  45.859  1.00 78.27           H  
ATOM   1149 HG22 THR A  76     -19.246  19.086  45.844  1.00 78.27           H  
ATOM   1150 HG23 THR A  76     -18.111  19.693  47.070  1.00 78.27           H  
ATOM   1151  OG1 THR A  76     -16.291  20.493  45.340  1.00 78.27           O  
ATOM   1152  HG1 THR A  76     -16.529  21.202  44.738  1.00 78.27           H  
ATOM   1153  N   ARG A  77     -17.839  16.808  43.583  1.00 82.13           N  
ATOM   1154  H   ARG A  77     -17.283  17.332  42.923  1.00 82.13           H  
ATOM   1155  CA  ARG A  77     -18.742  15.753  43.087  1.00 82.13           C  
ATOM   1156  HA  ARG A  77     -19.724  15.879  43.543  1.00 82.13           H  
ATOM   1157  C   ARG A  77     -18.287  14.355  43.479  1.00 82.13           C  
ATOM   1158  CB  ARG A  77     -18.857  15.828  41.564  1.00 82.13           C  
ATOM   1159  HB2 ARG A  77     -17.865  15.893  41.116  1.00 82.13           H  
ATOM   1160  HB3 ARG A  77     -19.336  14.915  41.209  1.00 82.13           H  
ATOM   1161  O   ARG A  77     -19.119  13.488  43.735  1.00 82.13           O  
ATOM   1162  CG  ARG A  77     -19.710  17.021  41.136  1.00 82.13           C  
ATOM   1163  HG2 ARG A  77     -19.203  17.954  41.383  1.00 82.13           H  
ATOM   1164  HG3 ARG A  77     -20.670  16.983  41.651  1.00 82.13           H  
ATOM   1165  CD  ARG A  77     -19.940  16.936  39.629  1.00 82.13           C  
ATOM   1166  HD2 ARG A  77     -18.982  17.042  39.120  1.00 82.13           H  
ATOM   1167  HD3 ARG A  77     -20.360  15.957  39.396  1.00 82.13           H  
ATOM   1168  NE  ARG A  77     -20.864  17.987  39.175  1.00 82.13           N  
ATOM   1169  HE  ARG A  77     -21.034  18.744  39.822  1.00 82.13           H  
ATOM   1170  NH1 ARG A  77     -21.282  17.117  37.092  1.00 82.13           N  
ATOM   1171 HH11 ARG A  77     -20.691  16.329  37.311  1.00 82.13           H  
ATOM   1172 HH12 ARG A  77     -21.751  17.159  36.199  1.00 82.13           H  
ATOM   1173  NH2 ARG A  77     -22.249  19.033  37.711  1.00 82.13           N  
ATOM   1174 HH21 ARG A  77     -22.387  19.774  38.383  1.00 82.13           H  
ATOM   1175 HH22 ARG A  77     -22.695  19.078  36.806  1.00 82.13           H  
ATOM   1176  CZ  ARG A  77     -21.458  18.039  37.999  1.00 82.13           C  
ATOM   1177  N   LEU A  78     -16.977  14.137  43.524  1.00 84.59           N  
ATOM   1178  H   LEU A  78     -16.350  14.873  43.233  1.00 84.59           H  
ATOM   1179  CA  LEU A  78     -16.405  12.884  43.991  1.00 84.59           C  
ATOM   1180  HA  LEU A  78     -16.930  12.073  43.487  1.00 84.59           H  
ATOM   1181  C   LEU A  78     -16.653  12.707  45.504  1.00 84.59           C  
ATOM   1182  CB  LEU A  78     -14.934  12.874  43.532  1.00 84.59           C  
ATOM   1183  HB2 LEU A  78     -14.390  13.665  44.048  1.00 84.59           H  
ATOM   1184  HB3 LEU A  78     -14.933  13.121  42.471  1.00 84.59           H  
ATOM   1185  O   LEU A  78     -16.999  11.616  45.942  1.00 84.59           O  
ATOM   1186  CG  LEU A  78     -14.159  11.558  43.696  1.00 84.59           C  
ATOM   1187  HG  LEU A  78     -13.865  11.440  44.739  1.00 84.59           H  
ATOM   1188  CD1 LEU A  78     -14.960  10.330  43.270  1.00 84.59           C  
ATOM   1189 HD11 LEU A  78     -15.382  10.493  42.279  1.00 84.59           H  
ATOM   1190 HD12 LEU A  78     -14.320   9.447  43.248  1.00 84.59           H  
ATOM   1191 HD13 LEU A  78     -15.771  10.146  43.974  1.00 84.59           H  
ATOM   1192  CD2 LEU A  78     -12.902  11.623  42.823  1.00 84.59           C  
ATOM   1193 HD21 LEU A  78     -13.183  11.775  41.780  1.00 84.59           H  
ATOM   1194 HD22 LEU A  78     -12.265  12.445  43.148  1.00 84.59           H  
ATOM   1195 HD23 LEU A  78     -12.345  10.688  42.884  1.00 84.59           H  
ATOM   1196  N   ALA A  79     -16.594  13.777  46.302  1.00 80.28           N  
ATOM   1197  H   ALA A  79     -16.309  14.657  45.897  1.00 80.28           H  
ATOM   1198  CA  ALA A  79     -16.882  13.755  47.742  1.00 80.28           C  
ATOM   1199  HA  ALA A  79     -16.274  12.990  48.225  1.00 80.28           H  
ATOM   1200  C   ALA A  79     -18.323  13.398  48.081  1.00 80.28           C  
ATOM   1201  CB  ALA A  79     -16.535  15.125  48.324  1.00 80.28           C  
ATOM   1202  HB1 ALA A  79     -16.546  15.064  49.412  1.00 80.28           H  
ATOM   1203  HB2 ALA A  79     -15.553  15.433  47.964  1.00 80.28           H  
ATOM   1204  HB3 ALA A  79     -17.269  15.869  48.016  1.00 80.28           H  
ATOM   1205  O   ALA A  79     -18.571  12.621  49.006  1.00 80.28           O  
ATOM   1206  N   ASP A  80     -19.256  13.947  47.315  1.00 77.78           N  
ATOM   1207  H   ASP A  80     -18.962  14.655  46.657  1.00 77.78           H  
ATOM   1208  CA  ASP A  80     -20.686  13.702  47.465  1.00 77.78           C  
ATOM   1209  HA  ASP A  80     -20.993  13.947  48.482  1.00 77.78           H  
ATOM   1210  C   ASP A  80     -21.017  12.228  47.208  1.00 77.78           C  
ATOM   1211  CB  ASP A  80     -21.431  14.614  46.483  1.00 77.78           C  
ATOM   1212  HB2 ASP A  80     -21.143  14.362  45.462  1.00 77.78           H  
ATOM   1213  HB3 ASP A  80     -22.501  14.438  46.587  1.00 77.78           H  
ATOM   1214  O   ASP A  80     -21.742  11.599  47.977  1.00 77.78           O  
ATOM   1215  CG  ASP A  80     -21.159  16.100  46.721  1.00 77.78           C  
ATOM   1216  OD1 ASP A  80     -20.698  16.474  47.822  1.00 77.78           O  
ATOM   1217  OD2 ASP A  80     -21.557  16.926  45.871  1.00 77.78           O  
ATOM   1218  N   HIS A  81     -20.391  11.652  46.183  1.00 80.45           N  
ATOM   1219  H   HIS A  81     -19.810  12.234  45.596  1.00 80.45           H  
ATOM   1220  CA  HIS A  81     -20.487  10.232  45.862  1.00 80.45           C  
ATOM   1221  HA  HIS A  81     -21.532   9.961  45.711  1.00 80.45           H  
ATOM   1222  C   HIS A  81     -19.956   9.336  46.992  1.00 80.45           C  
ATOM   1223  CB  HIS A  81     -19.739  10.028  44.548  1.00 80.45           C  
ATOM   1224  HB2 HIS A  81     -18.712  10.382  44.639  1.00 80.45           H  
ATOM   1225  HB3 HIS A  81     -20.230  10.622  43.777  1.00 80.45           H  
ATOM   1226  O   HIS A  81     -20.624   8.387  47.401  1.00 80.45           O  
ATOM   1227  CG  HIS A  81     -19.706   8.603  44.098  1.00 80.45           C  
ATOM   1228  CD2 HIS A  81     -18.598   7.815  44.079  1.00 80.45           C  
ATOM   1229  HD2 HIS A  81     -17.605   8.079  44.412  1.00 80.45           H  
ATOM   1230  ND1 HIS A  81     -20.782   7.910  43.550  1.00 80.45           N  
ATOM   1231  CE1 HIS A  81     -20.285   6.724  43.172  1.00 80.45           C  
ATOM   1232  HE1 HIS A  81     -20.847   5.962  42.655  1.00 80.45           H  
ATOM   1233  NE2 HIS A  81     -18.983   6.640  43.486  1.00 80.45           N  
ATOM   1234  HE2 HIS A  81     -18.358   5.883  43.248  1.00 80.45           H  
ATOM   1235  N   TYR A  82     -18.805   9.668  47.587  1.00 73.92           N  
ATOM   1236  H   TYR A  82     -18.267  10.436  47.212  1.00 73.92           H  
ATOM   1237  CA  TYR A  82     -18.309   8.931  48.758  1.00 73.92           C  
ATOM   1238  HA  TYR A  82     -18.308   7.869  48.511  1.00 73.92           H  
ATOM   1239  C   TYR A  82     -19.203   9.085  49.996  1.00 73.92           C  
ATOM   1240  CB  TYR A  82     -16.869   9.339  49.086  1.00 73.92           C  
ATOM   1241  HB2 TYR A  82     -16.660   9.065  50.120  1.00 73.92           H  
ATOM   1242  HB3 TYR A  82     -16.761  10.420  49.001  1.00 73.92           H  
ATOM   1243  O   TYR A  82     -19.314   8.143  50.785  1.00 73.92           O  
ATOM   1244  CG  TYR A  82     -15.843   8.638  48.224  1.00 73.92           C  
ATOM   1245  CD1 TYR A  82     -15.554   7.281  48.449  1.00 73.92           C  
ATOM   1246  HD1 TYR A  82     -16.055   6.744  49.241  1.00 73.92           H  
ATOM   1247  CD2 TYR A  82     -15.193   9.324  47.185  1.00 73.92           C  
ATOM   1248  HD2 TYR A  82     -15.399  10.371  47.018  1.00 73.92           H  
ATOM   1249  CE1 TYR A  82     -14.610   6.623  47.638  1.00 73.92           C  
ATOM   1250  HE1 TYR A  82     -14.362   5.582  47.780  1.00 73.92           H  
ATOM   1251  CE2 TYR A  82     -14.283   8.657  46.351  1.00 73.92           C  
ATOM   1252  HE2 TYR A  82     -13.814   9.181  45.531  1.00 73.92           H  
ATOM   1253  OH  TYR A  82     -13.048   6.667  45.843  1.00 73.92           O  
ATOM   1254  HH  TYR A  82     -12.770   7.211  45.103  1.00 73.92           H  
ATOM   1255  CZ  TYR A  82     -13.981   7.305  46.590  1.00 73.92           C  
ATOM   1256  N   LEU A  83     -19.850  10.240  50.186  1.00 70.47           N  
ATOM   1257  H   LEU A  83     -19.723  10.972  49.502  1.00 70.47           H  
ATOM   1258  CA  LEU A  83     -20.694  10.515  51.350  1.00 70.47           C  
ATOM   1259  HA  LEU A  83     -20.096  10.387  52.252  1.00 70.47           H  
ATOM   1260  C   LEU A  83     -21.868   9.539  51.441  1.00 70.47           C  
ATOM   1261  CB  LEU A  83     -21.193  11.968  51.267  1.00 70.47           C  
ATOM   1262  HB2 LEU A  83     -21.669  12.121  50.298  1.00 70.47           H  
ATOM   1263  HB3 LEU A  83     -20.339  12.643  51.324  1.00 70.47           H  
ATOM   1264  O   LEU A  83     -22.117   8.968  52.507  1.00 70.47           O  
ATOM   1265  CG  LEU A  83     -22.229  12.344  52.336  1.00 70.47           C  
ATOM   1266  HG  LEU A  83     -23.059  11.638  52.346  1.00 70.47           H  
ATOM   1267  CD1 LEU A  83     -21.587  12.361  53.714  1.00 70.47           C  
ATOM   1268 HD11 LEU A  83     -20.767  13.079  53.706  1.00 70.47           H  
ATOM   1269 HD12 LEU A  83     -21.213  11.366  53.957  1.00 70.47           H  
ATOM   1270 HD13 LEU A  83     -22.339  12.648  54.448  1.00 70.47           H  
ATOM   1271  CD2 LEU A  83     -22.806  13.719  52.016  1.00 70.47           C  
ATOM   1272 HD21 LEU A  83     -22.001  14.391  51.718  1.00 70.47           H  
ATOM   1273 HD22 LEU A  83     -23.494  13.623  51.175  1.00 70.47           H  
ATOM   1274 HD23 LEU A  83     -23.340  14.123  52.876  1.00 70.47           H  
ATOM   1275  N   GLU A  84     -22.572   9.348  50.328  1.00 72.00           N  
ATOM   1276  H   GLU A  84     -22.312   9.859  49.496  1.00 72.00           H  
ATOM   1277  CA  GLU A  84     -23.728   8.451  50.250  1.00 72.00           C  
ATOM   1278  HA  GLU A  84     -24.436   8.714  51.036  1.00 72.00           H  
ATOM   1279  C   GLU A  84     -23.327   6.989  50.488  1.00 72.00           C  
ATOM   1280  CB  GLU A  84     -24.432   8.635  48.897  1.00 72.00           C  
ATOM   1281  HB2 GLU A  84     -23.721   8.462  48.088  1.00 72.00           H  
ATOM   1282  HB3 GLU A  84     -25.235   7.901  48.825  1.00 72.00           H  
ATOM   1283  O   GLU A  84     -24.074   6.225  51.104  1.00 72.00           O  
ATOM   1284  CG  GLU A  84     -25.037  10.045  48.779  1.00 72.00           C  
ATOM   1285  HG2 GLU A  84     -25.638  10.231  49.669  1.00 72.00           H  
ATOM   1286  HG3 GLU A  84     -24.236  10.784  48.764  1.00 72.00           H  
ATOM   1287  CD  GLU A  84     -25.918  10.237  47.535  1.00 72.00           C  
ATOM   1288  OE1 GLU A  84     -26.797  11.128  47.607  1.00 72.00           O  
ATOM   1289  OE2 GLU A  84     -25.734   9.491  46.548  1.00 72.00           O  
ATOM   1290  N   ARG A  85     -22.098   6.608  50.114  1.00 72.19           N  
ATOM   1291  H   ARG A  85     -21.532   7.291  49.632  1.00 72.19           H  
ATOM   1292  CA  ARG A  85     -21.560   5.252  50.306  1.00 72.19           C  
ATOM   1293  HA  ARG A  85     -22.370   4.554  50.096  1.00 72.19           H  
ATOM   1294  C   ARG A  85     -21.147   4.921  51.758  1.00 72.19           C  
ATOM   1295  CB  ARG A  85     -20.447   4.996  49.264  1.00 72.19           C  
ATOM   1296  HB2 ARG A  85     -19.661   5.743  49.376  1.00 72.19           H  
ATOM   1297  HB3 ARG A  85     -20.014   4.012  49.445  1.00 72.19           H  
ATOM   1298  O   ARG A  85     -20.730   3.792  52.008  1.00 72.19           O  
ATOM   1299  CG  ARG A  85     -20.998   5.041  47.820  1.00 72.19           C  
ATOM   1300  HG2 ARG A  85     -21.354   6.047  47.598  1.00 72.19           H  
ATOM   1301  HG3 ARG A  85     -21.858   4.375  47.744  1.00 72.19           H  
ATOM   1302  CD  ARG A  85     -19.979   4.646  46.742  1.00 72.19           C  
ATOM   1303  HD2 ARG A  85     -19.062   5.220  46.876  1.00 72.19           H  
ATOM   1304  HD3 ARG A  85     -20.392   4.910  45.768  1.00 72.19           H  
ATOM   1305  NE  ARG A  85     -19.709   3.193  46.778  1.00 72.19           N  
ATOM   1306  HE  ARG A  85     -20.215   2.660  47.471  1.00 72.19           H  
ATOM   1307  NH1 ARG A  85     -18.172   3.115  45.077  1.00 72.19           N  
ATOM   1308 HH11 ARG A  85     -18.061   4.119  45.068  1.00 72.19           H  
ATOM   1309 HH12 ARG A  85     -17.470   2.611  44.554  1.00 72.19           H  
ATOM   1310  NH2 ARG A  85     -18.639   1.271  46.135  1.00 72.19           N  
ATOM   1311 HH21 ARG A  85     -19.151   0.725  46.813  1.00 72.19           H  
ATOM   1312 HH22 ARG A  85     -17.905   0.895  45.552  1.00 72.19           H  
ATOM   1313  CZ  ARG A  85     -18.860   2.547  46.000  1.00 72.19           C  
ATOM   1314  N   LEU A  86     -21.283   5.841  52.730  1.00 63.73           N  
ATOM   1315  H   LEU A  86     -21.645   6.738  52.440  1.00 63.73           H  
ATOM   1316  CA  LEU A  86     -20.721   5.739  54.101  1.00 63.73           C  
ATOM   1317  HA  LEU A  86     -20.320   4.733  54.225  1.00 63.73           H  
ATOM   1318  C   LEU A  86     -21.754   5.887  55.264  1.00 63.73           C  
ATOM   1319  CB  LEU A  86     -19.531   6.728  54.198  1.00 63.73           C  
ATOM   1320  HB2 LEU A  86     -19.864   7.695  53.822  1.00 63.73           H  
ATOM   1321  HB3 LEU A  86     -19.247   6.862  55.242  1.00 63.73           H  
ATOM   1322  O   LEU A  86     -21.507   6.599  56.241  1.00 63.73           O  
ATOM   1323  CG  LEU A  86     -18.264   6.298  53.425  1.00 63.73           C  
ATOM   1324  HG  LEU A  86     -18.524   5.985  52.414  1.00 63.73           H  
ATOM   1325  CD1 LEU A  86     -17.286   7.469  53.338  1.00 63.73           C  
ATOM   1326 HD11 LEU A  86     -16.360   7.145  52.863  1.00 63.73           H  
ATOM   1327 HD12 LEU A  86     -17.080   7.871  54.330  1.00 63.73           H  
ATOM   1328 HD13 LEU A  86     -17.725   8.252  52.720  1.00 63.73           H  
ATOM   1329  CD2 LEU A  86     -17.540   5.151  54.137  1.00 63.73           C  
ATOM   1330 HD21 LEU A  86     -18.163   4.256  54.130  1.00 63.73           H  
ATOM   1331 HD22 LEU A  86     -16.618   4.916  53.606  1.00 63.73           H  
ATOM   1332 HD23 LEU A  86     -17.298   5.427  55.163  1.00 63.73           H  
ATOM   1333  N   GLY A  87     -22.907   5.206  55.172  1.00 49.40           N  
ATOM   1334  H   GLY A  87     -23.003   4.665  54.324  1.00 49.40           H  
ATOM   1335  CA  GLY A  87     -24.135   5.330  56.002  1.00 49.40           C  
ATOM   1336  HA2 GLY A  87     -24.569   6.306  55.786  1.00 49.40           H  
ATOM   1337  HA3 GLY A  87     -24.850   4.598  55.626  1.00 49.40           H  
ATOM   1338  C   GLY A  87     -24.110   5.195  57.555  1.00 49.40           C  
ATOM   1339  O   GLY A  87     -23.649   6.092  58.261  1.00 49.40           O  
ATOM   1340  N   THR A  88     -24.822   4.205  58.122  1.00 39.21           N  
ATOM   1341  H   THR A  88     -25.124   3.450  57.522  1.00 39.21           H  
ATOM   1342  CA  THR A  88     -25.742   4.436  59.275  1.00 39.21           C  
ATOM   1343  HA  THR A  88     -25.864   5.513  59.396  1.00 39.21           H  
ATOM   1344  C   THR A  88     -25.408   3.926  60.694  1.00 39.21           C  
ATOM   1345  CB  THR A  88     -27.137   3.861  58.939  1.00 39.21           C  
ATOM   1346  HB  THR A  88     -27.690   3.660  59.856  1.00 39.21           H  
ATOM   1347  O   THR A  88     -25.998   4.457  61.634  1.00 39.21           O  
ATOM   1348  CG2 THR A  88     -27.973   4.813  58.089  1.00 39.21           C  
ATOM   1349 HG21 THR A  88     -28.138   5.743  58.634  1.00 39.21           H  
ATOM   1350 HG22 THR A  88     -28.939   4.357  57.871  1.00 39.21           H  
ATOM   1351 HG23 THR A  88     -27.460   5.029  57.152  1.00 39.21           H  
ATOM   1352  OG1 THR A  88     -26.999   2.657  58.214  1.00 39.21           O  
ATOM   1353  HG1 THR A  88     -27.687   2.049  58.497  1.00 39.21           H  
ATOM   1354  N   GLU A  89     -24.584   2.896  60.920  1.00 35.13           N  
ATOM   1355  H   GLU A  89     -24.092   2.481  60.142  1.00 35.13           H  
ATOM   1356  CA  GLU A  89     -24.615   2.151  62.208  1.00 35.13           C  
ATOM   1357  HA  GLU A  89     -25.659   2.103  62.520  1.00 35.13           H  
ATOM   1358  C   GLU A  89     -23.849   2.791  63.399  1.00 35.13           C  
ATOM   1359  CB  GLU A  89     -24.166   0.694  62.010  1.00 35.13           C  
ATOM   1360  HB2 GLU A  89     -24.180   0.205  62.984  1.00 35.13           H  
ATOM   1361  HB3 GLU A  89     -23.143   0.680  61.632  1.00 35.13           H  
ATOM   1362  O   GLU A  89     -22.701   3.212  63.261  1.00 35.13           O  
ATOM   1363  CG  GLU A  89     -25.079  -0.101  61.060  1.00 35.13           C  
ATOM   1364  HG2 GLU A  89     -26.116   0.094  61.332  1.00 35.13           H  
ATOM   1365  HG3 GLU A  89     -24.927   0.245  60.038  1.00 35.13           H  
ATOM   1366  CD  GLU A  89     -24.801  -1.611  61.145  1.00 35.13           C  
ATOM   1367  OE1 GLU A  89     -25.784  -2.370  61.309  1.00 35.13           O  
ATOM   1368  OE2 GLU A  89     -23.610  -1.988  61.113  1.00 35.13           O  
ATOM   1369  N   VAL A  90     -24.464   2.809  64.601  1.00 33.97           N  
ATOM   1370  H   VAL A  90     -25.414   2.467  64.639  1.00 33.97           H  
ATOM   1371  CA  VAL A  90     -23.917   3.404  65.851  1.00 33.97           C  
ATOM   1372  HA  VAL A  90     -22.832   3.464  65.763  1.00 33.97           H  
ATOM   1373  C   VAL A  90     -24.253   2.538  67.095  1.00 33.97           C  
ATOM   1374  CB  VAL A  90     -24.457   4.852  66.046  1.00 33.97           C  
ATOM   1375  HB  VAL A  90     -25.522   4.811  66.276  1.00 33.97           H  
ATOM   1376  O   VAL A  90     -25.350   2.639  67.639  1.00 33.97           O  
ATOM   1377  CG1 VAL A  90     -23.738   5.563  67.203  1.00 33.97           C  
ATOM   1378 HG11 VAL A  90     -24.141   6.568  67.327  1.00 33.97           H  
ATOM   1379 HG12 VAL A  90     -23.894   5.020  68.135  1.00 33.97           H  
ATOM   1380 HG13 VAL A  90     -22.670   5.628  66.996  1.00 33.97           H  
ATOM   1381  CG2 VAL A  90     -24.297   5.750  64.810  1.00 33.97           C  
ATOM   1382 HG21 VAL A  90     -24.914   5.377  63.992  1.00 33.97           H  
ATOM   1383 HG22 VAL A  90     -23.255   5.765  64.490  1.00 33.97           H  
ATOM   1384 HG23 VAL A  90     -24.622   6.766  65.035  1.00 33.97           H  
ATOM   1385  N   ARG A  91     -23.338   1.674  67.573  1.00 26.67           N  
ATOM   1386  H   ARG A  91     -22.429   1.673  67.132  1.00 26.67           H  
ATOM   1387  CA  ARG A  91     -23.507   0.788  68.767  1.00 26.67           C  
ATOM   1388  HA  ARG A  91     -24.391   1.101  69.323  1.00 26.67           H  
ATOM   1389  C   ARG A  91     -22.317   0.904  69.752  1.00 26.67           C  
ATOM   1390  CB  ARG A  91     -23.695  -0.677  68.312  1.00 26.67           C  
ATOM   1391  HB2 ARG A  91     -22.904  -0.935  67.608  1.00 26.67           H  
ATOM   1392  HB3 ARG A  91     -23.589  -1.326  69.181  1.00 26.67           H  
ATOM   1393  O   ARG A  91     -21.285   1.438  69.363  1.00 26.67           O  
ATOM   1394  CG  ARG A  91     -25.064  -0.977  67.673  1.00 26.67           C  
ATOM   1395  HG2 ARG A  91     -25.189  -0.381  66.768  1.00 26.67           H  
ATOM   1396  HG3 ARG A  91     -25.851  -0.719  68.381  1.00 26.67           H  
ATOM   1397  CD  ARG A  91     -25.162  -2.472  67.320  1.00 26.67           C  
ATOM   1398  HD2 ARG A  91     -24.918  -3.058  68.206  1.00 26.67           H  
ATOM   1399  HD3 ARG A  91     -24.427  -2.690  66.545  1.00 26.67           H  
ATOM   1400  NE  ARG A  91     -26.509  -2.855  66.847  1.00 26.67           N  
ATOM   1401  HE  ARG A  91     -27.206  -2.125  66.822  1.00 26.67           H  
ATOM   1402  NH1 ARG A  91     -26.027  -5.044  66.331  1.00 26.67           N  
ATOM   1403 HH11 ARG A  91     -26.292  -5.921  65.907  1.00 26.67           H  
ATOM   1404 HH12 ARG A  91     -25.063  -4.878  66.583  1.00 26.67           H  
ATOM   1405  NH2 ARG A  91     -28.084  -4.263  65.984  1.00 26.67           N  
ATOM   1406 HH21 ARG A  91     -28.317  -5.150  65.562  1.00 26.67           H  
ATOM   1407 HH22 ARG A  91     -28.740  -3.497  65.934  1.00 26.67           H  
ATOM   1408  CZ  ARG A  91     -26.865  -4.047  66.394  1.00 26.67           C  
ATOM   1409  N   GLY A  92     -22.420   0.395  70.996  1.00 24.99           N  
ATOM   1410  H   GLY A  92     -23.288  -0.025  71.296  1.00 24.99           H  
ATOM   1411  CA  GLY A  92     -21.294   0.406  71.962  1.00 24.99           C  
ATOM   1412  HA2 GLY A  92     -20.399   0.060  71.445  1.00 24.99           H  
ATOM   1413  HA3 GLY A  92     -21.106   1.434  72.271  1.00 24.99           H  
ATOM   1414  C   GLY A  92     -21.454  -0.440  73.247  1.00 24.99           C  
ATOM   1415  O   GLY A  92     -22.518  -0.435  73.860  1.00 24.99           O  
ATOM   1416  N   GLU A  93     -20.382  -1.137  73.661  1.00 29.53           N  
ATOM   1417  H   GLU A  93     -19.525  -1.030  73.137  1.00 29.53           H  
ATOM   1418  CA  GLU A  93     -20.301  -2.056  74.825  1.00 29.53           C  
ATOM   1419  HA  GLU A  93     -21.273  -2.086  75.317  1.00 29.53           H  
ATOM   1420  C   GLU A  93     -19.282  -1.597  75.909  1.00 29.53           C  
ATOM   1421  CB  GLU A  93     -19.985  -3.487  74.342  1.00 29.53           C  
ATOM   1422  HB2 GLU A  93     -19.103  -3.460  73.702  1.00 29.53           H  
ATOM   1423  HB3 GLU A  93     -19.763  -4.112  75.206  1.00 29.53           H  
ATOM   1424  O   GLU A  93     -18.573  -0.609  75.718  1.00 29.53           O  
ATOM   1425  CG  GLU A  93     -21.162  -4.134  73.592  1.00 29.53           C  
ATOM   1426  HG2 GLU A  93     -21.360  -3.571  72.680  1.00 29.53           H  
ATOM   1427  HG3 GLU A  93     -22.048  -4.070  74.224  1.00 29.53           H  
ATOM   1428  CD  GLU A  93     -20.895  -5.605  73.229  1.00 29.53           C  
ATOM   1429  OE1 GLU A  93     -21.860  -6.398  73.301  1.00 29.53           O  
ATOM   1430  OE2 GLU A  93     -19.739  -5.919  72.869  1.00 29.53           O  
ATOM   1431  N   ALA A  94     -19.234  -2.272  77.075  1.00 33.77           N  
ATOM   1432  H   ALA A  94     -19.721  -3.155  77.129  1.00 33.77           H  
ATOM   1433  CA  ALA A  94     -18.728  -1.712  78.347  1.00 33.77           C  
ATOM   1434  HA  ALA A  94     -18.514  -0.662  78.149  1.00 33.77           H  
ATOM   1435  C   ALA A  94     -17.445  -2.366  78.958  1.00 33.77           C  
ATOM   1436  CB  ALA A  94     -19.885  -1.754  79.355  1.00 33.77           C  
ATOM   1437  HB1 ALA A  94     -20.153  -2.789  79.567  1.00 33.77           H  
ATOM   1438  HB2 ALA A  94     -20.751  -1.232  78.949  1.00 33.77           H  
ATOM   1439  HB3 ALA A  94     -19.584  -1.269  80.283  1.00 33.77           H  
ATOM   1440  O   ALA A  94     -17.237  -3.566  78.779  1.00 33.77           O  
ATOM   1441  N   PRO A  95     -16.604  -1.633  79.740  1.00 39.77           N  
ATOM   1442  CA  PRO A  95     -15.309  -2.121  80.266  1.00 39.77           C  
ATOM   1443  HA  PRO A  95     -14.907  -2.852  79.565  1.00 39.77           H  
ATOM   1444  C   PRO A  95     -15.366  -2.777  81.671  1.00 39.77           C  
ATOM   1445  CB  PRO A  95     -14.375  -0.896  80.274  1.00 39.77           C  
ATOM   1446  HB2 PRO A  95     -14.090  -0.643  81.295  1.00 39.77           H  
ATOM   1447  HB3 PRO A  95     -13.482  -1.078  79.676  1.00 39.77           H  
ATOM   1448  O   PRO A  95     -16.232  -2.454  82.481  1.00 39.77           O  
ATOM   1449  CG  PRO A  95     -15.199   0.250  79.682  1.00 39.77           C  
ATOM   1450  HG2 PRO A  95     -15.030   0.310  78.607  1.00 39.77           H  
ATOM   1451  HG3 PRO A  95     -14.974   1.203  80.161  1.00 39.77           H  
ATOM   1452  CD  PRO A  95     -16.631  -0.191  79.949  1.00 39.77           C  
ATOM   1453  HD2 PRO A  95     -16.895   0.016  80.986  1.00 39.77           H  
ATOM   1454  HD3 PRO A  95     -17.304   0.352  79.285  1.00 39.77           H  
ATOM   1455  N   SER A  96     -14.407  -3.665  81.990  1.00 44.47           N  
ATOM   1456  H   SER A  96     -13.660  -3.795  81.322  1.00 44.47           H  
ATOM   1457  CA  SER A  96     -14.400  -4.537  83.193  1.00 44.47           C  
ATOM   1458  HA  SER A  96     -15.412  -4.557  83.598  1.00 44.47           H  
ATOM   1459  C   SER A  96     -13.466  -4.083  84.339  1.00 44.47           C  
ATOM   1460  CB  SER A  96     -14.066  -5.969  82.759  1.00 44.47           C  
ATOM   1461  HB2 SER A  96     -14.784  -6.283  82.001  1.00 44.47           H  
ATOM   1462  HB3 SER A  96     -13.067  -5.990  82.324  1.00 44.47           H  
ATOM   1463  O   SER A  96     -12.481  -3.386  84.109  1.00 44.47           O  
ATOM   1464  OG  SER A  96     -14.120  -6.874  83.848  1.00 44.47           O  
ATOM   1465  HG  SER A  96     -14.048  -7.764  83.495  1.00 44.47           H  
ATOM   1466  N   ALA A  97     -13.760  -4.503  85.581  1.00 52.08           N  
ATOM   1467  H   ALA A  97     -14.538  -5.141  85.666  1.00 52.08           H  
ATOM   1468  CA  ALA A  97     -13.228  -3.910  86.821  1.00 52.08           C  
ATOM   1469  HA  ALA A  97     -12.782  -2.946  86.578  1.00 52.08           H  
ATOM   1470  C   ALA A  97     -12.142  -4.704  87.595  1.00 52.08           C  
ATOM   1471  CB  ALA A  97     -14.433  -3.644  87.736  1.00 52.08           C  
ATOM   1472  HB1 ALA A  97     -14.101  -3.125  88.635  1.00 52.08           H  
ATOM   1473  HB2 ALA A  97     -14.904  -4.584  88.023  1.00 52.08           H  
ATOM   1474  HB3 ALA A  97     -15.160  -3.016  87.221  1.00 52.08           H  
ATOM   1475  O   ALA A  97     -11.471  -4.127  88.447  1.00 52.08           O  
ATOM   1476  N   LEU A  98     -11.976  -6.015  87.367  1.00 53.31           N  
ATOM   1477  H   LEU A  98     -12.521  -6.438  86.630  1.00 53.31           H  
ATOM   1478  CA  LEU A  98     -11.256  -6.897  88.315  1.00 53.31           C  
ATOM   1479  HA  LEU A  98     -11.583  -6.644  89.324  1.00 53.31           H  
ATOM   1480  C   LEU A  98      -9.722  -6.743  88.347  1.00 53.31           C  
ATOM   1481  CB  LEU A  98     -11.639  -8.364  88.030  1.00 53.31           C  
ATOM   1482  HB2 LEU A  98     -11.601  -8.533  86.954  1.00 53.31           H  
ATOM   1483  HB3 LEU A  98     -10.902  -9.024  88.488  1.00 53.31           H  
ATOM   1484  O   LEU A  98      -9.116  -6.948  89.394  1.00 53.31           O  
ATOM   1485  CG  LEU A  98     -13.028  -8.752  88.572  1.00 53.31           C  
ATOM   1486  HG  LEU A  98     -13.737  -7.952  88.355  1.00 53.31           H  
ATOM   1487  CD1 LEU A  98     -13.528 -10.028  87.894  1.00 53.31           C  
ATOM   1488 HD11 LEU A  98     -14.504 -10.299  88.297  1.00 53.31           H  
ATOM   1489 HD12 LEU A  98     -12.826 -10.843  88.071  1.00 53.31           H  
ATOM   1490 HD13 LEU A  98     -13.625  -9.862  86.822  1.00 53.31           H  
ATOM   1491  CD2 LEU A  98     -13.001  -9.001  90.082  1.00 53.31           C  
ATOM   1492 HD21 LEU A  98     -14.018  -9.150  90.447  1.00 53.31           H  
ATOM   1493 HD22 LEU A  98     -12.405  -9.886  90.307  1.00 53.31           H  
ATOM   1494 HD23 LEU A  98     -12.567  -8.147  90.603  1.00 53.31           H  
ATOM   1495  N   ALA A  99      -9.089  -6.380  87.228  1.00 51.34           N  
ATOM   1496  H   ALA A  99      -9.650  -6.165  86.417  1.00 51.34           H  
ATOM   1497  CA  ALA A  99      -7.636  -6.509  87.038  1.00 51.34           C  
ATOM   1498  HA  ALA A  99      -7.345  -7.517  87.333  1.00 51.34           H  
ATOM   1499  C   ALA A  99      -6.754  -5.551  87.876  1.00 51.34           C  
ATOM   1500  CB  ALA A  99      -7.354  -6.358  85.536  1.00 51.34           C  
ATOM   1501  HB1 ALA A  99      -7.927  -7.095  84.973  1.00 51.34           H  
ATOM   1502  HB2 ALA A  99      -6.294  -6.527  85.348  1.00 51.34           H  
ATOM   1503  HB3 ALA A  99      -7.617  -5.354  85.204  1.00 51.34           H  
ATOM   1504  O   ALA A  99      -5.531  -5.637  87.821  1.00 51.34           O  
ATOM   1505  N   GLY A 100      -7.344  -4.617  88.630  1.00 56.11           N  
ATOM   1506  H   GLY A 100      -8.353  -4.613  88.677  1.00 56.11           H  
ATOM   1507  CA  GLY A 100      -6.593  -3.619  89.404  1.00 56.11           C  
ATOM   1508  HA2 GLY A 100      -5.758  -3.255  88.806  1.00 56.11           H  
ATOM   1509  HA3 GLY A 100      -7.252  -2.776  89.613  1.00 56.11           H  
ATOM   1510  C   GLY A 100      -6.027  -4.106  90.746  1.00 56.11           C  
ATOM   1511  O   GLY A 100      -5.210  -3.403  91.334  1.00 56.11           O  
ATOM   1512  N   LEU A 101      -6.466  -5.264  91.255  1.00 59.35           N  
ATOM   1513  H   LEU A 101      -7.100  -5.821  90.700  1.00 59.35           H  
ATOM   1514  CA  LEU A 101      -6.137  -5.732  92.612  1.00 59.35           C  
ATOM   1515  HA  LEU A 101      -6.102  -4.865  93.271  1.00 59.35           H  
ATOM   1516  C   LEU A 101      -4.744  -6.376  92.730  1.00 59.35           C  
ATOM   1517  CB  LEU A 101      -7.266  -6.669  93.098  1.00 59.35           C  
ATOM   1518  HB2 LEU A 101      -7.757  -7.119  92.235  1.00 59.35           H  
ATOM   1519  HB3 LEU A 101      -6.841  -7.487  93.679  1.00 59.35           H  
ATOM   1520  O   LEU A 101      -4.012  -6.060  93.669  1.00 59.35           O  
ATOM   1521  CG  LEU A 101      -8.302  -5.927  93.965  1.00 59.35           C  
ATOM   1522  HG  LEU A 101      -8.437  -4.914  93.584  1.00 59.35           H  
ATOM   1523  CD1 LEU A 101      -9.664  -6.620  93.930  1.00 59.35           C  
ATOM   1524 HD11 LEU A 101     -10.027  -6.651  92.903  1.00 59.35           H  
ATOM   1525 HD12 LEU A 101     -10.378  -6.070  94.543  1.00 59.35           H  
ATOM   1526 HD13 LEU A 101      -9.568  -7.640  94.302  1.00 59.35           H  
ATOM   1527  CD2 LEU A 101      -7.843  -5.856  95.424  1.00 59.35           C  
ATOM   1528 HD21 LEU A 101      -8.567  -5.295  96.015  1.00 59.35           H  
ATOM   1529 HD22 LEU A 101      -7.741  -6.862  95.832  1.00 59.35           H  
ATOM   1530 HD23 LEU A 101      -6.875  -5.357  95.480  1.00 59.35           H  
ATOM   1531  N   ASP A 102      -4.360  -7.228  91.776  1.00 57.04           N  
ATOM   1532  H   ASP A 102      -5.040  -7.482  91.074  1.00 57.04           H  
ATOM   1533  CA  ASP A 102      -3.186  -8.114  91.890  1.00 57.04           C  
ATOM   1534  HA  ASP A 102      -3.315  -8.761  92.758  1.00 57.04           H  
ATOM   1535  C   ASP A 102      -1.852  -7.360  92.058  1.00 57.04           C  
ATOM   1536  CB  ASP A 102      -3.100  -9.006  90.635  1.00 57.04           C  
ATOM   1537  HB2 ASP A 102      -2.241  -9.669  90.739  1.00 57.04           H  
ATOM   1538  HB3 ASP A 102      -2.924  -8.369  89.768  1.00 57.04           H  
ATOM   1539  O   ASP A 102      -0.953  -7.796  92.779  1.00 57.04           O  
ATOM   1540  CG  ASP A 102      -4.343  -9.867  90.375  1.00 57.04           C  
ATOM   1541  OD1 ASP A 102      -5.056 -10.192  91.349  1.00 57.04           O  
ATOM   1542  OD2 ASP A 102      -4.594 -10.159  89.185  1.00 57.04           O  
ATOM   1543  N   ALA A 103      -1.717  -6.193  91.419  1.00 58.93           N  
ATOM   1544  H   ALA A 103      -2.503  -5.865  90.875  1.00 58.93           H  
ATOM   1545  CA  ALA A 103      -0.465  -5.435  91.393  1.00 58.93           C  
ATOM   1546  HA  ALA A 103       0.329  -6.106  91.064  1.00 58.93           H  
ATOM   1547  C   ALA A 103      -0.046  -4.880  92.771  1.00 58.93           C  
ATOM   1548  CB  ALA A 103      -0.607  -4.309  90.361  1.00 58.93           C  
ATOM   1549  HB1 ALA A 103      -1.317  -3.564  90.718  1.00 58.93           H  
ATOM   1550  HB2 ALA A 103      -0.958  -4.716  89.412  1.00 58.93           H  
ATOM   1551  HB3 ALA A 103       0.362  -3.836  90.206  1.00 58.93           H  
ATOM   1552  O   ALA A 103       1.135  -4.606  92.990  1.00 58.93           O  
ATOM   1553  N   LEU A 104      -0.995  -4.712  93.700  1.00 60.14           N  
ATOM   1554  H   LEU A 104      -1.931  -5.023  93.484  1.00 60.14           H  
ATOM   1555  CA  LEU A 104      -0.728  -4.171  95.035  1.00 60.14           C  
ATOM   1556  HA  LEU A 104      -0.095  -3.291  94.927  1.00 60.14           H  
ATOM   1557  C   LEU A 104       0.019  -5.174  95.929  1.00 60.14           C  
ATOM   1558  CB  LEU A 104      -2.078  -3.763  95.659  1.00 60.14           C  
ATOM   1559  HB2 LEU A 104      -2.632  -3.154  94.945  1.00 60.14           H  
ATOM   1560  HB3 LEU A 104      -2.656  -4.671  95.833  1.00 60.14           H  
ATOM   1561  O   LEU A 104       0.834  -4.773  96.759  1.00 60.14           O  
ATOM   1562  CG  LEU A 104      -1.962  -2.986  96.986  1.00 60.14           C  
ATOM   1563  HG  LEU A 104      -1.315  -3.522  97.681  1.00 60.14           H  
ATOM   1564  CD1 LEU A 104      -1.411  -1.573  96.776  1.00 60.14           C  
ATOM   1565 HD11 LEU A 104      -2.031  -1.031  96.062  1.00 60.14           H  
ATOM   1566 HD12 LEU A 104      -1.394  -1.039  97.727  1.00 60.14           H  
ATOM   1567 HD13 LEU A 104      -0.391  -1.631  96.398  1.00 60.14           H  
ATOM   1568  CD2 LEU A 104      -3.339  -2.858  97.639  1.00 60.14           C  
ATOM   1569 HD21 LEU A 104      -3.742  -3.853  97.826  1.00 60.14           H  
ATOM   1570 HD22 LEU A 104      -3.250  -2.331  98.590  1.00 60.14           H  
ATOM   1571 HD23 LEU A 104      -4.016  -2.318  96.977  1.00 60.14           H  
ATOM   1572  N   GLU A 105      -0.261  -6.469  95.774  1.00 63.54           N  
ATOM   1573  H   GLU A 105      -0.884  -6.741  95.028  1.00 63.54           H  
ATOM   1574  CA  GLU A 105       0.165  -7.509  96.718  1.00 63.54           C  
ATOM   1575  HA  GLU A 105      -0.006  -7.142  97.730  1.00 63.54           H  
ATOM   1576  C   GLU A 105       1.668  -7.822  96.600  1.00 63.54           C  
ATOM   1577  CB  GLU A 105      -0.732  -8.743  96.498  1.00 63.54           C  
ATOM   1578  HB2 GLU A 105      -1.756  -8.403  96.343  1.00 63.54           H  
ATOM   1579  HB3 GLU A 105      -0.407  -9.274  95.604  1.00 63.54           H  
ATOM   1580  O   GLU A 105       2.365  -7.971  97.606  1.00 63.54           O  
ATOM   1581  CG  GLU A 105      -0.736  -9.690  97.705  1.00 63.54           C  
ATOM   1582  HG2 GLU A 105      -0.936  -9.105  98.603  1.00 63.54           H  
ATOM   1583  HG3 GLU A 105       0.253 -10.134  97.812  1.00 63.54           H  
ATOM   1584  CD  GLU A 105      -1.788 -10.807  97.578  1.00 63.54           C  
ATOM   1585  OE1 GLU A 105      -2.463 -11.079  98.600  1.00 63.54           O  
ATOM   1586  OE2 GLU A 105      -1.882 -11.406  96.486  1.00 63.54           O  
ATOM   1587  N   ALA A 106       2.201  -7.825  95.373  1.00 58.27           N  
ATOM   1588  H   ALA A 106       1.575  -7.679  94.594  1.00 58.27           H  
ATOM   1589  CA  ALA A 106       3.599  -8.158  95.091  1.00 58.27           C  
ATOM   1590  HA  ALA A 106       3.829  -9.104  95.579  1.00 58.27           H  
ATOM   1591  C   ALA A 106       4.617  -7.122  95.613  1.00 58.27           C  
ATOM   1592  CB  ALA A 106       3.737  -8.352  93.576  1.00 58.27           C  
ATOM   1593  HB1 ALA A 106       3.496  -7.425  93.057  1.00 58.27           H  
ATOM   1594  HB2 ALA A 106       3.060  -9.138  93.241  1.00 58.27           H  
ATOM   1595  HB3 ALA A 106       4.761  -8.640  93.336  1.00 58.27           H  
ATOM   1596  O   ALA A 106       5.761  -7.481  95.889  1.00 58.27           O  
ATOM   1597  N   ALA A 107       4.224  -5.853  95.768  1.00 62.73           N  
ATOM   1598  H   ALA A 107       3.267  -5.621  95.544  1.00 62.73           H  
ATOM   1599  CA  ALA A 107       5.122  -4.769  96.190  1.00 62.73           C  
ATOM   1600  HA  ALA A 107       6.096  -4.926  95.726  1.00 62.73           H  
ATOM   1601  C   ALA A 107       5.362  -4.707  97.715  1.00 62.73           C  
ATOM   1602  CB  ALA A 107       4.549  -3.453  95.649  1.00 62.73           C  
ATOM   1603  HB1 ALA A 107       4.451  -3.509  94.565  1.00 62.73           H  
ATOM   1604  HB2 ALA A 107       3.570  -3.265  96.089  1.00 62.73           H  
ATOM   1605  HB3 ALA A 107       5.220  -2.632  95.902  1.00 62.73           H  
ATOM   1606  O   ALA A 107       6.269  -4.016  98.179  1.00 62.73           O  
ATOM   1607  N   LEU A 108       4.562  -5.424  98.511  1.00 66.34           N  
ATOM   1608  H   LEU A 108       3.856  -5.995  98.068  1.00 66.34           H  
ATOM   1609  CA  LEU A 108       4.594  -5.382  99.978  1.00 66.34           C  
ATOM   1610  HA  LEU A 108       4.456  -4.344 100.280  1.00 66.34           H  
ATOM   1611  C   LEU A 108       5.917  -5.828 100.653  1.00 66.34           C  
ATOM   1612  CB  LEU A 108       3.411  -6.214 100.517  1.00 66.34           C  
ATOM   1613  HB2 LEU A 108       3.491  -6.272 101.603  1.00 66.34           H  
ATOM   1614  HB3 LEU A 108       3.491  -7.229 100.128  1.00 66.34           H  
ATOM   1615  O   LEU A 108       6.260  -5.235 101.680  1.00 66.34           O  
ATOM   1616  CG  LEU A 108       2.016  -5.664 100.162  1.00 66.34           C  
ATOM   1617  HG  LEU A 108       1.930  -5.535  99.083  1.00 66.34           H  
ATOM   1618  CD1 LEU A 108       0.935  -6.642 100.620  1.00 66.34           C  
ATOM   1619 HD11 LEU A 108       0.970  -6.772 101.701  1.00 66.34           H  
ATOM   1620 HD12 LEU A 108       1.089  -7.605 100.133  1.00 66.34           H  
ATOM   1621 HD13 LEU A 108      -0.046  -6.268 100.326  1.00 66.34           H  
ATOM   1622  CD2 LEU A 108       1.754  -4.325 100.851  1.00 66.34           C  
ATOM   1623 HD21 LEU A 108       1.921  -4.425 101.923  1.00 66.34           H  
ATOM   1624 HD22 LEU A 108       0.726  -4.017 100.660  1.00 66.34           H  
ATOM   1625 HD23 LEU A 108       2.415  -3.561 100.440  1.00 66.34           H  
ATOM   1626  N   PRO A 109       6.670  -6.845 100.173  1.00 60.23           N  
ATOM   1627  CA  PRO A 109       7.788  -7.409 100.943  1.00 60.23           C  
ATOM   1628  HA  PRO A 109       7.415  -7.687 101.928  1.00 60.23           H  
ATOM   1629  C   PRO A 109       8.990  -6.472 101.127  1.00 60.23           C  
ATOM   1630  CB  PRO A 109       8.207  -8.683 100.197  1.00 60.23           C  
ATOM   1631  HB2 PRO A 109       8.521  -9.468 100.886  1.00 60.23           H  
ATOM   1632  HB3 PRO A 109       9.005  -8.461  99.488  1.00 60.23           H  
ATOM   1633  O   PRO A 109       9.626  -6.489 102.188  1.00 60.23           O  
ATOM   1634  CG  PRO A 109       6.954  -9.081  99.424  1.00 60.23           C  
ATOM   1635  HG2 PRO A 109       6.266  -9.615 100.079  1.00 60.23           H  
ATOM   1636  HG3 PRO A 109       7.190  -9.674  98.540  1.00 60.23           H  
ATOM   1637  CD  PRO A 109       6.366  -7.727  99.053  1.00 60.23           C  
ATOM   1638  HD2 PRO A 109       5.296  -7.838  98.878  1.00 60.23           H  
ATOM   1639  HD3 PRO A 109       6.858  -7.346  98.158  1.00 60.23           H  
ATOM   1640  N   GLU A 110       9.307  -5.662 100.114  1.00 58.44           N  
ATOM   1641  H   GLU A 110       8.732  -5.672  99.284  1.00 58.44           H  
ATOM   1642  CA  GLU A 110      10.522  -4.832 100.089  1.00 58.44           C  
ATOM   1643  HA  GLU A 110      11.322  -5.389 100.577  1.00 58.44           H  
ATOM   1644  C   GLU A 110      10.398  -3.526 100.889  1.00 58.44           C  
ATOM   1645  CB  GLU A 110      10.991  -4.575  98.645  1.00 58.44           C  
ATOM   1646  HB2 GLU A 110      11.901  -3.976  98.698  1.00 58.44           H  
ATOM   1647  HB3 GLU A 110      10.233  -4.013  98.101  1.00 58.44           H  
ATOM   1648  O   GLU A 110      11.384  -2.807 101.048  1.00 58.44           O  
ATOM   1649  CG  GLU A 110      11.305  -5.886  97.899  1.00 58.44           C  
ATOM   1650  HG2 GLU A 110      10.377  -6.298  97.502  1.00 58.44           H  
ATOM   1651  HG3 GLU A 110      11.699  -6.604  98.618  1.00 58.44           H  
ATOM   1652  CD  GLU A 110      12.335  -5.727  96.766  1.00 58.44           C  
ATOM   1653  OE1 GLU A 110      12.983  -6.752  96.453  1.00 58.44           O  
ATOM   1654  OE2 GLU A 110      12.497  -4.600  96.247  1.00 58.44           O  
ATOM   1655  N   VAL A 111       9.220  -3.232 101.455  1.00 62.53           N  
ATOM   1656  H   VAL A 111       8.443  -3.857 101.293  1.00 62.53           H  
ATOM   1657  CA  VAL A 111       8.992  -1.999 102.223  1.00 62.53           C  
ATOM   1658  HA  VAL A 111       9.186  -1.174 101.538  1.00 62.53           H  
ATOM   1659  C   VAL A 111       9.959  -1.917 103.423  1.00 62.53           C  
ATOM   1660  CB  VAL A 111       7.521  -1.854 102.657  1.00 62.53           C  
ATOM   1661  HB  VAL A 111       7.228  -2.715 103.258  1.00 62.53           H  
ATOM   1662  O   VAL A 111      10.008  -2.866 104.223  1.00 62.53           O  
ATOM   1663  CG1 VAL A 111       7.310  -0.577 103.486  1.00 62.53           C  
ATOM   1664 HG11 VAL A 111       7.658   0.294 102.929  1.00 62.53           H  
ATOM   1665 HG12 VAL A 111       6.254  -0.437 103.713  1.00 62.53           H  
ATOM   1666 HG13 VAL A 111       7.853  -0.636 104.429  1.00 62.53           H  
ATOM   1667  CG2 VAL A 111       6.619  -1.774 101.415  1.00 62.53           C  
ATOM   1668 HG21 VAL A 111       6.909  -0.925 100.795  1.00 62.53           H  
ATOM   1669 HG22 VAL A 111       6.700  -2.684 100.821  1.00 62.53           H  
ATOM   1670 HG23 VAL A 111       5.575  -1.655 101.706  1.00 62.53           H  
ATOM   1671  N   PRO A 112      10.717  -0.808 103.584  1.00 67.71           N  
ATOM   1672  CA  PRO A 112      11.714  -0.641 104.641  1.00 67.71           C  
ATOM   1673  HA  PRO A 112      12.513  -1.360 104.462  1.00 67.71           H  
ATOM   1674  C   PRO A 112      11.155  -0.833 106.052  1.00 67.71           C  
ATOM   1675  CB  PRO A 112      12.272   0.778 104.475  1.00 67.71           C  
ATOM   1676  HB2 PRO A 112      11.670   1.490 105.039  1.00 67.71           H  
ATOM   1677  HB3 PRO A 112      13.318   0.841 104.775  1.00 67.71           H  
ATOM   1678  O   PRO A 112      10.043  -0.416 106.363  1.00 67.71           O  
ATOM   1679  CG  PRO A 112      12.095   1.052 102.987  1.00 67.71           C  
ATOM   1680  HG2 PRO A 112      12.914   0.600 102.427  1.00 67.71           H  
ATOM   1681  HG3 PRO A 112      12.024   2.119 102.776  1.00 67.71           H  
ATOM   1682  CD  PRO A 112      10.793   0.327 102.667  1.00 67.71           C  
ATOM   1683  HD2 PRO A 112      10.822   0.012 101.624  1.00 67.71           H  
ATOM   1684  HD3 PRO A 112       9.949   0.995 102.839  1.00 67.71           H  
ATOM   1685  N   ALA A 113      11.954  -1.415 106.952  1.00 61.24           N  
ATOM   1686  H   ALA A 113      12.868  -1.718 106.650  1.00 61.24           H  
ATOM   1687  CA  ALA A 113      11.506  -1.772 108.303  1.00 61.24           C  
ATOM   1688  HA  ALA A 113      10.705  -2.506 108.208  1.00 61.24           H  
ATOM   1689  C   ALA A 113      10.930  -0.592 109.114  1.00 61.24           C  
ATOM   1690  CB  ALA A 113      12.677  -2.430 109.041  1.00 61.24           C  
ATOM   1691  HB1 ALA A 113      12.343  -2.765 110.023  1.00 61.24           H  
ATOM   1692  HB2 ALA A 113      13.489  -1.713 109.169  1.00 61.24           H  
ATOM   1693  HB3 ALA A 113      13.038  -3.290 108.477  1.00 61.24           H  
ATOM   1694  O   ALA A 113       9.986  -0.788 109.872  1.00 61.24           O  
ATOM   1695  N   THR A 114      11.465   0.617 108.927  1.00 61.74           N  
ATOM   1696  H   THR A 114      12.211   0.722 108.254  1.00 61.74           H  
ATOM   1697  CA  THR A 114      10.993   1.863 109.560  1.00 61.74           C  
ATOM   1698  HA  THR A 114      10.847   1.697 110.628  1.00 61.74           H  
ATOM   1699  C   THR A 114       9.660   2.370 109.012  1.00 61.74           C  
ATOM   1700  CB  THR A 114      12.038   2.973 109.364  1.00 61.74           C  
ATOM   1701  HB  THR A 114      11.601   3.945 109.592  1.00 61.74           H  
ATOM   1702  O   THR A 114       8.958   3.091 109.708  1.00 61.74           O  
ATOM   1703  CG2 THR A 114      13.249   2.756 110.271  1.00 61.74           C  
ATOM   1704 HG21 THR A 114      13.963   3.565 110.114  1.00 61.74           H  
ATOM   1705 HG22 THR A 114      12.930   2.764 111.314  1.00 61.74           H  
ATOM   1706 HG23 THR A 114      13.728   1.804 110.043  1.00 61.74           H  
ATOM   1707  OG1 THR A 114      12.525   2.964 108.035  1.00 61.74           O  
ATOM   1708  HG1 THR A 114      11.965   3.533 107.502  1.00 61.74           H  
ATOM   1709  N   GLU A 115       9.308   2.001 107.781  1.00 69.31           N  
ATOM   1710  H   GLU A 115       9.920   1.384 107.266  1.00 69.31           H  
ATOM   1711  CA  GLU A 115       8.072   2.415 107.102  1.00 69.31           C  
ATOM   1712  HA  GLU A 115       7.688   3.335 107.542  1.00 69.31           H  
ATOM   1713  C   GLU A 115       6.970   1.356 107.231  1.00 69.31           C  
ATOM   1714  CB  GLU A 115       8.381   2.682 105.623  1.00 69.31           C  
ATOM   1715  HB2 GLU A 115       7.446   2.870 105.094  1.00 69.31           H  
ATOM   1716  HB3 GLU A 115       8.849   1.796 105.194  1.00 69.31           H  
ATOM   1717  O   GLU A 115       5.786   1.678 107.138  1.00 69.31           O  
ATOM   1718  CG  GLU A 115       9.308   3.895 105.438  1.00 69.31           C  
ATOM   1719  HG2 GLU A 115       8.777   4.794 105.752  1.00 69.31           H  
ATOM   1720  HG3 GLU A 115      10.181   3.781 106.080  1.00 69.31           H  
ATOM   1721  CD  GLU A 115       9.792   4.062 103.992  1.00 69.31           C  
ATOM   1722  OE1 GLU A 115      10.830   4.740 103.828  1.00 69.31           O  
ATOM   1723  OE2 GLU A 115       9.167   3.478 103.078  1.00 69.31           O  
ATOM   1724  N   ARG A 116       7.336   0.092 107.500  1.00 64.44           N  
ATOM   1725  H   ARG A 116       8.327  -0.101 107.502  1.00 64.44           H  
ATOM   1726  CA  ARG A 116       6.390  -1.026 107.654  1.00 64.44           C  
ATOM   1727  HA  ARG A 116       5.876  -1.181 106.705  1.00 64.44           H  
ATOM   1728  C   ARG A 116       5.295  -0.759 108.675  1.00 64.44           C  
ATOM   1729  CB  ARG A 116       7.121  -2.316 108.050  1.00 64.44           C  
ATOM   1730  HB2 ARG A 116       6.401  -3.019 108.470  1.00 64.44           H  
ATOM   1731  HB3 ARG A 116       7.869  -2.097 108.812  1.00 64.44           H  
ATOM   1732  O   ARG A 116       4.170  -1.170 108.435  1.00 64.44           O  
ATOM   1733  CG  ARG A 116       7.773  -2.984 106.840  1.00 64.44           C  
ATOM   1734  HG2 ARG A 116       8.487  -2.298 106.384  1.00 64.44           H  
ATOM   1735  HG3 ARG A 116       7.011  -3.231 106.102  1.00 64.44           H  
ATOM   1736  CD  ARG A 116       8.496  -4.261 107.266  1.00 64.44           C  
ATOM   1737  HD2 ARG A 116       7.755  -4.986 107.603  1.00 64.44           H  
ATOM   1738  HD3 ARG A 116       9.172  -4.033 108.090  1.00 64.44           H  
ATOM   1739  NE  ARG A 116       9.260  -4.814 106.137  1.00 64.44           N  
ATOM   1740  HE  ARG A 116       9.315  -4.242 105.307  1.00 64.44           H  
ATOM   1741  NH1 ARG A 116      10.066  -6.694 107.160  1.00 64.44           N  
ATOM   1742 HH11 ARG A 116       9.640  -6.376 108.019  1.00 64.44           H  
ATOM   1743 HH12 ARG A 116      10.547  -7.579 107.093  1.00 64.44           H  
ATOM   1744  NH2 ARG A 116      10.423  -6.376 104.975  1.00 64.44           N  
ATOM   1745 HH21 ARG A 116      10.887  -7.269 104.893  1.00 64.44           H  
ATOM   1746 HH22 ARG A 116      10.194  -5.905 104.111  1.00 64.44           H  
ATOM   1747  CZ  ARG A 116       9.914  -5.953 106.094  1.00 64.44           C  
ATOM   1748  N   GLU A 117       5.589  -0.102 109.792  1.00 66.53           N  
ATOM   1749  H   GLU A 117       6.532   0.231 109.929  1.00 66.53           H  
ATOM   1750  CA  GLU A 117       4.583   0.148 110.834  1.00 66.53           C  
ATOM   1751  HA  GLU A 117       4.071  -0.790 111.047  1.00 66.53           H  
ATOM   1752  C   GLU A 117       3.507   1.142 110.352  1.00 66.53           C  
ATOM   1753  CB  GLU A 117       5.310   0.589 112.115  1.00 66.53           C  
ATOM   1754  HB2 GLU A 117       6.195  -0.036 112.233  1.00 66.53           H  
ATOM   1755  HB3 GLU A 117       5.634   1.625 112.014  1.00 66.53           H  
ATOM   1756  O   GLU A 117       2.313   0.916 110.552  1.00 66.53           O  
ATOM   1757  CG  GLU A 117       4.457   0.425 113.382  1.00 66.53           C  
ATOM   1758  HG2 GLU A 117       3.671   1.181 113.383  1.00 66.53           H  
ATOM   1759  HG3 GLU A 117       3.980  -0.555 113.354  1.00 66.53           H  
ATOM   1760  CD  GLU A 117       5.296   0.543 114.668  1.00 66.53           C  
ATOM   1761  OE1 GLU A 117       4.989  -0.200 115.628  1.00 66.53           O  
ATOM   1762  OE2 GLU A 117       6.231   1.374 114.694  1.00 66.53           O  
ATOM   1763  N   GLU A 118       3.901   2.180 109.606  1.00 67.33           N  
ATOM   1764  H   GLU A 118       4.885   2.287 109.404  1.00 67.33           H  
ATOM   1765  CA  GLU A 118       2.967   3.128 108.986  1.00 67.33           C  
ATOM   1766  HA  GLU A 118       2.208   3.384 109.725  1.00 67.33           H  
ATOM   1767  C   GLU A 118       2.237   2.514 107.777  1.00 67.33           C  
ATOM   1768  CB  GLU A 118       3.714   4.421 108.614  1.00 67.33           C  
ATOM   1769  HB2 GLU A 118       4.402   4.225 107.792  1.00 67.33           H  
ATOM   1770  HB3 GLU A 118       4.283   4.759 109.480  1.00 67.33           H  
ATOM   1771  O   GLU A 118       1.030   2.720 107.614  1.00 67.33           O  
ATOM   1772  CG  GLU A 118       2.719   5.523 108.217  1.00 67.33           C  
ATOM   1773  HG2 GLU A 118       2.193   5.217 107.312  1.00 67.33           H  
ATOM   1774  HG3 GLU A 118       1.977   5.618 109.010  1.00 67.33           H  
ATOM   1775  CD  GLU A 118       3.350   6.901 107.966  1.00 67.33           C  
ATOM   1776  OE1 GLU A 118       2.547   7.861 107.891  1.00 67.33           O  
ATOM   1777  OE2 GLU A 118       4.586   6.988 107.810  1.00 67.33           O  
ATOM   1778  N   LEU A 119       2.932   1.702 106.970  1.00 65.56           N  
ATOM   1779  H   LEU A 119       3.925   1.616 107.133  1.00 65.56           H  
ATOM   1780  CA  LEU A 119       2.341   0.929 105.876  1.00 65.56           C  
ATOM   1781  HA  LEU A 119       1.859   1.620 105.184  1.00 65.56           H  
ATOM   1782  C   LEU A 119       1.276  -0.039 106.403  1.00 65.56           C  
ATOM   1783  CB  LEU A 119       3.437   0.155 105.122  1.00 65.56           C  
ATOM   1784  HB2 LEU A 119       3.838  -0.605 105.792  1.00 65.56           H  
ATOM   1785  HB3 LEU A 119       4.255   0.830 104.869  1.00 65.56           H  
ATOM   1786  O   LEU A 119       0.169  -0.055 105.871  1.00 65.56           O  
ATOM   1787  CG  LEU A 119       2.901  -0.519 103.839  1.00 65.56           C  
ATOM   1788  HG  LEU A 119       1.819  -0.632 103.898  1.00 65.56           H  
ATOM   1789  CD1 LEU A 119       3.197   0.330 102.605  1.00 65.56           C  
ATOM   1790 HD11 LEU A 119       4.274   0.430 102.466  1.00 65.56           H  
ATOM   1791 HD12 LEU A 119       2.758   1.320 102.725  1.00 65.56           H  
ATOM   1792 HD13 LEU A 119       2.768  -0.144 101.722  1.00 65.56           H  
ATOM   1793  CD2 LEU A 119       3.489  -1.920 103.672  1.00 65.56           C  
ATOM   1794 HD21 LEU A 119       3.108  -2.569 104.460  1.00 65.56           H  
ATOM   1795 HD22 LEU A 119       4.577  -1.892 103.739  1.00 65.56           H  
ATOM   1796 HD23 LEU A 119       3.200  -2.334 102.706  1.00 65.56           H  
ATOM   1797  N   VAL A 120       1.573  -0.794 107.465  1.00 65.89           N  
ATOM   1798  H   VAL A 120       2.504  -0.726 107.852  1.00 65.89           H  
ATOM   1799  CA  VAL A 120       0.621  -1.696 108.126  1.00 65.89           C  
ATOM   1800  HA  VAL A 120       0.230  -2.389 107.381  1.00 65.89           H  
ATOM   1801  C   VAL A 120      -0.572  -0.897 108.634  1.00 65.89           C  
ATOM   1802  CB  VAL A 120       1.289  -2.537 109.233  1.00 65.89           C  
ATOM   1803  HB  VAL A 120       1.911  -1.892 109.853  1.00 65.89           H  
ATOM   1804  O   VAL A 120      -1.681  -1.217 108.234  1.00 65.89           O  
ATOM   1805  CG1 VAL A 120       0.277  -3.252 110.140  1.00 65.89           C  
ATOM   1806 HG11 VAL A 120       0.798  -3.899 110.845  1.00 65.89           H  
ATOM   1807 HG12 VAL A 120      -0.413  -3.851 109.546  1.00 65.89           H  
ATOM   1808 HG13 VAL A 120      -0.294  -2.527 110.720  1.00 65.89           H  
ATOM   1809  CG2 VAL A 120       2.161  -3.635 108.603  1.00 65.89           C  
ATOM   1810 HG21 VAL A 120       1.532  -4.365 108.092  1.00 65.89           H  
ATOM   1811 HG22 VAL A 120       2.736  -4.136 109.381  1.00 65.89           H  
ATOM   1812 HG23 VAL A 120       2.852  -3.207 107.877  1.00 65.89           H  
ATOM   1813  N   GLN A 121      -0.393   0.213 109.359  1.00 64.37           N  
ATOM   1814  H   GLN A 121       0.537   0.451 109.673  1.00 64.37           H  
ATOM   1815  CA  GLN A 121      -1.530   1.060 109.765  1.00 64.37           C  
ATOM   1816  HA  GLN A 121      -2.200   0.470 110.391  1.00 64.37           H  
ATOM   1817  C   GLN A 121      -2.349   1.607 108.582  1.00 64.37           C  
ATOM   1818  CB  GLN A 121      -1.034   2.272 110.559  1.00 64.37           C  
ATOM   1819  HB2 GLN A 121      -1.851   2.990 110.630  1.00 64.37           H  
ATOM   1820  HB3 GLN A 121      -0.212   2.748 110.025  1.00 64.37           H  
ATOM   1821  O   GLN A 121      -3.540   1.903 108.716  1.00 64.37           O  
ATOM   1822  CG  GLN A 121      -0.588   1.944 111.986  1.00 64.37           C  
ATOM   1823  HG2 GLN A 121      -1.412   1.486 112.533  1.00 64.37           H  
ATOM   1824  HG3 GLN A 121       0.239   1.234 111.963  1.00 64.37           H  
ATOM   1825  CD  GLN A 121      -0.147   3.202 112.728  1.00 64.37           C  
ATOM   1826  NE2 GLN A 121       0.560   3.059 113.825  1.00 64.37           N  
ATOM   1827 HE21 GLN A 121       0.886   2.141 114.094  1.00 64.37           H  
ATOM   1828 HE22 GLN A 121       0.937   3.904 114.230  1.00 64.37           H  
ATOM   1829  OE1 GLN A 121      -0.440   4.330 112.352  1.00 64.37           O  
ATOM   1830  N   ARG A 122      -1.732   1.845 107.420  1.00 69.93           N  
ATOM   1831  H   ARG A 122      -0.743   1.645 107.366  1.00 69.93           H  
ATOM   1832  CA  ARG A 122      -2.415   2.376 106.230  1.00 69.93           C  
ATOM   1833  HA  ARG A 122      -3.182   3.081 106.549  1.00 69.93           H  
ATOM   1834  C   ARG A 122      -3.164   1.277 105.472  1.00 69.93           C  
ATOM   1835  CB  ARG A 122      -1.392   3.137 105.378  1.00 69.93           C  
ATOM   1836  HB2 ARG A 122      -0.764   2.433 104.830  1.00 69.93           H  
ATOM   1837  HB3 ARG A 122      -0.753   3.716 106.045  1.00 69.93           H  
ATOM   1838  O   ARG A 122      -4.321   1.490 105.117  1.00 69.93           O  
ATOM   1839  CG  ARG A 122      -2.054   4.117 104.404  1.00 69.93           C  
ATOM   1840  HG2 ARG A 122      -2.756   4.752 104.946  1.00 69.93           H  
ATOM   1841  HG3 ARG A 122      -2.586   3.568 103.628  1.00 69.93           H  
ATOM   1842  CD  ARG A 122      -0.971   4.997 103.773  1.00 69.93           C  
ATOM   1843  HD2 ARG A 122      -0.305   4.366 103.184  1.00 69.93           H  
ATOM   1844  HD3 ARG A 122      -0.390   5.463 104.569  1.00 69.93           H  
ATOM   1845  NE  ARG A 122      -1.549   6.045 102.911  1.00 69.93           N  
ATOM   1846  HE  ARG A 122      -2.533   5.970 102.698  1.00 69.93           H  
ATOM   1847  NH1 ARG A 122       0.411   7.174 102.512  1.00 69.93           N  
ATOM   1848 HH11 ARG A 122       0.909   6.526 103.105  1.00 69.93           H  
ATOM   1849 HH12 ARG A 122       0.925   7.923 102.069  1.00 69.93           H  
ATOM   1850  NH2 ARG A 122      -1.478   7.891 101.575  1.00 69.93           N  
ATOM   1851 HH21 ARG A 122      -0.943   8.628 101.140  1.00 69.93           H  
ATOM   1852 HH22 ARG A 122      -2.458   7.780 101.356  1.00 69.93           H  
ATOM   1853  CZ  ARG A 122      -0.873   7.027 102.342  1.00 69.93           C  
ATOM   1854  N   LEU A 123      -2.562   0.100 105.323  1.00 66.46           N  
ATOM   1855  H   LEU A 123      -1.615   0.013 105.662  1.00 66.46           H  
ATOM   1856  CA  LEU A 123      -3.199  -1.105 104.791  1.00 66.46           C  
ATOM   1857  HA  LEU A 123      -3.661  -0.873 103.832  1.00 66.46           H  
ATOM   1858  C   LEU A 123      -4.309  -1.600 105.714  1.00 66.46           C  
ATOM   1859  CB  LEU A 123      -2.144  -2.204 104.594  1.00 66.46           C  
ATOM   1860  HB2 LEU A 123      -2.644  -3.160 104.435  1.00 66.46           H  
ATOM   1861  HB3 LEU A 123      -1.558  -2.289 105.509  1.00 66.46           H  
ATOM   1862  O   LEU A 123      -5.386  -1.909 105.228  1.00 66.46           O  
ATOM   1863  CG  LEU A 123      -1.208  -1.941 103.404  1.00 66.46           C  
ATOM   1864  HG  LEU A 123      -0.852  -0.911 103.434  1.00 66.46           H  
ATOM   1865  CD1 LEU A 123      -0.002  -2.866 103.501  1.00 66.46           C  
ATOM   1866 HD11 LEU A 123       0.704  -2.599 102.714  1.00 66.46           H  
ATOM   1867 HD12 LEU A 123       0.490  -2.734 104.465  1.00 66.46           H  
ATOM   1868 HD13 LEU A 123      -0.307  -3.906 103.386  1.00 66.46           H  
ATOM   1869  CD2 LEU A 123      -1.901  -2.187 102.060  1.00 66.46           C  
ATOM   1870 HD21 LEU A 123      -2.270  -3.211 102.006  1.00 66.46           H  
ATOM   1871 HD22 LEU A 123      -1.188  -2.029 101.250  1.00 66.46           H  
ATOM   1872 HD23 LEU A 123      -2.730  -1.493 101.924  1.00 66.46           H  
ATOM   1873  N   GLU A 124      -4.112  -1.588 107.032  1.00 64.45           N  
ATOM   1874  H   GLU A 124      -3.182  -1.396 107.376  1.00 64.45           H  
ATOM   1875  CA  GLU A 124      -5.149  -1.874 108.025  1.00 64.45           C  
ATOM   1876  HA  GLU A 124      -5.574  -2.858 107.825  1.00 64.45           H  
ATOM   1877  C   GLU A 124      -6.291  -0.865 107.948  1.00 64.45           C  
ATOM   1878  CB  GLU A 124      -4.580  -1.874 109.449  1.00 64.45           C  
ATOM   1879  HB2 GLU A 124      -3.958  -0.990 109.586  1.00 64.45           H  
ATOM   1880  HB3 GLU A 124      -5.412  -1.813 110.151  1.00 64.45           H  
ATOM   1881  O   GLU A 124      -7.439  -1.277 108.043  1.00 64.45           O  
ATOM   1882  CG  GLU A 124      -3.792  -3.151 109.774  1.00 64.45           C  
ATOM   1883  HG2 GLU A 124      -2.947  -3.256 109.094  1.00 64.45           H  
ATOM   1884  HG3 GLU A 124      -4.450  -4.005 109.612  1.00 64.45           H  
ATOM   1885  CD  GLU A 124      -3.294  -3.162 111.228  1.00 64.45           C  
ATOM   1886  OE1 GLU A 124      -3.200  -4.280 111.784  1.00 64.45           O  
ATOM   1887  OE2 GLU A 124      -3.050  -2.065 111.782  1.00 64.45           O  
ATOM   1888  N   ARG A 125      -6.034   0.429 107.702  1.00 62.57           N  
ATOM   1889  H   ARG A 125      -5.069   0.726 107.690  1.00 62.57           H  
ATOM   1890  CA  ARG A 125      -7.107   1.406 107.427  1.00 62.57           C  
ATOM   1891  HA  ARG A 125      -7.858   1.318 108.212  1.00 62.57           H  
ATOM   1892  C   ARG A 125      -7.862   1.093 106.132  1.00 62.57           C  
ATOM   1893  CB  ARG A 125      -6.560   2.843 107.429  1.00 62.57           C  
ATOM   1894  HB2 ARG A 125      -7.226   3.482 106.849  1.00 62.57           H  
ATOM   1895  HB3 ARG A 125      -5.576   2.864 106.960  1.00 62.57           H  
ATOM   1896  O   ARG A 125      -9.086   1.187 106.125  1.00 62.57           O  
ATOM   1897  CG  ARG A 125      -6.487   3.408 108.857  1.00 62.57           C  
ATOM   1898  HG2 ARG A 125      -7.502   3.500 109.244  1.00 62.57           H  
ATOM   1899  HG3 ARG A 125      -5.942   2.721 109.504  1.00 62.57           H  
ATOM   1900  CD  ARG A 125      -5.820   4.790 108.908  1.00 62.57           C  
ATOM   1901  HD2 ARG A 125      -5.998   5.210 109.898  1.00 62.57           H  
ATOM   1902  HD3 ARG A 125      -6.277   5.440 108.162  1.00 62.57           H  
ATOM   1903  NE  ARG A 125      -4.366   4.691 108.678  1.00 62.57           N  
ATOM   1904  HE  ARG A 125      -4.020   3.760 108.496  1.00 62.57           H  
ATOM   1905  NH1 ARG A 125      -3.761   6.805 109.349  1.00 62.57           N  
ATOM   1906 HH11 ARG A 125      -4.723   6.999 109.587  1.00 62.57           H  
ATOM   1907 HH12 ARG A 125      -3.026   7.468 109.548  1.00 62.57           H  
ATOM   1908  NH2 ARG A 125      -2.195   5.385 108.644  1.00 62.57           N  
ATOM   1909 HH21 ARG A 125      -1.478   6.052 108.896  1.00 62.57           H  
ATOM   1910 HH22 ARG A 125      -1.894   4.461 108.370  1.00 62.57           H  
ATOM   1911  CZ  ARG A 125      -3.453   5.624 108.888  1.00 62.57           C  
ATOM   1912  N   MET A 126      -7.175   0.680 105.066  1.00 62.11           N  
ATOM   1913  H   MET A 126      -6.168   0.637 105.136  1.00 62.11           H  
ATOM   1914  CA  MET A 126      -7.814   0.266 103.806  1.00 62.11           C  
ATOM   1915  HA  MET A 126      -8.522   1.037 103.501  1.00 62.11           H  
ATOM   1916  C   MET A 126      -8.627  -1.031 103.974  1.00 62.11           C  
ATOM   1917  CB  MET A 126      -6.756   0.128 102.697  1.00 62.11           C  
ATOM   1918  HB2 MET A 126      -5.944  -0.515 103.037  1.00 62.11           H  
ATOM   1919  HB3 MET A 126      -7.219  -0.336 101.826  1.00 62.11           H  
ATOM   1920  O   MET A 126      -9.783  -1.092 103.561  1.00 62.11           O  
ATOM   1921  CG  MET A 126      -6.187   1.492 102.280  1.00 62.11           C  
ATOM   1922  HG2 MET A 126      -5.852   2.020 103.173  1.00 62.11           H  
ATOM   1923  HG3 MET A 126      -6.986   2.079 101.829  1.00 62.11           H  
ATOM   1924  SD  MET A 126      -4.787   1.437 101.126  1.00 62.11           S  
ATOM   1925  CE  MET A 126      -5.588   0.761  99.643  1.00 62.11           C  
ATOM   1926  HE1 MET A 126      -4.866   0.725  98.827  1.00 62.11           H  
ATOM   1927  HE2 MET A 126      -6.426   1.393  99.353  1.00 62.11           H  
ATOM   1928  HE3 MET A 126      -5.943  -0.250  99.841  1.00 62.11           H  
ATOM   1929  N   LEU A 127      -8.079  -2.037 104.657  1.00 63.35           N  
ATOM   1930  H   LEU A 127      -7.118  -1.931 104.950  1.00 63.35           H  
ATOM   1931  CA  LEU A 127      -8.751  -3.294 105.003  1.00 63.35           C  
ATOM   1932  HA  LEU A 127      -9.197  -3.707 104.098  1.00 63.35           H  
ATOM   1933  C   LEU A 127      -9.893  -3.098 106.004  1.00 63.35           C  
ATOM   1934  CB  LEU A 127      -7.714  -4.298 105.549  1.00 63.35           C  
ATOM   1935  HB2 LEU A 127      -6.870  -3.758 105.978  1.00 63.35           H  
ATOM   1936  HB3 LEU A 127      -8.152  -4.876 106.362  1.00 63.35           H  
ATOM   1937  O   LEU A 127     -10.899  -3.791 105.909  1.00 63.35           O  
ATOM   1938  CG  LEU A 127      -7.224  -5.272 104.463  1.00 63.35           C  
ATOM   1939  HG  LEU A 127      -7.172  -4.759 103.503  1.00 63.35           H  
ATOM   1940  CD1 LEU A 127      -5.833  -5.805 104.796  1.00 63.35           C  
ATOM   1941 HD11 LEU A 127      -5.839  -6.315 105.759  1.00 63.35           H  
ATOM   1942 HD12 LEU A 127      -5.126  -4.975 104.833  1.00 63.35           H  
ATOM   1943 HD13 LEU A 127      -5.509  -6.497 104.019  1.00 63.35           H  
ATOM   1944  CD2 LEU A 127      -8.187  -6.459 104.357  1.00 63.35           C  
ATOM   1945 HD21 LEU A 127      -9.190  -6.104 104.120  1.00 63.35           H  
ATOM   1946 HD22 LEU A 127      -7.856  -7.118 103.554  1.00 63.35           H  
ATOM   1947 HD23 LEU A 127      -8.206  -7.018 105.292  1.00 63.35           H  
ATOM   1948  N   ALA A 128      -9.780  -2.160 106.944  1.00 56.60           N  
ATOM   1949  H   ALA A 128      -8.896  -1.683 107.045  1.00 56.60           H  
ATOM   1950  CA  ALA A 128     -10.853  -1.802 107.870  1.00 56.60           C  
ATOM   1951  HA  ALA A 128     -11.286  -2.718 108.271  1.00 56.60           H  
ATOM   1952  C   ALA A 128     -11.982  -1.038 107.167  1.00 56.60           C  
ATOM   1953  CB  ALA A 128     -10.282  -0.997 109.042  1.00 56.60           C  
ATOM   1954  HB1 ALA A 128     -11.085  -0.741 109.733  1.00 56.60           H  
ATOM   1955  HB2 ALA A 128      -9.823  -0.079 108.676  1.00 56.60           H  
ATOM   1956  HB3 ALA A 128      -9.537  -1.590 109.573  1.00 56.60           H  
ATOM   1957  O   ALA A 128     -13.137  -1.215 107.542  1.00 56.60           O  
ATOM   1958  N   ALA A 129     -11.677  -0.249 106.131  1.00 55.24           N  
ATOM   1959  H   ALA A 129     -10.705  -0.069 105.923  1.00 55.24           H  
ATOM   1960  CA  ALA A 129     -12.686   0.346 105.256  1.00 55.24           C  
ATOM   1961  HA  ALA A 129     -13.466   0.789 105.874  1.00 55.24           H  
ATOM   1962  C   ALA A 129     -13.368  -0.705 104.354  1.00 55.24           C  
ATOM   1963  CB  ALA A 129     -12.026   1.469 104.446  1.00 55.24           C  
ATOM   1964  HB1 ALA A 129     -12.779   1.960 103.829  1.00 55.24           H  
ATOM   1965  HB2 ALA A 129     -11.586   2.204 105.121  1.00 55.24           H  
ATOM   1966  HB3 ALA A 129     -11.249   1.064 103.798  1.00 55.24           H  
ATOM   1967  O   ALA A 129     -14.569  -0.614 104.116  1.00 55.24           O  
ATOM   1968  N   LEU A 130     -12.631  -1.729 103.903  1.00 53.20           N  
ATOM   1969  H   LEU A 130     -11.632  -1.679 104.044  1.00 53.20           H  
ATOM   1970  CA  LEU A 130     -13.158  -2.848 103.107  1.00 53.20           C  
ATOM   1971  HA  LEU A 130     -13.854  -2.455 102.366  1.00 53.20           H  
ATOM   1972  C   LEU A 130     -13.949  -3.882 103.928  1.00 53.20           C  
ATOM   1973  CB  LEU A 130     -11.980  -3.530 102.380  1.00 53.20           C  
ATOM   1974  HB2 LEU A 130     -12.210  -4.582 102.216  1.00 53.20           H  
ATOM   1975  HB3 LEU A 130     -11.100  -3.493 103.023  1.00 53.20           H  
ATOM   1976  O   LEU A 130     -14.922  -4.441 103.433  1.00 53.20           O  
ATOM   1977  CG  LEU A 130     -11.656  -2.889 101.020  1.00 53.20           C  
ATOM   1978  HG  LEU A 130     -11.749  -1.805 101.092  1.00 53.20           H  
ATOM   1979  CD1 LEU A 130     -10.226  -3.222 100.595  1.00 53.20           C  
ATOM   1980 HD11 LEU A 130     -10.016  -2.770  99.625  1.00 53.20           H  
ATOM   1981 HD12 LEU A 130      -9.523  -2.821 101.326  1.00 53.20           H  
ATOM   1982 HD13 LEU A 130     -10.097  -4.302 100.521  1.00 53.20           H  
ATOM   1983  CD2 LEU A 130     -12.609  -3.411  99.941  1.00 53.20           C  
ATOM   1984 HD21 LEU A 130     -12.383  -2.932  98.989  1.00 53.20           H  
ATOM   1985 HD22 LEU A 130     -13.641  -3.183 100.207  1.00 53.20           H  
ATOM   1986 HD23 LEU A 130     -12.500  -4.490  99.829  1.00 53.20           H  
ATOM   1987  N   ARG A 131     -13.559  -4.164 105.176  1.00 52.05           N  
ATOM   1988  H   ARG A 131     -12.721  -3.706 105.505  1.00 52.05           H  
ATOM   1989  CA  ARG A 131     -14.123  -5.265 105.985  1.00 52.05           C  
ATOM   1990  HA  ARG A 131     -13.922  -6.192 105.447  1.00 52.05           H  
ATOM   1991  C   ARG A 131     -15.644  -5.253 106.162  1.00 52.05           C  
ATOM   1992  CB  ARG A 131     -13.461  -5.323 107.370  1.00 52.05           C  
ATOM   1993  HB2 ARG A 131     -12.931  -4.393 107.579  1.00 52.05           H  
ATOM   1994  HB3 ARG A 131     -14.228  -5.442 108.135  1.00 52.05           H  
ATOM   1995  O   ARG A 131     -16.223  -6.335 106.051  1.00 52.05           O  
ATOM   1996  CG  ARG A 131     -12.500  -6.507 107.475  1.00 52.05           C  
ATOM   1997  HG2 ARG A 131     -13.008  -7.427 107.189  1.00 52.05           H  
ATOM   1998  HG3 ARG A 131     -11.649  -6.340 106.814  1.00 52.05           H  
ATOM   1999  CD  ARG A 131     -12.026  -6.622 108.924  1.00 52.05           C  
ATOM   2000  HD2 ARG A 131     -12.871  -6.903 109.553  1.00 52.05           H  
ATOM   2001  HD3 ARG A 131     -11.655  -5.647 109.240  1.00 52.05           H  
ATOM   2002  NE  ARG A 131     -10.950  -7.617 109.057  1.00 52.05           N  
ATOM   2003  HE  ARG A 131     -10.745  -8.174 108.240  1.00 52.05           H  
ATOM   2004  NH1 ARG A 131     -10.363  -7.108 111.216  1.00 52.05           N  
ATOM   2005 HH11 ARG A 131      -9.716  -7.190 111.988  1.00 52.05           H  
ATOM   2006 HH12 ARG A 131     -11.139  -6.463 111.262  1.00 52.05           H  
ATOM   2007  NH2 ARG A 131      -9.144  -8.572 110.055  1.00 52.05           N  
ATOM   2008 HH21 ARG A 131      -8.931  -9.063 109.198  1.00 52.05           H  
ATOM   2009 HH22 ARG A 131      -8.504  -8.635 110.834  1.00 52.05           H  
ATOM   2010  CZ  ARG A 131     -10.164  -7.764 110.106  1.00 52.05           C  
ATOM   2011  N   PRO A 132     -16.302  -4.111 106.453  1.00 48.14           N  
ATOM   2012  CA  PRO A 132     -17.751  -4.068 106.639  1.00 48.14           C  
ATOM   2013  HA  PRO A 132     -18.007  -4.640 107.530  1.00 48.14           H  
ATOM   2014  C   PRO A 132     -18.521  -4.648 105.449  1.00 48.14           C  
ATOM   2015  CB  PRO A 132     -18.091  -2.592 106.873  1.00 48.14           C  
ATOM   2016  HB2 PRO A 132     -18.953  -2.477 107.530  1.00 48.14           H  
ATOM   2017  HB3 PRO A 132     -18.267  -2.090 105.921  1.00 48.14           H  
ATOM   2018  O   PRO A 132     -19.560  -5.260 105.660  1.00 48.14           O  
ATOM   2019  CG  PRO A 132     -16.816  -2.038 107.506  1.00 48.14           C  
ATOM   2020  HG2 PRO A 132     -16.717  -0.964 107.351  1.00 48.14           H  
ATOM   2021  HG3 PRO A 132     -16.795  -2.281 108.569  1.00 48.14           H  
ATOM   2022  CD  PRO A 132     -15.725  -2.816 106.778  1.00 48.14           C  
ATOM   2023  HD2 PRO A 132     -15.456  -2.293 105.860  1.00 48.14           H  
ATOM   2024  HD3 PRO A 132     -14.857  -2.926 107.427  1.00 48.14           H  
ATOM   2025  N   VAL A 133     -17.963  -4.532 104.236  1.00 43.09           N  
ATOM   2026  H   VAL A 133     -17.063  -4.078 104.171  1.00 43.09           H  
ATOM   2027  CA  VAL A 133     -18.541  -4.998 102.964  1.00 43.09           C  
ATOM   2028  HA  VAL A 133     -19.538  -4.568 102.861  1.00 43.09           H  
ATOM   2029  C   VAL A 133     -18.700  -6.528 102.896  1.00 43.09           C  
ATOM   2030  CB  VAL A 133     -17.687  -4.480 101.778  1.00 43.09           C  
ATOM   2031  HB  VAL A 133     -16.731  -5.005 101.773  1.00 43.09           H  
ATOM   2032  O   VAL A 133     -19.506  -7.012 102.113  1.00 43.09           O  
ATOM   2033  CG1 VAL A 133     -18.347  -4.710 100.413  1.00 43.09           C  
ATOM   2034 HG11 VAL A 133     -18.423  -5.778 100.204  1.00 43.09           H  
ATOM   2035 HG12 VAL A 133     -17.747  -4.262  99.621  1.00 43.09           H  
ATOM   2036 HG13 VAL A 133     -19.347  -4.276 100.400  1.00 43.09           H  
ATOM   2037  CG2 VAL A 133     -17.417  -2.965 101.872  1.00 43.09           C  
ATOM   2038 HG21 VAL A 133     -16.839  -2.721 102.764  1.00 43.09           H  
ATOM   2039 HG22 VAL A 133     -18.361  -2.420 101.893  1.00 43.09           H  
ATOM   2040 HG23 VAL A 133     -16.836  -2.639 101.009  1.00 43.09           H  
ATOM   2041  N   ALA A 134     -17.959  -7.305 103.697  1.00 37.73           N  
ATOM   2042  H   ALA A 134     -17.326  -6.861 104.347  1.00 37.73           H  
ATOM   2043  CA  ALA A 134     -17.941  -8.770 103.583  1.00 37.73           C  
ATOM   2044  HA  ALA A 134     -18.182  -9.043 102.556  1.00 37.73           H  
ATOM   2045  C   ALA A 134     -18.952  -9.515 104.477  1.00 37.73           C  
ATOM   2046  CB  ALA A 134     -16.511  -9.248 103.862  1.00 37.73           C  
ATOM   2047  HB1 ALA A 134     -16.458 -10.328 103.725  1.00 37.73           H  
ATOM   2048  HB2 ALA A 134     -16.226  -9.000 104.885  1.00 37.73           H  
ATOM   2049  HB3 ALA A 134     -15.822  -8.769 103.167  1.00 37.73           H  
ATOM   2050  O   ALA A 134     -19.432 -10.574 104.086  1.00 37.73           O  
ATOM   2051  N   GLN A 135     -19.219  -9.019 105.692  1.00 34.94           N  
ATOM   2052  H   GLN A 135     -18.851  -8.104 105.909  1.00 34.94           H  
ATOM   2053  CA  GLN A 135     -20.144  -9.658 106.644  1.00 34.94           C  
ATOM   2054  HA  GLN A 135     -20.449 -10.632 106.262  1.00 34.94           H  
ATOM   2055  C   GLN A 135     -21.439  -8.856 106.767  1.00 34.94           C  
ATOM   2056  CB  GLN A 135     -19.493  -9.883 108.024  1.00 34.94           C  
ATOM   2057  HB2 GLN A 135     -18.942  -8.989 108.318  1.00 34.94           H  
ATOM   2058  HB3 GLN A 135     -20.288 -10.046 108.753  1.00 34.94           H  
ATOM   2059  O   GLN A 135     -22.411  -9.146 106.090  1.00 34.94           O  
ATOM   2060  CG  GLN A 135     -18.568 -11.101 108.099  1.00 34.94           C  
ATOM   2061  HG2 GLN A 135     -19.110 -11.976 107.741  1.00 34.94           H  
ATOM   2062  HG3 GLN A 135     -17.701 -10.945 107.457  1.00 34.94           H  
ATOM   2063  CD  GLN A 135     -18.091 -11.366 109.529  1.00 34.94           C  
ATOM   2064  NE2 GLN A 135     -17.707 -12.583 109.847  1.00 34.94           N  
ATOM   2065 HE21 GLN A 135     -17.440 -12.721 110.811  1.00 34.94           H  
ATOM   2066 HE22 GLN A 135     -17.771 -13.328 109.168  1.00 34.94           H  
ATOM   2067  OE1 GLN A 135     -18.035 -10.504 110.390  1.00 34.94           O  
ATOM   2068  N   ALA A 136     -21.432  -7.833 107.625  1.00 30.08           N  
ATOM   2069  H   ALA A 136     -20.562  -7.612 108.089  1.00 30.08           H  
ATOM   2070  CA  ALA A 136     -22.621  -7.108 108.069  1.00 30.08           C  
ATOM   2071  HA  ALA A 136     -23.448  -7.818 108.095  1.00 30.08           H  
ATOM   2072  C   ALA A 136     -23.060  -5.984 107.108  1.00 30.08           C  
ATOM   2073  CB  ALA A 136     -22.382  -6.635 109.508  1.00 30.08           C  
ATOM   2074  HB1 ALA A 136     -22.152  -7.491 110.143  1.00 30.08           H  
ATOM   2075  HB2 ALA A 136     -21.558  -5.922 109.533  1.00 30.08           H  
ATOM   2076  HB3 ALA A 136     -23.284  -6.154 109.886  1.00 30.08           H  
ATOM   2077  O   ALA A 136     -23.651  -4.985 107.524  1.00 30.08           O  
ATOM   2078  N   ALA A 137     -22.800  -6.149 105.815  1.00 30.07           N  
ATOM   2079  H   ALA A 137     -22.389  -7.030 105.542  1.00 30.07           H  
ATOM   2080  CA  ALA A 137     -23.334  -5.323 104.742  1.00 30.07           C  
ATOM   2081  HA  ALA A 137     -24.076  -4.625 105.129  1.00 30.07           H  
ATOM   2082  C   ALA A 137     -24.012  -6.254 103.717  1.00 30.07           C  
ATOM   2083  CB  ALA A 137     -22.199  -4.472 104.159  1.00 30.07           C  
ATOM   2084  HB1 ALA A 137     -21.770  -3.840 104.937  1.00 30.07           H  
ATOM   2085  HB2 ALA A 137     -22.586  -3.847 103.354  1.00 30.07           H  
ATOM   2086  HB3 ALA A 137     -21.432  -5.133 103.756  1.00 30.07           H  
ATOM   2087  O   ALA A 137     -23.444  -6.493 102.658  1.00 30.07           O  
ATOM   2088  N   ASP A 138     -25.165  -6.891 103.966  1.00 28.50           N  
ATOM   2089  H   ASP A 138     -25.318  -7.644 103.312  1.00 28.50           H  
ATOM   2090  CA  ASP A 138     -26.315  -6.680 104.884  1.00 28.50           C  
ATOM   2091  HA  ASP A 138     -27.110  -7.283 104.447  1.00 28.50           H  
ATOM   2092  C   ASP A 138     -26.936  -5.266 104.941  1.00 28.50           C  
ATOM   2093  CB  ASP A 138     -26.171  -7.254 106.312  1.00 28.50           C  
ATOM   2094  HB2 ASP A 138     -25.401  -6.707 106.856  1.00 28.50           H  
ATOM   2095  HB3 ASP A 138     -27.104  -7.044 106.835  1.00 28.50           H  
ATOM   2096  O   ASP A 138     -27.984  -5.019 104.355  1.00 28.50           O  
ATOM   2097  CG  ASP A 138     -25.928  -8.758 106.463  1.00 28.50           C  
ATOM   2098  OD1 ASP A 138     -26.307  -9.514 105.543  1.00 28.50           O  
ATOM   2099  OD2 ASP A 138     -25.452  -9.127 107.563  1.00 28.50           O  
ATOM   2100  N   ALA A 139     -26.360  -4.366 105.744  1.00 22.95           N  
ATOM   2101  H   ALA A 139     -25.481  -4.655 106.149  1.00 22.95           H  
ATOM   2102  CA  ALA A 139     -27.111  -3.430 106.582  1.00 22.95           C  
ATOM   2103  HA  ALA A 139     -27.761  -4.038 107.210  1.00 22.95           H  
ATOM   2104  C   ALA A 139     -28.055  -2.385 105.937  1.00 22.95           C  
ATOM   2105  CB  ALA A 139     -26.098  -2.755 107.519  1.00 22.95           C  
ATOM   2106  HB1 ALA A 139     -26.607  -2.023 108.147  1.00 22.95           H  
ATOM   2107  HB2 ALA A 139     -25.314  -2.265 106.942  1.00 22.95           H  
ATOM   2108  HB3 ALA A 139     -25.647  -3.505 108.169  1.00 22.95           H  
ATOM   2109  O   ALA A 139     -29.243  -2.366 106.247  1.00 22.95           O  
ATOM   2110  N   SER A 140     -27.518  -1.353 105.279  1.00 23.78           N  
ATOM   2111  H   SER A 140     -26.602  -1.501 104.880  1.00 23.78           H  
ATOM   2112  CA  SER A 140     -27.712   0.006 105.840  1.00 23.78           C  
ATOM   2113  HA  SER A 140     -28.195  -0.084 106.813  1.00 23.78           H  
ATOM   2114  C   SER A 140     -28.562   1.018 105.058  1.00 23.78           C  
ATOM   2115  CB  SER A 140     -26.327   0.623 106.076  1.00 23.78           C  
ATOM   2116  HB2 SER A 140     -25.785   0.028 106.811  1.00 23.78           H  
ATOM   2117  HB3 SER A 140     -26.425   1.636 106.464  1.00 23.78           H  
ATOM   2118  O   SER A 140     -28.640   2.168 105.486  1.00 23.78           O  
ATOM   2119  OG  SER A 140     -25.598   0.639 104.860  1.00 23.78           O  
ATOM   2120  HG  SER A 140     -24.786   1.134 104.991  1.00 23.78           H  
ATOM   2121  N   GLY A 141     -29.117   0.645 103.902  1.00 22.92           N  
ATOM   2122  H   GLY A 141     -29.077  -0.342 103.688  1.00 22.92           H  
ATOM   2123  CA  GLY A 141     -29.495   1.568 102.815  1.00 22.92           C  
ATOM   2124  HA2 GLY A 141     -30.071   1.011 102.076  1.00 22.92           H  
ATOM   2125  HA3 GLY A 141     -28.575   1.893 102.329  1.00 22.92           H  
ATOM   2126  C   GLY A 141     -30.312   2.827 103.176  1.00 22.92           C  
ATOM   2127  O   GLY A 141     -31.172   2.826 104.048  1.00 22.92           O  
ATOM   2128  N   THR A 142     -30.073   3.911 102.428  1.00 20.31           N  
ATOM   2129  H   THR A 142     -29.461   3.798 101.632  1.00 20.31           H  
ATOM   2130  CA  THR A 142     -30.470   5.305 102.731  1.00 20.31           C  
ATOM   2131  HA  THR A 142     -29.957   5.625 103.637  1.00 20.31           H  
ATOM   2132  C   THR A 142     -31.958   5.613 102.941  1.00 20.31           C  
ATOM   2133  CB  THR A 142     -30.044   6.222 101.565  1.00 20.31           C  
ATOM   2134  HB  THR A 142     -30.520   7.197 101.672  1.00 20.31           H  
ATOM   2135  O   THR A 142     -32.267   6.607 103.597  1.00 20.31           O  
ATOM   2136  CG2 THR A 142     -28.536   6.442 101.494  1.00 20.31           C  
ATOM   2137 HG21 THR A 142     -28.301   7.129 100.681  1.00 20.31           H  
ATOM   2138 HG22 THR A 142     -28.189   6.877 102.431  1.00 20.31           H  
ATOM   2139 HG23 THR A 142     -28.022   5.496 101.327  1.00 20.31           H  
ATOM   2140  OG1 THR A 142     -30.427   5.653 100.330  1.00 20.31           O  
ATOM   2141  HG1 THR A 142     -30.227   6.285  99.635  1.00 20.31           H  
ATOM   2142  N   GLY A 143     -32.872   4.879 102.301  1.00 17.08           N  
ATOM   2143  H   GLY A 143     -32.544   4.031 101.862  1.00 17.08           H  
ATOM   2144  CA  GLY A 143     -34.202   5.376 101.904  1.00 17.08           C  
ATOM   2145  HA2 GLY A 143     -34.600   4.714 101.135  1.00 17.08           H  
ATOM   2146  HA3 GLY A 143     -34.083   6.363 101.457  1.00 17.08           H  
ATOM   2147  C   GLY A 143     -35.265   5.493 103.007  1.00 17.08           C  
ATOM   2148  O   GLY A 143     -36.301   4.850 102.907  1.00 17.08           O  
ATOM   2149  N   ALA A 144     -35.032   6.303 104.042  1.00 20.08           N  
ATOM   2150  H   ALA A 144     -34.121   6.737 104.075  1.00 20.08           H  
ATOM   2151  CA  ALA A 144     -35.805   6.272 105.293  1.00 20.08           C  
ATOM   2152  HA  ALA A 144     -36.203   5.266 105.428  1.00 20.08           H  
ATOM   2153  C   ALA A 144     -37.009   7.237 105.427  1.00 20.08           C  
ATOM   2154  CB  ALA A 144     -34.799   6.536 106.423  1.00 20.08           C  
ATOM   2155  HB1 ALA A 144     -34.397   7.546 106.339  1.00 20.08           H  
ATOM   2156  HB2 ALA A 144     -33.983   5.816 106.369  1.00 20.08           H  
ATOM   2157  HB3 ALA A 144     -35.295   6.429 107.388  1.00 20.08           H  
ATOM   2158  O   ALA A 144     -37.699   7.182 106.441  1.00 20.08           O  
ATOM   2159  N   ASN A 145     -37.197   8.198 104.517  1.00 19.98           N  
ATOM   2160  H   ASN A 145     -36.684   8.134 103.649  1.00 19.98           H  
ATOM   2161  CA  ASN A 145     -37.880   9.465 104.852  1.00 19.98           C  
ATOM   2162  HA  ASN A 145     -37.712   9.626 105.916  1.00 19.98           H  
ATOM   2163  C   ASN A 145     -39.442   9.427 104.720  1.00 19.98           C  
ATOM   2164  CB  ASN A 145     -37.111  10.582 104.106  1.00 19.98           C  
ATOM   2165  HB2 ASN A 145     -36.068  10.287 103.989  1.00 19.98           H  
ATOM   2166  HB3 ASN A 145     -37.523  10.712 103.106  1.00 19.98           H  
ATOM   2167  O   ASN A 145     -39.999   8.355 104.501  1.00 19.98           O  
ATOM   2168  CG  ASN A 145     -37.070  11.904 104.859  1.00 19.98           C  
ATOM   2169  ND2 ASN A 145     -36.850  13.000 104.173  1.00 19.98           N  
ATOM   2170 HD21 ASN A 145     -36.816  13.855 104.711  1.00 19.98           H  
ATOM   2171 HD22 ASN A 145     -36.728  12.970 103.171  1.00 19.98           H  
ATOM   2172  OD1 ASN A 145     -37.198  11.982 106.065  1.00 19.98           O  
ATOM   2173  N   PRO A 146     -40.180  10.547 104.901  1.00 17.99           N  
ATOM   2174  CA  PRO A 146     -40.943  10.909 106.106  1.00 17.99           C  
ATOM   2175  HA  PRO A 146     -40.583  10.337 106.962  1.00 17.99           H  
ATOM   2176  C   PRO A 146     -42.483  10.719 106.009  1.00 17.99           C  
ATOM   2177  CB  PRO A 146     -40.581  12.386 106.295  1.00 17.99           C  
ATOM   2178  HB2 PRO A 146     -39.611  12.460 106.787  1.00 17.99           H  
ATOM   2179  HB3 PRO A 146     -41.323  12.937 106.872  1.00 17.99           H  
ATOM   2180  O   PRO A 146     -43.010  10.297 104.986  1.00 17.99           O  
ATOM   2181  CG  PRO A 146     -40.476  12.917 104.861  1.00 17.99           C  
ATOM   2182  HG2 PRO A 146     -41.417  13.382 104.567  1.00 17.99           H  
ATOM   2183  HG3 PRO A 146     -39.660  13.634 104.774  1.00 17.99           H  
ATOM   2184  CD  PRO A 146     -40.228  11.681 103.992  1.00 17.99           C  
ATOM   2185  HD2 PRO A 146     -39.316  11.801 103.408  1.00 17.99           H  
ATOM   2186  HD3 PRO A 146     -41.065  11.547 103.307  1.00 17.99           H  
ATOM   2187  N   SER A 147     -43.215  11.058 107.085  1.00 21.84           N  
ATOM   2188  H   SER A 147     -42.717  11.456 107.868  1.00 21.84           H  
ATOM   2189  CA  SER A 147     -44.509  10.439 107.456  1.00 21.84           C  
ATOM   2190  HA  SER A 147     -44.813   9.755 106.664  1.00 21.84           H  
ATOM   2191  C   SER A 147     -45.725  11.368 107.730  1.00 21.84           C  
ATOM   2192  CB  SER A 147     -44.226   9.611 108.720  1.00 21.84           C  
ATOM   2193  HB2 SER A 147     -43.393   8.934 108.531  1.00 21.84           H  
ATOM   2194  HB3 SER A 147     -45.099   9.016 108.988  1.00 21.84           H  
ATOM   2195  O   SER A 147     -46.577  10.986 108.528  1.00 21.84           O  
ATOM   2196  OG  SER A 147     -43.891  10.490 109.786  1.00 21.84           O  
ATOM   2197  HG  SER A 147     -44.721  10.863 110.091  1.00 21.84           H  
ATOM   2198  N   GLY A 148     -45.778  12.601 107.207  1.00 20.59           N  
ATOM   2199  H   GLY A 148     -45.110  12.836 106.487  1.00 20.59           H  
ATOM   2200  CA  GLY A 148     -46.738  13.651 107.645  1.00 20.59           C  
ATOM   2201  HA2 GLY A 148     -46.757  13.663 108.734  1.00 20.59           H  
ATOM   2202  HA3 GLY A 148     -46.368  14.623 107.319  1.00 20.59           H  
ATOM   2203  C   GLY A 148     -48.209  13.537 107.171  1.00 20.59           C  
ATOM   2204  O   GLY A 148     -48.504  12.782 106.251  1.00 20.59           O  
ATOM   2205  N   ASP A 149     -49.106  14.327 107.792  1.00 19.65           N  
ATOM   2206  H   ASP A 149     -48.746  14.930 108.518  1.00 19.65           H  
ATOM   2207  CA  ASP A 149     -50.554  14.035 107.942  1.00 19.65           C  
ATOM   2208  HA  ASP A 149     -50.663  12.961 108.095  1.00 19.65           H  
ATOM   2209  C   ASP A 149     -51.558  14.410 106.810  1.00 19.65           C  
ATOM   2210  CB  ASP A 149     -51.051  14.728 109.232  1.00 19.65           C  
ATOM   2211  HB2 ASP A 149     -52.121  14.547 109.335  1.00 19.65           H  
ATOM   2212  HB3 ASP A 149     -50.911  15.804 109.132  1.00 19.65           H  
ATOM   2213  O   ASP A 149     -52.405  13.594 106.465  1.00 19.65           O  
ATOM   2214  CG  ASP A 149     -50.368  14.248 110.515  1.00 19.65           C  
ATOM   2215  OD1 ASP A 149     -50.634  13.099 110.931  1.00 19.65           O  
ATOM   2216  OD2 ASP A 149     -49.561  15.033 111.067  1.00 19.65           O  
ATOM   2217  N   ASP A 150     -51.578  15.659 106.320  1.00 19.41           N  
ATOM   2218  H   ASP A 150     -50.714  16.162 106.466  1.00 19.41           H  
ATOM   2219  CA  ASP A 150     -52.774  16.514 106.564  1.00 19.41           C  
ATOM   2220  HA  ASP A 150     -53.226  16.133 107.480  1.00 19.41           H  
ATOM   2221  C   ASP A 150     -53.980  16.529 105.552  1.00 19.41           C  
ATOM   2222  CB  ASP A 150     -52.223  17.909 106.943  1.00 19.41           C  
ATOM   2223  HB2 ASP A 150     -51.881  18.409 106.037  1.00 19.41           H  
ATOM   2224  HB3 ASP A 150     -51.339  17.769 107.566  1.00 19.41           H  
ATOM   2225  O   ASP A 150     -55.017  15.935 105.834  1.00 19.41           O  
ATOM   2226  CG  ASP A 150     -53.161  18.831 107.740  1.00 19.41           C  
ATOM   2227  OD1 ASP A 150     -54.164  18.342 108.299  1.00 19.41           O  
ATOM   2228  OD2 ASP A 150     -52.826  20.036 107.811  1.00 19.41           O  
ATOM   2229  N   LEU A 151     -53.930  17.267 104.420  1.00 18.09           N  
ATOM   2230  H   LEU A 151     -53.006  17.597 104.180  1.00 18.09           H  
ATOM   2231  CA  LEU A 151     -55.052  18.178 104.029  1.00 18.09           C  
ATOM   2232  HA  LEU A 151     -55.580  18.409 104.954  1.00 18.09           H  
ATOM   2233  C   LEU A 151     -56.207  17.791 103.046  1.00 18.09           C  
ATOM   2234  CB  LEU A 151     -54.431  19.495 103.507  1.00 18.09           C  
ATOM   2235  HB2 LEU A 151     -55.171  20.040 102.922  1.00 18.09           H  
ATOM   2236  HB3 LEU A 151     -53.609  19.246 102.835  1.00 18.09           H  
ATOM   2237  O   LEU A 151     -57.361  18.041 103.375  1.00 18.09           O  
ATOM   2238  CG  LEU A 151     -53.928  20.445 104.601  1.00 18.09           C  
ATOM   2239  HG  LEU A 151     -53.341  19.872 105.319  1.00 18.09           H  
ATOM   2240  CD1 LEU A 151     -53.008  21.506 103.997  1.00 18.09           C  
ATOM   2241 HD11 LEU A 151     -53.553  22.101 103.265  1.00 18.09           H  
ATOM   2242 HD12 LEU A 151     -52.641  22.151 104.795  1.00 18.09           H  
ATOM   2243 HD13 LEU A 151     -52.154  21.022 103.522  1.00 18.09           H  
ATOM   2244  CD2 LEU A 151     -55.078  21.154 105.320  1.00 18.09           C  
ATOM   2245 HD21 LEU A 151     -55.665  21.745 104.618  1.00 18.09           H  
ATOM   2246 HD22 LEU A 151     -55.720  20.418 105.805  1.00 18.09           H  
ATOM   2247 HD23 LEU A 151     -54.669  21.795 106.101  1.00 18.09           H  
ATOM   2248  N   GLY A 152     -55.914  17.466 101.774  1.00 22.68           N  
ATOM   2249  H   GLY A 152     -54.990  17.082 101.638  1.00 22.68           H  
ATOM   2250  CA  GLY A 152     -56.498  18.171 100.588  1.00 22.68           C  
ATOM   2251  HA2 GLY A 152     -55.885  17.913  99.724  1.00 22.68           H  
ATOM   2252  HA3 GLY A 152     -56.356  19.238 100.757  1.00 22.68           H  
ATOM   2253  C   GLY A 152     -57.980  18.005 100.129  1.00 22.68           C  
ATOM   2254  O   GLY A 152     -58.703  17.124 100.573  1.00 22.68           O  
ATOM   2255  N   GLU A 153     -58.400  18.884  99.189  1.00 25.28           N  
ATOM   2256  H   GLU A 153     -57.700  19.520  98.834  1.00 25.28           H  
ATOM   2257  CA  GLU A 153     -59.803  19.243  98.828  1.00 25.28           C  
ATOM   2258  HA  GLU A 153     -60.419  19.024  99.700  1.00 25.28           H  
ATOM   2259  C   GLU A 153     -60.493  18.472  97.641  1.00 25.28           C  
ATOM   2260  CB  GLU A 153     -59.885  20.773  98.599  1.00 25.28           C  
ATOM   2261  HB2 GLU A 153     -60.932  21.040  98.455  1.00 25.28           H  
ATOM   2262  HB3 GLU A 153     -59.342  21.001  97.682  1.00 25.28           H  
ATOM   2263  O   GLU A 153     -60.393  17.257  97.542  1.00 25.28           O  
ATOM   2264  CG  GLU A 153     -59.364  21.689  99.718  1.00 25.28           C  
ATOM   2265  HG2 GLU A 153     -58.291  21.542  99.835  1.00 25.28           H  
ATOM   2266  HG3 GLU A 153     -59.855  21.409 100.651  1.00 25.28           H  
ATOM   2267  CD  GLU A 153     -59.646  23.172  99.400  1.00 25.28           C  
ATOM   2268  OE1 GLU A 153     -59.868  23.945 100.359  1.00 25.28           O  
ATOM   2269  OE2 GLU A 153     -59.646  23.526  98.198  1.00 25.28           O  
ATOM   2270  N   ALA A 154     -61.286  19.162  96.787  1.00 25.66           N  
ATOM   2271  H   ALA A 154     -61.055  20.143  96.725  1.00 25.66           H  
ATOM   2272  CA  ALA A 154     -62.741  18.923  96.646  1.00 25.66           C  
ATOM   2273  HA  ALA A 154     -63.052  18.462  97.583  1.00 25.66           H  
ATOM   2274  C   ALA A 154     -63.288  17.939  95.563  1.00 25.66           C  
ATOM   2275  CB  ALA A 154     -63.441  20.292  96.609  1.00 25.66           C  
ATOM   2276  HB1 ALA A 154     -63.176  20.870  97.495  1.00 25.66           H  
ATOM   2277  HB2 ALA A 154     -63.139  20.848  95.722  1.00 25.66           H  
ATOM   2278  HB3 ALA A 154     -64.522  20.153  96.597  1.00 25.66           H  
ATOM   2279  O   ALA A 154     -63.474  16.766  95.873  1.00 25.66           O  
ATOM   2280  N   GLY A 155     -63.713  18.393  94.363  1.00 27.49           N  
ATOM   2281  H   GLY A 155     -63.613  19.375  94.148  1.00 27.49           H  
ATOM   2282  CA  GLY A 155     -64.416  17.519  93.388  1.00 27.49           C  
ATOM   2283  HA2 GLY A 155     -65.119  16.887  93.931  1.00 27.49           H  
ATOM   2284  HA3 GLY A 155     -63.678  16.852  92.943  1.00 27.49           H  
ATOM   2285  C   GLY A 155     -65.212  18.183  92.245  1.00 27.49           C  
ATOM   2286  O   GLY A 155     -66.283  18.732  92.488  1.00 27.49           O  
ATOM   2287  N   VAL A 156     -64.707  18.107  91.002  1.00 22.06           N  
ATOM   2288  H   VAL A 156     -63.906  17.511  90.845  1.00 22.06           H  
ATOM   2289  CA  VAL A 156     -65.116  18.932  89.833  1.00 22.06           C  
ATOM   2290  HA  VAL A 156     -66.122  19.318  89.997  1.00 22.06           H  
ATOM   2291  C   VAL A 156     -65.149  18.121  88.498  1.00 22.06           C  
ATOM   2292  CB  VAL A 156     -64.144  20.146  89.756  1.00 22.06           C  
ATOM   2293  HB  VAL A 156     -63.128  19.766  89.647  1.00 22.06           H  
ATOM   2294  O   VAL A 156     -64.505  17.078  88.422  1.00 22.06           O  
ATOM   2295  CG1 VAL A 156     -64.403  21.113  88.605  1.00 22.06           C  
ATOM   2296 HG11 VAL A 156     -64.183  20.618  87.660  1.00 22.06           H  
ATOM   2297 HG12 VAL A 156     -65.438  21.454  88.625  1.00 22.06           H  
ATOM   2298 HG13 VAL A 156     -63.743  21.978  88.668  1.00 22.06           H  
ATOM   2299  CG2 VAL A 156     -64.186  21.015  91.029  1.00 22.06           C  
ATOM   2300 HG21 VAL A 156     -63.823  20.454  91.890  1.00 22.06           H  
ATOM   2301 HG22 VAL A 156     -63.541  21.887  90.913  1.00 22.06           H  
ATOM   2302 HG23 VAL A 156     -65.208  21.346  91.213  1.00 22.06           H  
ATOM   2303  N   ASP A 157     -65.935  18.600  87.513  1.00 23.89           N  
ATOM   2304  H   ASP A 157     -66.538  19.352  87.815  1.00 23.89           H  
ATOM   2305  CA  ASP A 157     -65.987  18.525  86.012  1.00 23.89           C  
ATOM   2306  HA  ASP A 157     -66.980  18.166  85.743  1.00 23.89           H  
ATOM   2307  C   ASP A 157     -64.949  17.676  85.197  1.00 23.89           C  
ATOM   2308  CB  ASP A 157     -65.885  19.998  85.524  1.00 23.89           C  
ATOM   2309  HB2 ASP A 157     -64.839  20.301  85.579  1.00 23.89           H  
ATOM   2310  HB3 ASP A 157     -66.160  20.062  84.471  1.00 23.89           H  
ATOM   2311  O   ASP A 157     -63.808  17.521  85.617  1.00 23.89           O  
ATOM   2312  CG  ASP A 157     -66.738  21.042  86.278  1.00 23.89           C  
ATOM   2313  OD1 ASP A 157     -67.666  20.647  87.025  1.00 23.89           O  
ATOM   2314  OD2 ASP A 157     -66.397  22.242  86.180  1.00 23.89           O  
ATOM   2315  N   GLU A 158     -65.153  17.166  83.956  1.00 26.03           N  
ATOM   2316  H   GLU A 158     -64.295  16.749  83.626  1.00 26.03           H  
ATOM   2317  CA  GLU A 158     -66.335  17.009  83.044  1.00 26.03           C  
ATOM   2318  HA  GLU A 158     -67.174  16.612  83.616  1.00 26.03           H  
ATOM   2319  C   GLU A 158     -66.127  16.052  81.815  1.00 26.03           C  
ATOM   2320  CB  GLU A 158     -66.745  18.362  82.398  1.00 26.03           C  
ATOM   2321  HB2 GLU A 158     -66.732  18.265  81.313  1.00 26.03           H  
ATOM   2322  HB3 GLU A 158     -66.009  19.135  82.616  1.00 26.03           H  
ATOM   2323  O   GLU A 158     -67.099  15.676  81.166  1.00 26.03           O  
ATOM   2324  CG  GLU A 158     -68.167  18.806  82.798  1.00 26.03           C  
ATOM   2325  HG2 GLU A 158     -68.155  19.194  83.817  1.00 26.03           H  
ATOM   2326  HG3 GLU A 158     -68.810  17.927  82.796  1.00 26.03           H  
ATOM   2327  CD  GLU A 158     -68.778  19.855  81.846  1.00 26.03           C  
ATOM   2328  OE1 GLU A 158     -70.030  19.904  81.776  1.00 26.03           O  
ATOM   2329  OE2 GLU A 158     -68.012  20.583  81.172  1.00 26.03           O  
ATOM   2330  N   LEU A 159     -64.882  15.736  81.421  1.00 22.00           N  
ATOM   2331  H   LEU A 159     -64.152  15.947  82.087  1.00 22.00           H  
ATOM   2332  CA  LEU A 159     -64.412  15.629  80.010  1.00 22.00           C  
ATOM   2333  HA  LEU A 159     -64.774  16.527  79.508  1.00 22.00           H  
ATOM   2334  C   LEU A 159     -64.893  14.460  79.087  1.00 22.00           C  
ATOM   2335  CB  LEU A 159     -62.872  15.715  80.063  1.00 22.00           C  
ATOM   2336  HB2 LEU A 159     -62.517  15.089  80.881  1.00 22.00           H  
ATOM   2337  HB3 LEU A 159     -62.438  15.310  79.149  1.00 22.00           H  
ATOM   2338  O   LEU A 159     -65.325  13.403  79.536  1.00 22.00           O  
ATOM   2339  CG  LEU A 159     -62.376  17.165  80.252  1.00 22.00           C  
ATOM   2340  HG  LEU A 159     -63.109  17.738  80.821  1.00 22.00           H  
ATOM   2341  CD1 LEU A 159     -61.058  17.205  81.022  1.00 22.00           C  
ATOM   2342 HD11 LEU A 159     -60.729  18.238  81.132  1.00 22.00           H  
ATOM   2343 HD12 LEU A 159     -60.295  16.638  80.489  1.00 22.00           H  
ATOM   2344 HD13 LEU A 159     -61.200  16.780  82.016  1.00 22.00           H  
ATOM   2345  CD2 LEU A 159     -62.166  17.835  78.893  1.00 22.00           C  
ATOM   2346 HD21 LEU A 159     -61.843  18.865  79.041  1.00 22.00           H  
ATOM   2347 HD22 LEU A 159     -63.102  17.846  78.335  1.00 22.00           H  
ATOM   2348 HD23 LEU A 159     -61.405  17.304  78.320  1.00 22.00           H  
ATOM   2349  N   LEU A 160     -64.752  14.665  77.755  1.00 27.52           N  
ATOM   2350  H   LEU A 160     -64.261  15.512  77.506  1.00 27.52           H  
ATOM   2351  CA  LEU A 160     -65.557  14.063  76.655  1.00 27.52           C  
ATOM   2352  HA  LEU A 160     -66.380  13.500  77.096  1.00 27.52           H  
ATOM   2353  C   LEU A 160     -64.875  13.097  75.634  1.00 27.52           C  
ATOM   2354  CB  LEU A 160     -66.128  15.258  75.842  1.00 27.52           C  
ATOM   2355  HB2 LEU A 160     -66.279  14.965  74.803  1.00 27.52           H  
ATOM   2356  HB3 LEU A 160     -65.380  16.051  75.820  1.00 27.52           H  
ATOM   2357  O   LEU A 160     -65.562  12.535  74.781  1.00 27.52           O  
ATOM   2358  CG  LEU A 160     -67.460  15.836  76.346  1.00 27.52           C  
ATOM   2359  HG  LEU A 160     -67.428  15.945  77.430  1.00 27.52           H  
ATOM   2360  CD1 LEU A 160     -67.700  17.211  75.717  1.00 27.52           C  
ATOM   2361 HD11 LEU A 160     -67.729  17.132  74.630  1.00 27.52           H  
ATOM   2362 HD12 LEU A 160     -66.901  17.892  76.010  1.00 27.52           H  
ATOM   2363 HD13 LEU A 160     -68.644  17.618  76.080  1.00 27.52           H  
ATOM   2364  CD2 LEU A 160     -68.634  14.936  75.949  1.00 27.52           C  
ATOM   2365 HD21 LEU A 160     -68.506  13.948  76.393  1.00 27.52           H  
ATOM   2366 HD22 LEU A 160     -68.687  14.838  74.865  1.00 27.52           H  
ATOM   2367 HD23 LEU A 160     -69.563  15.366  76.324  1.00 27.52           H  
ATOM   2368  N   GLU A 161     -63.548  12.964  75.603  1.00 28.48           N  
ATOM   2369  H   GLU A 161     -63.034  13.345  76.385  1.00 28.48           H  
ATOM   2370  CA  GLU A 161     -62.766  12.770  74.352  1.00 28.48           C  
ATOM   2371  HA  GLU A 161     -63.263  13.355  73.578  1.00 28.48           H  
ATOM   2372  C   GLU A 161     -62.659  11.322  73.770  1.00 28.48           C  
ATOM   2373  CB  GLU A 161     -61.400  13.443  74.594  1.00 28.48           C  
ATOM   2374  HB2 GLU A 161     -60.779  12.785  75.201  1.00 28.48           H  
ATOM   2375  HB3 GLU A 161     -61.567  14.356  75.165  1.00 28.48           H  
ATOM   2376  O   GLU A 161     -61.577  10.752  73.660  1.00 28.48           O  
ATOM   2377  CG  GLU A 161     -60.652  13.849  73.317  1.00 28.48           C  
ATOM   2378  HG2 GLU A 161     -61.323  14.442  72.695  1.00 28.48           H  
ATOM   2379  HG3 GLU A 161     -60.369  12.959  72.754  1.00 28.48           H  
ATOM   2380  CD  GLU A 161     -59.395  14.665  73.663  1.00 28.48           C  
ATOM   2381  OE1 GLU A 161     -59.232  15.753  73.066  1.00 28.48           O  
ATOM   2382  OE2 GLU A 161     -58.625  14.210  74.538  1.00 28.48           O  
ATOM   2383  N   ALA A 162     -63.769  10.690  73.364  1.00 27.75           N  
ATOM   2384  H   ALA A 162     -64.642  11.171  73.525  1.00 27.75           H  
ATOM   2385  CA  ALA A 162     -63.827   9.239  73.058  1.00 27.75           C  
ATOM   2386  HA  ALA A 162     -62.993   8.764  73.575  1.00 27.75           H  
ATOM   2387  C   ALA A 162     -63.689   8.788  71.568  1.00 27.75           C  
ATOM   2388  CB  ALA A 162     -65.107   8.697  73.714  1.00 27.75           C  
ATOM   2389  HB1 ALA A 162     -65.125   7.609  73.650  1.00 27.75           H  
ATOM   2390  HB2 ALA A 162     -65.983   9.100  73.205  1.00 27.75           H  
ATOM   2391  HB3 ALA A 162     -65.136   8.985  74.765  1.00 27.75           H  
ATOM   2392  O   ALA A 162     -64.184   7.719  71.212  1.00 27.75           O  
ATOM   2393  N   LEU A 163     -63.098   9.586  70.666  1.00 22.93           N  
ATOM   2394  H   LEU A 163     -62.613  10.392  71.033  1.00 22.93           H  
ATOM   2395  CA  LEU A 163     -63.547   9.645  69.252  1.00 22.93           C  
ATOM   2396  HA  LEU A 163     -64.577   9.287  69.232  1.00 22.93           H  
ATOM   2397  C   LEU A 163     -62.861   8.792  68.146  1.00 22.93           C  
ATOM   2398  CB  LEU A 163     -63.567  11.137  68.846  1.00 22.93           C  
ATOM   2399  HB2 LEU A 163     -62.861  11.691  69.465  1.00 22.93           H  
ATOM   2400  HB3 LEU A 163     -63.229  11.252  67.816  1.00 22.93           H  
ATOM   2401  O   LEU A 163     -63.463   8.651  67.086  1.00 22.93           O  
ATOM   2402  CG  LEU A 163     -64.968  11.764  68.973  1.00 22.93           C  
ATOM   2403  HG  LEU A 163     -65.467  11.363  69.855  1.00 22.93           H  
ATOM   2404  CD1 LEU A 163     -64.872  13.279  69.136  1.00 22.93           C  
ATOM   2405 HD11 LEU A 163     -64.364  13.715  68.276  1.00 22.93           H  
ATOM   2406 HD12 LEU A 163     -64.310  13.517  70.040  1.00 22.93           H  
ATOM   2407 HD13 LEU A 163     -65.871  13.706  69.223  1.00 22.93           H  
ATOM   2408  CD2 LEU A 163     -65.815  11.468  67.734  1.00 22.93           C  
ATOM   2409 HD21 LEU A 163     -66.816  11.882  67.862  1.00 22.93           H  
ATOM   2410 HD22 LEU A 163     -65.894  10.390  67.588  1.00 22.93           H  
ATOM   2411 HD23 LEU A 163     -65.352  11.905  66.849  1.00 22.93           H  
ATOM   2412  N   GLY A 164     -61.629   8.287  68.303  1.00 21.09           N  
ATOM   2413  H   GLY A 164     -61.197   8.376  69.212  1.00 21.09           H  
ATOM   2414  CA  GLY A 164     -60.816   7.780  67.163  1.00 21.09           C  
ATOM   2415  HA2 GLY A 164     -59.785   7.643  67.492  1.00 21.09           H  
ATOM   2416  HA3 GLY A 164     -60.816   8.548  66.389  1.00 21.09           H  
ATOM   2417  C   GLY A 164     -61.286   6.458  66.508  1.00 21.09           C  
ATOM   2418  O   GLY A 164     -61.952   5.653  67.151  1.00 21.09           O  
ATOM   2419  N   ARG A 165     -60.928   6.124  65.253  1.00 23.43           N  
ATOM   2420  H   ARG A 165     -61.459   5.346  64.889  1.00 23.43           H  
ATOM   2421  CA  ARG A 165     -59.945   6.713  64.305  1.00 23.43           C  
ATOM   2422  HA  ARG A 165     -59.616   7.682  64.681  1.00 23.43           H  
ATOM   2423  C   ARG A 165     -60.585   7.002  62.919  1.00 23.43           C  
ATOM   2424  CB  ARG A 165     -58.725   5.761  64.192  1.00 23.43           C  
ATOM   2425  HB2 ARG A 165     -58.768   5.234  63.238  1.00 23.43           H  
ATOM   2426  HB3 ARG A 165     -58.764   5.008  64.979  1.00 23.43           H  
ATOM   2427  O   ARG A 165     -61.773   6.769  62.736  1.00 23.43           O  
ATOM   2428  CG  ARG A 165     -57.382   6.503  64.311  1.00 23.43           C  
ATOM   2429  HG2 ARG A 165     -57.407   7.373  63.656  1.00 23.43           H  
ATOM   2430  HG3 ARG A 165     -57.245   6.854  65.334  1.00 23.43           H  
ATOM   2431  CD  ARG A 165     -56.179   5.644  63.888  1.00 23.43           C  
ATOM   2432  HD2 ARG A 165     -56.380   5.244  62.894  1.00 23.43           H  
ATOM   2433  HD3 ARG A 165     -55.310   6.298  63.813  1.00 23.43           H  
ATOM   2434  NE  ARG A 165     -55.869   4.542  64.828  1.00 23.43           N  
ATOM   2435  HE  ARG A 165     -56.357   4.545  65.712  1.00 23.43           H  
ATOM   2436  NH1 ARG A 165     -54.353   3.481  63.467  1.00 23.43           N  
ATOM   2437 HH11 ARG A 165     -54.612   4.106  62.717  1.00 23.43           H  
ATOM   2438 HH12 ARG A 165     -53.726   2.718  63.260  1.00 23.43           H  
ATOM   2439  NH2 ARG A 165     -54.735   2.682  65.515  1.00 23.43           N  
ATOM   2440 HH21 ARG A 165     -54.071   1.948  65.312  1.00 23.43           H  
ATOM   2441 HH22 ARG A 165     -55.219   2.717  66.401  1.00 23.43           H  
ATOM   2442  CZ  ARG A 165     -54.991   3.578  64.601  1.00 23.43           C  
ATOM   2443  N   GLU A 166     -59.802   7.557  61.991  1.00 23.78           N  
ATOM   2444  H   GLU A 166     -58.811   7.613  62.174  1.00 23.78           H  
ATOM   2445  CA  GLU A 166     -60.254   8.284  60.785  1.00 23.78           C  
ATOM   2446  HA  GLU A 166     -61.240   8.695  61.001  1.00 23.78           H  
ATOM   2447  C   GLU A 166     -60.421   7.419  59.505  1.00 23.78           C  
ATOM   2448  CB  GLU A 166     -59.281   9.470  60.604  1.00 23.78           C  
ATOM   2449  HB2 GLU A 166     -58.865   9.708  61.583  1.00 23.78           H  
ATOM   2450  HB3 GLU A 166     -58.456   9.175  59.956  1.00 23.78           H  
ATOM   2451  O   GLU A 166     -60.247   6.203  59.539  1.00 23.78           O  
ATOM   2452  CG  GLU A 166     -59.936  10.757  60.071  1.00 23.78           C  
ATOM   2453  HG2 GLU A 166     -60.881  10.901  60.594  1.00 23.78           H  
ATOM   2454  HG3 GLU A 166     -60.157  10.634  59.011  1.00 23.78           H  
ATOM   2455  CD  GLU A 166     -59.064  12.012  60.282  1.00 23.78           C  
ATOM   2456  OE1 GLU A 166     -59.603  13.116  60.047  1.00 23.78           O  
ATOM   2457  OE2 GLU A 166     -57.900  11.872  60.725  1.00 23.78           O  
ATOM   2458  N   LEU A 167     -60.824   8.044  58.388  1.00 20.73           N  
ATOM   2459  H   LEU A 167     -60.843   9.054  58.400  1.00 20.73           H  
ATOM   2460  CA  LEU A 167     -61.159   7.398  57.107  1.00 20.73           C  
ATOM   2461  HA  LEU A 167     -61.694   6.469  57.303  1.00 20.73           H  
ATOM   2462  C   LEU A 167     -59.892   7.031  56.304  1.00 20.73           C  
ATOM   2463  CB  LEU A 167     -62.083   8.345  56.305  1.00 20.73           C  
ATOM   2464  HB2 LEU A 167     -61.596   9.319  56.250  1.00 20.73           H  
ATOM   2465  HB3 LEU A 167     -62.169   7.973  55.284  1.00 20.73           H  
ATOM   2466  O   LEU A 167     -59.354   7.864  55.579  1.00 20.73           O  
ATOM   2467  CG  LEU A 167     -63.499   8.520  56.888  1.00 20.73           C  
ATOM   2468  HG  LEU A 167     -63.441   8.639  57.970  1.00 20.73           H  
ATOM   2469  CD1 LEU A 167     -64.168   9.771  56.314  1.00 20.73           C  
ATOM   2470 HD11 LEU A 167     -65.164   9.890  56.740  1.00 20.73           H  
ATOM   2471 HD12 LEU A 167     -63.569  10.648  56.564  1.00 20.73           H  
ATOM   2472 HD13 LEU A 167     -64.237   9.687  55.230  1.00 20.73           H  
ATOM   2473  CD2 LEU A 167     -64.399   7.323  56.568  1.00 20.73           C  
ATOM   2474 HD21 LEU A 167     -65.391   7.481  56.991  1.00 20.73           H  
ATOM   2475 HD22 LEU A 167     -63.971   6.419  57.001  1.00 20.73           H  
ATOM   2476 HD23 LEU A 167     -64.475   7.195  55.488  1.00 20.73           H  
ATOM   2477  N   ASP A 168     -59.421   5.792  56.463  1.00 21.27           N  
ATOM   2478  H   ASP A 168     -59.877   5.202  57.144  1.00 21.27           H  
ATOM   2479  CA  ASP A 168     -58.184   5.280  55.850  1.00 21.27           C  
ATOM   2480  HA  ASP A 168     -57.435   6.069  55.918  1.00 21.27           H  
ATOM   2481  C   ASP A 168     -58.299   4.929  54.344  1.00 21.27           C  
ATOM   2482  CB  ASP A 168     -57.665   4.069  56.661  1.00 21.27           C  
ATOM   2483  HB2 ASP A 168     -57.014   3.471  56.022  1.00 21.27           H  
ATOM   2484  HB3 ASP A 168     -58.506   3.436  56.941  1.00 21.27           H  
ATOM   2485  O   ASP A 168     -59.377   4.634  53.834  1.00 21.27           O  
ATOM   2486  CG  ASP A 168     -56.842   4.431  57.910  1.00 21.27           C  
ATOM   2487  OD1 ASP A 168     -56.037   5.385  57.834  1.00 21.27           O  
ATOM   2488  OD2 ASP A 168     -56.938   3.690  58.920  1.00 21.27           O  
ATOM   2489  N   GLY A 169     -57.129   4.929  53.688  1.00 19.27           N  
ATOM   2490  H   GLY A 169     -56.334   5.168  54.263  1.00 19.27           H  
ATOM   2491  CA  GLY A 169     -56.819   4.757  52.254  1.00 19.27           C  
ATOM   2492  HA2 GLY A 169     -56.407   5.696  51.884  1.00 19.27           H  
ATOM   2493  HA3 GLY A 169     -56.019   4.021  52.175  1.00 19.27           H  
ATOM   2494  C   GLY A 169     -57.899   4.309  51.256  1.00 19.27           C  
ATOM   2495  O   GLY A 169     -58.118   3.107  51.085  1.00 19.27           O  
ATOM   2496  N   ASP A 170     -58.407   5.294  50.502  1.00 20.67           N  
ATOM   2497  H   ASP A 170     -58.178   6.235  50.789  1.00 20.67           H  
ATOM   2498  CA  ASP A 170     -58.722   5.179  49.062  1.00 20.67           C  
ATOM   2499  HA  ASP A 170     -59.345   4.302  48.882  1.00 20.67           H  
ATOM   2500  C   ASP A 170     -57.431   4.998  48.223  1.00 20.67           C  
ATOM   2501  CB  ASP A 170     -59.481   6.449  48.580  1.00 20.67           C  
ATOM   2502  HB2 ASP A 170     -59.043   7.322  49.063  1.00 20.67           H  
ATOM   2503  HB3 ASP A 170     -59.295   6.561  47.512  1.00 20.67           H  
ATOM   2504  O   ASP A 170     -56.413   5.655  48.560  1.00 20.67           O  
ATOM   2505  CG  ASP A 170     -61.018   6.486  48.750  1.00 20.67           C  
ATOM   2506  OD1 ASP A 170     -61.693   5.443  48.565  1.00 20.67           O  
ATOM   2507  OD2 ASP A 170     -61.550   7.607  48.954  1.00 20.67           O  
ATOM   2508  OXT ASP A 170     -57.468   4.213  47.247  1.00 20.67           O  
TER    2509      ASP A 170                                                       
ATOM   2509  N   MET B   1     -44.089  19.011 -30.263  1.00 76.37           N  
ATOM   2510  H   MET B   1     -44.637  18.286 -29.824  1.00 76.37           H  
ATOM   2511  H2  MET B   1     -43.796  19.691 -29.576  1.00 76.37           H  
ATOM   2512  H3  MET B   1     -44.650  19.465 -30.970  1.00 76.37           H  
ATOM   2513  CA  MET B   1     -42.910  18.400 -30.895  1.00 76.37           C  
ATOM   2514  HA  MET B   1     -42.377  19.175 -31.445  1.00 76.37           H  
ATOM   2515  C   MET B   1     -43.346  17.318 -31.865  1.00 76.37           C  
ATOM   2516  CB  MET B   1     -41.961  17.783 -29.865  1.00 76.37           C  
ATOM   2517  HB2 MET B   1     -41.242  17.143 -30.376  1.00 76.37           H  
ATOM   2518  HB3 MET B   1     -42.537  17.161 -29.179  1.00 76.37           H  
ATOM   2519  O   MET B   1     -44.295  16.599 -31.557  1.00 76.37           O  
ATOM   2520  CG  MET B   1     -41.174  18.818 -29.065  1.00 76.37           C  
ATOM   2521  HG2 MET B   1     -40.511  19.370 -29.731  1.00 76.37           H  
ATOM   2522  HG3 MET B   1     -41.862  19.514 -28.586  1.00 76.37           H  
ATOM   2523  SD  MET B   1     -40.196  18.002 -27.786  1.00 76.37           S  
ATOM   2524  CE  MET B   1     -39.556  19.431 -26.871  1.00 76.37           C  
ATOM   2525  HE1 MET B   1     -38.935  20.042 -27.526  1.00 76.37           H  
ATOM   2526  HE2 MET B   1     -38.938  19.079 -26.045  1.00 76.37           H  
ATOM   2527  HE3 MET B   1     -40.378  20.026 -26.475  1.00 76.37           H  
ATOM   2528  N   THR B   2     -42.658  17.187 -32.994  1.00 82.80           N  
ATOM   2529  H   THR B   2     -41.903  17.840 -33.147  1.00 82.80           H  
ATOM   2530  CA  THR B   2     -42.686  15.987 -33.842  1.00 82.80           C  
ATOM   2531  HA  THR B   2     -43.722  15.751 -34.087  1.00 82.80           H  
ATOM   2532  C   THR B   2     -42.095  14.786 -33.095  1.00 82.80           C  
ATOM   2533  CB  THR B   2     -41.920  16.202 -35.161  1.00 82.80           C  
ATOM   2534  HB  THR B   2     -42.042  15.312 -35.778  1.00 82.80           H  
ATOM   2535  O   THR B   2     -41.523  14.926 -32.010  1.00 82.80           O  
ATOM   2536  CG2 THR B   2     -42.415  17.406 -35.959  1.00 82.80           C  
ATOM   2537 HG21 THR B   2     -43.484  17.308 -36.148  1.00 82.80           H  
ATOM   2538 HG22 THR B   2     -41.891  17.447 -36.914  1.00 82.80           H  
ATOM   2539 HG23 THR B   2     -42.229  18.332 -35.416  1.00 82.80           H  
ATOM   2540  OG1 THR B   2     -40.548  16.383 -34.919  1.00 82.80           O  
ATOM   2541  HG1 THR B   2     -40.357  17.317 -35.031  1.00 82.80           H  
ATOM   2542  N   ASP B   3     -42.229  13.584 -33.657  1.00 75.78           N  
ATOM   2543  H   ASP B   3     -42.704  13.479 -34.542  1.00 75.78           H  
ATOM   2544  CA  ASP B   3     -41.599  12.408 -33.056  1.00 75.78           C  
ATOM   2545  HA  ASP B   3     -41.878  12.397 -32.002  1.00 75.78           H  
ATOM   2546  C   ASP B   3     -40.065  12.509 -33.092  1.00 75.78           C  
ATOM   2547  CB  ASP B   3     -42.158  11.129 -33.685  1.00 75.78           C  
ATOM   2548  HB2 ASP B   3     -43.215  11.269 -33.912  1.00 75.78           H  
ATOM   2549  HB3 ASP B   3     -41.634  10.912 -34.616  1.00 75.78           H  
ATOM   2550  O   ASP B   3     -39.418  12.349 -32.057  1.00 75.78           O  
ATOM   2551  CG  ASP B   3     -42.040   9.962 -32.706  1.00 75.78           C  
ATOM   2552  OD1 ASP B   3     -42.593  10.114 -31.586  1.00 75.78           O  
ATOM   2553  OD2 ASP B   3     -41.417   8.954 -33.090  1.00 75.78           O  
ATOM   2554  N   SER B   4     -39.504  12.937 -34.232  1.00 77.67           N  
ATOM   2555  H   SER B   4     -40.078  13.018 -35.059  1.00 77.67           H  
ATOM   2556  CA  SER B   4     -38.073  13.226 -34.393  1.00 77.67           C  
ATOM   2557  HA  SER B   4     -37.515  12.302 -34.247  1.00 77.67           H  
ATOM   2558  C   SER B   4     -37.544  14.251 -33.382  1.00 77.67           C  
ATOM   2559  CB  SER B   4     -37.780  13.743 -35.808  1.00 77.67           C  
ATOM   2560  HB2 SER B   4     -38.309  14.682 -35.972  1.00 77.67           H  
ATOM   2561  HB3 SER B   4     -36.710  13.925 -35.904  1.00 77.67           H  
ATOM   2562  O   SER B   4     -36.459  14.052 -32.850  1.00 77.67           O  
ATOM   2563  OG  SER B   4     -38.176  12.806 -36.794  1.00 77.67           O  
ATOM   2564  HG  SER B   4     -37.429  12.663 -37.379  1.00 77.67           H  
ATOM   2565  N   GLU B   5     -38.291  15.317 -33.070  1.00 83.36           N  
ATOM   2566  H   GLU B   5     -39.170  15.450 -33.548  1.00 83.36           H  
ATOM   2567  CA  GLU B   5     -37.871  16.327 -32.079  1.00 83.36           C  
ATOM   2568  HA  GLU B   5     -36.886  16.709 -32.346  1.00 83.36           H  
ATOM   2569  C   GLU B   5     -37.742  15.740 -30.665  1.00 83.36           C  
ATOM   2570  CB  GLU B   5     -38.862  17.499 -32.075  1.00 83.36           C  
ATOM   2571  HB2 GLU B   5     -39.867  17.080 -32.140  1.00 83.36           H  
ATOM   2572  HB3 GLU B   5     -38.775  18.048 -31.137  1.00 83.36           H  
ATOM   2573  O   GLU B   5     -36.711  15.935 -30.022  1.00 83.36           O  
ATOM   2574  CG  GLU B   5     -38.633  18.487 -33.231  1.00 83.36           C  
ATOM   2575  HG2 GLU B   5     -37.713  19.039 -33.039  1.00 83.36           H  
ATOM   2576  HG3 GLU B   5     -38.497  17.927 -34.157  1.00 83.36           H  
ATOM   2577  CD  GLU B   5     -39.800  19.471 -33.422  1.00 83.36           C  
ATOM   2578  OE1 GLU B   5     -39.668  20.385 -34.255  1.00 83.36           O  
ATOM   2579  OE2 GLU B   5     -40.881  19.251 -32.826  1.00 83.36           O  
ATOM   2580  N   LYS B   6     -38.730  14.957 -30.203  1.00 83.27           N  
ATOM   2581  H   LYS B   6     -39.521  14.785 -30.807  1.00 83.27           H  
ATOM   2582  CA  LYS B   6     -38.653  14.285 -28.889  1.00 83.27           C  
ATOM   2583  HA  LYS B   6     -38.476  15.027 -28.111  1.00 83.27           H  
ATOM   2584  C   LYS B   6     -37.478  13.306 -28.840  1.00 83.27           C  
ATOM   2585  CB  LYS B   6     -39.945  13.513 -28.583  1.00 83.27           C  
ATOM   2586  HB2 LYS B   6     -40.091  12.778 -29.374  1.00 83.27           H  
ATOM   2587  HB3 LYS B   6     -39.802  12.968 -27.650  1.00 83.27           H  
ATOM   2588  O   LYS B   6     -36.716  13.279 -27.876  1.00 83.27           O  
ATOM   2589  CG  LYS B   6     -41.198  14.393 -28.430  1.00 83.27           C  
ATOM   2590  HG2 LYS B   6     -41.311  15.033 -29.305  1.00 83.27           H  
ATOM   2591  HG3 LYS B   6     -41.080  15.023 -27.548  1.00 83.27           H  
ATOM   2592  CD  LYS B   6     -42.465  13.536 -28.271  1.00 83.27           C  
ATOM   2593  HD2 LYS B   6     -43.301  14.171 -27.977  1.00 83.27           H  
ATOM   2594  HD3 LYS B   6     -42.292  12.800 -27.486  1.00 83.27           H  
ATOM   2595  CE  LYS B   6     -42.793  12.847 -29.604  1.00 83.27           C  
ATOM   2596  HE2 LYS B   6     -43.427  13.495 -30.209  1.00 83.27           H  
ATOM   2597  HE3 LYS B   6     -41.859  12.727 -30.153  1.00 83.27           H  
ATOM   2598  NZ  LYS B   6     -43.396  11.501 -29.442  1.00 83.27           N  
ATOM   2599  HZ1 LYS B   6     -44.361  11.532 -29.145  1.00 83.27           H  
ATOM   2600  HZ2 LYS B   6     -43.332  10.999 -30.315  1.00 83.27           H  
ATOM   2601  HZ3 LYS B   6     -42.847  10.933 -28.812  1.00 83.27           H  
ATOM   2602  N   VAL B   7     -37.315  12.495 -29.888  1.00 83.31           N  
ATOM   2603  H   VAL B   7     -37.967  12.563 -30.656  1.00 83.31           H  
ATOM   2604  CA  VAL B   7     -36.241  11.492 -29.951  1.00 83.31           C  
ATOM   2605  HA  VAL B   7     -36.237  10.938 -29.013  1.00 83.31           H  
ATOM   2606  C   VAL B   7     -34.861  12.158 -30.055  1.00 83.31           C  
ATOM   2607  CB  VAL B   7     -36.504  10.469 -31.074  1.00 83.31           C  
ATOM   2608  HB  VAL B   7     -36.547  10.983 -32.034  1.00 83.31           H  
ATOM   2609  O   VAL B   7     -33.903  11.646 -29.478  1.00 83.31           O  
ATOM   2610  CG1 VAL B   7     -35.412   9.398 -31.117  1.00 83.31           C  
ATOM   2611 HG11 VAL B   7     -34.441   9.857 -31.307  1.00 83.31           H  
ATOM   2612 HG12 VAL B   7     -35.628   8.683 -31.910  1.00 83.31           H  
ATOM   2613 HG13 VAL B   7     -35.369   8.874 -30.162  1.00 83.31           H  
ATOM   2614  CG2 VAL B   7     -37.815   9.701 -30.840  1.00 83.31           C  
ATOM   2615 HG21 VAL B   7     -37.751   9.103 -29.931  1.00 83.31           H  
ATOM   2616 HG22 VAL B   7     -38.014   9.045 -31.688  1.00 83.31           H  
ATOM   2617 HG23 VAL B   7     -38.660  10.384 -30.745  1.00 83.31           H  
ATOM   2618  N   ALA B   8     -34.746  13.328 -30.692  1.00 83.70           N  
ATOM   2619  H   ALA B   8     -35.547  13.699 -31.182  1.00 83.70           H  
ATOM   2620  CA  ALA B   8     -33.506  14.101 -30.734  1.00 83.70           C  
ATOM   2621  HA  ALA B   8     -32.716  13.456 -31.121  1.00 83.70           H  
ATOM   2622  C   ALA B   8     -33.057  14.583 -29.341  1.00 83.70           C  
ATOM   2623  CB  ALA B   8     -33.679  15.274 -31.707  1.00 83.70           C  
ATOM   2624  HB1 ALA B   8     -34.472  15.936 -31.360  1.00 83.70           H  
ATOM   2625  HB2 ALA B   8     -32.748  15.836 -31.771  1.00 83.70           H  
ATOM   2626  HB3 ALA B   8     -33.932  14.898 -32.698  1.00 83.70           H  
ATOM   2627  O   ALA B   8     -31.857  14.577 -29.058  1.00 83.70           O  
ATOM   2628  N   GLU B   9     -33.983  14.947 -28.447  1.00 85.46           N  
ATOM   2629  H   GLU B   9     -34.952  14.979 -28.729  1.00 85.46           H  
ATOM   2630  CA  GLU B   9     -33.649  15.279 -27.054  1.00 85.46           C  
ATOM   2631  HA  GLU B   9     -32.815  15.981 -27.053  1.00 85.46           H  
ATOM   2632  C   GLU B   9     -33.174  14.050 -26.267  1.00 85.46           C  
ATOM   2633  CB  GLU B   9     -34.827  15.960 -26.344  1.00 85.46           C  
ATOM   2634  HB2 GLU B   9     -34.569  16.073 -25.291  1.00 85.46           H  
ATOM   2635  HB3 GLU B   9     -35.720  15.341 -26.424  1.00 85.46           H  
ATOM   2636  O   GLU B   9     -32.134  14.114 -25.605  1.00 85.46           O  
ATOM   2637  CG  GLU B   9     -35.095  17.352 -26.935  1.00 85.46           C  
ATOM   2638  HG2 GLU B   9     -35.455  17.245 -27.958  1.00 85.46           H  
ATOM   2639  HG3 GLU B   9     -34.151  17.895 -26.973  1.00 85.46           H  
ATOM   2640  CD  GLU B   9     -36.105  18.181 -26.129  1.00 85.46           C  
ATOM   2641  OE1 GLU B   9     -36.137  19.405 -26.391  1.00 85.46           O  
ATOM   2642  OE2 GLU B   9     -36.800  17.613 -25.257  1.00 85.46           O  
ATOM   2643  N   TYR B  10     -33.851  12.903 -26.405  1.00 86.37           N  
ATOM   2644  H   TYR B  10     -34.716  12.915 -26.927  1.00 86.37           H  
ATOM   2645  CA  TYR B  10     -33.399  11.647 -25.793  1.00 86.37           C  
ATOM   2646  HA  TYR B  10     -33.290  11.813 -24.721  1.00 86.37           H  
ATOM   2647  C   TYR B  10     -32.022  11.204 -26.310  1.00 86.37           C  
ATOM   2648  CB  TYR B  10     -34.438  10.537 -26.007  1.00 86.37           C  
ATOM   2649  HB2 TYR B  10     -34.670  10.465 -27.070  1.00 86.37           H  
ATOM   2650  HB3 TYR B  10     -33.992   9.588 -25.709  1.00 86.37           H  
ATOM   2651  O   TYR B  10     -31.170  10.801 -25.516  1.00 86.37           O  
ATOM   2652  CG  TYR B  10     -35.718  10.704 -25.208  1.00 86.37           C  
ATOM   2653  CD1 TYR B  10     -35.669  10.723 -23.799  1.00 86.37           C  
ATOM   2654  HD1 TYR B  10     -34.722  10.626 -23.289  1.00 86.37           H  
ATOM   2655  CD2 TYR B  10     -36.959  10.813 -25.865  1.00 86.37           C  
ATOM   2656  HD2 TYR B  10     -37.005  10.801 -26.944  1.00 86.37           H  
ATOM   2657  CE1 TYR B  10     -36.853  10.870 -23.050  1.00 86.37           C  
ATOM   2658  HE1 TYR B  10     -36.811  10.893 -21.971  1.00 86.37           H  
ATOM   2659  CE2 TYR B  10     -38.144  10.954 -25.120  1.00 86.37           C  
ATOM   2660  HE2 TYR B  10     -39.099  11.051 -25.616  1.00 86.37           H  
ATOM   2661  OH  TYR B  10     -39.245  11.125 -23.004  1.00 86.37           O  
ATOM   2662  HH  TYR B  10     -39.080  11.174 -22.059  1.00 86.37           H  
ATOM   2663  CZ  TYR B  10     -38.094  10.988 -23.713  1.00 86.37           C  
ATOM   2664  N   LEU B  11     -31.756  11.333 -27.615  1.00 85.98           N  
ATOM   2665  H   LEU B  11     -32.503  11.634 -28.225  1.00 85.98           H  
ATOM   2666  CA  LEU B  11     -30.448  11.029 -28.202  1.00 85.98           C  
ATOM   2667  HA  LEU B  11     -30.167  10.027 -27.877  1.00 85.98           H  
ATOM   2668  C   LEU B  11     -29.362  11.996 -27.699  1.00 85.98           C  
ATOM   2669  CB  LEU B  11     -30.576  11.036 -29.737  1.00 85.98           C  
ATOM   2670  HB2 LEU B  11     -30.857  12.039 -30.057  1.00 85.98           H  
ATOM   2671  HB3 LEU B  11     -31.380  10.358 -30.026  1.00 85.98           H  
ATOM   2672  O   LEU B  11     -28.246  11.564 -27.396  1.00 85.98           O  
ATOM   2673  CG  LEU B  11     -29.291  10.620 -30.481  1.00 85.98           C  
ATOM   2674  HG  LEU B  11     -28.472  11.280 -30.193  1.00 85.98           H  
ATOM   2675  CD1 LEU B  11     -28.889   9.171 -30.191  1.00 85.98           C  
ATOM   2676 HD11 LEU B  11     -28.620   9.056 -29.142  1.00 85.98           H  
ATOM   2677 HD12 LEU B  11     -28.023   8.901 -30.795  1.00 85.98           H  
ATOM   2678 HD13 LEU B  11     -29.714   8.501 -30.435  1.00 85.98           H  
ATOM   2679  CD2 LEU B  11     -29.502  10.756 -31.988  1.00 85.98           C  
ATOM   2680 HD21 LEU B  11     -29.784  11.781 -32.231  1.00 85.98           H  
ATOM   2681 HD22 LEU B  11     -28.579  10.514 -32.514  1.00 85.98           H  
ATOM   2682 HD23 LEU B  11     -30.290  10.079 -32.316  1.00 85.98           H  
ATOM   2683  N   ARG B  12     -29.685  13.288 -27.539  1.00 87.88           N  
ATOM   2684  H   ARG B  12     -30.607  13.584 -27.824  1.00 87.88           H  
ATOM   2685  CA  ARG B  12     -28.780  14.282 -26.936  1.00 87.88           C  
ATOM   2686  HA  ARG B  12     -27.837  14.269 -27.483  1.00 87.88           H  
ATOM   2687  C   ARG B  12     -28.449  13.919 -25.487  1.00 87.88           C  
ATOM   2688  CB  ARG B  12     -29.398  15.688 -27.056  1.00 87.88           C  
ATOM   2689  HB2 ARG B  12     -29.704  15.847 -28.090  1.00 87.88           H  
ATOM   2690  HB3 ARG B  12     -30.283  15.748 -26.424  1.00 87.88           H  
ATOM   2691  O   ARG B  12     -27.281  13.984 -25.110  1.00 87.88           O  
ATOM   2692  CG  ARG B  12     -28.419  16.808 -26.658  1.00 87.88           C  
ATOM   2693  HG2 ARG B  12     -27.580  16.825 -27.355  1.00 87.88           H  
ATOM   2694  HG3 ARG B  12     -28.030  16.612 -25.659  1.00 87.88           H  
ATOM   2695  CD  ARG B  12     -29.097  18.187 -26.633  1.00 87.88           C  
ATOM   2696  HD2 ARG B  12     -29.918  18.146 -25.918  1.00 87.88           H  
ATOM   2697  HD3 ARG B  12     -28.376  18.921 -26.273  1.00 87.88           H  
ATOM   2698  NE  ARG B  12     -29.582  18.607 -27.966  1.00 87.88           N  
ATOM   2699  HE  ARG B  12     -28.990  18.382 -28.753  1.00 87.88           H  
ATOM   2700  NH1 ARG B  12     -31.577  19.580 -27.325  1.00 87.88           N  
ATOM   2701 HH11 ARG B  12     -32.478  19.971 -27.564  1.00 87.88           H  
ATOM   2702 HH12 ARG B  12     -31.386  19.382 -26.354  1.00 87.88           H  
ATOM   2703  NH2 ARG B  12     -31.028  19.509 -29.477  1.00 87.88           N  
ATOM   2704 HH21 ARG B  12     -31.911  19.961 -29.671  1.00 87.88           H  
ATOM   2705 HH22 ARG B  12     -30.418  19.246 -30.238  1.00 87.88           H  
ATOM   2706  CZ  ARG B  12     -30.720  19.228 -28.243  1.00 87.88           C  
ATOM   2707  N   ARG B  13     -29.431  13.484 -24.687  1.00 89.10           N  
ATOM   2708  H   ARG B  13     -30.374  13.484 -25.050  1.00 89.10           H  
ATOM   2709  CA  ARG B  13     -29.188  13.029 -23.307  1.00 89.10           C  
ATOM   2710  HA  ARG B  13     -28.595  13.797 -22.811  1.00 89.10           H  
ATOM   2711  C   ARG B  13     -28.329  11.763 -23.268  1.00 89.10           C  
ATOM   2712  CB  ARG B  13     -30.518  12.857 -22.544  1.00 89.10           C  
ATOM   2713  HB2 ARG B  13     -31.088  13.785 -22.594  1.00 89.10           H  
ATOM   2714  HB3 ARG B  13     -31.105  12.076 -23.027  1.00 89.10           H  
ATOM   2715  O   ARG B  13     -27.321  11.753 -22.571  1.00 89.10           O  
ATOM   2716  CG  ARG B  13     -30.313  12.471 -21.064  1.00 89.10           C  
ATOM   2717  HG2 ARG B  13     -31.279  12.213 -20.630  1.00 89.10           H  
ATOM   2718  HG3 ARG B  13     -29.688  11.580 -21.011  1.00 89.10           H  
ATOM   2719  CD  ARG B  13     -29.690  13.600 -20.224  1.00 89.10           C  
ATOM   2720  HD2 ARG B  13     -29.007  14.190 -20.835  1.00 89.10           H  
ATOM   2721  HD3 ARG B  13     -30.493  14.253 -19.882  1.00 89.10           H  
ATOM   2722  NE  ARG B  13     -28.918  13.085 -19.079  1.00 89.10           N  
ATOM   2723  HE  ARG B  13     -28.509  12.166 -19.171  1.00 89.10           H  
ATOM   2724  NH1 ARG B  13     -28.995  14.956 -17.732  1.00 89.10           N  
ATOM   2725 HH11 ARG B  13     -28.705  15.414 -16.879  1.00 89.10           H  
ATOM   2726 HH12 ARG B  13     -29.670  15.381 -18.350  1.00 89.10           H  
ATOM   2727  NH2 ARG B  13     -27.723  13.230 -17.161  1.00 89.10           N  
ATOM   2728 HH21 ARG B  13     -27.215  12.425 -17.499  1.00 89.10           H  
ATOM   2729 HH22 ARG B  13     -27.379  13.725 -16.350  1.00 89.10           H  
ATOM   2730  CZ  ARG B  13     -28.558  13.754 -17.999  1.00 89.10           C  
ATOM   2731  N   ALA B  14     -28.658  10.746 -24.064  1.00 90.21           N  
ATOM   2732  H   ALA B  14     -29.511  10.812 -24.600  1.00 90.21           H  
ATOM   2733  CA  ALA B  14     -27.896   9.495 -24.114  1.00 90.21           C  
ATOM   2734  HA  ALA B  14     -27.882   9.058 -23.116  1.00 90.21           H  
ATOM   2735  C   ALA B  14     -26.430   9.708 -24.542  1.00 90.21           C  
ATOM   2736  CB  ALA B  14     -28.621   8.529 -25.061  1.00 90.21           C  
ATOM   2737  HB1 ALA B  14     -28.110   7.567 -25.062  1.00 90.21           H  
ATOM   2738  HB2 ALA B  14     -28.629   8.931 -26.074  1.00 90.21           H  
ATOM   2739  HB3 ALA B  14     -29.648   8.384 -24.726  1.00 90.21           H  
ATOM   2740  O   ALA B  14     -25.525   9.093 -23.983  1.00 90.21           O  
ATOM   2741  N   THR B  15     -26.176  10.610 -25.497  1.00 92.62           N  
ATOM   2742  H   THR B  15     -26.957  11.076 -25.934  1.00 92.62           H  
ATOM   2743  CA  THR B  15     -24.808  10.948 -25.937  1.00 92.62           C  
ATOM   2744  HA  THR B  15     -24.238  10.021 -26.003  1.00 92.62           H  
ATOM   2745  C   THR B  15     -24.050  11.832 -24.939  1.00 92.62           C  
ATOM   2746  CB  THR B  15     -24.788  11.579 -27.337  1.00 92.62           C  
ATOM   2747  HB  THR B  15     -23.788  11.965 -27.535  1.00 92.62           H  
ATOM   2748  O   THR B  15     -22.833  11.691 -24.814  1.00 92.62           O  
ATOM   2749  CG2 THR B  15     -25.128  10.562 -28.427  1.00 92.62           C  
ATOM   2750 HG21 THR B  15     -24.393   9.758 -28.417  1.00 92.62           H  
ATOM   2751 HG22 THR B  15     -26.120  10.140 -28.264  1.00 92.62           H  
ATOM   2752 HG23 THR B  15     -25.101  11.049 -29.401  1.00 92.62           H  
ATOM   2753  OG1 THR B  15     -25.712  12.636 -27.443  1.00 92.62           O  
ATOM   2754  HG1 THR B  15     -26.590  12.249 -27.474  1.00 92.62           H  
ATOM   2755  N   LEU B  16     -24.740  12.688 -24.174  1.00 93.71           N  
ATOM   2756  H   LEU B  16     -25.727  12.805 -24.357  1.00 93.71           H  
ATOM   2757  CA  LEU B  16     -24.169  13.386 -23.014  1.00 93.71           C  
ATOM   2758  HA  LEU B  16     -23.254  13.891 -23.324  1.00 93.71           H  
ATOM   2759  C   LEU B  16     -23.757  12.403 -21.908  1.00 93.71           C  
ATOM   2760  CB  LEU B  16     -25.172  14.431 -22.484  1.00 93.71           C  
ATOM   2761  HB2 LEU B  16     -26.178  14.015 -22.533  1.00 93.71           H  
ATOM   2762  HB3 LEU B  16     -24.963  14.632 -21.433  1.00 93.71           H  
ATOM   2763  O   LEU B  16     -22.607  12.437 -21.475  1.00 93.71           O  
ATOM   2764  CG  LEU B  16     -25.134  15.763 -23.251  1.00 93.71           C  
ATOM   2765  HG  LEU B  16     -25.032  15.573 -24.319  1.00 93.71           H  
ATOM   2766  CD1 LEU B  16     -26.409  16.572 -23.012  1.00 93.71           C  
ATOM   2767 HD11 LEU B  16     -26.363  17.509 -23.567  1.00 93.71           H  
ATOM   2768 HD12 LEU B  16     -26.521  16.787 -21.950  1.00 93.71           H  
ATOM   2769 HD13 LEU B  16     -27.273  16.000 -23.350  1.00 93.71           H  
ATOM   2770  CD2 LEU B  16     -23.957  16.621 -22.779  1.00 93.71           C  
ATOM   2771 HD21 LEU B  16     -23.883  17.522 -23.387  1.00 93.71           H  
ATOM   2772 HD22 LEU B  16     -23.024  16.058 -22.814  1.00 93.71           H  
ATOM   2773 HD23 LEU B  16     -24.116  16.921 -21.743  1.00 93.71           H  
ATOM   2774  N   ASP B  17     -24.651  11.494 -21.515  1.00 93.08           N  
ATOM   2775  H   ASP B  17     -25.585  11.544 -21.895  1.00 93.08           H  
ATOM   2776  CA  ASP B  17     -24.386  10.489 -20.477  1.00 93.08           C  
ATOM   2777  HA  ASP B  17     -24.054  10.996 -19.571  1.00 93.08           H  
ATOM   2778  C   ASP B  17     -23.261   9.522 -20.887  1.00 93.08           C  
ATOM   2779  CB  ASP B  17     -25.682   9.718 -20.155  1.00 93.08           C  
ATOM   2780  HB2 ASP B  17     -25.433   8.869 -19.519  1.00 93.08           H  
ATOM   2781  HB3 ASP B  17     -26.109   9.330 -21.080  1.00 93.08           H  
ATOM   2782  O   ASP B  17     -22.417   9.168 -20.065  1.00 93.08           O  
ATOM   2783  CG  ASP B  17     -26.730  10.561 -19.417  1.00 93.08           C  
ATOM   2784  OD1 ASP B  17     -26.351  11.453 -18.633  1.00 93.08           O  
ATOM   2785  OD2 ASP B  17     -27.944  10.311 -19.571  1.00 93.08           O  
ATOM   2786  N   LEU B  18     -23.190   9.138 -22.169  1.00 93.27           N  
ATOM   2787  H   LEU B  18     -23.952   9.392 -22.782  1.00 93.27           H  
ATOM   2788  CA  LEU B  18     -22.095   8.323 -22.711  1.00 93.27           C  
ATOM   2789  HA  LEU B  18     -21.987   7.432 -22.093  1.00 93.27           H  
ATOM   2790  C   LEU B  18     -20.750   9.061 -22.670  1.00 93.27           C  
ATOM   2791  CB  LEU B  18     -22.457   7.894 -24.145  1.00 93.27           C  
ATOM   2792  HB2 LEU B  18     -22.702   8.787 -24.720  1.00 93.27           H  
ATOM   2793  HB3 LEU B  18     -23.349   7.268 -24.102  1.00 93.27           H  
ATOM   2794  O   LEU B  18     -19.726   8.452 -22.358  1.00 93.27           O  
ATOM   2795  CG  LEU B  18     -21.348   7.130 -24.896  1.00 93.27           C  
ATOM   2796  HG  LEU B  18     -20.466   7.763 -25.001  1.00 93.27           H  
ATOM   2797  CD1 LEU B  18     -20.947   5.835 -24.194  1.00 93.27           C  
ATOM   2798 HD11 LEU B  18     -20.512   6.046 -23.217  1.00 93.27           H  
ATOM   2799 HD12 LEU B  18     -20.216   5.289 -24.791  1.00 93.27           H  
ATOM   2800 HD13 LEU B  18     -21.831   5.211 -24.063  1.00 93.27           H  
ATOM   2801  CD2 LEU B  18     -21.839   6.776 -26.300  1.00 93.27           C  
ATOM   2802 HD21 LEU B  18     -22.723   6.142 -26.234  1.00 93.27           H  
ATOM   2803 HD22 LEU B  18     -21.061   6.242 -26.846  1.00 93.27           H  
ATOM   2804 HD23 LEU B  18     -22.092   7.686 -26.843  1.00 93.27           H  
ATOM   2805  N   ARG B  19     -20.733  10.364 -22.976  1.00 94.38           N  
ATOM   2806  H   ARG B  19     -21.608  10.806 -23.219  1.00 94.38           H  
ATOM   2807  CA  ARG B  19     -19.521  11.189 -22.875  1.00 94.38           C  
ATOM   2808  HA  ARG B  19     -18.713  10.695 -23.414  1.00 94.38           H  
ATOM   2809  C   ARG B  19     -19.038  11.290 -21.429  1.00 94.38           C  
ATOM   2810  CB  ARG B  19     -19.772  12.556 -23.528  1.00 94.38           C  
ATOM   2811  HB2 ARG B  19     -19.838  12.412 -24.606  1.00 94.38           H  
ATOM   2812  HB3 ARG B  19     -20.726  12.947 -23.175  1.00 94.38           H  
ATOM   2813  O   ARG B  19     -17.847  11.099 -21.210  1.00 94.38           O  
ATOM   2814  CG  ARG B  19     -18.674  13.589 -23.213  1.00 94.38           C  
ATOM   2815  HG2 ARG B  19     -17.693  13.133 -23.341  1.00 94.38           H  
ATOM   2816  HG3 ARG B  19     -18.772  13.905 -22.174  1.00 94.38           H  
ATOM   2817  CD  ARG B  19     -18.746  14.834 -24.105  1.00 94.38           C  
ATOM   2818  HD2 ARG B  19     -18.104  15.599 -23.669  1.00 94.38           H  
ATOM   2819  HD3 ARG B  19     -18.354  14.575 -25.089  1.00 94.38           H  
ATOM   2820  NE  ARG B  19     -20.124  15.346 -24.259  1.00 94.38           N  
ATOM   2821  HE  ARG B  19     -20.865  14.740 -23.936  1.00 94.38           H  
ATOM   2822  NH1 ARG B  19     -19.591  17.364 -25.210  1.00 94.38           N  
ATOM   2823 HH11 ARG B  19     -19.866  18.247 -25.616  1.00 94.38           H  
ATOM   2824 HH12 ARG B  19     -18.623  17.208 -24.969  1.00 94.38           H  
ATOM   2825  NH2 ARG B  19     -21.723  16.740 -25.087  1.00 94.38           N  
ATOM   2826 HH21 ARG B  19     -21.972  17.622 -25.511  1.00 94.38           H  
ATOM   2827 HH22 ARG B  19     -22.442  16.089 -24.805  1.00 94.38           H  
ATOM   2828  CZ  ARG B  19     -20.472  16.477 -24.844  1.00 94.38           C  
ATOM   2829  N   ALA B  20     -19.942  11.518 -20.475  1.00 96.10           N  
ATOM   2830  H   ALA B  20     -20.903  11.676 -20.743  1.00 96.10           H  
ATOM   2831  CA  ALA B  20     -19.612  11.545 -19.050  1.00 96.10           C  
ATOM   2832  HA  ALA B  20     -18.832  12.287 -18.882  1.00 96.10           H  
ATOM   2833  C   ALA B  20     -19.061  10.189 -18.569  1.00 96.10           C  
ATOM   2834  CB  ALA B  20     -20.859  11.976 -18.269  1.00 96.10           C  
ATOM   2835  HB1 ALA B  20     -20.618  12.034 -17.208  1.00 96.10           H  
ATOM   2836  HB2 ALA B  20     -21.187  12.959 -18.607  1.00 96.10           H  
ATOM   2837  HB3 ALA B  20     -21.666  11.258 -18.412  1.00 96.10           H  
ATOM   2838  O   ALA B  20     -17.990  10.141 -17.975  1.00 96.10           O  
ATOM   2839  N   ALA B  21     -19.712   9.073 -18.919  1.00 95.73           N  
ATOM   2840  H   ALA B  21     -20.606   9.153 -19.380  1.00 95.73           H  
ATOM   2841  CA  ALA B  21     -19.226   7.736 -18.562  1.00 95.73           C  
ATOM   2842  HA  ALA B  21     -19.120   7.690 -17.478  1.00 95.73           H  
ATOM   2843  C   ALA B  21     -17.839   7.430 -19.165  1.00 95.73           C  
ATOM   2844  CB  ALA B  21     -20.279   6.706 -18.989  1.00 95.73           C  
ATOM   2845  HB1 ALA B  21     -20.400   6.718 -20.073  1.00 95.73           H  
ATOM   2846  HB2 ALA B  21     -19.961   5.712 -18.672  1.00 95.73           H  
ATOM   2847  HB3 ALA B  21     -21.233   6.938 -18.517  1.00 95.73           H  
ATOM   2848  O   ALA B  21     -16.954   6.932 -18.475  1.00 95.73           O  
ATOM   2849  N   ARG B  22     -17.603   7.783 -20.437  1.00 95.28           N  
ATOM   2850  H   ARG B  22     -18.364   8.186 -20.965  1.00 95.28           H  
ATOM   2851  CA  ARG B  22     -16.278   7.643 -21.073  1.00 95.28           C  
ATOM   2852  HA  ARG B  22     -15.900   6.637 -20.892  1.00 95.28           H  
ATOM   2853  C   ARG B  22     -15.218   8.569 -20.481  1.00 95.28           C  
ATOM   2854  CB  ARG B  22     -16.381   7.890 -22.583  1.00 95.28           C  
ATOM   2855  HB2 ARG B  22     -15.380   8.043 -22.984  1.00 95.28           H  
ATOM   2856  HB3 ARG B  22     -16.965   8.792 -22.766  1.00 95.28           H  
ATOM   2857  O   ARG B  22     -14.037   8.285 -20.644  1.00 95.28           O  
ATOM   2858  CG  ARG B  22     -17.002   6.701 -23.322  1.00 95.28           C  
ATOM   2859  HG2 ARG B  22     -16.381   5.819 -23.165  1.00 95.28           H  
ATOM   2860  HG3 ARG B  22     -18.004   6.502 -22.940  1.00 95.28           H  
ATOM   2861  CD  ARG B  22     -17.072   7.020 -24.818  1.00 95.28           C  
ATOM   2862  HD2 ARG B  22     -17.743   7.867 -24.959  1.00 95.28           H  
ATOM   2863  HD3 ARG B  22     -16.075   7.290 -25.167  1.00 95.28           H  
ATOM   2864  NE  ARG B  22     -17.559   5.865 -25.591  1.00 95.28           N  
ATOM   2865  HE  ARG B  22     -17.672   5.000 -25.081  1.00 95.28           H  
ATOM   2866  NH1 ARG B  22     -17.693   6.888 -27.643  1.00 95.28           N  
ATOM   2867 HH11 ARG B  22     -17.263   7.711 -27.245  1.00 95.28           H  
ATOM   2868 HH12 ARG B  22     -17.873   6.823 -28.634  1.00 95.28           H  
ATOM   2869  NH2 ARG B  22     -18.333   4.760 -27.423  1.00 95.28           N  
ATOM   2870 HH21 ARG B  22     -18.449   3.921 -26.873  1.00 95.28           H  
ATOM   2871 HH22 ARG B  22     -18.597   4.735 -28.398  1.00 95.28           H  
ATOM   2872  CZ  ARG B  22     -17.856   5.843 -26.878  1.00 95.28           C  
ATOM   2873  N   GLN B  23     -15.610   9.689 -19.878  1.00 94.51           N  
ATOM   2874  H   GLN B  23     -16.598   9.884 -19.800  1.00 94.51           H  
ATOM   2875  CA  GLN B  23     -14.689  10.560 -19.157  1.00 94.51           C  
ATOM   2876  HA  GLN B  23     -13.766  10.647 -19.729  1.00 94.51           H  
ATOM   2877  C   GLN B  23     -14.303   9.926 -17.817  1.00 94.51           C  
ATOM   2878  CB  GLN B  23     -15.297  11.960 -19.026  1.00 94.51           C  
ATOM   2879  HB2 GLN B  23     -16.134  11.940 -18.328  1.00 94.51           H  
ATOM   2880  HB3 GLN B  23     -15.657  12.290 -20.001  1.00 94.51           H  
ATOM   2881  O   GLN B  23     -13.113   9.740 -17.593  1.00 94.51           O  
ATOM   2882  CG  GLN B  23     -14.249  12.958 -18.528  1.00 94.51           C  
ATOM   2883  HG2 GLN B  23     -13.443  13.049 -19.255  1.00 94.51           H  
ATOM   2884  HG3 GLN B  23     -13.816  12.582 -17.602  1.00 94.51           H  
ATOM   2885  CD  GLN B  23     -14.844  14.340 -18.293  1.00 94.51           C  
ATOM   2886  NE2 GLN B  23     -14.536  14.964 -17.184  1.00 94.51           N  
ATOM   2887 HE21 GLN B  23     -14.040  14.456 -16.466  1.00 94.51           H  
ATOM   2888 HE22 GLN B  23     -14.928  15.874 -16.987  1.00 94.51           H  
ATOM   2889  OE1 GLN B  23     -15.578  14.862 -19.127  1.00 94.51           O  
ATOM   2890  N   ARG B  24     -15.281   9.454 -17.027  1.00 95.23           N  
ATOM   2891  H   ARG B  24     -16.237   9.675 -17.265  1.00 95.23           H  
ATOM   2892  CA  ARG B  24     -15.030   8.759 -15.752  1.00 95.23           C  
ATOM   2893  HA  ARG B  24     -14.501   9.458 -15.104  1.00 95.23           H  
ATOM   2894  C   ARG B  24     -14.109   7.544 -15.897  1.00 95.23           C  
ATOM   2895  CB  ARG B  24     -16.368   8.387 -15.083  1.00 95.23           C  
ATOM   2896  HB2 ARG B  24     -16.928   7.729 -15.748  1.00 95.23           H  
ATOM   2897  HB3 ARG B  24     -16.950   9.298 -14.942  1.00 95.23           H  
ATOM   2898  O   ARG B  24     -13.241   7.349 -15.061  1.00 95.23           O  
ATOM   2899  CG  ARG B  24     -16.224   7.685 -13.715  1.00 95.23           C  
ATOM   2900  HG2 ARG B  24     -17.219   7.503 -13.309  1.00 95.23           H  
ATOM   2901  HG3 ARG B  24     -15.736   6.719 -13.850  1.00 95.23           H  
ATOM   2902  CD  ARG B  24     -15.422   8.515 -12.704  1.00 95.23           C  
ATOM   2903  HD2 ARG B  24     -15.908   9.481 -12.564  1.00 95.23           H  
ATOM   2904  HD3 ARG B  24     -14.424   8.695 -13.106  1.00 95.23           H  
ATOM   2905  NE  ARG B  24     -15.278   7.842 -11.398  1.00 95.23           N  
ATOM   2906  HE  ARG B  24     -15.749   6.968 -11.216  1.00 95.23           H  
ATOM   2907  NH1 ARG B  24     -13.664   9.249 -10.557  1.00 95.23           N  
ATOM   2908 HH11 ARG B  24     -12.946   9.411  -9.865  1.00 95.23           H  
ATOM   2909 HH12 ARG B  24     -13.676   9.786 -11.413  1.00 95.23           H  
ATOM   2910  NH2 ARG B  24     -14.375   7.495  -9.361  1.00 95.23           N  
ATOM   2911 HH21 ARG B  24     -13.683   7.652  -8.642  1.00 95.23           H  
ATOM   2912 HH22 ARG B  24     -14.907   6.636  -9.353  1.00 95.23           H  
ATOM   2913  CZ  ARG B  24     -14.441   8.205 -10.445  1.00 95.23           C  
ATOM   2914  N   ILE B  25     -14.243   6.763 -16.974  1.00 95.47           N  
ATOM   2915  H   ILE B  25     -15.034   6.925 -17.581  1.00 95.47           H  
ATOM   2916  CA  ILE B  25     -13.316   5.650 -17.259  1.00 95.47           C  
ATOM   2917  HA  ILE B  25     -13.303   4.977 -16.402  1.00 95.47           H  
ATOM   2918  C   ILE B  25     -11.872   6.156 -17.422  1.00 95.47           C  
ATOM   2919  CB  ILE B  25     -13.786   4.842 -18.491  1.00 95.47           C  
ATOM   2920  HB  ILE B  25     -13.952   5.537 -19.314  1.00 95.47           H  
ATOM   2921  O   ILE B  25     -10.968   5.605 -16.809  1.00 95.47           O  
ATOM   2922  CG1 ILE B  25     -15.109   4.110 -18.175  1.00 95.47           C  
ATOM   2923 HG12 ILE B  25     -14.917   3.295 -17.477  1.00 95.47           H  
ATOM   2924 HG13 ILE B  25     -15.800   4.799 -17.690  1.00 95.47           H  
ATOM   2925  CG2 ILE B  25     -12.733   3.811 -18.933  1.00 95.47           C  
ATOM   2926 HG21 ILE B  25     -12.496   3.135 -18.111  1.00 95.47           H  
ATOM   2927 HG22 ILE B  25     -13.072   3.222 -19.785  1.00 95.47           H  
ATOM   2928 HG23 ILE B  25     -11.806   4.298 -19.235  1.00 95.47           H  
ATOM   2929  CD1 ILE B  25     -15.818   3.552 -19.415  1.00 95.47           C  
ATOM   2930 HD11 ILE B  25     -15.248   2.732 -19.851  1.00 95.47           H  
ATOM   2931 HD12 ILE B  25     -15.955   4.342 -20.154  1.00 95.47           H  
ATOM   2932 HD13 ILE B  25     -16.796   3.173 -19.119  1.00 95.47           H  
ATOM   2933  N   ARG B  26     -11.646   7.237 -18.186  1.00 94.86           N  
ATOM   2934  H   ARG B  26     -12.438   7.739 -18.560  1.00 94.86           H  
ATOM   2935  CA  ARG B  26     -10.295   7.805 -18.348  1.00 94.86           C  
ATOM   2936  HA  ARG B  26      -9.604   7.001 -18.601  1.00 94.86           H  
ATOM   2937  C   ARG B  26      -9.745   8.403 -17.056  1.00 94.86           C  
ATOM   2938  CB  ARG B  26     -10.251   8.865 -19.452  1.00 94.86           C  
ATOM   2939  HB2 ARG B  26     -11.030   9.606 -19.275  1.00 94.86           H  
ATOM   2940  HB3 ARG B  26      -9.285   9.367 -19.399  1.00 94.86           H  
ATOM   2941  O   ARG B  26      -8.545   8.304 -16.843  1.00 94.86           O  
ATOM   2942  CG  ARG B  26     -10.396   8.262 -20.855  1.00 94.86           C  
ATOM   2943  HG2 ARG B  26      -9.702   7.428 -20.958  1.00 94.86           H  
ATOM   2944  HG3 ARG B  26     -11.410   7.889 -20.994  1.00 94.86           H  
ATOM   2945  CD  ARG B  26     -10.059   9.305 -21.933  1.00 94.86           C  
ATOM   2946  HD2 ARG B  26     -10.177   8.856 -22.919  1.00 94.86           H  
ATOM   2947  HD3 ARG B  26      -9.007   9.570 -21.823  1.00 94.86           H  
ATOM   2948  NE  ARG B  26     -10.874  10.535 -21.813  1.00 94.86           N  
ATOM   2949  HE  ARG B  26     -10.447  11.277 -21.278  1.00 94.86           H  
ATOM   2950  NH1 ARG B  26     -12.751   9.781 -22.873  1.00 94.86           N  
ATOM   2951 HH11 ARG B  26     -12.276   8.891 -22.902  1.00 94.86           H  
ATOM   2952 HH12 ARG B  26     -13.761   9.808 -22.896  1.00 94.86           H  
ATOM   2953  NH2 ARG B  26     -12.751  11.813 -21.945  1.00 94.86           N  
ATOM   2954 HH21 ARG B  26     -13.719  11.939 -22.204  1.00 94.86           H  
ATOM   2955 HH22 ARG B  26     -12.281  12.513 -21.388  1.00 94.86           H  
ATOM   2956  CZ  ARG B  26     -12.115  10.708 -22.217  1.00 94.86           C  
ATOM   2957  N   GLU B  27     -10.599   8.992 -16.220  1.00 93.76           N  
ATOM   2958  H   GLU B  27     -11.565   9.081 -16.503  1.00 93.76           H  
ATOM   2959  CA  GLU B  27     -10.224   9.498 -14.891  1.00 93.76           C  
ATOM   2960  HA  GLU B  27      -9.383  10.184 -14.994  1.00 93.76           H  
ATOM   2961  C   GLU B  27      -9.790   8.350 -13.953  1.00 93.76           C  
ATOM   2962  CB  GLU B  27     -11.406  10.282 -14.288  1.00 93.76           C  
ATOM   2963  HB2 GLU B  27     -11.187  10.513 -13.246  1.00 93.76           H  
ATOM   2964  HB3 GLU B  27     -12.283   9.635 -14.312  1.00 93.76           H  
ATOM   2965  O   GLU B  27      -8.817   8.476 -13.218  1.00 93.76           O  
ATOM   2966  CG  GLU B  27     -11.712  11.604 -15.026  1.00 93.76           C  
ATOM   2967  HG2 GLU B  27     -10.943  12.332 -14.768  1.00 93.76           H  
ATOM   2968  HG3 GLU B  27     -11.653  11.437 -16.102  1.00 93.76           H  
ATOM   2969  CD  GLU B  27     -13.104  12.191 -14.715  1.00 93.76           C  
ATOM   2970  OE1 GLU B  27     -13.438  13.238 -15.325  1.00 93.76           O  
ATOM   2971  OE2 GLU B  27     -13.895  11.552 -13.978  1.00 93.76           O  
ATOM   2972  N   LEU B  28     -10.462   7.195 -14.024  1.00 93.74           N  
ATOM   2973  H   LEU B  28     -11.277   7.152 -14.618  1.00 93.74           H  
ATOM   2974  CA  LEU B  28     -10.114   6.000 -13.244  1.00 93.74           C  
ATOM   2975  HA  LEU B  28      -9.915   6.292 -12.213  1.00 93.74           H  
ATOM   2976  C   LEU B  28      -8.851   5.279 -13.748  1.00 93.74           C  
ATOM   2977  CB  LEU B  28     -11.307   5.029 -13.283  1.00 93.74           C  
ATOM   2978  HB2 LEU B  28     -10.972   4.045 -12.956  1.00 93.74           H  
ATOM   2979  HB3 LEU B  28     -11.634   4.929 -14.318  1.00 93.74           H  
ATOM   2980  O   LEU B  28      -8.080   4.770 -12.941  1.00 93.74           O  
ATOM   2981  CG  LEU B  28     -12.499   5.448 -12.408  1.00 93.74           C  
ATOM   2982  HG  LEU B  28     -12.737   6.500 -12.570  1.00 93.74           H  
ATOM   2983  CD1 LEU B  28     -13.719   4.614 -12.802  1.00 93.74           C  
ATOM   2984 HD11 LEU B  28     -14.580   4.927 -12.212  1.00 93.74           H  
ATOM   2985 HD12 LEU B  28     -13.521   3.559 -12.609  1.00 93.74           H  
ATOM   2986 HD13 LEU B  28     -13.939   4.759 -13.859  1.00 93.74           H  
ATOM   2987  CD2 LEU B  28     -12.197   5.226 -10.927  1.00 93.74           C  
ATOM   2988 HD21 LEU B  28     -13.101   5.369 -10.334  1.00 93.74           H  
ATOM   2989 HD22 LEU B  28     -11.838   4.210 -10.762  1.00 93.74           H  
ATOM   2990 HD23 LEU B  28     -11.439   5.937 -10.598  1.00 93.74           H  
ATOM   2991  N   GLU B  29      -8.653   5.194 -15.066  1.00 92.28           N  
ATOM   2992  H   GLU B  29      -9.383   5.541 -15.672  1.00 92.28           H  
ATOM   2993  CA  GLU B  29      -7.579   4.386 -15.671  1.00 92.28           C  
ATOM   2994  HA  GLU B  29      -7.276   3.602 -14.977  1.00 92.28           H  
ATOM   2995  C   GLU B  29      -6.303   5.189 -15.988  1.00 92.28           C  
ATOM   2996  CB  GLU B  29      -8.106   3.698 -16.953  1.00 92.28           C  
ATOM   2997  HB2 GLU B  29      -8.503   4.463 -17.621  1.00 92.28           H  
ATOM   2998  HB3 GLU B  29      -7.271   3.211 -17.456  1.00 92.28           H  
ATOM   2999  O   GLU B  29      -5.214   4.626 -15.996  1.00 92.28           O  
ATOM   3000  CG  GLU B  29      -9.188   2.629 -16.686  1.00 92.28           C  
ATOM   3001  HG2 GLU B  29      -8.759   1.865 -16.038  1.00 92.28           H  
ATOM   3002  HG3 GLU B  29     -10.017   3.089 -16.146  1.00 92.28           H  
ATOM   3003  CD  GLU B  29      -9.752   1.954 -17.958  1.00 92.28           C  
ATOM   3004  OE1 GLU B  29     -10.272   0.811 -17.849  1.00 92.28           O  
ATOM   3005  OE2 GLU B  29      -9.760   2.578 -19.043  1.00 92.28           O  
ATOM   3006  N   SER B  30      -6.419   6.488 -16.287  1.00 92.26           N  
ATOM   3007  H   SER B  30      -7.332   6.911 -16.195  1.00 92.26           H  
ATOM   3008  CA  SER B  30      -5.382   7.227 -17.034  1.00 92.26           C  
ATOM   3009  HA  SER B  30      -4.410   6.793 -16.799  1.00 92.26           H  
ATOM   3010  C   SER B  30      -5.269   8.722 -16.699  1.00 92.26           C  
ATOM   3011  CB  SER B  30      -5.616   7.032 -18.542  1.00 92.26           C  
ATOM   3012  HB2 SER B  30      -5.617   5.966 -18.766  1.00 92.26           H  
ATOM   3013  HB3 SER B  30      -4.805   7.495 -19.104  1.00 92.26           H  
ATOM   3014  O   SER B  30      -4.647   9.468 -17.459  1.00 92.26           O  
ATOM   3015  OG  SER B  30      -6.861   7.599 -18.939  1.00 92.26           O  
ATOM   3016  HG  SER B  30      -7.326   7.823 -18.130  1.00 92.26           H  
ATOM   3017  N   ASP B  31      -5.868   9.194 -15.598  1.00 96.50           N  
ATOM   3018  H   ASP B  31      -6.402   8.573 -15.007  1.00 96.50           H  
ATOM   3019  CA  ASP B  31      -5.798  10.620 -15.249  1.00 96.50           C  
ATOM   3020  HA  ASP B  31      -6.231  11.160 -16.091  1.00 96.50           H  
ATOM   3021  C   ASP B  31      -4.334  11.050 -15.033  1.00 96.50           C  
ATOM   3022  CB  ASP B  31      -6.644  10.951 -14.010  1.00 96.50           C  
ATOM   3023  HB2 ASP B  31      -7.562  10.365 -14.051  1.00 96.50           H  
ATOM   3024  HB3 ASP B  31      -6.103  10.664 -13.108  1.00 96.50           H  
ATOM   3025  O   ASP B  31      -3.592  10.324 -14.349  1.00 96.50           O  
ATOM   3026  CG  ASP B  31      -7.053  12.428 -13.928  1.00 96.50           C  
ATOM   3027  OD1 ASP B  31      -7.255  13.042 -15.003  1.00 96.50           O  
ATOM   3028  OD2 ASP B  31      -7.197  12.921 -12.789  1.00 96.50           O  
ATOM   3029  N   PRO B  32      -3.883  12.181 -15.612  1.00 98.03           N  
ATOM   3030  CA  PRO B  32      -2.558  12.723 -15.348  1.00 98.03           C  
ATOM   3031  HA  PRO B  32      -1.818  11.949 -15.550  1.00 98.03           H  
ATOM   3032  C   PRO B  32      -2.443  13.186 -13.895  1.00 98.03           C  
ATOM   3033  CB  PRO B  32      -2.363  13.884 -16.333  1.00 98.03           C  
ATOM   3034  HB2 PRO B  32      -1.342  13.925 -16.711  1.00 98.03           H  
ATOM   3035  HB3 PRO B  32      -2.626  14.831 -15.861  1.00 98.03           H  
ATOM   3036  O   PRO B  32      -3.233  14.006 -13.426  1.00 98.03           O  
ATOM   3037  CG  PRO B  32      -3.370  13.588 -17.441  1.00 98.03           C  
ATOM   3038  HG2 PRO B  32      -3.683  14.495 -17.959  1.00 98.03           H  
ATOM   3039  HG3 PRO B  32      -2.950  12.865 -18.141  1.00 98.03           H  
ATOM   3040  CD  PRO B  32      -4.520  12.947 -16.673  1.00 98.03           C  
ATOM   3041  HD2 PRO B  32      -5.151  13.720 -16.235  1.00 98.03           H  
ATOM   3042  HD3 PRO B  32      -5.098  12.315 -17.348  1.00 98.03           H  
ATOM   3043  N   VAL B  33      -1.421  12.707 -13.194  1.00 98.86           N  
ATOM   3044  H   VAL B  33      -0.797  12.049 -13.640  1.00 98.86           H  
ATOM   3045  CA  VAL B  33      -1.146  13.076 -11.801  1.00 98.86           C  
ATOM   3046  HA  VAL B  33      -2.040  13.512 -11.355  1.00 98.86           H  
ATOM   3047  C   VAL B  33      -0.052  14.141 -11.779  1.00 98.86           C  
ATOM   3048  CB  VAL B  33      -0.805  11.819 -10.980  1.00 98.86           C  
ATOM   3049  HB  VAL B  33      -0.008  11.267 -11.478  1.00 98.86           H  
ATOM   3050  O   VAL B  33       1.081  13.885 -12.173  1.00 98.86           O  
ATOM   3051  CG1 VAL B  33      -0.345  12.158  -9.562  1.00 98.86           C  
ATOM   3052 HG11 VAL B  33       0.576  12.740  -9.593  1.00 98.86           H  
ATOM   3053 HG12 VAL B  33      -0.148  11.238  -9.012  1.00 98.86           H  
ATOM   3054 HG13 VAL B  33      -1.113  12.733  -9.044  1.00 98.86           H  
ATOM   3055  CG2 VAL B  33      -2.035  10.905 -10.872  1.00 98.86           C  
ATOM   3056 HG21 VAL B  33      -2.861  11.440 -10.402  1.00 98.86           H  
ATOM   3057 HG22 VAL B  33      -2.345  10.570 -11.862  1.00 98.86           H  
ATOM   3058 HG23 VAL B  33      -1.792  10.026 -10.275  1.00 98.86           H  
ATOM   3059  N   ALA B  34      -0.385  15.355 -11.355  1.00 98.87           N  
ATOM   3060  H   ALA B  34      -1.281  15.450 -10.899  1.00 98.87           H  
ATOM   3061  CA  ALA B  34       0.553  16.455 -11.186  1.00 98.87           C  
ATOM   3062  HA  ALA B  34       1.112  16.594 -12.112  1.00 98.87           H  
ATOM   3063  C   ALA B  34       1.565  16.173 -10.067  1.00 98.87           C  
ATOM   3064  CB  ALA B  34      -0.241  17.736 -10.903  1.00 98.87           C  
ATOM   3065  HB1 ALA B  34      -0.832  18.009 -11.777  1.00 98.87           H  
ATOM   3066  HB2 ALA B  34       0.444  18.548 -10.660  1.00 98.87           H  
ATOM   3067  HB3 ALA B  34      -0.902  17.582 -10.050  1.00 98.87           H  
ATOM   3068  O   ALA B  34       1.194  15.753  -8.973  1.00 98.87           O  
ATOM   3069  N   VAL B  35       2.835  16.484 -10.331  1.00 98.91           N  
ATOM   3070  H   VAL B  35       3.050  16.805 -11.264  1.00 98.91           H  
ATOM   3071  CA  VAL B  35       3.850  16.703  -9.294  1.00 98.91           C  
ATOM   3072  HA  VAL B  35       3.656  16.042  -8.449  1.00 98.91           H  
ATOM   3073  C   VAL B  35       3.702  18.147  -8.828  1.00 98.91           C  
ATOM   3074  CB  VAL B  35       5.276  16.425  -9.810  1.00 98.91           C  
ATOM   3075  HB  VAL B  35       5.511  17.113 -10.622  1.00 98.91           H  
ATOM   3076  O   VAL B  35       4.074  19.072  -9.556  1.00 98.91           O  
ATOM   3077  CG1 VAL B  35       6.312  16.610  -8.695  1.00 98.91           C  
ATOM   3078 HG11 VAL B  35       7.307  16.376  -9.073  1.00 98.91           H  
ATOM   3079 HG12 VAL B  35       6.082  15.953  -7.855  1.00 98.91           H  
ATOM   3080 HG13 VAL B  35       6.312  17.642  -8.345  1.00 98.91           H  
ATOM   3081  CG2 VAL B  35       5.418  14.997 -10.349  1.00 98.91           C  
ATOM   3082 HG21 VAL B  35       6.445  14.820 -10.668  1.00 98.91           H  
ATOM   3083 HG22 VAL B  35       5.155  14.279  -9.572  1.00 98.91           H  
ATOM   3084 HG23 VAL B  35       4.760  14.857 -11.206  1.00 98.91           H  
ATOM   3085  N   VAL B  36       3.132  18.330  -7.639  1.00 98.69           N  
ATOM   3086  H   VAL B  36       2.859  17.511  -7.115  1.00 98.69           H  
ATOM   3087  CA  VAL B  36       2.825  19.643  -7.053  1.00 98.69           C  
ATOM   3088  HA  VAL B  36       2.523  20.317  -7.855  1.00 98.69           H  
ATOM   3089  C   VAL B  36       4.049  20.265  -6.389  1.00 98.69           C  
ATOM   3090  CB  VAL B  36       1.656  19.529  -6.056  1.00 98.69           C  
ATOM   3091  HB  VAL B  36       1.906  18.797  -5.289  1.00 98.69           H  
ATOM   3092  O   VAL B  36       4.293  21.462  -6.501  1.00 98.69           O  
ATOM   3093  CG1 VAL B  36       1.381  20.869  -5.375  1.00 98.69           C  
ATOM   3094 HG11 VAL B  36       2.214  21.134  -4.724  1.00 98.69           H  
ATOM   3095 HG12 VAL B  36       0.474  20.812  -4.773  1.00 98.69           H  
ATOM   3096 HG13 VAL B  36       1.276  21.644  -6.135  1.00 98.69           H  
ATOM   3097  CG2 VAL B  36       0.374  19.075  -6.764  1.00 98.69           C  
ATOM   3098 HG21 VAL B  36       0.499  18.077  -7.184  1.00 98.69           H  
ATOM   3099 HG22 VAL B  36       0.119  19.777  -7.558  1.00 98.69           H  
ATOM   3100 HG23 VAL B  36      -0.449  19.046  -6.050  1.00 98.69           H  
ATOM   3101  N   ALA B  37       4.856  19.433  -5.738  1.00 98.84           N  
ATOM   3102  H   ALA B  37       4.591  18.459  -5.691  1.00 98.84           H  
ATOM   3103  CA  ALA B  37       6.153  19.798  -5.192  1.00 98.84           C  
ATOM   3104  HA  ALA B  37       6.651  20.478  -5.883  1.00 98.84           H  
ATOM   3105  C   ALA B  37       7.031  18.550  -5.037  1.00 98.84           C  
ATOM   3106  CB  ALA B  37       5.949  20.529  -3.861  1.00 98.84           C  
ATOM   3107  HB1 ALA B  37       5.451  21.481  -4.044  1.00 98.84           H  
ATOM   3108  HB2 ALA B  37       6.903  20.730  -3.374  1.00 98.84           H  
ATOM   3109  HB3 ALA B  37       5.325  19.926  -3.201  1.00 98.84           H  
ATOM   3110  O   ALA B  37       6.575  17.412  -5.166  1.00 98.84           O  
ATOM   3111  N   MET B  38       8.313  18.779  -4.769  1.00 98.81           N  
ATOM   3112  H   MET B  38       8.597  19.736  -4.618  1.00 98.81           H  
ATOM   3113  CA  MET B  38       9.323  17.742  -4.549  1.00 98.81           C  
ATOM   3114  HA  MET B  38       8.847  16.793  -4.304  1.00 98.81           H  
ATOM   3115  C   MET B  38      10.218  18.176  -3.394  1.00 98.81           C  
ATOM   3116  CB  MET B  38      10.197  17.573  -5.801  1.00 98.81           C  
ATOM   3117  HB2 MET B  38      10.830  16.696  -5.661  1.00 98.81           H  
ATOM   3118  HB3 MET B  38      10.843  18.445  -5.903  1.00 98.81           H  
ATOM   3119  O   MET B  38      10.566  19.352  -3.349  1.00 98.81           O  
ATOM   3120  CG  MET B  38       9.401  17.421  -7.099  1.00 98.81           C  
ATOM   3121  HG2 MET B  38       8.854  18.342  -7.298  1.00 98.81           H  
ATOM   3122  HG3 MET B  38       8.670  16.624  -6.962  1.00 98.81           H  
ATOM   3123  SD  MET B  38      10.405  17.040  -8.555  1.00 98.81           S  
ATOM   3124  CE  MET B  38      11.416  18.540  -8.703  1.00 98.81           C  
ATOM   3125  HE1 MET B  38      12.057  18.650  -7.829  1.00 98.81           H  
ATOM   3126  HE2 MET B  38      10.771  19.414  -8.792  1.00 98.81           H  
ATOM   3127  HE3 MET B  38      12.044  18.464  -9.591  1.00 98.81           H  
ATOM   3128  N   ALA B  39      10.629  17.269  -2.517  1.00 98.81           N  
ATOM   3129  H   ALA B  39      10.265  16.330  -2.594  1.00 98.81           H  
ATOM   3130  CA  ALA B  39      11.682  17.476  -1.523  1.00 98.81           C  
ATOM   3131  HA  ALA B  39      12.237  18.383  -1.760  1.00 98.81           H  
ATOM   3132  C   ALA B  39      12.667  16.300  -1.578  1.00 98.81           C  
ATOM   3133  CB  ALA B  39      11.056  17.654  -0.134  1.00 98.81           C  
ATOM   3134  HB1 ALA B  39      10.519  16.751   0.156  1.00 98.81           H  
ATOM   3135  HB2 ALA B  39      10.366  18.498  -0.144  1.00 98.81           H  
ATOM   3136  HB3 ALA B  39      11.833  17.858   0.601  1.00 98.81           H  
ATOM   3137  O   ALA B  39      12.297  15.193  -1.978  1.00 98.81           O  
ATOM   3138  N   CYS B  40      13.927  16.522  -1.211  1.00 98.75           N  
ATOM   3139  H   CYS B  40      14.201  17.422  -0.846  1.00 98.75           H  
ATOM   3140  CA  CYS B  40      14.943  15.472  -1.227  1.00 98.75           C  
ATOM   3141  HA  CYS B  40      14.479  14.542  -0.899  1.00 98.75           H  
ATOM   3142  C   CYS B  40      16.092  15.770  -0.266  1.00 98.75           C  
ATOM   3143  CB  CYS B  40      15.473  15.268  -2.657  1.00 98.75           C  
ATOM   3144  HB2 CYS B  40      14.654  14.947  -3.300  1.00 98.75           H  
ATOM   3145  HB3 CYS B  40      16.222  14.477  -2.646  1.00 98.75           H  
ATOM   3146  O   CYS B  40      16.492  16.920  -0.124  1.00 98.75           O  
ATOM   3147  SG  CYS B  40      16.210  16.786  -3.335  1.00 98.75           S  
ATOM   3148  HG  CYS B  40      16.885  17.146  -2.239  1.00 98.75           H  
ATOM   3149  N   ARG B  41      16.691  14.721   0.303  1.00 98.72           N  
ATOM   3150  H   ARG B  41      16.328  13.804   0.087  1.00 98.72           H  
ATOM   3151  CA  ARG B  41      18.025  14.788   0.909  1.00 98.72           C  
ATOM   3152  HA  ARG B  41      18.440  15.780   0.729  1.00 98.72           H  
ATOM   3153  C   ARG B  41      18.910  13.793   0.179  1.00 98.72           C  
ATOM   3154  CB  ARG B  41      17.973  14.543   2.432  1.00 98.72           C  
ATOM   3155  HB2 ARG B  41      18.306  13.526   2.640  1.00 98.72           H  
ATOM   3156  HB3 ARG B  41      16.954  14.645   2.806  1.00 98.72           H  
ATOM   3157  O   ARG B  41      18.609  12.601   0.170  1.00 98.72           O  
ATOM   3158  CG  ARG B  41      18.885  15.520   3.195  1.00 98.72           C  
ATOM   3159  HG2 ARG B  41      19.097  15.147   4.197  1.00 98.72           H  
ATOM   3160  HG3 ARG B  41      19.839  15.584   2.670  1.00 98.72           H  
ATOM   3161  CD  ARG B  41      18.281  16.930   3.291  1.00 98.72           C  
ATOM   3162  HD2 ARG B  41      19.099  17.637   3.428  1.00 98.72           H  
ATOM   3163  HD3 ARG B  41      17.776  17.155   2.351  1.00 98.72           H  
ATOM   3164  NE  ARG B  41      17.333  17.118   4.406  1.00 98.72           N  
ATOM   3165  HE  ARG B  41      17.478  16.614   5.269  1.00 98.72           H  
ATOM   3166  NH1 ARG B  41      16.092  18.836   3.470  1.00 98.72           N  
ATOM   3167 HH11 ARG B  41      15.242  19.376   3.558  1.00 98.72           H  
ATOM   3168 HH12 ARG B  41      16.497  18.769   2.548  1.00 98.72           H  
ATOM   3169  NH2 ARG B  41      15.699  18.236   5.541  1.00 98.72           N  
ATOM   3170 HH21 ARG B  41      15.029  18.991   5.523  1.00 98.72           H  
ATOM   3171 HH22 ARG B  41      15.835  17.704   6.389  1.00 98.72           H  
ATOM   3172  CZ  ARG B  41      16.392  18.050   4.464  1.00 98.72           C  
ATOM   3173  N   LEU B  42      19.951  14.266  -0.491  1.00 98.76           N  
ATOM   3174  H   LEU B  42      20.182  15.245  -0.394  1.00 98.76           H  
ATOM   3175  CA  LEU B  42      20.789  13.450  -1.365  1.00 98.76           C  
ATOM   3176  HA  LEU B  42      20.587  12.400  -1.151  1.00 98.76           H  
ATOM   3177  C   LEU B  42      22.285  13.690  -1.074  1.00 98.76           C  
ATOM   3178  CB  LEU B  42      20.412  13.714  -2.839  1.00 98.76           C  
ATOM   3179  HB2 LEU B  42      20.440  14.789  -3.016  1.00 98.76           H  
ATOM   3180  HB3 LEU B  42      21.170  13.266  -3.481  1.00 98.76           H  
ATOM   3181  O   LEU B  42      22.660  14.744  -0.553  1.00 98.76           O  
ATOM   3182  CG  LEU B  42      19.030  13.206  -3.293  1.00 98.76           C  
ATOM   3183  HG  LEU B  42      18.261  13.623  -2.643  1.00 98.76           H  
ATOM   3184  CD1 LEU B  42      18.754  13.670  -4.724  1.00 98.76           C  
ATOM   3185 HD11 LEU B  42      19.533  13.311  -5.397  1.00 98.76           H  
ATOM   3186 HD12 LEU B  42      18.736  14.760  -4.756  1.00 98.76           H  
ATOM   3187 HD13 LEU B  42      17.785  13.302  -5.060  1.00 98.76           H  
ATOM   3188  CD2 LEU B  42      18.919  11.680  -3.271  1.00 98.76           C  
ATOM   3189 HD21 LEU B  42      19.699  11.235  -3.890  1.00 98.76           H  
ATOM   3190 HD22 LEU B  42      17.937  11.381  -3.638  1.00 98.76           H  
ATOM   3191 HD23 LEU B  42      19.017  11.327  -2.245  1.00 98.76           H  
ATOM   3192  N   PRO B  43      23.158  12.712  -1.379  1.00 97.99           N  
ATOM   3193  CA  PRO B  43      24.600  12.848  -1.221  1.00 97.99           C  
ATOM   3194  HA  PRO B  43      24.820  12.896  -0.155  1.00 97.99           H  
ATOM   3195  C   PRO B  43      25.186  14.084  -1.907  1.00 97.99           C  
ATOM   3196  CB  PRO B  43      25.196  11.565  -1.791  1.00 97.99           C  
ATOM   3197  HB2 PRO B  43      25.343  11.655  -2.868  1.00 97.99           H  
ATOM   3198  HB3 PRO B  43      26.136  11.321  -1.296  1.00 97.99           H  
ATOM   3199  O   PRO B  43      24.632  14.616  -2.868  1.00 97.99           O  
ATOM   3200  CG  PRO B  43      24.107  10.534  -1.515  1.00 97.99           C  
ATOM   3201  HG2 PRO B  43      24.144   9.706  -2.224  1.00 97.99           H  
ATOM   3202  HG3 PRO B  43      24.188  10.177  -0.489  1.00 97.99           H  
ATOM   3203  CD  PRO B  43      22.816  11.329  -1.657  1.00 97.99           C  
ATOM   3204  HD2 PRO B  43      22.095  10.971  -0.921  1.00 97.99           H  
ATOM   3205  HD3 PRO B  43      22.406  11.215  -2.661  1.00 97.99           H  
ATOM   3206  N   GLY B  44      26.352  14.520  -1.427  1.00 97.64           N  
ATOM   3207  H   GLY B  44      26.783  14.004  -0.673  1.00 97.64           H  
ATOM   3208  CA  GLY B  44      27.027  15.718  -1.937  1.00 97.64           C  
ATOM   3209  HA2 GLY B  44      28.094  15.633  -1.729  1.00 97.64           H  
ATOM   3210  HA3 GLY B  44      26.895  15.780  -3.017  1.00 97.64           H  
ATOM   3211  C   GLY B  44      26.532  17.034  -1.327  1.00 97.64           C  
ATOM   3212  O   GLY B  44      26.872  18.091  -1.853  1.00 97.64           O  
ATOM   3213  N   GLY B  45      25.770  16.970  -0.227  1.00 96.37           N  
ATOM   3214  H   GLY B  45      25.511  16.057   0.119  1.00 96.37           H  
ATOM   3215  CA  GLY B  45      25.237  18.137   0.488  1.00 96.37           C  
ATOM   3216  HA2 GLY B  45      25.070  17.867   1.531  1.00 96.37           H  
ATOM   3217  HA3 GLY B  45      25.962  18.951   0.458  1.00 96.37           H  
ATOM   3218  C   GLY B  45      23.915  18.666  -0.070  1.00 96.37           C  
ATOM   3219  O   GLY B  45      23.571  19.814   0.175  1.00 96.37           O  
ATOM   3220  N   VAL B  46      23.183  17.856  -0.837  1.00 98.01           N  
ATOM   3221  H   VAL B  46      23.473  16.894  -0.948  1.00 98.01           H  
ATOM   3222  CA  VAL B  46      21.920  18.257  -1.460  1.00 98.01           C  
ATOM   3223  HA  VAL B  46      21.993  19.292  -1.794  1.00 98.01           H  
ATOM   3224  C   VAL B  46      20.792  18.173  -0.432  1.00 98.01           C  
ATOM   3225  CB  VAL B  46      21.662  17.375  -2.690  1.00 98.01           C  
ATOM   3226  HB  VAL B  46      21.797  16.332  -2.403  1.00 98.01           H  
ATOM   3227  O   VAL B  46      20.364  17.077  -0.058  1.00 98.01           O  
ATOM   3228  CG1 VAL B  46      20.258  17.539  -3.268  1.00 98.01           C  
ATOM   3229 HG11 VAL B  46      19.496  17.261  -2.540  1.00 98.01           H  
ATOM   3230 HG12 VAL B  46      20.109  18.577  -3.565  1.00 98.01           H  
ATOM   3231 HG13 VAL B  46      20.154  16.882  -4.132  1.00 98.01           H  
ATOM   3232  CG2 VAL B  46      22.662  17.684  -3.810  1.00 98.01           C  
ATOM   3233 HG21 VAL B  46      22.584  18.731  -4.104  1.00 98.01           H  
ATOM   3234 HG22 VAL B  46      23.677  17.484  -3.467  1.00 98.01           H  
ATOM   3235 HG23 VAL B  46      22.454  17.052  -4.673  1.00 98.01           H  
ATOM   3236  N   SER B  47      20.291  19.328   0.006  1.00 97.07           N  
ATOM   3237  H   SER B  47      20.698  20.194  -0.317  1.00 97.07           H  
ATOM   3238  CA  SER B  47      19.142  19.441   0.911  1.00 97.07           C  
ATOM   3239  HA  SER B  47      18.981  18.459   1.356  1.00 97.07           H  
ATOM   3240  C   SER B  47      17.836  19.809   0.204  1.00 97.07           C  
ATOM   3241  CB  SER B  47      19.457  20.410   2.056  1.00 97.07           C  
ATOM   3242  HB2 SER B  47      20.470  20.233   2.416  1.00 97.07           H  
ATOM   3243  HB3 SER B  47      18.765  20.219   2.876  1.00 97.07           H  
ATOM   3244  O   SER B  47      16.759  19.645   0.777  1.00 97.07           O  
ATOM   3245  OG  SER B  47      19.320  21.762   1.670  1.00 97.07           O  
ATOM   3246  HG  SER B  47      19.827  21.929   0.871  1.00 97.07           H  
ATOM   3247  N   THR B  48      17.927  20.272  -1.044  1.00 97.26           N  
ATOM   3248  H   THR B  48      18.857  20.491  -1.373  1.00 97.26           H  
ATOM   3249  CA  THR B  48      16.808  20.742  -1.864  1.00 97.26           C  
ATOM   3250  HA  THR B  48      15.884  20.346  -1.442  1.00 97.26           H  
ATOM   3251  C   THR B  48      16.937  20.289  -3.329  1.00 97.26           C  
ATOM   3252  CB  THR B  48      16.725  22.275  -1.835  1.00 97.26           C  
ATOM   3253  HB  THR B  48      15.839  22.565  -2.400  1.00 97.26           H  
ATOM   3254  O   THR B  48      18.048  20.063  -3.815  1.00 97.26           O  
ATOM   3255  CG2 THR B  48      16.598  22.886  -0.442  1.00 97.26           C  
ATOM   3256 HG21 THR B  48      15.799  22.390   0.109  1.00 97.26           H  
ATOM   3257 HG22 THR B  48      17.534  22.777   0.105  1.00 97.26           H  
ATOM   3258 HG23 THR B  48      16.370  23.948  -0.540  1.00 97.26           H  
ATOM   3259  OG1 THR B  48      17.867  22.831  -2.437  1.00 97.26           O  
ATOM   3260  HG1 THR B  48      18.601  22.663  -1.841  1.00 97.26           H  
ATOM   3261  N   PRO B  49      15.831  20.182  -4.092  1.00 98.51           N  
ATOM   3262  CA  PRO B  49      15.885  19.943  -5.537  1.00 98.51           C  
ATOM   3263  HA  PRO B  49      16.380  18.986  -5.705  1.00 98.51           H  
ATOM   3264  C   PRO B  49      16.623  21.029  -6.334  1.00 98.51           C  
ATOM   3265  CB  PRO B  49      14.425  19.833  -5.984  1.00 98.51           C  
ATOM   3266  HB2 PRO B  49      14.309  19.136  -6.814  1.00 98.51           H  
ATOM   3267  HB3 PRO B  49      14.036  20.817  -6.246  1.00 98.51           H  
ATOM   3268  O   PRO B  49      17.100  20.760  -7.433  1.00 98.51           O  
ATOM   3269  CG  PRO B  49      13.725  19.328  -4.729  1.00 98.51           C  
ATOM   3270  HG2 PRO B  49      12.660  19.561  -4.747  1.00 98.51           H  
ATOM   3271  HG3 PRO B  49      13.880  18.255  -4.622  1.00 98.51           H  
ATOM   3272  CD  PRO B  49      14.463  20.076  -3.621  1.00 98.51           C  
ATOM   3273  HD2 PRO B  49      14.058  21.081  -3.497  1.00 98.51           H  
ATOM   3274  HD3 PRO B  49      14.392  19.515  -2.690  1.00 98.51           H  
ATOM   3275  N   GLU B  50      16.733  22.246  -5.808  1.00 97.33           N  
ATOM   3276  H   GLU B  50      16.290  22.447  -4.923  1.00 97.33           H  
ATOM   3277  CA  GLU B  50      17.454  23.343  -6.452  1.00 97.33           C  
ATOM   3278  HA  GLU B  50      17.201  23.361  -7.513  1.00 97.33           H  
ATOM   3279  C   GLU B  50      18.978  23.110  -6.376  1.00 97.33           C  
ATOM   3280  CB  GLU B  50      16.990  24.679  -5.840  1.00 97.33           C  
ATOM   3281  HB2 GLU B  50      17.202  24.688  -4.771  1.00 97.33           H  
ATOM   3282  HB3 GLU B  50      17.575  25.477  -6.299  1.00 97.33           H  
ATOM   3283  O   GLU B  50      19.641  23.085  -7.413  1.00 97.33           O  
ATOM   3284  CG  GLU B  50      15.491  24.994  -6.078  1.00 97.33           C  
ATOM   3285  HG2 GLU B  50      15.287  24.914  -7.146  1.00 97.33           H  
ATOM   3286  HG3 GLU B  50      15.315  26.031  -5.792  1.00 97.33           H  
ATOM   3287  CD  GLU B  50      14.492  24.108  -5.299  1.00 97.33           C  
ATOM   3288  OE1 GLU B  50      13.360  23.839  -5.768  1.00 97.33           O  
ATOM   3289  OE2 GLU B  50      14.809  23.633  -4.190  1.00 97.33           O  
ATOM   3290  N   GLU B  51      19.508  22.773  -5.193  1.00 97.54           N  
ATOM   3291  H   GLU B  51      18.918  22.813  -4.375  1.00 97.54           H  
ATOM   3292  CA  GLU B  51      20.901  22.309  -5.012  1.00 97.54           C  
ATOM   3293  HA  GLU B  51      21.599  23.069  -5.363  1.00 97.54           H  
ATOM   3294  C   GLU B  51      21.176  21.006  -5.789  1.00 97.54           C  
ATOM   3295  CB  GLU B  51      21.156  22.032  -3.521  1.00 97.54           C  
ATOM   3296  HB2 GLU B  51      20.395  21.327  -3.189  1.00 97.54           H  
ATOM   3297  HB3 GLU B  51      22.125  21.545  -3.407  1.00 97.54           H  
ATOM   3298  O   GLU B  51      22.273  20.781  -6.308  1.00 97.54           O  
ATOM   3299  CG  GLU B  51      21.145  23.291  -2.634  1.00 97.54           C  
ATOM   3300  HG2 GLU B  51      22.079  23.832  -2.787  1.00 97.54           H  
ATOM   3301  HG3 GLU B  51      20.327  23.945  -2.936  1.00 97.54           H  
ATOM   3302  CD  GLU B  51      20.964  22.955  -1.146  1.00 97.54           C  
ATOM   3303  OE1 GLU B  51      21.498  23.677  -0.282  1.00 97.54           O  
ATOM   3304  OE2 GLU B  51      20.206  21.997  -0.847  1.00 97.54           O  
ATOM   3305  N   PHE B  52      20.168  20.134  -5.913  1.00 98.65           N  
ATOM   3306  H   PHE B  52      19.310  20.323  -5.414  1.00 98.65           H  
ATOM   3307  CA  PHE B  52      20.284  18.927  -6.729  1.00 98.65           C  
ATOM   3308  HA  PHE B  52      21.169  18.392  -6.385  1.00 98.65           H  
ATOM   3309  C   PHE B  52      20.470  19.261  -8.215  1.00 98.65           C  
ATOM   3310  CB  PHE B  52      19.045  18.039  -6.550  1.00 98.65           C  
ATOM   3311  HB2 PHE B  52      18.810  17.923  -5.492  1.00 98.65           H  
ATOM   3312  HB3 PHE B  52      18.199  18.562  -6.997  1.00 98.65           H  
ATOM   3313  O   PHE B  52      21.242  18.596  -8.911  1.00 98.65           O  
ATOM   3314  CG  PHE B  52      19.108  16.664  -7.192  1.00 98.65           C  
ATOM   3315  CD1 PHE B  52      17.897  16.015  -7.490  1.00 98.65           C  
ATOM   3316  HD1 PHE B  52      16.968  16.486  -7.207  1.00 98.65           H  
ATOM   3317  CD2 PHE B  52      20.328  16.038  -7.526  1.00 98.65           C  
ATOM   3318  HD2 PHE B  52      21.275  16.507  -7.305  1.00 98.65           H  
ATOM   3319  CE1 PHE B  52      17.895  14.770  -8.140  1.00 98.65           C  
ATOM   3320  HE1 PHE B  52      16.962  14.272  -8.360  1.00 98.65           H  
ATOM   3321  CE2 PHE B  52      20.327  14.813  -8.207  1.00 98.65           C  
ATOM   3322  HE2 PHE B  52      21.265  14.374  -8.512  1.00 98.65           H  
ATOM   3323  CZ  PHE B  52      19.112  14.176  -8.502  1.00 98.65           C  
ATOM   3324  HZ  PHE B  52      19.106  13.226  -9.016  1.00 98.65           H  
ATOM   3325  N   TRP B  53      19.790  20.296  -8.715  1.00 98.69           N  
ATOM   3326  H   TRP B  53      19.194  20.837  -8.105  1.00 98.69           H  
ATOM   3327  CA  TRP B  53      19.963  20.728 -10.097  1.00 98.69           C  
ATOM   3328  HA  TRP B  53      19.858  19.851 -10.736  1.00 98.69           H  
ATOM   3329  C   TRP B  53      21.368  21.277 -10.355  1.00 98.69           C  
ATOM   3330  CB  TRP B  53      18.886  21.732 -10.512  1.00 98.69           C  
ATOM   3331  HB2 TRP B  53      18.941  22.612  -9.871  1.00 98.69           H  
ATOM   3332  HB3 TRP B  53      17.902  21.280 -10.389  1.00 98.69           H  
ATOM   3333  O   TRP B  53      21.953  20.928 -11.379  1.00 98.69           O  
ATOM   3334  CG  TRP B  53      19.053  22.149 -11.938  1.00 98.69           C  
ATOM   3335  CD1 TRP B  53      19.452  23.373 -12.347  1.00 98.69           C  
ATOM   3336  HD1 TRP B  53      19.643  24.205 -11.686  1.00 98.69           H  
ATOM   3337  CD2 TRP B  53      19.032  21.310 -13.134  1.00 98.69           C  
ATOM   3338  CE2 TRP B  53      19.478  22.095 -14.237  1.00 98.69           C  
ATOM   3339  CE3 TRP B  53      18.750  19.948 -13.387  1.00 98.69           C  
ATOM   3340  HE3 TRP B  53      18.444  19.315 -12.567  1.00 98.69           H  
ATOM   3341  NE1 TRP B  53      19.683  23.352 -13.708  1.00 98.69           N  
ATOM   3342  HE1 TRP B  53      20.074  24.138 -14.209  1.00 98.69           H  
ATOM   3343  CH2 TRP B  53      19.352  20.201 -15.738  1.00 98.69           C  
ATOM   3344  HH2 TRP B  53      19.494  19.767 -16.717  1.00 98.69           H  
ATOM   3345  CZ2 TRP B  53      19.654  21.555 -15.520  1.00 98.69           C  
ATOM   3346  HZ2 TRP B  53      20.023  22.175 -16.323  1.00 98.69           H  
ATOM   3347  CZ3 TRP B  53      18.890  19.403 -14.677  1.00 98.69           C  
ATOM   3348  HZ3 TRP B  53      18.664  18.360 -14.846  1.00 98.69           H  
ATOM   3349  N   GLU B  54      21.957  22.042  -9.432  1.00 98.10           N  
ATOM   3350  H   GLU B  54      21.433  22.324  -8.616  1.00 98.10           H  
ATOM   3351  CA  GLU B  54      23.364  22.462  -9.545  1.00 98.10           C  
ATOM   3352  HA  GLU B  54      23.495  23.021 -10.472  1.00 98.10           H  
ATOM   3353  C   GLU B  54      24.307  21.252  -9.617  1.00 98.10           C  
ATOM   3354  CB  GLU B  54      23.765  23.382  -8.384  1.00 98.10           C  
ATOM   3355  HB2 GLU B  54      24.841  23.548  -8.438  1.00 98.10           H  
ATOM   3356  HB3 GLU B  54      23.536  22.897  -7.435  1.00 98.10           H  
ATOM   3357  O   GLU B  54      25.150  21.175 -10.516  1.00 98.10           O  
ATOM   3358  CG  GLU B  54      23.061  24.744  -8.462  1.00 98.10           C  
ATOM   3359  HG2 GLU B  54      23.186  25.141  -9.470  1.00 98.10           H  
ATOM   3360  HG3 GLU B  54      21.994  24.607  -8.286  1.00 98.10           H  
ATOM   3361  CD  GLU B  54      23.626  25.742  -7.442  1.00 98.10           C  
ATOM   3362  OE1 GLU B  54      23.773  26.925  -7.827  1.00 98.10           O  
ATOM   3363  OE2 GLU B  54      23.911  25.312  -6.301  1.00 98.10           O  
ATOM   3364  N   LEU B  55      24.098  20.242  -8.761  1.00 98.40           N  
ATOM   3365  H   LEU B  55      23.400  20.377  -8.044  1.00 98.40           H  
ATOM   3366  CA  LEU B  55      24.873  18.995  -8.772  1.00 98.40           C  
ATOM   3367  HA  LEU B  55      25.915  19.270  -8.608  1.00 98.40           H  
ATOM   3368  C   LEU B  55      24.832  18.271 -10.127  1.00 98.40           C  
ATOM   3369  CB  LEU B  55      24.412  18.113  -7.592  1.00 98.40           C  
ATOM   3370  HB2 LEU B  55      23.371  17.819  -7.725  1.00 98.40           H  
ATOM   3371  HB3 LEU B  55      24.460  18.729  -6.695  1.00 98.40           H  
ATOM   3372  O   LEU B  55      25.856  17.782 -10.616  1.00 98.40           O  
ATOM   3373  CG  LEU B  55      25.277  16.854  -7.381  1.00 98.40           C  
ATOM   3374  HG  LEU B  55      26.295  17.077  -7.701  1.00 98.40           H  
ATOM   3375  CD1 LEU B  55      25.342  16.474  -5.903  1.00 98.40           C  
ATOM   3376 HD11 LEU B  55      25.610  17.339  -5.297  1.00 98.40           H  
ATOM   3377 HD12 LEU B  55      26.100  15.704  -5.755  1.00 98.40           H  
ATOM   3378 HD13 LEU B  55      24.379  16.090  -5.566  1.00 98.40           H  
ATOM   3379  CD2 LEU B  55      24.777  15.622  -8.145  1.00 98.40           C  
ATOM   3380 HD21 LEU B  55      23.759  15.383  -7.838  1.00 98.40           H  
ATOM   3381 HD22 LEU B  55      25.428  14.775  -7.927  1.00 98.40           H  
ATOM   3382 HD23 LEU B  55      24.799  15.799  -9.220  1.00 98.40           H  
ATOM   3383  N   LEU B  56      23.653  18.216 -10.743  1.00 98.53           N  
ATOM   3384  H   LEU B  56      22.869  18.641 -10.269  1.00 98.53           H  
ATOM   3385  CA  LEU B  56      23.429  17.593 -12.047  1.00 98.53           C  
ATOM   3386  HA  LEU B  56      23.942  16.632 -12.082  1.00 98.53           H  
ATOM   3387  C   LEU B  56      23.978  18.437 -13.209  1.00 98.53           C  
ATOM   3388  CB  LEU B  56      21.916  17.377 -12.198  1.00 98.53           C  
ATOM   3389  HB2 LEU B  56      21.414  18.322 -11.991  1.00 98.53           H  
ATOM   3390  HB3 LEU B  56      21.696  17.119 -13.234  1.00 98.53           H  
ATOM   3391  O   LEU B  56      24.598  17.891 -14.123  1.00 98.53           O  
ATOM   3392  CG  LEU B  56      21.322  16.286 -11.291  1.00 98.53           C  
ATOM   3393  HG  LEU B  56      21.647  16.428 -10.260  1.00 98.53           H  
ATOM   3394  CD1 LEU B  56      19.798  16.402 -11.352  1.00 98.53           C  
ATOM   3395 HD11 LEU B  56      19.456  16.427 -12.387  1.00 98.53           H  
ATOM   3396 HD12 LEU B  56      19.496  17.325 -10.857  1.00 98.53           H  
ATOM   3397 HD13 LEU B  56      19.333  15.571 -10.822  1.00 98.53           H  
ATOM   3398  CD2 LEU B  56      21.737  14.879 -11.736  1.00 98.53           C  
ATOM   3399 HD21 LEU B  56      22.813  14.758 -11.612  1.00 98.53           H  
ATOM   3400 HD22 LEU B  56      21.233  14.139 -11.115  1.00 98.53           H  
ATOM   3401 HD23 LEU B  56      21.472  14.725 -12.782  1.00 98.53           H  
ATOM   3402  N   SER B  57      23.764  19.753 -13.164  1.00 98.21           N  
ATOM   3403  H   SER B  57      23.253  20.108 -12.369  1.00 98.21           H  
ATOM   3404  CA  SER B  57      24.144  20.728 -14.194  1.00 98.21           C  
ATOM   3405  HA  SER B  57      23.761  20.398 -15.159  1.00 98.21           H  
ATOM   3406  C   SER B  57      25.663  20.874 -14.315  1.00 98.21           C  
ATOM   3407  CB  SER B  57      23.489  22.072 -13.849  1.00 98.21           C  
ATOM   3408  HB2 SER B  57      22.406  21.953 -13.882  1.00 98.21           H  
ATOM   3409  HB3 SER B  57      23.772  22.369 -12.839  1.00 98.21           H  
ATOM   3410  O   SER B  57      26.209  20.824 -15.417  1.00 98.21           O  
ATOM   3411  OG  SER B  57      23.868  23.092 -14.753  1.00 98.21           O  
ATOM   3412  HG  SER B  57      24.640  23.533 -14.390  1.00 98.21           H  
ATOM   3413  N   GLU B  58      26.366  20.990 -13.185  1.00 97.53           N  
ATOM   3414  H   GLU B  58      25.872  21.044 -12.306  1.00 97.53           H  
ATOM   3415  CA  GLU B  58      27.834  20.997 -13.143  1.00 97.53           C  
ATOM   3416  HA  GLU B  58      28.221  21.711 -13.870  1.00 97.53           H  
ATOM   3417  C   GLU B  58      28.444  19.624 -13.479  1.00 97.53           C  
ATOM   3418  CB  GLU B  58      28.302  21.414 -11.742  1.00 97.53           C  
ATOM   3419  HB2 GLU B  58      29.367  21.194 -11.658  1.00 97.53           H  
ATOM   3420  HB3 GLU B  58      27.761  20.812 -11.012  1.00 97.53           H  
ATOM   3421  O   GLU B  58      29.620  19.541 -13.835  1.00 97.53           O  
ATOM   3422  CG  GLU B  58      28.089  22.888 -11.386  1.00 97.53           C  
ATOM   3423  HG2 GLU B  58      27.030  23.128 -11.477  1.00 97.53           H  
ATOM   3424  HG3 GLU B  58      28.638  23.501 -12.101  1.00 97.53           H  
ATOM   3425  CD  GLU B  58      28.577  23.212  -9.958  1.00 97.53           C  
ATOM   3426  OE1 GLU B  58      28.131  24.243  -9.425  1.00 97.53           O  
ATOM   3427  OE2 GLU B  58      29.436  22.471  -9.405  1.00 97.53           O  
ATOM   3428  N   GLY B  59      27.668  18.538 -13.370  1.00 97.85           N  
ATOM   3429  H   GLY B  59      26.698  18.673 -13.124  1.00 97.85           H  
ATOM   3430  CA  GLY B  59      28.167  17.173 -13.537  1.00 97.85           C  
ATOM   3431  HA2 GLY B  59      27.321  16.487 -13.563  1.00 97.85           H  
ATOM   3432  HA3 GLY B  59      28.715  17.103 -14.477  1.00 97.85           H  
ATOM   3433  C   GLY B  59      29.101  16.756 -12.399  1.00 97.85           C  
ATOM   3434  O   GLY B  59      30.192  16.243 -12.650  1.00 97.85           O  
ATOM   3435  N   ARG B  60      28.699  16.999 -11.147  1.00 97.79           N  
ATOM   3436  H   ARG B  60      27.775  17.385 -11.018  1.00 97.79           H  
ATOM   3437  CA  ARG B  60      29.502  16.695  -9.948  1.00 97.79           C  
ATOM   3438  HA  ARG B  60      30.549  16.838 -10.213  1.00 97.79           H  
ATOM   3439  C   ARG B  60      29.317  15.230  -9.543  1.00 97.79           C  
ATOM   3440  CB  ARG B  60      29.176  17.643  -8.772  1.00 97.79           C  
ATOM   3441  HB2 ARG B  60      28.345  17.213  -8.213  1.00 97.79           H  
ATOM   3442  HB3 ARG B  60      30.033  17.683  -8.100  1.00 97.79           H  
ATOM   3443  O   ARG B  60      28.224  14.679  -9.664  1.00 97.79           O  
ATOM   3444  CG  ARG B  60      28.790  19.073  -9.187  1.00 97.79           C  
ATOM   3445  HG2 ARG B  60      29.633  19.567  -9.669  1.00 97.79           H  
ATOM   3446  HG3 ARG B  60      27.969  19.010  -9.900  1.00 97.79           H  
ATOM   3447  CD  ARG B  60      28.257  19.928  -8.036  1.00 97.79           C  
ATOM   3448  HD2 ARG B  60      27.624  19.322  -7.388  1.00 97.79           H  
ATOM   3449  HD3 ARG B  60      27.634  20.712  -8.465  1.00 97.79           H  
ATOM   3450  NE  ARG B  60      29.327  20.589  -7.289  1.00 97.79           N  
ATOM   3451  HE  ARG B  60      29.726  21.361  -7.804  1.00 97.79           H  
ATOM   3452  NH1 ARG B  60      28.919  19.655  -5.222  1.00 97.79           N  
ATOM   3453 HH11 ARG B  60      29.033  19.673  -4.219  1.00 97.79           H  
ATOM   3454 HH12 ARG B  60      28.125  19.169  -5.615  1.00 97.79           H  
ATOM   3455  NH2 ARG B  60      30.501  21.210  -5.459  1.00 97.79           N  
ATOM   3456 HH21 ARG B  60      30.875  21.950  -6.035  1.00 97.79           H  
ATOM   3457 HH22 ARG B  60      30.592  21.231  -4.453  1.00 97.79           H  
ATOM   3458  CZ  ARG B  60      29.578  20.474  -6.001  1.00 97.79           C  
ATOM   3459  N   ASP B  61      30.386  14.622  -9.036  1.00 97.66           N  
ATOM   3460  H   ASP B  61      31.231  15.163  -8.925  1.00 97.66           H  
ATOM   3461  CA  ASP B  61      30.361  13.296  -8.410  1.00 97.66           C  
ATOM   3462  HA  ASP B  61      29.523  12.718  -8.800  1.00 97.66           H  
ATOM   3463  C   ASP B  61      30.170  13.473  -6.896  1.00 97.66           C  
ATOM   3464  CB  ASP B  61      31.662  12.549  -8.766  1.00 97.66           C  
ATOM   3465  HB2 ASP B  61      32.508  13.071  -8.319  1.00 97.66           H  
ATOM   3466  HB3 ASP B  61      31.794  12.580  -9.848  1.00 97.66           H  
ATOM   3467  O   ASP B  61      30.991  14.114  -6.237  1.00 97.66           O  
ATOM   3468  CG  ASP B  61      31.704  11.079  -8.331  1.00 97.66           C  
ATOM   3469  OD1 ASP B  61      30.730  10.593  -7.724  1.00 97.66           O  
ATOM   3470  OD2 ASP B  61      32.728  10.415  -8.643  1.00 97.66           O  
ATOM   3471  N   ALA B  62      29.072  12.949  -6.357  1.00 97.82           N  
ATOM   3472  H   ALA B  62      28.438  12.447  -6.962  1.00 97.82           H  
ATOM   3473  CA  ALA B  62      28.707  13.043  -4.945  1.00 97.82           C  
ATOM   3474  HA  ALA B  62      29.071  13.994  -4.557  1.00 97.82           H  
ATOM   3475  C   ALA B  62      29.323  11.925  -4.084  1.00 97.82           C  
ATOM   3476  CB  ALA B  62      27.183  13.032  -4.846  1.00 97.82           C  
ATOM   3477  HB1 ALA B  62      26.884  13.466  -3.891  1.00 97.82           H  
ATOM   3478  HB2 ALA B  62      26.734  13.600  -5.661  1.00 97.82           H  
ATOM   3479  HB3 ALA B  62      26.831  12.001  -4.882  1.00 97.82           H  
ATOM   3480  O   ALA B  62      29.109  11.895  -2.869  1.00 97.82           O  
ATOM   3481  N   VAL B  63      30.060  10.992  -4.699  1.00 95.37           N  
ATOM   3482  H   VAL B  63      30.181  11.057  -5.699  1.00 95.37           H  
ATOM   3483  CA  VAL B  63      30.748   9.904  -3.999  1.00 95.37           C  
ATOM   3484  HA  VAL B  63      30.043   9.459  -3.297  1.00 95.37           H  
ATOM   3485  C   VAL B  63      31.932  10.455  -3.200  1.00 95.37           C  
ATOM   3486  CB  VAL B  63      31.178   8.806  -4.990  1.00 95.37           C  
ATOM   3487  HB  VAL B  63      31.785   9.246  -5.781  1.00 95.37           H  
ATOM   3488  O   VAL B  63      32.885  11.004  -3.754  1.00 95.37           O  
ATOM   3489  CG1 VAL B  63      32.018   7.712  -4.321  1.00 95.37           C  
ATOM   3490 HG11 VAL B  63      32.210   6.908  -5.031  1.00 95.37           H  
ATOM   3491 HG12 VAL B  63      32.977   8.118  -3.998  1.00 95.37           H  
ATOM   3492 HG13 VAL B  63      31.488   7.311  -3.457  1.00 95.37           H  
ATOM   3493  CG2 VAL B  63      29.943   8.139  -5.613  1.00 95.37           C  
ATOM   3494 HG21 VAL B  63      30.259   7.395  -6.344  1.00 95.37           H  
ATOM   3495 HG22 VAL B  63      29.338   7.661  -4.843  1.00 95.37           H  
ATOM   3496 HG23 VAL B  63      29.339   8.881  -6.134  1.00 95.37           H  
ATOM   3497  N   ALA B  64      31.884  10.258  -1.885  1.00 94.30           N  
ATOM   3498  H   ALA B  64      31.072   9.784  -1.515  1.00 94.30           H  
ATOM   3499  CA  ALA B  64      32.892  10.679  -0.918  1.00 94.30           C  
ATOM   3500  HA  ALA B  64      33.750  11.097  -1.445  1.00 94.30           H  
ATOM   3501  C   ALA B  64      33.400   9.478  -0.089  1.00 94.30           C  
ATOM   3502  CB  ALA B  64      32.265  11.798  -0.071  1.00 94.30           C  
ATOM   3503  HB1 ALA B  64      31.881  12.581  -0.725  1.00 94.30           H  
ATOM   3504  HB2 ALA B  64      33.006  12.237   0.596  1.00 94.30           H  
ATOM   3505  HB3 ALA B  64      31.440  11.397   0.518  1.00 94.30           H  
ATOM   3506  O   ALA B  64      33.230   8.319  -0.472  1.00 94.30           O  
ATOM   3507  N   GLY B  65      34.067   9.742   1.040  1.00 93.16           N  
ATOM   3508  H   GLY B  65      34.115  10.705   1.341  1.00 93.16           H  
ATOM   3509  CA  GLY B  65      34.431   8.702   2.010  1.00 93.16           C  
ATOM   3510  HA2 GLY B  65      35.098   9.123   2.762  1.00 93.16           H  
ATOM   3511  HA3 GLY B  65      34.956   7.895   1.498  1.00 93.16           H  
ATOM   3512  C   GLY B  65      33.214   8.108   2.733  1.00 93.16           C  
ATOM   3513  O   GLY B  65      32.104   8.627   2.627  1.00 93.16           O  
ATOM   3514  N   LEU B  66      33.427   7.021   3.482  1.00 96.13           N  
ATOM   3515  H   LEU B  66      34.365   6.657   3.562  1.00 96.13           H  
ATOM   3516  CA  LEU B  66      32.408   6.504   4.404  1.00 96.13           C  
ATOM   3517  HA  LEU B  66      31.477   6.409   3.846  1.00 96.13           H  
ATOM   3518  C   LEU B  66      32.167   7.489   5.575  1.00 96.13           C  
ATOM   3519  CB  LEU B  66      32.809   5.115   4.944  1.00 96.13           C  
ATOM   3520  HB2 LEU B  66      32.036   4.797   5.643  1.00 96.13           H  
ATOM   3521  HB3 LEU B  66      33.733   5.226   5.511  1.00 96.13           H  
ATOM   3522  O   LEU B  66      33.087   8.236   5.926  1.00 96.13           O  
ATOM   3523  CG  LEU B  66      33.010   3.990   3.909  1.00 96.13           C  
ATOM   3524  HG  LEU B  66      33.928   4.177   3.353  1.00 96.13           H  
ATOM   3525  CD1 LEU B  66      33.139   2.646   4.628  1.00 96.13           C  
ATOM   3526 HD11 LEU B  66      33.288   1.846   3.903  1.00 96.13           H  
ATOM   3527 HD12 LEU B  66      32.234   2.435   5.197  1.00 96.13           H  
ATOM   3528 HD13 LEU B  66      33.988   2.667   5.311  1.00 96.13           H  
ATOM   3529  CD2 LEU B  66      31.860   3.868   2.912  1.00 96.13           C  
ATOM   3530 HD21 LEU B  66      32.017   3.005   2.265  1.00 96.13           H  
ATOM   3531 HD22 LEU B  66      30.915   3.755   3.442  1.00 96.13           H  
ATOM   3532 HD23 LEU B  66      31.827   4.765   2.293  1.00 96.13           H  
ATOM   3533  N   PRO B  67      30.978   7.480   6.210  1.00 95.45           N  
ATOM   3534  CA  PRO B  67      30.680   8.320   7.370  1.00 95.45           C  
ATOM   3535  HA  PRO B  67      30.791   9.365   7.081  1.00 95.45           H  
ATOM   3536  C   PRO B  67      31.588   8.014   8.566  1.00 95.45           C  
ATOM   3537  CB  PRO B  67      29.213   8.051   7.732  1.00 95.45           C  
ATOM   3538  HB2 PRO B  67      29.149   7.313   8.532  1.00 95.45           H  
ATOM   3539  HB3 PRO B  67      28.698   8.967   8.018  1.00 95.45           H  
ATOM   3540  O   PRO B  67      31.861   6.853   8.869  1.00 95.45           O  
ATOM   3541  CG  PRO B  67      28.626   7.450   6.459  1.00 95.45           C  
ATOM   3542  HG2 PRO B  67      28.325   8.256   5.790  1.00 95.45           H  
ATOM   3543  HG3 PRO B  67      27.793   6.779   6.668  1.00 95.45           H  
ATOM   3544  CD  PRO B  67      29.804   6.696   5.861  1.00 95.45           C  
ATOM   3545  HD2 PRO B  67      29.880   5.712   6.323  1.00 95.45           H  
ATOM   3546  HD3 PRO B  67      29.667   6.601   4.784  1.00 95.45           H  
ATOM   3547  N   THR B  68      32.006   9.054   9.290  1.00 95.12           N  
ATOM   3548  H   THR B  68      31.775   9.983   8.970  1.00 95.12           H  
ATOM   3549  CA  THR B  68      32.836   8.935  10.507  1.00 95.12           C  
ATOM   3550  HA  THR B  68      33.206   7.914  10.593  1.00 95.12           H  
ATOM   3551  C   THR B  68      32.074   9.222  11.803  1.00 95.12           C  
ATOM   3552  CB  THR B  68      34.061   9.861  10.429  1.00 95.12           C  
ATOM   3553  HB  THR B  68      34.610   9.801  11.369  1.00 95.12           H  
ATOM   3554  O   THR B  68      32.593   8.982  12.888  1.00 95.12           O  
ATOM   3555  CG2 THR B  68      35.013   9.487   9.296  1.00 95.12           C  
ATOM   3556 HG21 THR B  68      35.975   9.974   9.454  1.00 95.12           H  
ATOM   3557 HG22 THR B  68      35.160   8.407   9.277  1.00 95.12           H  
ATOM   3558 HG23 THR B  68      34.599   9.803   8.338  1.00 95.12           H  
ATOM   3559  OG1 THR B  68      33.669  11.198  10.197  1.00 95.12           O  
ATOM   3560  HG1 THR B  68      33.123  11.482  10.933  1.00 95.12           H  
ATOM   3561  N   ASP B  69      30.859   9.759  11.715  1.00 94.01           N  
ATOM   3562  H   ASP B  69      30.454   9.915  10.802  1.00 94.01           H  
ATOM   3563  CA  ASP B  69      30.040  10.259  12.828  1.00 94.01           C  
ATOM   3564  HA  ASP B  69      30.692  10.480  13.673  1.00 94.01           H  
ATOM   3565  C   ASP B  69      28.992   9.249  13.338  1.00 94.01           C  
ATOM   3566  CB  ASP B  69      29.392  11.585  12.388  1.00 94.01           C  
ATOM   3567  HB2 ASP B  69      28.892  12.031  13.248  1.00 94.01           H  
ATOM   3568  HB3 ASP B  69      30.175  12.274  12.070  1.00 94.01           H  
ATOM   3569  O   ASP B  69      28.311   9.501  14.327  1.00 94.01           O  
ATOM   3570  CG  ASP B  69      28.383  11.418  11.241  1.00 94.01           C  
ATOM   3571  OD1 ASP B  69      28.702  10.663  10.287  1.00 94.01           O  
ATOM   3572  OD2 ASP B  69      27.300  12.030  11.332  1.00 94.01           O  
ATOM   3573  N   ARG B  70      28.889   8.079  12.695  1.00 94.68           N  
ATOM   3574  H   ARG B  70      29.465   7.977  11.872  1.00 94.68           H  
ATOM   3575  CA  ARG B  70      27.848   7.062  12.952  1.00 94.68           C  
ATOM   3576  HA  ARG B  70      27.044   7.531  13.518  1.00 94.68           H  
ATOM   3577  C   ARG B  70      28.299   5.873  13.802  1.00 94.68           C  
ATOM   3578  CB  ARG B  70      27.259   6.583  11.621  1.00 94.68           C  
ATOM   3579  HB2 ARG B  70      26.412   5.927  11.821  1.00 94.68           H  
ATOM   3580  HB3 ARG B  70      28.016   6.020  11.075  1.00 94.68           H  
ATOM   3581  O   ARG B  70      27.582   4.884  13.906  1.00 94.68           O  
ATOM   3582  CG  ARG B  70      26.789   7.755  10.761  1.00 94.68           C  
ATOM   3583  HG2 ARG B  70      26.106   8.393  11.321  1.00 94.68           H  
ATOM   3584  HG3 ARG B  70      27.649   8.337  10.429  1.00 94.68           H  
ATOM   3585  CD  ARG B  70      26.085   7.191   9.544  1.00 94.68           C  
ATOM   3586  HD2 ARG B  70      25.128   6.770   9.852  1.00 94.68           H  
ATOM   3587  HD3 ARG B  70      26.697   6.397   9.116  1.00 94.68           H  
ATOM   3588  NE  ARG B  70      25.881   8.231   8.533  1.00 94.68           N  
ATOM   3589  HE  ARG B  70      26.229   9.161   8.715  1.00 94.68           H  
ATOM   3590  NH1 ARG B  70      24.859   6.811   7.096  1.00 94.68           N  
ATOM   3591 HH11 ARG B  70      24.876   6.037   7.745  1.00 94.68           H  
ATOM   3592 HH12 ARG B  70      24.388   6.643   6.218  1.00 94.68           H  
ATOM   3593  NH2 ARG B  70      25.207   8.895   6.456  1.00 94.68           N  
ATOM   3594 HH21 ARG B  70      25.456   9.863   6.600  1.00 94.68           H  
ATOM   3595 HH22 ARG B  70      24.707   8.635   5.618  1.00 94.68           H  
ATOM   3596  CZ  ARG B  70      25.320   7.988   7.371  1.00 94.68           C  
ATOM   3597  N   GLY B  71      29.507   5.928  14.364  1.00 94.37           N  
ATOM   3598  H   GLY B  71      30.029   6.787  14.265  1.00 94.37           H  
ATOM   3599  CA  GLY B  71      30.076   4.827  15.152  1.00 94.37           C  
ATOM   3600  HA2 GLY B  71      29.354   4.513  15.905  1.00 94.37           H  
ATOM   3601  HA3 GLY B  71      30.970   5.187  15.662  1.00 94.37           H  
ATOM   3602  C   GLY B  71      30.474   3.590  14.334  1.00 94.37           C  
ATOM   3603  O   GLY B  71      30.570   2.501  14.891  1.00 94.37           O  
ATOM   3604  N   TRP B  72      30.692   3.733  13.023  1.00 94.72           N  
ATOM   3605  H   TRP B  72      30.612   4.653  12.615  1.00 94.72           H  
ATOM   3606  CA  TRP B  72      31.174   2.645  12.167  1.00 94.72           C  
ATOM   3607  HA  TRP B  72      30.590   1.747  12.367  1.00 94.72           H  
ATOM   3608  C   TRP B  72      32.648   2.333  12.458  1.00 94.72           C  
ATOM   3609  CB  TRP B  72      30.999   3.027  10.690  1.00 94.72           C  
ATOM   3610  HB2 TRP B  72      31.494   3.981  10.511  1.00 94.72           H  
ATOM   3611  HB3 TRP B  72      31.523   2.282  10.091  1.00 94.72           H  
ATOM   3612  O   TRP B  72      33.482   3.238  12.469  1.00 94.72           O  
ATOM   3613  CG  TRP B  72      29.602   3.116  10.150  1.00 94.72           C  
ATOM   3614  CD1 TRP B  72      28.450   3.165  10.862  1.00 94.72           C  
ATOM   3615  HD1 TRP B  72      28.369   3.161  11.939  1.00 94.72           H  
ATOM   3616  CD2 TRP B  72      29.197   3.146   8.746  1.00 94.72           C  
ATOM   3617  CE2 TRP B  72      27.773   3.154   8.686  1.00 94.72           C  
ATOM   3618  CE3 TRP B  72      29.895   3.132   7.517  1.00 94.72           C  
ATOM   3619  HE3 TRP B  72      30.975   3.135   7.531  1.00 94.72           H  
ATOM   3620  NE1 TRP B  72      27.374   3.207  10.002  1.00 94.72           N  
ATOM   3621  HE1 TRP B  72      26.421   3.269  10.330  1.00 94.72           H  
ATOM   3622  CH2 TRP B  72      27.798   3.088   6.270  1.00 94.72           C  
ATOM   3623  HH2 TRP B  72      27.264   3.048   5.332  1.00 94.72           H  
ATOM   3624  CZ2 TRP B  72      27.080   3.100   7.473  1.00 94.72           C  
ATOM   3625  HZ2 TRP B  72      26.001   3.047   7.460  1.00 94.72           H  
ATOM   3626  CZ3 TRP B  72      29.203   3.108   6.290  1.00 94.72           C  
ATOM   3627  HZ3 TRP B  72      29.749   3.092   5.359  1.00 94.72           H  
ATOM   3628  N   ASP B  73      32.990   1.053  12.622  1.00 93.14           N  
ATOM   3629  H   ASP B  73      32.267   0.347  12.647  1.00 93.14           H  
ATOM   3630  CA  ASP B  73      34.381   0.602  12.750  1.00 93.14           C  
ATOM   3631  HA  ASP B  73      34.933   1.341  13.330  1.00 93.14           H  
ATOM   3632  C   ASP B  73      35.047   0.533  11.362  1.00 93.14           C  
ATOM   3633  CB  ASP B  73      34.447  -0.708  13.554  1.00 93.14           C  
ATOM   3634  HB2 ASP B  73      33.939  -1.498  13.001  1.00 93.14           H  
ATOM   3635  HB3 ASP B  73      33.913  -0.562  14.493  1.00 93.14           H  
ATOM   3636  O   ASP B  73      35.159  -0.521  10.731  1.00 93.14           O  
ATOM   3637  CG  ASP B  73      35.886  -1.146  13.877  1.00 93.14           C  
ATOM   3638  OD1 ASP B  73      36.818  -0.711  13.160  1.00 93.14           O  
ATOM   3639  OD2 ASP B  73      36.054  -1.960  14.808  1.00 93.14           O  
ATOM   3640  N   LEU B  74      35.462   1.705  10.871  1.00 94.43           N  
ATOM   3641  H   LEU B  74      35.264   2.522  11.430  1.00 94.43           H  
ATOM   3642  CA  LEU B  74      36.122   1.888   9.574  1.00 94.43           C  
ATOM   3643  HA  LEU B  74      35.471   1.508   8.786  1.00 94.43           H  
ATOM   3644  C   LEU B  74      37.448   1.120   9.441  1.00 94.43           C  
ATOM   3645  CB  LEU B  74      36.368   3.391   9.352  1.00 94.43           C  
ATOM   3646  HB2 LEU B  74      37.006   3.757  10.156  1.00 94.43           H  
ATOM   3647  HB3 LEU B  74      36.919   3.504   8.418  1.00 94.43           H  
ATOM   3648  O   LEU B  74      37.871   0.838   8.318  1.00 94.43           O  
ATOM   3649  CG  LEU B  74      35.106   4.274   9.280  1.00 94.43           C  
ATOM   3650  HG  LEU B  74      34.542   4.192  10.209  1.00 94.43           H  
ATOM   3651  CD1 LEU B  74      35.523   5.737   9.103  1.00 94.43           C  
ATOM   3652 HD11 LEU B  74      34.784   6.274   8.508  1.00 94.43           H  
ATOM   3653 HD12 LEU B  74      35.580   6.199  10.088  1.00 94.43           H  
ATOM   3654 HD13 LEU B  74      36.496   5.812   8.617  1.00 94.43           H  
ATOM   3655  CD2 LEU B  74      34.185   3.877   8.126  1.00 94.43           C  
ATOM   3656 HD21 LEU B  74      33.339   4.563   8.085  1.00 94.43           H  
ATOM   3657 HD22 LEU B  74      34.739   3.904   7.188  1.00 94.43           H  
ATOM   3658 HD23 LEU B  74      33.789   2.875   8.297  1.00 94.43           H  
ATOM   3659  N   ASP B  75      38.087   0.773  10.559  1.00 91.82           N  
ATOM   3660  H   ASP B  75      37.650   0.970  11.448  1.00 91.82           H  
ATOM   3661  CA  ASP B  75      39.356   0.047  10.585  1.00 91.82           C  
ATOM   3662  HA  ASP B  75      40.004   0.426   9.794  1.00 91.82           H  
ATOM   3663  C   ASP B  75      39.118  -1.449  10.325  1.00 91.82           C  
ATOM   3664  CB  ASP B  75      40.065   0.265  11.937  1.00 91.82           C  
ATOM   3665  HB2 ASP B  75      39.391  -0.020  12.745  1.00 91.82           H  
ATOM   3666  HB3 ASP B  75      40.922  -0.407  11.976  1.00 91.82           H  
ATOM   3667  O   ASP B  75      39.811  -2.060   9.507  1.00 91.82           O  
ATOM   3668  CG  ASP B  75      40.579   1.691  12.203  1.00 91.82           C  
ATOM   3669  OD1 ASP B  75      40.406   2.582  11.339  1.00 91.82           O  
ATOM   3670  OD2 ASP B  75      41.227   1.869  13.261  1.00 91.82           O  
ATOM   3671  N   SER B  76      38.105  -2.034  10.975  1.00 92.16           N  
ATOM   3672  H   SER B  76      37.614  -1.483  11.665  1.00 92.16           H  
ATOM   3673  CA  SER B  76      37.699  -3.433  10.782  1.00 92.16           C  
ATOM   3674  HA  SER B  76      38.594  -4.054  10.810  1.00 92.16           H  
ATOM   3675  C   SER B  76      37.010  -3.681   9.436  1.00 92.16           C  
ATOM   3676  CB  SER B  76      36.779  -3.883  11.922  1.00 92.16           C  
ATOM   3677  HB2 SER B  76      37.193  -3.568  12.880  1.00 92.16           H  
ATOM   3678  HB3 SER B  76      36.711  -4.970  11.911  1.00 92.16           H  
ATOM   3679  O   SER B  76      37.187  -4.748   8.843  1.00 92.16           O  
ATOM   3680  OG  SER B  76      35.482  -3.353  11.756  1.00 92.16           O  
ATOM   3681  HG  SER B  76      35.533  -2.398  11.841  1.00 92.16           H  
ATOM   3682  N   LEU B  77      36.276  -2.686   8.917  1.00 93.74           N  
ATOM   3683  H   LEU B  77      36.130  -1.872   9.497  1.00 93.74           H  
ATOM   3684  CA  LEU B  77      35.502  -2.799   7.678  1.00 93.74           C  
ATOM   3685  HA  LEU B  77      34.829  -3.650   7.786  1.00 93.74           H  
ATOM   3686  C   LEU B  77      36.366  -3.087   6.447  1.00 93.74           C  
ATOM   3687  CB  LEU B  77      34.679  -1.511   7.467  1.00 93.74           C  
ATOM   3688  HB2 LEU B  77      35.284  -0.657   7.771  1.00 93.74           H  
ATOM   3689  HB3 LEU B  77      34.459  -1.390   6.406  1.00 93.74           H  
ATOM   3690  O   LEU B  77      35.842  -3.590   5.454  1.00 93.74           O  
ATOM   3691  CG  LEU B  77      33.344  -1.499   8.232  1.00 93.74           C  
ATOM   3692  HG  LEU B  77      33.502  -1.810   9.265  1.00 93.74           H  
ATOM   3693  CD1 LEU B  77      32.750  -0.089   8.219  1.00 93.74           C  
ATOM   3694 HD11 LEU B  77      33.425   0.585   8.747  1.00 93.74           H  
ATOM   3695 HD12 LEU B  77      32.605   0.256   7.196  1.00 93.74           H  
ATOM   3696 HD13 LEU B  77      31.796  -0.088   8.748  1.00 93.74           H  
ATOM   3697  CD2 LEU B  77      32.320  -2.441   7.594  1.00 93.74           C  
ATOM   3698 HD21 LEU B  77      32.712  -3.457   7.550  1.00 93.74           H  
ATOM   3699 HD22 LEU B  77      31.426  -2.472   8.217  1.00 93.74           H  
ATOM   3700 HD23 LEU B  77      32.062  -2.106   6.589  1.00 93.74           H  
ATOM   3701  N   PHE B  78      37.673  -2.817   6.474  1.00 93.02           N  
ATOM   3702  H   PHE B  78      38.064  -2.449   7.329  1.00 93.02           H  
ATOM   3703  CA  PHE B  78      38.550  -3.041   5.328  1.00 93.02           C  
ATOM   3704  HA  PHE B  78      37.955  -3.402   4.489  1.00 93.02           H  
ATOM   3705  C   PHE B  78      39.620  -4.094   5.589  1.00 93.02           C  
ATOM   3706  CB  PHE B  78      39.189  -1.723   4.893  1.00 93.02           C  
ATOM   3707  HB2 PHE B  78      39.804  -1.351   5.712  1.00 93.02           H  
ATOM   3708  HB3 PHE B  78      39.846  -1.926   4.047  1.00 93.02           H  
ATOM   3709  O   PHE B  78      40.493  -3.937   6.437  1.00 93.02           O  
ATOM   3710  CG  PHE B  78      38.201  -0.651   4.483  1.00 93.02           C  
ATOM   3711  CD1 PHE B  78      37.203  -0.924   3.527  1.00 93.02           C  
ATOM   3712  HD1 PHE B  78      37.109  -1.907   3.089  1.00 93.02           H  
ATOM   3713  CD2 PHE B  78      38.253   0.614   5.096  1.00 93.02           C  
ATOM   3714  HD2 PHE B  78      38.967   0.813   5.882  1.00 93.02           H  
ATOM   3715  CE1 PHE B  78      36.268   0.065   3.187  1.00 93.02           C  
ATOM   3716  HE1 PHE B  78      35.469  -0.169   2.499  1.00 93.02           H  
ATOM   3717  CE2 PHE B  78      37.330   1.610   4.738  1.00 93.02           C  
ATOM   3718  HE2 PHE B  78      37.352   2.567   5.238  1.00 93.02           H  
ATOM   3719  CZ  PHE B  78      36.344   1.339   3.776  1.00 93.02           C  
ATOM   3720  HZ  PHE B  78      35.621   2.099   3.518  1.00 93.02           H  
ATOM   3721  N   HIS B  79      39.660  -5.117   4.736  1.00 91.52           N  
ATOM   3722  H   HIS B  79      38.913  -5.230   4.066  1.00 91.52           H  
ATOM   3723  CA  HIS B  79      40.706  -6.133   4.783  1.00 91.52           C  
ATOM   3724  HA  HIS B  79      41.548  -5.726   5.342  1.00 91.52           H  
ATOM   3725  C   HIS B  79      41.201  -6.510   3.366  1.00 91.52           C  
ATOM   3726  CB  HIS B  79      40.166  -7.317   5.590  1.00 91.52           C  
ATOM   3727  HB2 HIS B  79      39.685  -6.947   6.496  1.00 91.52           H  
ATOM   3728  HB3 HIS B  79      39.434  -7.851   4.985  1.00 91.52           H  
ATOM   3729  O   HIS B  79      40.430  -6.421   2.411  1.00 91.52           O  
ATOM   3730  CG  HIS B  79      41.246  -8.264   6.000  1.00 91.52           C  
ATOM   3731  CD2 HIS B  79      42.116  -8.144   7.050  1.00 91.52           C  
ATOM   3732  HD2 HIS B  79      42.105  -7.362   7.794  1.00 91.52           H  
ATOM   3733  ND1 HIS B  79      41.633  -9.346   5.266  1.00 91.52           N  
ATOM   3734  HD1 HIS B  79      41.076  -9.775   4.542  1.00 91.52           H  
ATOM   3735  CE1 HIS B  79      42.761  -9.832   5.795  1.00 91.52           C  
ATOM   3736  HE1 HIS B  79      43.293 -10.693   5.418  1.00 91.52           H  
ATOM   3737  NE2 HIS B  79      43.068  -9.170   6.923  1.00 91.52           N  
ATOM   3738  N   PRO B  80      42.478  -6.917   3.177  1.00 88.46           N  
ATOM   3739  CA  PRO B  80      42.993  -7.360   1.870  1.00 88.46           C  
ATOM   3740  HA  PRO B  80      42.841  -6.559   1.146  1.00 88.46           H  
ATOM   3741  C   PRO B  80      42.364  -8.645   1.304  1.00 88.46           C  
ATOM   3742  CB  PRO B  80      44.496  -7.574   2.079  1.00 88.46           C  
ATOM   3743  HB2 PRO B  80      45.064  -7.336   1.180  1.00 88.46           H  
ATOM   3744  HB3 PRO B  80      44.690  -8.601   2.389  1.00 88.46           H  
ATOM   3745  O   PRO B  80      42.464  -8.898   0.109  1.00 88.46           O  
ATOM   3746  CG  PRO B  80      44.838  -6.633   3.229  1.00 88.46           C  
ATOM   3747  HG2 PRO B  80      45.728  -6.957   3.769  1.00 88.46           H  
ATOM   3748  HG3 PRO B  80      44.962  -5.618   2.851  1.00 88.46           H  
ATOM   3749  CD  PRO B  80      43.589  -6.709   4.099  1.00 88.46           C  
ATOM   3750  HD2 PRO B  80      43.490  -5.783   4.665  1.00 88.46           H  
ATOM   3751  HD3 PRO B  80      43.679  -7.558   4.778  1.00 88.46           H  
ATOM   3752  N   ASP B  81      41.769  -9.468   2.166  1.00 86.35           N  
ATOM   3753  H   ASP B  81      41.668  -9.115   3.107  1.00 86.35           H  
ATOM   3754  CA  ASP B  81      41.030 -10.686   1.804  1.00 86.35           C  
ATOM   3755  HA  ASP B  81      41.495 -11.153   0.936  1.00 86.35           H  
ATOM   3756  C   ASP B  81      39.565 -10.326   1.487  1.00 86.35           C  
ATOM   3757  CB  ASP B  81      41.144 -11.702   2.955  1.00 86.35           C  
ATOM   3758  HB2 ASP B  81      40.868 -11.210   3.888  1.00 86.35           H  
ATOM   3759  HB3 ASP B  81      42.180 -12.031   3.037  1.00 86.35           H  
ATOM   3760  O   ASP B  81      38.853  -9.928   2.413  1.00 86.35           O  
ATOM   3761  CG  ASP B  81      40.232 -12.923   2.869  1.00 86.35           C  
ATOM   3762  OD1 ASP B  81      39.618 -13.156   1.805  1.00 86.35           O  
ATOM   3763  OD2 ASP B  81      40.150 -13.590   3.924  1.00 86.35           O  
ATOM   3764  N   PRO B  82      39.092 -10.483   0.232  1.00 81.85           N  
ATOM   3765  CA  PRO B  82      37.717 -10.155  -0.152  1.00 81.85           C  
ATOM   3766  HA  PRO B  82      37.526  -9.109   0.086  1.00 81.85           H  
ATOM   3767  C   PRO B  82      36.662 -11.027   0.543  1.00 81.85           C  
ATOM   3768  CB  PRO B  82      37.647 -10.359  -1.673  1.00 81.85           C  
ATOM   3769  HB2 PRO B  82      37.060  -9.578  -2.156  1.00 81.85           H  
ATOM   3770  HB3 PRO B  82      37.226 -11.338  -1.904  1.00 81.85           H  
ATOM   3771  O   PRO B  82      35.497 -10.637   0.625  1.00 81.85           O  
ATOM   3772  CG  PRO B  82      39.102 -10.326  -2.131  1.00 81.85           C  
ATOM   3773  HG2 PRO B  82      39.416  -9.293  -2.279  1.00 81.85           H  
ATOM   3774  HG3 PRO B  82      39.257 -10.912  -3.037  1.00 81.85           H  
ATOM   3775  CD  PRO B  82      39.840 -10.918  -0.938  1.00 81.85           C  
ATOM   3776  HD2 PRO B  82      40.867 -10.552  -0.939  1.00 81.85           H  
ATOM   3777  HD3 PRO B  82      39.825 -12.007  -0.991  1.00 81.85           H  
ATOM   3778  N   THR B  83      37.043 -12.205   1.035  1.00 80.50           N  
ATOM   3779  H   THR B  83      38.022 -12.453   0.998  1.00 80.50           H  
ATOM   3780  CA  THR B  83      36.140 -13.177   1.671  1.00 80.50           C  
ATOM   3781  HA  THR B  83      35.119 -12.956   1.359  1.00 80.50           H  
ATOM   3782  C   THR B  83      36.102 -13.073   3.194  1.00 80.50           C  
ATOM   3783  CB  THR B  83      36.422 -14.611   1.191  1.00 80.50           C  
ATOM   3784  HB  THR B  83      35.793 -15.306   1.748  1.00 80.50           H  
ATOM   3785  O   THR B  83      35.412 -13.849   3.838  1.00 80.50           O  
ATOM   3786  CG2 THR B  83      36.073 -14.748  -0.293  1.00 80.50           C  
ATOM   3787 HG21 THR B  83      36.226 -15.783  -0.601  1.00 80.50           H  
ATOM   3788 HG22 THR B  83      36.707 -14.098  -0.896  1.00 80.50           H  
ATOM   3789 HG23 THR B  83      35.026 -14.490  -0.450  1.00 80.50           H  
ATOM   3790  OG1 THR B  83      37.769 -15.024   1.306  1.00 80.50           O  
ATOM   3791  HG1 THR B  83      38.338 -14.313   1.610  1.00 80.50           H  
ATOM   3792  N   ARG B  84      36.787 -12.088   3.787  1.00 83.23           N  
ATOM   3793  H   ARG B  84      37.326 -11.463   3.205  1.00 83.23           H  
ATOM   3794  CA  ARG B  84      36.789 -11.869   5.237  1.00 83.23           C  
ATOM   3795  HA  ARG B  84      37.020 -12.820   5.718  1.00 83.23           H  
ATOM   3796  C   ARG B  84      35.406 -11.422   5.740  1.00 83.23           C  
ATOM   3797  CB  ARG B  84      37.886 -10.836   5.556  1.00 83.23           C  
ATOM   3798  HB2 ARG B  84      38.818 -11.139   5.078  1.00 83.23           H  
ATOM   3799  HB3 ARG B  84      37.598  -9.876   5.126  1.00 83.23           H  
ATOM   3800  O   ARG B  84      34.948 -10.342   5.364  1.00 83.23           O  
ATOM   3801  CG  ARG B  84      38.137 -10.656   7.058  1.00 83.23           C  
ATOM   3802  HG2 ARG B  84      37.186 -10.618   7.589  1.00 83.23           H  
ATOM   3803  HG3 ARG B  84      38.647  -9.708   7.230  1.00 83.23           H  
ATOM   3804  CD  ARG B  84      38.985 -11.796   7.629  1.00 83.23           C  
ATOM   3805  HD2 ARG B  84      38.724 -12.735   7.141  1.00 83.23           H  
ATOM   3806  HD3 ARG B  84      38.733 -11.900   8.684  1.00 83.23           H  
ATOM   3807  NE  ARG B  84      40.431 -11.509   7.528  1.00 83.23           N  
ATOM   3808  HE  ARG B  84      40.733 -10.645   7.953  1.00 83.23           H  
ATOM   3809  NH1 ARG B  84      41.156 -13.428   6.466  1.00 83.23           N  
ATOM   3810 HH11 ARG B  84      40.340 -13.467   5.873  1.00 83.23           H  
ATOM   3811 HH12 ARG B  84      41.886 -14.078   6.212  1.00 83.23           H  
ATOM   3812  NH2 ARG B  84      42.597 -12.160   7.584  1.00 83.23           N  
ATOM   3813 HH21 ARG B  84      43.306 -12.859   7.410  1.00 83.23           H  
ATOM   3814 HH22 ARG B  84      42.819 -11.276   8.019  1.00 83.23           H  
ATOM   3815  CZ  ARG B  84      41.371 -12.370   7.192  1.00 83.23           C  
ATOM   3816  N   SER B  85      34.790 -12.193   6.633  1.00 86.06           N  
ATOM   3817  H   SER B  85      35.114 -13.138   6.782  1.00 86.06           H  
ATOM   3818  CA  SER B  85      33.558 -11.820   7.347  1.00 86.06           C  
ATOM   3819  HA  SER B  85      32.736 -11.801   6.631  1.00 86.06           H  
ATOM   3820  C   SER B  85      33.671 -10.442   8.011  1.00 86.06           C  
ATOM   3821  CB  SER B  85      33.231 -12.869   8.416  1.00 86.06           C  
ATOM   3822  HB2 SER B  85      32.216 -12.718   8.783  1.00 86.06           H  
ATOM   3823  HB3 SER B  85      33.931 -12.774   9.246  1.00 86.06           H  
ATOM   3824  O   SER B  85      34.757 -10.042   8.432  1.00 86.06           O  
ATOM   3825  OG  SER B  85      33.352 -14.162   7.863  1.00 86.06           O  
ATOM   3826  HG  SER B  85      32.688 -14.221   7.173  1.00 86.06           H  
ATOM   3827  N   GLY B  86      32.566  -9.696   8.078  1.00 90.62           N  
ATOM   3828  H   GLY B  86      31.690 -10.100   7.778  1.00 90.62           H  
ATOM   3829  CA  GLY B  86      32.527  -8.342   8.653  1.00 90.62           C  
ATOM   3830  HA2 GLY B  86      31.490  -8.083   8.867  1.00 90.62           H  
ATOM   3831  HA3 GLY B  86      33.068  -8.336   9.599  1.00 90.62           H  
ATOM   3832  C   GLY B  86      33.101  -7.218   7.780  1.00 90.62           C  
ATOM   3833  O   GLY B  86      33.021  -6.056   8.160  1.00 90.62           O  
ATOM   3834  N   THR B  87      33.661  -7.521   6.602  1.00 92.31           N  
ATOM   3835  H   THR B  87      33.726  -8.496   6.347  1.00 92.31           H  
ATOM   3836  CA  THR B  87      34.350  -6.514   5.770  1.00 92.31           C  
ATOM   3837  HA  THR B  87      34.528  -5.631   6.384  1.00 92.31           H  
ATOM   3838  C   THR B  87      33.539  -6.048   4.565  1.00 92.31           C  
ATOM   3839  CB  THR B  87      35.735  -6.979   5.311  1.00 92.31           C  
ATOM   3840  HB  THR B  87      36.241  -6.138   4.838  1.00 92.31           H  
ATOM   3841  O   THR B  87      32.850  -6.844   3.925  1.00 92.31           O  
ATOM   3842  CG2 THR B  87      36.587  -7.453   6.482  1.00 92.31           C  
ATOM   3843 HG21 THR B  87      36.696  -6.642   7.203  1.00 92.31           H  
ATOM   3844 HG22 THR B  87      36.131  -8.308   6.981  1.00 92.31           H  
ATOM   3845 HG23 THR B  87      37.573  -7.741   6.117  1.00 92.31           H  
ATOM   3846  OG1 THR B  87      35.652  -8.022   4.363  1.00 92.31           O  
ATOM   3847  HG1 THR B  87      35.422  -8.823   4.839  1.00 92.31           H  
ATOM   3848  N   ALA B  88      33.683  -4.776   4.203  1.00 93.49           N  
ATOM   3849  H   ALA B  88      34.310  -4.202   4.748  1.00 93.49           H  
ATOM   3850  CA  ALA B  88      33.136  -4.172   2.998  1.00 93.49           C  
ATOM   3851  HA  ALA B  88      32.367  -4.838   2.607  1.00 93.49           H  
ATOM   3852  C   ALA B  88      34.215  -3.981   1.909  1.00 93.49           C  
ATOM   3853  CB  ALA B  88      32.441  -2.859   3.374  1.00 93.49           C  
ATOM   3854  HB1 ALA B  88      33.161  -2.168   3.812  1.00 93.49           H  
ATOM   3855  HB2 ALA B  88      31.648  -3.056   4.095  1.00 93.49           H  
ATOM   3856  HB3 ALA B  88      32.007  -2.405   2.483  1.00 93.49           H  
ATOM   3857  O   ALA B  88      35.360  -3.612   2.174  1.00 93.49           O  
ATOM   3858  N   HIS B  89      33.851  -4.204   0.644  1.00 90.70           N  
ATOM   3859  H   HIS B  89      32.925  -4.572   0.484  1.00 90.70           H  
ATOM   3860  CA  HIS B  89      34.711  -3.940  -0.522  1.00 90.70           C  
ATOM   3861  HA  HIS B  89      35.746  -4.183  -0.282  1.00 90.70           H  
ATOM   3862  C   HIS B  89      34.676  -2.475  -0.945  1.00 90.70           C  
ATOM   3863  CB  HIS B  89      34.255  -4.796  -1.710  1.00 90.70           C  
ATOM   3864  HB2 HIS B  89      33.208  -4.584  -1.922  1.00 90.70           H  
ATOM   3865  HB3 HIS B  89      34.833  -4.509  -2.588  1.00 90.70           H  
ATOM   3866  O   HIS B  89      35.665  -1.952  -1.461  1.00 90.70           O  
ATOM   3867  CG  HIS B  89      34.405  -6.283  -1.546  1.00 90.70           C  
ATOM   3868  CD2 HIS B  89      34.935  -6.954  -0.479  1.00 90.70           C  
ATOM   3869  HD2 HIS B  89      35.325  -6.523   0.431  1.00 90.70           H  
ATOM   3870  ND1 HIS B  89      33.968  -7.204  -2.492  1.00 90.70           N  
ATOM   3871  CE1 HIS B  89      34.220  -8.410  -1.972  1.00 90.70           C  
ATOM   3872  HE1 HIS B  89      33.950  -9.346  -2.439  1.00 90.70           H  
ATOM   3873  NE2 HIS B  89      34.791  -8.291  -0.765  1.00 90.70           N  
ATOM   3874  HE2 HIS B  89      34.999  -9.067  -0.153  1.00 90.70           H  
ATOM   3875  N   GLN B  90      33.529  -1.831  -0.746  1.00 92.20           N  
ATOM   3876  H   GLN B  90      32.784  -2.332  -0.282  1.00 92.20           H  
ATOM   3877  CA  GLN B  90      33.266  -0.458  -1.140  1.00 92.20           C  
ATOM   3878  HA  GLN B  90      33.698  -0.287  -2.126  1.00 92.20           H  
ATOM   3879  C   GLN B  90      33.931   0.525  -0.158  1.00 92.20           C  
ATOM   3880  CB  GLN B  90      31.745  -0.307  -1.282  1.00 92.20           C  
ATOM   3881  HB2 GLN B  90      31.411  -0.924  -2.116  1.00 92.20           H  
ATOM   3882  HB3 GLN B  90      31.246  -0.641  -0.372  1.00 92.20           H  
ATOM   3883  O   GLN B  90      33.598   0.565   1.023  1.00 92.20           O  
ATOM   3884  CG  GLN B  90      31.379   1.148  -1.545  1.00 92.20           C  
ATOM   3885  HG2 GLN B  90      31.559   1.695  -0.619  1.00 92.20           H  
ATOM   3886  HG3 GLN B  90      32.020   1.552  -2.329  1.00 92.20           H  
ATOM   3887  CD  GLN B  90      29.933   1.379  -1.955  1.00 92.20           C  
ATOM   3888  NE2 GLN B  90      29.419   2.544  -1.647  1.00 92.20           N  
ATOM   3889 HE21 GLN B  90      30.039   3.238  -1.254  1.00 92.20           H  
ATOM   3890 HE22 GLN B  90      28.480   2.796  -1.919  1.00 92.20           H  
ATOM   3891  OE1 GLN B  90      29.281   0.561  -2.583  1.00 92.20           O  
ATOM   3892  N   ARG B  91      34.891   1.315  -0.658  1.00 93.91           N  
ATOM   3893  H   ARG B  91      35.093   1.219  -1.643  1.00 93.91           H  
ATOM   3894  CA  ARG B  91      35.796   2.184   0.131  1.00 93.91           C  
ATOM   3895  HA  ARG B  91      35.949   1.741   1.115  1.00 93.91           H  
ATOM   3896  C   ARG B  91      35.257   3.596   0.399  1.00 93.91           C  
ATOM   3897  CB  ARG B  91      37.146   2.272  -0.606  1.00 93.91           C  
ATOM   3898  HB2 ARG B  91      36.960   2.662  -1.607  1.00 93.91           H  
ATOM   3899  HB3 ARG B  91      37.793   2.988  -0.100  1.00 93.91           H  
ATOM   3900  O   ARG B  91      35.870   4.356   1.142  1.00 93.91           O  
ATOM   3901  CG  ARG B  91      37.891   0.933  -0.738  1.00 93.91           C  
ATOM   3902  HG2 ARG B  91      38.546   0.989  -1.608  1.00 93.91           H  
ATOM   3903  HG3 ARG B  91      37.187   0.117  -0.899  1.00 93.91           H  
ATOM   3904  CD  ARG B  91      38.754   0.642   0.491  1.00 93.91           C  
ATOM   3905  HD2 ARG B  91      38.126   0.683   1.381  1.00 93.91           H  
ATOM   3906  HD3 ARG B  91      39.519   1.415   0.569  1.00 93.91           H  
ATOM   3907  NE  ARG B  91      39.381  -0.690   0.394  1.00 93.91           N  
ATOM   3908  HE  ARG B  91      38.927  -1.343  -0.228  1.00 93.91           H  
ATOM   3909  NH1 ARG B  91      40.925  -0.401   2.063  1.00 93.91           N  
ATOM   3910 HH11 ARG B  91      41.580  -0.790   2.725  1.00 93.91           H  
ATOM   3911 HH12 ARG B  91      40.492   0.489   2.266  1.00 93.91           H  
ATOM   3912  NH2 ARG B  91      40.772  -2.376   1.029  1.00 93.91           N  
ATOM   3913 HH21 ARG B  91      40.264  -3.007   0.425  1.00 93.91           H  
ATOM   3914 HH22 ARG B  91      41.449  -2.747   1.680  1.00 93.91           H  
ATOM   3915  CZ  ARG B  91      40.358  -1.146   1.154  1.00 93.91           C  
ATOM   3916  N   GLY B  92      34.152   3.949  -0.243  1.00 94.57           N  
ATOM   3917  H   GLY B  92      33.690   3.237  -0.791  1.00 94.57           H  
ATOM   3918  CA  GLY B  92      33.504   5.259  -0.238  1.00 94.57           C  
ATOM   3919  HA2 GLY B  92      34.094   5.963  -0.826  1.00 94.57           H  
ATOM   3920  HA3 GLY B  92      33.411   5.638   0.780  1.00 94.57           H  
ATOM   3921  C   GLY B  92      32.115   5.136  -0.862  1.00 94.57           C  
ATOM   3922  O   GLY B  92      31.731   4.047  -1.278  1.00 94.57           O  
ATOM   3923  N   GLY B  93      31.335   6.202  -0.940  1.00 96.50           N  
ATOM   3924  H   GLY B  93      31.691   7.094  -0.625  1.00 96.50           H  
ATOM   3925  CA  GLY B  93      29.980   6.164  -1.499  1.00 96.50           C  
ATOM   3926  HA2 GLY B  93      29.372   5.438  -0.959  1.00 96.50           H  
ATOM   3927  HA3 GLY B  93      30.014   5.860  -2.546  1.00 96.50           H  
ATOM   3928  C   GLY B  93      29.297   7.518  -1.403  1.00 96.50           C  
ATOM   3929  O   GLY B  93      29.874   8.473  -0.882  1.00 96.50           O  
ATOM   3930  N   GLY B  94      28.069   7.613  -1.901  1.00 98.14           N  
ATOM   3931  H   GLY B  94      27.633   6.798  -2.306  1.00 98.14           H  
ATOM   3932  CA  GLY B  94      27.238   8.786  -1.651  1.00 98.14           C  
ATOM   3933  HA2 GLY B  94      27.836   9.697  -1.702  1.00 98.14           H  
ATOM   3934  HA3 GLY B  94      26.458   8.849  -2.409  1.00 98.14           H  
ATOM   3935  C   GLY B  94      26.574   8.674  -0.281  1.00 98.14           C  
ATOM   3936  O   GLY B  94      25.629   7.910  -0.135  1.00 98.14           O  
ATOM   3937  N   PHE B  95      27.031   9.426   0.716  1.00 97.66           N  
ATOM   3938  H   PHE B  95      27.808  10.048   0.545  1.00 97.66           H  
ATOM   3939  CA  PHE B  95      26.453   9.403   2.066  1.00 97.66           C  
ATOM   3940  HA  PHE B  95      25.629   8.690   2.102  1.00 97.66           H  
ATOM   3941  C   PHE B  95      25.856  10.754   2.455  1.00 97.66           C  
ATOM   3942  CB  PHE B  95      27.497   8.916   3.076  1.00 97.66           C  
ATOM   3943  HB2 PHE B  95      28.412   9.499   2.974  1.00 97.66           H  
ATOM   3944  HB3 PHE B  95      27.106   9.083   4.079  1.00 97.66           H  
ATOM   3945  O   PHE B  95      26.317  11.804   1.999  1.00 97.66           O  
ATOM   3946  CG  PHE B  95      27.802   7.440   2.918  1.00 97.66           C  
ATOM   3947  CD1 PHE B  95      26.961   6.493   3.527  1.00 97.66           C  
ATOM   3948  HD1 PHE B  95      26.150   6.821   4.160  1.00 97.66           H  
ATOM   3949  CD2 PHE B  95      28.878   7.008   2.121  1.00 97.66           C  
ATOM   3950  HD2 PHE B  95      29.535   7.732   1.663  1.00 97.66           H  
ATOM   3951  CE1 PHE B  95      27.157   5.121   3.307  1.00 97.66           C  
ATOM   3952  HE1 PHE B  95      26.478   4.409   3.752  1.00 97.66           H  
ATOM   3953  CE2 PHE B  95      29.084   5.633   1.914  1.00 97.66           C  
ATOM   3954  HE2 PHE B  95      29.899   5.297   1.290  1.00 97.66           H  
ATOM   3955  CZ  PHE B  95      28.221   4.692   2.501  1.00 97.66           C  
ATOM   3956  HZ  PHE B  95      28.372   3.636   2.332  1.00 97.66           H  
ATOM   3957  N   LEU B  96      24.828  10.721   3.304  1.00 94.98           N  
ATOM   3958  H   LEU B  96      24.494   9.823   3.624  1.00 94.98           H  
ATOM   3959  CA  LEU B  96      24.206  11.922   3.861  1.00 94.98           C  
ATOM   3960  HA  LEU B  96      24.224  12.714   3.113  1.00 94.98           H  
ATOM   3961  C   LEU B  96      24.978  12.421   5.089  1.00 94.98           C  
ATOM   3962  CB  LEU B  96      22.742  11.627   4.231  1.00 94.98           C  
ATOM   3963  HB2 LEU B  96      22.736  10.861   5.006  1.00 94.98           H  
ATOM   3964  HB3 LEU B  96      22.300  12.529   4.654  1.00 94.98           H  
ATOM   3965  O   LEU B  96      25.311  11.636   5.980  1.00 94.98           O  
ATOM   3966  CG  LEU B  96      21.856  11.144   3.069  1.00 94.98           C  
ATOM   3967  HG  LEU B  96      22.278  10.238   2.634  1.00 94.98           H  
ATOM   3968  CD1 LEU B  96      20.468  10.814   3.606  1.00 94.98           C  
ATOM   3969 HD11 LEU B  96      19.845  10.403   2.812  1.00 94.98           H  
ATOM   3970 HD12 LEU B  96      20.003  11.714   4.007  1.00 94.98           H  
ATOM   3971 HD13 LEU B  96      20.559  10.076   4.404  1.00 94.98           H  
ATOM   3972  CD2 LEU B  96      21.711  12.193   1.969  1.00 94.98           C  
ATOM   3973 HD21 LEU B  96      21.311  13.120   2.380  1.00 94.98           H  
ATOM   3974 HD22 LEU B  96      22.682  12.389   1.514  1.00 94.98           H  
ATOM   3975 HD23 LEU B  96      21.037  11.819   1.199  1.00 94.98           H  
ATOM   3976  N   THR B  97      25.187  13.734   5.178  1.00 85.20           N  
ATOM   3977  H   THR B  97      24.935  14.337   4.408  1.00 85.20           H  
ATOM   3978  CA  THR B  97      25.629  14.419   6.406  1.00 85.20           C  
ATOM   3979  HA  THR B  97      26.448  13.865   6.865  1.00 85.20           H  
ATOM   3980  C   THR B  97      24.514  14.494   7.450  1.00 85.20           C  
ATOM   3981  CB  THR B  97      26.120  15.838   6.070  1.00 85.20           C  
ATOM   3982  HB  THR B  97      26.167  16.449   6.972  1.00 85.20           H  
ATOM   3983  O   THR B  97      24.782  14.422   8.642  1.00 85.20           O  
ATOM   3984  CG2 THR B  97      27.512  15.778   5.437  1.00 85.20           C  
ATOM   3985 HG21 THR B  97      27.490  15.162   4.537  1.00 85.20           H  
ATOM   3986 HG22 THR B  97      27.829  16.787   5.175  1.00 85.20           H  
ATOM   3987 HG23 THR B  97      28.219  15.357   6.151  1.00 85.20           H  
ATOM   3988  OG1 THR B  97      25.279  16.445   5.112  1.00 85.20           O  
ATOM   3989  HG1 THR B  97      24.627  16.968   5.584  1.00 85.20           H  
ATOM   3990  N   GLU B  98      23.255  14.542   7.008  1.00 87.19           N  
ATOM   3991  H   GLU B  98      23.129  14.712   6.021  1.00 87.19           H  
ATOM   3992  CA  GLU B  98      22.093  14.783   7.878  1.00 87.19           C  
ATOM   3993  HA  GLU B  98      22.380  15.521   8.628  1.00 87.19           H  
ATOM   3994  C   GLU B  98      21.606  13.546   8.656  1.00 87.19           C  
ATOM   3995  CB  GLU B  98      20.936  15.385   7.054  1.00 87.19           C  
ATOM   3996  HB2 GLU B  98      20.500  14.604   6.431  1.00 87.19           H  
ATOM   3997  HB3 GLU B  98      20.163  15.727   7.743  1.00 87.19           H  
ATOM   3998  O   GLU B  98      20.687  13.648   9.457  1.00 87.19           O  
ATOM   3999  CG  GLU B  98      21.329  16.563   6.145  1.00 87.19           C  
ATOM   4000  HG2 GLU B  98      20.426  17.071   5.809  1.00 87.19           H  
ATOM   4001  HG3 GLU B  98      21.823  16.165   5.258  1.00 87.19           H  
ATOM   4002  CD  GLU B  98      22.255  17.562   6.853  1.00 87.19           C  
ATOM   4003  OE1 GLU B  98      23.408  17.694   6.380  1.00 87.19           O  
ATOM   4004  OE2 GLU B  98      21.842  18.118   7.890  1.00 87.19           O  
ATOM   4005  N   ALA B  99      22.192  12.357   8.459  1.00 94.19           N  
ATOM   4006  H   ALA B  99      22.997  12.323   7.850  1.00 94.19           H  
ATOM   4007  CA  ALA B  99      21.698  11.115   9.076  1.00 94.19           C  
ATOM   4008  HA  ALA B  99      20.666  10.961   8.761  1.00 94.19           H  
ATOM   4009  C   ALA B  99      21.699  11.143  10.624  1.00 94.19           C  
ATOM   4010  CB  ALA B  99      22.553   9.958   8.546  1.00 94.19           C  
ATOM   4011  HB1 ALA B  99      22.482   9.911   7.459  1.00 94.19           H  
ATOM   4012  HB2 ALA B  99      23.593  10.108   8.836  1.00 94.19           H  
ATOM   4013  HB3 ALA B  99      22.198   9.018   8.967  1.00 94.19           H  
ATOM   4014  O   ALA B  99      20.900  10.456  11.273  1.00 94.19           O  
ATOM   4015  N   THR B 100      22.597  11.935  11.215  1.00 94.84           N  
ATOM   4016  H   THR B 100      23.222  12.469  10.629  1.00 94.84           H  
ATOM   4017  CA  THR B 100      22.739  12.145  12.664  1.00 94.84           C  
ATOM   4018  HA  THR B 100      22.263  11.318  13.191  1.00 94.84           H  
ATOM   4019  C   THR B 100      22.040  13.417  13.169  1.00 94.84           C  
ATOM   4020  CB  THR B 100      24.229  12.138  13.054  1.00 94.84           C  
ATOM   4021  HB  THR B 100      24.329  12.397  14.108  1.00 94.84           H  
ATOM   4022  O   THR B 100      21.976  13.622  14.382  1.00 94.84           O  
ATOM   4023  CG2 THR B 100      24.855  10.760  12.833  1.00 94.84           C  
ATOM   4024 HG21 THR B 100      25.871  10.760  13.228  1.00 94.84           H  
ATOM   4025 HG22 THR B 100      24.275  10.000  13.358  1.00 94.84           H  
ATOM   4026 HG23 THR B 100      24.887  10.527  11.769  1.00 94.84           H  
ATOM   4027  OG1 THR B 100      24.942  13.068  12.273  1.00 94.84           O  
ATOM   4028  HG1 THR B 100      25.762  12.675  11.967  1.00 94.84           H  
ATOM   4029  N   ALA B 101      21.470  14.234  12.277  1.00 95.48           N  
ATOM   4030  H   ALA B 101      21.441  13.951  11.308  1.00 95.48           H  
ATOM   4031  CA  ALA B 101      20.752  15.468  12.593  1.00 95.48           C  
ATOM   4032  HA  ALA B 101      21.027  15.787  13.598  1.00 95.48           H  
ATOM   4033  C   ALA B 101      19.224  15.263  12.564  1.00 95.48           C  
ATOM   4034  CB  ALA B 101      21.210  16.561  11.618  1.00 95.48           C  
ATOM   4035  HB1 ALA B 101      22.293  16.678  11.665  1.00 95.48           H  
ATOM   4036  HB2 ALA B 101      20.925  16.294  10.600  1.00 95.48           H  
ATOM   4037  HB3 ALA B 101      20.736  17.509  11.872  1.00 95.48           H  
ATOM   4038  O   ALA B 101      18.713  14.444  11.804  1.00 95.48           O  
ATOM   4039  N   PHE B 102      18.506  15.979  13.436  1.00 95.76           N  
ATOM   4040  H   PHE B 102      18.997  16.602  14.062  1.00 95.76           H  
ATOM   4041  CA  PHE B 102      17.038  16.057  13.478  1.00 95.76           C  
ATOM   4042  HA  PHE B 102      16.664  16.304  12.485  1.00 95.76           H  
ATOM   4043  C   PHE B 102      16.601  17.145  14.477  1.00 95.76           C  
ATOM   4044  CB  PHE B 102      16.466  14.702  13.938  1.00 95.76           C  
ATOM   4045  HB2 PHE B 102      16.833  14.495  14.943  1.00 95.76           H  
ATOM   4046  HB3 PHE B 102      16.837  13.907  13.292  1.00 95.76           H  
ATOM   4047  O   PHE B 102      17.272  17.328  15.497  1.00 95.76           O  
ATOM   4048  CG  PHE B 102      14.955  14.594  13.922  1.00 95.76           C  
ATOM   4049  CD1 PHE B 102      14.267  14.174  15.076  1.00 95.76           C  
ATOM   4050  HD1 PHE B 102      14.811  13.980  15.988  1.00 95.76           H  
ATOM   4051  CD2 PHE B 102      14.240  14.846  12.735  1.00 95.76           C  
ATOM   4052  HD2 PHE B 102      14.757  15.159  11.840  1.00 95.76           H  
ATOM   4053  CE1 PHE B 102      12.874  13.992  15.040  1.00 95.76           C  
ATOM   4054  HE1 PHE B 102      12.347  13.670  15.926  1.00 95.76           H  
ATOM   4055  CE2 PHE B 102      12.847  14.670  12.703  1.00 95.76           C  
ATOM   4056  HE2 PHE B 102      12.306  14.869  11.790  1.00 95.76           H  
ATOM   4057  CZ  PHE B 102      12.165  14.243  13.855  1.00 95.76           C  
ATOM   4058  HZ  PHE B 102      11.091  14.125  13.830  1.00 95.76           H  
ATOM   4059  N   ASP B 103      15.462  17.811  14.253  1.00 93.25           N  
ATOM   4060  H   ASP B 103      14.972  17.643  13.386  1.00 93.25           H  
ATOM   4061  CA  ASP B 103      14.800  18.653  15.270  1.00 93.25           C  
ATOM   4062  HA  ASP B 103      15.513  18.865  16.066  1.00 93.25           H  
ATOM   4063  C   ASP B 103      13.594  17.917  15.892  1.00 93.25           C  
ATOM   4064  CB  ASP B 103      14.420  20.039  14.714  1.00 93.25           C  
ATOM   4065  HB2 ASP B 103      15.299  20.471  14.234  1.00 93.25           H  
ATOM   4066  HB3 ASP B 103      13.642  19.933  13.958  1.00 93.25           H  
ATOM   4067  O   ASP B 103      12.469  18.017  15.394  1.00 93.25           O  
ATOM   4068  CG  ASP B 103      13.939  21.007  15.817  1.00 93.25           C  
ATOM   4069  OD1 ASP B 103      13.548  20.542  16.919  1.00 93.25           O  
ATOM   4070  OD2 ASP B 103      13.963  22.235  15.572  1.00 93.25           O  
ATOM   4071  N   PRO B 104      13.778  17.172  17.000  1.00 88.85           N  
ATOM   4072  CA  PRO B 104      12.672  16.465  17.636  1.00 88.85           C  
ATOM   4073  HA  PRO B 104      12.140  15.867  16.896  1.00 88.85           H  
ATOM   4074  C   PRO B 104      11.657  17.409  18.289  1.00 88.85           C  
ATOM   4075  CB  PRO B 104      13.340  15.541  18.652  1.00 88.85           C  
ATOM   4076  HB2 PRO B 104      12.708  15.333  19.515  1.00 88.85           H  
ATOM   4077  HB3 PRO B 104      13.606  14.618  18.136  1.00 88.85           H  
ATOM   4078  O   PRO B 104      10.476  17.072  18.357  1.00 88.85           O  
ATOM   4079  CG  PRO B 104      14.619  16.281  19.038  1.00 88.85           C  
ATOM   4080  HG2 PRO B 104      14.394  17.049  19.779  1.00 88.85           H  
ATOM   4081  HG3 PRO B 104      15.387  15.601  19.405  1.00 88.85           H  
ATOM   4082  CD  PRO B 104      15.023  16.934  17.719  1.00 88.85           C  
ATOM   4083  HD2 PRO B 104      15.643  16.246  17.145  1.00 88.85           H  
ATOM   4084  HD3 PRO B 104      15.563  17.861  17.914  1.00 88.85           H  
ATOM   4085  N   ALA B 105      12.080  18.594  18.741  1.00 85.27           N  
ATOM   4086  H   ALA B 105      12.985  18.929  18.444  1.00 85.27           H  
ATOM   4087  CA  ALA B 105      11.193  19.537  19.416  1.00 85.27           C  
ATOM   4088  HA  ALA B 105      10.632  19.000  20.182  1.00 85.27           H  
ATOM   4089  C   ALA B 105      10.172  20.138  18.439  1.00 85.27           C  
ATOM   4090  CB  ALA B 105      12.043  20.614  20.099  1.00 85.27           C  
ATOM   4091  HB1 ALA B 105      12.619  21.161  19.352  1.00 85.27           H  
ATOM   4092  HB2 ALA B 105      12.725  20.150  20.811  1.00 85.27           H  
ATOM   4093  HB3 ALA B 105      11.390  21.311  20.625  1.00 85.27           H  
ATOM   4094  O   ALA B 105       9.006  20.298  18.804  1.00 85.27           O  
ATOM   4095  N   PHE B 106      10.586  20.397  17.196  1.00 89.72           N  
ATOM   4096  H   PHE B 106      11.570  20.288  16.993  1.00 89.72           H  
ATOM   4097  CA  PHE B 106       9.714  20.849  16.110  1.00 89.72           C  
ATOM   4098  HA  PHE B 106       9.296  21.821  16.369  1.00 89.72           H  
ATOM   4099  C   PHE B 106       8.537  19.894  15.852  1.00 89.72           C  
ATOM   4100  CB  PHE B 106      10.580  20.999  14.856  1.00 89.72           C  
ATOM   4101  HB2 PHE B 106      11.403  21.678  15.083  1.00 89.72           H  
ATOM   4102  HB3 PHE B 106      11.012  20.034  14.591  1.00 89.72           H  
ATOM   4103  O   PHE B 106       7.397  20.335  15.721  1.00 89.72           O  
ATOM   4104  CG  PHE B 106       9.843  21.545  13.658  1.00 89.72           C  
ATOM   4105  CD1 PHE B 106       9.229  20.674  12.741  1.00 89.72           C  
ATOM   4106  HD1 PHE B 106       9.272  19.605  12.891  1.00 89.72           H  
ATOM   4107  CD2 PHE B 106       9.794  22.934  13.454  1.00 89.72           C  
ATOM   4108  HD2 PHE B 106      10.310  23.591  14.139  1.00 89.72           H  
ATOM   4109  CE1 PHE B 106       8.570  21.195  11.616  1.00 89.72           C  
ATOM   4110  HE1 PHE B 106       8.114  20.528  10.900  1.00 89.72           H  
ATOM   4111  CE2 PHE B 106       9.124  23.458  12.338  1.00 89.72           C  
ATOM   4112  HE2 PHE B 106       9.108  24.522  12.154  1.00 89.72           H  
ATOM   4113  CZ  PHE B 106       8.524  22.586  11.418  1.00 89.72           C  
ATOM   4114  HZ  PHE B 106       8.056  22.994  10.536  1.00 89.72           H  
ATOM   4115  N   PHE B 107       8.792  18.581  15.849  1.00 87.65           N  
ATOM   4116  H   PHE B 107       9.755  18.290  15.948  1.00 87.65           H  
ATOM   4117  CA  PHE B 107       7.769  17.546  15.646  1.00 87.65           C  
ATOM   4118  HA  PHE B 107       6.988  17.967  15.012  1.00 87.65           H  
ATOM   4119  C   PHE B 107       7.050  17.112  16.939  1.00 87.65           C  
ATOM   4120  CB  PHE B 107       8.383  16.364  14.877  1.00 87.65           C  
ATOM   4121  HB2 PHE B 107       9.234  15.976  15.438  1.00 87.65           H  
ATOM   4122  HB3 PHE B 107       7.648  15.564  14.800  1.00 87.65           H  
ATOM   4123  O   PHE B 107       6.316  16.124  16.931  1.00 87.65           O  
ATOM   4124  CG  PHE B 107       8.816  16.725  13.468  1.00 87.65           C  
ATOM   4125  CD1 PHE B 107       7.848  16.911  12.462  1.00 87.65           C  
ATOM   4126  HD1 PHE B 107       6.801  16.771  12.686  1.00 87.65           H  
ATOM   4127  CD2 PHE B 107      10.178  16.909  13.165  1.00 87.65           C  
ATOM   4128  HD2 PHE B 107      10.930  16.776  13.929  1.00 87.65           H  
ATOM   4129  CE1 PHE B 107       8.239  17.295  11.167  1.00 87.65           C  
ATOM   4130  HE1 PHE B 107       7.498  17.442  10.395  1.00 87.65           H  
ATOM   4131  CE2 PHE B 107      10.571  17.286  11.869  1.00 87.65           C  
ATOM   4132  HE2 PHE B 107      11.616  17.439  11.646  1.00 87.65           H  
ATOM   4133  CZ  PHE B 107       9.600  17.488  10.873  1.00 87.65           C  
ATOM   4134  HZ  PHE B 107       9.898  17.795   9.881  1.00 87.65           H  
ATOM   4135  N   GLY B 108       7.257  17.812  18.063  1.00 79.75           N  
ATOM   4136  H   GLY B 108       7.852  18.627  18.015  1.00 79.75           H  
ATOM   4137  CA  GLY B 108       6.656  17.465  19.358  1.00 79.75           C  
ATOM   4138  HA2 GLY B 108       5.574  17.396  19.242  1.00 79.75           H  
ATOM   4139  HA3 GLY B 108       6.882  18.261  20.067  1.00 79.75           H  
ATOM   4140  C   GLY B 108       7.157  16.142  19.958  1.00 79.75           C  
ATOM   4141  O   GLY B 108       6.498  15.571  20.826  1.00 79.75           O  
ATOM   4142  N   MET B 109       8.307  15.647  19.498  1.00 79.23           N  
ATOM   4143  H   MET B 109       8.839  16.224  18.862  1.00 79.23           H  
ATOM   4144  CA  MET B 109       8.907  14.371  19.882  1.00 79.23           C  
ATOM   4145  HA  MET B 109       8.111  13.685  20.175  1.00 79.23           H  
ATOM   4146  C   MET B 109       9.868  14.543  21.066  1.00 79.23           C  
ATOM   4147  CB  MET B 109       9.616  13.786  18.653  1.00 79.23           C  
ATOM   4148  HB2 MET B 109      10.491  14.391  18.415  1.00 79.23           H  
ATOM   4149  HB3 MET B 109       8.931  13.826  17.806  1.00 79.23           H  
ATOM   4150  O   MET B 109      10.608  15.525  21.158  1.00 79.23           O  
ATOM   4151  CG  MET B 109      10.058  12.335  18.855  1.00 79.23           C  
ATOM   4152  HG2 MET B 109       9.170  11.722  19.011  1.00 79.23           H  
ATOM   4153  HG3 MET B 109      10.682  12.269  19.747  1.00 79.23           H  
ATOM   4154  SD  MET B 109      11.006  11.637  17.480  1.00 79.23           S  
ATOM   4155  CE  MET B 109       9.778  11.720  16.153  1.00 79.23           C  
ATOM   4156  HE1 MET B 109      10.137  11.153  15.294  1.00 79.23           H  
ATOM   4157  HE2 MET B 109       9.628  12.757  15.854  1.00 79.23           H  
ATOM   4158  HE3 MET B 109       8.834  11.305  16.506  1.00 79.23           H  
ATOM   4159  N   SER B 110       9.909  13.569  21.979  1.00 77.44           N  
ATOM   4160  H   SER B 110       9.333  12.751  21.841  1.00 77.44           H  
ATOM   4161  CA  SER B 110      10.881  13.617  23.080  1.00 77.44           C  
ATOM   4162  HA  SER B 110      10.864  14.637  23.463  1.00 77.44           H  
ATOM   4163  C   SER B 110      12.306  13.296  22.589  1.00 77.44           C  
ATOM   4164  CB  SER B 110      10.463  12.715  24.246  1.00 77.44           C  
ATOM   4165  HB2 SER B 110       9.396  12.831  24.437  1.00 77.44           H  
ATOM   4166  HB3 SER B 110      11.006  13.033  25.137  1.00 77.44           H  
ATOM   4167  O   SER B 110      12.467  12.420  21.738  1.00 77.44           O  
ATOM   4168  OG  SER B 110      10.763  11.352  24.012  1.00 77.44           O  
ATOM   4169  HG  SER B 110      10.132  11.011  23.374  1.00 77.44           H  
ATOM   4170  N   PRO B 111      13.374  13.899  23.153  1.00 83.28           N  
ATOM   4171  CA  PRO B 111      14.752  13.556  22.777  1.00 83.28           C  
ATOM   4172  HA  PRO B 111      14.889  13.787  21.720  1.00 83.28           H  
ATOM   4173  C   PRO B 111      15.120  12.080  23.007  1.00 83.28           C  
ATOM   4174  CB  PRO B 111      15.644  14.482  23.612  1.00 83.28           C  
ATOM   4175  HB2 PRO B 111      15.890  14.011  24.563  1.00 83.28           H  
ATOM   4176  HB3 PRO B 111      16.552  14.754  23.075  1.00 83.28           H  
ATOM   4177  O   PRO B 111      15.967  11.543  22.302  1.00 83.28           O  
ATOM   4178  CG  PRO B 111      14.751  15.695  23.866  1.00 83.28           C  
ATOM   4179  HG2 PRO B 111      14.767  16.350  22.994  1.00 83.28           H  
ATOM   4180  HG3 PRO B 111      15.049  16.239  24.762  1.00 83.28           H  
ATOM   4181  CD  PRO B 111      13.364  15.073  24.013  1.00 83.28           C  
ATOM   4182  HD2 PRO B 111      13.198  14.769  25.047  1.00 83.28           H  
ATOM   4183  HD3 PRO B 111      12.610  15.796  23.701  1.00 83.28           H  
ATOM   4184  N   ARG B 112      14.474  11.414  23.979  1.00 81.60           N  
ATOM   4185  H   ARG B 112      13.742  11.909  24.469  1.00 81.60           H  
ATOM   4186  CA  ARG B 112      14.638   9.972  24.235  1.00 81.60           C  
ATOM   4187  HA  ARG B 112      15.698   9.716  24.243  1.00 81.60           H  
ATOM   4188  C   ARG B 112      14.033   9.118  23.125  1.00 81.60           C  
ATOM   4189  CB  ARG B 112      13.994   9.580  25.570  1.00 81.60           C  
ATOM   4190  HB2 ARG B 112      13.078  10.151  25.721  1.00 81.60           H  
ATOM   4191  HB3 ARG B 112      13.718   8.527  25.502  1.00 81.60           H  
ATOM   4192  O   ARG B 112      14.681   8.187  22.668  1.00 81.60           O  
ATOM   4193  CG  ARG B 112      14.932   9.755  26.775  1.00 81.60           C  
ATOM   4194  HG2 ARG B 112      15.249  10.796  26.842  1.00 81.60           H  
ATOM   4195  HG3 ARG B 112      15.814   9.129  26.636  1.00 81.60           H  
ATOM   4196  CD  ARG B 112      14.232   9.355  28.085  1.00 81.60           C  
ATOM   4197  HD2 ARG B 112      14.950   9.413  28.902  1.00 81.60           H  
ATOM   4198  HD3 ARG B 112      13.423  10.061  28.273  1.00 81.60           H  
ATOM   4199  NE  ARG B 112      13.692   7.985  27.998  1.00 81.60           N  
ATOM   4200  HE  ARG B 112      14.090   7.395  27.282  1.00 81.60           H  
ATOM   4201  NH1 ARG B 112      12.032   8.051  29.586  1.00 81.60           N  
ATOM   4202 HH11 ARG B 112      12.374   8.948  29.901  1.00 81.60           H  
ATOM   4203 HH12 ARG B 112      11.264   7.585  30.047  1.00 81.60           H  
ATOM   4204  NH2 ARG B 112      12.247   6.273  28.239  1.00 81.60           N  
ATOM   4205 HH21 ARG B 112      11.487   5.786  28.692  1.00 81.60           H  
ATOM   4206 HH22 ARG B 112      12.716   5.824  27.464  1.00 81.60           H  
ATOM   4207  CZ  ARG B 112      12.660   7.448  28.615  1.00 81.60           C  
ATOM   4208  N   GLU B 113      12.813   9.443  22.700  1.00 85.77           N  
ATOM   4209  H   GLU B 113      12.345  10.239  23.110  1.00 85.77           H  
ATOM   4210  CA  GLU B 113      12.174   8.784  21.559  1.00 85.77           C  
ATOM   4211  HA  GLU B 113      12.137   7.708  21.729  1.00 85.77           H  
ATOM   4212  C   GLU B 113      12.997   9.021  20.290  1.00 85.77           C  
ATOM   4213  CB  GLU B 113      10.738   9.303  21.411  1.00 85.77           C  
ATOM   4214  HB2 GLU B 113      10.766  10.387  21.300  1.00 85.77           H  
ATOM   4215  HB3 GLU B 113      10.187   9.062  22.320  1.00 85.77           H  
ATOM   4216  O   GLU B 113      13.339   8.067  19.604  1.00 85.77           O  
ATOM   4217  CG  GLU B 113      10.005   8.697  20.204  1.00 85.77           C  
ATOM   4218  HG2 GLU B 113      10.554   8.944  19.295  1.00 85.77           H  
ATOM   4219  HG3 GLU B 113       9.991   7.611  20.302  1.00 85.77           H  
ATOM   4220  CD  GLU B 113       8.575   9.224  20.045  1.00 85.77           C  
ATOM   4221  OE1 GLU B 113       7.887   8.717  19.123  1.00 85.77           O  
ATOM   4222  OE2 GLU B 113       8.201  10.169  20.781  1.00 85.77           O  
ATOM   4223  N   ALA B 114      13.413  10.261  20.023  1.00 91.91           N  
ATOM   4224  H   ALA B 114      13.092  11.010  20.621  1.00 91.91           H  
ATOM   4225  CA  ALA B 114      14.180  10.625  18.831  1.00 91.91           C  
ATOM   4226  HA  ALA B 114      13.572  10.406  17.952  1.00 91.91           H  
ATOM   4227  C   ALA B 114      15.506   9.856  18.673  1.00 91.91           C  
ATOM   4228  CB  ALA B 114      14.427  12.131  18.894  1.00 91.91           C  
ATOM   4229  HB1 ALA B 114      14.847  12.468  17.946  1.00 91.91           H  
ATOM   4230  HB2 ALA B 114      13.478  12.637  19.072  1.00 91.91           H  
ATOM   4231  HB3 ALA B 114      15.121  12.366  19.701  1.00 91.91           H  
ATOM   4232  O   ALA B 114      15.944   9.613  17.547  1.00 91.91           O  
ATOM   4233  N   LEU B 115      16.117   9.438  19.789  1.00 90.57           N  
ATOM   4234  H   LEU B 115      15.704   9.694  20.674  1.00 90.57           H  
ATOM   4235  CA  LEU B 115      17.309   8.584  19.815  1.00 90.57           C  
ATOM   4236  HA  LEU B 115      18.035   9.000  19.116  1.00 90.57           H  
ATOM   4237  C   LEU B 115      17.023   7.134  19.370  1.00 90.57           C  
ATOM   4238  CB  LEU B 115      17.884   8.619  21.245  1.00 90.57           C  
ATOM   4239  HB2 LEU B 115      17.760   9.616  21.667  1.00 90.57           H  
ATOM   4240  HB3 LEU B 115      17.305   7.929  21.859  1.00 90.57           H  
ATOM   4241  O   LEU B 115      17.937   6.443  18.933  1.00 90.57           O  
ATOM   4242  CG  LEU B 115      19.375   8.245  21.328  1.00 90.57           C  
ATOM   4243  HG  LEU B 115      19.578   7.352  20.737  1.00 90.57           H  
ATOM   4244  CD1 LEU B 115      20.263   9.392  20.834  1.00 90.57           C  
ATOM   4245 HD11 LEU B 115      20.080   9.573  19.774  1.00 90.57           H  
ATOM   4246 HD12 LEU B 115      21.313   9.124  20.959  1.00 90.57           H  
ATOM   4247 HD13 LEU B 115      20.051  10.302  21.395  1.00 90.57           H  
ATOM   4248  CD2 LEU B 115      19.759   7.951  22.779  1.00 90.57           C  
ATOM   4249 HD21 LEU B 115      20.813   7.677  22.831  1.00 90.57           H  
ATOM   4250 HD22 LEU B 115      19.167   7.113  23.146  1.00 90.57           H  
ATOM   4251 HD23 LEU B 115      19.575   8.827  23.401  1.00 90.57           H  
ATOM   4252  N   ALA B 116      15.771   6.683  19.478  1.00 92.46           N  
ATOM   4253  H   ALA B 116      15.074   7.314  19.848  1.00 92.46           H  
ATOM   4254  CA  ALA B 116      15.283   5.378  19.028  1.00 92.46           C  
ATOM   4255  HA  ALA B 116      16.114   4.674  18.993  1.00 92.46           H  
ATOM   4256  C   ALA B 116      14.642   5.413  17.626  1.00 92.46           C  
ATOM   4257  CB  ALA B 116      14.267   4.882  20.062  1.00 92.46           C  
ATOM   4258  HB1 ALA B 116      14.018   3.840  19.861  1.00 92.46           H  
ATOM   4259  HB2 ALA B 116      14.673   4.975  21.069  1.00 92.46           H  
ATOM   4260  HB3 ALA B 116      13.356   5.477  19.994  1.00 92.46           H  
ATOM   4261  O   ALA B 116      14.461   4.363  17.013  1.00 92.46           O  
ATOM   4262  N   VAL B 117      14.282   6.595  17.108  1.00 95.41           N  
ATOM   4263  H   VAL B 117      14.410   7.421  17.676  1.00 95.41           H  
ATOM   4264  CA  VAL B 117      13.678   6.735  15.773  1.00 95.41           C  
ATOM   4265  HA  VAL B 117      12.970   5.916  15.645  1.00 95.41           H  
ATOM   4266  C   VAL B 117      14.735   6.584  14.679  1.00 95.41           C  
ATOM   4267  CB  VAL B 117      12.867   8.038  15.623  1.00 95.41           C  
ATOM   4268  HB  VAL B 117      13.514   8.900  15.788  1.00 95.41           H  
ATOM   4269  O   VAL B 117      15.695   7.355  14.632  1.00 95.41           O  
ATOM   4270  CG1 VAL B 117      12.220   8.148  14.241  1.00 95.41           C  
ATOM   4271 HG11 VAL B 117      12.989   8.137  13.469  1.00 95.41           H  
ATOM   4272 HG12 VAL B 117      11.661   9.080  14.156  1.00 95.41           H  
ATOM   4273 HG13 VAL B 117      11.549   7.305  14.075  1.00 95.41           H  
ATOM   4274  CG2 VAL B 117      11.690   8.091  16.602  1.00 95.41           C  
ATOM   4275 HG21 VAL B 117      12.054   8.106  17.629  1.00 95.41           H  
ATOM   4276 HG22 VAL B 117      11.097   8.990  16.435  1.00 95.41           H  
ATOM   4277 HG23 VAL B 117      11.052   7.216  16.474  1.00 95.41           H  
ATOM   4278  N   ASP B 118      14.522   5.618  13.781  1.00 97.01           N  
ATOM   4279  H   ASP B 118      13.683   5.065  13.882  1.00 97.01           H  
ATOM   4280  CA  ASP B 118      15.338   5.347  12.594  1.00 97.01           C  
ATOM   4281  HA  ASP B 118      16.300   4.959  12.929  1.00 97.01           H  
ATOM   4282  C   ASP B 118      15.555   6.644  11.786  1.00 97.01           C  
ATOM   4283  CB  ASP B 118      14.665   4.222  11.769  1.00 97.01           C  
ATOM   4284  HB2 ASP B 118      13.605   4.454  11.662  1.00 97.01           H  
ATOM   4285  HB3 ASP B 118      14.749   3.298  12.342  1.00 97.01           H  
ATOM   4286  O   ASP B 118      14.576   7.336  11.469  1.00 97.01           O  
ATOM   4287  CG  ASP B 118      15.238   3.954  10.366  1.00 97.01           C  
ATOM   4288  OD1 ASP B 118      16.306   4.509  10.030  1.00 97.01           O  
ATOM   4289  OD2 ASP B 118      14.579   3.242   9.577  1.00 97.01           O  
ATOM   4290  N   PRO B 119      16.813   6.987  11.425  1.00 97.45           N  
ATOM   4291  CA  PRO B 119      17.128   8.078  10.507  1.00 97.45           C  
ATOM   4292  HA  PRO B 119      17.074   9.020  11.054  1.00 97.45           H  
ATOM   4293  C   PRO B 119      16.213   8.162   9.278  1.00 97.45           C  
ATOM   4294  CB  PRO B 119      18.572   7.823  10.071  1.00 97.45           C  
ATOM   4295  HB2 PRO B 119      18.588   7.143   9.219  1.00 97.45           H  
ATOM   4296  HB3 PRO B 119      19.090   8.751   9.828  1.00 97.45           H  
ATOM   4297  O   PRO B 119      15.877   9.270   8.861  1.00 97.45           O  
ATOM   4298  CG  PRO B 119      19.199   7.119  11.268  1.00 97.45           C  
ATOM   4299  HG2 PRO B 119      19.550   7.856  11.991  1.00 97.45           H  
ATOM   4300  HG3 PRO B 119      20.020   6.471  10.960  1.00 97.45           H  
ATOM   4301  CD  PRO B 119      18.040   6.323  11.859  1.00 97.45           C  
ATOM   4302  HD2 PRO B 119      18.075   5.302  11.480  1.00 97.45           H  
ATOM   4303  HD3 PRO B 119      18.111   6.317  12.946  1.00 97.45           H  
ATOM   4304  N   GLN B 120      15.758   7.030   8.728  1.00 98.39           N  
ATOM   4305  H   GLN B 120      16.037   6.149   9.134  1.00 98.39           H  
ATOM   4306  CA  GLN B 120      14.822   7.011   7.600  1.00 98.39           C  
ATOM   4307  HA  GLN B 120      15.272   7.561   6.774  1.00 98.39           H  
ATOM   4308  C   GLN B 120      13.483   7.693   7.930  1.00 98.39           C  
ATOM   4309  CB  GLN B 120      14.564   5.568   7.145  1.00 98.39           C  
ATOM   4310  HB2 GLN B 120      13.875   5.591   6.301  1.00 98.39           H  
ATOM   4311  HB3 GLN B 120      14.067   5.022   7.946  1.00 98.39           H  
ATOM   4312  O   GLN B 120      12.970   8.448   7.104  1.00 98.39           O  
ATOM   4313  CG  GLN B 120      15.834   4.820   6.711  1.00 98.39           C  
ATOM   4314  HG2 GLN B 120      16.372   5.421   5.978  1.00 98.39           H  
ATOM   4315  HG3 GLN B 120      16.495   4.660   7.563  1.00 98.39           H  
ATOM   4316  CD  GLN B 120      15.511   3.469   6.091  1.00 98.39           C  
ATOM   4317  NE2 GLN B 120      15.079   2.496   6.858  1.00 98.39           N  
ATOM   4318 HE21 GLN B 120      14.946   2.662   7.845  1.00 98.39           H  
ATOM   4319 HE22 GLN B 120      14.913   1.597   6.427  1.00 98.39           H  
ATOM   4320  OE1 GLN B 120      15.643   3.287   4.889  1.00 98.39           O  
ATOM   4321  N   GLN B 121      12.932   7.479   9.133  1.00 98.01           N  
ATOM   4322  H   GLN B 121      13.452   6.929   9.802  1.00 98.01           H  
ATOM   4323  CA  GLN B 121      11.694   8.130   9.580  1.00 98.01           C  
ATOM   4324  HA  GLN B 121      10.957   8.076   8.779  1.00 98.01           H  
ATOM   4325  C   GLN B 121      11.924   9.609   9.907  1.00 98.01           C  
ATOM   4326  CB  GLN B 121      11.103   7.450  10.827  1.00 98.01           C  
ATOM   4327  HB2 GLN B 121      11.775   7.614  11.669  1.00 98.01           H  
ATOM   4328  HB3 GLN B 121      10.156   7.944  11.045  1.00 98.01           H  
ATOM   4329  O   GLN B 121      11.129  10.454   9.498  1.00 98.01           O  
ATOM   4330  CG  GLN B 121      10.859   5.941  10.714  1.00 98.01           C  
ATOM   4331  HG2 GLN B 121      11.816   5.419  10.739  1.00 98.01           H  
ATOM   4332  HG3 GLN B 121      10.396   5.731   9.750  1.00 98.01           H  
ATOM   4333  CD  GLN B 121       9.960   5.382  11.824  1.00 98.01           C  
ATOM   4334  NE2 GLN B 121       9.770   4.083  11.860  1.00 98.01           N  
ATOM   4335 HE21 GLN B 121      10.260   3.463  11.231  1.00 98.01           H  
ATOM   4336 HE22 GLN B 121       9.204   3.712  12.610  1.00 98.01           H  
ATOM   4337  OE1 GLN B 121       9.376   6.090  12.642  1.00 98.01           O  
ATOM   4338  N   ARG B 122      13.017   9.930  10.619  1.00 97.82           N  
ATOM   4339  H   ARG B 122      13.626   9.175  10.900  1.00 97.82           H  
ATOM   4340  CA  ARG B 122      13.368  11.314  11.001  1.00 97.82           C  
ATOM   4341  HA  ARG B 122      12.570  11.742  11.608  1.00 97.82           H  
ATOM   4342  C   ARG B 122      13.486  12.212   9.771  1.00 97.82           C  
ATOM   4343  CB  ARG B 122      14.681  11.343  11.806  1.00 97.82           C  
ATOM   4344  HB2 ARG B 122      15.491  10.925  11.207  1.00 97.82           H  
ATOM   4345  HB3 ARG B 122      14.929  12.382  12.021  1.00 97.82           H  
ATOM   4346  O   ARG B 122      12.843  13.254   9.690  1.00 97.82           O  
ATOM   4347  CG  ARG B 122      14.584  10.571  13.130  1.00 97.82           C  
ATOM   4348  HG2 ARG B 122      13.621  10.782  13.595  1.00 97.82           H  
ATOM   4349  HG3 ARG B 122      14.650   9.503  12.920  1.00 97.82           H  
ATOM   4350  CD  ARG B 122      15.679  10.932  14.139  1.00 97.82           C  
ATOM   4351  HD2 ARG B 122      15.574  11.982  14.411  1.00 97.82           H  
ATOM   4352  HD3 ARG B 122      15.504  10.341  15.038  1.00 97.82           H  
ATOM   4353  NE  ARG B 122      17.044  10.709  13.619  1.00 97.82           N  
ATOM   4354  HE  ARG B 122      17.297  11.209  12.778  1.00 97.82           H  
ATOM   4355  NH1 ARG B 122      17.823   9.330  15.298  1.00 97.82           N  
ATOM   4356 HH11 ARG B 122      18.470   8.617  15.603  1.00 97.82           H  
ATOM   4357 HH12 ARG B 122      16.911   9.324  15.733  1.00 97.82           H  
ATOM   4358  NH2 ARG B 122      19.166   9.881  13.621  1.00 97.82           N  
ATOM   4359 HH21 ARG B 122      19.388  10.355  12.757  1.00 97.82           H  
ATOM   4360 HH22 ARG B 122      19.875   9.321  14.072  1.00 97.82           H  
ATOM   4361  CZ  ARG B 122      17.991   9.975  14.177  1.00 97.82           C  
ATOM   4362  N   LEU B 123      14.231  11.745   8.774  1.00 97.66           N  
ATOM   4363  H   LEU B 123      14.722  10.874   8.915  1.00 97.66           H  
ATOM   4364  CA  LEU B 123      14.456  12.460   7.524  1.00 97.66           C  
ATOM   4365  HA  LEU B 123      14.786  13.470   7.767  1.00 97.66           H  
ATOM   4366  C   LEU B 123      13.177  12.572   6.676  1.00 97.66           C  
ATOM   4367  CB  LEU B 123      15.578  11.699   6.804  1.00 97.66           C  
ATOM   4368  HB2 LEU B 123      16.375  11.490   7.518  1.00 97.66           H  
ATOM   4369  HB3 LEU B 123      15.181  10.744   6.459  1.00 97.66           H  
ATOM   4370  O   LEU B 123      12.935  13.593   6.036  1.00 97.66           O  
ATOM   4371  CG  LEU B 123      16.205  12.444   5.623  1.00 97.66           C  
ATOM   4372  HG  LEU B 123      15.435  12.714   4.901  1.00 97.66           H  
ATOM   4373  CD1 LEU B 123      16.953  13.695   6.083  1.00 97.66           C  
ATOM   4374 HD11 LEU B 123      17.452  14.153   5.229  1.00 97.66           H  
ATOM   4375 HD12 LEU B 123      17.689  13.448   6.848  1.00 97.66           H  
ATOM   4376 HD13 LEU B 123      16.256  14.427   6.493  1.00 97.66           H  
ATOM   4377  CD2 LEU B 123      17.202  11.504   4.944  1.00 97.66           C  
ATOM   4378 HD21 LEU B 123      18.038  11.304   5.614  1.00 97.66           H  
ATOM   4379 HD22 LEU B 123      17.570  11.961   4.025  1.00 97.66           H  
ATOM   4380 HD23 LEU B 123      16.716  10.561   4.696  1.00 97.66           H  
ATOM   4381  N   MET B 124      12.321  11.546   6.695  1.00 98.49           N  
ATOM   4382  H   MET B 124      12.563  10.718   7.221  1.00 98.49           H  
ATOM   4383  CA  MET B 124      11.029  11.585   6.004  1.00 98.49           C  
ATOM   4384  HA  MET B 124      11.197  11.960   4.995  1.00 98.49           H  
ATOM   4385  C   MET B 124      10.026  12.558   6.635  1.00 98.49           C  
ATOM   4386  CB  MET B 124      10.448  10.169   5.905  1.00 98.49           C  
ATOM   4387  HB2 MET B 124       9.364  10.236   5.814  1.00 98.49           H  
ATOM   4388  HB3 MET B 124      10.676   9.598   6.805  1.00 98.49           H  
ATOM   4389  O   MET B 124       9.236  13.150   5.899  1.00 98.49           O  
ATOM   4390  CG  MET B 124      10.973   9.451   4.660  1.00 98.49           C  
ATOM   4391  HG2 MET B 124      12.061   9.516   4.634  1.00 98.49           H  
ATOM   4392  HG3 MET B 124      10.688   8.401   4.717  1.00 98.49           H  
ATOM   4393  SD  MET B 124      10.277  10.160   3.138  1.00 98.49           S  
ATOM   4394  CE  MET B 124      11.126   9.204   1.873  1.00 98.49           C  
ATOM   4395  HE1 MET B 124      11.082   8.143   2.120  1.00 98.49           H  
ATOM   4396  HE2 MET B 124      12.161   9.537   1.801  1.00 98.49           H  
ATOM   4397  HE3 MET B 124      10.635   9.379   0.915  1.00 98.49           H  
ATOM   4398  N   LEU B 125      10.077  12.790   7.953  1.00 98.04           N  
ATOM   4399  H   LEU B 125      10.724  12.256   8.516  1.00 98.04           H  
ATOM   4400  CA  LEU B 125       9.291  13.849   8.594  1.00 98.04           C  
ATOM   4401  HA  LEU B 125       8.242  13.709   8.335  1.00 98.04           H  
ATOM   4402  C   LEU B 125       9.681  15.234   8.064  1.00 98.04           C  
ATOM   4403  CB  LEU B 125       9.450  13.792  10.122  1.00 98.04           C  
ATOM   4404  HB2 LEU B 125       9.104  14.739  10.537  1.00 98.04           H  
ATOM   4405  HB3 LEU B 125      10.508  13.701  10.371  1.00 98.04           H  
ATOM   4406  O   LEU B 125       8.802  15.983   7.637  1.00 98.04           O  
ATOM   4407  CG  LEU B 125       8.670  12.669  10.817  1.00 98.04           C  
ATOM   4408  HG  LEU B 125       8.935  11.700  10.394  1.00 98.04           H  
ATOM   4409  CD1 LEU B 125       9.031  12.681  12.303  1.00 98.04           C  
ATOM   4410 HD11 LEU B 125       8.854  13.674  12.716  1.00 98.04           H  
ATOM   4411 HD12 LEU B 125       8.414  11.960  12.838  1.00 98.04           H  
ATOM   4412 HD13 LEU B 125      10.083  12.418  12.417  1.00 98.04           H  
ATOM   4413  CD2 LEU B 125       7.161  12.877  10.686  1.00 98.04           C  
ATOM   4414 HD21 LEU B 125       6.852  12.784   9.645  1.00 98.04           H  
ATOM   4415 HD22 LEU B 125       6.616  12.128  11.260  1.00 98.04           H  
ATOM   4416 HD23 LEU B 125       6.888  13.868  11.049  1.00 98.04           H  
ATOM   4417  N   GLU B 126      10.978  15.544   8.009  1.00 98.21           N  
ATOM   4418  H   GLU B 126      11.648  14.885   8.379  1.00 98.21           H  
ATOM   4419  CA  GLU B 126      11.483  16.805   7.446  1.00 98.21           C  
ATOM   4420  HA  GLU B 126      11.083  17.646   8.013  1.00 98.21           H  
ATOM   4421  C   GLU B 126      11.038  16.994   5.991  1.00 98.21           C  
ATOM   4422  CB  GLU B 126      13.013  16.859   7.524  1.00 98.21           C  
ATOM   4423  HB2 GLU B 126      13.341  17.782   7.046  1.00 98.21           H  
ATOM   4424  HB3 GLU B 126      13.430  16.016   6.973  1.00 98.21           H  
ATOM   4425  O   GLU B 126      10.403  17.997   5.663  1.00 98.21           O  
ATOM   4426  CG  GLU B 126      13.550  16.841   8.962  1.00 98.21           C  
ATOM   4427  HG2 GLU B 126      13.202  15.940   9.466  1.00 98.21           H  
ATOM   4428  HG3 GLU B 126      13.145  17.702   9.493  1.00 98.21           H  
ATOM   4429  CD  GLU B 126      15.085  16.881   9.020  1.00 98.21           C  
ATOM   4430  OE1 GLU B 126      15.593  16.948  10.162  1.00 98.21           O  
ATOM   4431  OE2 GLU B 126      15.731  16.849   7.939  1.00 98.21           O  
ATOM   4432  N   LEU B 127      11.272  15.996   5.133  1.00 98.59           N  
ATOM   4433  H   LEU B 127      11.802  15.202   5.464  1.00 98.59           H  
ATOM   4434  CA  LEU B 127      10.871  16.042   3.723  1.00 98.59           C  
ATOM   4435  HA  LEU B 127      11.316  16.925   3.263  1.00 98.59           H  
ATOM   4436  C   LEU B 127       9.349  16.178   3.545  1.00 98.59           C  
ATOM   4437  CB  LEU B 127      11.390  14.784   3.004  1.00 98.59           C  
ATOM   4438  HB2 LEU B 127      11.433  13.950   3.704  1.00 98.59           H  
ATOM   4439  HB3 LEU B 127      10.672  14.517   2.228  1.00 98.59           H  
ATOM   4440  O   LEU B 127       8.904  16.845   2.611  1.00 98.59           O  
ATOM   4441  CG  LEU B 127      12.753  14.966   2.316  1.00 98.59           C  
ATOM   4442  HG  LEU B 127      12.672  15.760   1.573  1.00 98.59           H  
ATOM   4443  CD1 LEU B 127      13.905  15.308   3.259  1.00 98.59           C  
ATOM   4444 HD11 LEU B 127      13.685  16.231   3.796  1.00 98.59           H  
ATOM   4445 HD12 LEU B 127      14.815  15.474   2.683  1.00 98.59           H  
ATOM   4446 HD13 LEU B 127      14.064  14.505   3.978  1.00 98.59           H  
ATOM   4447  CD2 LEU B 127      13.094  13.667   1.587  1.00 98.59           C  
ATOM   4448 HD21 LEU B 127      12.367  13.489   0.795  1.00 98.59           H  
ATOM   4449 HD22 LEU B 127      13.061  12.843   2.300  1.00 98.59           H  
ATOM   4450 HD23 LEU B 127      14.094  13.733   1.159  1.00 98.59           H  
ATOM   4451  N   SER B 128       8.545  15.572   4.427  1.00 98.51           N  
ATOM   4452  H   SER B 128       8.968  15.000   5.145  1.00 98.51           H  
ATOM   4453  CA  SER B 128       7.081  15.694   4.396  1.00 98.51           C  
ATOM   4454  HA  SER B 128       6.752  15.496   3.376  1.00 98.51           H  
ATOM   4455  C   SER B 128       6.593  17.102   4.756  1.00 98.51           C  
ATOM   4456  CB  SER B 128       6.429  14.637   5.297  1.00 98.51           C  
ATOM   4457  HB2 SER B 128       6.899  13.669   5.125  1.00 98.51           H  
ATOM   4458  HB3 SER B 128       5.378  14.546   5.022  1.00 98.51           H  
ATOM   4459  O   SER B 128       5.594  17.561   4.204  1.00 98.51           O  
ATOM   4460  OG  SER B 128       6.484  14.961   6.672  1.00 98.51           O  
ATOM   4461  HG  SER B 128       7.368  15.250   6.913  1.00 98.51           H  
ATOM   4462  N   TRP B 129       7.316  17.817   5.622  1.00 98.28           N  
ATOM   4463  H   TRP B 129       8.135  17.395   6.036  1.00 98.28           H  
ATOM   4464  CA  TRP B 129       7.023  19.210   5.950  1.00 98.28           C  
ATOM   4465  HA  TRP B 129       5.945  19.334   6.055  1.00 98.28           H  
ATOM   4466  C   TRP B 129       7.488  20.154   4.837  1.00 98.28           C  
ATOM   4467  CB  TRP B 129       7.677  19.554   7.291  1.00 98.28           C  
ATOM   4468  HB2 TRP B 129       8.761  19.572   7.183  1.00 98.28           H  
ATOM   4469  HB3 TRP B 129       7.432  18.774   8.012  1.00 98.28           H  
ATOM   4470  O   TRP B 129       6.716  20.974   4.337  1.00 98.28           O  
ATOM   4471  CG  TRP B 129       7.220  20.860   7.850  1.00 98.28           C  
ATOM   4472  CD1 TRP B 129       7.660  22.080   7.469  1.00 98.28           C  
ATOM   4473  HD1 TRP B 129       8.411  22.264   6.715  1.00 98.28           H  
ATOM   4474  CD2 TRP B 129       6.193  21.098   8.858  1.00 98.28           C  
ATOM   4475  CE2 TRP B 129       6.071  22.506   9.046  1.00 98.28           C  
ATOM   4476  CE3 TRP B 129       5.360  20.266   9.638  1.00 98.28           C  
ATOM   4477  HE3 TRP B 129       5.432  19.195   9.522  1.00 98.28           H  
ATOM   4478  NE1 TRP B 129       6.968  23.057   8.153  1.00 98.28           N  
ATOM   4479  HE1 TRP B 129       7.083  24.039   7.946  1.00 98.28           H  
ATOM   4480  CH2 TRP B 129       4.387  22.204  10.762  1.00 98.28           C  
ATOM   4481  HH2 TRP B 129       3.722  22.612  11.509  1.00 98.28           H  
ATOM   4482  CZ2 TRP B 129       5.195  23.057   9.989  1.00 98.28           C  
ATOM   4483  HZ2 TRP B 129       5.182  24.127  10.132  1.00 98.28           H  
ATOM   4484  CZ3 TRP B 129       4.464  20.812  10.578  1.00 98.28           C  
ATOM   4485  HZ3 TRP B 129       3.853  20.155  11.179  1.00 98.28           H  
ATOM   4486  N   GLU B 130       8.737  19.993   4.394  1.00 98.18           N  
ATOM   4487  H   GLU B 130       9.315  19.299   4.845  1.00 98.18           H  
ATOM   4488  CA  GLU B 130       9.344  20.806   3.339  1.00 98.18           C  
ATOM   4489  HA  GLU B 130       9.365  21.850   3.652  1.00 98.18           H  
ATOM   4490  C   GLU B 130       8.555  20.734   2.031  1.00 98.18           C  
ATOM   4491  CB  GLU B 130      10.778  20.330   3.076  1.00 98.18           C  
ATOM   4492  HB2 GLU B 130      10.771  19.247   2.950  1.00 98.18           H  
ATOM   4493  HB3 GLU B 130      11.128  20.781   2.148  1.00 98.18           H  
ATOM   4494  O   GLU B 130       8.338  21.764   1.395  1.00 98.18           O  
ATOM   4495  CG  GLU B 130      11.756  20.718   4.194  1.00 98.18           C  
ATOM   4496  HG2 GLU B 130      11.376  20.370   5.155  1.00 98.18           H  
ATOM   4497  HG3 GLU B 130      11.819  21.806   4.235  1.00 98.18           H  
ATOM   4498  CD  GLU B 130      13.158  20.140   3.963  1.00 98.18           C  
ATOM   4499  OE1 GLU B 130      14.040  20.333   4.828  1.00 98.18           O  
ATOM   4500  OE2 GLU B 130      13.413  19.520   2.907  1.00 98.18           O  
ATOM   4501  N   VAL B 131       8.094  19.547   1.614  1.00 98.48           N  
ATOM   4502  H   VAL B 131       8.305  18.724   2.159  1.00 98.48           H  
ATOM   4503  CA  VAL B 131       7.374  19.402   0.339  1.00 98.48           C  
ATOM   4504  HA  VAL B 131       7.996  19.871  -0.423  1.00 98.48           H  
ATOM   4505  C   VAL B 131       6.041  20.164   0.328  1.00 98.48           C  
ATOM   4506  CB  VAL B 131       7.222  17.917  -0.053  1.00 98.48           C  
ATOM   4507  HB  VAL B 131       8.159  17.406   0.169  1.00 98.48           H  
ATOM   4508  O   VAL B 131       5.666  20.702  -0.710  1.00 98.48           O  
ATOM   4509  CG1 VAL B 131       6.099  17.180   0.681  1.00 98.48           C  
ATOM   4510 HG11 VAL B 131       6.125  16.121   0.424  1.00 98.48           H  
ATOM   4511 HG12 VAL B 131       5.126  17.588   0.408  1.00 98.48           H  
ATOM   4512 HG13 VAL B 131       6.245  17.282   1.756  1.00 98.48           H  
ATOM   4513  CG2 VAL B 131       7.005  17.780  -1.558  1.00 98.48           C  
ATOM   4514 HG21 VAL B 131       6.071  18.265  -1.845  1.00 98.48           H  
ATOM   4515 HG22 VAL B 131       7.829  18.265  -2.081  1.00 98.48           H  
ATOM   4516 HG23 VAL B 131       6.974  16.727  -1.836  1.00 98.48           H  
ATOM   4517  N   LEU B 132       5.363  20.281   1.475  1.00 98.55           N  
ATOM   4518  H   LEU B 132       5.763  19.874   2.308  1.00 98.55           H  
ATOM   4519  CA  LEU B 132       4.126  21.059   1.618  1.00 98.55           C  
ATOM   4520  HA  LEU B 132       3.470  20.862   0.770  1.00 98.55           H  
ATOM   4521  C   LEU B 132       4.400  22.567   1.614  1.00 98.55           C  
ATOM   4522  CB  LEU B 132       3.421  20.640   2.916  1.00 98.55           C  
ATOM   4523  HB2 LEU B 132       4.146  20.706   3.727  1.00 98.55           H  
ATOM   4524  HB3 LEU B 132       2.615  21.346   3.121  1.00 98.55           H  
ATOM   4525  O   LEU B 132       3.776  23.309   0.855  1.00 98.55           O  
ATOM   4526  CG  LEU B 132       2.833  19.223   2.922  1.00 98.55           C  
ATOM   4527  HG  LEU B 132       3.629  18.501   2.745  1.00 98.55           H  
ATOM   4528  CD1 LEU B 132       2.202  18.966   4.288  1.00 98.55           C  
ATOM   4529 HD11 LEU B 132       1.840  17.941   4.372  1.00 98.55           H  
ATOM   4530 HD12 LEU B 132       2.934  19.144   5.076  1.00 98.55           H  
ATOM   4531 HD13 LEU B 132       1.337  19.619   4.403  1.00 98.55           H  
ATOM   4532  CD2 LEU B 132       1.745  19.041   1.866  1.00 98.55           C  
ATOM   4533 HD21 LEU B 132       2.191  19.095   0.873  1.00 98.55           H  
ATOM   4534 HD22 LEU B 132       0.991  19.822   1.967  1.00 98.55           H  
ATOM   4535 HD23 LEU B 132       1.283  18.060   1.979  1.00 98.55           H  
ATOM   4536  N   GLU B 133       5.405  23.020   2.367  1.00 96.98           N  
ATOM   4537  H   GLU B 133       5.891  22.371   2.969  1.00 96.98           H  
ATOM   4538  CA  GLU B 133       5.837  24.422   2.338  1.00 96.98           C  
ATOM   4539  HA  GLU B 133       5.004  25.061   2.633  1.00 96.98           H  
ATOM   4540  C   GLU B 133       6.275  24.872   0.933  1.00 96.98           C  
ATOM   4541  CB  GLU B 133       7.003  24.622   3.313  1.00 96.98           C  
ATOM   4542  HB2 GLU B 133       7.772  23.870   3.140  1.00 96.98           H  
ATOM   4543  HB3 GLU B 133       7.437  25.599   3.100  1.00 96.98           H  
ATOM   4544  O   GLU B 133       6.034  26.010   0.522  1.00 96.98           O  
ATOM   4545  CG  GLU B 133       6.566  24.587   4.783  1.00 96.98           C  
ATOM   4546  HG2 GLU B 133       6.412  23.552   5.089  1.00 96.98           H  
ATOM   4547  HG3 GLU B 133       5.611  25.105   4.875  1.00 96.98           H  
ATOM   4548  CD  GLU B 133       7.575  25.264   5.723  1.00 96.98           C  
ATOM   4549  OE1 GLU B 133       7.164  25.540   6.875  1.00 96.98           O  
ATOM   4550  OE2 GLU B 133       8.702  25.590   5.282  1.00 96.98           O  
ATOM   4551  N   ARG B 134       6.902  23.974   0.169  1.00 96.81           N  
ATOM   4552  H   ARG B 134       7.116  23.083   0.594  1.00 96.81           H  
ATOM   4553  CA  ARG B 134       7.318  24.202  -1.224  1.00 96.81           C  
ATOM   4554  HA  ARG B 134       7.735  25.205  -1.319  1.00 96.81           H  
ATOM   4555  C   ARG B 134       6.154  24.149  -2.220  1.00 96.81           C  
ATOM   4556  CB  ARG B 134       8.397  23.174  -1.578  1.00 96.81           C  
ATOM   4557  HB2 ARG B 134       8.600  23.226  -2.648  1.00 96.81           H  
ATOM   4558  HB3 ARG B 134       8.020  22.177  -1.351  1.00 96.81           H  
ATOM   4559  O   ARG B 134       6.262  24.744  -3.287  1.00 96.81           O  
ATOM   4560  CG  ARG B 134       9.711  23.425  -0.812  1.00 96.81           C  
ATOM   4561  HG2 ARG B 134       9.512  23.675   0.230  1.00 96.81           H  
ATOM   4562  HG3 ARG B 134      10.225  24.275  -1.261  1.00 96.81           H  
ATOM   4563  CD  ARG B 134      10.623  22.191  -0.844  1.00 96.81           C  
ATOM   4564  HD2 ARG B 134      11.546  22.407  -0.305  1.00 96.81           H  
ATOM   4565  HD3 ARG B 134      10.128  21.367  -0.329  1.00 96.81           H  
ATOM   4566  NE  ARG B 134      10.914  21.781  -2.224  1.00 96.81           N  
ATOM   4567  HE  ARG B 134      10.450  20.951  -2.563  1.00 96.81           H  
ATOM   4568  NH1 ARG B 134      12.579  23.262  -2.702  1.00 96.81           N  
ATOM   4569 HH11 ARG B 134      12.667  23.507  -1.726  1.00 96.81           H  
ATOM   4570 HH12 ARG B 134      13.303  23.540  -3.350  1.00 96.81           H  
ATOM   4571  NH2 ARG B 134      11.734  22.049  -4.336  1.00 96.81           N  
ATOM   4572 HH21 ARG B 134      12.320  22.610  -4.938  1.00 96.81           H  
ATOM   4573 HH22 ARG B 134      11.161  21.288  -4.672  1.00 96.81           H  
ATOM   4574  CZ  ARG B 134      11.732  22.363  -3.078  1.00 96.81           C  
ATOM   4575  N   ALA B 135       5.056  23.477  -1.875  1.00 98.14           N  
ATOM   4576  H   ALA B 135       5.057  22.980  -0.996  1.00 98.14           H  
ATOM   4577  CA  ALA B 135       3.809  23.474  -2.643  1.00 98.14           C  
ATOM   4578  HA  ALA B 135       4.041  23.407  -3.706  1.00 98.14           H  
ATOM   4579  C   ALA B 135       2.965  24.746  -2.444  1.00 98.14           C  
ATOM   4580  CB  ALA B 135       2.999  22.235  -2.242  1.00 98.14           C  
ATOM   4581  HB1 ALA B 135       3.558  21.327  -2.467  1.00 98.14           H  
ATOM   4582  HB2 ALA B 135       2.764  22.257  -1.177  1.00 98.14           H  
ATOM   4583  HB3 ALA B 135       2.055  22.226  -2.788  1.00 98.14           H  
ATOM   4584  O   ALA B 135       2.016  24.958  -3.192  1.00 98.14           O  
ATOM   4585  N   GLY B 136       3.275  25.566  -1.432  1.00 97.34           N  
ATOM   4586  H   GLY B 136       4.067  25.335  -0.850  1.00 97.34           H  
ATOM   4587  CA  GLY B 136       2.400  26.660  -1.004  1.00 97.34           C  
ATOM   4588  HA2 GLY B 136       2.020  27.192  -1.876  1.00 97.34           H  
ATOM   4589  HA3 GLY B 136       2.979  27.356  -0.397  1.00 97.34           H  
ATOM   4590  C   GLY B 136       1.201  26.186  -0.173  1.00 97.34           C  
ATOM   4591  O   GLY B 136       0.215  26.906  -0.068  1.00 97.34           O  
ATOM   4592  N   ILE B 137       1.273  24.994   0.430  1.00 96.98           N  
ATOM   4593  H   ILE B 137       2.135  24.472   0.361  1.00 96.98           H  
ATOM   4594  CA  ILE B 137       0.196  24.402   1.235  1.00 96.98           C  
ATOM   4595  HA  ILE B 137      -0.706  25.006   1.135  1.00 96.98           H  
ATOM   4596  C   ILE B 137       0.647  24.384   2.704  1.00 96.98           C  
ATOM   4597  CB  ILE B 137      -0.152  22.986   0.717  1.00 96.98           C  
ATOM   4598  HB  ILE B 137       0.743  22.367   0.788  1.00 96.98           H  
ATOM   4599  O   ILE B 137       1.632  23.713   3.015  1.00 96.98           O  
ATOM   4600  CG1 ILE B 137      -0.593  23.031  -0.768  1.00 96.98           C  
ATOM   4601 HG12 ILE B 137      -1.522  23.595  -0.857  1.00 96.98           H  
ATOM   4602 HG13 ILE B 137       0.165  23.543  -1.360  1.00 96.98           H  
ATOM   4603  CG2 ILE B 137      -1.252  22.348   1.591  1.00 96.98           C  
ATOM   4604 HG21 ILE B 137      -1.466  21.335   1.250  1.00 96.98           H  
ATOM   4605 HG22 ILE B 137      -0.930  22.279   2.630  1.00 96.98           H  
ATOM   4606 HG23 ILE B 137      -2.164  22.942   1.536  1.00 96.98           H  
ATOM   4607  CD1 ILE B 137      -0.781  21.648  -1.401  1.00 96.98           C  
ATOM   4608 HD11 ILE B 137      -0.895  21.758  -2.479  1.00 96.98           H  
ATOM   4609 HD12 ILE B 137      -1.670  21.160  -1.003  1.00 96.98           H  
ATOM   4610 HD13 ILE B 137       0.099  21.036  -1.201  1.00 96.98           H  
ATOM   4611  N   PRO B 138      -0.037  25.066   3.645  1.00 94.62           N  
ATOM   4612  CA  PRO B 138       0.340  25.036   5.055  1.00 94.62           C  
ATOM   4613  HA  PRO B 138       1.335  25.470   5.151  1.00 94.62           H  
ATOM   4614  C   PRO B 138       0.287  23.605   5.599  1.00 94.62           C  
ATOM   4615  CB  PRO B 138      -0.660  25.936   5.791  1.00 94.62           C  
ATOM   4616  HB2 PRO B 138      -1.524  25.369   6.138  1.00 94.62           H  
ATOM   4617  HB3 PRO B 138      -0.196  26.458   6.627  1.00 94.62           H  
ATOM   4618  O   PRO B 138      -0.791  23.004   5.569  1.00 94.62           O  
ATOM   4619  CG  PRO B 138      -1.103  26.895   4.698  1.00 94.62           C  
ATOM   4620  HG2 PRO B 138      -2.079  27.334   4.903  1.00 94.62           H  
ATOM   4621  HG3 PRO B 138      -0.338  27.667   4.606  1.00 94.62           H  
ATOM   4622  CD  PRO B 138      -1.121  26.011   3.448  1.00 94.62           C  
ATOM   4623  HD2 PRO B 138      -2.067  25.472   3.384  1.00 94.62           H  
ATOM   4624  HD3 PRO B 138      -0.971  26.613   2.552  1.00 94.62           H  
ATOM   4625  N   PRO B 139       1.377  23.062   6.170  1.00 94.22           N  
ATOM   4626  CA  PRO B 139       1.392  21.688   6.672  1.00 94.22           C  
ATOM   4627  HA  PRO B 139       1.275  21.025   5.814  1.00 94.22           H  
ATOM   4628  C   PRO B 139       0.266  21.375   7.666  1.00 94.22           C  
ATOM   4629  CB  PRO B 139       2.789  21.499   7.267  1.00 94.22           C  
ATOM   4630  HB2 PRO B 139       3.132  20.467   7.194  1.00 94.22           H  
ATOM   4631  HB3 PRO B 139       2.807  21.839   8.303  1.00 94.22           H  
ATOM   4632  O   PRO B 139      -0.371  20.328   7.600  1.00 94.22           O  
ATOM   4633  CG  PRO B 139       3.650  22.428   6.414  1.00 94.22           C  
ATOM   4634  HG2 PRO B 139       4.553  22.754   6.931  1.00 94.22           H  
ATOM   4635  HG3 PRO B 139       3.914  21.936   5.478  1.00 94.22           H  
ATOM   4636  CD  PRO B 139       2.728  23.604   6.131  1.00 94.22           C  
ATOM   4637  HD2 PRO B 139       2.845  24.364   6.904  1.00 94.22           H  
ATOM   4638  HD3 PRO B 139       2.972  24.025   5.155  1.00 94.22           H  
ATOM   4639  N   THR B 140      -0.067  22.341   8.523  1.00 87.61           N  
ATOM   4640  H   THR B 140       0.477  23.192   8.512  1.00 87.61           H  
ATOM   4641  CA  THR B 140      -1.140  22.233   9.522  1.00 87.61           C  
ATOM   4642  HA  THR B 140      -1.067  21.255   9.997  1.00 87.61           H  
ATOM   4643  C   THR B 140      -2.560  22.329   8.950  1.00 87.61           C  
ATOM   4644  CB  THR B 140      -0.956  23.305  10.608  1.00 87.61           C  
ATOM   4645  HB  THR B 140      -1.774  23.238  11.326  1.00 87.61           H  
ATOM   4646  O   THR B 140      -3.515  22.137   9.698  1.00 87.61           O  
ATOM   4647  CG2 THR B 140       0.362  23.133  11.363  1.00 87.61           C  
ATOM   4648 HG21 THR B 140       1.211  23.218  10.685  1.00 87.61           H  
ATOM   4649 HG22 THR B 140       0.386  22.150  11.834  1.00 87.61           H  
ATOM   4650 HG23 THR B 140       0.442  23.897  12.137  1.00 87.61           H  
ATOM   4651  OG1 THR B 140      -0.946  24.601  10.037  1.00 87.61           O  
ATOM   4652  HG1 THR B 140      -1.840  24.790   9.743  1.00 87.61           H  
ATOM   4653  N   SER B 141      -2.734  22.655   7.662  1.00 90.43           N  
ATOM   4654  H   SER B 141      -1.918  22.748   7.075  1.00 90.43           H  
ATOM   4655  CA  SER B 141      -4.059  22.743   7.018  1.00 90.43           C  
ATOM   4656  HA  SER B 141      -4.769  23.139   7.744  1.00 90.43           H  
ATOM   4657  C   SER B 141      -4.614  21.387   6.571  1.00 90.43           C  
ATOM   4658  CB  SER B 141      -4.046  23.717   5.833  1.00 90.43           C  
ATOM   4659  HB2 SER B 141      -3.646  24.679   6.152  1.00 90.43           H  
ATOM   4660  HB3 SER B 141      -5.072  23.871   5.500  1.00 90.43           H  
ATOM   4661  O   SER B 141      -5.820  21.257   6.386  1.00 90.43           O  
ATOM   4662  OG  SER B 141      -3.296  23.220   4.743  1.00 90.43           O  
ATOM   4663  HG  SER B 141      -2.369  23.140   4.980  1.00 90.43           H  
ATOM   4664  N   LEU B 142      -3.760  20.363   6.452  1.00 93.47           N  
ATOM   4665  H   LEU B 142      -2.781  20.533   6.629  1.00 93.47           H  
ATOM   4666  CA  LEU B 142      -4.141  19.024   5.988  1.00 93.47           C  
ATOM   4667  HA  LEU B 142      -4.969  19.132   5.288  1.00 93.47           H  
ATOM   4668  C   LEU B 142      -4.685  18.101   7.099  1.00 93.47           C  
ATOM   4669  CB  LEU B 142      -2.957  18.399   5.230  1.00 93.47           C  
ATOM   4670  HB2 LEU B 142      -3.230  17.381   4.954  1.00 93.47           H  
ATOM   4671  HB3 LEU B 142      -2.100  18.347   5.902  1.00 93.47           H  
ATOM   4672  O   LEU B 142      -4.935  16.919   6.851  1.00 93.47           O  
ATOM   4673  CG  LEU B 142      -2.537  19.122   3.938  1.00 93.47           C  
ATOM   4674  HG  LEU B 142      -2.177  20.124   4.172  1.00 93.47           H  
ATOM   4675  CD1 LEU B 142      -1.403  18.330   3.294  1.00 93.47           C  
ATOM   4676 HD11 LEU B 142      -0.563  18.266   3.985  1.00 93.47           H  
ATOM   4677 HD12 LEU B 142      -1.740  17.323   3.050  1.00 93.47           H  
ATOM   4678 HD13 LEU B 142      -1.083  18.831   2.380  1.00 93.47           H  
ATOM   4679  CD2 LEU B 142      -3.669  19.218   2.912  1.00 93.47           C  
ATOM   4680 HD21 LEU B 142      -3.287  19.636   1.981  1.00 93.47           H  
ATOM   4681 HD22 LEU B 142      -4.084  18.229   2.718  1.00 93.47           H  
ATOM   4682 HD23 LEU B 142      -4.450  19.883   3.281  1.00 93.47           H  
ATOM   4683  N   GLN B 143      -4.910  18.631   8.303  1.00 86.36           N  
ATOM   4684  H   GLN B 143      -4.726  19.618   8.415  1.00 86.36           H  
ATOM   4685  CA  GLN B 143      -5.538  17.921   9.421  1.00 86.36           C  
ATOM   4686  HA  GLN B 143      -4.889  17.100   9.726  1.00 86.36           H  
ATOM   4687  C   GLN B 143      -6.907  17.339   9.020  1.00 86.36           C  
ATOM   4688  CB  GLN B 143      -5.698  18.894  10.601  1.00 86.36           C  
ATOM   4689  HB2 GLN B 143      -6.136  19.820  10.228  1.00 86.36           H  
ATOM   4690  HB3 GLN B 143      -6.396  18.477  11.327  1.00 86.36           H  
ATOM   4691  O   GLN B 143      -7.761  18.042   8.480  1.00 86.36           O  
ATOM   4692  CG  GLN B 143      -4.365  19.226  11.298  1.00 86.36           C  
ATOM   4693  HG2 GLN B 143      -4.461  20.201  11.776  1.00 86.36           H  
ATOM   4694  HG3 GLN B 143      -3.568  19.305  10.559  1.00 86.36           H  
ATOM   4695  CD  GLN B 143      -3.967  18.229  12.386  1.00 86.36           C  
ATOM   4696  NE2 GLN B 143      -2.695  17.938  12.534  1.00 86.36           N  
ATOM   4697 HE21 GLN B 143      -2.049  18.161  11.790  1.00 86.36           H  
ATOM   4698 HE22 GLN B 143      -2.460  17.258  13.243  1.00 86.36           H  
ATOM   4699  OE1 GLN B 143      -4.779  17.723  13.143  1.00 86.36           O  
ATOM   4700  N   ALA B 144      -7.115  16.050   9.295  1.00 89.83           N  
ATOM   4701  H   ALA B 144      -6.336  15.535   9.680  1.00 89.83           H  
ATOM   4702  CA  ALA B 144      -8.280  15.249   8.907  1.00 89.83           C  
ATOM   4703  HA  ALA B 144      -8.030  14.223   9.178  1.00 89.83           H  
ATOM   4704  C   ALA B 144      -8.575  15.188   7.389  1.00 89.83           C  
ATOM   4705  CB  ALA B 144      -9.487  15.631   9.777  1.00 89.83           C  
ATOM   4706  HB1 ALA B 144     -10.299  14.929   9.592  1.00 89.83           H  
ATOM   4707  HB2 ALA B 144      -9.209  15.579  10.829  1.00 89.83           H  
ATOM   4708  HB3 ALA B 144      -9.817  16.641   9.532  1.00 89.83           H  
ATOM   4709  O   ALA B 144      -9.668  14.777   6.988  1.00 89.83           O  
ATOM   4710  N   SER B 145      -7.622  15.570   6.528  1.00 94.60           N  
ATOM   4711  H   SER B 145      -6.744  15.902   6.901  1.00 94.60           H  
ATOM   4712  CA  SER B 145      -7.761  15.433   5.071  1.00 94.60           C  
ATOM   4713  HA  SER B 145      -8.789  15.692   4.819  1.00 94.60           H  
ATOM   4714  C   SER B 145      -7.485  13.993   4.608  1.00 94.60           C  
ATOM   4715  CB  SER B 145      -6.854  16.419   4.322  1.00 94.60           C  
ATOM   4716  HB2 SER B 145      -7.142  16.435   3.271  1.00 94.60           H  
ATOM   4717  HB3 SER B 145      -6.984  17.422   4.730  1.00 94.60           H  
ATOM   4718  O   SER B 145      -6.633  13.318   5.195  1.00 94.60           O  
ATOM   4719  OG  SER B 145      -5.495  16.041   4.409  1.00 94.60           O  
ATOM   4720  HG  SER B 145      -5.203  16.244   5.301  1.00 94.60           H  
ATOM   4721  N   PRO B 146      -8.127  13.511   3.525  1.00 97.92           N  
ATOM   4722  CA  PRO B 146      -7.799  12.232   2.898  1.00 97.92           C  
ATOM   4723  HA  PRO B 146      -7.619  11.475   3.662  1.00 97.92           H  
ATOM   4724  C   PRO B 146      -6.520  12.367   2.051  1.00 97.92           C  
ATOM   4725  CB  PRO B 146      -9.056  11.846   2.111  1.00 97.92           C  
ATOM   4726  HB2 PRO B 146      -8.846  11.184   1.271  1.00 97.92           H  
ATOM   4727  HB3 PRO B 146      -9.772  11.376   2.786  1.00 97.92           H  
ATOM   4728  O   PRO B 146      -6.538  12.222   0.828  1.00 97.92           O  
ATOM   4729  CG  PRO B 146      -9.597  13.201   1.660  1.00 97.92           C  
ATOM   4730  HG2 PRO B 146      -9.085  13.508   0.748  1.00 97.92           H  
ATOM   4731  HG3 PRO B 146     -10.674  13.169   1.496  1.00 97.92           H  
ATOM   4732  CD  PRO B 146      -9.227  14.144   2.809  1.00 97.92           C  
ATOM   4733  HD2 PRO B 146     -10.079  14.250   3.481  1.00 97.92           H  
ATOM   4734  HD3 PRO B 146      -8.933  15.116   2.413  1.00 97.92           H  
ATOM   4735  N   THR B 147      -5.407  12.696   2.707  1.00 98.81           N  
ATOM   4736  H   THR B 147      -5.476  12.838   3.704  1.00 98.81           H  
ATOM   4737  CA  THR B 147      -4.077  12.755   2.094  1.00 98.81           C  
ATOM   4738  HA  THR B 147      -4.200  12.887   1.019  1.00 98.81           H  
ATOM   4739  C   THR B 147      -3.347  11.442   2.356  1.00 98.81           C  
ATOM   4740  CB  THR B 147      -3.267  13.957   2.594  1.00 98.81           C  
ATOM   4741  HB  THR B 147      -3.151  13.887   3.675  1.00 98.81           H  
ATOM   4742  O   THR B 147      -3.083  11.106   3.510  1.00 98.81           O  
ATOM   4743  CG2 THR B 147      -1.886  14.053   1.941  1.00 98.81           C  
ATOM   4744 HG21 THR B 147      -1.284  13.179   2.189  1.00 98.81           H  
ATOM   4745 HG22 THR B 147      -1.370  14.940   2.309  1.00 98.81           H  
ATOM   4746 HG23 THR B 147      -1.984  14.121   0.857  1.00 98.81           H  
ATOM   4747  OG1 THR B 147      -3.946  15.152   2.275  1.00 98.81           O  
ATOM   4748  HG1 THR B 147      -4.488  15.397   3.028  1.00 98.81           H  
ATOM   4749  N   GLY B 148      -3.058  10.680   1.301  1.00 98.87           N  
ATOM   4750  H   GLY B 148      -3.287  11.032   0.382  1.00 98.87           H  
ATOM   4751  CA  GLY B 148      -2.338   9.407   1.402  1.00 98.87           C  
ATOM   4752  HA2 GLY B 148      -2.500   8.823   0.496  1.00 98.87           H  
ATOM   4753  HA3 GLY B 148      -2.730   8.837   2.244  1.00 98.87           H  
ATOM   4754  C   GLY B 148      -0.833   9.597   1.605  1.00 98.87           C  
ATOM   4755  O   GLY B 148      -0.263  10.596   1.167  1.00 98.87           O  
ATOM   4756  N   VAL B 149      -0.177   8.630   2.242  1.00 98.93           N  
ATOM   4757  H   VAL B 149      -0.706   7.828   2.554  1.00 98.93           H  
ATOM   4758  CA  VAL B 149       1.267   8.627   2.510  1.00 98.93           C  
ATOM   4759  HA  VAL B 149       1.748   9.408   1.921  1.00 98.93           H  
ATOM   4760  C   VAL B 149       1.851   7.283   2.085  1.00 98.93           C  
ATOM   4761  CB  VAL B 149       1.563   8.906   3.999  1.00 98.93           C  
ATOM   4762  HB  VAL B 149       1.159   8.099   4.611  1.00 98.93           H  
ATOM   4763  O   VAL B 149       1.622   6.269   2.741  1.00 98.93           O  
ATOM   4764  CG1 VAL B 149       3.073   8.985   4.239  1.00 98.93           C  
ATOM   4765 HG11 VAL B 149       3.256   9.146   5.302  1.00 98.93           H  
ATOM   4766 HG12 VAL B 149       3.546   8.043   3.960  1.00 98.93           H  
ATOM   4767 HG13 VAL B 149       3.510   9.801   3.665  1.00 98.93           H  
ATOM   4768  CG2 VAL B 149       0.951  10.221   4.494  1.00 98.93           C  
ATOM   4769 HG21 VAL B 149       1.231  10.386   5.534  1.00 98.93           H  
ATOM   4770 HG22 VAL B 149       1.301  11.054   3.885  1.00 98.93           H  
ATOM   4771 HG23 VAL B 149      -0.136  10.173   4.441  1.00 98.93           H  
ATOM   4772  N   PHE B 150       2.628   7.278   1.004  1.00 98.92           N  
ATOM   4773  H   PHE B 150       2.743   8.144   0.497  1.00 98.92           H  
ATOM   4774  CA  PHE B 150       3.230   6.081   0.417  1.00 98.92           C  
ATOM   4775  HA  PHE B 150       2.931   5.201   0.987  1.00 98.92           H  
ATOM   4776  C   PHE B 150       4.759   6.192   0.473  1.00 98.92           C  
ATOM   4777  CB  PHE B 150       2.698   5.894  -1.014  1.00 98.92           C  
ATOM   4778  HB2 PHE B 150       2.982   6.754  -1.619  1.00 98.92           H  
ATOM   4779  HB3 PHE B 150       3.176   5.016  -1.449  1.00 98.92           H  
ATOM   4780  O   PHE B 150       5.358   6.976  -0.269  1.00 98.92           O  
ATOM   4781  CG  PHE B 150       1.191   5.713  -1.098  1.00 98.92           C  
ATOM   4782  CD1 PHE B 150       0.632   4.421  -1.106  1.00 98.92           C  
ATOM   4783  HD1 PHE B 150       1.275   3.554  -1.055  1.00 98.92           H  
ATOM   4784  CD2 PHE B 150       0.343   6.837  -1.154  1.00 98.92           C  
ATOM   4785  HD2 PHE B 150       0.765   7.831  -1.141  1.00 98.92           H  
ATOM   4786  CE1 PHE B 150      -0.764   4.256  -1.170  1.00 98.92           C  
ATOM   4787  HE1 PHE B 150      -1.193   3.265  -1.177  1.00 98.92           H  
ATOM   4788  CE2 PHE B 150      -1.053   6.672  -1.210  1.00 98.92           C  
ATOM   4789  HE2 PHE B 150      -1.700   7.535  -1.245  1.00 98.92           H  
ATOM   4790  CZ  PHE B 150      -1.606   5.380  -1.212  1.00 98.92           C  
ATOM   4791  HZ  PHE B 150      -2.679   5.254  -1.236  1.00 98.92           H  
ATOM   4792  N   VAL B 151       5.403   5.424   1.357  1.00 98.85           N  
ATOM   4793  H   VAL B 151       4.864   4.773   1.912  1.00 98.85           H  
ATOM   4794  CA  VAL B 151       6.859   5.509   1.579  1.00 98.85           C  
ATOM   4795  HA  VAL B 151       7.262   6.296   0.942  1.00 98.85           H  
ATOM   4796  C   VAL B 151       7.542   4.210   1.172  1.00 98.85           C  
ATOM   4797  CB  VAL B 151       7.231   5.904   3.025  1.00 98.85           C  
ATOM   4798  HB  VAL B 151       7.050   5.064   3.696  1.00 98.85           H  
ATOM   4799  O   VAL B 151       7.327   3.158   1.772  1.00 98.85           O  
ATOM   4800  CG1 VAL B 151       8.712   6.306   3.101  1.00 98.85           C  
ATOM   4801 HG11 VAL B 151       8.982   6.516   4.136  1.00 98.85           H  
ATOM   4802 HG12 VAL B 151       8.888   7.198   2.499  1.00 98.85           H  
ATOM   4803 HG13 VAL B 151       9.345   5.498   2.736  1.00 98.85           H  
ATOM   4804  CG2 VAL B 151       6.425   7.108   3.525  1.00 98.85           C  
ATOM   4805 HG21 VAL B 151       5.373   6.833   3.596  1.00 98.85           H  
ATOM   4806 HG22 VAL B 151       6.771   7.400   4.517  1.00 98.85           H  
ATOM   4807 HG23 VAL B 151       6.535   7.947   2.838  1.00 98.85           H  
ATOM   4808  N   GLY B 152       8.392   4.297   0.152  1.00 98.85           N  
ATOM   4809  H   GLY B 152       8.456   5.173  -0.346  1.00 98.85           H  
ATOM   4810  CA  GLY B 152       9.288   3.226  -0.254  1.00 98.85           C  
ATOM   4811  HA2 GLY B 152       9.668   3.439  -1.254  1.00 98.85           H  
ATOM   4812  HA3 GLY B 152       8.734   2.288  -0.280  1.00 98.85           H  
ATOM   4813  C   GLY B 152      10.477   3.102   0.695  1.00 98.85           C  
ATOM   4814  O   GLY B 152      11.280   4.030   0.806  1.00 98.85           O  
ATOM   4815  N   LEU B 153      10.601   1.956   1.354  1.00 98.24           N  
ATOM   4816  H   LEU B 153       9.911   1.237   1.193  1.00 98.24           H  
ATOM   4817  CA  LEU B 153      11.606   1.683   2.381  1.00 98.24           C  
ATOM   4818  HA  LEU B 153      12.358   2.471   2.390  1.00 98.24           H  
ATOM   4819  C   LEU B 153      12.345   0.375   2.102  1.00 98.24           C  
ATOM   4820  CB  LEU B 153      10.896   1.654   3.750  1.00 98.24           C  
ATOM   4821  HB2 LEU B 153       9.950   1.124   3.642  1.00 98.24           H  
ATOM   4822  HB3 LEU B 153      11.492   1.105   4.478  1.00 98.24           H  
ATOM   4823  O   LEU B 153      11.942  -0.421   1.253  1.00 98.24           O  
ATOM   4824  CG  LEU B 153      10.652   3.077   4.279  1.00 98.24           C  
ATOM   4825  HG  LEU B 153      10.563   3.769   3.441  1.00 98.24           H  
ATOM   4826  CD1 LEU B 153       9.360   3.159   5.075  1.00 98.24           C  
ATOM   4827 HD11 LEU B 153       9.419   2.549   5.977  1.00 98.24           H  
ATOM   4828 HD12 LEU B 153       8.525   2.824   4.460  1.00 98.24           H  
ATOM   4829 HD13 LEU B 153       9.187   4.203   5.336  1.00 98.24           H  
ATOM   4830  CD2 LEU B 153      11.806   3.545   5.163  1.00 98.24           C  
ATOM   4831 HD21 LEU B 153      11.878   2.923   6.055  1.00 98.24           H  
ATOM   4832 HD22 LEU B 153      12.745   3.472   4.613  1.00 98.24           H  
ATOM   4833 HD23 LEU B 153      11.642   4.579   5.467  1.00 98.24           H  
ATOM   4834  N   ILE B 154      13.431   0.185   2.850  1.00 97.29           N  
ATOM   4835  H   ILE B 154      13.707   0.939   3.462  1.00 97.29           H  
ATOM   4836  CA  ILE B 154      14.074  -1.101   3.125  1.00 97.29           C  
ATOM   4837  HA  ILE B 154      13.404  -1.911   2.840  1.00 97.29           H  
ATOM   4838  C   ILE B 154      14.320  -1.111   4.640  1.00 97.29           C  
ATOM   4839  CB  ILE B 154      15.400  -1.252   2.341  1.00 97.29           C  
ATOM   4840  HB  ILE B 154      16.064  -0.432   2.612  1.00 97.29           H  
ATOM   4841  O   ILE B 154      14.822  -0.103   5.150  1.00 97.29           O  
ATOM   4842  CG1 ILE B 154      15.129  -1.187   0.828  1.00 97.29           C  
ATOM   4843 HG12 ILE B 154      14.620  -0.248   0.608  1.00 97.29           H  
ATOM   4844 HG13 ILE B 154      14.459  -2.005   0.562  1.00 97.29           H  
ATOM   4845  CG2 ILE B 154      16.092  -2.583   2.686  1.00 97.29           C  
ATOM   4846 HG21 ILE B 154      17.046  -2.672   2.166  1.00 97.29           H  
ATOM   4847 HG22 ILE B 154      15.447  -3.414   2.400  1.00 97.29           H  
ATOM   4848 HG23 ILE B 154      16.301  -2.650   3.753  1.00 97.29           H  
ATOM   4849  CD1 ILE B 154      16.378  -1.224  -0.058  1.00 97.29           C  
ATOM   4850 HD11 ILE B 154      16.096  -0.976  -1.081  1.00 97.29           H  
ATOM   4851 HD12 ILE B 154      16.824  -2.218  -0.051  1.00 97.29           H  
ATOM   4852 HD13 ILE B 154      17.101  -0.492   0.301  1.00 97.29           H  
ATOM   4853  N   PRO B 155      13.993  -2.182   5.383  1.00 96.81           N  
ATOM   4854  CA  PRO B 155      14.343  -2.276   6.797  1.00 96.81           C  
ATOM   4855  HA  PRO B 155      13.834  -1.478   7.336  1.00 96.81           H  
ATOM   4856  C   PRO B 155      15.857  -2.158   7.001  1.00 96.81           C  
ATOM   4857  CB  PRO B 155      13.807  -3.627   7.278  1.00 96.81           C  
ATOM   4858  HB2 PRO B 155      14.578  -4.394   7.196  1.00 96.81           H  
ATOM   4859  HB3 PRO B 155      13.434  -3.569   8.300  1.00 96.81           H  
ATOM   4860  O   PRO B 155      16.634  -2.833   6.328  1.00 96.81           O  
ATOM   4861  CG  PRO B 155      12.689  -3.935   6.286  1.00 96.81           C  
ATOM   4862  HG2 PRO B 155      11.776  -3.425   6.590  1.00 96.81           H  
ATOM   4863  HG3 PRO B 155      12.527  -5.009   6.199  1.00 96.81           H  
ATOM   4864  CD  PRO B 155      13.191  -3.324   4.980  1.00 96.81           C  
ATOM   4865  HD2 PRO B 155      13.814  -4.041   4.445  1.00 96.81           H  
ATOM   4866  HD3 PRO B 155      12.341  -3.026   4.366  1.00 96.81           H  
ATOM   4867  N   GLN B 156      16.273  -1.300   7.930  1.00 95.15           N  
ATOM   4868  H   GLN B 156      15.587  -0.789   8.468  1.00 95.15           H  
ATOM   4869  CA  GLN B 156      17.672  -1.104   8.307  1.00 95.15           C  
ATOM   4870  HA  GLN B 156      18.299  -1.851   7.820  1.00 95.15           H  
ATOM   4871  C   GLN B 156      17.801  -1.284   9.815  1.00 95.15           C  
ATOM   4872  CB  GLN B 156      18.166   0.294   7.896  1.00 95.15           C  
ATOM   4873  HB2 GLN B 156      19.206   0.403   8.206  1.00 95.15           H  
ATOM   4874  HB3 GLN B 156      17.578   1.046   8.421  1.00 95.15           H  
ATOM   4875  O   GLN B 156      16.978  -0.782  10.579  1.00 95.15           O  
ATOM   4876  CG  GLN B 156      18.063   0.567   6.390  1.00 95.15           C  
ATOM   4877  HG2 GLN B 156      18.331   1.604   6.191  1.00 95.15           H  
ATOM   4878  HG3 GLN B 156      17.024   0.457   6.078  1.00 95.15           H  
ATOM   4879  CD  GLN B 156      18.948  -0.322   5.529  1.00 95.15           C  
ATOM   4880  NE2 GLN B 156      18.470  -0.708   4.369  1.00 95.15           N  
ATOM   4881 HE21 GLN B 156      17.500  -0.522   4.159  1.00 95.15           H  
ATOM   4882 HE22 GLN B 156      19.028  -1.374   3.854  1.00 95.15           H  
ATOM   4883  OE1 GLN B 156      20.076  -0.661   5.857  1.00 95.15           O  
ATOM   4884  N   GLU B 157      18.843  -1.977  10.263  1.00 94.23           N  
ATOM   4885  H   GLU B 157      19.490  -2.388   9.606  1.00 94.23           H  
ATOM   4886  CA  GLU B 157      19.104  -2.117  11.693  1.00 94.23           C  
ATOM   4887  HA  GLU B 157      18.194  -2.422  12.209  1.00 94.23           H  
ATOM   4888  C   GLU B 157      19.593  -0.788  12.289  1.00 94.23           C  
ATOM   4889  CB  GLU B 157      20.180  -3.171  11.937  1.00 94.23           C  
ATOM   4890  HB2 GLU B 157      21.071  -2.897  11.372  1.00 94.23           H  
ATOM   4891  HB3 GLU B 157      20.420  -3.123  12.999  1.00 94.23           H  
ATOM   4892  O   GLU B 157      20.728  -0.375  12.027  1.00 94.23           O  
ATOM   4893  CG  GLU B 157      19.815  -4.621  11.590  1.00 94.23           C  
ATOM   4894  HG2 GLU B 157      19.529  -4.681  10.540  1.00 94.23           H  
ATOM   4895  HG3 GLU B 157      18.975  -4.940  12.207  1.00 94.23           H  
ATOM   4896  CD  GLU B 157      21.032  -5.520  11.853  1.00 94.23           C  
ATOM   4897  OE1 GLU B 157      21.179  -6.571  11.191  1.00 94.23           O  
ATOM   4898  OE2 GLU B 157      21.873  -5.123  12.696  1.00 94.23           O  
ATOM   4899  N   TYR B 158      18.776  -0.149  13.131  1.00 94.44           N  
ATOM   4900  H   TYR B 158      17.844  -0.514  13.267  1.00 94.44           H  
ATOM   4901  CA  TYR B 158      19.159   1.030  13.910  1.00 94.44           C  
ATOM   4902  HA  TYR B 158      20.161   1.332  13.605  1.00 94.44           H  
ATOM   4903  C   TYR B 158      19.202   0.721  15.410  1.00 94.44           C  
ATOM   4904  CB  TYR B 158      18.210   2.205  13.624  1.00 94.44           C  
ATOM   4905  HB2 TYR B 158      18.204   2.407  12.553  1.00 94.44           H  
ATOM   4906  HB3 TYR B 158      17.199   1.905  13.897  1.00 94.44           H  
ATOM   4907  O   TYR B 158      18.211   0.295  15.993  1.00 94.44           O  
ATOM   4908  CG  TYR B 158      18.567   3.493  14.357  1.00 94.44           C  
ATOM   4909  CD1 TYR B 158      17.593   4.199  15.092  1.00 94.44           C  
ATOM   4910  HD1 TYR B 158      16.584   3.821  15.169  1.00 94.44           H  
ATOM   4911  CD2 TYR B 158      19.883   3.992  14.310  1.00 94.44           C  
ATOM   4912  HD2 TYR B 158      20.646   3.441  13.780  1.00 94.44           H  
ATOM   4913  CE1 TYR B 158      17.924   5.417  15.720  1.00 94.44           C  
ATOM   4914  HE1 TYR B 158      17.177   5.966  16.274  1.00 94.44           H  
ATOM   4915  CE2 TYR B 158      20.224   5.197  14.949  1.00 94.44           C  
ATOM   4916  HE2 TYR B 158      21.236   5.570  14.892  1.00 94.44           H  
ATOM   4917  OH  TYR B 158      19.561   7.120  16.207  1.00 94.44           O  
ATOM   4918  HH  TYR B 158      20.512   7.191  16.315  1.00 94.44           H  
ATOM   4919  CZ  TYR B 158      19.235   5.926  15.639  1.00 94.44           C  
ATOM   4920  N   GLY B 159      20.345   0.991  16.048  1.00 91.51           N  
ATOM   4921  H   GLY B 159      21.137   1.302  15.504  1.00 91.51           H  
ATOM   4922  CA  GLY B 159      20.504   0.845  17.496  1.00 91.51           C  
ATOM   4923  HA2 GLY B 159      19.633   1.297  17.971  1.00 91.51           H  
ATOM   4924  HA3 GLY B 159      21.389   1.391  17.822  1.00 91.51           H  
ATOM   4925  C   GLY B 159      20.626  -0.612  17.984  1.00 91.51           C  
ATOM   4926  O   GLY B 159      21.033  -1.493  17.216  1.00 91.51           O  
ATOM   4927  N   PRO B 160      20.342  -0.869  19.278  1.00 91.10           N  
ATOM   4928  CA  PRO B 160      20.309  -2.211  19.874  1.00 91.10           C  
ATOM   4929  HA  PRO B 160      21.300  -2.660  19.806  1.00 91.10           H  
ATOM   4930  C   PRO B 160      19.282  -3.128  19.197  1.00 91.10           C  
ATOM   4931  CB  PRO B 160      19.947  -2.007  21.352  1.00 91.10           C  
ATOM   4932  HB2 PRO B 160      18.882  -2.180  21.510  1.00 91.10           H  
ATOM   4933  HB3 PRO B 160      20.533  -2.659  22.000  1.00 91.10           H  
ATOM   4934  O   PRO B 160      18.428  -2.653  18.453  1.00 91.10           O  
ATOM   4935  CG  PRO B 160      20.263  -0.540  21.624  1.00 91.10           C  
ATOM   4936  HG2 PRO B 160      19.635  -0.128  22.413  1.00 91.10           H  
ATOM   4937  HG3 PRO B 160      21.319  -0.435  21.875  1.00 91.10           H
[truncated: 1,850,293 more chars]
