# Supplementary material for: Module-Based Polyketide Synthase Engineering for de Novo Polyketide Biosynthesis
Source: ACS Synth Biol. 2023 Oct 23;12(11):3148–55. doi: 10.1021/acssynbio.3c00282 (PMC10661043; doi:10.1021/acssynbio.3c00282)
Supplement: Supplementary file 2 — sb3c00282_si_002.zip [file sb3c00282_si_002.zip › Final_PKS_Structures/menzella_pdbs/epoM3_ACP_rapM2_KSAT_dimer.pdb]

ATOM      1  N   TRP A   1     -19.301 -18.906 -50.736  1.00 54.72           N  
ATOM      2  H   TRP A   1     -19.960 -18.229 -51.092  1.00 54.72           H  
ATOM      3  H2  TRP A   1     -18.616 -18.421 -50.174  1.00 54.72           H  
ATOM      4  H3  TRP A   1     -18.827 -19.367 -51.499  1.00 54.72           H  
ATOM      5  CA  TRP A   1     -19.978 -19.903 -49.883  1.00 54.72           C  
ATOM      6  HA  TRP A   1     -19.214 -20.590 -49.517  1.00 54.72           H  
ATOM      7  C   TRP A   1     -20.957 -20.778 -50.654  1.00 54.72           C  
ATOM      8  CB  TRP A   1     -20.572 -19.240 -48.643  1.00 54.72           C  
ATOM      9  HB2 TRP A   1     -21.322 -18.504 -48.930  1.00 54.72           H  
ATOM     10  HB3 TRP A   1     -21.051 -19.999 -48.024  1.00 54.72           H  
ATOM     11  O   TRP A   1     -20.754 -21.985 -50.677  1.00 54.72           O  
ATOM     12  CG  TRP A   1     -19.495 -18.583 -47.842  1.00 54.72           C  
ATOM     13  CD1 TRP A   1     -19.308 -17.252 -47.672  1.00 54.72           C  
ATOM     14  HD1 TRP A   1     -19.956 -16.462 -48.024  1.00 54.72           H  
ATOM     15  CD2 TRP A   1     -18.419 -19.235 -47.098  1.00 54.72           C  
ATOM     16  CE2 TRP A   1     -17.580 -18.223 -46.544  1.00 54.72           C  
ATOM     17  CE3 TRP A   1     -18.077 -20.580 -46.831  1.00 54.72           C  
ATOM     18  HE3 TRP A   1     -18.710 -21.384 -47.179  1.00 54.72           H  
ATOM     19  NE1 TRP A   1     -18.173 -17.039 -46.914  1.00 54.72           N  
ATOM     20  HE1 TRP A   1     -17.873 -16.133 -46.584  1.00 54.72           H  
ATOM     21  CH2 TRP A   1     -16.107 -19.862 -45.577  1.00 54.72           C  
ATOM     22  HH2 TRP A   1     -15.222 -20.096 -45.003  1.00 54.72           H  
ATOM     23  CZ2 TRP A   1     -16.437 -18.520 -45.799  1.00 54.72           C  
ATOM     24  HZ2 TRP A   1     -15.822 -17.729 -45.395  1.00 54.72           H  
ATOM     25  CZ3 TRP A   1     -16.933 -20.886 -46.072  1.00 54.72           C  
ATOM     26  HZ3 TRP A   1     -16.687 -21.915 -45.852  1.00 54.72           H  
ATOM     27  N   ARG A   2     -21.969 -20.213 -51.337  1.00 55.15           N  
ATOM     28  H   ARG A   2     -22.153 -19.225 -51.232  1.00 55.15           H  
ATOM     29  CA  ARG A   2     -22.899 -20.992 -52.181  1.00 55.15           C  
ATOM     30  HA  ARG A   2     -23.439 -21.691 -51.542  1.00 55.15           H  
ATOM     31  C   ARG A   2     -22.147 -21.827 -53.227  1.00 55.15           C  
ATOM     32  CB  ARG A   2     -23.926 -20.071 -52.869  1.00 55.15           C  
ATOM     33  HB2 ARG A   2     -23.409 -19.261 -53.383  1.00 55.15           H  
ATOM     34  HB3 ARG A   2     -24.471 -20.652 -53.612  1.00 55.15           H  
ATOM     35  O   ARG A   2     -21.398 -21.272 -54.025  1.00 55.15           O  
ATOM     36  CG  ARG A   2     -24.946 -19.491 -51.875  1.00 55.15           C  
ATOM     37  HG2 ARG A   2     -24.429 -18.874 -51.141  1.00 55.15           H  
ATOM     38  HG3 ARG A   2     -25.445 -20.308 -51.353  1.00 55.15           H  
ATOM     39  CD  ARG A   2     -26.005 -18.638 -52.584  1.00 55.15           C  
ATOM     40  HD2 ARG A   2     -25.505 -17.840 -53.134  1.00 55.15           H  
ATOM     41  HD3 ARG A   2     -26.550 -19.268 -53.287  1.00 55.15           H  
ATOM     42  NE  ARG A   2     -26.952 -18.048 -51.617  1.00 55.15           N  
ATOM     43  HE  ARG A   2     -26.840 -18.261 -50.636  1.00 55.15           H  
ATOM     44  NH1 ARG A   2     -28.267 -16.883 -53.095  1.00 55.15           N  
ATOM     45 HH11 ARG A   2     -29.067 -16.284 -53.242  1.00 55.15           H  
ATOM     46 HH12 ARG A   2     -27.732 -17.268 -53.861  1.00 55.15           H  
ATOM     47  NH2 ARG A   2     -28.691 -16.786 -50.899  1.00 55.15           N  
ATOM     48 HH21 ARG A   2     -29.465 -16.149 -51.019  1.00 55.15           H  
ATOM     49 HH22 ARG A   2     -28.463 -17.017 -49.942  1.00 55.15           H  
ATOM     50  CZ  ARG A   2     -27.965 -17.243 -51.875  1.00 55.15           C  
ATOM     51  N   GLY A   3     -22.367 -23.141 -53.204  1.00 64.34           N  
ATOM     52  H   GLY A   3     -22.946 -23.515 -52.466  1.00 64.34           H  
ATOM     53  CA  GLY A   3     -21.800 -24.100 -54.157  1.00 64.34           C  
ATOM     54  HA2 GLY A   3     -22.571 -24.824 -54.424  1.00 64.34           H  
ATOM     55  HA3 GLY A   3     -21.503 -23.581 -55.068  1.00 64.34           H  
ATOM     56  C   GLY A   3     -20.585 -24.892 -53.665  1.00 64.34           C  
ATOM     57  O   GLY A   3     -20.198 -25.832 -54.349  1.00 64.34           O  
ATOM     58  N   LEU A   4     -20.009 -24.561 -52.503  1.00 68.76           N  
ATOM     59  H   LEU A   4     -20.394 -23.810 -51.948  1.00 68.76           H  
ATOM     60  CA  LEU A   4     -18.967 -25.396 -51.897  1.00 68.76           C  
ATOM     61  HA  LEU A   4     -18.262 -25.710 -52.666  1.00 68.76           H  
ATOM     62  C   LEU A   4     -19.587 -26.671 -51.318  1.00 68.76           C  
ATOM     63  CB  LEU A   4     -18.203 -24.610 -50.815  1.00 68.76           C  
ATOM     64  HB2 LEU A   4     -17.524 -25.292 -50.302  1.00 68.76           H  
ATOM     65  HB3 LEU A   4     -18.923 -24.249 -50.080  1.00 68.76           H  
ATOM     66  O   LEU A   4     -20.665 -26.628 -50.718  1.00 68.76           O  
ATOM     67  CG  LEU A   4     -17.386 -23.419 -51.346  1.00 68.76           C  
ATOM     68  HG  LEU A   4     -18.046 -22.740 -51.886  1.00 68.76           H  
ATOM     69  CD1 LEU A   4     -16.779 -22.644 -50.176  1.00 68.76           C  
ATOM     70 HD11 LEU A   4     -16.079 -23.284 -49.637  1.00 68.76           H  
ATOM     71 HD12 LEU A   4     -16.236 -21.772 -50.541  1.00 68.76           H  
ATOM     72 HD13 LEU A   4     -17.561 -22.328 -49.485  1.00 68.76           H  
ATOM     73  CD2 LEU A   4     -16.250 -23.844 -52.279  1.00 68.76           C  
ATOM     74 HD21 LEU A   4     -15.667 -22.973 -52.580  1.00 68.76           H  
ATOM     75 HD22 LEU A   4     -16.648 -24.319 -53.175  1.00 68.76           H  
ATOM     76 HD23 LEU A   4     -15.592 -24.548 -51.771  1.00 68.76           H  
ATOM     77  N   SER A   5     -18.895 -27.800 -51.464  1.00 68.76           N  
ATOM     78  H   SER A   5     -18.018 -27.777 -51.964  1.00 68.76           H  
ATOM     79  CA  SER A   5     -19.210 -28.982 -50.663  1.00 68.76           C  
ATOM     80  HA  SER A   5     -20.261 -29.229 -50.810  1.00 68.76           H  
ATOM     81  C   SER A   5     -18.991 -28.679 -49.177  1.00 68.76           C  
ATOM     82  CB  SER A   5     -18.368 -30.181 -51.104  1.00 68.76           C  
ATOM     83  HB2 SER A   5     -18.490 -30.340 -52.176  1.00 68.76           H  
ATOM     84  HB3 SER A   5     -18.706 -31.072 -50.575  1.00 68.76           H  
ATOM     85  O   SER A   5     -18.242 -27.774 -48.815  1.00 68.76           O  
ATOM     86  OG  SER A   5     -17.009 -29.960 -50.812  1.00 68.76           O  
ATOM     87  HG  SER A   5     -16.689 -29.344 -51.475  1.00 68.76           H  
ATOM     88  N   VAL A   6     -19.615 -29.454 -48.289  1.00 67.33           N  
ATOM     89  H   VAL A   6     -20.260 -30.155 -48.626  1.00 67.33           H  
ATOM     90  CA  VAL A   6     -19.472 -29.266 -46.832  1.00 67.33           C  
ATOM     91  HA  VAL A   6     -19.858 -28.283 -46.565  1.00 67.33           H  
ATOM     92  C   VAL A   6     -17.999 -29.305 -46.392  1.00 67.33           C  
ATOM     93  CB  VAL A   6     -20.295 -30.332 -46.083  1.00 67.33           C  
ATOM     94  HB  VAL A   6     -19.949 -31.321 -46.383  1.00 67.33           H  
ATOM     95  O   VAL A   6     -17.589 -28.512 -45.551  1.00 67.33           O  
ATOM     96  CG1 VAL A   6     -20.170 -30.220 -44.562  1.00 67.33           C  
ATOM     97 HG11 VAL A   6     -19.135 -30.336 -44.240  1.00 67.33           H  
ATOM     98 HG12 VAL A   6     -20.544 -29.248 -44.241  1.00 67.33           H  
ATOM     99 HG13 VAL A   6     -20.763 -30.998 -44.080  1.00 67.33           H  
ATOM    100  CG2 VAL A   6     -21.789 -30.213 -46.423  1.00 67.33           C  
ATOM    101 HG21 VAL A   6     -21.961 -30.390 -47.485  1.00 67.33           H  
ATOM    102 HG22 VAL A   6     -22.356 -30.953 -45.860  1.00 67.33           H  
ATOM    103 HG23 VAL A   6     -22.151 -29.219 -46.163  1.00 67.33           H  
ATOM    104  N   ALA A   7     -17.186 -30.186 -46.985  1.00 72.57           N  
ATOM    105  H   ALA A   7     -17.554 -30.759 -47.730  1.00 72.57           H  
ATOM    106  CA  ALA A   7     -15.761 -30.298 -46.671  1.00 72.57           C  
ATOM    107  HA  ALA A   7     -15.643 -30.371 -45.590  1.00 72.57           H  
ATOM    108  C   ALA A   7     -14.959 -29.071 -47.135  1.00 72.57           C  
ATOM    109  CB  ALA A   7     -15.228 -31.587 -47.306  1.00 72.57           C  
ATOM    110  HB1 ALA A   7     -15.339 -31.547 -48.389  1.00 72.57           H  
ATOM    111  HB2 ALA A   7     -14.170 -31.697 -47.066  1.00 72.57           H  
ATOM    112  HB3 ALA A   7     -15.769 -32.449 -46.915  1.00 72.57           H  
ATOM    113  O   ALA A   7     -14.157 -28.537 -46.371  1.00 72.57           O  
ATOM    114  N   GLU A   8     -15.210 -28.587 -48.354  1.00 79.77           N  
ATOM    115  H   GLU A   8     -15.886 -29.049 -48.945  1.00 79.77           H  
ATOM    116  CA  GLU A   8     -14.573 -27.365 -48.861  1.00 79.77           C  
ATOM    117  HA  GLU A   8     -13.489 -27.446 -48.771  1.00 79.77           H  
ATOM    118  C   GLU A   8     -15.014 -26.135 -48.062  1.00 79.77           C  
ATOM    119  CB  GLU A   8     -14.936 -27.153 -50.332  1.00 79.77           C  
ATOM    120  HB2 GLU A   8     -14.579 -26.169 -50.639  1.00 79.77           H  
ATOM    121  HB3 GLU A   8     -16.023 -27.162 -50.409  1.00 79.77           H  
ATOM    122  O   GLU A   8     -14.191 -25.282 -47.741  1.00 79.77           O  
ATOM    123  CG  GLU A   8     -14.318 -28.191 -51.280  1.00 79.77           C  
ATOM    124  HG2 GLU A   8     -13.254 -27.979 -51.387  1.00 79.77           H  
ATOM    125  HG3 GLU A   8     -14.416 -29.188 -50.851  1.00 79.77           H  
ATOM    126  CD  GLU A   8     -15.011 -28.178 -52.649  1.00 79.77           C  
ATOM    127  OE1 GLU A   8     -14.308 -28.283 -53.676  1.00 79.77           O  
ATOM    128  OE2 GLU A   8     -16.269 -28.131 -52.647  1.00 79.77           O  
ATOM    129  N   ALA A   9     -16.296 -26.061 -47.689  1.00 77.84           N  
ATOM    130  H   ALA A   9     -16.932 -26.781 -48.001  1.00 77.84           H  
ATOM    131  CA  ALA A   9     -16.815 -25.008 -46.827  1.00 77.84           C  
ATOM    132  HA  ALA A   9     -16.589 -24.045 -47.286  1.00 77.84           H  
ATOM    133  C   ALA A   9     -16.130 -25.029 -45.454  1.00 77.84           C  
ATOM    134  CB  ALA A   9     -18.337 -25.147 -46.713  1.00 77.84           C  
ATOM    135  HB1 ALA A   9     -18.790 -25.114 -47.704  1.00 77.84           H  
ATOM    136  HB2 ALA A   9     -18.594 -26.092 -46.235  1.00 77.84           H  
ATOM    137  HB3 ALA A   9     -18.733 -24.328 -46.112  1.00 77.84           H  
ATOM    138  O   ALA A   9     -15.707 -23.979 -44.985  1.00 77.84           O  
ATOM    139  N   ARG A  10     -15.945 -26.207 -44.838  1.00 81.06           N  
ATOM    140  H   ARG A  10     -16.345 -27.031 -45.263  1.00 81.06           H  
ATOM    141  CA  ARG A  10     -15.232 -26.351 -43.557  1.00 81.06           C  
ATOM    142  HA  ARG A  10     -15.695 -25.698 -42.817  1.00 81.06           H  
ATOM    143  C   ARG A  10     -13.786 -25.880 -43.653  1.00 81.06           C  
ATOM    144  CB  ARG A  10     -15.331 -27.807 -43.066  1.00 81.06           C  
ATOM    145  HB2 ARG A  10     -14.899 -28.469 -43.817  1.00 81.06           H  
ATOM    146  HB3 ARG A  10     -16.380 -28.073 -42.939  1.00 81.06           H  
ATOM    147  O   ARG A  10     -13.343 -25.138 -42.784  1.00 81.06           O  
ATOM    148  CG  ARG A  10     -14.595 -28.025 -41.732  1.00 81.06           C  
ATOM    149  HG2 ARG A  10     -15.013 -27.376 -40.962  1.00 81.06           H  
ATOM    150  HG3 ARG A  10     -13.542 -27.772 -41.856  1.00 81.06           H  
ATOM    151  CD  ARG A  10     -14.657 -29.485 -41.274  1.00 81.06           C  
ATOM    152  HD2 ARG A  10     -14.496 -30.139 -42.131  1.00 81.06           H  
ATOM    153  HD3 ARG A  10     -13.844 -29.649 -40.566  1.00 81.06           H  
ATOM    154  NE  ARG A  10     -15.916 -29.791 -40.581  1.00 81.06           N  
ATOM    155  HE  ARG A  10     -16.077 -29.286 -39.721  1.00 81.06           H  
ATOM    156  NH1 ARG A  10     -16.415 -31.836 -41.486  1.00 81.06           N  
ATOM    157 HH11 ARG A  10     -16.966 -32.682 -41.442  1.00 81.06           H  
ATOM    158 HH12 ARG A  10     -15.562 -31.773 -42.024  1.00 81.06           H  
ATOM    159  NH2 ARG A  10     -17.697 -30.979 -39.861  1.00 81.06           N  
ATOM    160 HH21 ARG A  10     -18.261 -31.814 -39.800  1.00 81.06           H  
ATOM    161 HH22 ARG A  10     -17.790 -30.294 -39.124  1.00 81.06           H  
ATOM    162  CZ  ARG A  10     -16.672 -30.863 -40.654  1.00 81.06           C  
ATOM    163  N   MET A  11     -13.065 -26.276 -44.701  1.00 85.27           N  
ATOM    164  H   MET A  11     -13.489 -26.899 -45.372  1.00 85.27           H  
ATOM    165  CA  MET A  11     -11.688 -25.817 -44.921  1.00 85.27           C  
ATOM    166  HA  MET A  11     -11.086 -26.053 -44.043  1.00 85.27           H  
ATOM    167  C   MET A  11     -11.611 -24.300 -45.105  1.00 85.27           C  
ATOM    168  CB  MET A  11     -11.080 -26.516 -46.142  1.00 85.27           C  
ATOM    169  HB2 MET A  11     -11.837 -26.647 -46.915  1.00 85.27           H  
ATOM    170  HB3 MET A  11     -10.285 -25.887 -46.542  1.00 85.27           H  
ATOM    171  O   MET A  11     -10.782 -23.657 -44.468  1.00 85.27           O  
ATOM    172  CG  MET A  11     -10.469 -27.868 -45.772  1.00 85.27           C  
ATOM    173  HG2 MET A  11      -9.633 -27.701 -45.093  1.00 85.27           H  
ATOM    174  HG3 MET A  11     -11.220 -28.458 -45.248  1.00 85.27           H  
ATOM    175  SD  MET A  11      -9.883 -28.844 -47.187  1.00 85.27           S  
ATOM    176  CE  MET A  11      -8.714 -27.690 -47.960  1.00 85.27           C  
ATOM    177  HE1 MET A  11      -9.251 -26.835 -48.371  1.00 85.27           H  
ATOM    178  HE2 MET A  11      -7.993 -27.345 -47.220  1.00 85.27           H  
ATOM    179  HE3 MET A  11      -8.185 -28.197 -48.767  1.00 85.27           H  
ATOM    180  N   ALA A  12     -12.495 -23.723 -45.922  1.00 84.83           N  
ATOM    181  H   ALA A  12     -13.142 -24.300 -46.440  1.00 84.83           H  
ATOM    182  CA  ALA A  12     -12.536 -22.279 -46.129  1.00 84.83           C  
ATOM    183  HA  ALA A  12     -11.554 -21.940 -46.460  1.00 84.83           H  
ATOM    184  C   ALA A  12     -12.860 -21.527 -44.826  1.00 84.83           C  
ATOM    185  CB  ALA A  12     -13.556 -21.982 -47.235  1.00 84.83           C  
ATOM    186  HB1 ALA A  12     -14.540 -22.351 -46.946  1.00 84.83           H  
ATOM    187  HB2 ALA A  12     -13.607 -20.906 -47.401  1.00 84.83           H  
ATOM    188  HB3 ALA A  12     -13.247 -22.472 -48.158  1.00 84.83           H  
ATOM    189  O   ALA A  12     -12.235 -20.515 -44.521  1.00 84.83           O  
ATOM    190  N   LEU A  13     -13.802 -22.035 -44.023  1.00 88.15           N  
ATOM    191  H   LEU A  13     -14.303 -22.858 -44.326  1.00 88.15           H  
ATOM    192  CA  LEU A  13     -14.145 -21.448 -42.725  1.00 88.15           C  
ATOM    193  HA  LEU A  13     -14.319 -20.380 -42.858  1.00 88.15           H  
ATOM    194  C   LEU A  13     -12.990 -21.557 -41.730  1.00 88.15           C  
ATOM    195  CB  LEU A  13     -15.423 -22.111 -42.176  1.00 88.15           C  
ATOM    196  HB2 LEU A  13     -15.635 -23.031 -42.720  1.00 88.15           H  
ATOM    197  HB3 LEU A  13     -15.259 -22.402 -41.139  1.00 88.15           H  
ATOM    198  O   LEU A  13     -12.727 -20.601 -41.007  1.00 88.15           O  
ATOM    199  CG  LEU A  13     -16.637 -21.170 -42.227  1.00 88.15           C  
ATOM    200  HG  LEU A  13     -16.537 -20.467 -43.053  1.00 88.15           H  
ATOM    201  CD1 LEU A  13     -17.939 -21.939 -42.430  1.00 88.15           C  
ATOM    202 HD11 LEU A  13     -18.104 -22.606 -41.584  1.00 88.15           H  
ATOM    203 HD12 LEU A  13     -17.886 -22.510 -43.357  1.00 88.15           H  
ATOM    204 HD13 LEU A  13     -18.770 -21.236 -42.493  1.00 88.15           H  
ATOM    205  CD2 LEU A  13     -16.719 -20.383 -40.925  1.00 88.15           C  
ATOM    206 HD21 LEU A  13     -15.816 -19.786 -40.801  1.00 88.15           H  
ATOM    207 HD22 LEU A  13     -17.576 -19.710 -40.961  1.00 88.15           H  
ATOM    208 HD23 LEU A  13     -16.808 -21.070 -40.084  1.00 88.15           H  
ATOM    209  N   HIS A  14     -12.277 -22.683 -41.715  1.00 89.24           N  
ATOM    210  H   HIS A  14     -12.558 -23.448 -42.312  1.00 89.24           H  
ATOM    211  CA  HIS A  14     -11.086 -22.843 -40.890  1.00 89.24           C  
ATOM    212  HA  HIS A  14     -11.350 -22.642 -39.851  1.00 89.24           H  
ATOM    213  C   HIS A  14     -10.009 -21.818 -41.240  1.00 89.24           C  
ATOM    214  CB  HIS A  14     -10.564 -24.280 -40.982  1.00 89.24           C  
ATOM    215  HB2 HIS A  14     -10.270 -24.498 -42.009  1.00 89.24           H  
ATOM    216  HB3 HIS A  14     -11.362 -24.969 -40.704  1.00 89.24           H  
ATOM    217  O   HIS A  14      -9.490 -21.177 -40.333  1.00 89.24           O  
ATOM    218  CG  HIS A  14      -9.379 -24.518 -40.080  1.00 89.24           C  
ATOM    219  CD2 HIS A  14      -9.396 -25.116 -38.850  1.00 89.24           C  
ATOM    220  HD2 HIS A  14     -10.264 -25.527 -38.355  1.00 89.24           H  
ATOM    221  ND1 HIS A  14      -8.084 -24.109 -40.312  1.00 89.24           N  
ATOM    222  HD1 HIS A  14      -7.760 -23.561 -41.096  1.00 89.24           H  
ATOM    223  CE1 HIS A  14      -7.342 -24.446 -39.245  1.00 89.24           C  
ATOM    224  HE1 HIS A  14      -6.294 -24.218 -39.120  1.00 89.24           H  
ATOM    225  NE2 HIS A  14      -8.099 -25.074 -38.330  1.00 89.24           N  
ATOM    226  N   GLU A  15      -9.700 -21.614 -42.524  1.00 88.83           N  
ATOM    227  H   GLU A  15     -10.154 -22.166 -43.238  1.00 88.83           H  
ATOM    228  CA  GLU A  15      -8.750 -20.572 -42.938  1.00 88.83           C  
ATOM    229  HA  GLU A  15      -7.784 -20.762 -42.470  1.00 88.83           H  
ATOM    230  C   GLU A  15      -9.177 -19.175 -42.469  1.00 88.83           C  
ATOM    231  CB  GLU A  15      -8.574 -20.556 -44.467  1.00 88.83           C  
ATOM    232  HB2 GLU A  15      -9.445 -20.991 -44.957  1.00 88.83           H  
ATOM    233  HB3 GLU A  15      -8.497 -19.517 -44.788  1.00 88.83           H  
ATOM    234  O   GLU A  15      -8.361 -18.438 -41.914  1.00 88.83           O  
ATOM    235  CG  GLU A  15      -7.298 -21.274 -44.926  1.00 88.83           C  
ATOM    236  HG2 GLU A  15      -6.486 -21.013 -44.248  1.00 88.83           H  
ATOM    237  HG3 GLU A  15      -7.454 -22.351 -44.867  1.00 88.83           H  
ATOM    238  CD  GLU A  15      -6.888 -20.875 -46.356  1.00 88.83           C  
ATOM    239  OE1 GLU A  15      -5.679 -20.987 -46.662  1.00 88.83           O  
ATOM    240  OE2 GLU A  15      -7.773 -20.473 -47.148  1.00 88.83           O  
ATOM    241  N   VAL A  16     -10.456 -18.822 -42.643  1.00 89.37           N  
ATOM    242  H   VAL A  16     -11.065 -19.463 -43.131  1.00 89.37           H  
ATOM    243  CA  VAL A  16     -10.984 -17.509 -42.239  1.00 89.37           C  
ATOM    244  HA  VAL A  16     -10.359 -16.734 -42.683  1.00 89.37           H  
ATOM    245  C   VAL A  16     -10.903 -17.320 -40.722  1.00 89.37           C  
ATOM    246  CB  VAL A  16     -12.421 -17.314 -42.766  1.00 89.37           C  
ATOM    247  HB  VAL A  16     -13.026 -18.175 -42.482  1.00 89.37           H  
ATOM    248  O   VAL A  16     -10.398 -16.298 -40.257  1.00 89.37           O  
ATOM    249  CG1 VAL A  16     -13.094 -16.050 -42.212  1.00 89.37           C  
ATOM    250 HG11 VAL A  16     -12.484 -15.174 -42.433  1.00 89.37           H  
ATOM    251 HG12 VAL A  16     -14.071 -15.918 -42.677  1.00 89.37           H  
ATOM    252 HG13 VAL A  16     -13.237 -16.132 -41.135  1.00 89.37           H  
ATOM    253  CG2 VAL A  16     -12.426 -17.190 -44.296  1.00 89.37           C  
ATOM    254 HG21 VAL A  16     -11.912 -18.032 -44.758  1.00 89.37           H  
ATOM    255 HG22 VAL A  16     -13.453 -17.160 -44.659  1.00 89.37           H  
ATOM    256 HG23 VAL A  16     -11.925 -16.269 -44.595  1.00 89.37           H  
ATOM    257  N   VAL A  17     -11.355 -18.300 -39.932  1.00 91.10           N  
ATOM    258  H   VAL A  17     -11.729 -19.131 -40.369  1.00 91.10           H  
ATOM    259  CA  VAL A  17     -11.371 -18.204 -38.463  1.00 91.10           C  
ATOM    260  HA  VAL A  17     -11.800 -17.242 -38.185  1.00 91.10           H  
ATOM    261  C   VAL A  17      -9.959 -18.220 -37.891  1.00 91.10           C  
ATOM    262  CB  VAL A  17     -12.234 -19.310 -37.828  1.00 91.10           C  
ATOM    263  HB  VAL A  17     -11.865 -20.282 -38.155  1.00 91.10           H  
ATOM    264  O   VAL A  17      -9.615 -17.343 -37.102  1.00 91.10           O  
ATOM    265  CG1 VAL A  17     -12.204 -19.257 -36.293  1.00 91.10           C  
ATOM    266 HG11 VAL A  17     -11.192 -19.392 -35.913  1.00 91.10           H  
ATOM    267 HG12 VAL A  17     -12.829 -20.051 -35.885  1.00 91.10           H  
ATOM    268 HG13 VAL A  17     -12.573 -18.290 -35.953  1.00 91.10           H  
ATOM    269  CG2 VAL A  17     -13.710 -19.169 -38.225  1.00 91.10           C  
ATOM    270 HG21 VAL A  17     -14.129 -18.255 -37.804  1.00 91.10           H  
ATOM    271 HG22 VAL A  17     -14.269 -20.027 -37.851  1.00 91.10           H  
ATOM    272 HG23 VAL A  17     -13.819 -19.132 -39.309  1.00 91.10           H  
ATOM    273  N   HIS A  18      -9.128 -19.179 -38.299  1.00 90.13           N  
ATOM    274  H   HIS A  18      -9.446 -19.832 -39.001  1.00 90.13           H  
ATOM    275  CA  HIS A  18      -7.747 -19.305 -37.828  1.00 90.13           C  
ATOM    276  HA  HIS A  18      -7.739 -19.420 -36.745  1.00 90.13           H  
ATOM    277  C   HIS A  18      -6.935 -18.047 -38.157  1.00 90.13           C  
ATOM    278  CB  HIS A  18      -7.140 -20.561 -38.464  1.00 90.13           C  
ATOM    279  HB2 HIS A  18      -7.066 -20.416 -39.542  1.00 90.13           H  
ATOM    280  HB3 HIS A  18      -7.800 -21.411 -38.292  1.00 90.13           H  
ATOM    281  O   HIS A  18      -6.304 -17.468 -37.273  1.00 90.13           O  
ATOM    282  CG  HIS A  18      -5.779 -20.920 -37.944  1.00 90.13           C  
ATOM    283  CD2 HIS A  18      -5.506 -21.621 -36.805  1.00 90.13           C  
ATOM    284  HD2 HIS A  18      -6.220 -21.994 -36.086  1.00 90.13           H  
ATOM    285  ND1 HIS A  18      -4.592 -20.658 -38.617  1.00 90.13           N  
ATOM    286  CE1 HIS A  18      -3.630 -21.204 -37.862  1.00 90.13           C  
ATOM    287  HE1 HIS A  18      -2.588 -21.246 -38.142  1.00 90.13           H  
ATOM    288  NE2 HIS A  18      -4.139 -21.766 -36.756  1.00 90.13           N  
ATOM    289  HE2 HIS A  18      -3.588 -22.177 -36.016  1.00 90.13           H  
ATOM    290  N   GLY A  19      -7.054 -17.541 -39.390  1.00 89.74           N  
ATOM    291  H   GLY A  19      -7.599 -18.049 -40.073  1.00 89.74           H  
ATOM    292  CA  GLY A  19      -6.401 -16.307 -39.819  1.00 89.74           C  
ATOM    293  HA2 GLY A  19      -6.562 -16.193 -40.891  1.00 89.74           H  
ATOM    294  HA3 GLY A  19      -5.330 -16.390 -39.633  1.00 89.74           H  
ATOM    295  C   GLY A  19      -6.920 -15.045 -39.119  1.00 89.74           C  
ATOM    296  O   GLY A  19      -6.150 -14.104 -38.921  1.00 89.74           O  
ATOM    297  N   ALA A  20      -8.200 -14.994 -38.732  1.00 90.24           N  
ATOM    298  H   ALA A  20      -8.813 -15.760 -38.970  1.00 90.24           H  
ATOM    299  CA  ALA A  20      -8.751 -13.889 -37.945  1.00 90.24           C  
ATOM    300  HA  ALA A  20      -8.426 -12.947 -38.387  1.00 90.24           H  
ATOM    301  C   ALA A  20      -8.232 -13.913 -36.498  1.00 90.24           C  
ATOM    302  CB  ALA A  20     -10.284 -13.933 -38.004  1.00 90.24           C  
ATOM    303  HB1 ALA A  20     -10.618 -13.861 -39.040  1.00 90.24           H  
ATOM    304  HB2 ALA A  20     -10.699 -13.097 -37.440  1.00 90.24           H  
ATOM    305  HB3 ALA A  20     -10.652 -14.866 -37.579  1.00 90.24           H  
ATOM    306  O   ALA A  20      -7.737 -12.897 -36.011  1.00 90.24           O  
ATOM    307  N   VAL A  21      -8.286 -15.074 -35.840  1.00 89.67           N  
ATOM    308  H   VAL A  21      -8.678 -15.872 -36.320  1.00 89.67           H  
ATOM    309  CA  VAL A  21      -7.833 -15.268 -34.452  1.00 89.67           C  
ATOM    310  HA  VAL A  21      -8.360 -14.570 -33.801  1.00 89.67           H  
ATOM    311  C   VAL A  21      -6.337 -14.970 -34.324  1.00 89.67           C  
ATOM    312  CB  VAL A  21      -8.152 -16.703 -33.985  1.00 89.67           C  
ATOM    313  HB  VAL A  21      -7.690 -17.400 -34.684  1.00 89.67           H  
ATOM    314  O   VAL A  21      -5.943 -14.163 -33.483  1.00 89.67           O  
ATOM    315  CG1 VAL A  21      -7.591 -16.985 -32.588  1.00 89.67           C  
ATOM    316 HG11 VAL A  21      -7.902 -17.975 -32.254  1.00 89.67           H  
ATOM    317 HG12 VAL A  21      -7.939 -16.237 -31.875  1.00 89.67           H  
ATOM    318 HG13 VAL A  21      -6.502 -16.981 -32.621  1.00 89.67           H  
ATOM    319  CG2 VAL A  21      -9.661 -17.003 -33.951  1.00 89.67           C  
ATOM    320 HG21 VAL A  21      -9.815 -18.072 -34.097  1.00 89.67           H  
ATOM    321 HG22 VAL A  21     -10.094 -16.738 -32.987  1.00 89.67           H  
ATOM    322 HG23 VAL A  21     -10.194 -16.471 -34.739  1.00 89.67           H  
ATOM    323  N   ALA A  22      -5.508 -15.541 -35.206  1.00 88.76           N  
ATOM    324  H   ALA A  22      -5.880 -16.208 -35.866  1.00 88.76           H  
ATOM    325  CA  ALA A  22      -4.065 -15.308 -35.216  1.00 88.76           C  
ATOM    326  HA  ALA A  22      -3.642 -15.653 -34.272  1.00 88.76           H  
ATOM    327  C   ALA A  22      -3.717 -13.820 -35.365  1.00 88.76           C  
ATOM    328  CB  ALA A  22      -3.454 -16.125 -36.358  1.00 88.76           C  
ATOM    329  HB1 ALA A  22      -2.388 -15.907 -36.424  1.00 88.76           H  
ATOM    330  HB2 ALA A  22      -3.927 -15.867 -37.306  1.00 88.76           H  
ATOM    331  HB3 ALA A  22      -3.589 -17.190 -36.169  1.00 88.76           H  
ATOM    332  O   ALA A  22      -2.858 -13.301 -34.652  1.00 88.76           O  
ATOM    333  N   ARG A  23      -4.427 -13.108 -36.249  1.00 87.44           N  
ATOM    334  H   ARG A  23      -5.134 -13.595 -36.781  1.00 87.44           H  
ATOM    335  CA  ARG A  23      -4.215 -11.675 -36.489  1.00 87.44           C  
ATOM    336  HA  ARG A  23      -3.153 -11.514 -36.676  1.00 87.44           H  
ATOM    337  C   ARG A  23      -4.577 -10.820 -35.277  1.00 87.44           C  
ATOM    338  CB  ARG A  23      -5.021 -11.276 -37.724  1.00 87.44           C  
ATOM    339  HB2 ARG A  23      -4.829 -12.036 -38.482  1.00 87.44           H  
ATOM    340  HB3 ARG A  23      -6.083 -11.278 -37.481  1.00 87.44           H  
ATOM    341  O   ARG A  23      -3.862  -9.865 -34.995  1.00 87.44           O  
ATOM    342  CG  ARG A  23      -4.622  -9.918 -38.321  1.00 87.44           C  
ATOM    343  HG2 ARG A  23      -4.648  -9.147 -37.551  1.00 87.44           H  
ATOM    344  HG3 ARG A  23      -3.605  -9.990 -38.706  1.00 87.44           H  
ATOM    345  CD  ARG A  23      -5.567  -9.505 -39.461  1.00 87.44           C  
ATOM    346  HD2 ARG A  23      -5.104  -8.690 -40.017  1.00 87.44           H  
ATOM    347  HD3 ARG A  23      -6.495  -9.144 -39.017  1.00 87.44           H  
ATOM    348  NE  ARG A  23      -5.883 -10.633 -40.364  1.00 87.44           N  
ATOM    349  HE  ARG A  23      -5.637 -11.552 -40.026  1.00 87.44           H  
ATOM    350  NH1 ARG A  23      -6.988  -9.478 -42.011  1.00 87.44           N  
ATOM    351 HH11 ARG A  23      -6.777  -8.616 -41.529  1.00 87.44           H  
ATOM    352 HH12 ARG A  23      -7.605  -9.499 -42.810  1.00 87.44           H  
ATOM    353  NH2 ARG A  23      -6.929 -11.711 -42.064  1.00 87.44           N  
ATOM    354 HH21 ARG A  23      -7.548 -11.710 -42.862  1.00 87.44           H  
ATOM    355 HH22 ARG A  23      -6.689 -12.594 -41.637  1.00 87.44           H  
ATOM    356  CZ  ARG A  23      -6.590 -10.599 -41.476  1.00 87.44           C  
ATOM    357  N   VAL A  24      -5.657 -11.156 -34.569  1.00 86.44           N  
ATOM    358  H   VAL A  24      -6.195 -11.958 -34.865  1.00 86.44           H  
ATOM    359  CA  VAL A  24      -6.094 -10.421 -33.369  1.00 86.44           C  
ATOM    360  HA  VAL A  24      -6.073  -9.353 -33.583  1.00 86.44           H  
ATOM    361  C   VAL A  24      -5.138 -10.640 -32.192  1.00 86.44           C  
ATOM    362  CB  VAL A  24      -7.542 -10.794 -33.002  1.00 86.44           C  
ATOM    363  HB  VAL A  24      -7.644 -11.878 -32.957  1.00 86.44           H  
ATOM    364  O   VAL A  24      -4.753  -9.667 -31.538  1.00 86.44           O  
ATOM    365  CG1 VAL A  24      -7.939 -10.206 -31.648  1.00 86.44           C  
ATOM    366 HG11 VAL A  24      -9.004 -10.347 -31.462  1.00 86.44           H  
ATOM    367 HG12 VAL A  24      -7.381 -10.706 -30.856  1.00 86.44           H  
ATOM    368 HG13 VAL A  24      -7.720  -9.139 -31.620  1.00 86.44           H  
ATOM    369  CG2 VAL A  24      -8.516 -10.240 -34.047  1.00 86.44           C  
ATOM    370 HG21 VAL A  24      -9.532 -10.548 -33.801  1.00 86.44           H  
ATOM    371 HG22 VAL A  24      -8.265 -10.618 -35.038  1.00 86.44           H  
ATOM    372 HG23 VAL A  24      -8.467  -9.151 -34.055  1.00 86.44           H  
ATOM    373  N   LEU A  25      -4.708 -11.889 -31.970  1.00 85.50           N  
ATOM    374  H   LEU A  25      -5.095 -12.635 -32.530  1.00 85.50           H  
ATOM    375  CA  LEU A  25      -3.723 -12.253 -30.939  1.00 85.50           C  
ATOM    376  HA  LEU A  25      -4.011 -11.793 -29.994  1.00 85.50           H  
ATOM    377  C   LEU A  25      -2.304 -11.739 -31.259  1.00 85.50           C  
ATOM    378  CB  LEU A  25      -3.729 -13.784 -30.768  1.00 85.50           C  
ATOM    379  HB2 LEU A  25      -2.869 -14.074 -30.164  1.00 85.50           H  
ATOM    380  HB3 LEU A  25      -3.609 -14.234 -31.754  1.00 85.50           H  
ATOM    381  O   LEU A  25      -1.472 -11.605 -30.362  1.00 85.50           O  
ATOM    382  CG  LEU A  25      -4.997 -14.359 -30.105  1.00 85.50           C  
ATOM    383  HG  LEU A  25      -5.887 -13.955 -30.588  1.00 85.50           H  
ATOM    384  CD1 LEU A  25      -5.016 -15.872 -30.252  1.00 85.50           C  
ATOM    385 HD11 LEU A  25      -4.967 -16.105 -31.315  1.00 85.50           H  
ATOM    386 HD12 LEU A  25      -5.937 -16.279 -29.835  1.00 85.50           H  
ATOM    387 HD13 LEU A  25      -4.163 -16.314 -29.736  1.00 85.50           H  
ATOM    388  CD2 LEU A  25      -5.063 -14.079 -28.610  1.00 85.50           C  
ATOM    389 HD21 LEU A  25      -5.939 -14.559 -28.173  1.00 85.50           H  
ATOM    390 HD22 LEU A  25      -5.125 -13.006 -28.430  1.00 85.50           H  
ATOM    391 HD23 LEU A  25      -4.168 -14.456 -28.116  1.00 85.50           H  
ATOM    392  N   GLY A  26      -2.031 -11.405 -32.526  1.00 81.05           N  
ATOM    393  H   GLY A  26      -2.746 -11.586 -33.217  1.00 81.05           H  
ATOM    394  CA  GLY A  26      -0.784 -10.777 -32.971  1.00 81.05           C  
ATOM    395  HA2 GLY A  26      -1.025 -10.088 -33.780  1.00 81.05           H  
ATOM    396  HA3 GLY A  26      -0.352 -10.202 -32.152  1.00 81.05           H  
ATOM    397  C   GLY A  26       0.287 -11.744 -33.490  1.00 81.05           C  
ATOM    398  O   GLY A  26       1.466 -11.393 -33.497  1.00 81.05           O  
ATOM    399  N   PHE A  27      -0.088 -12.943 -33.941  1.00 80.16           N  
ATOM    400  H   PHE A  27      -1.073 -13.164 -33.955  1.00 80.16           H  
ATOM    401  CA  PHE A  27       0.836 -13.881 -34.586  1.00 80.16           C  
ATOM    402  HA  PHE A  27       1.774 -13.878 -34.031  1.00 80.16           H  
ATOM    403  C   PHE A  27       1.133 -13.452 -36.036  1.00 80.16           C  
ATOM    404  CB  PHE A  27       0.269 -15.307 -34.519  1.00 80.16           C  
ATOM    405  HB2 PHE A  27       0.893 -15.958 -35.131  1.00 80.16           H  
ATOM    406  HB3 PHE A  27      -0.730 -15.315 -34.955  1.00 80.16           H  
ATOM    407  O   PHE A  27       0.222 -13.315 -36.852  1.00 80.16           O  
ATOM    408  CG  PHE A  27       0.208 -15.893 -33.120  1.00 80.16           C  
ATOM    409  CD1 PHE A  27       1.345 -16.514 -32.568  1.00 80.16           C  
ATOM    410  HD1 PHE A  27       2.258 -16.581 -33.140  1.00 80.16           H  
ATOM    411  CD2 PHE A  27      -0.981 -15.829 -32.370  1.00 80.16           C  
ATOM    412  HD2 PHE A  27      -1.859 -15.357 -32.787  1.00 80.16           H  
ATOM    413  CE1 PHE A  27       1.289 -17.078 -31.281  1.00 80.16           C  
ATOM    414  HE1 PHE A  27       2.150 -17.586 -30.871  1.00 80.16           H  
ATOM    415  CE2 PHE A  27      -1.033 -16.385 -31.080  1.00 80.16           C  
ATOM    416  HE2 PHE A  27      -1.946 -16.352 -30.505  1.00 80.16           H  
ATOM    417  CZ  PHE A  27       0.098 -17.016 -30.538  1.00 80.16           C  
ATOM    418  HZ  PHE A  27       0.043 -17.470 -29.559  1.00 80.16           H  
ATOM    419  N   LEU A  28       2.416 -13.250 -36.374  1.00 73.34           N  
ATOM    420  H   LEU A  28       3.108 -13.318 -35.642  1.00 73.34           H  
ATOM    421  CA  LEU A  28       2.864 -12.914 -37.741  1.00 73.34           C  
ATOM    422  HA  LEU A  28       2.260 -12.092 -38.126  1.00 73.34           H  
ATOM    423  C   LEU A  28       2.695 -14.080 -38.723  1.00 73.34           C  
ATOM    424  CB  LEU A  28       4.351 -12.508 -37.710  1.00 73.34           C  
ATOM    425  HB2 LEU A  28       4.770 -12.615 -38.711  1.00 73.34           H  
ATOM    426  HB3 LEU A  28       4.884 -13.204 -37.063  1.00 73.34           H  
ATOM    427  O   LEU A  28       2.391 -13.866 -39.895  1.00 73.34           O  
ATOM    428  CG  LEU A  28       4.611 -11.069 -37.239  1.00 73.34           C  
ATOM    429  HG  LEU A  28       4.035 -10.866 -36.335  1.00 73.34           H  
ATOM    430  CD1 LEU A  28       6.097 -10.896 -36.920  1.00 73.34           C  
ATOM    431 HD11 LEU A  28       6.283  -9.877 -36.582  1.00 73.34           H  
ATOM    432 HD12 LEU A  28       6.380 -11.580 -36.120  1.00 73.34           H  
ATOM    433 HD13 LEU A  28       6.699 -11.105 -37.804  1.00 73.34           H  
ATOM    434  CD2 LEU A  28       4.241 -10.046 -38.319  1.00 73.34           C  
ATOM    435 HD21 LEU A  28       3.177 -10.114 -38.543  1.00 73.34           H  
ATOM    436 HD22 LEU A  28       4.452  -9.041 -37.955  1.00 73.34           H  
ATOM    437 HD23 LEU A  28       4.814 -10.234 -39.227  1.00 73.34           H  
ATOM    438  N   ASP A  29       2.912 -15.298 -38.233  1.00 79.54           N  
ATOM    439  H   ASP A  29       3.122 -15.388 -37.249  1.00 79.54           H  
ATOM    440  CA  ASP A  29       2.653 -16.539 -38.947  1.00 79.54           C  
ATOM    441  HA  ASP A  29       2.440 -16.336 -39.996  1.00 79.54           H  
ATOM    442  C   ASP A  29       1.452 -17.218 -38.278  1.00 79.54           C  
ATOM    443  CB  ASP A  29       3.906 -17.420 -38.917  1.00 79.54           C  
ATOM    444  HB2 ASP A  29       4.733 -16.858 -39.352  1.00 79.54           H  
ATOM    445  HB3 ASP A  29       4.164 -17.655 -37.884  1.00 79.54           H  
ATOM    446  O   ASP A  29       1.584 -17.686 -37.143  1.00 79.54           O  
ATOM    447  CG  ASP A  29       3.739 -18.721 -39.708  1.00 79.54           C  
ATOM    448  OD1 ASP A  29       2.606 -19.048 -40.142  1.00 79.54           O  
ATOM    449  OD2 ASP A  29       4.761 -19.406 -39.895  1.00 79.54           O  
ATOM    450  N   PRO A  30       0.280 -17.268 -38.936  1.00 80.55           N  
ATOM    451  CA  PRO A  30      -0.895 -17.924 -38.385  1.00 80.55           C  
ATOM    452  HA  PRO A  30      -1.217 -17.371 -37.503  1.00 80.55           H  
ATOM    453  C   PRO A  30      -0.634 -19.368 -37.970  1.00 80.55           C  
ATOM    454  CB  PRO A  30      -1.969 -17.844 -39.473  1.00 80.55           C  
ATOM    455  HB2 PRO A  30      -2.966 -17.739 -39.045  1.00 80.55           H  
ATOM    456  HB3 PRO A  30      -1.925 -18.724 -40.114  1.00 80.55           H  
ATOM    457  O   PRO A  30      -1.239 -19.818 -37.006  1.00 80.55           O  
ATOM    458  CG  PRO A  30      -1.559 -16.613 -40.277  1.00 80.55           C  
ATOM    459  HG2 PRO A  30      -1.930 -15.716 -39.780  1.00 80.55           H  
ATOM    460  HG3 PRO A  30      -1.918 -16.661 -41.305  1.00 80.55           H  
ATOM    461  CD  PRO A  30      -0.035 -16.640 -40.207  1.00 80.55           C  
ATOM    462  HD2 PRO A  30       0.356 -15.624 -40.260  1.00 80.55           H  
ATOM    463  HD3 PRO A  30       0.369 -17.247 -41.017  1.00 80.55           H  
ATOM    464  N   SER A  31       0.289 -20.083 -38.629  1.00 78.44           N  
ATOM    465  H   SER A  31       0.873 -19.625 -39.314  1.00 78.44           H  
ATOM    466  CA  SER A  31       0.599 -21.478 -38.296  1.00 78.44           C  
ATOM    467  HA  SER A  31      -0.336 -22.039 -38.314  1.00 78.44           H  
ATOM    468  C   SER A  31       1.191 -21.672 -36.894  1.00 78.44           C  
ATOM    469  CB  SER A  31       1.524 -22.089 -39.353  1.00 78.44           C  
ATOM    470  HB2 SER A  31       1.123 -21.898 -40.348  1.00 78.44           H  
ATOM    471  HB3 SER A  31       1.562 -23.167 -39.196  1.00 78.44           H  
ATOM    472  O   SER A  31       1.191 -22.794 -36.395  1.00 78.44           O  
ATOM    473  OG  SER A  31       2.835 -21.581 -39.277  1.00 78.44           O  
ATOM    474  HG  SER A  31       2.881 -20.712 -39.683  1.00 78.44           H  
ATOM    475  N   ALA A  32       1.636 -20.595 -36.234  1.00 76.52           N  
ATOM    476  H   ALA A  32       1.626 -19.701 -36.704  1.00 76.52           H  
ATOM    477  CA  ALA A  32       2.061 -20.618 -34.836  1.00 76.52           C  
ATOM    478  HA  ALA A  32       2.684 -21.498 -34.675  1.00 76.52           H  
ATOM    479  C   ALA A  32       0.888 -20.714 -33.838  1.00 76.52           C  
ATOM    480  CB  ALA A  32       2.908 -19.366 -34.579  1.00 76.52           C  
ATOM    481  HB1 ALA A  32       3.740 -19.332 -35.282  1.00 76.52           H  
ATOM    482  HB2 ALA A  32       2.293 -18.475 -34.701  1.00 76.52           H  
ATOM    483  HB3 ALA A  32       3.300 -19.391 -33.562  1.00 76.52           H  
ATOM    484  O   ALA A  32       1.110 -21.042 -32.675  1.00 76.52           O  
ATOM    485  N   LEU A  33      -0.344 -20.428 -34.275  1.00 80.95           N  
ATOM    486  H   LEU A  33      -0.466 -20.206 -35.252  1.00 80.95           H  
ATOM    487  CA  LEU A  33      -1.550 -20.561 -33.462  1.00 80.95           C  
ATOM    488  HA  LEU A  33      -1.327 -20.266 -32.437  1.00 80.95           H  
ATOM    489  C   LEU A  33      -2.030 -22.019 -33.472  1.00 80.95           C  
ATOM    490  CB  LEU A  33      -2.633 -19.622 -34.025  1.00 80.95           C  
ATOM    491  HB2 LEU A  33      -2.932 -19.987 -35.008  1.00 80.95           H  
ATOM    492  HB3 LEU A  33      -2.217 -18.625 -34.165  1.00 80.95           H  
ATOM    493  O   LEU A  33      -2.442 -22.524 -34.522  1.00 80.95           O  
ATOM    494  CG  LEU A  33      -3.870 -19.550 -33.112  1.00 80.95           C  
ATOM    495  HG  LEU A  33      -3.945 -20.443 -32.492  1.00 80.95           H  
ATOM    496  CD1 LEU A  33      -3.781 -18.324 -32.220  1.00 80.95           C  
ATOM    497 HD11 LEU A  33      -4.574 -18.374 -31.473  1.00 80.95           H  
ATOM    498 HD12 LEU A  33      -2.822 -18.332 -31.701  1.00 80.95           H  
ATOM    499 HD13 LEU A  33      -3.858 -17.414 -32.814  1.00 80.95           H  
ATOM    500  CD2 LEU A  33      -5.162 -19.433 -33.917  1.00 80.95           C  
ATOM    501 HD21 LEU A  33      -6.008 -19.356 -33.234  1.00 80.95           H  
ATOM    502 HD22 LEU A  33      -5.124 -18.564 -34.574  1.00 80.95           H  
ATOM    503 HD23 LEU A  33      -5.275 -20.337 -34.515  1.00 80.95           H  
ATOM    504  N   ASP A  34      -2.061 -22.670 -32.309  1.00 76.02           N  
ATOM    505  H   ASP A  34      -1.728 -22.204 -31.478  1.00 76.02           H  
ATOM    506  CA  ASP A  34      -2.640 -24.011 -32.178  1.00 76.02           C  
ATOM    507  HA  ASP A  34      -2.237 -24.633 -32.978  1.00 76.02           H  
ATOM    508  C   ASP A  34      -4.179 -23.926 -32.290  1.00 76.02           C  
ATOM    509  CB  ASP A  34      -2.190 -24.672 -30.867  1.00 76.02           C  
ATOM    510  HB2 ASP A  34      -1.101 -24.641 -30.821  1.00 76.02           H  
ATOM    511  HB3 ASP A  34      -2.577 -24.101 -30.024  1.00 76.02           H  
ATOM    512  O   ASP A  34      -4.822 -23.322 -31.428  1.00 76.02           O  
ATOM    513  CG  ASP A  34      -2.645 -26.136 -30.749  1.00 76.02           C  
ATOM    514  OD1 ASP A  34      -3.611 -26.528 -31.449  1.00 76.02           O  
ATOM    515  OD2 ASP A  34      -2.028 -26.859 -29.944  1.00 76.02           O  
ATOM    516  N   PRO A  35      -4.820 -24.506 -33.323  1.00 78.85           N  
ATOM    517  CA  PRO A  35      -6.270 -24.427 -33.482  1.00 78.85           C  
ATOM    518  HA  PRO A  35      -6.565 -23.379 -33.430  1.00 78.85           H  
ATOM    519  C   PRO A  35      -7.060 -25.208 -32.414  1.00 78.85           C  
ATOM    520  CB  PRO A  35      -6.569 -24.974 -34.885  1.00 78.85           C  
ATOM    521  HB2 PRO A  35      -7.165 -25.884 -34.824  1.00 78.85           H  
ATOM    522  HB3 PRO A  35      -7.099 -24.232 -35.483  1.00 78.85           H  
ATOM    523  O   PRO A  35      -8.270 -24.984 -32.279  1.00 78.85           O  
ATOM    524  CG  PRO A  35      -5.219 -25.297 -35.526  1.00 78.85           C  
ATOM    525  HG2 PRO A  35      -5.240 -26.268 -36.020  1.00 78.85           H  
ATOM    526  HG3 PRO A  35      -4.960 -24.518 -36.243  1.00 78.85           H  
ATOM    527  CD  PRO A  35      -4.215 -25.288 -34.385  1.00 78.85           C  
ATOM    528  HD2 PRO A  35      -3.278 -24.859 -34.739  1.00 78.85           H  
ATOM    529  HD3 PRO A  35      -4.046 -26.305 -34.030  1.00 78.85           H  
ATOM    530  N   GLY A  36      -6.409 -26.142 -31.710  1.00 75.48           N  
ATOM    531  H   GLY A  36      -5.413 -26.238 -31.842  1.00 75.48           H  
ATOM    532  CA  GLY A  36      -6.999 -26.968 -30.655  1.00 75.48           C  
ATOM    533  HA2 GLY A  36      -8.054 -27.144 -30.864  1.00 75.48           H  
ATOM    534  HA3 GLY A  36      -6.481 -27.927 -30.641  1.00 75.48           H  
ATOM    535  C   GLY A  36      -6.894 -26.368 -29.253  1.00 75.48           C  
ATOM    536  O   GLY A  36      -7.667 -26.757 -28.378  1.00 75.48           O  
ATOM    537  N   MET A  37      -5.999 -25.401 -29.042  1.00 77.02           N  
ATOM    538  H   MET A  37      -5.409 -25.120 -29.812  1.00 77.02           H  
ATOM    539  CA  MET A  37      -5.773 -24.779 -27.734  1.00 77.02           C  
ATOM    540  HA  MET A  37      -5.847 -25.559 -26.976  1.00 77.02           H  
ATOM    541  C   MET A  37      -6.837 -23.721 -27.413  1.00 77.02           C  
ATOM    542  CB  MET A  37      -4.339 -24.239 -27.685  1.00 77.02           C  
ATOM    543  HB2 MET A  37      -4.226 -23.421 -28.396  1.00 77.02           H  
ATOM    544  HB3 MET A  37      -3.669 -25.043 -27.990  1.00 77.02           H  
ATOM    545  O   MET A  37      -7.306 -23.000 -28.303  1.00 77.02           O  
ATOM    546  CG  MET A  37      -3.909 -23.764 -26.294  1.00 77.02           C  
ATOM    547  HG2 MET A  37      -4.056 -24.573 -25.579  1.00 77.02           H  
ATOM    548  HG3 MET A  37      -4.542 -22.930 -25.991  1.00 77.02           H  
ATOM    549  SD  MET A  37      -2.180 -23.218 -26.198  1.00 77.02           S  
ATOM    550  CE  MET A  37      -1.314 -24.766 -26.591  1.00 77.02           C  
ATOM    551  HE1 MET A  37      -1.930 -25.621 -26.317  1.00 77.02           H  
ATOM    552  HE2 MET A  37      -0.379 -24.811 -26.031  1.00 77.02           H  
ATOM    553  HE3 MET A  37      -1.098 -24.808 -27.659  1.00 77.02           H  
ATOM    554  N   GLY A  38      -7.219 -23.616 -26.135  1.00 79.32           N  
ATOM    555  H   GLY A  38      -6.727 -24.139 -25.424  1.00 79.32           H  
ATOM    556  CA  GLY A  38      -8.225 -22.664 -25.677  1.00 79.32           C  
ATOM    557  HA2 GLY A  38      -8.352 -22.777 -24.600  1.00 79.32           H  
ATOM    558  HA3 GLY A  38      -9.176 -22.882 -26.162  1.00 79.32           H  
ATOM    559  C   GLY A  38      -7.814 -21.219 -25.962  1.00 79.32           C  
ATOM    560  O   GLY A  38      -6.677 -20.831 -25.717  1.00 79.32           O  
ATOM    561  N   PHE A  39      -8.734 -20.376 -26.430  1.00 81.07           N  
ATOM    562  H   PHE A  39      -9.630 -20.751 -26.707  1.00 81.07           H  
ATOM    563  CA  PHE A  39      -8.437 -18.970 -26.713  1.00 81.07           C  
ATOM    564  HA  PHE A  39      -7.653 -18.917 -27.469  1.00 81.07           H  
ATOM    565  C   PHE A  39      -7.892 -18.235 -25.485  1.00 81.07           C  
ATOM    566  CB  PHE A  39      -9.695 -18.259 -27.220  1.00 81.07           C  
ATOM    567  HB2 PHE A  39      -9.427 -17.208 -27.332  1.00 81.07           H  
ATOM    568  HB3 PHE A  39     -10.475 -18.330 -26.461  1.00 81.07           H  
ATOM    569  O   PHE A  39      -6.945 -17.463 -25.603  1.00 81.07           O  
ATOM    570  CG  PHE A  39     -10.255 -18.687 -28.561  1.00 81.07           C  
ATOM    571  CD1 PHE A  39      -9.402 -19.075 -29.611  1.00 81.07           C  
ATOM    572  HD1 PHE A  39      -8.332 -19.124 -29.469  1.00 81.07           H  
ATOM    573  CD2 PHE A  39     -11.641 -18.605 -28.790  1.00 81.07           C  
ATOM    574  HD2 PHE A  39     -12.303 -18.292 -27.995  1.00 81.07           H  
ATOM    575  CE1 PHE A  39      -9.936 -19.395 -30.869  1.00 81.07           C  
ATOM    576  HE1 PHE A  39      -9.273 -19.695 -31.667  1.00 81.07           H  
ATOM    577  CE2 PHE A  39     -12.170 -18.915 -30.054  1.00 81.07           C  
ATOM    578  HE2 PHE A  39     -13.235 -18.849 -30.223  1.00 81.07           H  
ATOM    579  CZ  PHE A  39     -11.318 -19.314 -31.095  1.00 81.07           C  
ATOM    580  HZ  PHE A  39     -11.729 -19.557 -32.064  1.00 81.07           H  
ATOM    581  N   ASN A  40      -8.441 -18.521 -24.302  1.00 67.20           N  
ATOM    582  H   ASN A  40      -9.205 -19.181 -24.280  1.00 67.20           H  
ATOM    583  CA  ASN A  40      -7.976 -17.935 -23.045  1.00 67.20           C  
ATOM    584  HA  ASN A  40      -7.980 -16.850 -23.156  1.00 67.20           H  
ATOM    585  C   ASN A  40      -6.522 -18.337 -22.727  1.00 67.20           C  
ATOM    586  CB  ASN A  40      -8.948 -18.361 -21.918  1.00 67.20           C  
ATOM    587  HB2 ASN A  40      -9.800 -18.902 -22.330  1.00 67.20           H  
ATOM    588  HB3 ASN A  40      -8.434 -19.033 -21.230  1.00 67.20           H  
ATOM    589  O   ASN A  40      -5.737 -17.515 -22.270  1.00 67.20           O  
ATOM    590  CG  ASN A  40      -9.509 -17.201 -21.111  1.00 67.20           C  
ATOM    591  ND2 ASN A  40     -10.294 -17.482 -20.098  1.00 67.20           N  
ATOM    592 HD21 ASN A  40     -10.457 -18.438 -19.814  1.00 67.20           H  
ATOM    593 HD22 ASN A  40     -10.604 -16.678 -19.573  1.00 67.20           H  
ATOM    594  OD1 ASN A  40      -9.298 -16.037 -21.370  1.00 67.20           O  
ATOM    595  N   GLU A  41      -6.141 -19.585 -23.022  1.00 69.66           N  
ATOM    596  H   GLU A  41      -6.791 -20.198 -23.492  1.00 69.66           H  
ATOM    597  CA  GLU A  41      -4.769 -20.091 -22.843  1.00 69.66           C  
ATOM    598  HA  GLU A  41      -4.411 -19.836 -21.846  1.00 69.66           H  
ATOM    599  C   GLU A  41      -3.792 -19.463 -23.845  1.00 69.66           C  
ATOM    600  CB  GLU A  41      -4.757 -21.620 -22.996  1.00 69.66           C  
ATOM    601  HB2 GLU A  41      -5.181 -21.869 -23.969  1.00 69.66           H  
ATOM    602  HB3 GLU A  41      -3.728 -21.979 -22.972  1.00 69.66           H  
ATOM    603  O   GLU A  41      -2.607 -19.331 -23.552  1.00 69.66           O  
ATOM    604  CG  GLU A  41      -5.545 -22.321 -21.878  1.00 69.66           C  
ATOM    605  HG2 GLU A  41      -6.488 -21.799 -21.715  1.00 69.66           H  
ATOM    606  HG3 GLU A  41      -4.969 -22.251 -20.954  1.00 69.66           H  
ATOM    607  CD  GLU A  41      -5.881 -23.790 -22.180  1.00 69.66           C  
ATOM    608  OE1 GLU A  41      -6.206 -24.493 -21.197  1.00 69.66           O  
ATOM    609  OE2 GLU A  41      -5.924 -24.170 -23.376  1.00 69.66           O  
ATOM    610  N   GLN A  42      -4.299 -19.011 -24.995  1.00 75.64           N  
ATOM    611  H   GLN A  42      -5.273 -19.202 -25.185  1.00 75.64           H  
ATOM    612  CA  GLN A  42      -3.536 -18.262 -25.995  1.00 75.64           C  
ATOM    613  HA  GLN A  42      -2.494 -18.574 -25.923  1.00 75.64           H  
ATOM    614  C   GLN A  42      -3.513 -16.744 -25.746  1.00 75.64           C  
ATOM    615  CB  GLN A  42      -4.021 -18.630 -27.404  1.00 75.64           C  
ATOM    616  HB2 GLN A  42      -3.453 -18.048 -28.130  1.00 75.64           H  
ATOM    617  HB3 GLN A  42      -5.080 -18.399 -27.520  1.00 75.64           H  
ATOM    618  O   GLN A  42      -2.961 -16.000 -26.557  1.00 75.64           O  
ATOM    619  CG  GLN A  42      -3.773 -20.121 -27.670  1.00 75.64           C  
ATOM    620  HG2 GLN A  42      -2.801 -20.405 -27.268  1.00 75.64           H  
ATOM    621  HG3 GLN A  42      -4.531 -20.719 -27.164  1.00 75.64           H  
ATOM    622  CD  GLN A  42      -3.753 -20.454 -29.149  1.00 75.64           C  
ATOM    623  NE2 GLN A  42      -4.699 -21.232 -29.620  1.00 75.64           N  
ATOM    624 HE21 GLN A  42      -4.557 -21.660 -30.524  1.00 75.64           H  
ATOM    625 HE22 GLN A  42      -5.389 -21.628 -28.998  1.00 75.64           H  
ATOM    626  OE1 GLN A  42      -2.883 -20.031 -29.891  1.00 75.64           O  
ATOM    627  N   GLY A  43      -4.072 -16.275 -24.625  1.00 70.99           N  
ATOM    628  H   GLY A  43      -4.479 -16.937 -23.979  1.00 70.99           H  
ATOM    629  CA  GLY A  43      -4.053 -14.865 -24.230  1.00 70.99           C  
ATOM    630  HA2 GLY A  43      -4.142 -14.813 -23.145  1.00 70.99           H  
ATOM    631  HA3 GLY A  43      -3.100 -14.418 -24.513  1.00 70.99           H  
ATOM    632  C   GLY A  43      -5.179 -14.021 -24.830  1.00 70.99           C  
ATOM    633  O   GLY A  43      -5.026 -12.805 -24.948  1.00 70.99           O  
ATOM    634  N   LEU A  44      -6.297 -14.638 -25.230  1.00 74.71           N  
ATOM    635  H   LEU A  44      -6.352 -15.643 -25.145  1.00 74.71           H  
ATOM    636  CA  LEU A  44      -7.492 -13.909 -25.645  1.00 74.71           C  
ATOM    637  HA  LEU A  44      -7.201 -13.171 -26.393  1.00 74.71           H  
ATOM    638  C   LEU A  44      -8.114 -13.180 -24.450  1.00 74.71           C  
ATOM    639  CB  LEU A  44      -8.518 -14.873 -26.262  1.00 74.71           C  
ATOM    640  HB2 LEU A  44      -8.023 -15.489 -27.012  1.00 74.71           H  
ATOM    641  HB3 LEU A  44      -8.899 -15.525 -25.475  1.00 74.71           H  
ATOM    642  O   LEU A  44      -8.675 -13.807 -23.557  1.00 74.71           O  
ATOM    643  CG  LEU A  44      -9.688 -14.108 -26.902  1.00 74.71           C  
ATOM    644  HG  LEU A  44      -9.834 -13.151 -26.400  1.00 74.71           H  
ATOM    645  CD1 LEU A  44      -9.350 -13.833 -28.359  1.00 74.71           C  
ATOM    646 HD11 LEU A  44      -8.358 -13.386 -28.431  1.00 74.71           H  
ATOM    647 HD12 LEU A  44      -9.355 -14.767 -28.920  1.00 74.71           H  
ATOM    648 HD13 LEU A  44     -10.081 -13.128 -28.757  1.00 74.71           H  
ATOM    649  CD2 LEU A  44     -11.020 -14.854 -26.842  1.00 74.71           C  
ATOM    650 HD21 LEU A  44     -11.807 -14.201 -27.222  1.00 74.71           H  
ATOM    651 HD22 LEU A  44     -10.995 -15.756 -27.453  1.00 74.71           H  
ATOM    652 HD23 LEU A  44     -11.244 -15.109 -25.806  1.00 74.71           H  
ATOM    653  N   ASP A  45      -8.089 -11.854 -24.481  1.00 63.84           N  
ATOM    654  H   ASP A  45      -7.553 -11.397 -25.205  1.00 63.84           H  
ATOM    655  CA  ASP A  45      -8.835 -11.019 -23.543  1.00 63.84           C  
ATOM    656  HA  ASP A  45      -9.040 -11.604 -22.646  1.00 63.84           H  
ATOM    657  C   ASP A  45     -10.208 -10.593 -24.106  1.00 63.84           C  
ATOM    658  CB  ASP A  45      -7.947  -9.845 -23.093  1.00 63.84           C  
ATOM    659  HB2 ASP A  45      -8.455  -9.305 -22.294  1.00 63.84           H  
ATOM    660  HB3 ASP A  45      -7.022 -10.246 -22.678  1.00 63.84           H  
ATOM    661  O   ASP A  45     -10.582 -10.890 -25.246  1.00 63.84           O  
ATOM    662  CG  ASP A  45      -7.610  -8.856 -24.211  1.00 63.84           C  
ATOM    663  OD1 ASP A  45      -8.492  -8.613 -25.064  1.00 63.84           O  
ATOM    664  OD2 ASP A  45      -6.501  -8.291 -24.191  1.00 63.84           O  
ATOM    665  N   SER A  46     -10.989  -9.866 -23.305  1.00 57.77           N  
ATOM    666  H   SER A  46     -10.684  -9.703 -22.355  1.00 57.77           H  
ATOM    667  CA  SER A  46     -12.317  -9.382 -23.698  1.00 57.77           C  
ATOM    668  HA  SER A  46     -12.941 -10.240 -23.947  1.00 57.77           H  
ATOM    669  C   SER A  46     -12.296  -8.444 -24.912  1.00 57.77           C  
ATOM    670  CB  SER A  46     -12.959  -8.638 -22.524  1.00 57.77           C  
ATOM    671  HB2 SER A  46     -12.378  -7.744 -22.303  1.00 57.77           H  
ATOM    672  HB3 SER A  46     -13.974  -8.344 -22.794  1.00 57.77           H  
ATOM    673  O   SER A  46     -13.246  -8.449 -25.699  1.00 57.77           O  
ATOM    674  OG  SER A  46     -12.996  -9.467 -21.378  1.00 57.77           O  
ATOM    675  HG  SER A  46     -13.266  -8.946 -20.618  1.00 57.77           H  
ATOM    676  N   LEU A  47     -11.236  -7.644 -25.089  1.00 57.84           N  
ATOM    677  H   LEU A  47     -10.399  -7.834 -24.556  1.00 57.84           H  
ATOM    678  CA  LEU A  47     -11.097  -6.755 -26.245  1.00 57.84           C  
ATOM    679  HA  LEU A  47     -12.024  -6.194 -26.369  1.00 57.84           H  
ATOM    680  C   LEU A  47     -10.882  -7.589 -27.509  1.00 57.84           C  
ATOM    681  CB  LEU A  47      -9.938  -5.763 -26.005  1.00 57.84           C  
ATOM    682  HB2 LEU A  47     -10.178  -5.143 -25.141  1.00 57.84           H  
ATOM    683  HB3 LEU A  47      -9.033  -6.322 -25.767  1.00 57.84           H  
ATOM    684  O   LEU A  47     -11.582  -7.406 -28.506  1.00 57.84           O  
ATOM    685  CG  LEU A  47      -9.620  -4.857 -27.210  1.00 57.84           C  
ATOM    686  HG  LEU A  47      -9.395  -5.466 -28.085  1.00 57.84           H  
ATOM    687  CD1 LEU A  47     -10.792  -3.931 -27.535  1.00 57.84           C  
ATOM    688 HD11 LEU A  47     -10.512  -3.259 -28.347  1.00 57.84           H  
ATOM    689 HD12 LEU A  47     -11.062  -3.349 -26.654  1.00 57.84           H  
ATOM    690 HD13 LEU A  47     -11.649  -4.518 -27.864  1.00 57.84           H  
ATOM    691  CD2 LEU A  47      -8.393  -3.994 -26.913  1.00 57.84           C  
ATOM    692 HD21 LEU A  47      -8.587  -3.348 -26.057  1.00 57.84           H  
ATOM    693 HD22 LEU A  47      -7.545  -4.639 -26.685  1.00 57.84           H  
ATOM    694 HD23 LEU A  47      -8.149  -3.393 -27.789  1.00 57.84           H  
ATOM    695  N   MET A  48      -9.972  -8.555 -27.439  1.00 71.90           N  
ATOM    696  H   MET A  48      -9.446  -8.648 -26.582  1.00 71.90           H  
ATOM    697  CA  MET A  48      -9.690  -9.483 -28.524  1.00 71.90           C  
ATOM    698  HA  MET A  48      -9.430  -8.911 -29.414  1.00 71.90           H  
ATOM    699  C   MET A  48     -10.912 -10.342 -28.869  1.00 71.90           C  
ATOM    700  CB  MET A  48      -8.490 -10.351 -28.144  1.00 71.90           C  
ATOM    701  HB2 MET A  48      -8.669 -10.850 -27.191  1.00 71.90           H  
ATOM    702  HB3 MET A  48      -8.355 -11.115 -28.910  1.00 71.90           H  
ATOM    703  O   MET A  48     -11.201 -10.544 -30.047  1.00 71.90           O  
ATOM    704  CG  MET A  48      -7.211  -9.515 -28.048  1.00 71.90           C  
ATOM    705  HG2 MET A  48      -7.258  -8.886 -27.159  1.00 71.90           H  
ATOM    706  HG3 MET A  48      -7.135  -8.864 -28.919  1.00 71.90           H  
ATOM    707  SD  MET A  48      -5.725 -10.530 -27.973  1.00 71.90           S  
ATOM    708  CE  MET A  48      -4.750  -9.612 -26.767  1.00 71.90           C  
ATOM    709  HE1 MET A  48      -4.700  -8.564 -27.063  1.00 71.90           H  
ATOM    710  HE2 MET A  48      -3.746 -10.034 -26.714  1.00 71.90           H  
ATOM    711  HE3 MET A  48      -5.219  -9.695 -25.787  1.00 71.90           H  
ATOM    712  N   ALA A  49     -11.698 -10.778 -27.881  1.00 72.29           N  
ATOM    713  H   ALA A  49     -11.382 -10.646 -26.930  1.00 72.29           H  
ATOM    714  CA  ALA A  49     -12.954 -11.493 -28.114  1.00 72.29           C  
ATOM    715  HA  ALA A  49     -12.735 -12.409 -28.663  1.00 72.29           H  
ATOM    716  C   ALA A  49     -13.948 -10.664 -28.954  1.00 72.29           C  
ATOM    717  CB  ALA A  49     -13.558 -11.866 -26.754  1.00 72.29           C  
ATOM    718  HB1 ALA A  49     -13.825 -10.966 -26.200  1.00 72.29           H  
ATOM    719  HB2 ALA A  49     -14.455 -12.468 -26.900  1.00 72.29           H  
ATOM    720  HB3 ALA A  49     -12.839 -12.433 -26.163  1.00 72.29           H  
ATOM    721  O   ALA A  49     -14.579 -11.181 -29.883  1.00 72.29           O  
ATOM    722  N   VAL A  50     -14.061  -9.362 -28.668  1.00 67.39           N  
ATOM    723  H   VAL A  50     -13.511  -8.998 -27.903  1.00 67.39           H  
ATOM    724  CA  VAL A  50     -14.893  -8.429 -29.443  1.00 67.39           C  
ATOM    725  HA  VAL A  50     -15.875  -8.881 -29.582  1.00 67.39           H  
ATOM    726  C   VAL A  50     -14.319  -8.200 -30.843  1.00 67.39           C  
ATOM    727  CB  VAL A  50     -15.079  -7.102 -28.678  1.00 67.39           C  
ATOM    728  HB  VAL A  50     -14.112  -6.731 -28.338  1.00 67.39           H  
ATOM    729  O   VAL A  50     -15.082  -8.213 -31.814  1.00 67.39           O  
ATOM    730  CG1 VAL A  50     -15.734  -6.013 -29.540  1.00 67.39           C  
ATOM    731 HG11 VAL A  50     -16.635  -6.405 -30.011  1.00 67.39           H  
ATOM    732 HG12 VAL A  50     -15.974  -5.149 -28.921  1.00 67.39           H  
ATOM    733 HG13 VAL A  50     -15.029  -5.689 -30.306  1.00 67.39           H  
ATOM    734  CG2 VAL A  50     -15.982  -7.318 -27.456  1.00 67.39           C  
ATOM    735 HG21 VAL A  50     -16.973  -7.650 -27.767  1.00 67.39           H  
ATOM    736 HG22 VAL A  50     -16.061  -6.392 -26.886  1.00 67.39           H  
ATOM    737 HG23 VAL A  50     -15.548  -8.074 -26.802  1.00 67.39           H  
ATOM    738  N   GLU A  51     -13.001  -8.020 -30.969  1.00 74.75           N  
ATOM    739  H   GLU A  51     -12.437  -7.995 -30.132  1.00 74.75           H  
ATOM    740  CA  GLU A  51     -12.320  -7.859 -32.261  1.00 74.75           C  
ATOM    741  HA  GLU A  51     -12.763  -7.013 -32.786  1.00 74.75           H  
ATOM    742  C   GLU A  51     -12.538  -9.088 -33.166  1.00 74.75           C  
ATOM    743  CB  GLU A  51     -10.814  -7.553 -32.073  1.00 74.75           C  
ATOM    744  HB2 GLU A  51     -10.391  -8.258 -31.357  1.00 74.75           H  
ATOM    745  HB3 GLU A  51     -10.318  -7.706 -33.032  1.00 74.75           H  
ATOM    746  O   GLU A  51     -12.940  -8.920 -34.320  1.00 74.75           O  
ATOM    747  CG  GLU A  51     -10.516  -6.107 -31.616  1.00 74.75           C  
ATOM    748  HG2 GLU A  51     -10.955  -5.427 -32.346  1.00 74.75           H  
ATOM    749  HG3 GLU A  51     -11.018  -5.927 -30.665  1.00 74.75           H  
ATOM    750  CD  GLU A  51      -9.008  -5.762 -31.466  1.00 74.75           C  
ATOM    751  OE1 GLU A  51      -8.682  -4.608 -31.094  1.00 74.75           O  
ATOM    752  OE2 GLU A  51      -8.126  -6.609 -31.738  1.00 74.75           O  
ATOM    753  N   ILE A  52     -12.384 -10.313 -32.643  1.00 83.97           N  
ATOM    754  H   ILE A  52     -12.044 -10.379 -31.695  1.00 83.97           H  
ATOM    755  CA  ILE A  52     -12.627 -11.564 -33.387  1.00 83.97           C  
ATOM    756  HA  ILE A  52     -11.998 -11.566 -34.277  1.00 83.97           H  
ATOM    757  C   ILE A  52     -14.072 -11.642 -33.871  1.00 83.97           C  
ATOM    758  CB  ILE A  52     -12.269 -12.804 -32.536  1.00 83.97           C  
ATOM    759  HB  ILE A  52     -12.714 -12.689 -31.548  1.00 83.97           H  
ATOM    760  O   ILE A  52     -14.312 -11.863 -35.059  1.00 83.97           O  
ATOM    761  CG1 ILE A  52     -10.738 -12.878 -32.390  1.00 83.97           C  
ATOM    762 HG12 ILE A  52     -10.275 -13.031 -33.365  1.00 83.97           H  
ATOM    763 HG13 ILE A  52     -10.376 -11.931 -31.990  1.00 83.97           H  
ATOM    764  CG2 ILE A  52     -12.800 -14.118 -33.152  1.00 83.97           C  
ATOM    765 HG21 ILE A  52     -13.889 -14.119 -33.192  1.00 83.97           H  
ATOM    766 HG22 ILE A  52     -12.513 -14.973 -32.539  1.00 83.97           H  
ATOM    767 HG23 ILE A  52     -12.399 -14.251 -34.157  1.00 83.97           H  
ATOM    768  CD1 ILE A  52     -10.278 -13.977 -31.439  1.00 83.97           C  
ATOM    769 HD11 ILE A  52     -10.338 -14.948 -31.929  1.00 83.97           H  
ATOM    770 HD12 ILE A  52     -10.927 -13.993 -30.563  1.00 83.97           H  
ATOM    771 HD13 ILE A  52      -9.241 -13.795 -31.155  1.00 83.97           H  
ATOM    772  N   ARG A  53     -15.049 -11.425 -32.980  1.00 79.03           N  
ATOM    773  H   ARG A  53     -14.789 -11.253 -32.020  1.00 79.03           H  
ATOM    774  CA  ARG A  53     -16.469 -11.444 -33.357  1.00 79.03           C  
ATOM    775  HA  ARG A  53     -16.723 -12.433 -33.740  1.00 79.03           H  
ATOM    776  C   ARG A  53     -16.747 -10.443 -34.478  1.00 79.03           C  
ATOM    777  CB  ARG A  53     -17.320 -11.139 -32.118  1.00 79.03           C  
ATOM    778  HB2 ARG A  53     -17.038 -10.153 -31.748  1.00 79.03           H  
ATOM    779  HB3 ARG A  53     -17.091 -11.862 -31.334  1.00 79.03           H  
ATOM    780  O   ARG A  53     -17.408 -10.783 -35.455  1.00 79.03           O  
ATOM    781  CG  ARG A  53     -18.833 -11.189 -32.406  1.00 79.03           C  
ATOM    782  HG2 ARG A  53     -19.164 -12.227 -32.387  1.00 79.03           H  
ATOM    783  HG3 ARG A  53     -19.069 -10.776 -33.387  1.00 79.03           H  
ATOM    784  CD  ARG A  53     -19.617 -10.391 -31.365  1.00 79.03           C  
ATOM    785  HD2 ARG A  53     -19.350 -10.772 -30.379  1.00 79.03           H  
ATOM    786  HD3 ARG A  53     -20.681 -10.565 -31.526  1.00 79.03           H  
ATOM    787  NE  ARG A  53     -19.337  -8.943 -31.474  1.00 79.03           N  
ATOM    788  HE  ARG A  53     -19.081  -8.591 -32.385  1.00 79.03           H  
ATOM    789  NH1 ARG A  53     -19.591  -8.382 -29.261  1.00 79.03           N  
ATOM    790 HH11 ARG A  53     -19.588  -9.365 -29.029  1.00 79.03           H  
ATOM    791 HH12 ARG A  53     -19.529  -7.695 -28.524  1.00 79.03           H  
ATOM    792  NH2 ARG A  53     -19.140  -6.804 -30.773  1.00 79.03           N  
ATOM    793 HH21 ARG A  53     -18.831  -6.584 -31.709  1.00 79.03           H  
ATOM    794 HH22 ARG A  53     -19.119  -6.112 -30.037  1.00 79.03           H  
ATOM    795  CZ  ARG A  53     -19.366  -8.055 -30.502  1.00 79.03           C  
ATOM    796  N   ASN A  54     -16.252  -9.213 -34.352  1.00 74.75           N  
ATOM    797  H   ASN A  54     -15.682  -9.009 -33.543  1.00 74.75           H  
ATOM    798  CA  ASN A  54     -16.499  -8.161 -35.335  1.00 74.75           C  
ATOM    799  HA  ASN A  54     -17.572  -8.082 -35.506  1.00 74.75           H  
ATOM    800  C   ASN A  54     -15.864  -8.480 -36.697  1.00 74.75           C  
ATOM    801  CB  ASN A  54     -15.989  -6.824 -34.781  1.00 74.75           C  
ATOM    802  HB2 ASN A  54     -14.950  -6.940 -34.472  1.00 74.75           H  
ATOM    803  HB3 ASN A  54     -16.022  -6.075 -35.572  1.00 74.75           H  
ATOM    804  O   ASN A  54     -16.515  -8.275 -37.721  1.00 74.75           O  
ATOM    805  CG  ASN A  54     -16.794  -6.287 -33.609  1.00 74.75           C  
ATOM    806  ND2 ASN A  54     -16.248  -5.309 -32.926  1.00 74.75           N  
ATOM    807 HD21 ASN A  54     -15.296  -5.040 -33.132  1.00 74.75           H  
ATOM    808 HD22 ASN A  54     -16.717  -4.968 -32.099  1.00 74.75           H  
ATOM    809  OD1 ASN A  54     -17.915  -6.692 -33.309  1.00 74.75           O  
ATOM    810  N   LEU A  55     -14.637  -9.012 -36.709  1.00 84.28           N  
ATOM    811  H   LEU A  55     -14.153  -9.142 -35.832  1.00 84.28           H  
ATOM    812  CA  LEU A  55     -13.968  -9.459 -37.933  1.00 84.28           C  
ATOM    813  HA  LEU A  55     -13.922  -8.627 -38.636  1.00 84.28           H  
ATOM    814  C   LEU A  55     -14.757 -10.569 -38.633  1.00 84.28           C  
ATOM    815  CB  LEU A  55     -12.540  -9.932 -37.596  1.00 84.28           C  
ATOM    816  HB2 LEU A  55     -12.562 -10.473 -36.650  1.00 84.28           H  
ATOM    817  HB3 LEU A  55     -12.204 -10.634 -38.360  1.00 84.28           H  
ATOM    818  O   LEU A  55     -15.001 -10.475 -39.834  1.00 84.28           O  
ATOM    819  CG  LEU A  55     -11.522  -8.784 -37.515  1.00 84.28           C  
ATOM    820  HG  LEU A  55     -11.941  -7.957 -36.942  1.00 84.28           H  
ATOM    821  CD1 LEU A  55     -10.255  -9.265 -36.816  1.00 84.28           C  
ATOM    822 HD11 LEU A  55      -9.814 -10.106 -37.353  1.00 84.28           H  
ATOM    823 HD12 LEU A  55     -10.518  -9.584 -35.808  1.00 84.28           H  
ATOM    824 HD13 LEU A  55      -9.533  -8.452 -36.741  1.00 84.28           H  
ATOM    825  CD2 LEU A  55     -11.127  -8.284 -38.909  1.00 84.28           C  
ATOM    826 HD21 LEU A  55     -10.391  -7.485 -38.813  1.00 84.28           H  
ATOM    827 HD22 LEU A  55     -10.703  -9.102 -39.492  1.00 84.28           H  
ATOM    828 HD23 LEU A  55     -12.001  -7.892 -39.429  1.00 84.28           H  
ATOM    829  N   LEU A  56     -15.215 -11.578 -37.888  1.00 86.49           N  
ATOM    830  H   LEU A  56     -14.970 -11.605 -36.909  1.00 86.49           H  
ATOM    831  CA  LEU A  56     -15.967 -12.698 -38.456  1.00 86.49           C  
ATOM    832  HA  LEU A  56     -15.430 -13.072 -39.328  1.00 86.49           H  
ATOM    833  C   LEU A  56     -17.346 -12.285 -38.974  1.00 86.49           C  
ATOM    834  CB  LEU A  56     -16.084 -13.822 -37.418  1.00 86.49           C  
ATOM    835  HB2 LEU A  56     -16.772 -14.577 -37.797  1.00 86.49           H  
ATOM    836  HB3 LEU A  56     -16.506 -13.409 -36.502  1.00 86.49           H  
ATOM    837  O   LEU A  56     -17.742 -12.742 -40.041  1.00 86.49           O  
ATOM    838  CG  LEU A  56     -14.747 -14.505 -37.093  1.00 86.49           C  
ATOM    839  HG  LEU A  56     -14.021 -13.769 -36.751  1.00 86.49           H  
ATOM    840  CD1 LEU A  56     -14.966 -15.522 -35.978  1.00 86.49           C  
ATOM    841 HD11 LEU A  56     -14.013 -15.987 -35.722  1.00 86.49           H  
ATOM    842 HD12 LEU A  56     -15.357 -15.017 -35.094  1.00 86.49           H  
ATOM    843 HD13 LEU A  56     -15.669 -16.290 -36.300  1.00 86.49           H  
ATOM    844  CD2 LEU A  56     -14.155 -15.235 -38.299  1.00 86.49           C  
ATOM    845 HD21 LEU A  56     -13.243 -15.745 -37.989  1.00 86.49           H  
ATOM    846 HD22 LEU A  56     -13.883 -14.527 -39.082  1.00 86.49           H  
ATOM    847 HD23 LEU A  56     -14.866 -15.961 -38.693  1.00 86.49           H  
ATOM    848  N   GLN A  57     -18.060 -11.390 -38.283  1.00 81.63           N  
ATOM    849  H   GLN A  57     -17.706 -11.067 -37.394  1.00 81.63           H  
ATOM    850  CA  GLN A  57     -19.326 -10.858 -38.803  1.00 81.63           C  
ATOM    851  HA  GLN A  57     -20.022 -11.680 -38.972  1.00 81.63           H  
ATOM    852  C   GLN A  57     -19.135 -10.139 -40.143  1.00 81.63           C  
ATOM    853  CB  GLN A  57     -19.959  -9.859 -37.828  1.00 81.63           C  
ATOM    854  HB2 GLN A  57     -19.213  -9.116 -37.547  1.00 81.63           H  
ATOM    855  HB3 GLN A  57     -20.764  -9.348 -38.355  1.00 81.63           H  
ATOM    856  O   GLN A  57     -19.975 -10.270 -41.026  1.00 81.63           O  
ATOM    857  CG  GLN A  57     -20.563 -10.488 -36.566  1.00 81.63           C  
ATOM    858  HG2 GLN A  57     -21.185 -11.341 -36.839  1.00 81.63           H  
ATOM    859  HG3 GLN A  57     -19.769 -10.849 -35.912  1.00 81.63           H  
ATOM    860  CD  GLN A  57     -21.417  -9.497 -35.788  1.00 81.63           C  
ATOM    861  NE2 GLN A  57     -21.035  -8.241 -35.706  1.00 81.63           N  
ATOM    862 HE21 GLN A  57     -21.625  -7.624 -35.165  1.00 81.63           H  
ATOM    863 HE22 GLN A  57     -20.201  -7.942 -36.191  1.00 81.63           H  
ATOM    864  OE1 GLN A  57     -22.442  -9.826 -35.212  1.00 81.63           O  
ATOM    865  N   ALA A  58     -18.045  -9.381 -40.299  1.00 81.86           N  
ATOM    866  H   ALA A  58     -17.375  -9.321 -39.546  1.00 81.86           H  
ATOM    867  CA  ALA A  58     -17.768  -8.652 -41.533  1.00 81.86           C  
ATOM    868  HA  ALA A  58     -18.676  -8.137 -41.847  1.00 81.86           H  
ATOM    869  C   ALA A  58     -17.359  -9.581 -42.690  1.00 81.86           C  
ATOM    870  CB  ALA A  58     -16.693  -7.600 -41.238  1.00 81.86           C  
ATOM    871  HB1 ALA A  58     -15.769  -8.088 -40.925  1.00 81.86           H  
ATOM    872  HB2 ALA A  58     -17.034  -6.935 -40.444  1.00 81.86           H  
ATOM    873  HB3 ALA A  58     -16.500  -7.017 -42.138  1.00 81.86           H  
ATOM    874  O   ALA A  58     -17.790  -9.370 -43.819  1.00 81.86           O  
ATOM    875  N   GLU A  59     -16.551 -10.609 -42.413  1.00 83.86           N  
ATOM    876  H   GLU A  59     -16.185 -10.690 -41.475  1.00 83.86           H  
ATOM    877  CA  GLU A  59     -16.119 -11.614 -43.401  1.00 83.86           C  
ATOM    878  HA  GLU A  59     -15.740 -11.125 -44.297  1.00 83.86           H  
ATOM    879  C   GLU A  59     -17.264 -12.534 -43.854  1.00 83.86           C  
ATOM    880  CB  GLU A  59     -14.994 -12.461 -42.776  1.00 83.86           C  
ATOM    881  HB2 GLU A  59     -15.165 -12.531 -41.702  1.00 83.86           H  
ATOM    882  HB3 GLU A  59     -15.043 -13.484 -43.148  1.00 83.86           H  
ATOM    883  O   GLU A  59     -17.345 -12.912 -45.024  1.00 83.86           O  
ATOM    884  CG  GLU A  59     -13.583 -11.887 -43.009  1.00 83.86           C  
ATOM    885  HG2 GLU A  59     -12.952 -12.223 -42.186  1.00 83.86           H  
ATOM    886  HG3 GLU A  59     -13.625 -10.799 -42.956  1.00 83.86           H  
ATOM    887  CD  GLU A  59     -12.911 -12.331 -44.324  1.00 83.86           C  
ATOM    888  OE1 GLU A  59     -11.911 -11.673 -44.702  1.00 83.86           O  
ATOM    889  OE2 GLU A  59     -13.355 -13.332 -44.928  1.00 83.86           O  
ATOM    890  N   LEU A  60     -18.159 -12.901 -42.935  1.00 80.14           N  
ATOM    891  H   LEU A  60     -18.019 -12.589 -41.985  1.00 80.14           H  
ATOM    892  CA  LEU A  60     -19.211 -13.889 -43.185  1.00 80.14           C  
ATOM    893  HA  LEU A  60     -18.961 -14.459 -44.080  1.00 80.14           H  
ATOM    894  C   LEU A  60     -20.585 -13.268 -43.478  1.00 80.14           C  
ATOM    895  CB  LEU A  60     -19.249 -14.867 -41.999  1.00 80.14           C  
ATOM    896  HB2 LEU A  60     -19.440 -14.281 -41.099  1.00 80.14           H  
ATOM    897  HB3 LEU A  60     -20.074 -15.565 -42.140  1.00 80.14           H  
ATOM    898  O   LEU A  60     -21.481 -13.992 -43.904  1.00 80.14           O  
ATOM    899  CG  LEU A  60     -17.954 -15.666 -41.765  1.00 80.14           C  
ATOM    900  HG  LEU A  60     -17.115 -14.985 -41.621  1.00 80.14           H  
ATOM    901  CD1 LEU A  60     -18.097 -16.508 -40.500  1.00 80.14           C  
ATOM    902 HD11 LEU A  60     -18.908 -17.227 -40.615  1.00 80.14           H  
ATOM    903 HD12 LEU A  60     -17.160 -17.034 -40.320  1.00 80.14           H  
ATOM    904 HD13 LEU A  60     -18.304 -15.857 -39.650  1.00 80.14           H  
ATOM    905  CD2 LEU A  60     -17.627 -16.605 -42.928  1.00 80.14           C  
ATOM    906 HD21 LEU A  60     -18.472 -17.262 -43.131  1.00 80.14           H  
ATOM    907 HD22 LEU A  60     -16.751 -17.205 -42.679  1.00 80.14           H  
ATOM    908 HD23 LEU A  60     -17.392 -16.017 -43.815  1.00 80.14           H  
ATOM    909  N   ASP A  61     -20.752 -11.959 -43.266  1.00 78.92           N  
ATOM    910  H   ASP A  61     -19.957 -11.436 -42.927  1.00 78.92           H  
ATOM    911  CA  ASP A  61     -22.027 -11.226 -43.363  1.00 78.92           C  
ATOM    912  HA  ASP A  61     -21.848 -10.261 -42.889  1.00 78.92           H  
ATOM    913  C   ASP A  61     -23.158 -11.878 -42.539  1.00 78.92           C  
ATOM    914  CB  ASP A  61     -22.380 -10.928 -44.831  1.00 78.92           C  
ATOM    915  HB2 ASP A  61     -22.741 -11.840 -45.307  1.00 78.92           H  
ATOM    916  HB3 ASP A  61     -21.474 -10.617 -45.352  1.00 78.92           H  
ATOM    917  O   ASP A  61     -24.317 -11.962 -42.947  1.00 78.92           O  
ATOM    918  CG  ASP A  61     -23.419  -9.807 -45.002  1.00 78.92           C  
ATOM    919  OD1 ASP A  61     -23.430  -8.863 -44.174  1.00 78.92           O  
ATOM    920  OD2 ASP A  61     -24.148  -9.841 -46.024  1.00 78.92           O  
ATOM    921  N   VAL A  62     -22.807 -12.372 -41.347  1.00 78.67           N  
ATOM    922  H   VAL A  62     -21.846 -12.238 -41.068  1.00 78.67           H  
ATOM    923  CA  VAL A  62     -23.739 -12.964 -40.374  1.00 78.67           C  
ATOM    924  HA  VAL A  62     -24.751 -12.870 -40.768  1.00 78.67           H  
ATOM    925  C   VAL A  62     -23.704 -12.188 -39.064  1.00 78.67           C  
ATOM    926  CB  VAL A  62     -23.498 -14.471 -40.136  1.00 78.67           C  
ATOM    927  HB  VAL A  62     -24.228 -14.813 -39.403  1.00 78.67           H  
ATOM    928  O   VAL A  62     -22.705 -11.562 -38.716  1.00 78.67           O  
ATOM    929  CG1 VAL A  62     -23.715 -15.295 -41.408  1.00 78.67           C  
ATOM    930 HG11 VAL A  62     -22.947 -15.059 -42.145  1.00 78.67           H  
ATOM    931 HG12 VAL A  62     -23.667 -16.358 -41.172  1.00 78.67           H  
ATOM    932 HG13 VAL A  62     -24.691 -15.068 -41.835  1.00 78.67           H  
ATOM    933  CG2 VAL A  62     -22.105 -14.767 -39.581  1.00 78.67           C  
ATOM    934 HG21 VAL A  62     -21.979 -14.277 -38.616  1.00 78.67           H  
ATOM    935 HG22 VAL A  62     -21.355 -14.384 -40.274  1.00 78.67           H  
ATOM    936 HG23 VAL A  62     -21.973 -15.841 -39.455  1.00 78.67           H  
ATOM    937  N   ARG A  63     -24.800 -12.237 -38.302  1.00 75.26           N  
ATOM    938  H   ARG A  63     -25.549 -12.842 -38.609  1.00 75.26           H  
ATOM    939  CA  ARG A  63     -24.819 -11.755 -36.915  1.00 75.26           C  
ATOM    940  HA  ARG A  63     -24.109 -10.935 -36.809  1.00 75.26           H  
ATOM    941  C   ARG A  63     -24.348 -12.860 -35.983  1.00 75.26           C  
ATOM    942  CB  ARG A  63     -26.216 -11.275 -36.513  1.00 75.26           C  
ATOM    943  HB2 ARG A  63     -26.361 -11.465 -35.450  1.00 75.26           H  
ATOM    944  HB3 ARG A  63     -26.978 -11.827 -37.064  1.00 75.26           H  
ATOM    945  O   ARG A  63     -24.893 -13.956 -36.028  1.00 75.26           O  
ATOM    946  CG  ARG A  63     -26.363  -9.773 -36.749  1.00 75.26           C  
ATOM    947  HG2 ARG A  63     -26.236  -9.548 -37.808  1.00 75.26           H  
ATOM    948  HG3 ARG A  63     -25.602  -9.245 -36.173  1.00 75.26           H  
ATOM    949  CD  ARG A  63     -27.751  -9.333 -36.284  1.00 75.26           C  
ATOM    950  HD2 ARG A  63     -27.915  -9.698 -35.270  1.00 75.26           H  
ATOM    951  HD3 ARG A  63     -28.492  -9.781 -36.946  1.00 75.26           H  
ATOM    952  NE  ARG A  63     -27.877  -7.867 -36.294  1.00 75.26           N  
ATOM    953  HE  ARG A  63     -27.021  -7.349 -36.433  1.00 75.26           H  
ATOM    954  NH1 ARG A  63     -30.141  -7.780 -35.951  1.00 75.26           N  
ATOM    955 HH11 ARG A  63     -30.988  -7.253 -35.792  1.00 75.26           H  
ATOM    956 HH12 ARG A  63     -30.151  -8.789 -35.958  1.00 75.26           H  
ATOM    957  NH2 ARG A  63     -28.966  -5.881 -36.086  1.00 75.26           N  
ATOM    958 HH21 ARG A  63     -29.814  -5.358 -35.921  1.00 75.26           H  
ATOM    959 HH22 ARG A  63     -28.084  -5.401 -36.199  1.00 75.26           H  
ATOM    960  CZ  ARG A  63     -28.991  -7.184 -36.112  1.00 75.26           C  
ATOM    961  N   LEU A  64     -23.395 -12.540 -35.115  1.00 74.49           N  
ATOM    962  H   LEU A  64     -23.067 -11.586 -35.095  1.00 74.49           H  
ATOM    963  CA  LEU A  64     -22.800 -13.474 -34.163  1.00 74.49           C  
ATOM    964  HA  LEU A  64     -23.258 -14.455 -34.286  1.00 74.49           H  
ATOM    965  C   LEU A  64     -23.083 -13.043 -32.724  1.00 74.49           C  
ATOM    966  CB  LEU A  64     -21.291 -13.611 -34.439  1.00 74.49           C  
ATOM    967  HB2 LEU A  64     -20.858 -14.269 -33.686  1.00 74.49           H  
ATOM    968  HB3 LEU A  64     -20.829 -12.629 -34.335  1.00 74.49           H  
ATOM    969  O   LEU A  64     -23.215 -11.853 -32.428  1.00 74.49           O  
ATOM    970  CG  LEU A  64     -20.962 -14.174 -35.834  1.00 74.49           C  
ATOM    971  HG  LEU A  64     -21.431 -13.543 -36.589  1.00 74.49           H  
ATOM    972  CD1 LEU A  64     -19.457 -14.161 -36.100  1.00 74.49           C  
ATOM    973 HD11 LEU A  64     -19.279 -14.407 -37.146  1.00 74.49           H  
ATOM    974 HD12 LEU A  64     -18.960 -14.906 -35.479  1.00 74.49           H  
ATOM    975 HD13 LEU A  64     -19.044 -13.173 -35.897  1.00 74.49           H  
ATOM    976  CD2 LEU A  64     -21.474 -15.602 -36.013  1.00 74.49           C  
ATOM    977 HD21 LEU A  64     -21.065 -16.259 -35.246  1.00 74.49           H  
ATOM    978 HD22 LEU A  64     -22.563 -15.634 -35.968  1.00 74.49           H  
ATOM    979 HD23 LEU A  64     -21.185 -15.971 -36.997  1.00 74.49           H  
ATOM    980  N   SER A  65     -23.161 -14.030 -31.830  1.00 66.00           N  
ATOM    981  H   SER A  65     -23.037 -14.979 -32.154  1.00 66.00           H  
ATOM    982  CA  SER A  65     -23.338 -13.811 -30.391  1.00 66.00           C  
ATOM    983  HA  SER A  65     -24.302 -13.330 -30.226  1.00 66.00           H  
ATOM    984  C   SER A  65     -22.242 -12.906 -29.819  1.00 66.00           C  
ATOM    985  CB  SER A  65     -23.337 -15.153 -29.646  1.00 66.00           C  
ATOM    986  HB2 SER A  65     -22.402 -15.678 -29.841  1.00 66.00           H  
ATOM    987  HB3 SER A  65     -24.170 -15.768 -29.989  1.00 66.00           H  
ATOM    988  O   SER A  65     -21.084 -12.945 -30.240  1.00 66.00           O  
ATOM    989  OG  SER A  65     -23.455 -14.922 -28.258  1.00 66.00           O  
ATOM    990  HG  SER A  65     -23.236 -15.727 -27.782  1.00 66.00           H  
ATOM    991  N   THR A  66     -22.578 -12.102 -28.812  1.00 57.28           N  
ATOM    992  H   THR A  66     -23.511 -12.161 -28.429  1.00 57.28           H  
ATOM    993  CA  THR A  66     -21.594 -11.297 -28.080  1.00 57.28           C  
ATOM    994  HA  THR A  66     -21.010 -10.733 -28.807  1.00 57.28           H  
ATOM    995  C   THR A  66     -20.604 -12.150 -27.288  1.00 57.28           C  
ATOM    996  CB  THR A  66     -22.279 -10.298 -27.138  1.00 57.28           C  
ATOM    997  HB  THR A  66     -21.561  -9.915 -26.412  1.00 57.28           H  
ATOM    998  O   THR A  66     -19.472 -11.714 -27.108  1.00 57.28           O  
ATOM    999  CG2 THR A  66     -22.866  -9.120 -27.915  1.00 57.28           C  
ATOM   1000 HG21 THR A  66     -23.590  -9.478 -28.647  1.00 57.28           H  
ATOM   1001 HG22 THR A  66     -23.370  -8.449 -27.219  1.00 57.28           H  
ATOM   1002 HG23 THR A  66     -22.077  -8.568 -28.425  1.00 57.28           H  
ATOM   1003  OG1 THR A  66     -23.360 -10.904 -26.468  1.00 57.28           O  
ATOM   1004  HG1 THR A  66     -23.079 -11.166 -25.588  1.00 57.28           H  
ATOM   1005  N   THR A  67     -20.999 -13.353 -26.869  1.00 60.19           N  
ATOM   1006  H   THR A  67     -21.949 -13.645 -27.050  1.00 60.19           H  
ATOM   1007  CA  THR A  67     -20.184 -14.318 -26.110  1.00 60.19           C  
ATOM   1008  HA  THR A  67     -19.364 -13.784 -25.631  1.00 60.19           H  
ATOM   1009  C   THR A  67     -19.533 -15.383 -26.992  1.00 60.19           C  
ATOM   1010  CB  THR A  67     -21.019 -14.976 -24.996  1.00 60.19           C  
ATOM   1011  HB  THR A  67     -20.476 -15.805 -24.541  1.00 60.19           H  
ATOM   1012  O   THR A  67     -18.975 -16.338 -26.466  1.00 60.19           O  
ATOM   1013  CG2 THR A  67     -21.351 -13.955 -23.906  1.00 60.19           C  
ATOM   1014 HG21 THR A  67     -21.909 -14.454 -23.114  1.00 60.19           H  
ATOM   1015 HG22 THR A  67     -21.959 -13.146 -24.312  1.00 60.19           H  
ATOM   1016 HG23 THR A  67     -20.431 -13.551 -23.484  1.00 60.19           H  
ATOM   1017  OG1 THR A  67     -22.241 -15.432 -25.523  1.00 60.19           O  
ATOM   1018  HG1 THR A  67     -22.106 -16.333 -25.825  1.00 60.19           H  
ATOM   1019  N   LEU A  68     -19.532 -15.199 -28.320  1.00 73.06           N  
ATOM   1020  H   LEU A  68     -20.010 -14.382 -28.670  1.00 73.06           H  
ATOM   1021  CA  LEU A  68     -19.057 -16.171 -29.316  1.00 73.06           C  
ATOM   1022  HA  LEU A  68     -19.818 -16.942 -29.435  1.00 73.06           H  
ATOM   1023  C   LEU A  68     -17.741 -16.874 -28.937  1.00 73.06           C  
ATOM   1024  CB  LEU A  68     -18.880 -15.409 -30.643  1.00 73.06           C  
ATOM   1025  HB2 LEU A  68     -18.137 -14.626 -30.488  1.00 73.06           H  
ATOM   1026  HB3 LEU A  68     -19.822 -14.928 -30.904  1.00 73.06           H  
ATOM   1027  O   LEU A  68     -17.649 -18.094 -29.027  1.00 73.06           O  
ATOM   1028  CG  LEU A  68     -18.451 -16.272 -31.840  1.00 73.06           C  
ATOM   1029  HG  LEU A  68     -17.652 -16.956 -31.554  1.00 73.06           H  
ATOM   1030  CD1 LEU A  68     -19.639 -17.070 -32.382  1.00 73.06           C  
ATOM   1031 HD11 LEU A  68     -20.008 -17.759 -31.622  1.00 73.06           H  
ATOM   1032 HD12 LEU A  68     -20.451 -16.403 -32.673  1.00 73.06           H  
ATOM   1033 HD13 LEU A  68     -19.338 -17.652 -33.253  1.00 73.06           H  
ATOM   1034  CD2 LEU A  68     -17.908 -15.346 -32.930  1.00 73.06           C  
ATOM   1035 HD21 LEU A  68     -16.988 -14.877 -32.580  1.00 73.06           H  
ATOM   1036 HD22 LEU A  68     -18.640 -14.573 -33.163  1.00 73.06           H  
ATOM   1037 HD23 LEU A  68     -17.681 -15.917 -33.830  1.00 73.06           H  
ATOM   1038  N   ALA A  69     -16.729 -16.110 -28.514  1.00 73.97           N  
ATOM   1039  H   ALA A  69     -16.876 -15.114 -28.435  1.00 73.97           H  
ATOM   1040  CA  ALA A  69     -15.408 -16.647 -28.181  1.00 73.97           C  
ATOM   1041  HA  ALA A  69     -15.107 -17.343 -28.965  1.00 73.97           H  
ATOM   1042  C   ALA A  69     -15.377 -17.432 -26.855  1.00 73.97           C  
ATOM   1043  CB  ALA A  69     -14.411 -15.485 -28.163  1.00 73.97           C  
ATOM   1044  HB1 ALA A  69     -14.639 -14.809 -27.340  1.00 73.97           H  
ATOM   1045  HB2 ALA A  69     -13.407 -15.886 -28.024  1.00 73.97           H  
ATOM   1046  HB3 ALA A  69     -14.443 -14.943 -29.108  1.00 73.97           H  
ATOM   1047  O   ALA A  69     -14.506 -18.274 -26.668  1.00 73.97           O  
ATOM   1048  N   PHE A  70     -16.325 -17.184 -25.950  1.00 67.52           N  
ATOM   1049  H   PHE A  70     -17.066 -16.542 -26.193  1.00 67.52           H  
ATOM   1050  CA  PHE A  70     -16.491 -17.949 -24.712  1.00 67.52           C  
ATOM   1051  HA  PHE A  70     -15.516 -18.297 -24.370  1.00 67.52           H  
ATOM   1052  C   PHE A  70     -17.358 -19.195 -24.939  1.00 67.52           C  
ATOM   1053  CB  PHE A  70     -17.081 -17.039 -23.624  1.00 67.52           C  
ATOM   1054  HB2 PHE A  70     -17.200 -17.625 -22.713  1.00 67.52           H  
ATOM   1055  HB3 PHE A  70     -18.076 -16.713 -23.929  1.00 67.52           H  
ATOM   1056  O   PHE A  70     -17.062 -20.255 -24.391  1.00 67.52           O  
ATOM   1057  CG  PHE A  70     -16.228 -15.825 -23.299  1.00 67.52           C  
ATOM   1058  CD1 PHE A  70     -15.032 -15.983 -22.573  1.00 67.52           C  
ATOM   1059  HD1 PHE A  70     -14.722 -16.965 -22.247  1.00 67.52           H  
ATOM   1060  CD2 PHE A  70     -16.615 -14.541 -23.729  1.00 67.52           C  
ATOM   1061  HD2 PHE A  70     -17.532 -14.415 -24.287  1.00 67.52           H  
ATOM   1062  CE1 PHE A  70     -14.228 -14.866 -22.281  1.00 67.52           C  
ATOM   1063  HE1 PHE A  70     -13.304 -14.991 -21.737  1.00 67.52           H  
ATOM   1064  CE2 PHE A  70     -15.812 -13.423 -23.436  1.00 67.52           C  
ATOM   1065  HE2 PHE A  70     -16.107 -12.438 -23.767  1.00 67.52           H  
ATOM   1066  CZ  PHE A  70     -14.618 -13.586 -22.711  1.00 67.52           C  
ATOM   1067  HZ  PHE A  70     -13.994 -12.733 -22.489  1.00 67.52           H  
ATOM   1068  N   ASP A  71     -18.378 -19.086 -25.796  1.00 72.10           N  
ATOM   1069  H   ASP A  71     -18.604 -18.166 -26.147  1.00 72.10           H  
ATOM   1070  CA  ASP A  71     -19.261 -20.193 -26.181  1.00 72.10           C  
ATOM   1071  HA  ASP A  71     -19.631 -20.681 -25.280  1.00 72.10           H  
ATOM   1072  C   ASP A  71     -18.506 -21.251 -27.017  1.00 72.10           C  
ATOM   1073  CB  ASP A  71     -20.469 -19.634 -26.964  1.00 72.10           C  
ATOM   1074  HB2 ASP A  71     -21.103 -20.468 -27.264  1.00 72.10           H  
ATOM   1075  HB3 ASP A  71     -20.105 -19.151 -27.870  1.00 72.10           H  
ATOM   1076  O   ASP A  71     -18.717 -22.458 -26.864  1.00 72.10           O  
ATOM   1077  CG  ASP A  71     -21.334 -18.631 -26.181  1.00 72.10           C  
ATOM   1078  OD1 ASP A  71     -21.461 -18.776 -24.947  1.00 72.10           O  
ATOM   1079  OD2 ASP A  71     -21.875 -17.687 -26.813  1.00 72.10           O  
ATOM   1080  N   HIS A  72     -17.572 -20.806 -27.869  1.00 83.76           N  
ATOM   1081  H   HIS A  72     -17.486 -19.805 -27.974  1.00 83.76           H  
ATOM   1082  CA  HIS A  72     -16.759 -21.647 -28.753  1.00 83.76           C  
ATOM   1083  HA  HIS A  72     -16.943 -22.695 -28.517  1.00 83.76           H  
ATOM   1084  C   HIS A  72     -15.254 -21.374 -28.559  1.00 83.76           C  
ATOM   1085  CB  HIS A  72     -17.205 -21.436 -30.206  1.00 83.76           C  
ATOM   1086  HB2 HIS A  72     -16.657 -22.131 -30.843  1.00 83.76           H  
ATOM   1087  HB3 HIS A  72     -16.961 -20.420 -30.515  1.00 83.76           H  
ATOM   1088  O   HIS A  72     -14.638 -20.720 -29.398  1.00 83.76           O  
ATOM   1089  CG  HIS A  72     -18.678 -21.654 -30.402  1.00 83.76           C  
ATOM   1090  CD2 HIS A  72     -19.627 -20.673 -30.474  1.00 83.76           C  
ATOM   1091  HD2 HIS A  72     -19.441 -19.610 -30.439  1.00 83.76           H  
ATOM   1092  ND1 HIS A  72     -19.338 -22.860 -30.373  1.00 83.76           N  
ATOM   1093  HD1 HIS A  72     -18.913 -23.772 -30.287  1.00 83.76           H  
ATOM   1094  CE1 HIS A  72     -20.656 -22.608 -30.417  1.00 83.76           C  
ATOM   1095  HE1 HIS A  72     -21.436 -23.354 -30.393  1.00 83.76           H  
ATOM   1096  NE2 HIS A  72     -20.879 -21.291 -30.483  1.00 83.76           N  
ATOM   1097  N   PRO A  73     -14.635 -21.886 -27.478  1.00 81.41           N  
ATOM   1098  CA  PRO A  73     -13.340 -21.418 -26.970  1.00 81.41           C  
ATOM   1099  HA  PRO A  73     -13.314 -20.329 -27.009  1.00 81.41           H  
ATOM   1100  C   PRO A  73     -12.102 -21.899 -27.741  1.00 81.41           C  
ATOM   1101  CB  PRO A  73     -13.319 -21.850 -25.496  1.00 81.41           C  
ATOM   1102  HB2 PRO A  73     -12.316 -22.021 -25.107  1.00 81.41           H  
ATOM   1103  HB3 PRO A  73     -13.827 -21.096 -24.895  1.00 81.41           H  
ATOM   1104  O   PRO A  73     -10.997 -21.740 -27.242  1.00 81.41           O  
ATOM   1105  CG  PRO A  73     -14.148 -23.130 -25.510  1.00 81.41           C  
ATOM   1106  HG2 PRO A  73     -14.556 -23.360 -24.526  1.00 81.41           H  
ATOM   1107  HG3 PRO A  73     -13.546 -23.957 -25.886  1.00 81.41           H  
ATOM   1108  CD  PRO A  73     -15.245 -22.786 -26.511  1.00 81.41           C  
ATOM   1109  HD2 PRO A  73     -15.625 -23.689 -26.989  1.00 81.41           H  
ATOM   1110  HD3 PRO A  73     -16.052 -22.267 -25.992  1.00 81.41           H  
ATOM   1111  N   THR A  74     -12.249 -22.501 -28.920  1.00 88.30           N  
ATOM   1112  H   THR A  74     -13.158 -22.454 -29.357  1.00 88.30           H  
ATOM   1113  CA  THR A  74     -11.127 -22.910 -29.785  1.00 88.30           C  
ATOM   1114  HA  THR A  74     -10.245 -22.324 -29.526  1.00 88.30           H  
ATOM   1115  C   THR A  74     -11.471 -22.610 -31.239  1.00 88.30           C  
ATOM   1116  CB  THR A  74     -10.751 -24.400 -29.648  1.00 88.30           C  
ATOM   1117  HB  THR A  74      -9.818 -24.556 -30.190  1.00 88.30           H  
ATOM   1118  O   THR A  74     -12.652 -22.532 -31.599  1.00 88.30           O  
ATOM   1119  CG2 THR A  74     -10.537 -24.864 -28.211  1.00 88.30           C  
ATOM   1120 HG21 THR A  74     -11.457 -24.773 -27.633  1.00 88.30           H  
ATOM   1121 HG22 THR A  74      -9.756 -24.257 -27.754  1.00 88.30           H  
ATOM   1122 HG23 THR A  74     -10.205 -25.902 -28.204  1.00 88.30           H  
ATOM   1123  OG1 THR A  74     -11.724 -25.263 -30.207  1.00 88.30           O  
ATOM   1124  HG1 THR A  74     -11.286 -26.117 -30.226  1.00 88.30           H  
ATOM   1125  N   VAL A  75     -10.460 -22.498 -32.109  1.00 89.19           N  
ATOM   1126  H   VAL A  75      -9.516 -22.616 -31.770  1.00 89.19           H  
ATOM   1127  CA  VAL A  75     -10.673 -22.283 -33.553  1.00 89.19           C  
ATOM   1128  HA  VAL A  75     -11.168 -21.324 -33.705  1.00 89.19           H  
ATOM   1129  C   VAL A  75     -11.584 -23.369 -34.127  1.00 89.19           C  
ATOM   1130  CB  VAL A  75      -9.334 -22.273 -34.316  1.00 89.19           C  
ATOM   1131  HB  VAL A  75      -8.811 -23.206 -34.109  1.00 89.19           H  
ATOM   1132  O   VAL A  75     -12.550 -23.064 -34.821  1.00 89.19           O  
ATOM   1133  CG1 VAL A  75      -9.512 -22.178 -35.836  1.00 89.19           C  
ATOM   1134 HG11 VAL A  75      -8.533 -22.203 -36.315  1.00 89.19           H  
ATOM   1135 HG12 VAL A  75     -10.077 -23.028 -36.218  1.00 89.19           H  
ATOM   1136 HG13 VAL A  75     -10.022 -21.253 -36.107  1.00 89.19           H  
ATOM   1137  CG2 VAL A  75      -8.443 -21.109 -33.872  1.00 89.19           C  
ATOM   1138 HG21 VAL A  75      -8.137 -21.247 -32.835  1.00 89.19           H  
ATOM   1139 HG22 VAL A  75      -8.971 -20.163 -33.987  1.00 89.19           H  
ATOM   1140 HG23 VAL A  75      -7.538 -21.084 -34.478  1.00 89.19           H  
ATOM   1141  N   GLN A  76     -11.323 -24.636 -33.796  1.00 85.30           N  
ATOM   1142  H   GLN A  76     -10.526 -24.816 -33.202  1.00 85.30           H  
ATOM   1143  CA  GLN A  76     -12.084 -25.778 -34.315  1.00 85.30           C  
ATOM   1144  HA  GLN A  76     -12.055 -25.768 -35.405  1.00 85.30           H  
ATOM   1145  C   GLN A  76     -13.560 -25.737 -33.899  1.00 85.30           C  
ATOM   1146  CB  GLN A  76     -11.433 -27.070 -33.815  1.00 85.30           C  
ATOM   1147  HB2 GLN A  76     -12.085 -27.917 -34.027  1.00 85.30           H  
ATOM   1148  HB3 GLN A  76     -11.324 -26.984 -32.734  1.00 85.30           H  
ATOM   1149  O   GLN A  76     -14.439 -25.937 -34.739  1.00 85.30           O  
ATOM   1150  CG  GLN A  76     -10.063 -27.323 -34.475  1.00 85.30           C  
ATOM   1151  HG2 GLN A  76     -10.207 -27.818 -35.435  1.00 85.30           H  
ATOM   1152  HG3 GLN A  76      -9.561 -26.374 -34.663  1.00 85.30           H  
ATOM   1153  CD  GLN A  76      -9.119 -28.150 -33.607  1.00 85.30           C  
ATOM   1154  NE2 GLN A  76      -7.957 -28.511 -34.105  1.00 85.30           N  
ATOM   1155 HE21 GLN A  76      -7.659 -28.211 -35.022  1.00 85.30           H  
ATOM   1156 HE22 GLN A  76      -7.336 -28.971 -33.455  1.00 85.30           H  
ATOM   1157  OE1 GLN A  76      -9.399 -28.468 -32.465  1.00 85.30           O  
ATOM   1158  N   ARG A  77     -13.853 -25.431 -32.626  1.00 88.12           N  
ATOM   1159  H   ARG A  77     -13.096 -25.210 -31.995  1.00 88.12           H  
ATOM   1160  CA  ARG A  77     -15.244 -25.323 -32.154  1.00 88.12           C  
ATOM   1161  HA  ARG A  77     -15.792 -26.219 -32.445  1.00 88.12           H  
ATOM   1162  C   ARG A  77     -15.982 -24.169 -32.818  1.00 88.12           C  
ATOM   1163  CB  ARG A  77     -15.293 -25.162 -30.631  1.00 88.12           C  
ATOM   1164  HB2 ARG A  77     -14.576 -24.406 -30.310  1.00 88.12           H  
ATOM   1165  HB3 ARG A  77     -16.291 -24.824 -30.352  1.00 88.12           H  
ATOM   1166  O   ARG A  77     -17.159 -24.313 -33.145  1.00 88.12           O  
ATOM   1167  CG  ARG A  77     -15.017 -26.487 -29.916  1.00 88.12           C  
ATOM   1168  HG2 ARG A  77     -13.977 -26.780 -30.064  1.00 88.12           H  
ATOM   1169  HG3 ARG A  77     -15.667 -27.262 -30.321  1.00 88.12           H  
ATOM   1170  CD  ARG A  77     -15.306 -26.326 -28.423  1.00 88.12           C  
ATOM   1171  HD2 ARG A  77     -14.652 -25.547 -28.030  1.00 88.12           H  
ATOM   1172  HD3 ARG A  77     -16.343 -26.015 -28.296  1.00 88.12           H  
ATOM   1173  NE  ARG A  77     -15.065 -27.579 -27.688  1.00 88.12           N  
ATOM   1174  HE  ARG A  77     -14.609 -28.324 -28.195  1.00 88.12           H  
ATOM   1175  NH1 ARG A  77     -15.818 -26.858 -25.640  1.00 88.12           N  
ATOM   1176 HH11 ARG A  77     -15.935 -27.008 -24.648  1.00 88.12           H  
ATOM   1177 HH12 ARG A  77     -16.089 -25.976 -26.051  1.00 88.12           H  
ATOM   1178  NH2 ARG A  77     -14.915 -28.892 -25.837  1.00 88.12           N  
ATOM   1179 HH21 ARG A  77     -15.004 -29.009 -24.837  1.00 88.12           H  
ATOM   1180 HH22 ARG A  77     -14.426 -29.596 -26.371  1.00 88.12           H  
ATOM   1181  CZ  ARG A  77     -15.270 -27.770 -26.397  1.00 88.12           C  
ATOM   1182  N   LEU A  78     -15.297 -23.048 -33.023  1.00 89.79           N  
ATOM   1183  H   LEU A  78     -14.344 -22.990 -32.694  1.00 89.79           H  
ATOM   1184  CA  LEU A  78     -15.882 -21.882 -33.667  1.00 89.79           C  
ATOM   1185  HA  LEU A  78     -16.833 -21.673 -33.176  1.00 89.79           H  
ATOM   1186  C   LEU A  78     -16.194 -22.149 -35.149  1.00 89.79           C  
ATOM   1187  CB  LEU A  78     -14.932 -20.699 -33.427  1.00 89.79           C  
ATOM   1188  HB2 LEU A  78     -14.794 -20.591 -32.351  1.00 89.79           H  
ATOM   1189  HB3 LEU A  78     -13.959 -20.925 -33.865  1.00 89.79           H  
ATOM   1190  O   LEU A  78     -17.262 -21.782 -35.630  1.00 89.79           O  
ATOM   1191  CG  LEU A  78     -15.423 -19.359 -33.992  1.00 89.79           C  
ATOM   1192  HG  LEU A  78     -15.388 -19.390 -35.081  1.00 89.79           H  
ATOM   1193  CD1 LEU A  78     -16.843 -19.016 -33.548  1.00 89.79           C  
ATOM   1194 HD11 LEU A  78     -17.104 -18.035 -33.946  1.00 89.79           H  
ATOM   1195 HD12 LEU A  78     -16.906 -19.009 -32.460  1.00 89.79           H  
ATOM   1196 HD13 LEU A  78     -17.558 -19.732 -33.952  1.00 89.79           H  
ATOM   1197  CD2 LEU A  78     -14.501 -18.245 -33.496  1.00 89.79           C  
ATOM   1198 HD21 LEU A  78     -13.474 -18.443 -33.804  1.00 89.79           H  
ATOM   1199 HD22 LEU A  78     -14.534 -18.193 -32.408  1.00 89.79           H  
ATOM   1200 HD23 LEU A  78     -14.824 -17.286 -33.902  1.00 89.79           H  
ATOM   1201  N   VAL A  79     -15.315 -22.862 -35.856  1.00 88.02           N  
ATOM   1202  H   VAL A  79     -14.444 -23.114 -35.411  1.00 88.02           H  
ATOM   1203  CA  VAL A  79     -15.534 -23.285 -37.250  1.00 88.02           C  
ATOM   1204  HA  VAL A  79     -15.730 -22.402 -37.858  1.00 88.02           H  
ATOM   1205  C   VAL A  79     -16.756 -24.196 -37.391  1.00 88.02           C  
ATOM   1206  CB  VAL A  79     -14.270 -23.975 -37.790  1.00 88.02           C  
ATOM   1207  HB  VAL A  79     -13.919 -24.699 -37.055  1.00 88.02           H  
ATOM   1208  O   VAL A  79     -17.593 -23.942 -38.257  1.00 88.02           O  
ATOM   1209  CG1 VAL A  79     -14.486 -24.721 -39.114  1.00 88.02           C  
ATOM   1210 HG11 VAL A  79     -14.996 -24.079 -39.832  1.00 88.02           H  
ATOM   1211 HG12 VAL A  79     -13.527 -25.036 -39.526  1.00 88.02           H  
ATOM   1212 HG13 VAL A  79     -15.090 -25.611 -38.943  1.00 88.02           H  
ATOM   1213  CG2 VAL A  79     -13.167 -22.937 -38.000  1.00 88.02           C  
ATOM   1214 HG21 VAL A  79     -13.391 -22.324 -38.873  1.00 88.02           H  
ATOM   1215 HG22 VAL A  79     -12.216 -23.457 -38.125  1.00 88.02           H  
ATOM   1216 HG23 VAL A  79     -13.076 -22.282 -37.134  1.00 88.02           H  
ATOM   1217  N   GLU A  80     -16.890 -25.231 -36.553  1.00 84.59           N  
ATOM   1218  H   GLU A  80     -16.162 -25.407 -35.875  1.00 84.59           H  
ATOM   1219  CA  GLU A  80     -18.047 -26.145 -36.604  1.00 84.59           C  
ATOM   1220  HA  GLU A  80     -18.124 -26.581 -37.600  1.00 84.59           H  
ATOM   1221  C   GLU A  80     -19.367 -25.416 -36.348  1.00 84.59           C  
ATOM   1222  CB  GLU A  80     -17.906 -27.272 -35.567  1.00 84.59           C  
ATOM   1223  HB2 GLU A  80     -17.657 -26.839 -34.599  1.00 84.59           H  
ATOM   1224  HB3 GLU A  80     -18.865 -27.779 -35.463  1.00 84.59           H  
ATOM   1225  O   GLU A  80     -20.363 -25.677 -37.024  1.00 84.59           O  
ATOM   1226  CG  GLU A  80     -16.852 -28.325 -35.926  1.00 84.59           C  
ATOM   1227  HG2 GLU A  80     -16.826 -29.068 -35.129  1.00 84.59           H  
ATOM   1228  HG3 GLU A  80     -15.874 -27.844 -35.959  1.00 84.59           H  
ATOM   1229  CD  GLU A  80     -17.111 -29.038 -37.262  1.00 84.59           C  
ATOM   1230  OE1 GLU A  80     -16.131 -29.420 -37.931  1.00 84.59           O  
ATOM   1231  OE2 GLU A  80     -18.267 -29.236 -37.698  1.00 84.59           O  
ATOM   1232  N   HIS A  81     -19.371 -24.471 -35.407  1.00 86.45           N  
ATOM   1233  H   HIS A  81     -18.526 -24.299 -34.881  1.00 86.45           H  
ATOM   1234  CA  HIS A  81     -20.548 -23.659 -35.124  1.00 86.45           C  
ATOM   1235  HA  HIS A  81     -21.382 -24.319 -34.883  1.00 86.45           H  
ATOM   1236  C   HIS A  81     -20.971 -22.824 -36.339  1.00 86.45           C  
ATOM   1237  CB  HIS A  81     -20.253 -22.780 -33.908  1.00 86.45           C  
ATOM   1238  HB2 HIS A  81     -20.111 -23.422 -33.038  1.00 86.45           H  
ATOM   1239  HB3 HIS A  81     -19.331 -22.222 -34.070  1.00 86.45           H  
ATOM   1240  O   HIS A  81     -22.118 -22.897 -36.782  1.00 86.45           O  
ATOM   1241  CG  HIS A  81     -21.360 -21.803 -33.623  1.00 86.45           C  
ATOM   1242  CD2 HIS A  81     -21.240 -20.442 -33.561  1.00 86.45           C  
ATOM   1243  HD2 HIS A  81     -20.324 -19.882 -33.678  1.00 86.45           H  
ATOM   1244  ND1 HIS A  81     -22.691 -22.101 -33.443  1.00 86.45           N  
ATOM   1245  HD1 HIS A  81     -23.130 -23.001 -33.575  1.00 86.45           H  
ATOM   1246  CE1 HIS A  81     -23.352 -20.942 -33.284  1.00 86.45           C  
ATOM   1247  HE1 HIS A  81     -24.425 -20.840 -33.212  1.00 86.45           H  
ATOM   1248  NE2 HIS A  81     -22.505 -19.904 -33.326  1.00 86.45           N  
ATOM   1249  N   LEU A  82     -20.027 -22.095 -36.934  1.00 86.15           N  
ATOM   1250  H   LEU A  82     -19.097 -22.098 -36.538  1.00 86.15           H  
ATOM   1251  CA  LEU A  82     -20.293 -21.240 -38.089  1.00 86.15           C  
ATOM   1252  HA  LEU A  82     -21.118 -20.569 -37.851  1.00 86.15           H  
ATOM   1253  C   LEU A  82     -20.717 -22.040 -39.332  1.00 86.15           C  
ATOM   1254  CB  LEU A  82     -19.028 -20.423 -38.367  1.00 86.15           C  
ATOM   1255  HB2 LEU A  82     -18.198 -21.127 -38.440  1.00 86.15           H  
ATOM   1256  HB3 LEU A  82     -19.146 -19.912 -39.322  1.00 86.15           H  
ATOM   1257  O   LEU A  82     -21.476 -21.537 -40.161  1.00 86.15           O  
ATOM   1258  CG  LEU A  82     -18.686 -19.379 -37.291  1.00 86.15           C  
ATOM   1259  HG  LEU A  82     -18.710 -19.832 -36.300  1.00 86.15           H  
ATOM   1260  CD1 LEU A  82     -17.280 -18.835 -37.538  1.00 86.15           C  
ATOM   1261 HD11 LEU A  82     -17.215 -18.380 -38.526  1.00 86.15           H  
ATOM   1262 HD12 LEU A  82     -16.568 -19.656 -37.468  1.00 86.15           H  
ATOM   1263 HD13 LEU A  82     -17.036 -18.098 -36.772  1.00 86.15           H  
ATOM   1264  CD2 LEU A  82     -19.664 -18.211 -37.295  1.00 86.15           C  
ATOM   1265 HD21 LEU A  82     -19.711 -17.755 -38.284  1.00 86.15           H  
ATOM   1266 HD22 LEU A  82     -20.657 -18.556 -37.007  1.00 86.15           H  
ATOM   1267 HD23 LEU A  82     -19.335 -17.470 -36.566  1.00 86.15           H  
ATOM   1268  N   LEU A  83     -20.283 -23.298 -39.462  1.00 78.81           N  
ATOM   1269  H   LEU A  83     -19.632 -23.648 -38.773  1.00 78.81           H  
ATOM   1270  CA  LEU A  83     -20.694 -24.183 -40.554  1.00 78.81           C  
ATOM   1271  HA  LEU A  83     -20.434 -23.698 -41.495  1.00 78.81           H  
ATOM   1272  C   LEU A  83     -22.209 -24.447 -40.554  1.00 78.81           C  
ATOM   1273  CB  LEU A  83     -19.938 -25.517 -40.429  1.00 78.81           C  
ATOM   1274  HB2 LEU A  83     -18.979 -25.363 -39.935  1.00 78.81           H  
ATOM   1275  HB3 LEU A  83     -20.512 -26.188 -39.790  1.00 78.81           H  
ATOM   1276  O   LEU A  83     -22.822 -24.533 -41.620  1.00 78.81           O  
ATOM   1277  CG  LEU A  83     -19.696 -26.172 -41.798  1.00 78.81           C  
ATOM   1278  HG  LEU A  83     -20.423 -25.816 -42.529  1.00 78.81           H  
ATOM   1279  CD1 LEU A  83     -18.292 -25.848 -42.293  1.00 78.81           C  
ATOM   1280 HD11 LEU A  83     -18.168 -24.767 -42.366  1.00 78.81           H  
ATOM   1281 HD12 LEU A  83     -18.152 -26.288 -43.281  1.00 78.81           H  
ATOM   1282 HD13 LEU A  83     -17.557 -26.246 -41.594  1.00 78.81           H  
ATOM   1283  CD2 LEU A  83     -19.808 -27.691 -41.717  1.00 78.81           C  
ATOM   1284 HD21 LEU A  83     -19.179 -28.062 -40.908  1.00 78.81           H  
ATOM   1285 HD22 LEU A  83     -20.844 -27.965 -41.516  1.00 78.81           H  
ATOM   1286 HD23 LEU A  83     -19.482 -28.135 -42.657  1.00 78.81           H  
ATOM   1287  N   VAL A  84     -22.813 -24.574 -39.367  1.00 71.76           N  
ATOM   1288  H   VAL A  84     -22.251 -24.452 -38.536  1.00 71.76           H  
ATOM   1289  CA  VAL A  84     -24.258 -24.797 -39.204  1.00 71.76           C  
ATOM   1290  HA  VAL A  84     -24.567 -25.598 -39.876  1.00 71.76           H  
ATOM   1291  C   VAL A  84     -25.040 -23.548 -39.602  1.00 71.76           C  
ATOM   1292  CB  VAL A  84     -24.599 -25.221 -37.759  1.00 71.76           C  
ATOM   1293  HB  VAL A  84     -24.252 -24.459 -37.061  1.00 71.76           H  
ATOM   1294  O   VAL A  84     -26.004 -23.644 -40.367  1.00 71.76           O  
ATOM   1295  CG1 VAL A  84     -26.110 -25.402 -37.561  1.00 71.76           C  
ATOM   1296 HG11 VAL A  84     -26.514 -26.057 -38.333  1.00 71.76           H  
ATOM   1297 HG12 VAL A  84     -26.309 -25.827 -36.577  1.00 71.76           H  
ATOM   1298 HG13 VAL A  84     -26.606 -24.432 -37.612  1.00 71.76           H  
ATOM   1299  CG2 VAL A  84     -23.923 -26.553 -37.406  1.00 71.76           C  
ATOM   1300 HG21 VAL A  84     -24.174 -26.833 -36.383  1.00 71.76           H  
ATOM   1301 HG22 VAL A  84     -24.245 -27.336 -38.092  1.00 71.76           H  
ATOM   1302 HG23 VAL A  84     -22.840 -26.447 -37.464  1.00 71.76           H  
ATOM   1303  N   ASP A  85     -24.594 -22.382 -39.141  1.00 66.31           N  
ATOM   1304  H   ASP A  85     -23.819 -22.378 -38.494  1.00 66.31           H  
ATOM   1305  CA  ASP A  85     -25.290 -21.118 -39.383  1.00 66.31           C  
ATOM   1306  HA  ASP A  85     -26.347 -21.249 -39.151  1.00 66.31           H  
ATOM   1307  C   ASP A  85     -25.230 -20.705 -40.857  1.00 66.31           C  
ATOM   1308  CB  ASP A  85     -24.727 -20.031 -38.456  1.00 66.31           C  
ATOM   1309  HB2 ASP A  85     -25.021 -19.057 -38.847  1.00 66.31           H  
ATOM   1310  HB3 ASP A  85     -23.638 -20.076 -38.455  1.00 66.31           H  
ATOM   1311  O   ASP A  85     -26.262 -20.397 -41.457  1.00 66.31           O  
ATOM   1312  CG  ASP A  85     -25.258 -20.132 -37.018  1.00 66.31           C  
ATOM   1313  OD1 ASP A  85     -26.255 -20.860 -36.794  1.00 66.31           O  
ATOM   1314  OD2 ASP A  85     -24.691 -19.431 -36.158  1.00 66.31           O  
ATOM   1315  N   VAL A  86     -24.058 -20.802 -41.491  1.00 60.57           N  
ATOM   1316  H   VAL A  86     -23.245 -21.060 -40.950  1.00 60.57           H  
ATOM   1317  CA  VAL A  86     -23.900 -20.500 -42.925  1.00 60.57           C  
ATOM   1318  HA  VAL A  86     -24.420 -19.566 -43.136  1.00 60.57           H  
ATOM   1319  C   VAL A  86     -24.553 -21.586 -43.801  1.00 60.57           C  
ATOM   1320  CB  VAL A  86     -22.406 -20.300 -43.263  1.00 60.57           C  
ATOM   1321  HB  VAL A  86     -21.870 -21.231 -43.078  1.00 60.57           H  
ATOM   1322  O   VAL A  86     -25.046 -21.310 -44.898  1.00 60.57           O  
ATOM   1323  CG1 VAL A  86     -22.193 -19.896 -44.730  1.00 60.57           C  
ATOM   1324 HG11 VAL A  86     -22.511 -20.703 -45.390  1.00 60.57           H  
ATOM   1325 HG12 VAL A  86     -21.136 -19.701 -44.908  1.00 60.57           H  
ATOM   1326 HG13 VAL A  86     -22.767 -18.996 -44.953  1.00 60.57           H  
ATOM   1327  CG2 VAL A  86     -21.765 -19.186 -42.416  1.00 60.57           C  
ATOM   1328 HG21 VAL A  86     -21.879 -19.383 -41.350  1.00 60.57           H  
ATOM   1329 HG22 VAL A  86     -20.699 -19.119 -42.633  1.00 60.57           H  
ATOM   1330 HG23 VAL A  86     -22.237 -18.229 -42.638  1.00 60.57           H  
ATOM   1331  N   GLY A  87     -24.599 -22.833 -43.319  1.00 48.60           N  
ATOM   1332  H   GLY A  87     -24.185 -22.999 -42.413  1.00 48.60           H  
ATOM   1333  CA  GLY A  87     -25.110 -24.000 -44.040  1.00 48.60           C  
ATOM   1334  HA2 GLY A  87     -24.837 -24.886 -43.468  1.00 48.60           H  
ATOM   1335  HA3 GLY A  87     -24.621 -24.064 -45.012  1.00 48.60           H  
ATOM   1336  C   GLY A  87     -26.629 -24.041 -44.245  1.00 48.60           C  
ATOM   1337  O   GLY A  87     -27.097 -24.715 -45.160  1.00 48.60           O  
ATOM   1338  N   THR A  88     -27.434 -23.328 -43.452  1.00 44.29           N  
ATOM   1339  H   THR A  88     -27.020 -22.786 -42.707  1.00 44.29           H  
ATOM   1340  CA  THR A  88     -28.905 -23.384 -43.596  1.00 44.29           C  
ATOM   1341  HA  THR A  88     -29.192 -24.435 -43.631  1.00 44.29           H  
ATOM   1342  C   THR A  88     -29.430 -22.775 -44.900  1.00 44.29           C  
ATOM   1343  CB  THR A  88     -29.645 -22.753 -42.412  1.00 44.29           C  
ATOM   1344  HB  THR A  88     -30.683 -22.600 -42.707  1.00 44.29           H  
ATOM   1345  O   THR A  88     -30.429 -23.264 -45.435  1.00 44.29           O  
ATOM   1346  CG2 THR A  88     -29.663 -23.660 -41.187  1.00 44.29           C  
ATOM   1347 HG21 THR A  88     -28.643 -23.855 -40.855  1.00 44.29           H  
ATOM   1348 HG22 THR A  88     -30.148 -24.606 -41.428  1.00 44.29           H  
ATOM   1349 HG23 THR A  88     -30.206 -23.170 -40.380  1.00 44.29           H  
ATOM   1350  OG1 THR A  88     -29.113 -21.500 -42.062  1.00 44.29           O  
ATOM   1351  HG1 THR A  88     -28.269 -21.582 -41.611  1.00 44.29           H  
ATOM   1352  N   GLU A  89     -28.751 -21.775 -45.472  1.00 39.64           N  
ATOM   1353  H   GLU A  89     -27.968 -21.373 -44.977  1.00 39.64           H  
ATOM   1354  CA  GLU A  89     -29.050 -21.306 -46.835  1.00 39.64           C  
ATOM   1355  HA  GLU A  89     -30.130 -21.222 -46.954  1.00 39.64           H  
ATOM   1356  C   GLU A  89     -28.580 -22.283 -47.920  1.00 39.64           C  
ATOM   1357  CB  GLU A  89     -28.430 -19.935 -47.118  1.00 39.64           C  
ATOM   1358  HB2 GLU A  89     -27.414 -19.890 -46.725  1.00 39.64           H  
ATOM   1359  HB3 GLU A  89     -28.371 -19.842 -48.202  1.00 39.64           H  
ATOM   1360  O   GLU A  89     -29.058 -22.226 -49.053  1.00 39.64           O  
ATOM   1361  CG  GLU A  89     -29.258 -18.757 -46.583  1.00 39.64           C  
ATOM   1362  HG2 GLU A  89     -30.315 -19.021 -46.628  1.00 39.64           H  
ATOM   1363  HG3 GLU A  89     -28.997 -18.580 -45.540  1.00 39.64           H  
ATOM   1364  CD  GLU A  89     -29.048 -17.475 -47.413  1.00 39.64           C  
ATOM   1365  OE1 GLU A  89     -29.903 -16.571 -47.303  1.00 39.64           O  
ATOM   1366  OE2 GLU A  89     -28.140 -17.433 -48.288  1.00 39.64           O  
ATOM   1367  N   VAL A  90     -27.706 -23.235 -47.586  1.00 34.08           N  
ATOM   1368  H   VAL A  90     -27.393 -23.271 -46.627  1.00 34.08           H  
ATOM   1369  CA  VAL A  90     -27.322 -24.357 -48.456  1.00 34.08           C  
ATOM   1370  HA  VAL A  90     -27.285 -23.975 -49.477  1.00 34.08           H  
ATOM   1371  C   VAL A  90     -28.422 -25.430 -48.433  1.00 34.08           C  
ATOM   1372  CB  VAL A  90     -25.911 -24.906 -48.125  1.00 34.08           C  
ATOM   1373  HB  VAL A  90     -25.955 -25.548 -47.246  1.00 34.08           H  
ATOM   1374  O   VAL A  90     -28.173 -26.633 -48.424  1.00 34.08           O  
ATOM   1375  CG1 VAL A  90     -25.337 -25.724 -49.294  1.00 34.08           C  
ATOM   1376 HG11 VAL A  90     -24.339 -26.080 -49.036  1.00 34.08           H  
ATOM   1377 HG12 VAL A  90     -25.277 -25.110 -50.192  1.00 34.08           H  
ATOM   1378 HG13 VAL A  90     -25.958 -26.597 -49.497  1.00 34.08           H  
ATOM   1379  CG2 VAL A  90     -24.895 -23.783 -47.859  1.00 34.08           C  
ATOM   1380 HG21 VAL A  90     -23.916 -24.212 -47.644  1.00 34.08           H  
ATOM   1381 HG22 VAL A  90     -24.823 -23.126 -48.726  1.00 34.08           H  
ATOM   1382 HG23 VAL A  90     -25.194 -23.191 -46.994  1.00 34.08           H  
ATOM   1383  N   ARG A  91     -29.694 -25.017 -48.423  1.00 31.47           N  
ATOM   1384  H   ARG A  91     -29.849 -24.020 -48.465  1.00 31.47           H  
ATOM   1385  CA  ARG A  91     -30.798 -25.919 -48.745  1.00 31.47           C  
ATOM   1386  HA  ARG A  91     -30.647 -26.867 -48.228  1.00 31.47           H  
ATOM   1387  C   ARG A  91     -30.730 -26.202 -50.236  1.00 31.47           C  
ATOM   1388  CB  ARG A  91     -32.149 -25.330 -48.319  1.00 31.47           C  
ATOM   1389  HB2 ARG A  91     -32.928 -25.713 -48.978  1.00 31.47           H  
ATOM   1390  HB3 ARG A  91     -32.128 -24.244 -48.402  1.00 31.47           H  
ATOM   1391  O   ARG A  91     -31.110 -25.367 -51.051  1.00 31.47           O  
ATOM   1392  CG  ARG A  91     -32.482 -25.754 -46.885  1.00 31.47           C  
ATOM   1393  HG2 ARG A  91     -32.528 -26.842 -46.836  1.00 31.47           H  
ATOM   1394  HG3 ARG A  91     -31.705 -25.402 -46.206  1.00 31.47           H  
ATOM   1395  CD  ARG A  91     -33.834 -25.176 -46.466  1.00 31.47           C  
ATOM   1396  HD2 ARG A  91     -34.582 -25.462 -47.204  1.00 31.47           H  
ATOM   1397  HD3 ARG A  91     -33.748 -24.089 -46.445  1.00 31.47           H  
ATOM   1398  NE  ARG A  91     -34.234 -25.671 -45.137  1.00 31.47           N  
ATOM   1399  HE  ARG A  91     -33.560 -26.249 -44.657  1.00 31.47           H  
ATOM   1400  NH1 ARG A  91     -36.223 -24.540 -45.000  1.00 31.47           N  
ATOM   1401 HH11 ARG A  91     -36.006 -24.111 -45.888  1.00 31.47           H  
ATOM   1402 HH12 ARG A  91     -37.033 -24.253 -44.469  1.00 31.47           H  
ATOM   1403  NH2 ARG A  91     -35.571 -25.839 -43.302  1.00 31.47           N  
ATOM   1404 HH21 ARG A  91     -34.872 -26.420 -42.860  1.00 31.47           H  
ATOM   1405 HH22 ARG A  91     -36.387 -25.552 -42.782  1.00 31.47           H  
ATOM   1406  CZ  ARG A  91     -35.338 -25.352 -44.489  1.00 31.47           C  
ATOM   1407  N   GLY A  92     -30.238 -27.392 -50.575  1.00 29.88           N  
ATOM   1408  H   GLY A  92     -29.824 -27.958 -49.848  1.00 29.88           H  
ATOM   1409  CA  GLY A  92     -30.336 -27.926 -51.927  1.00 29.88           C  
ATOM   1410  HA2 GLY A  92     -30.014 -28.967 -51.947  1.00 29.88           H  
ATOM   1411  HA3 GLY A  92     -29.700 -27.343 -52.594  1.00 29.88           H  
ATOM   1412  C   GLY A  92     -31.785 -27.851 -52.402  1.00 29.88           C  
ATOM   1413  O   GLY A  92     -32.693 -28.303 -51.699  1.00 29.88           O  
ATOM   1414  N   GLU A  93     -32.001 -27.235 -53.565  1.00 32.38           N  
ATOM   1415  H   GLU A  93     -31.221 -26.827 -54.061  1.00 32.38           H  
ATOM   1416  CA  GLU A  93     -33.309 -27.194 -54.211  1.00 32.38           C  
ATOM   1417  HA  GLU A  93     -33.999 -26.629 -53.585  1.00 32.38           H  
ATOM   1418  C   GLU A  93     -33.831 -28.626 -54.346  1.00 32.38           C  
ATOM   1419  CB  GLU A  93     -33.226 -26.514 -55.589  1.00 32.38           C  
ATOM   1420  HB2 GLU A  93     -34.117 -26.775 -56.160  1.00 32.38           H  
ATOM   1421  HB3 GLU A  93     -32.352 -26.888 -56.121  1.00 32.38           H  
ATOM   1422  O   GLU A  93     -33.195 -29.484 -54.964  1.00 32.38           O  
ATOM   1423  CG  GLU A  93     -33.168 -24.983 -55.478  1.00 32.38           C  
ATOM   1424  HG2 GLU A  93     -34.053 -24.643 -54.939  1.00 32.38           H  
ATOM   1425  HG3 GLU A  93     -32.292 -24.705 -54.893  1.00 32.38           H  
ATOM   1426  CD  GLU A  93     -33.097 -24.282 -56.846  1.00 32.38           C  
ATOM   1427  OE1 GLU A  93     -33.601 -23.139 -56.936  1.00 32.38           O  
ATOM   1428  OE2 GLU A  93     -32.534 -24.880 -57.792  1.00 32.38           O  
ATOM   1429  N   ALA A  94     -34.975 -28.900 -53.715  1.00 37.10           N  
ATOM   1430  H   ALA A  94     -35.425 -28.172 -53.179  1.00 37.10           H  
ATOM   1431  CA  ALA A  94     -35.604 -30.207 -53.795  1.00 37.10           C  
ATOM   1432  HA  ALA A  94     -34.905 -30.927 -53.371  1.00 37.10           H  
ATOM   1433  C   ALA A  94     -35.878 -30.529 -55.279  1.00 37.10           C  
ATOM   1434  CB  ALA A  94     -36.880 -30.211 -52.947  1.00 37.10           C  
ATOM   1435  HB1 ALA A  94     -37.345 -31.196 -52.995  1.00 37.10           H  
ATOM   1436  HB2 ALA A  94     -36.634 -29.983 -51.910  1.00 37.10           H  
ATOM   1437  HB3 ALA A  94     -37.581 -29.467 -53.327  1.00 37.10           H  
ATOM   1438  O   ALA A  94     -36.508 -29.714 -55.962  1.00 37.10           O  
ATOM   1439  N   PRO A  95     -35.407 -31.675 -55.803  1.00 38.51           N  
ATOM   1440  CA  PRO A  95     -35.524 -31.992 -57.220  1.00 38.51           C  
ATOM   1441  HA  PRO A  95     -34.981 -31.238 -57.790  1.00 38.51           H  
ATOM   1442  C   PRO A  95     -36.996 -31.975 -57.656  1.00 38.51           C  
ATOM   1443  CB  PRO A  95     -34.829 -33.346 -57.411  1.00 38.51           C  
ATOM   1444  HB2 PRO A  95     -33.817 -33.178 -57.780  1.00 38.51           H  
ATOM   1445  HB3 PRO A  95     -35.374 -33.996 -58.095  1.00 38.51           H  
ATOM   1446  O   PRO A  95     -37.851 -32.620 -57.050  1.00 38.51           O  
ATOM   1447  CG  PRO A  95     -34.758 -33.941 -56.005  1.00 38.51           C  
ATOM   1448  HG2 PRO A  95     -35.678 -34.487 -55.798  1.00 38.51           H  
ATOM   1449  HG3 PRO A  95     -33.890 -34.589 -55.881  1.00 38.51           H  
ATOM   1450  CD  PRO A  95     -34.685 -32.718 -55.099  1.00 38.51           C  
ATOM   1451  HD2 PRO A  95     -35.138 -32.947 -54.135  1.00 38.51           H  
ATOM   1452  HD3 PRO A  95     -33.647 -32.412 -54.970  1.00 38.51           H  
ATOM   1453  N   SER A  96     -37.291 -31.192 -58.697  1.00 45.61           N  
ATOM   1454  H   SER A  96     -36.534 -30.653 -59.094  1.00 45.61           H  
ATOM   1455  CA  SER A  96     -38.647 -30.965 -59.207  1.00 45.61           C  
ATOM   1456  HA  SER A  96     -39.227 -30.462 -58.433  1.00 45.61           H  
ATOM   1457  C   SER A  96     -39.344 -32.279 -59.574  1.00 45.61           C  
ATOM   1458  CB  SER A  96     -38.576 -30.048 -60.433  1.00 45.61           C  
ATOM   1459  HB2 SER A  96     -38.288 -29.046 -60.116  1.00 45.61           H  
ATOM   1460  HB3 SER A  96     -37.819 -30.431 -61.118  1.00 45.61           H  
ATOM   1461  O   SER A  96     -38.828 -33.065 -60.368  1.00 45.61           O  
ATOM   1462  OG  SER A  96     -39.814 -29.997 -61.120  1.00 45.61           O  
ATOM   1463  HG  SER A  96     -39.709 -29.392 -61.858  1.00 45.61           H  
ATOM   1464  N   ALA A  97     -40.558 -32.490 -59.056  1.00 52.19           N  
ATOM   1465  H   ALA A  97     -40.902 -31.833 -58.371  1.00 52.19           H  
ATOM   1466  CA  ALA A  97     -41.368 -33.673 -59.355  1.00 52.19           C  
ATOM   1467  HA  ALA A  97     -40.820 -34.559 -59.034  1.00 52.19           H  
ATOM   1468  C   ALA A  97     -41.670 -33.840 -60.861  1.00 52.19           C  
ATOM   1469  CB  ALA A  97     -42.666 -33.575 -58.542  1.00 52.19           C  
ATOM   1470  HB1 ALA A  97     -42.433 -33.519 -57.478  1.00 52.19           H  
ATOM   1471  HB2 ALA A  97     -43.230 -32.691 -58.838  1.00 52.19           H  
ATOM   1472  HB3 ALA A  97     -43.274 -34.462 -58.722  1.00 52.19           H  
ATOM   1473  O   ALA A  97     -41.798 -34.966 -61.338  1.00 52.19           O  
ATOM   1474  N   LEU A  98     -41.749 -32.734 -61.616  1.00 57.25           N  
ATOM   1475  H   LEU A  98     -41.550 -31.848 -61.176  1.00 57.25           H  
ATOM   1476  CA  LEU A  98     -41.998 -32.747 -63.065  1.00 57.25           C  
ATOM   1477  HA  LEU A  98     -42.867 -33.371 -63.273  1.00 57.25           H  
ATOM   1478  C   LEU A  98     -40.832 -33.362 -63.851  1.00 57.25           C  
ATOM   1479  CB  LEU A  98     -42.275 -31.311 -63.552  1.00 57.25           C  
ATOM   1480  HB2 LEU A  98     -42.191 -31.287 -64.639  1.00 57.25           H  
ATOM   1481  HB3 LEU A  98     -41.500 -30.655 -63.156  1.00 57.25           H  
ATOM   1482  O   LEU A  98     -41.069 -34.120 -64.784  1.00 57.25           O  
ATOM   1483  CG  LEU A  98     -43.661 -30.765 -63.164  1.00 57.25           C  
ATOM   1484  HG  LEU A  98     -43.858 -30.979 -62.114  1.00 57.25           H  
ATOM   1485  CD1 LEU A  98     -43.700 -29.248 -63.355  1.00 57.25           C  
ATOM   1486 HD11 LEU A  98     -42.947 -28.778 -62.723  1.00 57.25           H  
ATOM   1487 HD12 LEU A  98     -44.681 -28.866 -63.076  1.00 57.25           H  
ATOM   1488 HD13 LEU A  98     -43.499 -29.002 -64.398  1.00 57.25           H  
ATOM   1489  CD2 LEU A  98     -44.770 -31.382 -64.020  1.00 57.25           C  
ATOM   1490 HD21 LEU A  98     -44.810 -32.460 -63.864  1.00 57.25           H  
ATOM   1491 HD22 LEU A  98     -45.734 -30.955 -63.742  1.00 57.25           H  
ATOM   1492 HD23 LEU A  98     -44.581 -31.187 -65.075  1.00 57.25           H  
ATOM   1493  N   ALA A  99     -39.584 -33.126 -63.433  1.00 52.68           N  
ATOM   1494  H   ALA A  99     -39.439 -32.578 -62.597  1.00 52.68           H  
ATOM   1495  CA  ALA A  99     -38.413 -33.686 -64.113  1.00 52.68           C  
ATOM   1496  HA  ALA A  99     -38.468 -33.431 -65.171  1.00 52.68           H  
ATOM   1497  C   ALA A  99     -38.358 -35.225 -64.018  1.00 52.68           C  
ATOM   1498  CB  ALA A  99     -37.158 -33.035 -63.518  1.00 52.68           C  
ATOM   1499  HB1 ALA A  99     -36.278 -33.406 -64.044  1.00 52.68           H  
ATOM   1500  HB2 ALA A  99     -37.209 -31.953 -63.640  1.00 52.68           H  
ATOM   1501  HB3 ALA A  99     -37.071 -33.281 -62.460  1.00 52.68           H  
ATOM   1502  O   ALA A  99     -37.835 -35.894 -64.908  1.00 52.68           O  
ATOM   1503  N   GLY A 100     -38.945 -35.807 -62.963  1.00 55.41           N  
ATOM   1504  H   GLY A 100     -39.365 -35.212 -62.263  1.00 55.41           H  
ATOM   1505  CA  GLY A 100     -39.111 -37.257 -62.849  1.00 55.41           C  
ATOM   1506  HA2 GLY A 100     -38.147 -37.745 -62.995  1.00 55.41           H  
ATOM   1507  HA3 GLY A 100     -39.475 -37.489 -61.848  1.00 55.41           H  
ATOM   1508  C   GLY A 100     -40.105 -37.843 -63.863  1.00 55.41           C  
ATOM   1509  O   GLY A 100     -39.928 -38.980 -64.300  1.00 55.41           O  
ATOM   1510  N   LEU A 101     -41.124 -37.074 -64.263  1.00 59.52           N  
ATOM   1511  H   LEU A 101     -41.150 -36.116 -63.945  1.00 59.52           H  
ATOM   1512  CA  LEU A 101     -42.115 -37.472 -65.271  1.00 59.52           C  
ATOM   1513  HA  LEU A 101     -42.429 -38.495 -65.066  1.00 59.52           H  
ATOM   1514  C   LEU A 101     -41.515 -37.497 -66.688  1.00 59.52           C  
ATOM   1515  CB  LEU A 101     -43.346 -36.542 -65.168  1.00 59.52           C  
ATOM   1516  HB2 LEU A 101     -43.059 -35.616 -64.670  1.00 59.52           H  
ATOM   1517  HB3 LEU A 101     -43.681 -36.265 -66.168  1.00 59.52           H  
ATOM   1518  O   LEU A 101     -41.753 -38.461 -67.412  1.00 59.52           O  
ATOM   1519  CG  LEU A 101     -44.520 -37.177 -64.403  1.00 59.52           C  
ATOM   1520  HG  LEU A 101     -44.137 -37.833 -63.622  1.00 59.52           H  
ATOM   1521  CD1 LEU A 101     -45.381 -36.106 -63.730  1.00 59.52           C  
ATOM   1522 HD11 LEU A 101     -44.774 -35.557 -63.010  1.00 59.52           H  
ATOM   1523 HD12 LEU A 101     -46.215 -36.574 -63.209  1.00 59.52           H  
ATOM   1524 HD13 LEU A 101     -45.759 -35.413 -64.482  1.00 59.52           H  
ATOM   1525  CD2 LEU A 101     -45.411 -37.989 -65.346  1.00 59.52           C  
ATOM   1526 HD21 LEU A 101     -45.841 -37.337 -66.107  1.00 59.52           H  
ATOM   1527 HD22 LEU A 101     -46.210 -38.471 -64.783  1.00 59.52           H  
ATOM   1528 HD23 LEU A 101     -44.811 -38.751 -65.843  1.00 59.52           H  
ATOM   1529  N   ASP A 102     -40.678 -36.518 -67.046  1.00 57.13           N  
ATOM   1530  H   ASP A 102     -40.599 -35.709 -66.447  1.00 57.13           H  
ATOM   1531  CA  ASP A 102     -40.000 -36.472 -68.355  1.00 57.13           C  
ATOM   1532  HA  ASP A 102     -40.749 -36.474 -69.148  1.00 57.13           H  
ATOM   1533  C   ASP A 102     -39.074 -37.684 -68.571  1.00 57.13           C  
ATOM   1534  CB  ASP A 102     -39.163 -35.183 -68.473  1.00 57.13           C  
ATOM   1535  HB2 ASP A 102     -38.577 -35.239 -69.390  1.00 57.13           H  
ATOM   1536  HB3 ASP A 102     -38.464 -35.141 -67.638  1.00 57.13           H  
ATOM   1537  O   ASP A 102     -39.052 -38.296 -69.643  1.00 57.13           O  
ATOM   1538  CG  ASP A 102     -39.972 -33.881 -68.517  1.00 57.13           C  
ATOM   1539  OD1 ASP A 102     -41.143 -33.914 -68.946  1.00 57.13           O  
ATOM   1540  OD2 ASP A 102     -39.388 -32.843 -68.128  1.00 57.13           O  
ATOM   1541  N   ALA A 103     -38.323 -38.079 -67.534  1.00 60.63           N  
ATOM   1542  H   ALA A 103     -38.357 -37.528 -66.688  1.00 60.63           H  
ATOM   1543  CA  ALA A 103     -37.436 -39.242 -67.594  1.00 60.63           C  
ATOM   1544  HA  ALA A 103     -36.765 -39.124 -68.444  1.00 60.63           H  
ATOM   1545  C   ALA A 103     -38.213 -40.554 -67.799  1.00 60.63           C  
ATOM   1546  CB  ALA A 103     -36.600 -39.284 -66.310  1.00 60.63           C  
ATOM   1547  HB1 ALA A 103     -37.252 -39.398 -65.444  1.00 60.63           H  
ATOM   1548  HB2 ALA A 103     -36.034 -38.358 -66.210  1.00 60.63           H  
ATOM   1549  HB3 ALA A 103     -35.907 -40.124 -66.352  1.00 60.63           H  
ATOM   1550  O   ALA A 103     -37.767 -41.436 -68.537  1.00 60.63           O  
ATOM   1551  N   LEU A 104     -39.392 -40.671 -67.178  1.00 67.18           N  
ATOM   1552  H   LEU A 104     -39.714 -39.897 -66.616  1.00 67.18           H  
ATOM   1553  CA  LEU A 104     -40.287 -41.806 -67.380  1.00 67.18           C  
ATOM   1554  HA  LEU A 104     -39.722 -42.721 -67.203  1.00 67.18           H  
ATOM   1555  C   LEU A 104     -40.793 -41.847 -68.829  1.00 67.18           C  
ATOM   1556  CB  LEU A 104     -41.431 -41.712 -66.360  1.00 67.18           C  
ATOM   1557  HB2 LEU A 104     -42.008 -40.812 -66.578  1.00 67.18           H  
ATOM   1558  HB3 LEU A 104     -41.005 -41.593 -65.364  1.00 67.18           H  
ATOM   1559  O   LEU A 104     -40.721 -42.906 -69.447  1.00 67.18           O  
ATOM   1560  CG  LEU A 104     -42.398 -42.908 -66.348  1.00 67.18           C  
ATOM   1561  HG  LEU A 104     -42.764 -43.113 -67.354  1.00 67.18           H  
ATOM   1562  CD1 LEU A 104     -41.750 -44.173 -65.778  1.00 67.18           C  
ATOM   1563 HD11 LEU A 104     -40.930 -44.485 -66.425  1.00 67.18           H  
ATOM   1564 HD12 LEU A 104     -41.367 -43.979 -64.777  1.00 67.18           H  
ATOM   1565 HD13 LEU A 104     -42.484 -44.978 -65.741  1.00 67.18           H  
ATOM   1566  CD2 LEU A 104     -43.588 -42.527 -65.466  1.00 67.18           C  
ATOM   1567 HD21 LEU A 104     -44.248 -43.381 -65.316  1.00 67.18           H  
ATOM   1568 HD22 LEU A 104     -44.147 -41.722 -65.944  1.00 67.18           H  
ATOM   1569 HD23 LEU A 104     -43.233 -42.185 -64.494  1.00 67.18           H  
ATOM   1570  N   GLU A 105     -41.240 -40.715 -69.388  1.00 63.96           N  
ATOM   1571  H   GLU A 105     -41.249 -39.871 -68.833  1.00 63.96           H  
ATOM   1572  CA  GLU A 105     -41.711 -40.623 -70.779  1.00 63.96           C  
ATOM   1573  HA  GLU A 105     -42.533 -41.328 -70.898  1.00 63.96           H  
ATOM   1574  C   GLU A 105     -40.640 -41.036 -71.798  1.00 63.96           C  
ATOM   1575  CB  GLU A 105     -42.229 -39.207 -71.104  1.00 63.96           C  
ATOM   1576  HB2 GLU A 105     -41.917 -38.942 -72.114  1.00 63.96           H  
ATOM   1577  HB3 GLU A 105     -41.800 -38.480 -70.414  1.00 63.96           H  
ATOM   1578  O   GLU A 105     -40.933 -41.793 -72.727  1.00 63.96           O  
ATOM   1579  CG  GLU A 105     -43.764 -39.138 -71.050  1.00 63.96           C  
ATOM   1580  HG2 GLU A 105     -44.088 -39.338 -70.029  1.00 63.96           H  
ATOM   1581  HG3 GLU A 105     -44.163 -39.931 -71.684  1.00 63.96           H  
ATOM   1582  CD  GLU A 105     -44.352 -37.796 -71.525  1.00 63.96           C  
ATOM   1583  OE1 GLU A 105     -45.602 -37.735 -71.626  1.00 63.96           O  
ATOM   1584  OE2 GLU A 105     -43.577 -36.869 -71.840  1.00 63.96           O  
ATOM   1585  N   ALA A 106     -39.391 -40.604 -71.600  1.00 61.64           N  
ATOM   1586  H   ALA A 106     -39.229 -39.950 -70.848  1.00 61.64           H  
ATOM   1587  CA  ALA A 106     -38.276 -40.958 -72.477  1.00 61.64           C  
ATOM   1588  HA  ALA A 106     -38.565 -40.742 -73.505  1.00 61.64           H  
ATOM   1589  C   ALA A 106     -37.902 -42.449 -72.413  1.00 61.64           C  
ATOM   1590  CB  ALA A 106     -37.079 -40.074 -72.113  1.00 61.64           C  
ATOM   1591  HB1 ALA A 106     -36.778 -40.263 -71.083  1.00 61.64           H  
ATOM   1592  HB2 ALA A 106     -37.354 -39.024 -72.215  1.00 61.64           H  
ATOM   1593  HB3 ALA A 106     -36.244 -40.293 -72.778  1.00 61.64           H  
ATOM   1594  O   ALA A 106     -37.448 -43.008 -73.411  1.00 61.64           O  
ATOM   1595  N   ALA A 107     -38.102 -43.104 -71.264  1.00 63.68           N  
ATOM   1596  H   ALA A 107     -38.445 -42.583 -70.470  1.00 63.68           H  
ATOM   1597  CA  ALA A 107     -37.808 -44.524 -71.085  1.00 63.68           C  
ATOM   1598  HA  ALA A 107     -36.895 -44.761 -71.631  1.00 63.68           H  
ATOM   1599  C   ALA A 107     -38.910 -45.454 -71.633  1.00 63.68           C  
ATOM   1600  CB  ALA A 107     -37.538 -44.771 -69.597  1.00 63.68           C  
ATOM   1601  HB1 ALA A 107     -36.727 -44.127 -69.257  1.00 63.68           H  
ATOM   1602  HB2 ALA A 107     -37.255 -45.812 -69.444  1.00 63.68           H  
ATOM   1603  HB3 ALA A 107     -38.434 -44.552 -69.016  1.00 63.68           H  
ATOM   1604  O   ALA A 107     -38.633 -46.618 -71.924  1.00 63.68           O  
ATOM   1605  N   LEU A 108     -40.146 -44.963 -71.823  1.00 68.53           N  
ATOM   1606  H   LEU A 108     -40.310 -44.001 -71.561  1.00 68.53           H  
ATOM   1607  CA  LEU A 108     -41.287 -45.765 -72.301  1.00 68.53           C  
ATOM   1608  HA  LEU A 108     -41.509 -46.499 -71.526  1.00 68.53           H  
ATOM   1609  C   LEU A 108     -41.034 -46.589 -73.585  1.00 68.53           C  
ATOM   1610  CB  LEU A 108     -42.528 -44.870 -72.514  1.00 68.53           C  
ATOM   1611  HB2 LEU A 108     -42.234 -43.991 -73.089  1.00 68.53           H  
ATOM   1612  HB3 LEU A 108     -43.258 -45.415 -73.113  1.00 68.53           H  
ATOM   1613  O   LEU A 108     -41.511 -47.728 -73.638  1.00 68.53           O  
ATOM   1614  CG  LEU A 108     -43.230 -44.414 -71.228  1.00 68.53           C  
ATOM   1615  HG  LEU A 108     -42.491 -44.019 -70.532  1.00 68.53           H  
ATOM   1616  CD1 LEU A 108     -44.265 -43.326 -71.510  1.00 68.53           C  
ATOM   1617 HD11 LEU A 108     -44.619 -42.904 -70.570  1.00 68.53           H  
ATOM   1618 HD12 LEU A 108     -43.811 -42.531 -72.102  1.00 68.53           H  
ATOM   1619 HD13 LEU A 108     -45.106 -43.733 -72.071  1.00 68.53           H  
ATOM   1620  CD2 LEU A 108     -43.968 -45.560 -70.547  1.00 68.53           C  
ATOM   1621 HD21 LEU A 108     -43.271 -46.367 -70.323  1.00 68.53           H  
ATOM   1622 HD22 LEU A 108     -44.776 -45.932 -71.177  1.00 68.53           H  
ATOM   1623 HD23 LEU A 108     -44.367 -45.168 -69.612  1.00 68.53           H  
ATOM   1624  N   PRO A 109     -40.322 -46.098 -74.623  1.00 63.51           N  
ATOM   1625  CA  PRO A 109     -40.126 -46.848 -75.868  1.00 63.51           C  
ATOM   1626  HA  PRO A 109     -41.103 -47.110 -76.276  1.00 63.51           H  
ATOM   1627  C   PRO A 109     -39.301 -48.131 -75.691  1.00 63.51           C  
ATOM   1628  CB  PRO A 109     -39.417 -45.882 -76.829  1.00 63.51           C  
ATOM   1629  HB2 PRO A 109     -39.796 -45.978 -77.847  1.00 63.51           H  
ATOM   1630  HB3 PRO A 109     -38.341 -46.055 -76.814  1.00 63.51           H  
ATOM   1631  O   PRO A 109     -39.578 -49.141 -76.346  1.00 63.51           O  
ATOM   1632  CG  PRO A 109     -39.700 -44.495 -76.256  1.00 63.51           C  
ATOM   1633  HG2 PRO A 109     -38.916 -43.781 -76.507  1.00 63.51           H  
ATOM   1634  HG3 PRO A 109     -40.672 -44.143 -76.601  1.00 63.51           H  
ATOM   1635  CD  PRO A 109     -39.757 -44.765 -74.762  1.00 63.51           C  
ATOM   1636  HD2 PRO A 109     -40.351 -43.996 -74.269  1.00 63.51           H  
ATOM   1637  HD3 PRO A 109     -38.743 -44.782 -74.363  1.00 63.51           H  
ATOM   1638  N   GLU A 110     -38.306 -48.088 -74.803  1.00 63.71           N  
ATOM   1639  H   GLU A 110     -38.192 -47.244 -74.261  1.00 63.71           H  
ATOM   1640  CA  GLU A 110     -37.319 -49.152 -74.562  1.00 63.71           C  
ATOM   1641  HA  GLU A 110     -37.006 -49.593 -75.508  1.00 63.71           H  
ATOM   1642  C   GLU A 110     -37.880 -50.287 -73.692  1.00 63.71           C  
ATOM   1643  CB  GLU A 110     -36.081 -48.536 -73.885  1.00 63.71           C  
ATOM   1644  HB2 GLU A 110     -36.425 -47.973 -73.018  1.00 63.71           H  
ATOM   1645  HB3 GLU A 110     -35.439 -49.330 -73.504  1.00 63.71           H  
ATOM   1646  O   GLU A 110     -37.261 -51.344 -73.578  1.00 63.71           O  
ATOM   1647  CG  GLU A 110     -35.258 -47.581 -74.776  1.00 63.71           C  
ATOM   1648  HG2 GLU A 110     -34.795 -46.841 -74.123  1.00 63.71           H  
ATOM   1649  HG3 GLU A 110     -35.925 -47.036 -75.445  1.00 63.71           H  
ATOM   1650  CD  GLU A 110     -34.133 -48.261 -75.578  1.00 63.71           C  
ATOM   1651  OE1 GLU A 110     -33.945 -47.873 -76.755  1.00 63.71           O  
ATOM   1652  OE2 GLU A 110     -33.453 -49.150 -75.019  1.00 63.71           O  
ATOM   1653  N   VAL A 111     -39.066 -50.105 -73.097  1.00 68.46           N  
ATOM   1654  H   VAL A 111     -39.521 -49.209 -73.206  1.00 68.46           H  
ATOM   1655  CA  VAL A 111     -39.651 -51.096 -72.187  1.00 68.46           C  
ATOM   1656  HA  VAL A 111     -38.933 -51.237 -71.379  1.00 68.46           H  
ATOM   1657  C   VAL A 111     -39.872 -52.414 -72.943  1.00 68.46           C  
ATOM   1658  CB  VAL A 111     -40.945 -50.599 -71.527  1.00 68.46           C  
ATOM   1659  HB  VAL A 111     -41.676 -50.364 -72.301  1.00 68.46           H  
ATOM   1660  O   VAL A 111     -40.592 -52.418 -73.955  1.00 68.46           O  
ATOM   1661  CG1 VAL A 111     -41.527 -51.684 -70.599  1.00 68.46           C  
ATOM   1662 HG11 VAL A 111     -42.495 -51.379 -70.203  1.00 68.46           H  
ATOM   1663 HG12 VAL A 111     -41.695 -52.616 -71.138  1.00 68.46           H  
ATOM   1664 HG13 VAL A 111     -40.844 -51.880 -69.773  1.00 68.46           H  
ATOM   1665  CG2 VAL A 111     -40.641 -49.330 -70.714  1.00 68.46           C  
ATOM   1666 HG21 VAL A 111     -41.561 -48.809 -70.450  1.00 68.46           H  
ATOM   1667 HG22 VAL A 111     -40.059 -48.621 -71.303  1.00 68.46           H  
ATOM   1668 HG23 VAL A 111     -40.072 -49.577 -69.817  1.00 68.46           H  
ATOM   1669  N   PRO A 112     -39.294 -53.538 -72.472  1.00 70.51           N  
ATOM   1670  CA  PRO A 112     -39.439 -54.842 -73.107  1.00 70.51           C  
ATOM   1671  HA  PRO A 112     -38.967 -54.798 -74.088  1.00 70.51           H  
ATOM   1672  C   PRO A 112     -40.908 -55.251 -73.248  1.00 70.51           C  
ATOM   1673  CB  PRO A 112     -38.676 -55.834 -72.220  1.00 70.51           C  
ATOM   1674  HB2 PRO A 112     -38.185 -56.608 -72.808  1.00 70.51           H  
ATOM   1675  HB3 PRO A 112     -39.351 -56.284 -71.492  1.00 70.51           H  
ATOM   1676  O   PRO A 112     -41.724 -55.022 -72.357  1.00 70.51           O  
ATOM   1677  CG  PRO A 112     -37.666 -54.965 -71.478  1.00 70.51           C  
ATOM   1678  HG2 PRO A 112     -37.400 -55.387 -70.509  1.00 70.51           H  
ATOM   1679  HG3 PRO A 112     -36.778 -54.828 -72.095  1.00 70.51           H  
ATOM   1680  CD  PRO A 112     -38.391 -53.634 -71.331  1.00 70.51           C  
ATOM   1681  HD2 PRO A 112     -37.651 -52.833 -71.325  1.00 70.51           H  
ATOM   1682  HD3 PRO A 112     -38.966 -53.627 -70.405  1.00 70.51           H  
ATOM   1683  N   ALA A 113     -41.258 -55.911 -74.356  1.00 66.81           N  
ATOM   1684  H   ALA A 113     -40.543 -56.083 -75.049  1.00 66.81           H  
ATOM   1685  CA  ALA A 113     -42.645 -56.267 -74.675  1.00 66.81           C  
ATOM   1686  HA  ALA A 113     -43.216 -55.346 -74.793  1.00 66.81           H  
ATOM   1687  C   ALA A 113     -43.352 -57.094 -73.582  1.00 66.81           C  
ATOM   1688  CB  ALA A 113     -42.652 -57.024 -76.009  1.00 66.81           C  
ATOM   1689  HB1 ALA A 113     -42.209 -56.405 -76.789  1.00 66.81           H  
ATOM   1690  HB2 ALA A 113     -43.679 -57.261 -76.285  1.00 66.81           H  
ATOM   1691  HB3 ALA A 113     -42.087 -57.951 -75.915  1.00 66.81           H  
ATOM   1692  O   ALA A 113     -44.557 -56.955 -73.407  1.00 66.81           O  
ATOM   1693  N   THR A 114     -42.602 -57.923 -72.852  1.00 68.48           N  
ATOM   1694  H   THR A 114     -41.604 -57.936 -73.001  1.00 68.48           H  
ATOM   1695  CA  THR A 114     -43.097 -58.775 -71.759  1.00 68.48           C  
ATOM   1696  HA  THR A 114     -43.964 -59.342 -72.097  1.00 68.48           H  
ATOM   1697  C   THR A 114     -43.536 -57.990 -70.529  1.00 68.48           C  
ATOM   1698  CB  THR A 114     -41.994 -59.752 -71.322  1.00 68.48           C  
ATOM   1699  HB  THR A 114     -42.262 -60.222 -70.375  1.00 68.48           H  
ATOM   1700  O   THR A 114     -44.448 -58.417 -69.834  1.00 68.48           O  
ATOM   1701  CG2 THR A 114     -41.782 -60.844 -72.371  1.00 68.48           C  
ATOM   1702 HG21 THR A 114     -41.477 -60.405 -73.321  1.00 68.48           H  
ATOM   1703 HG22 THR A 114     -41.003 -61.525 -72.025  1.00 68.48           H  
ATOM   1704 HG23 THR A 114     -42.707 -61.404 -72.506  1.00 68.48           H  
ATOM   1705  OG1 THR A 114     -40.758 -59.076 -71.190  1.00 68.48           O  
ATOM   1706  HG1 THR A 114     -40.648 -58.818 -70.272  1.00 68.48           H  
ATOM   1707  N   GLU A 115     -42.899 -56.851 -70.265  1.00 68.97           N  
ATOM   1708  H   GLU A 115     -42.164 -56.548 -70.887  1.00 68.97           H  
ATOM   1709  CA  GLU A 115     -43.190 -55.999 -69.107  1.00 68.97           C  
ATOM   1710  HA  GLU A 115     -43.680 -56.577 -68.324  1.00 68.97           H  
ATOM   1711  C   GLU A 115     -44.127 -54.850 -69.470  1.00 68.97           C  
ATOM   1712  CB  GLU A 115     -41.883 -55.442 -68.540  1.00 68.97           C  
ATOM   1713  HB2 GLU A 115     -42.122 -54.707 -67.771  1.00 68.97           H  
ATOM   1714  HB3 GLU A 115     -41.331 -54.947 -69.338  1.00 68.97           H  
ATOM   1715  O   GLU A 115     -44.774 -54.291 -68.589  1.00 68.97           O  
ATOM   1716  CG  GLU A 115     -41.016 -56.544 -67.916  1.00 68.97           C  
ATOM   1717  HG2 GLU A 115     -40.839 -57.322 -68.659  1.00 68.97           H  
ATOM   1718  HG3 GLU A 115     -41.557 -56.991 -67.082  1.00 68.97           H  
ATOM   1719  CD  GLU A 115     -39.663 -56.016 -67.425  1.00 68.97           C  
ATOM   1720  OE1 GLU A 115     -38.760 -56.866 -67.265  1.00 68.97           O  
ATOM   1721  OE2 GLU A 115     -39.525 -54.782 -67.263  1.00 68.97           O  
ATOM   1722  N   ARG A 116     -44.247 -54.507 -70.763  1.00 66.20           N  
ATOM   1723  H   ARG A 116     -43.636 -54.972 -71.419  1.00 66.20           H  
ATOM   1724  CA  ARG A 116     -45.121 -53.422 -71.239  1.00 66.20           C  
ATOM   1725  HA  ARG A 116     -44.745 -52.473 -70.858  1.00 66.20           H  
ATOM   1726  C   ARG A 116     -46.541 -53.538 -70.719  1.00 66.20           C  
ATOM   1727  CB  ARG A 116     -45.186 -53.380 -72.770  1.00 66.20           C  
ATOM   1728  HB2 ARG A 116     -45.195 -54.394 -73.170  1.00 66.20           H  
ATOM   1729  HB3 ARG A 116     -46.109 -52.887 -73.074  1.00 66.20           H  
ATOM   1730  O   ARG A 116     -47.128 -52.517 -70.405  1.00 66.20           O  
ATOM   1731  CG  ARG A 116     -44.027 -52.583 -73.360  1.00 66.20           C  
ATOM   1732  HG2 ARG A 116     -43.089 -53.074 -73.102  1.00 66.20           H  
ATOM   1733  HG3 ARG A 116     -44.020 -51.573 -72.949  1.00 66.20           H  
ATOM   1734  CD  ARG A 116     -44.165 -52.510 -74.881  1.00 66.20           C  
ATOM   1735  HD2 ARG A 116     -44.395 -53.503 -75.266  1.00 66.20           H  
ATOM   1736  HD3 ARG A 116     -44.981 -51.831 -75.129  1.00 66.20           H  
ATOM   1737  NE  ARG A 116     -42.911 -52.034 -75.473  1.00 66.20           N  
ATOM   1738  HE  ARG A 116     -42.139 -51.889 -74.838  1.00 66.20           H  
ATOM   1739  NH1 ARG A 116     -43.501 -52.132 -77.679  1.00 66.20           N  
ATOM   1740 HH11 ARG A 116     -43.272 -51.951 -78.646  1.00 66.20           H  
ATOM   1741 HH12 ARG A 116     -44.413 -52.458 -77.390  1.00 66.20           H  
ATOM   1742  NH2 ARG A 116     -41.472 -51.375 -77.090  1.00 66.20           N  
ATOM   1743 HH21 ARG A 116     -41.238 -51.138 -78.043  1.00 66.20           H  
ATOM   1744 HH22 ARG A 116     -40.836 -51.053 -76.374  1.00 66.20           H  
ATOM   1745  CZ  ARG A 116     -42.633 -51.851 -76.744  1.00 66.20           C  
ATOM   1746  N   GLU A 117     -47.100 -54.738 -70.639  1.00 72.22           N  
ATOM   1747  H   GLU A 117     -46.552 -55.545 -70.902  1.00 72.22           H  
ATOM   1748  CA  GLU A 117     -48.482 -54.935 -70.197  1.00 72.22           C  
ATOM   1749  HA  GLU A 117     -49.122 -54.245 -70.747  1.00 72.22           H  
ATOM   1750  C   GLU A 117     -48.644 -54.614 -68.703  1.00 72.22           C  
ATOM   1751  CB  GLU A 117     -48.885 -56.372 -70.558  1.00 72.22           C  
ATOM   1752  HB2 GLU A 117     -48.371 -56.636 -71.482  1.00 72.22           H  
ATOM   1753  HB3 GLU A 117     -48.553 -57.061 -69.781  1.00 72.22           H  
ATOM   1754  O   GLU A 117     -49.580 -53.920 -68.305  1.00 72.22           O  
ATOM   1755  CG  GLU A 117     -50.387 -56.543 -70.812  1.00 72.22           C  
ATOM   1756  HG2 GLU A 117     -50.747 -55.682 -71.376  1.00 72.22           H  
ATOM   1757  HG3 GLU A 117     -50.913 -56.565 -69.857  1.00 72.22           H  
ATOM   1758  CD  GLU A 117     -50.689 -57.823 -71.614  1.00 72.22           C  
ATOM   1759  OE1 GLU A 117     -51.714 -57.823 -72.334  1.00 72.22           O  
ATOM   1760  OE2 GLU A 117     -49.903 -58.792 -71.518  1.00 72.22           O  
ATOM   1761  N   GLU A 118     -47.677 -55.023 -67.880  1.00 73.37           N  
ATOM   1762  H   GLU A 118     -46.889 -55.522 -68.267  1.00 73.37           H  
ATOM   1763  CA  GLU A 118     -47.651 -54.714 -66.451  1.00 73.37           C  
ATOM   1764  HA  GLU A 118     -48.648 -54.892 -66.047  1.00 73.37           H  
ATOM   1765  C   GLU A 118     -47.302 -53.243 -66.195  1.00 73.37           C  
ATOM   1766  CB  GLU A 118     -46.676 -55.667 -65.746  1.00 73.37           C  
ATOM   1767  HB2 GLU A 118     -45.649 -55.395 -65.993  1.00 73.37           H  
ATOM   1768  HB3 GLU A 118     -46.868 -56.681 -66.096  1.00 73.37           H  
ATOM   1769  O   GLU A 118     -47.915 -52.603 -65.339  1.00 73.37           O  
ATOM   1770  CG  GLU A 118     -46.883 -55.628 -64.226  1.00 73.37           C  
ATOM   1771  HG2 GLU A 118     -47.939 -55.795 -64.015  1.00 73.37           H  
ATOM   1772  HG3 GLU A 118     -46.627 -54.634 -63.859  1.00 73.37           H  
ATOM   1773  CD  GLU A 118     -46.055 -56.667 -63.458  1.00 73.37           C  
ATOM   1774  OE1 GLU A 118     -46.301 -56.759 -62.231  1.00 73.37           O  
ATOM   1775  OE2 GLU A 118     -45.192 -57.330 -64.069  1.00 73.37           O  
ATOM   1776  N   LEU A 119     -46.383 -52.668 -66.978  1.00 68.52           N  
ATOM   1777  H   LEU A 119     -45.885 -53.256 -67.630  1.00 68.52           H  
ATOM   1778  CA  LEU A 119     -46.077 -51.243 -66.950  1.00 68.52           C  
ATOM   1779  HA  LEU A 119     -45.816 -50.970 -65.928  1.00 68.52           H  
ATOM   1780  C   LEU A 119     -47.294 -50.422 -67.364  1.00 68.52           C  
ATOM   1781  CB  LEU A 119     -44.892 -50.920 -67.869  1.00 68.52           C  
ATOM   1782  HB2 LEU A 119     -45.201 -51.080 -68.901  1.00 68.52           H  
ATOM   1783  HB3 LEU A 119     -44.061 -51.594 -67.660  1.00 68.52           H  
ATOM   1784  O   LEU A 119     -47.621 -49.477 -66.664  1.00 68.52           O  
ATOM   1785  CG  LEU A 119     -44.437 -49.458 -67.680  1.00 68.52           C  
ATOM   1786  HG  LEU A 119     -45.285 -48.818 -67.433  1.00 68.52           H  
ATOM   1787  CD1 LEU A 119     -43.411 -49.319 -66.559  1.00 68.52           C  
ATOM   1788 HD11 LEU A 119     -42.512 -49.882 -66.811  1.00 68.52           H  
ATOM   1789 HD12 LEU A 119     -43.147 -48.270 -66.430  1.00 68.52           H  
ATOM   1790 HD13 LEU A 119     -43.823 -49.700 -65.625  1.00 68.52           H  
ATOM   1791  CD2 LEU A 119     -43.838 -48.925 -68.965  1.00 68.52           C  
ATOM   1792 HD21 LEU A 119     -43.389 -47.948 -68.781  1.00 68.52           H  
ATOM   1793 HD22 LEU A 119     -43.064 -49.623 -69.283  1.00 68.52           H  
ATOM   1794 HD23 LEU A 119     -44.609 -48.836 -69.730  1.00 68.52           H  
ATOM   1795  N   VAL A 120     -47.997 -50.785 -68.439  1.00 69.98           N  
ATOM   1796  H   VAL A 120     -47.674 -51.572 -68.983  1.00 69.98           H  
ATOM   1797  CA  VAL A 120     -49.246 -50.129 -68.843  1.00 69.98           C  
ATOM   1798  HA  VAL A 120     -49.051 -49.065 -68.976  1.00 69.98           H  
ATOM   1799  C   VAL A 120     -50.260 -50.246 -67.718  1.00 69.98           C  
ATOM   1800  CB  VAL A 120     -49.795 -50.670 -70.177  1.00 69.98           C  
ATOM   1801  HB  VAL A 120     -49.768 -51.760 -70.168  1.00 69.98           H  
ATOM   1802  O   VAL A 120     -50.776 -49.219 -67.321  1.00 69.98           O  
ATOM   1803  CG1 VAL A 120     -51.236 -50.221 -70.454  1.00 69.98           C  
ATOM   1804 HG11 VAL A 120     -51.922 -50.680 -69.742  1.00 69.98           H  
ATOM   1805 HG12 VAL A 120     -51.322 -49.137 -70.379  1.00 69.98           H  
ATOM   1806 HG13 VAL A 120     -51.543 -50.536 -71.452  1.00 69.98           H  
ATOM   1807  CG2 VAL A 120     -48.948 -50.149 -71.348  1.00 69.98           C  
ATOM   1808 HG21 VAL A 120     -49.235 -50.666 -72.264  1.00 69.98           H  
ATOM   1809 HG22 VAL A 120     -49.104 -49.078 -71.473  1.00 69.98           H  
ATOM   1810 HG23 VAL A 120     -47.886 -50.318 -71.165  1.00 69.98           H  
ATOM   1811  N   GLN A 121     -50.461 -51.408 -67.089  1.00 71.63           N  
ATOM   1812  H   GLN A 121     -50.027 -52.242 -67.458  1.00 71.63           H  
ATOM   1813  CA  GLN A 121     -51.357 -51.522 -65.926  1.00 71.63           C  
ATOM   1814  HA  GLN A 121     -52.359 -51.201 -66.213  1.00 71.63           H  
ATOM   1815  C   GLN A 121     -50.915 -50.674 -64.728  1.00 71.63           C  
ATOM   1816  CB  GLN A 121     -51.406 -52.971 -65.440  1.00 71.63           C  
ATOM   1817  HB2 GLN A 121     -51.823 -52.989 -64.433  1.00 71.63           H  
ATOM   1818  HB3 GLN A 121     -50.395 -53.377 -65.394  1.00 71.63           H  
ATOM   1819  O   GLN A 121     -51.737 -50.219 -63.928  1.00 71.63           O  
ATOM   1820  CG  GLN A 121     -52.277 -53.874 -66.311  1.00 71.63           C  
ATOM   1821  HG2 GLN A 121     -53.306 -53.516 -66.296  1.00 71.63           H  
ATOM   1822  HG3 GLN A 121     -51.926 -53.847 -67.343  1.00 71.63           H  
ATOM   1823  CD  GLN A 121     -52.248 -55.314 -65.812  1.00 71.63           C  
ATOM   1824  NE2 GLN A 121     -52.754 -56.246 -66.585  1.00 71.63           N  
ATOM   1825 HE21 GLN A 121     -53.018 -56.017 -67.532  1.00 71.63           H  
ATOM   1826 HE22 GLN A 121     -52.615 -57.198 -66.276  1.00 71.63           H  
ATOM   1827  OE1 GLN A 121     -51.799 -55.627 -64.718  1.00 71.63           O  
ATOM   1828  N   ARG A 122     -49.609 -50.516 -64.515  1.00 72.55           N  
ATOM   1829  H   ARG A 122     -48.971 -50.971 -65.153  1.00 72.55           H  
ATOM   1830  CA  ARG A 122     -49.065 -49.769 -63.379  1.00 72.55           C  
ATOM   1831  HA  ARG A 122     -49.710 -49.932 -62.515  1.00 72.55           H  
ATOM   1832  C   ARG A 122     -49.103 -48.268 -63.643  1.00 72.55           C  
ATOM   1833  CB  ARG A 122     -47.672 -50.312 -63.046  1.00 72.55           C  
ATOM   1834  HB2 ARG A 122     -47.672 -51.390 -63.207  1.00 72.55           H  
ATOM   1835  HB3 ARG A 122     -46.927 -49.867 -63.705  1.00 72.55           H  
ATOM   1836  O   ARG A 122     -49.528 -47.536 -62.761  1.00 72.55           O  
ATOM   1837  CG  ARG A 122     -47.301 -50.087 -61.580  1.00 72.55           C  
ATOM   1838  HG2 ARG A 122     -47.165 -49.021 -61.397  1.00 72.55           H  
ATOM   1839  HG3 ARG A 122     -48.091 -50.471 -60.935  1.00 72.55           H  
ATOM   1840  CD  ARG A 122     -46.001 -50.840 -61.282  1.00 72.55           C  
ATOM   1841  HD2 ARG A 122     -45.221 -50.461 -61.942  1.00 72.55           H  
ATOM   1842  HD3 ARG A 122     -46.148 -51.899 -61.491  1.00 72.55           H  
ATOM   1843  NE  ARG A 122     -45.582 -50.669 -59.880  1.00 72.55           N  
ATOM   1844  HE  ARG A 122     -46.137 -50.057 -59.300  1.00 72.55           H  
ATOM   1845  NH1 ARG A 122     -43.678 -51.950 -60.017  1.00 72.55           N  
ATOM   1846 HH11 ARG A 122     -43.890 -52.175 -60.979  1.00 72.55           H  
ATOM   1847 HH12 ARG A 122     -42.847 -52.344 -59.600  1.00 72.55           H  
ATOM   1848  NH2 ARG A 122     -44.193 -50.938 -58.096  1.00 72.55           N  
ATOM   1849 HH21 ARG A 122     -43.350 -51.332 -57.704  1.00 72.55           H  
ATOM   1850 HH22 ARG A 122     -44.759 -50.308 -57.545  1.00 72.55           H  
ATOM   1851  CZ  ARG A 122     -44.491 -51.186 -59.341  1.00 72.55           C  
ATOM   1852  N   LEU A 123     -48.783 -47.835 -64.857  1.00 69.20           N  
ATOM   1853  H   LEU A 123     -48.462 -48.524 -65.522  1.00 69.20           H  
ATOM   1854  CA  LEU A 123     -48.972 -46.478 -65.354  1.00 69.20           C  
ATOM   1855  HA  LEU A 123     -48.508 -45.773 -64.664  1.00 69.20           H  
ATOM   1856  C   LEU A 123     -50.446 -46.134 -65.439  1.00 69.20           C  
ATOM   1857  CB  LEU A 123     -48.351 -46.313 -66.746  1.00 69.20           C  
ATOM   1858  HB2 LEU A 123     -48.688 -45.371 -67.177  1.00 69.20           H  
ATOM   1859  HB3 LEU A 123     -48.716 -47.117 -67.386  1.00 69.20           H  
ATOM   1860  O   LEU A 123     -50.802 -45.050 -65.037  1.00 69.20           O  
ATOM   1861  CG  LEU A 123     -46.822 -46.318 -66.740  1.00 69.20           C  
ATOM   1862  HG  LEU A 123     -46.453 -47.190 -66.201  1.00 69.20           H  
ATOM   1863  CD1 LEU A 123     -46.329 -46.384 -68.178  1.00 69.20           C  
ATOM   1864 HD11 LEU A 123     -45.245 -46.498 -68.160  1.00 69.20           H  
ATOM   1865 HD12 LEU A 123     -46.758 -47.250 -68.682  1.00 69.20           H  
ATOM   1866 HD13 LEU A 123     -46.600 -45.476 -68.717  1.00 69.20           H  
ATOM   1867  CD2 LEU A 123     -46.231 -45.069 -66.095  1.00 69.20           C  
ATOM   1868 HD21 LEU A 123     -45.148 -45.123 -66.198  1.00 69.20           H  
ATOM   1869 HD22 LEU A 123     -46.475 -45.032 -65.033  1.00 69.20           H  
ATOM   1870 HD23 LEU A 123     -46.596 -44.170 -66.592  1.00 69.20           H  
ATOM   1871  N   GLU A 124     -51.321 -47.035 -65.869  1.00 70.81           N  
ATOM   1872  H   GLU A 124     -50.967 -47.885 -66.283  1.00 70.81           H  
ATOM   1873  CA  GLU A 124     -52.771 -46.856 -65.838  1.00 70.81           C  
ATOM   1874  HA  GLU A 124     -53.031 -45.919 -66.331  1.00 70.81           H  
ATOM   1875  C   GLU A 124     -53.274 -46.775 -64.406  1.00 70.81           C  
ATOM   1876  CB  GLU A 124     -53.510 -47.999 -66.543  1.00 70.81           C  
ATOM   1877  HB2 GLU A 124     -53.079 -48.949 -66.226  1.00 70.81           H  
ATOM   1878  HB3 GLU A 124     -54.552 -47.986 -66.224  1.00 70.81           H  
ATOM   1879  O   GLU A 124     -54.149 -45.967 -64.152  1.00 70.81           O  
ATOM   1880  CG  GLU A 124     -53.501 -47.868 -68.072  1.00 70.81           C  
ATOM   1881  HG2 GLU A 124     -54.017 -46.943 -68.331  1.00 70.81           H  
ATOM   1882  HG3 GLU A 124     -52.479 -47.780 -68.442  1.00 70.81           H  
ATOM   1883  CD  GLU A 124     -54.205 -49.050 -68.758  1.00 70.81           C  
ATOM   1884  OE1 GLU A 124     -54.638 -48.849 -69.915  1.00 70.81           O  
ATOM   1885  OE2 GLU A 124     -54.352 -50.118 -68.118  1.00 70.81           O  
ATOM   1886  N   ARG A 125     -52.716 -47.528 -63.447  1.00 70.18           N  
ATOM   1887  H   ARG A 125     -52.065 -48.246 -63.732  1.00 70.18           H  
ATOM   1888  CA  ARG A 125     -53.027 -47.351 -62.017  1.00 70.18           C  
ATOM   1889  HA  ARG A 125     -54.110 -47.315 -61.896  1.00 70.18           H  
ATOM   1890  C   ARG A 125     -52.521 -46.019 -61.483  1.00 70.18           C  
ATOM   1891  CB  ARG A 125     -52.466 -48.502 -61.173  1.00 70.18           C  
ATOM   1892  HB2 ARG A 125     -52.319 -48.155 -60.150  1.00 70.18           H  
ATOM   1893  HB3 ARG A 125     -51.498 -48.814 -61.565  1.00 70.18           H  
ATOM   1894  O   ARG A 125     -53.253 -45.352 -60.764  1.00 70.18           O  
ATOM   1895  CG  ARG A 125     -53.439 -49.685 -61.129  1.00 70.18           C  
ATOM   1896  HG2 ARG A 125     -53.659 -50.032 -62.139  1.00 70.18           H  
ATOM   1897  HG3 ARG A 125     -54.371 -49.353 -60.672  1.00 70.18           H  
ATOM   1898  CD  ARG A 125     -52.874 -50.840 -60.297  1.00 70.18           C  
ATOM   1899  HD2 ARG A 125     -53.677 -51.560 -60.139  1.00 70.18           H  
ATOM   1900  HD3 ARG A 125     -52.547 -50.461 -59.328  1.00 70.18           H  
ATOM   1901  NE  ARG A 125     -51.755 -51.507 -60.987  1.00 70.18           N  
ATOM   1902  HE  ARG A 125     -51.493 -51.116 -61.881  1.00 70.18           H  
ATOM   1903  NH1 ARG A 125     -51.589 -53.332 -59.602  1.00 70.18           N  
ATOM   1904 HH11 ARG A 125     -52.356 -52.976 -59.050  1.00 70.18           H  
ATOM   1905 HH12 ARG A 125     -51.162 -54.223 -59.395  1.00 70.18           H  
ATOM   1906  NH2 ARG A 125     -50.225 -53.159 -61.358  1.00 70.18           N  
ATOM   1907 HH21 ARG A 125     -49.852 -54.076 -61.160  1.00 70.18           H  
ATOM   1908 HH22 ARG A 125     -49.963 -52.736 -62.237  1.00 70.18           H  
ATOM   1909  CZ  ARG A 125     -51.194 -52.655 -60.646  1.00 70.18           C  
ATOM   1910  N   MET A 126     -51.308 -45.612 -61.846  1.00 68.07           N  
ATOM   1911  H   MET A 126     -50.749 -46.230 -62.415  1.00 68.07           H  
ATOM   1912  CA  MET A 126     -50.748 -44.315 -61.467  1.00 68.07           C  
ATOM   1913  HA  MET A 126     -50.810 -44.193 -60.385  1.00 68.07           H  
ATOM   1914  C   MET A 126     -51.543 -43.177 -62.097  1.00 68.07           C  
ATOM   1915  CB  MET A 126     -49.278 -44.215 -61.889  1.00 68.07           C  
ATOM   1916  HB2 MET A 126     -49.169 -44.525 -62.928  1.00 68.07           H  
ATOM   1917  HB3 MET A 126     -48.961 -43.175 -61.809  1.00 68.07           H  
ATOM   1918  O   MET A 126     -51.881 -42.225 -61.414  1.00 68.07           O  
ATOM   1919  CG  MET A 126     -48.367 -45.065 -60.999  1.00 68.07           C  
ATOM   1920  HG2 MET A 126     -48.401 -44.672 -59.983  1.00 68.07           H  
ATOM   1921  HG3 MET A 126     -48.743 -46.087 -60.970  1.00 68.07           H  
ATOM   1922  SD  MET A 126     -46.640 -45.117 -61.542  1.00 68.07           S  
ATOM   1923  CE  MET A 126     -46.127 -43.416 -61.168  1.00 68.07           C  
ATOM   1924  HE1 MET A 126     -46.284 -43.203 -60.110  1.00 68.07           H  
ATOM   1925  HE2 MET A 126     -46.698 -42.711 -61.772  1.00 68.07           H  
ATOM   1926  HE3 MET A 126     -45.069 -43.298 -61.402  1.00 68.07           H  
ATOM   1927  N   LEU A 127     -51.912 -43.305 -63.366  1.00 66.12           N  
ATOM   1928  H   LEU A 127     -51.574 -44.121 -63.856  1.00 66.12           H  
ATOM   1929  CA  LEU A 127     -52.676 -42.351 -64.154  1.00 66.12           C  
ATOM   1930  HA  LEU A 127     -52.303 -41.353 -63.922  1.00 66.12           H  
ATOM   1931  C   LEU A 127     -54.159 -42.394 -63.788  1.00 66.12           C  
ATOM   1932  CB  LEU A 127     -52.390 -42.594 -65.647  1.00 66.12           C  
ATOM   1933  HB2 LEU A 127     -52.914 -43.486 -65.992  1.00 66.12           H  
ATOM   1934  HB3 LEU A 127     -51.321 -42.789 -65.732  1.00 66.12           H  
ATOM   1935  O   LEU A 127     -54.811 -41.375 -63.897  1.00 66.12           O  
ATOM   1936  CG  LEU A 127     -52.685 -41.392 -66.563  1.00 66.12           C  
ATOM   1937  HG  LEU A 127     -52.834 -40.494 -65.963  1.00 66.12           H  
ATOM   1938  CD1 LEU A 127     -51.510 -41.149 -67.511  1.00 66.12           C  
ATOM   1939 HD11 LEU A 127     -51.722 -40.301 -68.163  1.00 66.12           H  
ATOM   1940 HD12 LEU A 127     -51.319 -42.033 -68.119  1.00 66.12           H  
ATOM   1941 HD13 LEU A 127     -50.615 -40.915 -66.936  1.00 66.12           H  
ATOM   1942  CD2 LEU A 127     -53.932 -41.626 -67.416  1.00 66.12           C  
ATOM   1943 HD21 LEU A 127     -53.758 -42.464 -68.091  1.00 66.12           H  
ATOM   1944 HD22 LEU A 127     -54.145 -40.724 -67.989  1.00 66.12           H  
ATOM   1945 HD23 LEU A 127     -54.765 -41.862 -66.754  1.00 66.12           H  
ATOM   1946  N   ALA A 128     -54.701 -43.507 -63.293  1.00 64.28           N  
ATOM   1947  H   ALA A 128     -54.160 -44.358 -63.339  1.00 64.28           H  
ATOM   1948  CA  ALA A 128     -56.028 -43.594 -62.679  1.00 64.28           C  
ATOM   1949  HA  ALA A 128     -56.728 -42.996 -63.264  1.00 64.28           H  
ATOM   1950  C   ALA A 128     -56.033 -43.033 -61.254  1.00 64.28           C  
ATOM   1951  CB  ALA A 128     -56.528 -45.044 -62.680  1.00 64.28           C  
ATOM   1952  HB1 ALA A 128     -57.515 -45.089 -62.219  1.00 64.28           H  
ATOM   1953  HB2 ALA A 128     -56.605 -45.412 -63.703  1.00 64.28           H  
ATOM   1954  HB3 ALA A 128     -55.845 -45.675 -62.110  1.00 64.28           H  
ATOM   1955  O   ALA A 128     -57.062 -42.535 -60.816  1.00 64.28           O  
ATOM   1956  N   ALA A 129     -54.898 -43.069 -60.553  1.00 62.99           N  
ATOM   1957  H   ALA A 129     -54.125 -43.615 -60.906  1.00 62.99           H  
ATOM   1958  CA  ALA A 129     -54.705 -42.359 -59.293  1.00 62.99           C  
ATOM   1959  HA  ALA A 129     -55.611 -42.451 -58.696  1.00 62.99           H  
ATOM   1960  C   ALA A 129     -54.464 -40.851 -59.516  1.00 62.99           C  
ATOM   1961  CB  ALA A 129     -53.563 -43.031 -58.520  1.00 62.99           C  
ATOM   1962  HB1 ALA A 129     -53.797 -44.083 -58.354  1.00 62.99           H  
ATOM   1963  HB2 ALA A 129     -53.443 -42.539 -57.555  1.00 62.99           H  
ATOM   1964  HB3 ALA A 129     -52.626 -42.952 -59.072  1.00 62.99           H  
ATOM   1965  O   ALA A 129     -54.903 -40.041 -58.706  1.00 62.99           O  
ATOM   1966  N   LEU A 130     -53.834 -40.467 -60.634  1.00 58.67           N  
ATOM   1967  H   LEU A 130     -53.386 -41.199 -61.167  1.00 58.67           H  
ATOM   1968  CA  LEU A 130     -53.554 -39.079 -61.034  1.00 58.67           C  
ATOM   1969  HA  LEU A 130     -53.374 -38.483 -60.140  1.00 58.67           H  
ATOM   1970  C   LEU A 130     -54.717 -38.405 -61.775  1.00 58.67           C  
ATOM   1971  CB  LEU A 130     -52.289 -39.043 -61.918  1.00 58.67           C  
ATOM   1972  HB2 LEU A 130     -52.421 -38.320 -62.723  1.00 58.67           H  
ATOM   1973  HB3 LEU A 130     -52.164 -40.011 -62.405  1.00 58.67           H  
ATOM   1974  O   LEU A 130     -54.947 -37.217 -61.586  1.00 58.67           O  
ATOM   1975  CG  LEU A 130     -51.003 -38.688 -61.155  1.00 58.67           C  
ATOM   1976  HG  LEU A 130     -51.071 -39.049 -60.129  1.00 58.67           H  
ATOM   1977  CD1 LEU A 130     -49.779 -39.329 -61.810  1.00 58.67           C  
ATOM   1978 HD11 LEU A 130     -49.872 -40.415 -61.778  1.00 58.67           H  
ATOM   1979 HD12 LEU A 130     -48.880 -39.040 -61.266  1.00 58.67           H  
ATOM   1980 HD13 LEU A 130     -49.690 -39.002 -62.845  1.00 58.67           H  
ATOM   1981  CD2 LEU A 130     -50.812 -37.171 -61.155  1.00 58.67           C  
ATOM   1982 HD21 LEU A 130     -49.928 -36.914 -60.571  1.00 58.67           H  
ATOM   1983 HD22 LEU A 130     -50.682 -36.801 -62.172  1.00 58.67           H  
ATOM   1984 HD23 LEU A 130     -51.680 -36.688 -60.705  1.00 58.67           H  
ATOM   1985  N   ARG A 131     -55.472 -39.121 -62.615  1.00 56.72           N  
ATOM   1986  H   ARG A 131     -55.208 -40.085 -62.761  1.00 56.72           H  
ATOM   1987  CA  ARG A 131     -56.606 -38.586 -63.401  1.00 56.72           C  
ATOM   1988  HA  ARG A 131     -56.216 -37.848 -64.102  1.00 56.72           H  
ATOM   1989  C   ARG A 131     -57.629 -37.828 -62.558  1.00 56.72           C  
ATOM   1990  CB  ARG A 131     -57.348 -39.689 -64.181  1.00 56.72           C  
ATOM   1991  HB2 ARG A 131     -57.209 -40.656 -63.699  1.00 56.72           H  
ATOM   1992  HB3 ARG A 131     -58.418 -39.480 -64.171  1.00 56.72           H  
ATOM   1993  O   ARG A 131     -58.037 -36.762 -63.018  1.00 56.72           O  
ATOM   1994  CG  ARG A 131     -56.920 -39.755 -65.650  1.00 56.72           C  
ATOM   1995  HG2 ARG A 131     -57.147 -38.808 -66.139  1.00 56.72           H  
ATOM   1996  HG3 ARG A 131     -55.847 -39.937 -65.715  1.00 56.72           H  
ATOM   1997  CD  ARG A 131     -57.690 -40.883 -66.344  1.00 56.72           C  
ATOM   1998  HD2 ARG A 131     -57.548 -41.798 -65.768  1.00 56.72           H  
ATOM   1999  HD3 ARG A 131     -58.750 -40.631 -66.357  1.00 56.72           H  
ATOM   2000  NE  ARG A 131     -57.209 -41.100 -67.719  1.00 56.72           N  
ATOM   2001  HE  ARG A 131     -56.506 -40.458 -68.056  1.00 56.72           H  
ATOM   2002  NH1 ARG A 131     -58.396 -43.017 -68.151  1.00 56.72           N  
ATOM   2003 HH11 ARG A 131     -58.556 -43.832 -68.725  1.00 56.72           H  
ATOM   2004 HH12 ARG A 131     -58.850 -42.922 -67.254  1.00 56.72           H  
ATOM   2005  NH2 ARG A 131     -56.897 -42.289 -69.635  1.00 56.72           N  
ATOM   2006 HH21 ARG A 131     -56.153 -41.660 -69.901  1.00 56.72           H  
ATOM   2007 HH22 ARG A 131     -57.072 -43.112 -70.193  1.00 56.72           H  
ATOM   2008  CZ  ARG A 131     -57.506 -42.127 -68.495  1.00 56.72           C  
ATOM   2009  N   PRO A 132     -58.025 -38.318 -61.362  1.00 49.32           N  
ATOM   2010  CA  PRO A 132     -58.929 -37.596 -60.476  1.00 49.32           C  
ATOM   2011  HA  PRO A 132     -59.911 -37.529 -60.943  1.00 49.32           H  
ATOM   2012  C   PRO A 132     -58.428 -36.187 -60.155  1.00 49.32           C  
ATOM   2013  CB  PRO A 132     -59.019 -38.441 -59.199  1.00 49.32           C  
ATOM   2014  HB2 PRO A 132     -58.255 -38.127 -58.487  1.00 49.32           H  
ATOM   2015  HB3 PRO A 132     -60.007 -38.378 -58.743  1.00 49.32           H  
ATOM   2016  O   PRO A 132     -59.236 -35.293 -59.942  1.00 49.32           O  
ATOM   2017  CG  PRO A 132     -58.700 -39.854 -59.668  1.00 49.32           C  
ATOM   2018  HG2 PRO A 132     -58.282 -40.469 -58.871  1.00 49.32           H  
ATOM   2019  HG3 PRO A 132     -59.597 -40.314 -60.085  1.00 49.32           H  
ATOM   2020  CD  PRO A 132     -57.693 -39.605 -60.779  1.00 49.32           C  
ATOM   2021  HD2 PRO A 132     -57.762 -40.393 -61.529  1.00 49.32           H  
ATOM   2022  HD3 PRO A 132     -56.695 -39.562 -60.343  1.00 49.32           H  
ATOM   2023  N   VAL A 133     -57.106 -35.985 -60.157  1.00 45.25           N  
ATOM   2024  H   VAL A 133     -56.495 -36.758 -60.377  1.00 45.25           H  
ATOM   2025  CA  VAL A 133     -56.471 -34.690 -59.901  1.00 45.25           C  
ATOM   2026  HA  VAL A 133     -57.001 -34.204 -59.082  1.00 45.25           H  
ATOM   2027  C   VAL A 133     -56.581 -33.768 -61.119  1.00 45.25           C  
ATOM   2028  CB  VAL A 133     -54.995 -34.869 -59.475  1.00 45.25           C  
ATOM   2029  HB  VAL A 133     -54.398 -35.173 -60.334  1.00 45.25           H  
ATOM   2030  O   VAL A 133     -56.979 -32.617 -60.979  1.00 45.25           O  
ATOM   2031  CG1 VAL A 133     -54.409 -33.551 -58.966  1.00 45.25           C  
ATOM   2032 HG11 VAL A 133     -54.976 -33.195 -58.106  1.00 45.25           H  
ATOM   2033 HG12 VAL A 133     -54.442 -32.794 -59.750  1.00 45.25           H  
ATOM   2034 HG13 VAL A 133     -53.369 -33.695 -58.675  1.00 45.25           H  
ATOM   2035  CG2 VAL A 133     -54.827 -35.924 -58.368  1.00 45.25           C  
ATOM   2036 HG21 VAL A 133     -55.102 -36.913 -58.734  1.00 45.25           H  
ATOM   2037 HG22 VAL A 133     -53.784 -35.964 -58.052  1.00 45.25           H  
ATOM   2038 HG23 VAL A 133     -55.450 -35.669 -57.511  1.00 45.25           H  
ATOM   2039  N   ALA A 134     -56.256 -34.256 -62.322  1.00 41.50           N  
ATOM   2040  H   ALA A 134     -55.952 -35.218 -62.377  1.00 41.50           H  
ATOM   2041  CA  ALA A 134     -56.166 -33.411 -63.518  1.00 41.50           C  
ATOM   2042  HA  ALA A 134     -55.620 -32.505 -63.255  1.00 41.50           H  
ATOM   2043  C   ALA A 134     -57.530 -32.955 -64.081  1.00 41.50           C  
ATOM   2044  CB  ALA A 134     -55.349 -34.159 -64.579  1.00 41.50           C  
ATOM   2045  HB1 ALA A 134     -55.231 -33.527 -65.459  1.00 41.50           H  
ATOM   2046  HB2 ALA A 134     -54.362 -34.399 -64.184  1.00 41.50           H  
ATOM   2047  HB3 ALA A 134     -55.859 -35.080 -64.863  1.00 41.50           H  
ATOM   2048  O   ALA A 134     -57.659 -31.814 -64.518  1.00 41.50           O  
ATOM   2049  N   GLN A 135     -58.556 -33.820 -64.083  1.00 35.67           N  
ATOM   2050  H   GLN A 135     -58.415 -34.725 -63.658  1.00 35.67           H  
ATOM   2051  CA  GLN A 135     -59.855 -33.541 -64.730  1.00 35.67           C  
ATOM   2052  HA  GLN A 135     -59.658 -33.147 -65.727  1.00 35.67           H  
ATOM   2053  C   GLN A 135     -60.712 -32.464 -64.041  1.00 35.67           C  
ATOM   2054  CB  GLN A 135     -60.663 -34.845 -64.878  1.00 35.67           C  
ATOM   2055  HB2 GLN A 135     -60.566 -35.443 -63.972  1.00 35.67           H  
ATOM   2056  HB3 GLN A 135     -61.719 -34.610 -65.013  1.00 35.67           H  
ATOM   2057  O   GLN A 135     -61.780 -32.123 -64.549  1.00 35.67           O  
ATOM   2058  CG  GLN A 135     -60.221 -35.658 -66.100  1.00 35.67           C  
ATOM   2059  HG2 GLN A 135     -59.180 -35.958 -65.980  1.00 35.67           H  
ATOM   2060  HG3 GLN A 135     -60.298 -35.029 -66.986  1.00 35.67           H  
ATOM   2061  CD  GLN A 135     -61.066 -36.911 -66.319  1.00 35.67           C  
ATOM   2062  NE2 GLN A 135     -61.065 -37.459 -67.514  1.00 35.67           N  
ATOM   2063 HE21 GLN A 135     -61.726 -38.214 -67.635  1.00 35.67           H  
ATOM   2064 HE22 GLN A 135     -60.625 -36.973 -68.282  1.00 35.67           H  
ATOM   2065  OE1 GLN A 135     -61.727 -37.446 -65.445  1.00 35.67           O  
ATOM   2066  N   ALA A 136     -60.279 -31.904 -62.911  1.00 32.62           N  
ATOM   2067  H   ALA A 136     -59.381 -32.178 -62.539  1.00 32.62           H  
ATOM   2068  CA  ALA A 136     -61.077 -30.938 -62.159  1.00 32.62           C  
ATOM   2069  HA  ALA A 136     -62.052 -31.382 -61.962  1.00 32.62           H  
ATOM   2070  C   ALA A 136     -61.341 -29.608 -62.899  1.00 32.62           C  
ATOM   2071  CB  ALA A 136     -60.384 -30.702 -60.813  1.00 32.62           C  
ATOM   2072  HB1 ALA A 136     -59.403 -30.253 -60.972  1.00 32.62           H  
ATOM   2073  HB2 ALA A 136     -60.262 -31.648 -60.285  1.00 32.62           H  
ATOM   2074  HB3 ALA A 136     -60.988 -30.031 -60.202  1.00 32.62           H  
ATOM   2075  O   ALA A 136     -62.221 -28.861 -62.480  1.00 32.62           O  
ATOM   2076  N   ALA A 137     -60.606 -29.292 -63.972  1.00 29.38           N  
ATOM   2077  H   ALA A 137     -59.892 -29.935 -64.282  1.00 29.38           H  
ATOM   2078  CA  ALA A 137     -60.713 -27.989 -64.634  1.00 29.38           C  
ATOM   2079  HA  ALA A 137     -60.637 -27.209 -63.876  1.00 29.38           H  
ATOM   2080  C   ALA A 137     -62.046 -27.758 -65.377  1.00 29.38           C  
ATOM   2081  CB  ALA A 137     -59.526 -27.837 -65.593  1.00 29.38           C  
ATOM   2082  HB1 ALA A 137     -59.578 -28.595 -66.376  1.00 29.38           H  
ATOM   2083  HB2 ALA A 137     -59.558 -26.852 -66.057  1.00 29.38           H  
ATOM   2084  HB3 ALA A 137     -58.588 -27.943 -65.048  1.00 29.38           H  
ATOM   2085  O   ALA A 137     -62.570 -26.649 -65.356  1.00 29.38           O  
ATOM   2086  N   ASP A 138     -62.575 -28.781 -66.053  1.00 24.83           N  
ATOM   2087  H   ASP A 138     -62.113 -29.676 -65.978  1.00 24.83           H  
ATOM   2088  CA  ASP A 138     -63.509 -28.609 -67.187  1.00 24.83           C  
ATOM   2089  HA  ASP A 138     -63.187 -27.756 -67.784  1.00 24.83           H  
ATOM   2090  C   ASP A 138     -64.981 -28.332 -66.819  1.00 24.83           C  
ATOM   2091  CB  ASP A 138     -63.459 -29.894 -68.050  1.00 24.83           C  
ATOM   2092  HB2 ASP A 138     -63.144 -30.735 -67.432  1.00 24.83           H  
ATOM   2093  HB3 ASP A 138     -64.461 -30.138 -68.401  1.00 24.83           H  
ATOM   2094  O   ASP A 138     -65.807 -28.065 -67.693  1.00 24.83           O  
ATOM   2095  CG  ASP A 138     -62.568 -29.829 -69.295  1.00 24.83           C  
ATOM   2096  OD1 ASP A 138     -62.003 -28.754 -69.591  1.00 24.83           O  
ATOM   2097  OD2 ASP A 138     -62.469 -30.888 -69.956  1.00 24.83           O  
ATOM   2098  N   ALA A 139     -65.375 -28.537 -65.563  1.00 23.39           N  
ATOM   2099  H   ALA A 139     -64.655 -28.650 -64.864  1.00 23.39           H  
ATOM   2100  CA  ALA A 139     -66.757 -28.916 -65.239  1.00 23.39           C  
ATOM   2101  HA  ALA A 139     -67.054 -29.703 -65.931  1.00 23.39           H  
ATOM   2102  C   ALA A 139     -67.795 -27.768 -65.359  1.00 23.39           C  
ATOM   2103  CB  ALA A 139     -66.733 -29.495 -63.818  1.00 23.39           C  
ATOM   2104  HB1 ALA A 139     -67.723 -29.858 -63.543  1.00 23.39           H  
ATOM   2105  HB2 ALA A 139     -66.428 -28.721 -63.113  1.00 23.39           H  
ATOM   2106  HB3 ALA A 139     -66.024 -30.321 -63.766  1.00 23.39           H  
ATOM   2107  O   ALA A 139     -67.463 -26.605 -65.185  1.00 23.39           O  
ATOM   2108  N   SER A 140     -69.121 -27.992 -65.401  1.00 22.61           N  
ATOM   2109  H   SER A 140     -69.581 -27.156 -65.071  1.00 22.61           H  
ATOM   2110  CA  SER A 140     -69.949 -28.688 -66.407  1.00 22.61           C  
ATOM   2111  HA  SER A 140     -69.508 -28.482 -67.383  1.00 22.61           H  
ATOM   2112  C   SER A 140     -71.388 -28.096 -66.454  1.00 22.61           C  
ATOM   2113  CB  SER A 140     -69.985 -30.218 -66.250  1.00 22.61           C  
ATOM   2114  HB2 SER A 140     -68.991 -30.625 -66.433  1.00 22.61           H  
ATOM   2115  HB3 SER A 140     -70.664 -30.637 -66.992  1.00 22.61           H  
ATOM   2116  O   SER A 140     -71.648 -27.211 -67.256  1.00 22.61           O  
ATOM   2117  OG  SER A 140     -70.411 -30.601 -64.954  1.00 22.61           O  
ATOM   2118  HG  SER A 140     -69.684 -30.434 -64.350  1.00 22.61           H  
ATOM   2119  N   GLY A 141     -72.346 -28.613 -65.662  1.00 21.34           N  
ATOM   2120  H   GLY A 141     -72.003 -29.271 -64.978  1.00 21.34           H  
ATOM   2121  CA  GLY A 141     -73.727 -28.854 -66.137  1.00 21.34           C  
ATOM   2122  HA2 GLY A 141     -73.698 -28.909 -67.225  1.00 21.34           H  
ATOM   2123  HA3 GLY A 141     -74.018 -29.846 -65.792  1.00 21.34           H  
ATOM   2124  C   GLY A 141     -74.894 -27.898 -65.793  1.00 21.34           C  
ATOM   2125  O   GLY A 141     -75.318 -27.106 -66.625  1.00 21.34           O  
ATOM   2126  N   THR A 142     -75.619 -28.180 -64.703  1.00 20.42           N  
ATOM   2127  H   THR A 142     -75.162 -28.761 -64.015  1.00 20.42           H  
ATOM   2128  CA  THR A 142     -77.067 -28.504 -64.831  1.00 20.42           C  
ATOM   2129  HA  THR A 142     -77.363 -28.434 -65.877  1.00 20.42           H  
ATOM   2130  C   THR A 142     -78.095 -27.675 -64.057  1.00 20.42           C  
ATOM   2131  CB  THR A 142     -77.299 -29.956 -64.341  1.00 20.42           C  
ATOM   2132  HB  THR A 142     -78.266 -30.039 -63.845  1.00 20.42           H  
ATOM   2133  O   THR A 142     -79.270 -27.744 -64.402  1.00 20.42           O  
ATOM   2134  CG2 THR A 142     -77.292 -30.963 -65.483  1.00 20.42           C  
ATOM   2135 HG21 THR A 142     -78.079 -30.711 -66.193  1.00 20.42           H  
ATOM   2136 HG22 THR A 142     -77.474 -31.966 -65.097  1.00 20.42           H  
ATOM   2137 HG23 THR A 142     -76.330 -30.938 -65.995  1.00 20.42           H  
ATOM   2138  OG1 THR A 142     -76.294 -30.359 -63.426  1.00 20.42           O  
ATOM   2139  HG1 THR A 142     -76.513 -31.243 -63.121  1.00 20.42           H  
ATOM   2140  N   GLY A 143     -77.708 -27.067 -62.936  1.00 18.24           N  
ATOM   2141  H   GLY A 143     -76.713 -26.954 -62.807  1.00 18.24           H  
ATOM   2142  CA  GLY A 143     -78.554 -26.972 -61.736  1.00 18.24           C  
ATOM   2143  HA2 GLY A 143     -77.953 -26.535 -60.939  1.00 18.24           H  
ATOM   2144  HA3 GLY A 143     -78.808 -27.986 -61.429  1.00 18.24           H  
ATOM   2145  C   GLY A 143     -79.866 -26.173 -61.796  1.00 18.24           C  
ATOM   2146  O   GLY A 143     -80.198 -25.509 -62.766  1.00 18.24           O  
ATOM   2147  N   ALA A 144     -80.615 -26.283 -60.696  1.00 19.39           N  
ATOM   2148  H   ALA A 144     -80.190 -26.722 -59.892  1.00 19.39           H  
ATOM   2149  CA  ALA A 144     -82.059 -26.088 -60.630  1.00 19.39           C  
ATOM   2150  HA  ALA A 144     -82.489 -26.760 -61.372  1.00 19.39           H  
ATOM   2151  C   ALA A 144     -82.595 -24.680 -60.961  1.00 19.39           C  
ATOM   2152  CB  ALA A 144     -82.530 -26.564 -59.247  1.00 19.39           C  
ATOM   2153  HB1 ALA A 144     -83.619 -26.568 -59.200  1.00 19.39           H  
ATOM   2154  HB2 ALA A 144     -82.143 -25.896 -58.477  1.00 19.39           H  
ATOM   2155  HB3 ALA A 144     -82.173 -27.576 -59.056  1.00 19.39           H  
ATOM   2156  O   ALA A 144     -81.921 -23.661 -60.857  1.00 19.39           O  
ATOM   2157  N   ASN A 145     -83.889 -24.696 -61.287  1.00 19.95           N  
ATOM   2158  H   ASN A 145     -84.328 -25.605 -61.248  1.00 19.95           H  
ATOM   2159  CA  ASN A 145     -84.726 -23.641 -61.852  1.00 19.95           C  
ATOM   2160  HA  ASN A 145     -84.124 -23.003 -62.500  1.00 19.95           H  
ATOM   2161  C   ASN A 145     -85.480 -22.728 -60.850  1.00 19.95           C  
ATOM   2162  CB  ASN A 145     -85.750 -24.445 -62.696  1.00 19.95           C  
ATOM   2163  HB2 ASN A 145     -85.224 -25.206 -63.273  1.00 19.95           H  
ATOM   2164  HB3 ASN A 145     -86.442 -24.947 -62.020  1.00 19.95           H  
ATOM   2165  O   ASN A 145     -86.324 -21.975 -61.328  1.00 19.95           O  
ATOM   2166  CG  ASN A 145     -86.559 -23.658 -63.714  1.00 19.95           C  
ATOM   2167  ND2 ASN A 145     -87.728 -24.141 -64.067  1.00 19.95           N  
ATOM   2168 HD21 ASN A 145     -88.245 -23.554 -64.705  1.00 19.95           H  
ATOM   2169 HD22 ASN A 145     -88.136 -24.924 -63.576  1.00 19.95           H  
ATOM   2170  OD1 ASN A 145     -86.135 -22.671 -64.280  1.00 19.95           O  
ATOM   2171  N   PRO A 146     -85.391 -22.889 -59.508  1.00 20.32           N  
ATOM   2172  CA  PRO A 146     -86.557 -22.673 -58.654  1.00 20.32           C  
ATOM   2173  HA  PRO A 146     -87.335 -23.373 -58.958  1.00 20.32           H  
ATOM   2174  C   PRO A 146     -87.118 -21.254 -58.788  1.00 20.32           C  
ATOM   2175  CB  PRO A 146     -86.138 -23.037 -57.229  1.00 20.32           C  
ATOM   2176  HB2 PRO A 146     -86.609 -22.397 -56.484  1.00 20.32           H  
ATOM   2177  HB3 PRO A 146     -86.373 -24.083 -57.036  1.00 20.32           H  
ATOM   2178  O   PRO A 146     -86.409 -20.263 -58.651  1.00 20.32           O  
ATOM   2179  CG  PRO A 146     -84.624 -22.851 -57.251  1.00 20.32           C  
ATOM   2180  HG2 PRO A 146     -84.383 -21.804 -57.069  1.00 20.32           H  
ATOM   2181  HG3 PRO A 146     -84.125 -23.490 -56.522  1.00 20.32           H  
ATOM   2182  CD  PRO A 146     -84.238 -23.218 -58.682  1.00 20.32           C  
ATOM   2183  HD2 PRO A 146     -84.049 -24.291 -58.722  1.00 20.32           H  
ATOM   2184  HD3 PRO A 146     -83.358 -22.653 -58.988  1.00 20.32           H  
ATOM   2185  N   SER A 147     -88.409 -21.221 -59.117  1.00 21.29           N  
ATOM   2186  H   SER A 147     -88.898 -22.102 -59.183  1.00 21.29           H  
ATOM   2187  CA  SER A 147     -89.137 -20.092 -59.696  1.00 21.29           C  
ATOM   2188  HA  SER A 147     -88.448 -19.434 -60.226  1.00 21.29           H  
ATOM   2189  C   SER A 147     -89.935 -19.258 -58.705  1.00 21.29           C  
ATOM   2190  CB  SER A 147     -90.154 -20.683 -60.681  1.00 21.29           C  
ATOM   2191  HB2 SER A 147     -90.774 -19.892 -61.102  1.00 21.29           H  
ATOM   2192  HB3 SER A 147     -89.613 -21.168 -61.494  1.00 21.29           H  
ATOM   2193  O   SER A 147     -90.470 -18.229 -59.104  1.00 21.29           O  
ATOM   2194  OG  SER A 147     -90.973 -21.650 -60.029  1.00 21.29           O  
ATOM   2195  HG  SER A 147     -91.610 -21.186 -59.481  1.00 21.29           H  
ATOM   2196  N   GLY A 148     -90.162 -19.787 -57.500  1.00 20.20           N  
ATOM   2197  H   GLY A 148     -89.654 -20.616 -57.225  1.00 20.20           H  
ATOM   2198  CA  GLY A 148     -91.230 -19.300 -56.625  1.00 20.20           C  
ATOM   2199  HA2 GLY A 148     -91.354 -19.977 -55.780  1.00 20.20           H  
ATOM   2200  HA3 GLY A 148     -92.169 -19.271 -57.178  1.00 20.20           H  
ATOM   2201  C   GLY A 148     -90.954 -17.896 -56.086  1.00 20.20           C  
ATOM   2202  O   GLY A 148     -89.894 -17.324 -56.319  1.00 20.20           O  
ATOM   2203  N   ASP A 149     -91.815 -17.281 -55.287  1.00 22.43           N  
ATOM   2204  H   ASP A 149     -91.458 -16.398 -54.951  1.00 22.43           H  
ATOM   2205  CA  ASP A 149     -93.268 -17.442 -55.142  1.00 22.43           C  
ATOM   2206  HA  ASP A 149     -93.745 -17.549 -56.117  1.00 22.43           H  
ATOM   2207  C   ASP A 149     -93.792 -16.139 -54.517  1.00 22.43           C  
ATOM   2208  CB  ASP A 149     -93.682 -18.619 -54.220  1.00 22.43           C  
ATOM   2209  HB2 ASP A 149     -92.925 -18.762 -53.449  1.00 22.43           H  
ATOM   2210  HB3 ASP A 149     -94.623 -18.351 -53.738  1.00 22.43           H  
ATOM   2211  O   ASP A 149     -94.514 -15.379 -55.150  1.00 22.43           O  
ATOM   2212  CG  ASP A 149     -93.982 -19.949 -54.906  1.00 22.43           C  
ATOM   2213  OD1 ASP A 149     -94.358 -19.931 -56.101  1.00 22.43           O  
ATOM   2214  OD2 ASP A 149     -93.805 -20.994 -54.243  1.00 22.43           O  
ATOM   2215  N   ASP A 150     -93.414 -15.893 -53.261  1.00 23.66           N  
ATOM   2216  H   ASP A 150     -92.682 -16.500 -52.920  1.00 23.66           H  
ATOM   2217  CA  ASP A 150     -94.476 -15.687 -52.271  1.00 23.66           C  
ATOM   2218  HA  ASP A 150     -95.445 -15.855 -52.741  1.00 23.66           H  
ATOM   2219  C   ASP A 150     -94.541 -14.274 -51.664  1.00 23.66           C  
ATOM   2220  CB  ASP A 150     -94.281 -16.800 -51.216  1.00 23.66           C  
ATOM   2221  HB2 ASP A 150     -93.344 -16.635 -50.683  1.00 23.66           H  
ATOM   2222  HB3 ASP A 150     -94.157 -17.760 -51.717  1.00 23.66           H  
ATOM   2223  O   ASP A 150     -95.400 -13.461 -51.987  1.00 23.66           O  
ATOM   2224  CG  ASP A 150     -95.439 -16.993 -50.242  1.00 23.66           C  
ATOM   2225  OD1 ASP A 150     -96.568 -16.603 -50.595  1.00 23.66           O  
ATOM   2226  OD2 ASP A 150     -95.171 -17.591 -49.176  1.00 23.66           O  
ATOM   2227  N   LEU A 151     -93.619 -13.976 -50.751  1.00 23.67           N  
ATOM   2228  H   LEU A 151     -92.886 -14.664 -50.658  1.00 23.67           H  
ATOM   2229  CA  LEU A 151     -94.005 -13.322 -49.493  1.00 23.67           C  
ATOM   2230  HA  LEU A 151     -94.939 -13.766 -49.147  1.00 23.67           H  
ATOM   2231  C   LEU A 151     -94.255 -11.807 -49.533  1.00 23.67           C  
ATOM   2232  CB  LEU A 151     -92.891 -13.623 -48.470  1.00 23.67           C  
ATOM   2233  HB2 LEU A 151     -93.017 -12.979 -47.600  1.00 23.67           H  
ATOM   2234  HB3 LEU A 151     -91.933 -13.370 -48.924  1.00 23.67           H  
ATOM   2235  O   LEU A 151     -94.773 -11.257 -48.566  1.00 23.67           O  
ATOM   2236  CG  LEU A 151     -92.860 -15.079 -47.977  1.00 23.67           C  
ATOM   2237  HG  LEU A 151     -92.974 -15.761 -48.820  1.00 23.67           H  
ATOM   2238  CD1 LEU A 151     -91.506 -15.383 -47.336  1.00 23.67           C  
ATOM   2239 HD11 LEU A 151     -91.340 -14.713 -46.492  1.00 23.67           H  
ATOM   2240 HD12 LEU A 151     -91.499 -16.415 -46.987  1.00 23.67           H  
ATOM   2241 HD13 LEU A 151     -90.713 -15.253 -48.072  1.00 23.67           H  
ATOM   2242  CD2 LEU A 151     -93.965 -15.353 -46.960  1.00 23.67           C  
ATOM   2243 HD21 LEU A 151     -93.865 -14.700 -46.092  1.00 23.67           H  
ATOM   2244 HD22 LEU A 151     -94.939 -15.193 -47.422  1.00 23.67           H  
ATOM   2245 HD23 LEU A 151     -93.925 -16.397 -46.650  1.00 23.67           H  
ATOM   2246  N   GLY A 152     -93.811 -11.103 -50.574  1.00 28.65           N  
ATOM   2247  H   GLY A 152     -93.555 -11.627 -51.399  1.00 28.65           H  
ATOM   2248  CA  GLY A 152     -93.609  -9.646 -50.547  1.00 28.65           C  
ATOM   2249  HA2 GLY A 152     -92.948  -9.367 -51.367  1.00 28.65           H  
ATOM   2250  HA3 GLY A 152     -93.118  -9.384 -49.610  1.00 28.65           H  
ATOM   2251  C   GLY A 152     -94.874  -8.786 -50.649  1.00 28.65           C  
ATOM   2252  O   GLY A 152     -94.810  -7.735 -51.282  1.00 28.65           O  
ATOM   2253  N   GLU A 153     -96.011  -9.232 -50.111  1.00 30.36           N  
ATOM   2254  H   GLU A 153     -95.981 -10.095 -49.586  1.00 30.36           H  
ATOM   2255  CA  GLU A 153     -97.290  -8.527 -50.227  1.00 30.36           C  
ATOM   2256  HA  GLU A 153     -97.437  -8.226 -51.265  1.00 30.36           H  
ATOM   2257  C   GLU A 153     -97.349  -7.252 -49.394  1.00 30.36           C  
ATOM   2258  CB  GLU A 153     -98.483  -9.408 -49.805  1.00 30.36           C  
ATOM   2259  HB2 GLU A 153     -99.332  -8.745 -49.640  1.00 30.36           H  
ATOM   2260  HB3 GLU A 153     -98.257  -9.912 -48.865  1.00 30.36           H  
ATOM   2261  O   GLU A 153     -97.551  -6.153 -49.918  1.00 30.36           O  
ATOM   2262  CG  GLU A 153     -98.914 -10.439 -50.850  1.00 30.36           C  
ATOM   2263  HG2 GLU A 153     -98.203 -11.265 -50.853  1.00 30.36           H  
ATOM   2264  HG3 GLU A 153     -98.889  -9.966 -51.832  1.00 30.36           H  
ATOM   2265  CD  GLU A 153    -100.339 -10.963 -50.584  1.00 30.36           C  
ATOM   2266  OE1 GLU A 153    -101.010 -11.329 -51.578  1.00 30.36           O  
ATOM   2267  OE2 GLU A 153    -100.790 -10.928 -49.416  1.00 30.36           O  
ATOM   2268  N   ALA A 154     -97.348  -7.408 -48.078  1.00 26.29           N  
ATOM   2269  H   ALA A 154     -97.155  -8.315 -47.677  1.00 26.29           H  
ATOM   2270  CA  ALA A 154     -98.102  -6.465 -47.294  1.00 26.29           C  
ATOM   2271  HA  ALA A 154     -98.999  -6.202 -47.856  1.00 26.29           H  
ATOM   2272  C   ALA A 154     -97.313  -5.168 -47.071  1.00 26.29           C  
ATOM   2273  CB  ALA A 154     -98.584  -7.178 -46.046  1.00 26.29           C  
ATOM   2274  HB1 ALA A 154     -99.298  -7.958 -46.308  1.00 26.29           H  
ATOM   2275  HB2 ALA A 154     -97.732  -7.649 -45.554  1.00 26.29           H  
ATOM   2276  HB3 ALA A 154     -99.064  -6.470 -45.370  1.00 26.29           H  
ATOM   2277  O   ALA A 154     -96.130  -5.146 -46.757  1.00 26.29           O  
ATOM   2278  N   GLY A 155     -97.990  -4.035 -47.216  1.00 33.28           N  
ATOM   2279  H   GLY A 155     -98.894  -4.101 -47.661  1.00 33.28           H  
ATOM   2280  CA  GLY A 155     -97.781  -2.940 -46.270  1.00 33.28           C  
ATOM   2281  HA2 GLY A 155     -97.733  -1.994 -46.811  1.00 33.28           H  
ATOM   2282  HA3 GLY A 155     -96.853  -3.078 -45.716  1.00 33.28           H  
ATOM   2283  C   GLY A 155     -98.924  -2.873 -45.259  1.00 33.28           C  
ATOM   2284  O   GLY A 155     -99.082  -1.849 -44.601  1.00 33.28           O  
ATOM   2285  N   VAL A 156     -99.786  -3.901 -45.232  1.00 28.72           N  
ATOM   2286  H   VAL A 156     -99.489  -4.765 -45.661  1.00 28.72           H  
ATOM   2287  CA  VAL A 156    -101.065  -3.914 -44.507  1.00 28.72           C  
ATOM   2288  HA  VAL A 156    -101.656  -3.059 -44.834  1.00 28.72           H  
ATOM   2289  C   VAL A 156    -100.834  -3.737 -43.009  1.00 28.72           C  
ATOM   2290  CB  VAL A 156    -101.863  -5.200 -44.821  1.00 28.72           C  
ATOM   2291  HB  VAL A 156    -101.290  -6.071 -44.502  1.00 28.72           H  
ATOM   2292  O   VAL A 156    -101.674  -3.160 -42.323  1.00 28.72           O  
ATOM   2293  CG1 VAL A 156    -103.227  -5.229 -44.118  1.00 28.72           C  
ATOM   2294 HG11 VAL A 156    -103.776  -6.124 -44.412  1.00 28.72           H  
ATOM   2295 HG12 VAL A 156    -103.090  -5.273 -43.037  1.00 28.72           H  
ATOM   2296 HG13 VAL A 156    -103.806  -4.342 -44.373  1.00 28.72           H  
ATOM   2297  CG2 VAL A 156    -102.135  -5.314 -46.331  1.00 28.72           C  
ATOM   2298 HG21 VAL A 156    -102.718  -6.214 -46.528  1.00 28.72           H  
ATOM   2299 HG22 VAL A 156    -101.198  -5.408 -46.880  1.00 28.72           H  
ATOM   2300 HG23 VAL A 156    -102.683  -4.441 -46.683  1.00 28.72           H  
ATOM   2301  N   ASP A 157     -99.656  -4.095 -42.511  1.00 25.94           N  
ATOM   2302  H   ASP A 157     -99.253  -3.375 -41.928  1.00 25.94           H  
ATOM   2303  CA  ASP A 157     -99.586  -5.357 -41.792  1.00 25.94           C  
ATOM   2304  HA  ASP A 157    -100.255  -6.090 -42.242  1.00 25.94           H  
ATOM   2305  C   ASP A 157    -100.088  -5.047 -40.404  1.00 25.94           C  
ATOM   2306  CB  ASP A 157     -98.162  -5.918 -41.727  1.00 25.94           C  
ATOM   2307  HB2 ASP A 157     -98.051  -6.507 -40.817  1.00 25.94           H  
ATOM   2308  HB3 ASP A 157     -97.439  -5.103 -41.691  1.00 25.94           H  
ATOM   2309  O   ASP A 157     -99.661  -4.066 -39.784  1.00 25.94           O  
ATOM   2310  CG  ASP A 157     -97.882  -6.837 -42.902  1.00 25.94           C  
ATOM   2311  OD1 ASP A 157     -98.788  -7.642 -43.211  1.00 25.94           O  
ATOM   2312  OD2 ASP A 157     -96.781  -6.704 -43.477  1.00 25.94           O  
ATOM   2313  N   GLU A 158    -101.092  -5.797 -39.981  1.00 30.70           N  
ATOM   2314  H   GLU A 158    -101.372  -6.613 -40.506  1.00 30.70           H  
ATOM   2315  CA  GLU A 158    -101.885  -5.353 -38.864  1.00 30.70           C  
ATOM   2316  HA  GLU A 158    -102.290  -4.373 -39.115  1.00 30.70           H  
ATOM   2317  C   GLU A 158    -101.058  -5.199 -37.577  1.00 30.70           C  
ATOM   2318  CB  GLU A 158    -103.052  -6.307 -38.631  1.00 30.70           C  
ATOM   2319  HB2 GLU A 158    -103.450  -6.051 -37.649  1.00 30.70           H  
ATOM   2320  HB3 GLU A 158    -102.631  -7.312 -38.655  1.00 30.70           H  
ATOM   2321  O   GLU A 158    -100.079  -5.888 -37.298  1.00 30.70           O  
ATOM   2322  CG  GLU A 158    -104.213  -6.265 -39.638  1.00 30.70           C  
ATOM   2323  HG2 GLU A 158    -104.475  -5.220 -39.803  1.00 30.70           H  
ATOM   2324  HG3 GLU A 158    -103.860  -6.666 -40.588  1.00 30.70           H  
ATOM   2325  CD  GLU A 158    -105.490  -7.018 -39.195  1.00 30.70           C  
ATOM   2326  OE1 GLU A 158    -106.036  -7.831 -39.965  1.00 30.70           O  
ATOM   2327  OE2 GLU A 158    -106.005  -6.698 -38.107  1.00 30.70           O  
ATOM   2328  N   LEU A 159    -101.618  -4.356 -36.719  1.00 24.37           N  
ATOM   2329  H   LEU A 159    -102.400  -3.843 -37.099  1.00 24.37           H  
ATOM   2330  CA  LEU A 159    -101.504  -4.321 -35.262  1.00 24.37           C  
ATOM   2331  HA  LEU A 159    -100.503  -3.994 -34.980  1.00 24.37           H  
ATOM   2332  C   LEU A 159    -101.767  -5.677 -34.536  1.00 24.37           C  
ATOM   2333  CB  LEU A 159    -102.565  -3.274 -34.832  1.00 24.37           C  
ATOM   2334  HB2 LEU A 159    -103.448  -3.367 -35.465  1.00 24.37           H  
ATOM   2335  HB3 LEU A 159    -102.921  -3.509 -33.830  1.00 24.37           H  
ATOM   2336  O   LEU A 159    -101.957  -5.669 -33.322  1.00 24.37           O  
ATOM   2337  CG  LEU A 159    -102.063  -1.818 -34.834  1.00 24.37           C  
ATOM   2338  HG  LEU A 159    -101.040  -1.770 -35.209  1.00 24.37           H  
ATOM   2339  CD1 LEU A 159    -102.936  -0.898 -35.692  1.00 24.37           C  
ATOM   2340 HD11 LEU A 159    -102.549   0.120 -35.651  1.00 24.37           H  
ATOM   2341 HD12 LEU A 159    -103.965  -0.918 -35.333  1.00 24.37           H  
ATOM   2342 HD13 LEU A 159    -102.909  -1.242 -36.726  1.00 24.37           H  
ATOM   2343  CD2 LEU A 159    -102.087  -1.276 -33.402  1.00 24.37           C  
ATOM   2344 HD21 LEU A 159    -103.105  -1.278 -33.014  1.00 24.37           H  
ATOM   2345 HD22 LEU A 159    -101.686  -0.263 -33.385  1.00 24.37           H  
ATOM   2346 HD23 LEU A 159    -101.463  -1.911 -32.772  1.00 24.37           H  
ATOM   2347  N   LEU A 160    -101.844  -6.807 -35.251  1.00 23.86           N  
ATOM   2348  H   LEU A 160    -101.406  -6.774 -36.161  1.00 23.86           H  
ATOM   2349  CA  LEU A 160    -102.823  -7.889 -35.053  1.00 23.86           C  
ATOM   2350  HA  LEU A 160    -103.788  -7.393 -34.949  1.00 23.86           H  
ATOM   2351  C   LEU A 160    -102.691  -8.785 -33.817  1.00 23.86           C  
ATOM   2352  CB  LEU A 160    -102.868  -8.783 -36.323  1.00 23.86           C  
ATOM   2353  HB2 LEU A 160    -102.556  -9.815 -36.161  1.00 23.86           H  
ATOM   2354  HB3 LEU A 160    -102.125  -8.432 -37.039  1.00 23.86           H  
ATOM   2355  O   LEU A 160    -103.506  -8.733 -32.898  1.00 23.86           O  
ATOM   2356  CG  LEU A 160    -104.237  -8.859 -36.971  1.00 23.86           C  
ATOM   2357  HG  LEU A 160    -104.384  -7.795 -37.159  1.00 23.86           H  
ATOM   2358  CD1 LEU A 160    -104.183  -9.673 -38.267  1.00 23.86           C  
ATOM   2359 HD11 LEU A 160    -103.836 -10.688 -38.072  1.00 23.86           H  
ATOM   2360 HD12 LEU A 160    -105.184  -9.749 -38.693  1.00 23.86           H  
ATOM   2361 HD13 LEU A 160    -103.516  -9.224 -39.003  1.00 23.86           H  
ATOM   2362  CD2 LEU A 160    -105.461  -9.254 -36.141  1.00 23.86           C  
ATOM   2363 HD21 LEU A 160    -105.455 -10.321 -35.918  1.00 23.86           H  
ATOM   2364 HD22 LEU A 160    -106.350  -9.023 -36.728  1.00 23.86           H  
ATOM   2365 HD23 LEU A 160    -105.504  -8.683 -35.214  1.00 23.86           H  
ATOM   2366  N   GLU A 161    -101.824  -9.787 -33.921  1.00 25.82           N  
ATOM   2367  H   GLU A 161    -101.096  -9.669 -34.612  1.00 25.82           H  
ATOM   2368  CA  GLU A 161    -102.268 -11.183 -33.736  1.00 25.82           C  
ATOM   2369  HA  GLU A 161    -103.347 -11.212 -33.586  1.00 25.82           H  
ATOM   2370  C   GLU A 161    -101.600 -11.796 -32.502  1.00 25.82           C  
ATOM   2371  CB  GLU A 161    -101.902 -12.025 -34.995  1.00 25.82           C  
ATOM   2372  HB2 GLU A 161    -101.390 -12.934 -34.681  1.00 25.82           H  
ATOM   2373  HB3 GLU A 161    -101.188 -11.469 -35.603  1.00 25.82           H  
ATOM   2374  O   GLU A 161    -100.558 -11.335 -32.053  1.00 25.82           O  
ATOM   2375  CG  GLU A 161    -103.099 -12.455 -35.869  1.00 25.82           C  
ATOM   2376  HG2 GLU A 161    -103.758 -11.602 -36.032  1.00 25.82           H  
ATOM   2377  HG3 GLU A 161    -103.677 -13.204 -35.328  1.00 25.82           H  
ATOM   2378  CD  GLU A 161    -102.722 -13.097 -37.212  1.00 25.82           C  
ATOM   2379  OE1 GLU A 161    -103.669 -13.383 -37.979  1.00 25.82           O  
ATOM   2380  OE2 GLU A 161    -101.520 -13.376 -37.414  1.00 25.82           O  
ATOM   2381  N   ALA A 162    -102.019 -12.925 -31.941  1.00 26.70           N  
ATOM   2382  H   ALA A 162    -101.302 -13.283 -31.327  1.00 26.70           H  
ATOM   2383  CA  ALA A 162    -103.347 -13.409 -31.587  1.00 26.70           C  
ATOM   2384  HA  ALA A 162    -103.935 -12.584 -31.186  1.00 26.70           H  
ATOM   2385  C   ALA A 162    -103.115 -14.415 -30.442  1.00 26.70           C  
ATOM   2386  CB  ALA A 162    -104.099 -14.011 -32.784  1.00 26.70           C  
ATOM   2387  HB1 ALA A 162    -103.464 -14.696 -33.347  1.00 26.70           H  
ATOM   2388  HB2 ALA A 162    -105.009 -14.510 -32.449  1.00 26.70           H  
ATOM   2389  HB3 ALA A 162    -104.438 -13.192 -33.418  1.00 26.70           H  
ATOM   2390  O   ALA A 162    -102.542 -14.066 -29.413  1.00 26.70           O  
ATOM   2391  N   LEU A 163    -103.523 -15.671 -30.643  1.00 22.60           N  
ATOM   2392  H   LEU A 163    -103.868 -15.877 -31.570  1.00 22.60           H  
ATOM   2393  CA  LEU A 163    -103.547 -16.776 -29.693  1.00 22.60           C  
ATOM   2394  HA  LEU A 163    -104.224 -16.540 -28.872  1.00 22.60           H  
ATOM   2395  C   LEU A 163    -102.166 -17.094 -29.104  1.00 22.60           C  
ATOM   2396  CB  LEU A 163    -104.054 -18.038 -30.422  1.00 22.60           C  
ATOM   2397  HB2 LEU A 163    -103.450 -18.222 -31.311  1.00 22.60           H  
ATOM   2398  HB3 LEU A 163    -103.859 -18.872 -29.747  1.00 22.60           H  
ATOM   2399  O   LEU A 163    -101.361 -17.783 -29.728  1.00 22.60           O  
ATOM   2400  CG  LEU A 163    -105.545 -18.079 -30.796  1.00 22.60           C  
ATOM   2401  HG  LEU A 163    -106.107 -17.408 -30.146  1.00 22.60           H  
ATOM   2402  CD1 LEU A 163    -105.802 -17.705 -32.258  1.00 22.60           C  
ATOM   2403 HD11 LEU A 163    -105.441 -16.696 -32.461  1.00 22.60           H  
ATOM   2404 HD12 LEU A 163    -106.871 -17.741 -32.468  1.00 22.60           H  
ATOM   2405 HD13 LEU A 163    -105.286 -18.401 -32.919  1.00 22.60           H  
ATOM   2406  CD2 LEU A 163    -106.071 -19.501 -30.597  1.00 22.60           C  
ATOM   2407 HD21 LEU A 163    -107.125 -19.550 -30.872  1.00 22.60           H  
ATOM   2408 HD22 LEU A 163    -105.972 -19.791 -29.551  1.00 22.60           H  
ATOM   2409 HD23 LEU A 163    -105.507 -20.201 -31.214  1.00 22.60           H  
ATOM   2410  N   GLY A 164    -101.894 -16.695 -27.864  1.00 23.74           N  
ATOM   2411  H   GLY A 164    -102.547 -16.092 -27.385  1.00 23.74           H  
ATOM   2412  CA  GLY A 164    -100.842 -17.381 -27.110  1.00 23.74           C  
ATOM   2413  HA2 GLY A 164    -100.815 -17.014 -26.084  1.00 23.74           H  
ATOM   2414  HA3 GLY A 164     -99.879 -17.187 -27.583  1.00 23.74           H  
ATOM   2415  C   GLY A 164    -101.110 -18.897 -27.086  1.00 23.74           C  
ATOM   2416  O   GLY A 164    -102.262 -19.312 -26.993  1.00 23.74           O  
ATOM   2417  N   ARG A 165    -100.047 -19.701 -27.230  1.00 23.99           N  
ATOM   2418  H   ARG A 165     -99.145 -19.249 -27.241  1.00 23.99           H  
ATOM   2419  CA  ARG A 165    -100.093 -21.135 -27.586  1.00 23.99           C  
ATOM   2420  HA  ARG A 165    -100.634 -21.204 -28.530  1.00 23.99           H  
ATOM   2421  C   ARG A 165    -100.877 -22.047 -26.624  1.00 23.99           C  
ATOM   2422  CB  ARG A 165     -98.658 -21.664 -27.782  1.00 23.99           C  
ATOM   2423  HB2 ARG A 165     -97.969 -21.134 -27.124  1.00 23.99           H  
ATOM   2424  HB3 ARG A 165     -98.623 -22.720 -27.515  1.00 23.99           H  
ATOM   2425  O   ARG A 165    -100.936 -21.797 -25.428  1.00 23.99           O  
ATOM   2426  CG  ARG A 165     -98.209 -21.535 -29.244  1.00 23.99           C  
ATOM   2427  HG2 ARG A 165     -98.890 -22.121 -29.860  1.00 23.99           H  
ATOM   2428  HG3 ARG A 165     -98.268 -20.496 -29.569  1.00 23.99           H  
ATOM   2429  CD  ARG A 165     -96.789 -22.077 -29.460  1.00 23.99           C  
ATOM   2430  HD2 ARG A 165     -96.646 -22.964 -28.843  1.00 23.99           H  
ATOM   2431  HD3 ARG A 165     -96.703 -22.372 -30.506  1.00 23.99           H  
ATOM   2432  NE  ARG A 165     -95.753 -21.065 -29.173  1.00 23.99           N  
ATOM   2433  HE  ARG A 165     -96.078 -20.123 -29.010  1.00 23.99           H  
ATOM   2434  NH1 ARG A 165     -93.928 -22.432 -29.444  1.00 23.99           N  
ATOM   2435 HH11 ARG A 165     -94.555 -23.214 -29.564  1.00 23.99           H  
ATOM   2436 HH12 ARG A 165     -92.928 -22.564 -29.496  1.00 23.99           H  
ATOM   2437  NH2 ARG A 165     -93.626 -20.248 -29.087  1.00 23.99           N  
ATOM   2438 HH21 ARG A 165     -93.993 -19.315 -28.959  1.00 23.99           H  
ATOM   2439 HH22 ARG A 165     -92.629 -20.391 -29.158  1.00 23.99           H  
ATOM   2440  CZ  ARG A 165     -94.445 -21.252 -29.232  1.00 23.99           C  
ATOM   2441  N   GLU A 166    -101.372 -23.141 -27.216  1.00 21.77           N  
ATOM   2442  H   GLU A 166    -101.197 -23.221 -28.207  1.00 21.77           H  
ATOM   2443  CA  GLU A 166    -102.335 -24.145 -26.715  1.00 21.77           C  
ATOM   2444  HA  GLU A 166    -103.307 -23.682 -26.546  1.00 21.77           H  
ATOM   2445  C   GLU A 166    -101.984 -24.911 -25.439  1.00 21.77           C  
ATOM   2446  CB  GLU A 166    -102.473 -25.241 -27.795  1.00 21.77           C  
ATOM   2447  HB2 GLU A 166    -102.796 -26.175 -27.334  1.00 21.77           H  
ATOM   2448  HB3 GLU A 166    -101.493 -25.420 -28.238  1.00 21.77           H  
ATOM   2449  O   GLU A 166    -102.900 -25.234 -24.690  1.00 21.77           O  
ATOM   2450  CG  GLU A 166    -103.492 -24.924 -28.889  1.00 21.77           C  
ATOM   2451  HG2 GLU A 166    -103.232 -23.969 -29.346  1.00 21.77           H  
ATOM   2452  HG3 GLU A 166    -104.476 -24.822 -28.432  1.00 21.77           H  
ATOM   2453  CD  GLU A 166    -103.516 -26.015 -29.974  1.00 21.77           C  
ATOM   2454  OE1 GLU A 166    -104.633 -26.384 -30.407  1.00 21.77           O  
ATOM   2455  OE2 GLU A 166    -102.413 -26.399 -30.429  1.00 21.77           O  
ATOM   2456  N   LEU A 167    -100.709 -25.289 -25.278  1.00 23.25           N  
ATOM   2457  H   LEU A 167    -100.042 -24.942 -25.952  1.00 23.25           H  
ATOM   2458  CA  LEU A 167    -100.305 -26.439 -24.453  1.00 23.25           C  
ATOM   2459  HA  LEU A 167    -100.629 -27.345 -24.965  1.00 23.25           H  
ATOM   2460  C   LEU A 167    -100.911 -26.419 -23.035  1.00 23.25           C  
ATOM   2461  CB  LEU A 167     -98.767 -26.432 -24.290  1.00 23.25           C  
ATOM   2462  HB2 LEU A 167     -98.477 -25.426 -23.987  1.00 23.25           H  
ATOM   2463  HB3 LEU A 167     -98.502 -27.095 -23.467  1.00 23.25           H  
ATOM   2464  O   LEU A 167    -100.867 -25.382 -22.378  1.00 23.25           O  
ATOM   2465  CG  LEU A 167     -97.937 -26.848 -25.515  1.00 23.25           C  
ATOM   2466  HG  LEU A 167     -98.337 -26.374 -26.411  1.00 23.25           H  
ATOM   2467  CD1 LEU A 167     -96.486 -26.385 -25.336  1.00 23.25           C  
ATOM   2468 HD11 LEU A 167     -95.899 -26.678 -26.207  1.00 23.25           H  
ATOM   2469 HD12 LEU A 167     -96.459 -25.301 -25.231  1.00 23.25           H  
ATOM   2470 HD13 LEU A 167     -96.063 -26.845 -24.443  1.00 23.25           H  
ATOM   2471  CD2 LEU A 167     -97.919 -28.365 -25.703  1.00 23.25           C  
ATOM   2472 HD21 LEU A 167     -98.929 -28.714 -25.917  1.00 23.25           H  
ATOM   2473 HD22 LEU A 167     -97.288 -28.633 -26.551  1.00 23.25           H  
ATOM   2474 HD23 LEU A 167     -97.558 -28.861 -24.802  1.00 23.25           H  
ATOM   2475  N   ASP A 168    -101.230 -27.537 -22.384  1.00 22.12           N  
ATOM   2476  H   ASP A 168    -101.302 -27.363 -21.391  1.00 22.12           H  
ATOM   2477  CA  ASP A 168    -101.930 -28.797 -22.715  1.00 22.12           C  
ATOM   2478  HA  ASP A 168    -102.962 -28.554 -22.969  1.00 22.12           H  
ATOM   2479  C   ASP A 168    -101.993 -29.591 -21.368  1.00 22.12           C  
ATOM   2480  CB  ASP A 168    -101.288 -29.595 -23.883  1.00 22.12           C  
ATOM   2481  HB2 ASP A 168    -100.269 -29.245 -24.048  1.00 22.12           H  
ATOM   2482  HB3 ASP A 168    -101.183 -30.650 -23.633  1.00 22.12           H  
ATOM   2483  O   ASP A 168    -102.006 -28.955 -20.318  1.00 22.12           O  
ATOM   2484  CG  ASP A 168    -102.091 -29.556 -25.199  1.00 22.12           C  
ATOM   2485  OD1 ASP A 168    -103.307 -29.267 -25.162  1.00 22.12           O  
ATOM   2486  OD2 ASP A 168    -101.470 -29.901 -26.227  1.00 22.12           O  
ATOM   2487  N   GLY A 169    -102.058 -30.936 -21.370  1.00 23.18           N  
ATOM   2488  H   GLY A 169    -101.931 -31.369 -22.273  1.00 23.18           H  
ATOM   2489  CA  GLY A 169    -102.600 -31.821 -20.310  1.00 23.18           C  
ATOM   2490  HA2 GLY A 169    -102.758 -32.801 -20.761  1.00 23.18           H  
ATOM   2491  HA3 GLY A 169    -103.587 -31.442 -20.043  1.00 23.18           H  
ATOM   2492  C   GLY A 169    -101.864 -32.062 -18.967  1.00 23.18           C  
ATOM   2493  O   GLY A 169    -100.979 -31.310 -18.579  1.00 23.18           O  
ATOM   2494  N   ASP A 170    -102.317 -33.143 -18.298  1.00 20.55           N  
ATOM   2495  H   ASP A 170    -102.973 -33.711 -18.815  1.00 20.55           H  
ATOM   2496  CA  ASP A 170    -102.387 -33.445 -16.838  1.00 20.55           C  
ATOM   2497  HA  ASP A 170    -103.378 -33.116 -16.525  1.00 20.55           H  
ATOM   2498  C   ASP A 170    -101.472 -32.717 -15.831  1.00 20.55           C  
ATOM   2499  CB  ASP A 170    -102.361 -34.983 -16.604  1.00 20.55           C  
ATOM   2500  HB2 ASP A 170    -102.019 -35.168 -15.586  1.00 20.55           H  
ATOM   2501  HB3 ASP A 170    -101.626 -35.432 -17.272  1.00 20.55           H  
ATOM   2502  O   ASP A 170    -100.237 -32.934 -15.833  1.00 20.55           O  
ATOM   2503  CG  ASP A 170    -103.709 -35.728 -16.757  1.00 20.55           C  
ATOM   2504  OD1 ASP A 170    -104.751 -35.094 -17.050  1.00 20.55           O  
ATOM   2505  OD2 ASP A 170    -103.704 -36.975 -16.592  1.00 20.55           O  
ATOM   2506  OXT ASP A 170    -102.074 -32.048 -14.956  1.00 20.55           O  
TER    2507      ASP A 170                                                       
ATOM   2507  N   MET B   1       0.081 -12.430  58.097  1.00 74.46           N  
ATOM   2508  H   MET B   1       0.139 -11.425  58.180  1.00 74.46           H  
ATOM   2509  H2  MET B   1       1.006 -12.834  58.113  1.00 74.46           H  
ATOM   2510  H3  MET B   1      -0.460 -12.795  58.867  1.00 74.46           H  
ATOM   2511  CA  MET B   1      -0.576 -12.780  56.832  1.00 74.46           C  
ATOM   2512  HA  MET B   1      -1.598 -12.403  56.872  1.00 74.46           H  
ATOM   2513  C   MET B   1      -0.617 -14.296  56.726  1.00 74.46           C  
ATOM   2514  CB  MET B   1       0.125 -12.111  55.640  1.00 74.46           C  
ATOM   2515  HB2 MET B   1       0.680 -12.851  55.064  1.00 74.46           H  
ATOM   2516  HB3 MET B   1       0.828 -11.352  55.984  1.00 74.46           H  
ATOM   2517  O   MET B   1       0.444 -14.920  56.747  1.00 74.46           O  
ATOM   2518  CG  MET B   1      -0.916 -11.430  54.758  1.00 74.46           C  
ATOM   2519  HG2 MET B   1      -1.693 -12.169  54.563  1.00 74.46           H  
ATOM   2520  HG3 MET B   1      -1.371 -10.595  55.292  1.00 74.46           H  
ATOM   2521  SD  MET B   1      -0.303 -10.860  53.159  1.00 74.46           S  
ATOM   2522  CE  MET B   1       0.262  -9.187  53.566  1.00 74.46           C  
ATOM   2523  HE1 MET B   1       0.621  -8.708  52.655  1.00 74.46           H  
ATOM   2524  HE2 MET B   1      -0.571  -8.601  53.956  1.00 74.46           H  
ATOM   2525  HE3 MET B   1       1.069  -9.227  54.297  1.00 74.46           H  
ATOM   2526  N   THR B   2      -1.806 -14.894  56.733  1.00 82.06           N  
ATOM   2527  H   THR B   2      -2.627 -14.309  56.677  1.00 82.06           H  
ATOM   2528  CA  THR B   2      -1.972 -16.337  56.510  1.00 82.06           C  
ATOM   2529  HA  THR B   2      -1.372 -16.876  57.243  1.00 82.06           H  
ATOM   2530  C   THR B   2      -1.454 -16.711  55.122  1.00 82.06           C  
ATOM   2531  CB  THR B   2      -3.431 -16.799  56.666  1.00 82.06           C  
ATOM   2532  HB  THR B   2      -3.460 -17.884  56.559  1.00 82.06           H  
ATOM   2533  O   THR B   2      -1.247 -15.847  54.265  1.00 82.06           O  
ATOM   2534  CG2 THR B   2      -4.036 -16.437  58.020  1.00 82.06           C  
ATOM   2535 HG21 THR B   2      -3.450 -16.891  58.819  1.00 82.06           H  
ATOM   2536 HG22 THR B   2      -4.061 -15.356  58.156  1.00 82.06           H  
ATOM   2537 HG23 THR B   2      -5.056 -16.819  58.074  1.00 82.06           H  
ATOM   2538  OG1 THR B   2      -4.238 -16.242  55.665  1.00 82.06           O  
ATOM   2539  HG1 THR B   2      -4.731 -15.515  56.053  1.00 82.06           H  
ATOM   2540  N   ASP B   3      -1.211 -17.998  54.886  1.00 74.77           N  
ATOM   2541  H   ASP B   3      -1.381 -18.699  55.593  1.00 74.77           H  
ATOM   2542  CA  ASP B   3      -0.783 -18.430  53.557  1.00 74.77           C  
ATOM   2543  HA  ASP B   3       0.099 -17.846  53.295  1.00 74.77           H  
ATOM   2544  C   ASP B   3      -1.840 -18.098  52.493  1.00 74.77           C  
ATOM   2545  CB  ASP B   3      -0.380 -19.906  53.592  1.00 74.77           C  
ATOM   2546  HB2 ASP B   3       0.038 -20.147  54.569  1.00 74.77           H  
ATOM   2547  HB3 ASP B   3      -1.255 -20.535  53.430  1.00 74.77           H  
ATOM   2548  O   ASP B   3      -1.509 -17.540  51.449  1.00 74.77           O  
ATOM   2549  CG  ASP B   3       0.697 -20.186  52.546  1.00 74.77           C  
ATOM   2550  OD1 ASP B   3       1.711 -19.435  52.575  1.00 74.77           O  
ATOM   2551  OD2 ASP B   3       0.505 -21.147  51.776  1.00 74.77           O  
ATOM   2552  N   SER B   4      -3.121 -18.279  52.832  1.00 75.95           N  
ATOM   2553  H   SER B   4      -3.336 -18.770  53.688  1.00 75.95           H  
ATOM   2554  CA  SER B   4      -4.255 -17.876  51.997  1.00 75.95           C  
ATOM   2555  HA  SER B   4      -4.190 -18.406  51.046  1.00 75.95           H  
ATOM   2556  C   SER B   4      -4.278 -16.376  51.687  1.00 75.95           C  
ATOM   2557  CB  SER B   4      -5.572 -18.267  52.674  1.00 75.95           C  
ATOM   2558  HB2 SER B   4      -5.672 -17.726  53.616  1.00 75.95           H  
ATOM   2559  HB3 SER B   4      -6.405 -17.998  52.024  1.00 75.95           H  
ATOM   2560  O   SER B   4      -4.536 -16.008  50.546  1.00 75.95           O  
ATOM   2561  OG  SER B   4      -5.604 -19.659  52.930  1.00 75.95           O  
ATOM   2562  HG  SER B   4      -6.322 -20.042  52.421  1.00 75.95           H  
ATOM   2563  N   GLU B   5      -3.983 -15.499  52.653  1.00 81.63           N  
ATOM   2564  H   GLU B   5      -3.778 -15.843  53.580  1.00 81.63           H  
ATOM   2565  CA  GLU B   5      -3.952 -14.045  52.418  1.00 81.63           C  
ATOM   2566  HA  GLU B   5      -4.886 -13.730  51.953  1.00 81.63           H  
ATOM   2567  C   GLU B   5      -2.819 -13.635  51.463  1.00 81.63           C  
ATOM   2568  CB  GLU B   5      -3.794 -13.296  53.744  1.00 81.63           C  
ATOM   2569  HB2 GLU B   5      -3.515 -12.267  53.521  1.00 81.63           H  
ATOM   2570  HB3 GLU B   5      -2.987 -13.785  54.290  1.00 81.63           H  
ATOM   2571  O   GLU B   5      -3.053 -12.852  50.543  1.00 81.63           O  
ATOM   2572  CG  GLU B   5      -5.048 -13.237  54.627  1.00 81.63           C  
ATOM   2573  HG2 GLU B   5      -5.779 -12.588  54.144  1.00 81.63           H  
ATOM   2574  HG3 GLU B   5      -5.490 -14.231  54.699  1.00 81.63           H  
ATOM   2575  CD  GLU B   5      -4.749 -12.719  56.048  1.00 81.63           C  
ATOM   2576  OE1 GLU B   5      -5.706 -12.324  56.739  1.00 81.63           O  
ATOM   2577  OE2 GLU B   5      -3.580 -12.815  56.502  1.00 81.63           O  
ATOM   2578  N   LYS B   6      -1.615 -14.210  51.615  1.00 83.48           N  
ATOM   2579  H   LYS B   6      -1.500 -14.877  52.365  1.00 83.48           H  
ATOM   2580  CA  LYS B   6      -0.491 -13.945  50.694  1.00 83.48           C  
ATOM   2581  HA  LYS B   6      -0.322 -12.870  50.633  1.00 83.48           H  
ATOM   2582  C   LYS B   6      -0.820 -14.410  49.277  1.00 83.48           C  
ATOM   2583  CB  LYS B   6       0.793 -14.642  51.168  1.00 83.48           C  
ATOM   2584  HB2 LYS B   6       1.546 -14.543  50.386  1.00 83.48           H  
ATOM   2585  HB3 LYS B   6       0.582 -15.703  51.298  1.00 83.48           H  
ATOM   2586  O   LYS B   6      -0.617 -13.681  48.309  1.00 83.48           O  
ATOM   2587  CG  LYS B   6       1.370 -14.044  52.462  1.00 83.48           C  
ATOM   2588  HG2 LYS B   6       1.651 -13.008  52.271  1.00 83.48           H  
ATOM   2589  HG3 LYS B   6       0.604 -14.064  53.238  1.00 83.48           H  
ATOM   2590  CD  LYS B   6       2.610 -14.812  52.952  1.00 83.48           C  
ATOM   2591  HD2 LYS B   6       3.290 -14.953  52.111  1.00 83.48           H  
ATOM   2592  HD3 LYS B   6       3.117 -14.234  53.724  1.00 83.48           H  
ATOM   2593  CE  LYS B   6       2.168 -16.163  53.531  1.00 83.48           C  
ATOM   2594  HE2 LYS B   6       1.298 -16.480  52.956  1.00 83.48           H  
ATOM   2595  HE3 LYS B   6       1.834 -16.039  54.561  1.00 83.48           H  
ATOM   2596  NZ  LYS B   6       3.189 -17.231  53.410  1.00 83.48           N  
ATOM   2597  HZ1 LYS B   6       3.851 -17.241  54.173  1.00 83.48           H  
ATOM   2598  HZ2 LYS B   6       3.668 -17.168  52.522  1.00 83.48           H  
ATOM   2599  HZ3 LYS B   6       2.722 -18.124  53.347  1.00 83.48           H  
ATOM   2600  N   VAL B   7      -1.347 -15.629  49.144  1.00 83.33           N  
ATOM   2601  H   VAL B   7      -1.489 -16.187  49.973  1.00 83.33           H  
ATOM   2602  CA  VAL B   7      -1.703 -16.193  47.836  1.00 83.33           C  
ATOM   2603  HA  VAL B   7      -0.848 -16.085  47.168  1.00 83.33           H  
ATOM   2604  C   VAL B   7      -2.854 -15.413  47.190  1.00 83.33           C  
ATOM   2605  CB  VAL B   7      -2.003 -17.698  47.955  1.00 83.33           C  
ATOM   2606  HB  VAL B   7      -2.809 -17.856  48.671  1.00 83.33           H  
ATOM   2607  O   VAL B   7      -2.844 -15.222  45.975  1.00 83.33           O  
ATOM   2608  CG1 VAL B   7      -2.403 -18.292  46.604  1.00 83.33           C  
ATOM   2609 HG11 VAL B   7      -3.314 -17.818  46.240  1.00 83.33           H  
ATOM   2610 HG12 VAL B   7      -2.575 -19.362  46.717  1.00 83.33           H  
ATOM   2611 HG13 VAL B   7      -1.609 -18.132  45.874  1.00 83.33           H  
ATOM   2612  CG2 VAL B   7      -0.759 -18.483  48.400  1.00 83.33           C  
ATOM   2613 HG21 VAL B   7      -0.363 -18.097  49.339  1.00 83.33           H  
ATOM   2614 HG22 VAL B   7       0.024 -18.414  47.645  1.00 83.33           H  
ATOM   2615 HG23 VAL B   7      -1.018 -19.531  48.552  1.00 83.33           H  
ATOM   2616  N   ALA B   8      -3.802 -14.890  47.975  1.00 80.74           N  
ATOM   2617  H   ALA B   8      -3.794 -15.099  48.964  1.00 80.74           H  
ATOM   2618  CA  ALA B   8      -4.875 -14.039  47.466  1.00 80.74           C  
ATOM   2619  HA  ALA B   8      -5.403 -14.587  46.686  1.00 80.74           H  
ATOM   2620  C   ALA B   8      -4.349 -12.738  46.831  1.00 80.74           C  
ATOM   2621  CB  ALA B   8      -5.868 -13.751  48.599  1.00 80.74           C  
ATOM   2622  HB1 ALA B   8      -6.269 -14.687  48.986  1.00 80.74           H  
ATOM   2623  HB2 ALA B   8      -5.373 -13.210  49.405  1.00 80.74           H  
ATOM   2624  HB3 ALA B   8      -6.691 -13.146  48.217  1.00 80.74           H  
ATOM   2625  O   ALA B   8      -4.861 -12.325  45.788  1.00 80.74           O  
ATOM   2626  N   GLU B   9      -3.312 -12.110  47.397  1.00 85.39           N  
ATOM   2627  H   GLU B   9      -2.943 -12.456  48.272  1.00 85.39           H  
ATOM   2628  CA  GLU B   9      -2.671 -10.939  46.780  1.00 85.39           C  
ATOM   2629  HA  GLU B   9      -3.442 -10.215  46.516  1.00 85.39           H  
ATOM   2630  C   GLU B   9      -1.949 -11.289  45.474  1.00 85.39           C  
ATOM   2631  CB  GLU B   9      -1.695 -10.254  47.744  1.00 85.39           C  
ATOM   2632  HB2 GLU B   9      -1.011 -10.986  48.173  1.00 85.39           H  
ATOM   2633  HB3 GLU B   9      -1.117  -9.533  47.166  1.00 85.39           H  
ATOM   2634  O   GLU B   9      -2.120 -10.583  44.475  1.00 85.39           O  
ATOM   2635  CG  GLU B   9      -2.428  -9.498  48.859  1.00 85.39           C  
ATOM   2636  HG2 GLU B   9      -2.876 -10.218  49.544  1.00 85.39           H  
ATOM   2637  HG3 GLU B   9      -3.237  -8.920  48.410  1.00 85.39           H  
ATOM   2638  CD  GLU B   9      -1.518  -8.537  49.639  1.00 85.39           C  
ATOM   2639  OE1 GLU B   9      -2.097  -7.726  50.396  1.00 85.39           O  
ATOM   2640  OE2 GLU B   9      -0.282  -8.580  49.448  1.00 85.39           O  
ATOM   2641  N   TYR B  10      -1.215 -12.406  45.433  1.00 85.00           N  
ATOM   2642  H   TYR B  10      -1.073 -12.923  46.289  1.00 85.00           H  
ATOM   2643  CA  TYR B  10      -0.576 -12.871  44.197  1.00 85.00           C  
ATOM   2644  HA  TYR B  10       0.051 -12.066  43.813  1.00 85.00           H  
ATOM   2645  C   TYR B  10      -1.596 -13.194  43.099  1.00 85.00           C  
ATOM   2646  CB  TYR B  10       0.311 -14.093  44.469  1.00 85.00           C  
ATOM   2647  HB2 TYR B  10       0.582 -14.541  43.513  1.00 85.00           H  
ATOM   2648  HB3 TYR B  10      -0.260 -14.837  45.023  1.00 85.00           H  
ATOM   2649  O   TYR B  10      -1.397 -12.811  41.945  1.00 85.00           O  
ATOM   2650  CG  TYR B  10       1.602 -13.777  45.198  1.00 85.00           C  
ATOM   2651  CD1 TYR B  10       2.539 -12.900  44.616  1.00 85.00           C  
ATOM   2652  HD1 TYR B  10       2.335 -12.449  43.656  1.00 85.00           H  
ATOM   2653  CD2 TYR B  10       1.880 -14.372  46.443  1.00 85.00           C  
ATOM   2654  HD2 TYR B  10       1.163 -15.040  46.896  1.00 85.00           H  
ATOM   2655  CE1 TYR B  10       3.743 -12.604  45.282  1.00 85.00           C  
ATOM   2656  HE1 TYR B  10       4.456 -11.925  44.837  1.00 85.00           H  
ATOM   2657  CE2 TYR B  10       3.085 -14.085  47.110  1.00 85.00           C  
ATOM   2658  HE2 TYR B  10       3.303 -14.530  48.069  1.00 85.00           H  
ATOM   2659  OH  TYR B  10       5.177 -12.922  47.183  1.00 85.00           O  
ATOM   2660  HH  TYR B  10       5.710 -12.285  46.703  1.00 85.00           H  
ATOM   2661  CZ  TYR B  10       4.016 -13.197  46.534  1.00 85.00           C  
ATOM   2662  N   LEU B  11      -2.714 -13.842  43.445  1.00 83.50           N  
ATOM   2663  H   LEU B  11      -2.804 -14.163  44.399  1.00 83.50           H  
ATOM   2664  CA  LEU B  11      -3.788 -14.142  42.497  1.00 83.50           C  
ATOM   2665  HA  LEU B  11      -3.345 -14.657  41.645  1.00 83.50           H  
ATOM   2666  C   LEU B  11      -4.443 -12.857  41.971  1.00 83.50           C  
ATOM   2667  CB  LEU B  11      -4.814 -15.068  43.175  1.00 83.50           C  
ATOM   2668  HB2 LEU B  11      -4.288 -15.894  43.654  1.00 83.50           H  
ATOM   2669  HB3 LEU B  11      -5.326 -14.504  43.956  1.00 83.50           H  
ATOM   2670  O   LEU B  11      -4.701 -12.747  40.770  1.00 83.50           O  
ATOM   2671  CG  LEU B  11      -5.862 -15.650  42.206  1.00 83.50           C  
ATOM   2672  HG  LEU B  11      -6.340 -14.844  41.650  1.00 83.50           H  
ATOM   2673  CD1 LEU B  11      -5.245 -16.645  41.219  1.00 83.50           C  
ATOM   2674 HD11 LEU B  11      -6.029 -17.079  40.598  1.00 83.50           H  
ATOM   2675 HD12 LEU B  11      -4.740 -17.445  41.761  1.00 83.50           H  
ATOM   2676 HD13 LEU B  11      -4.537 -16.140  40.562  1.00 83.50           H  
ATOM   2677  CD2 LEU B  11      -6.939 -16.385  43.000  1.00 83.50           C  
ATOM   2678 HD21 LEU B  11      -6.493 -17.205  43.564  1.00 83.50           H  
ATOM   2679 HD22 LEU B  11      -7.692 -16.786  42.321  1.00 83.50           H  
ATOM   2680 HD23 LEU B  11      -7.424 -15.696  43.692  1.00 83.50           H  
ATOM   2681  N   ARG B  12      -4.658 -11.861  42.843  1.00 86.43           N  
ATOM   2682  H   ARG B  12      -4.458 -12.037  43.817  1.00 86.43           H  
ATOM   2683  CA  ARG B  12      -5.156 -10.534  42.452  1.00 86.43           C  
ATOM   2684  HA  ARG B  12      -6.096 -10.663  41.915  1.00 86.43           H  
ATOM   2685  C   ARG B  12      -4.195  -9.838  41.485  1.00 86.43           C  
ATOM   2686  CB  ARG B  12      -5.419  -9.690  43.709  1.00 86.43           C  
ATOM   2687  HB2 ARG B  12      -4.470  -9.413  44.169  1.00 86.43           H  
ATOM   2688  HB3 ARG B  12      -5.986 -10.288  44.423  1.00 86.43           H  
ATOM   2689  O   ARG B  12      -4.642  -9.292  40.481  1.00 86.43           O  
ATOM   2690  CG  ARG B  12      -6.224  -8.419  43.388  1.00 86.43           C  
ATOM   2691  HG2 ARG B  12      -7.203  -8.695  42.997  1.00 86.43           H  
ATOM   2692  HG3 ARG B  12      -5.700  -7.841  42.627  1.00 86.43           H  
ATOM   2693  CD  ARG B  12      -6.400  -7.521  44.622  1.00 86.43           C  
ATOM   2694  HD2 ARG B  12      -5.410  -7.252  44.988  1.00 86.43           H  
ATOM   2695  HD3 ARG B  12      -6.904  -6.606  44.313  1.00 86.43           H  
ATOM   2696  NE  ARG B  12      -7.200  -8.170  45.684  1.00 86.43           N  
ATOM   2697  HE  ARG B  12      -8.003  -8.703  45.380  1.00 86.43           H  
ATOM   2698  NH1 ARG B  12      -5.960  -7.497  47.511  1.00 86.43           N  
ATOM   2699 HH11 ARG B  12      -5.755  -7.550  48.499  1.00 86.43           H  
ATOM   2700 HH12 ARG B  12      -5.308  -7.011  46.912  1.00 86.43           H  
ATOM   2701  NH2 ARG B  12      -7.764  -8.767  47.808  1.00 86.43           N  
ATOM   2702 HH21 ARG B  12      -7.563  -8.749  48.798  1.00 86.43           H  
ATOM   2703 HH22 ARG B  12      -8.551  -9.295  47.461  1.00 86.43           H  
ATOM   2704  CZ  ARG B  12      -6.969  -8.138  46.988  1.00 86.43           C  
ATOM   2705  N   ARG B  13      -2.881  -9.886  41.733  1.00 88.05           N  
ATOM   2706  H   ARG B  13      -2.573 -10.318  42.592  1.00 88.05           H  
ATOM   2707  CA  ARG B  13      -1.886  -9.307  40.815  1.00 88.05           C  
ATOM   2708  HA  ARG B  13      -2.192  -8.282  40.604  1.00 88.05           H  
ATOM   2709  C   ARG B  13      -1.877 -10.018  39.461  1.00 88.05           C  
ATOM   2710  CB  ARG B  13      -0.491  -9.302  41.469  1.00 88.05           C  
ATOM   2711  HB2 ARG B  13      -0.540  -8.781  42.425  1.00 88.05           H  
ATOM   2712  HB3 ARG B  13      -0.186 -10.331  41.664  1.00 88.05           H  
ATOM   2713  O   ARG B  13      -1.966  -9.349  38.437  1.00 88.05           O  
ATOM   2714  CG  ARG B  13       0.580  -8.634  40.587  1.00 88.05           C  
ATOM   2715  HG2 ARG B  13       1.561  -8.800  41.033  1.00 88.05           H  
ATOM   2716  HG3 ARG B  13       0.587  -9.103  39.604  1.00 88.05           H  
ATOM   2717  CD  ARG B  13       0.360  -7.121  40.448  1.00 88.05           C  
ATOM   2718  HD2 ARG B  13      -0.705  -6.897  40.388  1.00 88.05           H  
ATOM   2719  HD3 ARG B  13       0.768  -6.633  41.333  1.00 88.05           H  
ATOM   2720  NE  ARG B  13       0.989  -6.592  39.232  1.00 88.05           N  
ATOM   2721  HE  ARG B  13       1.105  -7.230  38.457  1.00 88.05           H  
ATOM   2722  NH1 ARG B  13       1.017  -4.359  39.811  1.00 88.05           N  
ATOM   2723 HH11 ARG B  13       1.211  -3.404  39.546  1.00 88.05           H  
ATOM   2724 HH12 ARG B  13       0.714  -4.596  40.745  1.00 88.05           H  
ATOM   2725  NH2 ARG B  13       1.632  -5.005  37.768  1.00 88.05           N  
ATOM   2726 HH21 ARG B  13       1.409  -5.688  37.058  1.00 88.05           H  
ATOM   2727 HH22 ARG B  13       1.787  -4.045  37.494  1.00 88.05           H  
ATOM   2728  CZ  ARG B  13       1.218  -5.323  38.952  1.00 88.05           C  
ATOM   2729  N   ALA B  14      -1.842 -11.351  39.455  1.00 87.24           N  
ATOM   2730  H   ALA B  14      -1.755 -11.832  40.338  1.00 87.24           H  
ATOM   2731  CA  ALA B  14      -1.832 -12.143  38.225  1.00 87.24           C  
ATOM   2732  HA  ALA B  14      -0.961 -11.860  37.633  1.00 87.24           H  
ATOM   2733  C   ALA B  14      -3.079 -11.892  37.360  1.00 87.24           C  
ATOM   2734  CB  ALA B  14      -1.712 -13.624  38.603  1.00 87.24           C  
ATOM   2735  HB1 ALA B  14      -0.802 -13.787  39.181  1.00 87.24           H  
ATOM   2736  HB2 ALA B  14      -1.669 -14.230  37.699  1.00 87.24           H  
ATOM   2737  HB3 ALA B  14      -2.571 -13.931  39.199  1.00 87.24           H  
ATOM   2738  O   ALA B  14      -2.973 -11.754  36.143  1.00 87.24           O  
ATOM   2739  N   THR B  15      -4.259 -11.786  37.979  1.00 88.23           N  
ATOM   2740  H   THR B  15      -4.290 -11.910  38.981  1.00 88.23           H  
ATOM   2741  CA  THR B  15      -5.510 -11.489  37.263  1.00 88.23           C  
ATOM   2742  HA  THR B  15      -5.556 -12.129  36.381  1.00 88.23           H  
ATOM   2743  C   THR B  15      -5.571 -10.053  36.741  1.00 88.23           C  
ATOM   2744  CB  THR B  15      -6.753 -11.789  38.114  1.00 88.23           C  
ATOM   2745  HB  THR B  15      -7.614 -11.287  37.671  1.00 88.23           H  
ATOM   2746  O   THR B  15      -6.073  -9.838  35.637  1.00 88.23           O  
ATOM   2747  CG2 THR B  15      -7.044 -13.286  38.173  1.00 88.23           C  
ATOM   2748 HG21 THR B  15      -6.197 -13.820  38.604  1.00 88.23           H  
ATOM   2749 HG22 THR B  15      -7.229 -13.662  37.166  1.00 88.23           H  
ATOM   2750 HG23 THR B  15      -7.930 -13.465  38.782  1.00 88.23           H  
ATOM   2751  OG1 THR B  15      -6.604 -11.348  39.441  1.00 88.23           O  
ATOM   2752  HG1 THR B  15      -5.995 -11.945  39.881  1.00 88.23           H  
ATOM   2753  N   LEU B  16      -5.020  -9.074  37.470  1.00 91.46           N  
ATOM   2754  H   LEU B  16      -4.660  -9.296  38.387  1.00 91.46           H  
ATOM   2755  CA  LEU B  16      -4.886  -7.698  36.979  1.00 91.46           C  
ATOM   2756  HA  LEU B  16      -5.855  -7.363  36.608  1.00 91.46           H  
ATOM   2757  C   LEU B  16      -3.923  -7.607  35.788  1.00 91.46           C  
ATOM   2758  CB  LEU B  16      -4.428  -6.774  38.121  1.00 91.46           C  
ATOM   2759  HB2 LEU B  16      -4.068  -5.839  37.692  1.00 91.46           H  
ATOM   2760  HB3 LEU B  16      -3.585  -7.243  38.630  1.00 91.46           H  
ATOM   2761  O   LEU B  16      -4.275  -7.002  34.776  1.00 91.46           O  
ATOM   2762  CG  LEU B  16      -5.519  -6.441  39.153  1.00 91.46           C  
ATOM   2763  HG  LEU B  16      -5.983  -7.356  39.523  1.00 91.46           H  
ATOM   2764  CD1 LEU B  16      -4.890  -5.695  40.330  1.00 91.46           C  
ATOM   2765 HD11 LEU B  16      -5.654  -5.456  41.070  1.00 91.46           H  
ATOM   2766 HD12 LEU B  16      -4.137  -6.330  40.797  1.00 91.46           H  
ATOM   2767 HD13 LEU B  16      -4.420  -4.775  39.983  1.00 91.46           H  
ATOM   2768  CD2 LEU B  16      -6.616  -5.553  38.563  1.00 91.46           C  
ATOM   2769 HD21 LEU B  16      -6.171  -4.652  38.142  1.00 91.46           H  
ATOM   2770 HD22 LEU B  16      -7.156  -6.099  37.789  1.00 91.46           H  
ATOM   2771 HD23 LEU B  16      -7.322  -5.278  39.346  1.00 91.46           H  
ATOM   2772  N   ASP B  17      -2.758  -8.251  35.875  1.00 91.66           N  
ATOM   2773  H   ASP B  17      -2.515  -8.694  36.750  1.00 91.66           H  
ATOM   2774  CA  ASP B  17      -1.776  -8.284  34.786  1.00 91.66           C  
ATOM   2775  HA  ASP B  17      -1.550  -7.262  34.483  1.00 91.66           H  
ATOM   2776  C   ASP B  17      -2.337  -9.010  33.549  1.00 91.66           C  
ATOM   2777  CB  ASP B  17      -0.471  -8.947  35.269  1.00 91.66           C  
ATOM   2778  HB2 ASP B  17      -0.707  -9.911  35.720  1.00 91.66           H  
ATOM   2779  HB3 ASP B  17       0.161  -9.133  34.401  1.00 91.66           H  
ATOM   2780  O   ASP B  17      -2.126  -8.566  32.421  1.00 91.66           O  
ATOM   2781  CG  ASP B  17       0.347  -8.104  36.263  1.00 91.66           C  
ATOM   2782  OD1 ASP B  17       0.246  -6.859  36.270  1.00 91.66           O  
ATOM   2783  OD2 ASP B  17       1.164  -8.679  37.014  1.00 91.66           O  
ATOM   2784  N   LEU B  18      -3.109 -10.090  33.739  1.00 90.19           N  
ATOM   2785  H   LEU B  18      -3.194 -10.454  34.678  1.00 90.19           H  
ATOM   2786  CA  LEU B  18      -3.800 -10.790  32.650  1.00 90.19           C  
ATOM   2787  HA  LEU B  18      -3.067 -11.052  31.886  1.00 90.19           H  
ATOM   2788  C   LEU B  18      -4.850  -9.899  31.980  1.00 90.19           C  
ATOM   2789  CB  LEU B  18      -4.433 -12.082  33.200  1.00 90.19           C  
ATOM   2790  HB2 LEU B  18      -5.065 -11.824  34.050  1.00 90.19           H  
ATOM   2791  HB3 LEU B  18      -3.636 -12.732  33.560  1.00 90.19           H  
ATOM   2792  O   LEU B  18      -4.963  -9.892  30.754  1.00 90.19           O  
ATOM   2793  CG  LEU B  18      -5.294 -12.859  32.183  1.00 90.19           C  
ATOM   2794  HG  LEU B  18      -6.132 -12.241  31.858  1.00 90.19           H  
ATOM   2795  CD1 LEU B  18      -4.498 -13.296  30.955  1.00 90.19           C  
ATOM   2796 HD11 LEU B  18      -3.646 -13.896  31.276  1.00 90.19           H  
ATOM   2797 HD12 LEU B  18      -4.139 -12.431  30.398  1.00 90.19           H  
ATOM   2798 HD13 LEU B  18      -5.123 -13.898  30.296  1.00 90.19           H  
ATOM   2799  CD2 LEU B  18      -5.868 -14.109  32.847  1.00 90.19           C  
ATOM   2800 HD21 LEU B  18      -6.492 -14.656  32.141  1.00 90.19           H  
ATOM   2801 HD22 LEU B  18      -6.474 -13.826  33.708  1.00 90.19           H  
ATOM   2802 HD23 LEU B  18      -5.058 -14.759  33.178  1.00 90.19           H  
ATOM   2803  N   ARG B  19      -5.619  -9.142  32.770  1.00 91.72           N  
ATOM   2804  H   ARG B  19      -5.485  -9.204  33.769  1.00 91.72           H  
ATOM   2805  CA  ARG B  19      -6.609  -8.200  32.238  1.00 91.72           C  
ATOM   2806  HA  ARG B  19      -7.269  -8.741  31.560  1.00 91.72           H  
ATOM   2807  C   ARG B  19      -5.938  -7.114  31.398  1.00 91.72           C  
ATOM   2808  CB  ARG B  19      -7.441  -7.619  33.387  1.00 91.72           C  
ATOM   2809  HB2 ARG B  19      -7.856  -8.440  33.972  1.00 91.72           H  
ATOM   2810  HB3 ARG B  19      -6.799  -7.023  34.036  1.00 91.72           H  
ATOM   2811  O   ARG B  19      -6.418  -6.848  30.302  1.00 91.72           O  
ATOM   2812  CG  ARG B  19      -8.598  -6.754  32.862  1.00 91.72           C  
ATOM   2813  HG2 ARG B  19      -9.227  -7.361  32.211  1.00 91.72           H  
ATOM   2814  HG3 ARG B  19      -8.213  -5.914  32.284  1.00 91.72           H  
ATOM   2815  CD  ARG B  19      -9.458  -6.215  34.008  1.00 91.72           C  
ATOM   2816  HD2 ARG B  19      -9.786  -7.051  34.626  1.00 91.72           H  
ATOM   2817  HD3 ARG B  19     -10.336  -5.733  33.578  1.00 91.72           H  
ATOM   2818  NE  ARG B  19      -8.722  -5.232  34.825  1.00 91.72           N  
ATOM   2819  HE  ARG B  19      -7.851  -4.893  34.445  1.00 91.72           H  
ATOM   2820  NH1 ARG B  19     -10.277  -5.006  36.500  1.00 91.72           N  
ATOM   2821 HH11 ARG B  19     -10.868  -5.674  36.024  1.00 91.72           H  
ATOM   2822 HH12 ARG B  19     -10.611  -4.519  37.319  1.00 91.72           H  
ATOM   2823  NH2 ARG B  19      -8.428  -3.754  36.527  1.00 91.72           N  
ATOM   2824 HH21 ARG B  19      -8.772  -3.282  37.351  1.00 91.72           H  
ATOM   2825 HH22 ARG B  19      -7.583  -3.424  36.084  1.00 91.72           H  
ATOM   2826  CZ  ARG B  19      -9.143  -4.675  35.946  1.00 91.72           C  
ATOM   2827  N   ALA B  20      -4.831  -6.548  31.882  1.00 94.78           N  
ATOM   2828  H   ALA B  20      -4.503  -6.829  32.795  1.00 94.78           H  
ATOM   2829  CA  ALA B  20      -4.050  -5.555  31.147  1.00 94.78           C  
ATOM   2830  HA  ALA B  20      -4.699  -4.723  30.875  1.00 94.78           H  
ATOM   2831  C   ALA B  20      -3.479  -6.132  29.839  1.00 94.78           C  
ATOM   2832  CB  ALA B  20      -2.947  -5.023  32.069  1.00 94.78           C  
ATOM   2833  HB1 ALA B  20      -2.379  -4.253  31.546  1.00 94.78           H  
ATOM   2834  HB2 ALA B  20      -3.389  -4.586  32.964  1.00 94.78           H  
ATOM   2835  HB3 ALA B  20      -2.270  -5.828  32.357  1.00 94.78           H  
ATOM   2836  O   ALA B  20      -3.634  -5.525  28.786  1.00 94.78           O  
ATOM   2837  N   ALA B  21      -2.913  -7.344  29.872  1.00 94.38           N  
ATOM   2838  H   ALA B  21      -2.769  -7.792  30.766  1.00 94.38           H  
ATOM   2839  CA  ALA B  21      -2.389  -7.996  28.671  1.00 94.38           C  
ATOM   2840  HA  ALA B  21      -1.665  -7.326  28.207  1.00 94.38           H  
ATOM   2841  C   ALA B  21      -3.486  -8.270  27.625  1.00 94.38           C  
ATOM   2842  CB  ALA B  21      -1.662  -9.280  29.089  1.00 94.38           C  
ATOM   2843  HB1 ALA B  21      -1.210  -9.742  28.211  1.00 94.38           H  
ATOM   2844  HB2 ALA B  21      -0.875  -9.042  29.804  1.00 94.38           H  
ATOM   2845  HB3 ALA B  21      -2.363  -9.979  29.545  1.00 94.38           H  
ATOM   2846  O   ALA B  21      -3.314  -7.971  26.449  1.00 94.38           O  
ATOM   2847  N   ARG B  22      -4.653  -8.781  28.041  1.00 92.68           N  
ATOM   2848  H   ARG B  22      -4.747  -9.012  29.020  1.00 92.68           H  
ATOM   2849  CA  ARG B  22      -5.794  -8.996  27.129  1.00 92.68           C  
ATOM   2850  HA  ARG B  22      -5.461  -9.561  26.259  1.00 92.68           H  
ATOM   2851  C   ARG B  22      -6.358  -7.699  26.560  1.00 92.68           C  
ATOM   2852  CB  ARG B  22      -6.913  -9.755  27.845  1.00 92.68           C  
ATOM   2853  HB2 ARG B  22      -7.094  -9.308  28.823  1.00 92.68           H  
ATOM   2854  HB3 ARG B  22      -7.825  -9.671  27.253  1.00 92.68           H  
ATOM   2855  O   ARG B  22      -6.909  -7.712  25.466  1.00 92.68           O  
ATOM   2856  CG  ARG B  22      -6.585 -11.241  27.997  1.00 92.68           C  
ATOM   2857  HG2 ARG B  22      -5.685 -11.369  28.599  1.00 92.68           H  
ATOM   2858  HG3 ARG B  22      -6.419 -11.673  27.010  1.00 92.68           H  
ATOM   2859  CD  ARG B  22      -7.765 -11.946  28.670  1.00 92.68           C  
ATOM   2860  HD2 ARG B  22      -7.870 -11.558  29.683  1.00 92.68           H  
ATOM   2861  HD3 ARG B  22      -8.672 -11.730  28.105  1.00 92.68           H  
ATOM   2862  NE  ARG B  22      -7.564 -13.403  28.712  1.00 92.68           N  
ATOM   2863  HE  ARG B  22      -6.767 -13.764  28.208  1.00 92.68           H  
ATOM   2864  NH1 ARG B  22      -9.431 -13.939  29.940  1.00 92.68           N  
ATOM   2865 HH11 ARG B  22     -10.035 -14.647  30.331  1.00 92.68           H  
ATOM   2866 HH12 ARG B  22      -9.715 -12.970  29.915  1.00 92.68           H  
ATOM   2867  NH2 ARG B  22      -8.038 -15.554  29.282  1.00 92.68           N  
ATOM   2868 HH21 ARG B  22      -8.614 -16.241  29.748  1.00 92.68           H  
ATOM   2869 HH22 ARG B  22      -7.219 -15.872  28.784  1.00 92.68           H  
ATOM   2870  CZ  ARG B  22      -8.343 -14.288  29.308  1.00 92.68           C  
ATOM   2871  N   GLN B  23      -6.278  -6.609  27.315  1.00 93.82           N  
ATOM   2872  H   GLN B  23      -5.826  -6.663  28.217  1.00 93.82           H  
ATOM   2873  CA  GLN B  23      -6.671  -5.300  26.818  1.00 93.82           C  
ATOM   2874  HA  GLN B  23      -7.633  -5.392  26.314  1.00 93.82           H  
ATOM   2875  C   GLN B  23      -5.689  -4.802  25.754  1.00 93.82           C  
ATOM   2876  CB  GLN B  23      -6.850  -4.350  28.003  1.00 93.82           C  
ATOM   2877  HB2 GLN B  23      -5.911  -4.236  28.543  1.00 93.82           H  
ATOM   2878  HB3 GLN B  23      -7.602  -4.762  28.676  1.00 93.82           H  
ATOM   2879  O   GLN B  23      -6.144  -4.442  24.675  1.00 93.82           O  
ATOM   2880  CG  GLN B  23      -7.311  -2.983  27.504  1.00 93.82           C  
ATOM   2881  HG2 GLN B  23      -8.183  -3.086  26.858  1.00 93.82           H  
ATOM   2882  HG3 GLN B  23      -6.501  -2.555  26.914  1.00 93.82           H  
ATOM   2883  CD  GLN B  23      -7.649  -2.006  28.616  1.00 93.82           C  
ATOM   2884  NE2 GLN B  23      -7.685  -0.741  28.277  1.00 93.82           N  
ATOM   2885 HE21 GLN B  23      -7.828  -0.039  28.989  1.00 93.82           H  
ATOM   2886 HE22 GLN B  23      -7.291  -0.492  27.381  1.00 93.82           H  
ATOM   2887  OE1 GLN B  23      -7.905  -2.371  29.761  1.00 93.82           O  
ATOM   2888  N   ARG B  24      -4.376  -4.912  25.997  1.00 93.66           N  
ATOM   2889  H   ARG B  24      -4.073  -5.177  26.923  1.00 93.66           H  
ATOM   2890  CA  ARG B  24      -3.348  -4.552  25.009  1.00 93.66           C  
ATOM   2891  HA  ARG B  24      -3.489  -3.500  24.760  1.00 93.66           H  
ATOM   2892  C   ARG B  24      -3.495  -5.321  23.692  1.00 93.66           C  
ATOM   2893  CB  ARG B  24      -1.949  -4.742  25.626  1.00 93.66           C  
ATOM   2894  HB2 ARG B  24      -1.879  -4.130  26.524  1.00 93.66           H  
ATOM   2895  HB3 ARG B  24      -1.827  -5.785  25.919  1.00 93.66           H  
ATOM   2896  O   ARG B  24      -3.360  -4.727  22.636  1.00 93.66           O  
ATOM   2897  CG  ARG B  24      -0.786  -4.367  24.687  1.00 93.66           C  
ATOM   2898  HG2 ARG B  24      -0.775  -5.037  23.827  1.00 93.66           H  
ATOM   2899  HG3 ARG B  24       0.152  -4.495  25.226  1.00 93.66           H  
ATOM   2900  CD  ARG B  24      -0.881  -2.917  24.196  1.00 93.66           C  
ATOM   2901  HD2 ARG B  24      -1.802  -2.795  23.627  1.00 93.66           H  
ATOM   2902  HD3 ARG B  24      -0.918  -2.247  25.054  1.00 93.66           H  
ATOM   2903  NE  ARG B  24       0.249  -2.539  23.328  1.00 93.66           N  
ATOM   2904  HE  ARG B  24       1.002  -3.187  23.148  1.00 93.66           H  
ATOM   2905  NH1 ARG B  24      -0.652  -0.559  22.569  1.00 93.66           N  
ATOM   2906 HH11 ARG B  24      -1.499  -0.721  23.096  1.00 93.66           H  
ATOM   2907 HH12 ARG B  24      -0.628   0.173  21.874  1.00 93.66           H  
ATOM   2908  NH2 ARG B  24       1.335  -1.266  21.819  1.00 93.66           N  
ATOM   2909 HH21 ARG B  24       1.370  -0.532  21.125  1.00 93.66           H  
ATOM   2910 HH22 ARG B  24       1.982  -2.036  21.735  1.00 93.66           H  
ATOM   2911  CZ  ARG B  24       0.302  -1.452  22.581  1.00 93.66           C  
ATOM   2912  N   ILE B  25      -3.823  -6.615  23.743  1.00 94.48           N  
ATOM   2913  H   ILE B  25      -3.842  -7.063  24.649  1.00 94.48           H  
ATOM   2914  CA  ILE B  25      -4.082  -7.416  22.530  1.00 94.48           C  
ATOM   2915  HA  ILE B  25      -3.206  -7.372  21.884  1.00 94.48           H  
ATOM   2916  C   ILE B  25      -5.244  -6.826  21.717  1.00 94.48           C  
ATOM   2917  CB  ILE B  25      -4.339  -8.896  22.893  1.00 94.48           C  
ATOM   2918  HB  ILE B  25      -5.119  -8.933  23.653  1.00 94.48           H  
ATOM   2919  O   ILE B  25      -5.103  -6.618  20.520  1.00 94.48           O  
ATOM   2920  CG1 ILE B  25      -3.055  -9.536  23.461  1.00 94.48           C  
ATOM   2921 HG12 ILE B  25      -2.326  -9.662  22.661  1.00 94.48           H  
ATOM   2922 HG13 ILE B  25      -2.613  -8.870  24.203  1.00 94.48           H  
ATOM   2923  CG2 ILE B  25      -4.815  -9.706  21.675  1.00 94.48           C  
ATOM   2924 HG21 ILE B  25      -4.965 -10.758  21.918  1.00 94.48           H  
ATOM   2925 HG22 ILE B  25      -5.767  -9.332  21.298  1.00 94.48           H  
ATOM   2926 HG23 ILE B  25      -4.091  -9.634  20.863  1.00 94.48           H  
ATOM   2927  CD1 ILE B  25      -3.291 -10.887  24.145  1.00 94.48           C  
ATOM   2928 HD11 ILE B  25      -2.368 -11.198  24.634  1.00 94.48           H  
ATOM   2929 HD12 ILE B  25      -4.074 -10.795  24.898  1.00 94.48           H  
ATOM   2930 HD13 ILE B  25      -3.570 -11.646  23.415  1.00 94.48           H  
ATOM   2931  N   ARG B  26      -6.369  -6.493  22.366  1.00 93.24           N  
ATOM   2932  H   ARG B  26      -6.403  -6.614  23.368  1.00 93.24           H  
ATOM   2933  CA  ARG B  26      -7.517  -5.881  21.673  1.00 93.24           C  
ATOM   2934  HA  ARG B  26      -7.787  -6.495  20.814  1.00 93.24           H  
ATOM   2935  C   ARG B  26      -7.192  -4.511  21.084  1.00 93.24           C  
ATOM   2936  CB  ARG B  26      -8.720  -5.749  22.608  1.00 93.24           C  
ATOM   2937  HB2 ARG B  26      -8.406  -5.276  23.538  1.00 93.24           H  
ATOM   2938  HB3 ARG B  26      -9.454  -5.104  22.127  1.00 93.24           H  
ATOM   2939  O   ARG B  26      -7.717  -4.184  20.030  1.00 93.24           O  
ATOM   2940  CG  ARG B  26      -9.386  -7.100  22.889  1.00 93.24           C  
ATOM   2941  HG2 ARG B  26      -9.633  -7.577  21.941  1.00 93.24           H  
ATOM   2942  HG3 ARG B  26      -8.706  -7.748  23.441  1.00 93.24           H  
ATOM   2943  CD  ARG B  26     -10.680  -6.889  23.683  1.00 93.24           C  
ATOM   2944  HD2 ARG B  26     -11.320  -6.209  23.121  1.00 93.24           H  
ATOM   2945  HD3 ARG B  26     -11.211  -7.839  23.756  1.00 93.24           H  
ATOM   2946  NE  ARG B  26     -10.417  -6.315  25.019  1.00 93.24           N  
ATOM   2947  HE  ARG B  26     -10.287  -5.314  25.035  1.00 93.24           H  
ATOM   2948  NH1 ARG B  26     -10.360  -8.280  26.190  1.00 93.24           N  
ATOM   2949 HH11 ARG B  26     -10.485  -8.746  25.303  1.00 93.24           H  
ATOM   2950 HH12 ARG B  26     -10.285  -8.789  27.059  1.00 93.24           H  
ATOM   2951  NH2 ARG B  26     -10.004  -6.341  27.256  1.00 93.24           N  
ATOM   2952 HH21 ARG B  26      -9.921  -5.335  27.218  1.00 93.24           H  
ATOM   2953 HH22 ARG B  26      -9.805  -6.839  28.112  1.00 93.24           H  
ATOM   2954  CZ  ARG B  26     -10.259  -6.980  26.146  1.00 93.24           C  
ATOM   2955  N   GLU B  27      -6.354  -3.725  21.754  1.00 92.98           N  
ATOM   2956  H   GLU B  27      -5.993  -4.041  22.643  1.00 92.98           H  
ATOM   2957  CA  GLU B  27      -5.886  -2.433  21.235  1.00 92.98           C  
ATOM   2958  HA  GLU B  27      -6.749  -1.836  20.940  1.00 92.98           H  
ATOM   2959  C   GLU B  27      -5.006  -2.621  19.979  1.00 92.98           C  
ATOM   2960  CB  GLU B  27      -5.141  -1.672  22.350  1.00 92.98           C  
ATOM   2961  HB2 GLU B  27      -4.641  -0.805  21.920  1.00 92.98           H  
ATOM   2962  HB3 GLU B  27      -4.379  -2.332  22.764  1.00 92.98           H  
ATOM   2963  O   GLU B  27      -5.137  -1.893  19.003  1.00 92.98           O  
ATOM   2964  CG  GLU B  27      -6.077  -1.186  23.481  1.00 92.98           C  
ATOM   2965  HG2 GLU B  27      -6.666  -0.347  23.109  1.00 92.98           H  
ATOM   2966  HG3 GLU B  27      -6.777  -1.982  23.733  1.00 92.98           H  
ATOM   2967  CD  GLU B  27      -5.352  -0.768  24.778  1.00 92.98           C  
ATOM   2968  OE1 GLU B  27      -6.070  -0.464  25.772  1.00 92.98           O  
ATOM   2969  OE2 GLU B  27      -4.100  -0.856  24.837  1.00 92.98           O  
ATOM   2970  N   LEU B  28      -4.156  -3.650  19.951  1.00 93.32           N  
ATOM   2971  H   LEU B  28      -4.067  -4.229  20.773  1.00 93.32           H  
ATOM   2972  CA  LEU B  28      -3.300  -3.945  18.795  1.00 93.32           C  
ATOM   2973  HA  LEU B  28      -2.837  -3.021  18.449  1.00 93.32           H  
ATOM   2974  C   LEU B  28      -4.069  -4.522  17.591  1.00 93.32           C  
ATOM   2975  CB  LEU B  28      -2.204  -4.923  19.245  1.00 93.32           C  
ATOM   2976  HB2 LEU B  28      -2.679  -5.755  19.765  1.00 93.32           H  
ATOM   2977  HB3 LEU B  28      -1.709  -5.331  18.364  1.00 93.32           H  
ATOM   2978  O   LEU B  28      -3.720  -4.240  16.446  1.00 93.32           O  
ATOM   2979  CG  LEU B  28      -1.137  -4.290  20.154  1.00 93.32           C  
ATOM   2980  HG  LEU B  28      -1.606  -3.699  20.941  1.00 93.32           H  
ATOM   2981  CD1 LEU B  28      -0.326  -5.405  20.815  1.00 93.32           C  
ATOM   2982 HD11 LEU B  28      -0.987  -6.045  21.400  1.00 93.32           H  
ATOM   2983 HD12 LEU B  28       0.173  -5.997  20.048  1.00 93.32           H  
ATOM   2984 HD13 LEU B  28       0.427  -4.966  21.470  1.00 93.32           H  
ATOM   2985  CD2 LEU B  28      -0.194  -3.390  19.358  1.00 93.32           C  
ATOM   2986 HD21 LEU B  28       0.641  -3.069  19.981  1.00 93.32           H  
ATOM   2987 HD22 LEU B  28      -0.725  -2.509  18.997  1.00 93.32           H  
ATOM   2988 HD23 LEU B  28       0.215  -3.931  18.505  1.00 93.32           H  
ATOM   2989  N   GLU B  29      -5.098  -5.336  17.834  1.00 91.71           N  
ATOM   2990  H   GLU B  29      -5.265  -5.603  18.794  1.00 91.71           H  
ATOM   2991  CA  GLU B  29      -5.818  -6.068  16.778  1.00 91.71           C  
ATOM   2992  HA  GLU B  29      -5.170  -6.203  15.913  1.00 91.71           H  
ATOM   2993  C   GLU B  29      -7.072  -5.326  16.280  1.00 91.71           C  
ATOM   2994  CB  GLU B  29      -6.195  -7.473  17.296  1.00 91.71           C  
ATOM   2995  HB2 GLU B  29      -6.855  -7.948  16.571  1.00 91.71           H  
ATOM   2996  HB3 GLU B  29      -6.741  -7.365  18.233  1.00 91.71           H  
ATOM   2997  O   GLU B  29      -7.374  -5.331  15.085  1.00 91.71           O  
ATOM   2998  CG  GLU B  29      -4.973  -8.391  17.508  1.00 91.71           C  
ATOM   2999  HG2 GLU B  29      -4.462  -8.511  16.553  1.00 91.71           H  
ATOM   3000  HG3 GLU B  29      -4.282  -7.906  18.197  1.00 91.71           H  
ATOM   3001  CD  GLU B  29      -5.319  -9.785  18.075  1.00 91.71           C  
ATOM   3002  OE1 GLU B  29      -4.487 -10.721  17.927  1.00 91.71           O  
ATOM   3003  OE2 GLU B  29      -6.366  -9.938  18.744  1.00 91.71           O  
ATOM   3004  N   SER B  30      -7.820  -4.688  17.185  1.00 88.81           N  
ATOM   3005  H   SER B  30      -7.506  -4.682  18.145  1.00 88.81           H  
ATOM   3006  CA  SER B  30      -9.203  -4.267  16.928  1.00 88.81           C  
ATOM   3007  HA  SER B  30      -9.316  -4.080  15.861  1.00 88.81           H  
ATOM   3008  C   SER B  30      -9.596  -2.959  17.630  1.00 88.81           C  
ATOM   3009  CB  SER B  30     -10.164  -5.413  17.295  1.00 88.81           C  
ATOM   3010  HB2 SER B  30      -9.848  -6.331  16.798  1.00 88.81           H  
ATOM   3011  HB3 SER B  30     -11.167  -5.166  16.947  1.00 88.81           H  
ATOM   3012  O   SER B  30     -10.772  -2.781  17.956  1.00 88.81           O  
ATOM   3013  OG  SER B  30     -10.190  -5.614  18.702  1.00 88.81           O  
ATOM   3014  HG  SER B  30     -10.254  -4.732  19.077  1.00 88.81           H  
ATOM   3015  N   ASP B  31      -8.652  -2.052  17.922  1.00 93.64           N  
ATOM   3016  H   ASP B  31      -7.680  -2.255  17.739  1.00 93.64           H  
ATOM   3017  CA  ASP B  31      -9.020  -0.751  18.505  1.00 93.64           C  
ATOM   3018  HA  ASP B  31      -9.574  -0.974  19.417  1.00 93.64           H  
ATOM   3019  C   ASP B  31      -9.902   0.026  17.510  1.00 93.64           C  
ATOM   3020  CB  ASP B  31      -7.803   0.096  18.924  1.00 93.64           C  
ATOM   3021  HB2 ASP B  31      -7.403   0.624  18.059  1.00 93.64           H  
ATOM   3022  HB3 ASP B  31      -7.033  -0.579  19.296  1.00 93.64           H  
ATOM   3023  O   ASP B  31      -9.518   0.154  16.333  1.00 93.64           O  
ATOM   3024  CG  ASP B  31      -8.081   1.095  20.061  1.00 93.64           C  
ATOM   3025  OD1 ASP B  31      -9.196   1.079  20.632  1.00 93.64           O  
ATOM   3026  OD2 ASP B  31      -7.156   1.859  20.412  1.00 93.64           O  
ATOM   3027  N   PRO B  32     -11.085   0.519  17.927  1.00 96.95           N  
ATOM   3028  CA  PRO B  32     -11.919   1.359  17.085  1.00 96.95           C  
ATOM   3029  HA  PRO B  32     -12.094   0.844  16.140  1.00 96.95           H  
ATOM   3030  C   PRO B  32     -11.252   2.709  16.823  1.00 96.95           C  
ATOM   3031  CB  PRO B  32     -13.247   1.525  17.828  1.00 96.95           C  
ATOM   3032  HB2 PRO B  32     -14.089   1.439  17.141  1.00 96.95           H  
ATOM   3033  HB3 PRO B  32     -13.274   2.481  18.352  1.00 96.95           H  
ATOM   3034  O   PRO B  32     -10.711   3.341  17.734  1.00 96.95           O  
ATOM   3035  CG  PRO B  32     -13.258   0.391  18.847  1.00 96.95           C  
ATOM   3036  HG2 PRO B  32     -13.635  -0.519  18.379  1.00 96.95           H  
ATOM   3037  HG3 PRO B  32     -13.841   0.644  19.733  1.00 96.95           H  
ATOM   3038  CD  PRO B  32     -11.782   0.221  19.169  1.00 96.95           C  
ATOM   3039  HD2 PRO B  32     -11.603  -0.797  19.517  1.00 96.95           H  
ATOM   3040  HD3 PRO B  32     -11.497   0.946  19.932  1.00 96.95           H  
ATOM   3041  N   LEU B  33     -11.355   3.195  15.591  1.00 98.61           N  
ATOM   3042  H   LEU B  33     -11.849   2.656  14.895  1.00 98.61           H  
ATOM   3043  CA  LEU B  33     -10.765   4.471  15.187  1.00 98.61           C  
ATOM   3044  HA  LEU B  33     -10.080   4.822  15.959  1.00 98.61           H  
ATOM   3045  C   LEU B  33     -11.863   5.519  15.034  1.00 98.61           C  
ATOM   3046  CB  LEU B  33      -9.944   4.299  13.904  1.00 98.61           C  
ATOM   3047  HB2 LEU B  33     -10.632   4.173  13.068  1.00 98.61           H  
ATOM   3048  HB3 LEU B  33      -9.385   5.219  13.730  1.00 98.61           H  
ATOM   3049  O   LEU B  33     -12.908   5.240  14.455  1.00 98.61           O  
ATOM   3050  CG  LEU B  33      -8.959   3.118  13.924  1.00 98.61           C  
ATOM   3051  HG  LEU B  33      -9.486   2.194  14.161  1.00 98.61           H  
ATOM   3052  CD1 LEU B  33      -8.366   2.937  12.535  1.00 98.61           C  
ATOM   3053 HD11 LEU B  33      -7.809   2.000  12.526  1.00 98.61           H  
ATOM   3054 HD12 LEU B  33      -7.715   3.777  12.291  1.00 98.61           H  
ATOM   3055 HD13 LEU B  33      -9.160   2.870  11.791  1.00 98.61           H  
ATOM   3056  CD2 LEU B  33      -7.835   3.322  14.942  1.00 98.61           C  
ATOM   3057 HD21 LEU B  33      -8.243   3.291  15.952  1.00 98.61           H  
ATOM   3058 HD22 LEU B  33      -7.100   2.523  14.843  1.00 98.61           H  
ATOM   3059 HD23 LEU B  33      -7.345   4.282  14.775  1.00 98.61           H  
ATOM   3060  N   ALA B  34     -11.653   6.717  15.557  1.00 98.65           N  
ATOM   3061  H   ALA B  34     -10.724   6.926  15.896  1.00 98.65           H  
ATOM   3062  CA  ALA B  34     -12.567   7.837  15.416  1.00 98.65           C  
ATOM   3063  HA  ALA B  34     -13.590   7.475  15.311  1.00 98.65           H  
ATOM   3064  C   ALA B  34     -12.213   8.654  14.172  1.00 98.65           C  
ATOM   3065  CB  ALA B  34     -12.489   8.689  16.686  1.00 98.65           C  
ATOM   3066  HB1 ALA B  34     -11.449   8.931  16.905  1.00 98.65           H  
ATOM   3067  HB2 ALA B  34     -13.030   9.622  16.532  1.00 98.65           H  
ATOM   3068  HB3 ALA B  34     -12.928   8.147  17.524  1.00 98.65           H  
ATOM   3069  O   ALA B  34     -11.075   9.090  14.023  1.00 98.65           O  
ATOM   3070  N   ILE B  35     -13.203   8.915  13.319  1.00 98.80           N  
ATOM   3071  H   ILE B  35     -14.116   8.526  13.511  1.00 98.80           H  
ATOM   3072  CA  ILE B  35     -13.122   9.986  12.324  1.00 98.80           C  
ATOM   3073  HA  ILE B  35     -12.099  10.072  11.959  1.00 98.80           H  
ATOM   3074  C   ILE B  35     -13.496  11.276  13.055  1.00 98.80           C  
ATOM   3075  CB  ILE B  35     -14.047   9.709  11.116  1.00 98.80           C  
ATOM   3076  HB  ILE B  35     -15.075   9.644  11.473  1.00 98.80           H  
ATOM   3077  O   ILE B  35     -14.631  11.403  13.516  1.00 98.80           O  
ATOM   3078  CG1 ILE B  35     -13.679   8.367  10.439  1.00 98.80           C  
ATOM   3079 HG12 ILE B  35     -12.675   8.436  10.020  1.00 98.80           H  
ATOM   3080 HG13 ILE B  35     -13.676   7.574  11.187  1.00 98.80           H  
ATOM   3081  CG2 ILE B  35     -13.952  10.873  10.109  1.00 98.80           C  
ATOM   3082 HG21 ILE B  35     -14.216  11.818  10.584  1.00 98.80           H  
ATOM   3083 HG22 ILE B  35     -14.644  10.724   9.280  1.00 98.80           H  
ATOM   3084 HG23 ILE B  35     -12.937  10.953   9.720  1.00 98.80           H  
ATOM   3085  CD1 ILE B  35     -14.651   7.929   9.336  1.00 98.80           C  
ATOM   3086 HD11 ILE B  35     -15.666   7.882   9.730  1.00 98.80           H  
ATOM   3087 HD12 ILE B  35     -14.366   6.939   8.980  1.00 98.80           H  
ATOM   3088 HD13 ILE B  35     -14.616   8.619   8.493  1.00 98.80           H  
ATOM   3089  N   VAL B  36     -12.553  12.207  13.186  1.00 98.19           N  
ATOM   3090  H   VAL B  36     -11.639  12.011  12.805  1.00 98.19           H  
ATOM   3091  CA  VAL B  36     -12.744  13.472  13.924  1.00 98.19           C  
ATOM   3092  HA  VAL B  36     -13.701  13.434  14.445  1.00 98.19           H  
ATOM   3093  C   VAL B  36     -12.840  14.691  13.013  1.00 98.19           C  
ATOM   3094  CB  VAL B  36     -11.667  13.673  15.007  1.00 98.19           C  
ATOM   3095  HB  VAL B  36     -11.870  14.616  15.514  1.00 98.19           H  
ATOM   3096  O   VAL B  36     -13.406  15.709  13.392  1.00 98.19           O  
ATOM   3097  CG1 VAL B  36     -11.748  12.555  16.051  1.00 98.19           C  
ATOM   3098 HG11 VAL B  36     -11.453  11.600  15.616  1.00 98.19           H  
ATOM   3099 HG12 VAL B  36     -12.763  12.489  16.443  1.00 98.19           H  
ATOM   3100 HG13 VAL B  36     -11.073  12.788  16.875  1.00 98.19           H  
ATOM   3101  CG2 VAL B  36     -10.242  13.733  14.445  1.00 98.19           C  
ATOM   3102 HG21 VAL B  36      -9.972  12.789  13.970  1.00 98.19           H  
ATOM   3103 HG22 VAL B  36      -9.543  13.919  15.261  1.00 98.19           H  
ATOM   3104 HG23 VAL B  36     -10.161  14.551  13.730  1.00 98.19           H  
ATOM   3105  N   GLY B  37     -12.348  14.574  11.781  1.00 98.45           N  
ATOM   3106  H   GLY B  37     -11.907  13.702  11.527  1.00 98.45           H  
ATOM   3107  CA  GLY B  37     -12.447  15.603  10.753  1.00 98.45           C  
ATOM   3108  HA2 GLY B  37     -11.532  16.194  10.726  1.00 98.45           H  
ATOM   3109  HA3 GLY B  37     -13.286  16.267  10.961  1.00 98.45           H  
ATOM   3110  C   GLY B  37     -12.629  14.979   9.382  1.00 98.45           C  
ATOM   3111  O   GLY B  37     -12.238  13.836   9.149  1.00 98.45           O  
ATOM   3112  N   MET B  38     -13.248  15.719   8.471  1.00 98.61           N  
ATOM   3113  H   MET B  38     -13.545  16.652   8.718  1.00 98.61           H  
ATOM   3114  CA  MET B  38     -13.360  15.319   7.071  1.00 98.61           C  
ATOM   3115  HA  MET B  38     -12.394  14.909   6.777  1.00 98.61           H  
ATOM   3116  C   MET B  38     -13.624  16.528   6.185  1.00 98.61           C  
ATOM   3117  CB  MET B  38     -14.426  14.228   6.839  1.00 98.61           C  
ATOM   3118  HB2 MET B  38     -13.905  13.271   6.806  1.00 98.61           H  
ATOM   3119  HB3 MET B  38     -14.905  14.376   5.871  1.00 98.61           H  
ATOM   3120  O   MET B  38     -14.365  17.433   6.576  1.00 98.61           O  
ATOM   3121  CG  MET B  38     -15.503  14.097   7.917  1.00 98.61           C  
ATOM   3122  HG2 MET B  38     -15.991  15.061   8.066  1.00 98.61           H  
ATOM   3123  HG3 MET B  38     -15.012  13.805   8.846  1.00 98.61           H  
ATOM   3124  SD  MET B  38     -16.743  12.829   7.558  1.00 98.61           S  
ATOM   3125  CE  MET B  38     -18.198  13.877   7.316  1.00 98.61           C  
ATOM   3126  HE1 MET B  38     -19.036  13.267   6.976  1.00 98.61           H  
ATOM   3127  HE2 MET B  38     -18.465  14.365   8.253  1.00 98.61           H  
ATOM   3128  HE3 MET B  38     -17.974  14.633   6.564  1.00 98.61           H  
ATOM   3129  N   ALA B  39     -13.044  16.508   4.991  1.00 98.80           N  
ATOM   3130  H   ALA B  39     -12.460  15.717   4.759  1.00 98.80           H  
ATOM   3131  CA  ALA B  39     -13.229  17.502   3.944  1.00 98.80           C  
ATOM   3132  HA  ALA B  39     -14.206  17.971   4.058  1.00 98.80           H  
ATOM   3133  C   ALA B  39     -13.187  16.822   2.567  1.00 98.80           C  
ATOM   3134  CB  ALA B  39     -12.157  18.584   4.094  1.00 98.80           C  
ATOM   3135  HB1 ALA B  39     -11.168  18.132   4.011  1.00 98.80           H  
ATOM   3136  HB2 ALA B  39     -12.245  19.066   5.067  1.00 98.80           H  
ATOM   3137  HB3 ALA B  39     -12.271  19.343   3.320  1.00 98.80           H  
ATOM   3138  O   ALA B  39     -12.651  15.721   2.413  1.00 98.80           O  
ATOM   3139  N   CYS B  40     -13.781  17.460   1.563  1.00 98.78           N  
ATOM   3140  H   CYS B  40     -14.147  18.391   1.701  1.00 98.78           H  
ATOM   3141  CA  CYS B  40     -13.804  16.937   0.204  1.00 98.78           C  
ATOM   3142  HA  CYS B  40     -12.824  16.514  -0.017  1.00 98.78           H  
ATOM   3143  C   CYS B  40     -14.072  18.035  -0.822  1.00 98.78           C  
ATOM   3144  CB  CYS B  40     -14.865  15.827   0.082  1.00 98.78           C  
ATOM   3145  HB2 CYS B  40     -14.578  14.987   0.715  1.00 98.78           H  
ATOM   3146  HB3 CYS B  40     -14.892  15.475  -0.950  1.00 98.78           H  
ATOM   3147  O   CYS B  40     -14.831  18.963  -0.550  1.00 98.78           O  
ATOM   3148  SG  CYS B  40     -16.521  16.413   0.562  1.00 98.78           S  
ATOM   3149  HG  CYS B  40     -16.473  17.559  -0.124  1.00 98.78           H  
ATOM   3150  N   ARG B  41     -13.549  17.844  -2.036  1.00 98.64           N  
ATOM   3151  H   ARG B  41     -12.977  17.022  -2.165  1.00 98.64           H  
ATOM   3152  CA  ARG B  41     -14.084  18.469  -3.247  1.00 98.64           C  
ATOM   3153  HA  ARG B  41     -14.967  19.047  -2.975  1.00 98.64           H  
ATOM   3154  C   ARG B  41     -14.534  17.388  -4.212  1.00 98.64           C  
ATOM   3155  CB  ARG B  41     -13.100  19.426  -3.929  1.00 98.64           C  
ATOM   3156  HB2 ARG B  41     -13.513  19.665  -4.908  1.00 98.64           H  
ATOM   3157  HB3 ARG B  41     -12.136  18.940  -4.083  1.00 98.64           H  
ATOM   3158  O   ARG B  41     -13.762  16.481  -4.522  1.00 98.64           O  
ATOM   3159  CG  ARG B  41     -12.900  20.740  -3.165  1.00 98.64           C  
ATOM   3160  HG2 ARG B  41     -12.178  20.589  -2.362  1.00 98.64           H  
ATOM   3161  HG3 ARG B  41     -13.846  21.070  -2.735  1.00 98.64           H  
ATOM   3162  CD  ARG B  41     -12.399  21.811  -4.142  1.00 98.64           C  
ATOM   3163  HD2 ARG B  41     -11.508  21.430  -4.640  1.00 98.64           H  
ATOM   3164  HD3 ARG B  41     -13.169  21.998  -4.892  1.00 98.64           H  
ATOM   3165  NE  ARG B  41     -12.081  23.070  -3.449  1.00 98.64           N  
ATOM   3166  HE  ARG B  41     -12.450  23.182  -2.515  1.00 98.64           H  
ATOM   3167  NH1 ARG B  41     -10.552  23.914  -4.965  1.00 98.64           N  
ATOM   3168 HH11 ARG B  41     -10.784  23.211  -5.651  1.00 98.64           H  
ATOM   3169 HH12 ARG B  41      -9.733  24.495  -5.072  1.00 98.64           H  
ATOM   3170  NH2 ARG B  41     -10.756  24.844  -2.967  1.00 98.64           N  
ATOM   3171 HH21 ARG B  41      -9.780  25.093  -3.043  1.00 98.64           H  
ATOM   3172 HH22 ARG B  41     -11.099  24.830  -2.017  1.00 98.64           H  
ATOM   3173  CZ  ARG B  41     -11.154  23.941  -3.807  1.00 98.64           C  
ATOM   3174  N   LEU B  42     -15.779  17.473  -4.661  1.00 98.79           N  
ATOM   3175  H   LEU B  42     -16.306  18.308  -4.445  1.00 98.79           H  
ATOM   3176  CA  LEU B  42     -16.408  16.499  -5.552  1.00 98.79           C  
ATOM   3177  HA  LEU B  42     -15.624  15.933  -6.055  1.00 98.79           H  
ATOM   3178  C   LEU B  42     -17.205  17.237  -6.648  1.00 98.79           C  
ATOM   3179  CB  LEU B  42     -17.276  15.516  -4.729  1.00 98.79           C  
ATOM   3180  HB2 LEU B  42     -17.805  14.846  -5.406  1.00 98.79           H  
ATOM   3181  HB3 LEU B  42     -18.037  16.081  -4.192  1.00 98.79           H  
ATOM   3182  O   LEU B  42     -17.471  18.433  -6.502  1.00 98.79           O  
ATOM   3183  CG  LEU B  42     -16.496  14.667  -3.706  1.00 98.79           C  
ATOM   3184  HG  LEU B  42     -15.826  15.303  -3.128  1.00 98.79           H  
ATOM   3185  CD1 LEU B  42     -17.437  13.999  -2.706  1.00 98.79           C  
ATOM   3186 HD11 LEU B  42     -17.981  14.770  -2.159  1.00 98.79           H  
ATOM   3187 HD12 LEU B  42     -16.856  13.413  -1.994  1.00 98.79           H  
ATOM   3188 HD13 LEU B  42     -18.140  13.346  -3.223  1.00 98.79           H  
ATOM   3189  CD2 LEU B  42     -15.674  13.576  -4.386  1.00 98.79           C  
ATOM   3190 HD21 LEU B  42     -15.045  14.018  -5.159  1.00 98.79           H  
ATOM   3191 HD22 LEU B  42     -15.030  13.097  -3.650  1.00 98.79           H  
ATOM   3192 HD23 LEU B  42     -16.332  12.833  -4.837  1.00 98.79           H  
ATOM   3193  N   PRO B  43     -17.566  16.561  -7.751  1.00 98.33           N  
ATOM   3194  CA  PRO B  43     -18.327  17.173  -8.835  1.00 98.33           C  
ATOM   3195  HA  PRO B  43     -17.726  17.971  -9.270  1.00 98.33           H  
ATOM   3196  C   PRO B  43     -19.670  17.752  -8.377  1.00 98.33           C  
ATOM   3197  CB  PRO B  43     -18.523  16.067  -9.876  1.00 98.33           C  
ATOM   3198  HB2 PRO B  43     -19.439  15.514  -9.671  1.00 98.33           H  
ATOM   3199  HB3 PRO B  43     -18.539  16.465 -10.891  1.00 98.33           H  
ATOM   3200  O   PRO B  43     -20.248  17.312  -7.383  1.00 98.33           O  
ATOM   3201  CG  PRO B  43     -17.324  15.152  -9.639  1.00 98.33           C  
ATOM   3202  HG2 PRO B  43     -17.519  14.133  -9.973  1.00 98.33           H  
ATOM   3203  HG3 PRO B  43     -16.440  15.562 -10.128  1.00 98.33           H  
ATOM   3204  CD  PRO B  43     -17.147  15.219  -8.127  1.00 98.33           C  
ATOM   3205  HD2 PRO B  43     -16.103  15.040  -7.872  1.00 98.33           H  
ATOM   3206  HD3 PRO B  43     -17.787  14.477  -7.650  1.00 98.33           H  
ATOM   3207  N   GLY B  44     -20.187  18.717  -9.139  1.00 97.49           N  
ATOM   3208  H   GLY B  44     -19.643  19.050  -9.923  1.00 97.49           H  
ATOM   3209  CA  GLY B  44     -21.475  19.355  -8.856  1.00 97.49           C  
ATOM   3210  HA2 GLY B  44     -21.848  19.809  -9.775  1.00 97.49           H  
ATOM   3211  HA3 GLY B  44     -22.193  18.606  -8.524  1.00 97.49           H  
ATOM   3212  C   GLY B  44     -21.395  20.449  -7.789  1.00 97.49           C  
ATOM   3213  O   GLY B  44     -22.349  20.626  -7.032  1.00 97.49           O  
ATOM   3214  N   GLY B  45     -20.267  21.164  -7.701  1.00 96.36           N  
ATOM   3215  H   GLY B  45     -19.548  21.047  -8.401  1.00 96.36           H  
ATOM   3216  CA  GLY B  45     -20.076  22.250  -6.736  1.00 96.36           C  
ATOM   3217  HA2 GLY B  45     -20.921  22.937  -6.790  1.00 96.36           H  
ATOM   3218  HA3 GLY B  45     -19.172  22.798  -7.001  1.00 96.36           H  
ATOM   3219  C   GLY B  45     -19.904  21.802  -5.286  1.00 96.36           C  
ATOM   3220  O   GLY B  45     -20.108  22.596  -4.367  1.00 96.36           O  
ATOM   3221  N   VAL B  46     -19.538  20.540  -5.046  1.00 98.16           N  
ATOM   3222  H   VAL B  46     -19.328  19.940  -5.831  1.00 98.16           H  
ATOM   3223  CA  VAL B  46     -19.311  20.033  -3.690  1.00 98.16           C  
ATOM   3224  HA  VAL B  46     -20.084  20.436  -3.036  1.00 98.16           H  
ATOM   3225  C   VAL B  46     -17.959  20.519  -3.191  1.00 98.16           C  
ATOM   3226  CB  VAL B  46     -19.406  18.504  -3.635  1.00 98.16           C  
ATOM   3227  HB  VAL B  46     -18.724  18.090  -4.378  1.00 98.16           H  
ATOM   3228  O   VAL B  46     -16.918  20.042  -3.637  1.00 98.16           O  
ATOM   3229  CG1 VAL B  46     -19.029  17.933  -2.264  1.00 98.16           C  
ATOM   3230 HG11 VAL B  46     -17.980  18.126  -2.043  1.00 98.16           H  
ATOM   3231 HG12 VAL B  46     -19.653  18.377  -1.489  1.00 98.16           H  
ATOM   3232 HG13 VAL B  46     -19.174  16.853  -2.280  1.00 98.16           H  
ATOM   3233  CG2 VAL B  46     -20.818  18.039  -3.977  1.00 98.16           C  
ATOM   3234 HG21 VAL B  46     -21.056  18.384  -4.983  1.00 98.16           H  
ATOM   3235 HG22 VAL B  46     -21.542  18.450  -3.273  1.00 98.16           H  
ATOM   3236 HG23 VAL B  46     -20.866  16.950  -3.968  1.00 98.16           H  
ATOM   3237  N   SER B  47     -17.983  21.436  -2.225  1.00 96.11           N  
ATOM   3238  H   SER B  47     -18.873  21.849  -1.987  1.00 96.11           H  
ATOM   3239  CA  SER B  47     -16.786  21.988  -1.575  1.00 96.11           C  
ATOM   3240  HA  SER B  47     -15.900  21.620  -2.093  1.00 96.11           H  
ATOM   3241  C   SER B  47     -16.630  21.565  -0.110  1.00 96.11           C  
ATOM   3242  CB  SER B  47     -16.803  23.509  -1.724  1.00 96.11           C  
ATOM   3243  HB2 SER B  47     -15.815  23.900  -1.479  1.00 96.11           H  
ATOM   3244  HB3 SER B  47     -17.025  23.761  -2.761  1.00 96.11           H  
ATOM   3245  O   SER B  47     -15.685  21.957   0.566  1.00 96.11           O  
ATOM   3246  OG  SER B  47     -17.763  24.132  -0.885  1.00 96.11           O  
ATOM   3247  HG  SER B  47     -18.572  23.619  -0.822  1.00 96.11           H  
ATOM   3248  N   SER B  48     -17.586  20.791   0.406  1.00 96.95           N  
ATOM   3249  H   SER B  48     -18.351  20.517  -0.194  1.00 96.95           H  
ATOM   3250  CA  SER B  48     -17.632  20.353   1.798  1.00 96.95           C  
ATOM   3251  HA  SER B  48     -16.613  20.145   2.124  1.00 96.95           H  
ATOM   3252  C   SER B  48     -18.491  19.090   1.959  1.00 96.95           C  
ATOM   3253  CB  SER B  48     -18.207  21.481   2.664  1.00 96.95           C  
ATOM   3254  HB2 SER B  48     -18.167  21.186   3.713  1.00 96.95           H  
ATOM   3255  HB3 SER B  48     -17.607  22.383   2.536  1.00 96.95           H  
ATOM   3256  O   SER B  48     -19.339  18.805   1.108  1.00 96.95           O  
ATOM   3257  OG  SER B  48     -19.551  21.754   2.321  1.00 96.95           O  
ATOM   3258  HG  SER B  48     -19.563  22.225   1.485  1.00 96.95           H  
ATOM   3259  N   PRO B  49     -18.349  18.342   3.070  1.00 98.51           N  
ATOM   3260  CA  PRO B  49     -19.248  17.236   3.394  1.00 98.51           C  
ATOM   3261  HA  PRO B  49     -19.136  16.466   2.631  1.00 98.51           H  
ATOM   3262  C   PRO B  49     -20.731  17.634   3.480  1.00 98.51           C  
ATOM   3263  CB  PRO B  49     -18.748  16.693   4.733  1.00 98.51           C  
ATOM   3264  HB2 PRO B  49     -18.913  15.618   4.804  1.00 98.51           H  
ATOM   3265  HB3 PRO B  49     -19.239  17.209   5.558  1.00 98.51           H  
ATOM   3266  O   PRO B  49     -21.597  16.838   3.120  1.00 98.51           O  
ATOM   3267  CG  PRO B  49     -17.262  17.047   4.731  1.00 98.51           C  
ATOM   3268  HG2 PRO B  49     -16.866  17.120   5.744  1.00 98.51           H  
ATOM   3269  HG3 PRO B  49     -16.707  16.311   4.150  1.00 98.51           H  
ATOM   3270  CD  PRO B  49     -17.242  18.393   4.010  1.00 98.51           C  
ATOM   3271  HD2 PRO B  49     -16.287  18.527   3.502  1.00 98.51           H  
ATOM   3272  HD3 PRO B  49     -17.418  19.205   4.716  1.00 98.51           H  
ATOM   3273  N   GLU B  50     -21.059  18.854   3.924  1.00 96.08           N  
ATOM   3274  H   GLU B  50     -20.337  19.477   4.260  1.00 96.08           H  
ATOM   3275  CA  GLU B  50     -22.441  19.353   3.921  1.00 96.08           C  
ATOM   3276  HA  GLU B  50     -23.091  18.603   4.372  1.00 96.08           H  
ATOM   3277  C   GLU B  50     -22.974  19.600   2.508  1.00 96.08           C  
ATOM   3278  CB  GLU B  50     -22.585  20.660   4.715  1.00 96.08           C  
ATOM   3279  HB2 GLU B  50     -23.601  21.027   4.566  1.00 96.08           H  
ATOM   3280  HB3 GLU B  50     -21.910  21.418   4.317  1.00 96.08           H  
ATOM   3281  O   GLU B  50     -24.154  19.348   2.256  1.00 96.08           O  
ATOM   3282  CG  GLU B  50     -22.389  20.508   6.227  1.00 96.08           C  
ATOM   3283  HG2 GLU B  50     -22.769  21.408   6.709  1.00 96.08           H  
ATOM   3284  HG3 GLU B  50     -22.990  19.669   6.577  1.00 96.08           H  
ATOM   3285  CD  GLU B  50     -20.930  20.319   6.639  1.00 96.08           C  
ATOM   3286  OE1 GLU B  50     -20.694  19.782   7.738  1.00 96.08           O  
ATOM   3287  OE2 GLU B  50     -20.002  20.697   5.889  1.00 96.08           O  
ATOM   3288  N   ASP B  51     -22.131  20.069   1.585  1.00 97.39           N  
ATOM   3289  H   ASP B  51     -21.182  20.290   1.852  1.00 97.39           H  
ATOM   3290  CA  ASP B  51     -22.508  20.191   0.173  1.00 97.39           C  
ATOM   3291  HA  ASP B  51     -23.442  20.748   0.102  1.00 97.39           H  
ATOM   3292  C   ASP B  51     -22.756  18.813  -0.440  1.00 97.39           C  
ATOM   3293  CB  ASP B  51     -21.452  20.949  -0.641  1.00 97.39           C  
ATOM   3294  HB2 ASP B  51     -21.791  21.003  -1.676  1.00 97.39           H  
ATOM   3295  HB3 ASP B  51     -20.511  20.399  -0.619  1.00 97.39           H  
ATOM   3296  O   ASP B  51     -23.769  18.627  -1.113  1.00 97.39           O  
ATOM   3297  CG  ASP B  51     -21.215  22.370  -0.150  1.00 97.39           C  
ATOM   3298  OD1 ASP B  51     -22.180  22.987   0.362  1.00 97.39           O  
ATOM   3299  OD2 ASP B  51     -20.037  22.797  -0.211  1.00 97.39           O  
ATOM   3300  N   LEU B  52     -21.900  17.827  -0.133  1.00 98.63           N  
ATOM   3301  H   LEU B  52     -21.079  18.058   0.408  1.00 98.63           H  
ATOM   3302  CA  LEU B  52     -22.110  16.440  -0.555  1.00 98.63           C  
ATOM   3303  HA  LEU B  52     -22.154  16.424  -1.644  1.00 98.63           H  
ATOM   3304  C   LEU B  52     -23.445  15.914  -0.025  1.00 98.63           C  
ATOM   3305  CB  LEU B  52     -20.948  15.545  -0.078  1.00 98.63           C  
ATOM   3306  HB2 LEU B  52     -20.007  15.925  -0.475  1.00 98.63           H  
ATOM   3307  HB3 LEU B  52     -20.884  15.594   1.009  1.00 98.63           H  
ATOM   3308  O   LEU B  52     -24.225  15.342  -0.781  1.00 98.63           O  
ATOM   3309  CG  LEU B  52     -21.109  14.064  -0.483  1.00 98.63           C  
ATOM   3310  HG  LEU B  52     -22.018  13.665  -0.032  1.00 98.63           H  
ATOM   3311  CD1 LEU B  52     -21.196  13.866  -1.997  1.00 98.63           C  
ATOM   3312 HD11 LEU B  52     -21.203  12.802  -2.233  1.00 98.63           H  
ATOM   3313 HD12 LEU B  52     -20.350  14.344  -2.491  1.00 98.63           H  
ATOM   3314 HD13 LEU B  52     -22.122  14.298  -2.378  1.00 98.63           H  
ATOM   3315  CD2 LEU B  52     -19.943  13.244   0.064  1.00 98.63           C  
ATOM   3316 HD21 LEU B  52     -19.963  13.287   1.153  1.00 98.63           H  
ATOM   3317 HD22 LEU B  52     -18.995  13.645  -0.295  1.00 98.63           H  
ATOM   3318 HD23 LEU B  52     -20.037  12.203  -0.246  1.00 98.63           H  
ATOM   3319  N   TRP B  53     -23.735  16.128   1.262  1.00 98.08           N  
ATOM   3320  H   TRP B  53     -23.044  16.581   1.843  1.00 98.08           H  
ATOM   3321  CA  TRP B  53     -25.007  15.708   1.843  1.00 98.08           C  
ATOM   3322  HA  TRP B  53     -25.108  14.630   1.713  1.00 98.08           H  
ATOM   3323  C   TRP B  53     -26.201  16.343   1.129  1.00 98.08           C  
ATOM   3324  CB  TRP B  53     -25.057  16.021   3.340  1.00 98.08           C  
ATOM   3325  HB2 TRP B  53     -24.890  17.086   3.500  1.00 98.08           H  
ATOM   3326  HB3 TRP B  53     -24.258  15.468   3.835  1.00 98.08           H  
ATOM   3327  O   TRP B  53     -27.133  15.629   0.771  1.00 98.08           O  
ATOM   3328  CG  TRP B  53     -26.368  15.629   3.949  1.00 98.08           C  
ATOM   3329  CD1 TRP B  53     -27.401  16.459   4.224  1.00 98.08           C  
ATOM   3330  HD1 TRP B  53     -27.400  17.524   4.042  1.00 98.08           H  
ATOM   3331  CD2 TRP B  53     -26.888  14.280   4.122  1.00 98.08           C  
ATOM   3332  CE2 TRP B  53     -28.251  14.370   4.535  1.00 98.08           C  
ATOM   3333  CE3 TRP B  53     -26.354  12.992   3.901  1.00 98.08           C  
ATOM   3334  HE3 TRP B  53     -25.347  12.891   3.526  1.00 98.08           H  
ATOM   3335  NE1 TRP B  53     -28.522  15.723   4.559  1.00 98.08           N  
ATOM   3336  HE1 TRP B  53     -29.453  16.110   4.491  1.00 98.08           H  
ATOM   3337  CH2 TRP B  53     -28.454  11.961   4.581  1.00 98.08           C  
ATOM   3338  HH2 TRP B  53     -29.040  11.066   4.730  1.00 98.08           H  
ATOM   3339  CZ2 TRP B  53     -29.029  13.229   4.775  1.00 98.08           C  
ATOM   3340  HZ2 TRP B  53     -30.067  13.332   5.056  1.00 98.08           H  
ATOM   3341  CZ3 TRP B  53     -27.129  11.843   4.131  1.00 98.08           C  
ATOM   3342  HZ3 TRP B  53     -26.711  10.865   3.943  1.00 98.08           H  
ATOM   3343  N   ARG B  54     -26.161  17.659   0.874  1.00 97.68           N  
ATOM   3344  H   ARG B  54     -25.341  18.175   1.159  1.00 97.68           H  
ATOM   3345  CA  ARG B  54     -27.232  18.355   0.146  1.00 97.68           C  
ATOM   3346  HA  ARG B  54     -28.178  18.188   0.662  1.00 97.68           H  
ATOM   3347  C   ARG B  54     -27.439  17.782  -1.252  1.00 97.68           C  
ATOM   3348  CB  ARG B  54     -26.945  19.860   0.064  1.00 97.68           C  
ATOM   3349  HB2 ARG B  54     -25.889  20.031  -0.144  1.00 97.68           H  
ATOM   3350  HB3 ARG B  54     -27.530  20.283  -0.752  1.00 97.68           H  
ATOM   3351  O   ARG B  54     -28.582  17.549  -1.625  1.00 97.68           O  
ATOM   3352  CG  ARG B  54     -27.360  20.562   1.360  1.00 97.68           C  
ATOM   3353  HG2 ARG B  54     -26.767  20.192   2.196  1.00 97.68           H  
ATOM   3354  HG3 ARG B  54     -28.408  20.337   1.554  1.00 97.68           H  
ATOM   3355  CD  ARG B  54     -27.211  22.082   1.251  1.00 97.68           C  
ATOM   3356  HD2 ARG B  54     -27.793  22.519   2.063  1.00 97.68           H  
ATOM   3357  HD3 ARG B  54     -27.634  22.422   0.305  1.00 97.68           H  
ATOM   3358  NE  ARG B  54     -25.805  22.523   1.355  1.00 97.68           N  
ATOM   3359  HE  ARG B  54     -25.087  21.888   1.038  1.00 97.68           H  
ATOM   3360  NH1 ARG B  54     -26.211  24.570   2.310  1.00 97.68           N  
ATOM   3361 HH11 ARG B  54     -25.847  25.432   2.689  1.00 97.68           H  
ATOM   3362 HH12 ARG B  54     -27.203  24.403   2.213  1.00 97.68           H  
ATOM   3363  NH2 ARG B  54     -24.120  23.953   1.924  1.00 97.68           N  
ATOM   3364 HH21 ARG B  54     -23.780  24.850   2.239  1.00 97.68           H  
ATOM   3365 HH22 ARG B  54     -23.444  23.394   1.422  1.00 97.68           H  
ATOM   3366  CZ  ARG B  54     -25.383  23.669   1.857  1.00 97.68           C  
ATOM   3367  N   LEU B  55     -26.357  17.525  -1.985  1.00 98.35           N  
ATOM   3368  H   LEU B  55     -25.454  17.766  -1.600  1.00 98.35           H  
ATOM   3369  CA  LEU B  55     -26.391  16.939  -3.327  1.00 98.35           C  
ATOM   3370  HA  LEU B  55     -27.012  17.566  -3.967  1.00 98.35           H  
ATOM   3371  C   LEU B  55     -27.021  15.537  -3.335  1.00 98.35           C  
ATOM   3372  CB  LEU B  55     -24.948  16.967  -3.862  1.00 98.35           C  
ATOM   3373  HB2 LEU B  55     -24.653  18.015  -3.909  1.00 98.35           H  
ATOM   3374  HB3 LEU B  55     -24.277  16.481  -3.153  1.00 98.35           H  
ATOM   3375  O   LEU B  55     -27.815  15.213  -4.221  1.00 98.35           O  
ATOM   3376  CG  LEU B  55     -24.751  16.333  -5.251  1.00 98.35           C  
ATOM   3377  HG  LEU B  55     -25.693  16.342  -5.800  1.00 98.35           H  
ATOM   3378  CD1 LEU B  55     -23.753  17.158  -6.050  1.00 98.35           C  
ATOM   3379 HD11 LEU B  55     -22.884  17.381  -5.431  1.00 98.35           H  
ATOM   3380 HD12 LEU B  55     -23.405  16.604  -6.922  1.00 98.35           H  
ATOM   3381 HD13 LEU B  55     -24.209  18.092  -6.380  1.00 98.35           H  
ATOM   3382  CD2 LEU B  55     -24.261  14.886  -5.173  1.00 98.35           C  
ATOM   3383 HD21 LEU B  55     -24.145  14.493  -6.184  1.00 98.35           H  
ATOM   3384 HD22 LEU B  55     -23.300  14.847  -4.661  1.00 98.35           H  
ATOM   3385 HD23 LEU B  55     -24.985  14.268  -4.642  1.00 98.35           H  
ATOM   3386  N   LEU B  56     -26.702  14.718  -2.331  1.00 98.31           N  
ATOM   3387  H   LEU B  56     -26.024  15.044  -1.657  1.00 98.31           H  
ATOM   3388  CA  LEU B  56     -27.256  13.374  -2.172  1.00 98.31           C  
ATOM   3389  HA  LEU B  56     -27.213  12.851  -3.128  1.00 98.31           H  
ATOM   3390  C   LEU B  56     -28.729  13.401  -1.752  1.00 98.31           C  
ATOM   3391  CB  LEU B  56     -26.424  12.614  -1.130  1.00 98.31           C  
ATOM   3392  HB2 LEU B  56     -26.404  13.201  -0.211  1.00 98.31           H  
ATOM   3393  HB3 LEU B  56     -26.924  11.671  -0.909  1.00 98.31           H  
ATOM   3394  O   LEU B  56     -29.546  12.683  -2.323  1.00 98.31           O  
ATOM   3395  CG  LEU B  56     -24.981  12.309  -1.559  1.00 98.31           C  
ATOM   3396  HG  LEU B  56     -24.476  13.210  -1.908  1.00 98.31           H  
ATOM   3397  CD1 LEU B  56     -24.234  11.757  -0.349  1.00 98.31           C  
ATOM   3398 HD11 LEU B  56     -23.229  11.451  -0.642  1.00 98.31           H  
ATOM   3399 HD12 LEU B  56     -24.160  12.534   0.412  1.00 98.31           H  
ATOM   3400 HD13 LEU B  56     -24.794  10.912   0.052  1.00 98.31           H  
ATOM   3401  CD2 LEU B  56     -24.921  11.283  -2.685  1.00 98.31           C  
ATOM   3402 HD21 LEU B  56     -25.422  11.688  -3.565  1.00 98.31           H  
ATOM   3403 HD22 LEU B  56     -25.407  10.352  -2.394  1.00 98.31           H  
ATOM   3404 HD23 LEU B  56     -23.882  11.102  -2.958  1.00 98.31           H  
ATOM   3405  N   GLU B  57     -29.081  14.241  -0.778  1.00 96.99           N  
ATOM   3406  H   GLU B  57     -28.359  14.803  -0.350  1.00 96.99           H  
ATOM   3407  CA  GLU B  57     -30.444  14.380  -0.260  1.00 96.99           C  
ATOM   3408  HA  GLU B  57     -30.806  13.397   0.044  1.00 96.99           H  
ATOM   3409  C   GLU B  57     -31.407  14.910  -1.330  1.00 96.99           C  
ATOM   3410  CB  GLU B  57     -30.409  15.286   0.983  1.00 96.99           C  
ATOM   3411  HB2 GLU B  57     -30.020  16.264   0.699  1.00 96.99           H  
ATOM   3412  HB3 GLU B  57     -29.728  14.841   1.708  1.00 96.99           H  
ATOM   3413  O   GLU B  57     -32.518  14.393  -1.463  1.00 96.99           O  
ATOM   3414  CG  GLU B  57     -31.779  15.464   1.655  1.00 96.99           C  
ATOM   3415  HG2 GLU B  57     -32.439  16.022   0.991  1.00 96.99           H  
ATOM   3416  HG3 GLU B  57     -32.216  14.478   1.819  1.00 96.99           H  
ATOM   3417  CD  GLU B  57     -31.666  16.208   2.997  1.00 96.99           C  
ATOM   3418  OE1 GLU B  57     -32.347  15.794   3.960  1.00 96.99           O  
ATOM   3419  OE2 GLU B  57     -30.866  17.169   3.100  1.00 96.99           O  
ATOM   3420  N   SER B  58     -30.977  15.871  -2.156  1.00 97.54           N  
ATOM   3421  H   SER B  58     -30.064  16.278  -2.012  1.00 97.54           H  
ATOM   3422  CA  SER B  58     -31.758  16.332  -3.311  1.00 97.54           C  
ATOM   3423  HA  SER B  58     -32.788  16.473  -2.985  1.00 97.54           H  
ATOM   3424  C   SER B  58     -31.797  15.323  -4.462  1.00 97.54           C  
ATOM   3425  CB  SER B  58     -31.242  17.687  -3.806  1.00 97.54           C  
ATOM   3426  HB2 SER B  58     -31.893  18.056  -4.598  1.00 97.54           H  
ATOM   3427  HB3 SER B  58     -31.273  18.393  -2.976  1.00 97.54           H  
ATOM   3428  O   SER B  58     -32.576  15.492  -5.401  1.00 97.54           O  
ATOM   3429  OG  SER B  58     -29.916  17.613  -4.287  1.00 97.54           O  
ATOM   3430  HG  SER B  58     -29.904  17.335  -5.205  1.00 97.54           H  
ATOM   3431  N   GLY B  59     -30.971  14.273  -4.407  1.00 97.88           N  
ATOM   3432  H   GLY B  59     -30.381  14.175  -3.593  1.00 97.88           H  
ATOM   3433  CA  GLY B  59     -30.864  13.258  -5.445  1.00 97.88           C  
ATOM   3434  HA2 GLY B  59     -31.846  12.810  -5.597  1.00 97.88           H  
ATOM   3435  HA3 GLY B  59     -30.168  12.491  -5.105  1.00 97.88           H  
ATOM   3436  C   GLY B  59     -30.353  13.816  -6.773  1.00 97.88           C  
ATOM   3437  O   GLY B  59     -30.869  13.417  -7.819  1.00 97.88           O  
ATOM   3438  N   THR B  60     -29.399  14.748  -6.716  1.00 98.18           N  
ATOM   3439  H   THR B  60     -29.015  14.976  -5.810  1.00 98.18           H  
ATOM   3440  CA  THR B  60     -28.805  15.418  -7.881  1.00 98.18           C  
ATOM   3441  HA  THR B  60     -29.596  15.651  -8.594  1.00 98.18           H  
ATOM   3442  C   THR B  60     -27.779  14.512  -8.576  1.00 98.18           C  
ATOM   3443  CB  THR B  60     -28.165  16.744  -7.443  1.00 98.18           C  
ATOM   3444  HB  THR B  60     -27.454  16.531  -6.645  1.00 98.18           H  
ATOM   3445  O   THR B  60     -26.962  13.874  -7.908  1.00 98.18           O  
ATOM   3446  CG2 THR B  60     -27.456  17.518  -8.553  1.00 98.18           C  
ATOM   3447 HG21 THR B  60     -26.592  16.954  -8.902  1.00 98.18           H  
ATOM   3448 HG22 THR B  60     -28.136  17.685  -9.388  1.00 98.18           H  
ATOM   3449 HG23 THR B  60     -27.099  18.475  -8.173  1.00 98.18           H  
ATOM   3450  OG1 THR B  60     -29.142  17.614  -6.917  1.00 98.18           O  
ATOM   3451  HG1 THR B  60     -28.673  18.409  -6.652  1.00 98.18           H  
ATOM   3452  N   ASP B  61     -27.832  14.478  -9.912  1.00 98.23           N  
ATOM   3453  H   ASP B  61     -28.531  15.045 -10.371  1.00 98.23           H  
ATOM   3454  CA  ASP B  61     -26.817  13.905 -10.813  1.00 98.23           C  
ATOM   3455  HA  ASP B  61     -26.297  13.083 -10.320  1.00 98.23           H  
ATOM   3456  C   ASP B  61     -25.792  15.004 -11.148  1.00 98.23           C  
ATOM   3457  CB  ASP B  61     -27.516  13.339 -12.074  1.00 98.23           C  
ATOM   3458  HB2 ASP B  61     -28.192  12.542 -11.765  1.00 98.23           H  
ATOM   3459  HB3 ASP B  61     -28.122  14.129 -12.519  1.00 98.23           H  
ATOM   3460  O   ASP B  61     -26.163  16.071 -11.644  1.00 98.23           O  
ATOM   3461  CG  ASP B  61     -26.578  12.782 -13.166  1.00 98.23           C  
ATOM   3462  OD1 ASP B  61     -25.348  12.787 -12.944  1.00 98.23           O  
ATOM   3463  OD2 ASP B  61     -27.099  12.409 -14.253  1.00 98.23           O  
ATOM   3464  N   ALA B  62     -24.524  14.766 -10.816  1.00 98.14           N  
ATOM   3465  H   ALA B  62     -24.298  13.844 -10.472  1.00 98.14           H  
ATOM   3466  CA  ALA B  62     -23.417  15.706 -10.975  1.00 98.14           C  
ATOM   3467  HA  ALA B  62     -23.827  16.711 -11.081  1.00 98.14           H  
ATOM   3468  C   ALA B  62     -22.566  15.447 -12.229  1.00 98.14           C  
ATOM   3469  CB  ALA B  62     -22.578  15.673  -9.699  1.00 98.14           C  
ATOM   3470  HB1 ALA B  62     -23.236  15.812  -8.842  1.00 98.14           H  
ATOM   3471  HB2 ALA B  62     -21.834  16.470  -9.727  1.00 98.14           H  
ATOM   3472  HB3 ALA B  62     -22.071  14.711  -9.614  1.00 98.14           H  
ATOM   3473  O   ALA B  62     -21.540  16.106 -12.418  1.00 98.14           O  
ATOM   3474  N   VAL B  63     -22.967  14.500 -13.082  1.00 97.56           N  
ATOM   3475  H   VAL B  63     -23.813  13.986 -12.885  1.00 97.56           H  
ATOM   3476  CA  VAL B  63     -22.321  14.265 -14.375  1.00 97.56           C  
ATOM   3477  HA  VAL B  63     -21.244  14.214 -14.214  1.00 97.56           H  
ATOM   3478  C   VAL B  63     -22.602  15.443 -15.311  1.00 97.56           C  
ATOM   3479  CB  VAL B  63     -22.771  12.922 -14.982  1.00 97.56           C  
ATOM   3480  HB  VAL B  63     -23.856  12.907 -15.077  1.00 97.56           H  
ATOM   3481  O   VAL B  63     -23.741  15.881 -15.485  1.00 97.56           O  
ATOM   3482  CG1 VAL B  63     -22.179  12.693 -16.378  1.00 97.56           C  
ATOM   3483 HG11 VAL B  63     -21.091  12.738 -16.330  1.00 97.56           H  
ATOM   3484 HG12 VAL B  63     -22.548  13.446 -17.074  1.00 97.56           H  
ATOM   3485 HG13 VAL B  63     -22.479  11.712 -16.746  1.00 97.56           H  
ATOM   3486  CG2 VAL B  63     -22.320  11.751 -14.093  1.00 97.56           C  
ATOM   3487 HG21 VAL B  63     -22.797  11.823 -13.116  1.00 97.56           H  
ATOM   3488 HG22 VAL B  63     -21.237  11.765 -13.968  1.00 97.56           H  
ATOM   3489 HG23 VAL B  63     -22.621  10.807 -14.545  1.00 97.56           H  
ATOM   3490  N   SER B  64     -21.554  15.957 -15.949  1.00 96.33           N  
ATOM   3491  H   SER B  64     -20.642  15.560 -15.774  1.00 96.33           H  
ATOM   3492  CA  SER B  64     -21.611  17.088 -16.874  1.00 96.33           C  
ATOM   3493  HA  SER B  64     -22.645  17.248 -17.179  1.00 96.33           H  
ATOM   3494  C   SER B  64     -20.808  16.804 -18.149  1.00 96.33           C  
ATOM   3495  CB  SER B  64     -21.149  18.355 -16.141  1.00 96.33           C  
ATOM   3496  HB2 SER B  64     -21.363  19.232 -16.751  1.00 96.33           H  
ATOM   3497  HB3 SER B  64     -21.699  18.442 -15.204  1.00 96.33           H  
ATOM   3498  O   SER B  64     -20.302  15.699 -18.357  1.00 96.33           O  
ATOM   3499  OG  SER B  64     -19.766  18.308 -15.870  1.00 96.33           O  
ATOM   3500  HG  SER B  64     -19.570  18.858 -15.108  1.00 96.33           H  
ATOM   3501  N   GLY B  65     -20.753  17.779 -19.061  1.00 95.14           N  
ATOM   3502  H   GLY B  65     -21.108  18.687 -18.797  1.00 95.14           H  
ATOM   3503  CA  GLY B  65     -19.868  17.710 -20.226  1.00 95.14           C  
ATOM   3504  HA2 GLY B  65     -19.988  16.745 -20.719  1.00 95.14           H  
ATOM   3505  HA3 GLY B  65     -20.130  18.496 -20.935  1.00 95.14           H  
ATOM   3506  C   GLY B  65     -18.396  17.883 -19.841  1.00 95.14           C  
ATOM   3507  O   GLY B  65     -18.080  18.343 -18.747  1.00 95.14           O  
ATOM   3508  N   PHE B  66     -17.490  17.532 -20.753  1.00 95.84           N  
ATOM   3509  H   PHE B  66     -17.795  17.097 -21.612  1.00 95.84           H  
ATOM   3510  CA  PHE B  66     -16.052  17.700 -20.524  1.00 95.84           C  
ATOM   3511  HA  PHE B  66     -15.808  17.135 -19.624  1.00 95.84           H  
ATOM   3512  C   PHE B  66     -15.650  19.169 -20.276  1.00 95.84           C  
ATOM   3513  CB  PHE B  66     -15.256  17.105 -21.695  1.00 95.84           C  
ATOM   3514  HB2 PHE B  66     -14.245  17.510 -21.653  1.00 95.84           H  
ATOM   3515  HB3 PHE B  66     -15.696  17.442 -22.634  1.00 95.84           H  
ATOM   3516  O   PHE B  66     -16.239  20.073 -20.878  1.00 95.84           O  
ATOM   3517  CG  PHE B  66     -15.124  15.590 -21.726  1.00 95.84           C  
ATOM   3518  CD1 PHE B  66     -15.844  14.754 -20.846  1.00 95.84           C  
ATOM   3519  HD1 PHE B  66     -16.559  15.161 -20.146  1.00 95.84           H  
ATOM   3520  CD2 PHE B  66     -14.223  15.009 -22.637  1.00 95.84           C  
ATOM   3521  HD2 PHE B  66     -13.656  15.633 -23.312  1.00 95.84           H  
ATOM   3522  CE1 PHE B  66     -15.655  13.364 -20.864  1.00 95.84           C  
ATOM   3523  HE1 PHE B  66     -16.189  12.727 -20.174  1.00 95.84           H  
ATOM   3524  CE2 PHE B  66     -14.048  13.614 -22.663  1.00 95.84           C  
ATOM   3525  HE2 PHE B  66     -13.348  13.161 -23.350  1.00 95.84           H  
ATOM   3526  CZ  PHE B  66     -14.769  12.795 -21.786  1.00 95.84           C  
ATOM   3527  HZ  PHE B  66     -14.647  11.722 -21.827  1.00 95.84           H  
ATOM   3528  N   PRO B  67     -14.620  19.422 -19.442  1.00 94.67           N  
ATOM   3529  CA  PRO B  67     -14.073  20.758 -19.231  1.00 94.67           C  
ATOM   3530  HA  PRO B  67     -14.859  21.405 -18.841  1.00 94.67           H  
ATOM   3531  C   PRO B  67     -13.510  21.338 -20.532  1.00 94.67           C  
ATOM   3532  CB  PRO B  67     -12.963  20.611 -18.183  1.00 94.67           C  
ATOM   3533  HB2 PRO B  67     -11.990  20.556 -18.673  1.00 94.67           H  
ATOM   3534  HB3 PRO B  67     -12.977  21.429 -17.462  1.00 94.67           H  
ATOM   3535  O   PRO B  67     -12.798  20.659 -21.271  1.00 94.67           O  
ATOM   3536  CG  PRO B  67     -13.253  19.270 -17.518  1.00 94.67           C  
ATOM   3537  HG2 PRO B  67     -12.350  18.783 -17.148  1.00 94.67           H  
ATOM   3538  HG3 PRO B  67     -13.974  19.413 -16.713  1.00 94.67           H  
ATOM   3539  CD  PRO B  67     -13.891  18.460 -18.634  1.00 94.67           C  
ATOM   3540  HD2 PRO B  67     -14.546  17.710 -18.191  1.00 94.67           H  
ATOM   3541  HD3 PRO B  67     -13.119  17.987 -19.240  1.00 94.67           H  
ATOM   3542  N   THR B  68     -13.780  22.615 -20.793  1.00 93.21           N  
ATOM   3543  H   THR B  68     -14.397  23.117 -20.172  1.00 93.21           H  
ATOM   3544  CA  THR B  68     -13.324  23.310 -22.012  1.00 93.21           C  
ATOM   3545  HA  THR B  68     -13.090  22.572 -22.779  1.00 93.21           H  
ATOM   3546  C   THR B  68     -12.051  24.132 -21.806  1.00 93.21           C  
ATOM   3547  CB  THR B  68     -14.441  24.204 -22.567  1.00 93.21           C  
ATOM   3548  HB  THR B  68     -14.068  24.755 -23.431  1.00 93.21           H  
ATOM   3549  O   THR B  68     -11.523  24.710 -22.750  1.00 93.21           O  
ATOM   3550  CG2 THR B  68     -15.657  23.386 -23.004  1.00 93.21           C  
ATOM   3551 HG21 THR B  68     -15.355  22.648 -23.747  1.00 93.21           H  
ATOM   3552 HG22 THR B  68     -16.400  24.051 -23.444  1.00 93.21           H  
ATOM   3553 HG23 THR B  68     -16.100  22.873 -22.150  1.00 93.21           H  
ATOM   3554  OG1 THR B  68     -14.873  25.121 -21.583  1.00 93.21           O  
ATOM   3555  HG1 THR B  68     -14.134  25.696 -21.369  1.00 93.21           H  
ATOM   3556  N   ASP B  69     -11.557  24.222 -20.575  1.00 92.38           N  
ATOM   3557  H   ASP B  69     -12.020  23.729 -19.825  1.00 92.38           H  
ATOM   3558  CA  ASP B  69     -10.455  25.087 -20.142  1.00 92.38           C  
ATOM   3559  HA  ASP B  69     -10.222  25.790 -20.941  1.00 92.38           H  
ATOM   3560  C   ASP B  69      -9.148  24.325 -19.848  1.00 92.38           C  
ATOM   3561  CB  ASP B  69     -10.936  25.915 -18.939  1.00 92.38           C  
ATOM   3562  HB2 ASP B  69     -11.805  26.498 -19.245  1.00 92.38           H  
ATOM   3563  HB3 ASP B  69     -10.151  26.619 -18.661  1.00 92.38           H  
ATOM   3564  O   ASP B  69      -8.158  24.923 -19.431  1.00 92.38           O  
ATOM   3565  CG  ASP B  69     -11.318  25.077 -17.709  1.00 92.38           C  
ATOM   3566  OD1 ASP B  69     -11.508  23.843 -17.853  1.00 92.38           O  
ATOM   3567  OD2 ASP B  69     -11.447  25.696 -16.634  1.00 92.38           O  
ATOM   3568  N   ARG B  70      -9.111  23.010 -20.113  1.00 92.65           N  
ATOM   3569  H   ARG B  70      -9.986  22.590 -20.392  1.00 92.65           H  
ATOM   3570  CA  ARG B  70      -7.944  22.132 -19.876  1.00 92.65           C  
ATOM   3571  HA  ARG B  70      -7.273  22.636 -19.180  1.00 92.65           H  
ATOM   3572  C   ARG B  70      -7.087  21.859 -21.114  1.00 92.65           C  
ATOM   3573  CB  ARG B  70      -8.402  20.826 -19.217  1.00 92.65           C  
ATOM   3574  HB2 ARG B  70      -9.101  20.308 -19.873  1.00 92.65           H  
ATOM   3575  HB3 ARG B  70      -7.537  20.183 -19.053  1.00 92.65           H  
ATOM   3576  O   ARG B  70      -6.166  21.051 -21.059  1.00 92.65           O  
ATOM   3577  CG  ARG B  70      -9.066  21.099 -17.867  1.00 92.65           C  
ATOM   3578  HG2 ARG B  70      -8.397  21.683 -17.234  1.00 92.65           H  
ATOM   3579  HG3 ARG B  70      -9.992  21.656 -18.015  1.00 92.65           H  
ATOM   3580  CD  ARG B  70      -9.385  19.777 -17.186  1.00 92.65           C  
ATOM   3581  HD2 ARG B  70      -8.452  19.263 -16.956  1.00 92.65           H  
ATOM   3582  HD3 ARG B  70      -9.968  19.157 -17.867  1.00 92.65           H  
ATOM   3583  NE  ARG B  70     -10.159  20.009 -15.959  1.00 92.65           N  
ATOM   3584  HE  ARG B  70     -10.572  20.921 -15.832  1.00 92.65           H  
ATOM   3585  NH1 ARG B  70      -9.984  17.877 -15.208  1.00 92.65           N  
ATOM   3586 HH11 ARG B  70     -10.126  17.215 -14.458  1.00 92.65           H  
ATOM   3587 HH12 ARG B  70      -9.379  17.585 -15.962  1.00 92.65           H  
ATOM   3588  NH2 ARG B  70     -11.194  19.324 -14.045  1.00 92.65           N  
ATOM   3589 HH21 ARG B  70     -11.674  20.203 -13.918  1.00 92.65           H  
ATOM   3590 HH22 ARG B  70     -11.427  18.551 -13.439  1.00 92.65           H  
ATOM   3591  CZ  ARG B  70     -10.440  19.078 -15.074  1.00 92.65           C  
ATOM   3592  N   GLY B  71      -7.400  22.503 -22.240  1.00 91.86           N  
ATOM   3593  H   GLY B  71      -8.155  23.174 -22.199  1.00 91.86           H  
ATOM   3594  CA  GLY B  71      -6.695  22.300 -23.511  1.00 91.86           C  
ATOM   3595  HA2 GLY B  71      -5.620  22.338 -23.338  1.00 91.86           H  
ATOM   3596  HA3 GLY B  71      -6.964  23.105 -24.194  1.00 91.86           H  
ATOM   3597  C   GLY B  71      -7.015  20.973 -24.209  1.00 91.86           C  
ATOM   3598  O   GLY B  71      -6.262  20.547 -25.079  1.00 91.86           O  
ATOM   3599  N   TRP B  72      -8.107  20.306 -23.829  1.00 91.42           N  
ATOM   3600  H   TRP B  72      -8.703  20.706 -23.119  1.00 91.42           H  
ATOM   3601  CA  TRP B  72      -8.570  19.088 -24.494  1.00 91.42           C  
ATOM   3602  HA  TRP B  72      -7.719  18.435 -24.684  1.00 91.42           H  
ATOM   3603  C   TRP B  72      -9.219  19.439 -25.833  1.00 91.42           C  
ATOM   3604  CB  TRP B  72      -9.566  18.350 -23.593  1.00 91.42           C  
ATOM   3605  HB2 TRP B  72      -9.921  17.469 -24.127  1.00 91.42           H  
ATOM   3606  HB3 TRP B  72     -10.427  18.996 -23.423  1.00 91.42           H  
ATOM   3607  O   TRP B  72     -10.025  20.365 -25.902  1.00 91.42           O  
ATOM   3608  CG  TRP B  72      -9.065  17.898 -22.255  1.00 91.42           C  
ATOM   3609  CD1 TRP B  72      -7.820  18.073 -21.748  1.00 91.42           C  
ATOM   3610  HD1 TRP B  72      -7.003  18.584 -22.237  1.00 91.42           H  
ATOM   3611  CD2 TRP B  72      -9.808  17.160 -21.238  1.00 91.42           C  
ATOM   3612  CE2 TRP B  72      -8.919  16.883 -20.162  1.00 91.42           C  
ATOM   3613  CE3 TRP B  72     -11.127  16.665 -21.127  1.00 91.42           C  
ATOM   3614  HE3 TRP B  72     -11.832  16.871 -21.919  1.00 91.42           H  
ATOM   3615  NE1 TRP B  72      -7.741  17.501 -20.501  1.00 91.42           N  
ATOM   3616  HE1 TRP B  72      -6.908  17.526 -19.930  1.00 91.42           H  
ATOM   3617  CH2 TRP B  72     -10.600  15.598 -18.996  1.00 91.42           C  
ATOM   3618  HH2 TRP B  72     -10.877  14.961 -18.169  1.00 91.42           H  
ATOM   3619  CZ2 TRP B  72      -9.294  16.097 -19.076  1.00 91.42           C  
ATOM   3620  HZ2 TRP B  72      -8.551  15.828 -18.339  1.00 91.42           H  
ATOM   3621  CZ3 TRP B  72     -11.523  15.895 -20.015  1.00 91.42           C  
ATOM   3622  HZ3 TRP B  72     -12.529  15.506 -19.957  1.00 91.42           H  
ATOM   3623  N   ASP B  73      -8.924  18.675 -26.883  1.00 90.81           N  
ATOM   3624  H   ASP B  73      -8.235  17.942 -26.792  1.00 90.81           H  
ATOM   3625  CA  ASP B  73      -9.592  18.820 -28.182  1.00 90.81           C  
ATOM   3626  HA  ASP B  73      -9.770  19.880 -28.365  1.00 90.81           H  
ATOM   3627  C   ASP B  73     -10.967  18.133 -28.165  1.00 90.81           C  
ATOM   3628  CB  ASP B  73      -8.678  18.327 -29.312  1.00 90.81           C  
ATOM   3629  HB2 ASP B  73      -7.710  18.821 -29.220  1.00 90.81           H  
ATOM   3630  HB3 ASP B  73      -8.521  17.253 -29.216  1.00 90.81           H  
ATOM   3631  O   ASP B  73     -11.183  17.096 -28.787  1.00 90.81           O  
ATOM   3632  CG  ASP B  73      -9.251  18.641 -30.701  1.00 90.81           C  
ATOM   3633  OD1 ASP B  73     -10.364  19.206 -30.796  1.00 90.81           O  
ATOM   3634  OD2 ASP B  73      -8.566  18.329 -31.698  1.00 90.81           O  
ATOM   3635  N   VAL B  74     -11.899  18.684 -27.380  1.00 91.00           N  
ATOM   3636  H   VAL B  74     -11.632  19.511 -26.865  1.00 91.00           H  
ATOM   3637  CA  VAL B  74     -13.219  18.079 -27.134  1.00 91.00           C  
ATOM   3638  HA  VAL B  74     -13.058  17.084 -26.720  1.00 91.00           H  
ATOM   3639  C   VAL B  74     -14.019  17.890 -28.435  1.00 91.00           C  
ATOM   3640  CB  VAL B  74     -14.025  18.905 -26.102  1.00 91.00           C  
ATOM   3641  HB  VAL B  74     -14.292  19.865 -26.543  1.00 91.00           H  
ATOM   3642  O   VAL B  74     -14.807  16.951 -28.521  1.00 91.00           O  
ATOM   3643  CG1 VAL B  74     -15.314  18.191 -25.670  1.00 91.00           C  
ATOM   3644 HG11 VAL B  74     -15.083  17.196 -25.290  1.00 91.00           H  
ATOM   3645 HG12 VAL B  74     -15.820  18.768 -24.897  1.00 91.00           H  
ATOM   3646 HG13 VAL B  74     -15.990  18.106 -26.521  1.00 91.00           H  
ATOM   3647  CG2 VAL B  74     -13.225  19.175 -24.816  1.00 91.00           C  
ATOM   3648 HG21 VAL B  74     -13.851  19.676 -24.078  1.00 91.00           H  
ATOM   3649 HG22 VAL B  74     -12.860  18.237 -24.396  1.00 91.00           H  
ATOM   3650 HG23 VAL B  74     -12.381  19.831 -25.025  1.00 91.00           H  
ATOM   3651  N   GLU B  75     -13.802  18.728 -29.458  1.00 87.60           N  
ATOM   3652  H   GLU B  75     -13.049  19.397 -29.382  1.00 87.60           H  
ATOM   3653  CA  GLU B  75     -14.497  18.625 -30.750  1.00 87.60           C  
ATOM   3654  HA  GLU B  75     -15.566  18.514 -30.568  1.00 87.60           H  
ATOM   3655  C   GLU B  75     -14.074  17.387 -31.552  1.00 87.60           C  
ATOM   3656  CB  GLU B  75     -14.286  19.891 -31.605  1.00 87.60           C  
ATOM   3657  HB2 GLU B  75     -13.221  20.111 -31.676  1.00 87.60           H  
ATOM   3658  HB3 GLU B  75     -14.662  19.682 -32.606  1.00 87.60           H  
ATOM   3659  O   GLU B  75     -14.937  16.703 -32.103  1.00 87.60           O  
ATOM   3660  CG  GLU B  75     -15.038  21.120 -31.065  1.00 87.60           C  
ATOM   3661  HG2 GLU B  75     -16.060  20.820 -30.833  1.00 87.60           H  
ATOM   3662  HG3 GLU B  75     -14.567  21.442 -30.136  1.00 87.60           H  
ATOM   3663  CD  GLU B  75     -15.084  22.305 -32.053  1.00 87.60           C  
ATOM   3664  OE1 GLU B  75     -15.951  23.189 -31.846  1.00 87.60           O  
ATOM   3665  OE2 GLU B  75     -14.283  22.342 -33.014  1.00 87.60           O  
ATOM   3666  N   ASN B  76     -12.775  17.068 -31.594  1.00 88.81           N  
ATOM   3667  H   ASN B  76     -12.108  17.676 -31.140  1.00 88.81           H  
ATOM   3668  CA  ASN B  76     -12.268  15.930 -32.371  1.00 88.81           C  
ATOM   3669  HA  ASN B  76     -12.989  15.692 -33.154  1.00 88.81           H  
ATOM   3670  C   ASN B  76     -12.099  14.644 -31.550  1.00 88.81           C  
ATOM   3671  CB  ASN B  76     -10.962  16.325 -33.066  1.00 88.81           C  
ATOM   3672  HB2 ASN B  76     -10.590  15.482 -33.649  1.00 88.81           H  
ATOM   3673  HB3 ASN B  76     -10.215  16.564 -32.309  1.00 88.81           H  
ATOM   3674  O   ASN B  76     -11.922  13.569 -32.125  1.00 88.81           O  
ATOM   3675  CG  ASN B  76     -11.143  17.494 -34.014  1.00 88.81           C  
ATOM   3676  ND2 ASN B  76     -10.332  18.514 -33.889  1.00 88.81           N  
ATOM   3677 HD21 ASN B  76      -9.723  18.532 -33.083  1.00 88.81           H  
ATOM   3678 HD22 ASN B  76     -10.601  19.371 -34.352  1.00 88.81           H  
ATOM   3679  OD1 ASN B  76     -12.000  17.497 -34.886  1.00 88.81           O  
ATOM   3680  N   LEU B  77     -12.180  14.728 -30.218  1.00 91.11           N  
ATOM   3681  H   LEU B  77     -12.205  15.650 -29.805  1.00 91.11           H  
ATOM   3682  CA  LEU B  77     -12.068  13.569 -29.334  1.00 91.11           C  
ATOM   3683  HA  LEU B  77     -11.183  13.003 -29.627  1.00 91.11           H  
ATOM   3684  C   LEU B  77     -13.279  12.627 -29.445  1.00 91.11           C  
ATOM   3685  CB  LEU B  77     -11.892  14.072 -27.893  1.00 91.11           C  
ATOM   3686  HB2 LEU B  77     -11.170  14.889 -27.877  1.00 91.11           H  
ATOM   3687  HB3 LEU B  77     -12.851  14.464 -27.553  1.00 91.11           H  
ATOM   3688  O   LEU B  77     -13.160  11.446 -29.123  1.00 91.11           O  
ATOM   3689  CG  LEU B  77     -11.373  13.005 -26.919  1.00 91.11           C  
ATOM   3690  HG  LEU B  77     -11.860  12.046 -27.097  1.00 91.11           H  
ATOM   3691  CD1 LEU B  77      -9.858  12.829 -27.032  1.00 91.11           C  
ATOM   3692 HD11 LEU B  77      -9.515  12.096 -26.302  1.00 91.11           H  
ATOM   3693 HD12 LEU B  77      -9.602  12.457 -28.024  1.00 91.11           H  
ATOM   3694 HD13 LEU B  77      -9.346  13.776 -26.863  1.00 91.11           H  
ATOM   3695  CD2 LEU B  77     -11.708  13.422 -25.494  1.00 91.11           C  
ATOM   3696 HD21 LEU B  77     -11.118  14.291 -25.203  1.00 91.11           H  
ATOM   3697 HD22 LEU B  77     -11.504  12.577 -24.836  1.00 91.11           H  
ATOM   3698 HD23 LEU B  77     -12.768  13.665 -25.432  1.00 91.11           H  
ATOM   3699  N   PHE B  78     -14.448  13.109 -29.885  1.00 86.43           N  
ATOM   3700  H   PHE B  78     -14.493  14.073 -30.182  1.00 86.43           H  
ATOM   3701  CA  PHE B  78     -15.614  12.244 -30.068  1.00 86.43           C  
ATOM   3702  HA  PHE B  78     -15.686  11.600 -29.191  1.00 86.43           H  
ATOM   3703  C   PHE B  78     -15.472  11.366 -31.308  1.00 86.43           C  
ATOM   3704  CB  PHE B  78     -16.918  13.037 -30.142  1.00 86.43           C  
ATOM   3705  HB2 PHE B  78     -16.883  13.705 -31.003  1.00 86.43           H  
ATOM   3706  HB3 PHE B  78     -17.004  13.656 -29.249  1.00 86.43           H  
ATOM   3707  O   PHE B  78     -15.263  11.853 -32.418  1.00 86.43           O  
ATOM   3708  CG  PHE B  78     -18.159  12.166 -30.216  1.00 86.43           C  
ATOM   3709  CD1 PHE B  78     -18.829  12.000 -31.442  1.00 86.43           C  
ATOM   3710  HD1 PHE B  78     -18.446  12.483 -32.329  1.00 86.43           H  
ATOM   3711  CD2 PHE B  78     -18.647  11.519 -29.065  1.00 86.43           C  
ATOM   3712  HD2 PHE B  78     -18.116  11.609 -28.129  1.00 86.43           H  
ATOM   3713  CE1 PHE B  78     -19.987  11.205 -31.515  1.00 86.43           C  
ATOM   3714  HE1 PHE B  78     -20.493  11.078 -32.461  1.00 86.43           H  
ATOM   3715  CE2 PHE B  78     -19.824  10.752 -29.133  1.00 86.43           C  
ATOM   3716  HE2 PHE B  78     -20.222  10.289 -28.243  1.00 86.43           H  
ATOM   3717  CZ  PHE B  78     -20.489  10.586 -30.358  1.00 86.43           C  
ATOM   3718  HZ  PHE B  78     -21.382   9.981 -30.408  1.00 86.43           H  
ATOM   3719  N   GLY B  79     -15.656  10.059 -31.160  1.00 83.32           N  
ATOM   3720  H   GLY B  79     -15.747   9.678 -30.229  1.00 83.32           H  
ATOM   3721  CA  GLY B  79     -15.791   9.176 -32.311  1.00 83.32           C  
ATOM   3722  HA2 GLY B  79     -15.133   9.510 -33.113  1.00 83.32           H  
ATOM   3723  HA3 GLY B  79     -16.819   9.240 -32.668  1.00 83.32           H  
ATOM   3724  C   GLY B  79     -15.465   7.716 -32.023  1.00 83.32           C  
ATOM   3725  O   GLY B  79     -15.133   7.361 -30.896  1.00 83.32           O  
ATOM   3726  N   PRO B  80     -15.560   6.864 -33.055  1.00 72.29           N  
ATOM   3727  CA  PRO B  80     -15.281   5.434 -32.947  1.00 72.29           C  
ATOM   3728  HA  PRO B  80     -15.554   5.065 -31.958  1.00 72.29           H  
ATOM   3729  C   PRO B  80     -13.805   5.069 -33.197  1.00 72.29           C  
ATOM   3730  CB  PRO B  80     -16.207   4.812 -33.997  1.00 72.29           C  
ATOM   3731  HB2 PRO B  80     -15.850   3.844 -34.348  1.00 72.29           H  
ATOM   3732  HB3 PRO B  80     -17.210   4.713 -33.582  1.00 72.29           H  
ATOM   3733  O   PRO B  80     -13.457   3.895 -33.128  1.00 72.29           O  
ATOM   3734  CG  PRO B  80     -16.216   5.856 -35.114  1.00 72.29           C  
ATOM   3735  HG2 PRO B  80     -15.331   5.731 -35.738  1.00 72.29           H  
ATOM   3736  HG3 PRO B  80     -17.121   5.795 -35.718  1.00 72.29           H  
ATOM   3737  CD  PRO B  80     -16.126   7.182 -34.361  1.00 72.29           C  
ATOM   3738  HD2 PRO B  80     -15.495   7.885 -34.904  1.00 72.29           H  
ATOM   3739  HD3 PRO B  80     -17.128   7.592 -34.236  1.00 72.29           H  
ATOM   3740  N   ALA B  81     -12.954   6.034 -33.566  1.00 71.37           N  
ATOM   3741  H   ALA B  81     -13.261   6.995 -33.518  1.00 71.37           H  
ATOM   3742  CA  ALA B  81     -11.560   5.788 -33.937  1.00 71.37           C  
ATOM   3743  HA  ALA B  81     -11.528   4.903 -34.573  1.00 71.37           H  
ATOM   3744  C   ALA B  81     -10.660   5.509 -32.720  1.00 71.37           C  
ATOM   3745  CB  ALA B  81     -11.053   6.982 -34.759  1.00 71.37           C  
ATOM   3746  HB1 ALA B  81     -11.690   7.136 -35.630  1.00 71.37           H  
ATOM   3747  HB2 ALA B  81     -10.032   6.796 -35.092  1.00 71.37           H  
ATOM   3748  HB3 ALA B  81     -11.055   7.881 -34.144  1.00 71.37           H  
ATOM   3749  O   ALA B  81     -10.971   5.885 -31.592  1.00 71.37           O  
ATOM   3750  N   VAL B  82      -9.500   4.890 -32.960  1.00 76.87           N  
ATOM   3751  H   VAL B  82      -9.275   4.638 -33.912  1.00 76.87           H  
ATOM   3752  CA  VAL B  82      -8.430   4.804 -31.954  1.00 76.87           C  
ATOM   3753  HA  VAL B  82      -8.817   4.293 -31.072  1.00 76.87           H  
ATOM   3754  C   VAL B  82      -8.007   6.218 -31.547  1.00 76.87           C  
ATOM   3755  CB  VAL B  82      -7.222   4.016 -32.496  1.00 76.87           C  
ATOM   3756  HB  VAL B  82      -6.890   4.462 -33.433  1.00 76.87           H  
ATOM   3757  O   VAL B  82      -7.807   7.067 -32.411  1.00 76.87           O  
ATOM   3758  CG1 VAL B  82      -6.051   4.034 -31.508  1.00 76.87           C  
ATOM   3759 HG11 VAL B  82      -5.599   5.025 -31.478  1.00 76.87           H  
ATOM   3760 HG12 VAL B  82      -6.399   3.771 -30.509  1.00 76.87           H  
ATOM   3761 HG13 VAL B  82      -5.280   3.332 -31.825  1.00 76.87           H  
ATOM   3762  CG2 VAL B  82      -7.609   2.556 -32.766  1.00 76.87           C  
ATOM   3763 HG21 VAL B  82      -7.966   2.090 -31.848  1.00 76.87           H  
ATOM   3764 HG22 VAL B  82      -8.393   2.503 -33.522  1.00 76.87           H  
ATOM   3765 HG23 VAL B  82      -6.741   2.008 -33.131  1.00 76.87           H  
ATOM   3766  N   GLY B  83      -7.868   6.462 -30.243  1.00 81.66           N  
ATOM   3767  H   GLY B  83      -8.073   5.725 -29.584  1.00 81.66           H  
ATOM   3768  CA  GLY B  83      -7.568   7.793 -29.704  1.00 81.66           C  
ATOM   3769  HA2 GLY B  83      -6.959   7.688 -28.806  1.00 81.66           H  
ATOM   3770  HA3 GLY B  83      -6.987   8.359 -30.432  1.00 81.66           H  
ATOM   3771  C   GLY B  83      -8.809   8.627 -29.363  1.00 81.66           C  
ATOM   3772  O   GLY B  83      -8.677   9.649 -28.694  1.00 81.66           O  
ATOM   3773  N   ASN B  84     -10.004   8.174 -29.755  1.00 87.07           N  
ATOM   3774  H   ASN B  84     -10.054   7.320 -30.292  1.00 87.07           H  
ATOM   3775  CA  ASN B  84     -11.260   8.863 -29.481  1.00 87.07           C  
ATOM   3776  HA  ASN B  84     -11.041   9.887 -29.178  1.00 87.07           H  
ATOM   3777  C   ASN B  84     -12.019   8.213 -28.315  1.00 87.07           C  
ATOM   3778  CB  ASN B  84     -12.112   8.940 -30.764  1.00 87.07           C  
ATOM   3779  HB2 ASN B  84     -12.251   7.945 -31.187  1.00 87.07           H  
ATOM   3780  HB3 ASN B  84     -13.101   9.316 -30.502  1.00 87.07           H  
ATOM   3781  O   ASN B  84     -11.781   7.066 -27.939  1.00 87.07           O  
ATOM   3782  CG  ASN B  84     -11.531   9.858 -31.829  1.00 87.07           C  
ATOM   3783  ND2 ASN B  84     -12.353  10.422 -32.682  1.00 87.07           N  
ATOM   3784 HD21 ASN B  84     -13.334  10.486 -32.448  1.00 87.07           H  
ATOM   3785 HD22 ASN B  84     -11.925  11.202 -33.158  1.00 87.07           H  
ATOM   3786  OD1 ASN B  84     -10.344  10.099 -31.932  1.00 87.07           O  
ATOM   3787  N   SER B  85     -12.978   8.956 -27.769  1.00 89.21           N  
ATOM   3788  H   SER B  85     -13.118   9.879 -28.155  1.00 89.21           H  
ATOM   3789  CA  SER B  85     -13.992   8.453 -26.846  1.00 89.21           C  
ATOM   3790  HA  SER B  85     -13.793   7.405 -26.620  1.00 89.21           H  
ATOM   3791  C   SER B  85     -15.373   8.555 -27.491  1.00 89.21           C  
ATOM   3792  CB  SER B  85     -13.948   9.231 -25.530  1.00 89.21           C  
ATOM   3793  HB2 SER B  85     -12.982   9.083 -25.047  1.00 89.21           H  
ATOM   3794  HB3 SER B  85     -14.091  10.292 -25.733  1.00 89.21           H  
ATOM   3795  O   SER B  85     -15.723   9.578 -28.081  1.00 89.21           O  
ATOM   3796  OG  SER B  85     -14.984   8.768 -24.686  1.00 89.21           O  
ATOM   3797  HG  SER B  85     -15.249   9.478 -24.097  1.00 89.21           H  
ATOM   3798  N   TYR B  86     -16.217   7.537 -27.328  1.00 85.98           N  
ATOM   3799  H   TYR B  86     -15.897   6.711 -26.842  1.00 85.98           H  
ATOM   3800  CA  TYR B  86     -17.634   7.632 -27.704  1.00 85.98           C  
ATOM   3801  HA  TYR B  86     -17.711   8.234 -28.610  1.00 85.98           H  
ATOM   3802  C   TYR B  86     -18.487   8.343 -26.643  1.00 85.98           C  
ATOM   3803  CB  TYR B  86     -18.191   6.249 -28.044  1.00 85.98           C  
ATOM   3804  HB2 TYR B  86     -19.242   6.340 -28.321  1.00 85.98           H  
ATOM   3805  HB3 TYR B  86     -17.662   5.876 -28.921  1.00 85.98           H  
ATOM   3806  O   TYR B  86     -19.701   8.474 -26.814  1.00 85.98           O  
ATOM   3807  CG  TYR B  86     -18.071   5.244 -26.921  1.00 85.98           C  
ATOM   3808  CD1 TYR B  86     -17.148   4.196 -27.051  1.00 85.98           C  
ATOM   3809  HD1 TYR B  86     -16.549   4.095 -27.944  1.00 85.98           H  
ATOM   3810  CD2 TYR B  86     -18.886   5.328 -25.771  1.00 85.98           C  
ATOM   3811  HD2 TYR B  86     -19.637   6.100 -25.683  1.00 85.98           H  
ATOM   3812  CE1 TYR B  86     -17.043   3.239 -26.035  1.00 85.98           C  
ATOM   3813  HE1 TYR B  86     -16.414   2.373 -26.182  1.00 85.98           H  
ATOM   3814  CE2 TYR B  86     -18.732   4.398 -24.724  1.00 85.98           C  
ATOM   3815  HE2 TYR B  86     -19.341   4.448 -23.834  1.00 85.98           H  
ATOM   3816  OH  TYR B  86     -17.575   2.465 -23.857  1.00 85.98           O  
ATOM   3817  HH  TYR B  86     -16.913   1.819 -24.115  1.00 85.98           H  
ATOM   3818  CZ  TYR B  86     -17.787   3.361 -24.851  1.00 85.98           C  
ATOM   3819  N   ARG B  87     -17.889   8.808 -25.536  1.00 86.26           N  
ATOM   3820  H   ARG B  87     -16.902   8.634 -25.414  1.00 86.26           H  
ATOM   3821  CA  ARG B  87     -18.589   9.609 -24.528  1.00 86.26           C  
ATOM   3822  HA  ARG B  87     -19.449  10.040 -25.040  1.00 86.26           H  
ATOM   3823  C   ARG B  87     -17.767  10.793 -24.043  1.00 86.26           C  
ATOM   3824  CB  ARG B  87     -19.062   8.711 -23.364  1.00 86.26           C  
ATOM   3825  HB2 ARG B  87     -19.327   7.723 -23.741  1.00 86.26           H  
ATOM   3826  HB3 ARG B  87     -18.247   8.581 -22.652  1.00 86.26           H  
ATOM   3827  O   ARG B  87     -16.619  10.646 -23.639  1.00 86.26           O  
ATOM   3828  CG  ARG B  87     -20.287   9.291 -22.635  1.00 86.26           C  
ATOM   3829  HG2 ARG B  87     -20.088  10.317 -22.326  1.00 86.26           H  
ATOM   3830  HG3 ARG B  87     -20.489   8.690 -21.748  1.00 86.26           H  
ATOM   3831  CD  ARG B  87     -21.508   9.240 -23.562  1.00 86.26           C  
ATOM   3832  HD2 ARG B  87     -21.288   9.717 -24.517  1.00 86.26           H  
ATOM   3833  HD3 ARG B  87     -21.717   8.189 -23.761  1.00 86.26           H  
ATOM   3834  NE  ARG B  87     -22.701   9.899 -23.011  1.00 86.26           N  
ATOM   3835  HE  ARG B  87     -22.669  10.254 -22.066  1.00 86.26           H  
ATOM   3836  NH1 ARG B  87     -24.011   9.681 -24.887  1.00 86.26           N  
ATOM   3837 HH11 ARG B  87     -24.940   9.675 -25.284  1.00 86.26           H  
ATOM   3838 HH12 ARG B  87     -23.377   8.947 -25.166  1.00 86.26           H  
ATOM   3839  NH2 ARG B  87     -24.862  10.629 -23.077  1.00 86.26           N  
ATOM   3840 HH21 ARG B  87     -25.788  10.609 -23.480  1.00 86.26           H  
ATOM   3841 HH22 ARG B  87     -24.697  10.963 -22.138  1.00 86.26           H  
ATOM   3842  CZ  ARG B  87     -23.838  10.078 -23.664  1.00 86.26           C  
ATOM   3843  N   LEU B  88     -18.403  11.964 -24.058  1.00 90.04           N  
ATOM   3844  H   LEU B  88     -19.345  11.980 -24.421  1.00 90.04           H  
ATOM   3845  CA  LEU B  88     -17.821  13.245 -23.641  1.00 90.04           C  
ATOM   3846  HA  LEU B  88     -16.771  13.095 -23.392  1.00 90.04           H  
ATOM   3847  C   LEU B  88     -18.477  13.795 -22.367  1.00 90.04           C  
ATOM   3848  CB  LEU B  88     -17.881  14.259 -24.792  1.00 90.04           C  
ATOM   3849  HB2 LEU B  88     -17.429  15.182 -24.429  1.00 90.04           H  
ATOM   3850  HB3 LEU B  88     -18.925  14.468 -25.022  1.00 90.04           H  
ATOM   3851  O   LEU B  88     -18.714  14.998 -22.245  1.00 90.04           O  
ATOM   3852  CG  LEU B  88     -17.161  13.872 -26.091  1.00 90.04           C  
ATOM   3853  HG  LEU B  88     -17.655  13.007 -26.534  1.00 90.04           H  
ATOM   3854  CD1 LEU B  88     -17.297  15.065 -27.038  1.00 90.04           C  
ATOM   3855 HD11 LEU B  88     -16.514  15.049 -27.796  1.00 90.04           H  
ATOM   3856 HD12 LEU B  88     -18.276  15.059 -27.517  1.00 90.04           H  
ATOM   3857 HD13 LEU B  88     -17.167  16.004 -26.499  1.00 90.04           H  
ATOM   3858  CD2 LEU B  88     -15.683  13.539 -25.895  1.00 90.04           C  
ATOM   3859 HD21 LEU B  88     -15.568  12.665 -25.255  1.00 90.04           H  
ATOM   3860 HD22 LEU B  88     -15.170  14.391 -25.449  1.00 90.04           H  
ATOM   3861 HD23 LEU B  88     -15.227  13.315 -26.860  1.00 90.04           H  
ATOM   3862  N   GLN B  89     -18.848  12.903 -21.448  1.00 95.13           N  
ATOM   3863  H   GLN B  89     -18.524  11.951 -21.547  1.00 95.13           H  
ATOM   3864  CA  GLN B  89     -19.480  13.248 -20.177  1.00 95.13           C  
ATOM   3865  HA  GLN B  89     -19.353  14.315 -19.993  1.00 95.13           H  
ATOM   3866  C   GLN B  89     -18.815  12.499 -19.026  1.00 95.13           C  
ATOM   3867  CB  GLN B  89     -20.974  12.918 -20.221  1.00 95.13           C  
ATOM   3868  HB2 GLN B  89     -21.071  11.879 -20.536  1.00 95.13           H  
ATOM   3869  HB3 GLN B  89     -21.399  13.004 -19.221  1.00 95.13           H  
ATOM   3870  O   GLN B  89     -18.374  11.364 -19.201  1.00 95.13           O  
ATOM   3871  CG  GLN B  89     -21.761  13.846 -21.161  1.00 95.13           C  
ATOM   3872  HG2 GLN B  89     -22.203  14.657 -20.583  1.00 95.13           H  
ATOM   3873  HG3 GLN B  89     -21.105  14.295 -21.907  1.00 95.13           H  
ATOM   3874  CD  GLN B  89     -22.854  13.103 -21.900  1.00 95.13           C  
ATOM   3875  NE2 GLN B  89     -23.205  13.508 -23.102  1.00 95.13           N  
ATOM   3876 HE21 GLN B  89     -22.760  14.322 -23.501  1.00 95.13           H  
ATOM   3877 HE22 GLN B  89     -23.940  12.992 -23.563  1.00 95.13           H  
ATOM   3878  OE1 GLN B  89     -23.402  12.123 -21.435  1.00 95.13           O  
ATOM   3879  N   GLY B  90     -18.762  13.142 -17.866  1.00 96.85           N  
ATOM   3880  H   GLY B  90     -19.182  14.058 -17.805  1.00 96.85           H  
ATOM   3881  CA  GLY B  90     -18.173  12.621 -16.633  1.00 96.85           C  
ATOM   3882  HA2 GLY B  90     -18.628  11.664 -16.377  1.00 96.85           H  
ATOM   3883  HA3 GLY B  90     -17.102  12.472 -16.766  1.00 96.85           H  
ATOM   3884  C   GLY B  90     -18.393  13.598 -15.479  1.00 96.85           C  
ATOM   3885  O   GLY B  90     -18.992  14.657 -15.670  1.00 96.85           O  
ATOM   3886  N   GLY B  91     -17.934  13.261 -14.278  1.00 98.33           N  
ATOM   3887  H   GLY B  91     -17.469  12.373 -14.158  1.00 98.33           H  
ATOM   3888  CA  GLY B  91     -17.958  14.190 -13.145  1.00 98.33           C  
ATOM   3889  HA2 GLY B  91     -18.774  14.904 -13.254  1.00 98.33           H  
ATOM   3890  HA3 GLY B  91     -18.135  13.647 -12.217  1.00 98.33           H  
ATOM   3891  C   GLY B  91     -16.638  14.945 -13.023  1.00 98.33           C  
ATOM   3892  O   GLY B  91     -15.596  14.346 -12.775  1.00 98.33           O  
ATOM   3893  N   PHE B  92     -16.666  16.268 -13.147  1.00 98.23           N  
ATOM   3894  H   PHE B  92     -17.550  16.724 -13.320  1.00 98.23           H  
ATOM   3895  CA  PHE B  92     -15.463  17.104 -13.088  1.00 98.23           C  
ATOM   3896  HA  PHE B  92     -14.586  16.482 -12.914  1.00 98.23           H  
ATOM   3897  C   PHE B  92     -15.530  18.098 -11.936  1.00 98.23           C  
ATOM   3898  CB  PHE B  92     -15.255  17.805 -14.433  1.00 98.23           C  
ATOM   3899  HB2 PHE B  92     -16.116  18.439 -14.648  1.00 98.23           H  
ATOM   3900  HB3 PHE B  92     -14.378  18.449 -14.363  1.00 98.23           H  
ATOM   3901  O   PHE B  92     -16.612  18.548 -11.561  1.00 98.23           O  
ATOM   3902  CG  PHE B  92     -15.049  16.826 -15.568  1.00 98.23           C  
ATOM   3903  CD1 PHE B  92     -13.782  16.249 -15.772  1.00 98.23           C  
ATOM   3904  HD1 PHE B  92     -12.953  16.526 -15.137  1.00 98.23           H  
ATOM   3905  CD2 PHE B  92     -16.134  16.442 -16.376  1.00 98.23           C  
ATOM   3906  HD2 PHE B  92     -17.114  16.866 -16.217  1.00 98.23           H  
ATOM   3907  CE1 PHE B  92     -13.601  15.295 -16.787  1.00 98.23           C  
ATOM   3908  HE1 PHE B  92     -12.634  14.834 -16.924  1.00 98.23           H  
ATOM   3909  CE2 PHE B  92     -15.952  15.482 -17.383  1.00 98.23           C  
ATOM   3910  HE2 PHE B  92     -16.802  15.176 -17.975  1.00 98.23           H  
ATOM   3911  CZ  PHE B  92     -14.683  14.915 -17.598  1.00 98.23           C  
ATOM   3912  HZ  PHE B  92     -14.544  14.172 -18.370  1.00 98.23           H  
ATOM   3913  N   LEU B  93     -14.366  18.450 -11.388  1.00 97.64           N  
ATOM   3914  H   LEU B  93     -13.517  18.046 -11.758  1.00 97.64           H  
ATOM   3915  CA  LEU B  93     -14.259  19.526 -10.408  1.00 97.64           C  
ATOM   3916  HA  LEU B  93     -15.119  19.486  -9.740  1.00 97.64           H  
ATOM   3917  C   LEU B  93     -14.283  20.887 -11.111  1.00 97.64           C  
ATOM   3918  CB  LEU B  93     -12.974  19.371  -9.576  1.00 97.64           C  
ATOM   3919  HB2 LEU B  93     -12.897  20.220  -8.898  1.00 97.64           H  
ATOM   3920  HB3 LEU B  93     -12.125  19.404 -10.259  1.00 97.64           H  
ATOM   3921  O   LEU B  93     -13.473  21.143 -12.005  1.00 97.64           O  
ATOM   3922  CG  LEU B  93     -12.867  18.075  -8.760  1.00 97.64           C  
ATOM   3923  HG  LEU B  93     -12.885  17.218  -9.433  1.00 97.64           H  
ATOM   3924  CD1 LEU B  93     -11.542  18.058  -8.001  1.00 97.64           C  
ATOM   3925 HD11 LEU B  93     -10.718  18.122  -8.713  1.00 97.64           H  
ATOM   3926 HD12 LEU B  93     -11.493  18.896  -7.306  1.00 97.64           H  
ATOM   3927 HD13 LEU B  93     -11.448  17.122  -7.450  1.00 97.64           H  
ATOM   3928  CD2 LEU B  93     -14.007  17.930  -7.757  1.00 97.64           C  
ATOM   3929 HD21 LEU B  93     -14.948  17.803  -8.294  1.00 97.64           H  
ATOM   3930 HD22 LEU B  93     -13.842  17.043  -7.146  1.00 97.64           H  
ATOM   3931 HD23 LEU B  93     -14.071  18.813  -7.121  1.00 97.64           H  
ATOM   3932  N   ASP B  94     -15.153  21.774 -10.636  1.00 84.21           N  
ATOM   3933  H   ASP B  94     -15.898  21.416 -10.056  1.00 84.21           H  
ATOM   3934  CA  ASP B  94     -15.413  23.109 -11.186  1.00 84.21           C  
ATOM   3935  HA  ASP B  94     -15.845  23.005 -12.181  1.00 84.21           H  
ATOM   3936  C   ASP B  94     -14.143  23.974 -11.284  1.00 84.21           C  
ATOM   3937  CB  ASP B  94     -16.416  23.852 -10.275  1.00 84.21           C  
ATOM   3938  HB2 ASP B  94     -16.779  24.725 -10.818  1.00 84.21           H  
ATOM   3939  HB3 ASP B  94     -15.873  24.222  -9.405  1.00 84.21           H  
ATOM   3940  O   ASP B  94     -13.960  24.735 -12.228  1.00 84.21           O  
ATOM   3941  CG  ASP B  94     -17.632  23.077  -9.733  1.00 84.21           C  
ATOM   3942  OD1 ASP B  94     -17.768  21.849  -9.946  1.00 84.21           O  
ATOM   3943  OD2 ASP B  94     -18.416  23.733  -9.021  1.00 84.21           O  
ATOM   3944  N   ALA B  95     -13.257  23.858 -10.291  1.00 86.23           N  
ATOM   3945  H   ALA B  95     -13.495  23.212  -9.552  1.00 86.23           H  
ATOM   3946  CA  ALA B  95     -12.058  24.679 -10.146  1.00 86.23           C  
ATOM   3947  HA  ALA B  95     -11.865  25.181 -11.093  1.00 86.23           H  
ATOM   3948  C   ALA B  95     -10.815  23.825  -9.851  1.00 86.23           C  
ATOM   3949  CB  ALA B  95     -12.325  25.767  -9.095  1.00 86.23           C  
ATOM   3950  HB1 ALA B  95     -11.468  26.438  -9.031  1.00 86.23           H  
ATOM   3951  HB2 ALA B  95     -12.498  25.313  -8.119  1.00 86.23           H  
ATOM   3952  HB3 ALA B  95     -13.202  26.347  -9.382  1.00 86.23           H  
ATOM   3953  O   ALA B  95     -10.031  24.148  -8.961  1.00 86.23           O  
ATOM   3954  N   ALA B  96     -10.613  22.730 -10.598  1.00 91.84           N  
ATOM   3955  H   ALA B  96     -11.320  22.477 -11.273  1.00 91.84           H  
ATOM   3956  CA  ALA B  96      -9.440  21.856 -10.435  1.00 91.84           C  
ATOM   3957  HA  ALA B  96      -9.468  21.415  -9.438  1.00 91.84           H  
ATOM   3958  C   ALA B  96      -8.093  22.598 -10.575  1.00 91.84           C  
ATOM   3959  CB  ALA B  96      -9.517  20.731 -11.473  1.00 91.84           C  
ATOM   3960  HB1 ALA B  96     -10.467  20.203 -11.393  1.00 91.84           H  
ATOM   3961  HB2 ALA B  96      -9.425  21.142 -12.478  1.00 91.84           H  
ATOM   3962  HB3 ALA B  96      -8.708  20.022 -11.304  1.00 91.84           H  
ATOM   3963  O   ALA B  96      -7.091  22.186  -9.995  1.00 91.84           O  
ATOM   3964  N   ALA B  97      -8.061  23.691 -11.346  1.00 92.19           N  
ATOM   3965  H   ALA B  97      -8.910  23.958 -11.824  1.00 92.19           H  
ATOM   3966  CA  ALA B  97      -6.874  24.523 -11.530  1.00 92.19           C  
ATOM   3967  HA  ALA B  97      -5.994  23.880 -11.504  1.00 92.19           H  
ATOM   3968  C   ALA B  97      -6.680  25.591 -10.433  1.00 92.19           C  
ATOM   3969  CB  ALA B  97      -6.956  25.160 -12.923  1.00 92.19           C  
ATOM   3970  HB1 ALA B  97      -7.037  24.383 -13.684  1.00 92.19           H  
ATOM   3971  HB2 ALA B  97      -7.825  25.814 -12.987  1.00 92.19           H  
ATOM   3972  HB3 ALA B  97      -6.057  25.747 -13.115  1.00 92.19           H  
ATOM   3973  O   ALA B  97      -5.594  26.170 -10.354  1.00 92.19           O  
ATOM   3974  N   GLY B  98      -7.702  25.869  -9.615  1.00 94.07           N  
ATOM   3975  H   GLY B  98      -8.505  25.256  -9.624  1.00 94.07           H  
ATOM   3976  CA  GLY B  98      -7.652  26.871  -8.551  1.00 94.07           C  
ATOM   3977  HA2 GLY B  98      -7.218  27.792  -8.940  1.00 94.07           H  
ATOM   3978  HA3 GLY B  98      -8.663  27.085  -8.204  1.00 94.07           H  
ATOM   3979  C   GLY B  98      -6.832  26.388  -7.356  1.00 94.07           C  
ATOM   3980  O   GLY B  98      -6.971  25.241  -6.940  1.00 94.07           O  
ATOM   3981  N   PHE B  99      -5.959  27.253  -6.831  1.00 95.80           N  
ATOM   3982  H   PHE B  99      -5.886  28.182  -7.221  1.00 95.80           H  
ATOM   3983  CA  PHE B  99      -5.115  26.951  -5.674  1.00 95.80           C  
ATOM   3984  HA  PHE B  99      -5.708  26.407  -4.938  1.00 95.80           H  
ATOM   3985  C   PHE B  99      -4.557  28.226  -5.028  1.00 95.80           C  
ATOM   3986  CB  PHE B  99      -3.955  26.063  -6.140  1.00 95.80           C  
ATOM   3987  HB2 PHE B  99      -3.410  26.583  -6.929  1.00 95.80           H  
ATOM   3988  HB3 PHE B  99      -4.375  25.153  -6.567  1.00 95.80           H  
ATOM   3989  O   PHE B  99      -3.984  29.060  -5.737  1.00 95.80           O  
ATOM   3990  CG  PHE B  99      -2.988  25.653  -5.049  1.00 95.80           C  
ATOM   3991  CD1 PHE B  99      -1.614  25.942  -5.163  1.00 95.80           C  
ATOM   3992  HD1 PHE B  99      -1.245  26.490  -6.017  1.00 95.80           H  
ATOM   3993  CD2 PHE B  99      -3.463  24.949  -3.929  1.00 95.80           C  
ATOM   3994  HD2 PHE B  99      -4.515  24.723  -3.832  1.00 95.80           H  
ATOM   3995  CE1 PHE B  99      -0.721  25.518  -4.163  1.00 95.80           C  
ATOM   3996  HE1 PHE B  99       0.333  25.739  -4.248  1.00 95.80           H  
ATOM   3997  CE2 PHE B  99      -2.574  24.539  -2.925  1.00 95.80           C  
ATOM   3998  HE2 PHE B  99      -2.949  24.014  -2.059  1.00 95.80           H  
ATOM   3999  CZ  PHE B  99      -1.206  24.824  -3.040  1.00 95.80           C  
ATOM   4000  HZ  PHE B  99      -0.537  24.515  -2.251  1.00 95.80           H  
ATOM   4001  N   ASP B 100      -4.641  28.363  -3.702  1.00 94.94           N  
ATOM   4002  H   ASP B 100      -5.162  27.675  -3.178  1.00 94.94           H  
ATOM   4003  CA  ASP B 100      -3.962  29.453  -2.981  1.00 94.94           C  
ATOM   4004  HA  ASP B 100      -3.976  30.332  -3.626  1.00 94.94           H  
ATOM   4005  C   ASP B 100      -2.483  29.126  -2.724  1.00 94.94           C  
ATOM   4006  CB  ASP B 100      -4.706  29.879  -1.709  1.00 94.94           C  
ATOM   4007  HB2 ASP B 100      -4.630  29.096  -0.955  1.00 94.94           H  
ATOM   4008  HB3 ASP B 100      -5.759  30.015  -1.953  1.00 94.94           H  
ATOM   4009  O   ASP B 100      -2.055  28.783  -1.620  1.00 94.94           O  
ATOM   4010  CG  ASP B 100      -4.161  31.208  -1.142  1.00 94.94           C  
ATOM   4011  OD1 ASP B 100      -3.030  31.640  -1.511  1.00 94.94           O  
ATOM   4012  OD2 ASP B 100      -4.875  31.812  -0.315  1.00 94.94           O  
ATOM   4013  N   ALA B 101      -1.668  29.261  -3.771  1.00 94.28           N  
ATOM   4014  H   ALA B 101      -2.096  29.462  -4.664  1.00 94.28           H  
ATOM   4015  CA  ALA B 101      -0.234  28.994  -3.696  1.00 94.28           C  
ATOM   4016  HA  ALA B 101      -0.093  27.940  -3.453  1.00 94.28           H  
ATOM   4017  C   ALA B 101       0.465  29.804  -2.587  1.00 94.28           C  
ATOM   4018  CB  ALA B 101       0.370  29.274  -5.077  1.00 94.28           C  
ATOM   4019  HB1 ALA B 101       0.336  30.342  -5.293  1.00 94.28           H  
ATOM   4020  HB2 ALA B 101       1.406  28.935  -5.096  1.00 94.28           H  
ATOM   4021  HB3 ALA B 101      -0.189  28.735  -5.841  1.00 94.28           H  
ATOM   4022  O   ALA B 101       1.313  29.274  -1.866  1.00 94.28           O  
ATOM   4023  N   SER B 102       0.068  31.070  -2.403  1.00 89.32           N  
ATOM   4024  H   SER B 102      -0.758  31.377  -2.895  1.00 89.32           H  
ATOM   4025  CA  SER B 102       0.673  31.969  -1.417  1.00 89.32           C  
ATOM   4026  HA  SER B 102       1.752  31.968  -1.575  1.00 89.32           H  
ATOM   4027  C   SER B 102       0.424  31.517   0.020  1.00 89.32           C  
ATOM   4028  CB  SER B 102       0.165  33.397  -1.633  1.00 89.32           C  
ATOM   4029  HB2 SER B 102       0.814  34.078  -1.082  1.00 89.32           H  
ATOM   4030  HB3 SER B 102       0.240  33.646  -2.691  1.00 89.32           H  
ATOM   4031  O   SER B 102       1.319  31.612   0.864  1.00 89.32           O  
ATOM   4032  OG  SER B 102      -1.167  33.617  -1.197  1.00 89.32           O  
ATOM   4033  HG  SER B 102      -1.771  32.900  -1.406  1.00 89.32           H  
ATOM   4034  N   PHE B 103      -0.753  30.949   0.287  1.00 94.54           N  
ATOM   4035  H   PHE B 103      -1.460  30.919  -0.433  1.00 94.54           H  
ATOM   4036  CA  PHE B 103      -1.108  30.434   1.600  1.00 94.54           C  
ATOM   4037  HA  PHE B 103      -0.988  31.248   2.316  1.00 94.54           H  
ATOM   4038  C   PHE B 103      -0.197  29.295   2.059  1.00 94.54           C  
ATOM   4039  CB  PHE B 103      -2.575  30.018   1.581  1.00 94.54           C  
ATOM   4040  HB2 PHE B 103      -3.167  30.883   1.283  1.00 94.54           H  
ATOM   4041  HB3 PHE B 103      -2.730  29.224   0.851  1.00 94.54           H  
ATOM   4042  O   PHE B 103       0.199  29.242   3.231  1.00 94.54           O  
ATOM   4043  CG  PHE B 103      -3.079  29.560   2.923  1.00 94.54           C  
ATOM   4044  CD1 PHE B 103      -2.980  28.206   3.288  1.00 94.54           C  
ATOM   4045  HD1 PHE B 103      -2.557  27.486   2.602  1.00 94.54           H  
ATOM   4046  CD2 PHE B 103      -3.651  30.496   3.802  1.00 94.54           C  
ATOM   4047  HD2 PHE B 103      -3.758  31.526   3.496  1.00 94.54           H  
ATOM   4048  CE1 PHE B 103      -3.464  27.785   4.534  1.00 94.54           C  
ATOM   4049  HE1 PHE B 103      -3.426  26.739   4.801  1.00 94.54           H  
ATOM   4050  CE2 PHE B 103      -4.132  30.076   5.051  1.00 94.54           C  
ATOM   4051  HE2 PHE B 103      -4.612  30.780   5.715  1.00 94.54           H  
ATOM   4052  CZ  PHE B 103      -4.044  28.721   5.407  1.00 94.54           C  
ATOM   4053  HZ  PHE B 103      -4.468  28.395   6.345  1.00 94.54           H  
ATOM   4054  N   PHE B 104       0.186  28.435   1.114  1.00 94.64           N  
ATOM   4055  H   PHE B 104      -0.212  28.549   0.193  1.00 94.64           H  
ATOM   4056  CA  PHE B 104       1.074  27.299   1.343  1.00 94.64           C  
ATOM   4057  HA  PHE B 104       0.948  26.999   2.383  1.00 94.64           H  
ATOM   4058  C   PHE B 104       2.565  27.627   1.162  1.00 94.64           C  
ATOM   4059  CB  PHE B 104       0.613  26.112   0.490  1.00 94.64           C  
ATOM   4060  HB2 PHE B 104       1.323  25.292   0.596  1.00 94.64           H  
ATOM   4061  HB3 PHE B 104       0.598  26.412  -0.557  1.00 94.64           H  
ATOM   4062  O   PHE B 104       3.407  26.742   1.299  1.00 94.64           O  
ATOM   4063  CG  PHE B 104      -0.755  25.605   0.897  1.00 94.64           C  
ATOM   4064  CD1 PHE B 104      -0.897  24.797   2.038  1.00 94.64           C  
ATOM   4065  HD1 PHE B 104      -0.016  24.479   2.576  1.00 94.64           H  
ATOM   4066  CD2 PHE B 104      -1.896  25.978   0.169  1.00 94.64           C  
ATOM   4067  HD2 PHE B 104      -1.801  26.580  -0.723  1.00 94.64           H  
ATOM   4068  CE1 PHE B 104      -2.172  24.398   2.475  1.00 94.64           C  
ATOM   4069  HE1 PHE B 104      -2.279  23.777   3.352  1.00 94.64           H  
ATOM   4070  CE2 PHE B 104      -3.171  25.581   0.599  1.00 94.64           C  
ATOM   4071  HE2 PHE B 104      -4.040  25.900   0.043  1.00 94.64           H  
ATOM   4072  CZ  PHE B 104      -3.311  24.801   1.760  1.00 94.64           C  
ATOM   4073  HZ  PHE B 104      -4.293  24.511   2.104  1.00 94.64           H  
ATOM   4074  N   GLY B 105       2.916  28.885   0.870  1.00 89.56           N  
ATOM   4075  H   GLY B 105       2.186  29.577   0.770  1.00 89.56           H  
ATOM   4076  CA  GLY B 105       4.300  29.289   0.605  1.00 89.56           C  
ATOM   4077  HA2 GLY B 105       4.343  30.378   0.559  1.00 89.56           H  
ATOM   4078  HA3 GLY B 105       4.940  28.947   1.418  1.00 89.56           H  
ATOM   4079  C   GLY B 105       4.868  28.740  -0.711  1.00 89.56           C  
ATOM   4080  O   GLY B 105       6.084  28.649  -0.858  1.00 89.56           O  
ATOM   4081  N   ILE B 106       4.007  28.373  -1.662  1.00 92.28           N  
ATOM   4082  H   ILE B 106       3.025  28.549  -1.501  1.00 92.28           H  
ATOM   4083  CA  ILE B 106       4.378  27.838  -2.974  1.00 92.28           C  
ATOM   4084  HA  ILE B 106       5.374  27.400  -2.909  1.00 92.28           H  
ATOM   4085  C   ILE B 106       4.439  28.987  -3.985  1.00 92.28           C  
ATOM   4086  CB  ILE B 106       3.405  26.705  -3.378  1.00 92.28           C  
ATOM   4087  HB  ILE B 106       2.383  27.067  -3.266  1.00 92.28           H  
ATOM   4088  O   ILE B 106       3.539  29.824  -4.075  1.00 92.28           O  
ATOM   4089  CG1 ILE B 106       3.621  25.484  -2.452  1.00 92.28           C  
ATOM   4090 HG12 ILE B 106       3.728  25.810  -1.417  1.00 92.28           H  
ATOM   4091 HG13 ILE B 106       4.547  24.981  -2.732  1.00 92.28           H  
ATOM   4092  CG2 ILE B 106       3.615  26.270  -4.838  1.00 92.28           C  
ATOM   4093 HG21 ILE B 106       4.626  25.880  -4.961  1.00 92.28           H  
ATOM   4094 HG22 ILE B 106       3.459  27.111  -5.514  1.00 92.28           H  
ATOM   4095 HG23 ILE B 106       2.904  25.492  -5.118  1.00 92.28           H  
ATOM   4096  CD1 ILE B 106       2.476  24.470  -2.481  1.00 92.28           C  
ATOM   4097 HD11 ILE B 106       2.762  23.588  -1.908  1.00 92.28           H  
ATOM   4098 HD12 ILE B 106       2.238  24.168  -3.502  1.00 92.28           H  
ATOM   4099 HD13 ILE B 106       1.594  24.918  -2.023  1.00 92.28           H  
ATOM   4100  N   SER B 107       5.511  29.041  -4.778  1.00 86.19           N  
ATOM   4101  H   SER B 107       6.203  28.312  -4.686  1.00 86.19           H  
ATOM   4102  CA  SER B 107       5.642  30.072  -5.814  1.00 86.19           C  
ATOM   4103  HA  SER B 107       5.421  31.028  -5.339  1.00 86.19           H  
ATOM   4104  C   SER B 107       4.643  29.842  -6.960  1.00 86.19           C  
ATOM   4105  CB  SER B 107       7.074  30.145  -6.350  1.00 86.19           C  
ATOM   4106  HB2 SER B 107       7.776  30.155  -5.516  1.00 86.19           H  
ATOM   4107  HB3 SER B 107       7.191  31.075  -6.907  1.00 86.19           H  
ATOM   4108  O   SER B 107       4.353  28.691  -7.283  1.00 86.19           O  
ATOM   4109  OG  SER B 107       7.368  29.063  -7.214  1.00 86.19           O  
ATOM   4110  HG  SER B 107       7.427  28.266  -6.682  1.00 86.19           H  
ATOM   4111  N   PRO B 108       4.182  30.886  -7.677  1.00 88.99           N  
ATOM   4112  CA  PRO B 108       3.312  30.699  -8.843  1.00 88.99           C  
ATOM   4113  HA  PRO B 108       2.363  30.282  -8.506  1.00 88.99           H  
ATOM   4114  C   PRO B 108       3.908  29.775  -9.917  1.00 88.99           C  
ATOM   4115  CB  PRO B 108       3.075  32.108  -9.395  1.00 88.99           C  
ATOM   4116  HB2 PRO B 108       3.844  32.364 -10.124  1.00 88.99           H  
ATOM   4117  HB3 PRO B 108       2.084  32.203  -9.838  1.00 88.99           H  
ATOM   4118  O   PRO B 108       3.179  29.038 -10.574  1.00 88.99           O  
ATOM   4119  CG  PRO B 108       3.232  33.001  -8.165  1.00 88.99           C  
ATOM   4120  HG2 PRO B 108       3.516  34.018  -8.433  1.00 88.99           H  
ATOM   4121  HG3 PRO B 108       2.303  33.001  -7.594  1.00 88.99           H  
ATOM   4122  CD  PRO B 108       4.324  32.299  -7.361  1.00 88.99           C  
ATOM   4123  HD2 PRO B 108       5.306  32.649  -7.679  1.00 88.99           H  
ATOM   4124  HD3 PRO B 108       4.176  32.490  -6.298  1.00 88.99           H  
ATOM   4125  N   ARG B 109       5.241  29.779 -10.078  1.00 86.11           N  
ATOM   4126  H   ARG B 109       5.783  30.356  -9.451  1.00 86.11           H  
ATOM   4127  CA  ARG B 109       5.948  28.911 -11.032  1.00 86.11           C  
ATOM   4128  HA  ARG B 109       5.439  28.965 -11.995  1.00 86.11           H  
ATOM   4129  C   ARG B 109       5.893  27.442 -10.614  1.00 86.11           C  
ATOM   4130  CB  ARG B 109       7.393  29.404 -11.192  1.00 86.11           C  
ATOM   4131  HB2 ARG B 109       7.920  29.266 -10.248  1.00 86.11           H  
ATOM   4132  HB3 ARG B 109       7.379  30.469 -11.427  1.00 86.11           H  
ATOM   4133  O   ARG B 109       5.667  26.587 -11.461  1.00 86.11           O  
ATOM   4134  CG  ARG B 109       8.152  28.669 -12.311  1.00 86.11           C  
ATOM   4135  HG2 ARG B 109       8.148  27.597 -12.115  1.00 86.11           H  
ATOM   4136  HG3 ARG B 109       7.651  28.835 -13.265  1.00 86.11           H  
ATOM   4137  CD  ARG B 109       9.597  29.183 -12.402  1.00 86.11           C  
ATOM   4138  HD2 ARG B 109       9.664  29.878 -13.238  1.00 86.11           H  
ATOM   4139  HD3 ARG B 109       9.837  29.724 -11.486  1.00 86.11           H  
ATOM   4140  NE  ARG B 109      10.587  28.098 -12.568  1.00 86.11           N  
ATOM   4141  HE  ARG B 109      10.247  27.149 -12.624  1.00 86.11           H  
ATOM   4142  NH1 ARG B 109      12.455  29.431 -12.489  1.00 86.11           N  
ATOM   4143 HH11 ARG B 109      11.856  30.243 -12.458  1.00 86.11           H  
ATOM   4144 HH12 ARG B 109      13.461  29.515 -12.440  1.00 86.11           H  
ATOM   4145  NH2 ARG B 109      12.698  27.228 -12.559  1.00 86.11           N  
ATOM   4146 HH21 ARG B 109      12.318  26.295 -12.630  1.00 86.11           H  
ATOM   4147 HH22 ARG B 109      13.697  27.326 -12.445  1.00 86.11           H  
ATOM   4148  CZ  ARG B 109      11.900  28.251 -12.542  1.00 86.11           C  
ATOM   4149  N   GLU B 110       6.084  27.159  -9.329  1.00 88.30           N  
ATOM   4150  H   GLU B 110       6.220  27.916  -8.674  1.00 88.30           H  
ATOM   4151  CA  GLU B 110       5.934  25.803  -8.794  1.00 88.30           C  
ATOM   4152  HA  GLU B 110       6.491  25.104  -9.418  1.00 88.30           H  
ATOM   4153  C   GLU B 110       4.467  25.364  -8.818  1.00 88.30           C  
ATOM   4154  CB  GLU B 110       6.514  25.739  -7.378  1.00 88.30           C  
ATOM   4155  HB2 GLU B 110       7.547  26.087  -7.404  1.00 88.30           H  
ATOM   4156  HB3 GLU B 110       5.945  26.410  -6.736  1.00 88.30           H  
ATOM   4157  O   GLU B 110       4.187  24.249  -9.233  1.00 88.30           O  
ATOM   4158  CG  GLU B 110       6.480  24.308  -6.812  1.00 88.30           C  
ATOM   4159  HG2 GLU B 110       5.450  23.953  -6.804  1.00 88.30           H  
ATOM   4160  HG3 GLU B 110       7.058  23.657  -7.468  1.00 88.30           H  
ATOM   4161  CD  GLU B 110       7.026  24.208  -5.383  1.00 88.30           C  
ATOM   4162  OE1 GLU B 110       7.107  23.058  -4.879  1.00 88.30           O  
ATOM   4163  OE2 GLU B 110       7.324  25.273  -4.794  1.00 88.30           O  
ATOM   4164  N   ALA B 111       3.520  26.242  -8.472  1.00 93.94           N  
ATOM   4165  H   ALA B 111       3.806  27.139  -8.105  1.00 93.94           H  
ATOM   4166  CA  ALA B 111       2.090  25.938  -8.510  1.00 93.94           C  
ATOM   4167  HA  ALA B 111       1.901  25.075  -7.872  1.00 93.94           H  
ATOM   4168  C   ALA B 111       1.592  25.591  -9.922  1.00 93.94           C  
ATOM   4169  CB  ALA B 111       1.319  27.137  -7.949  1.00 93.94           C  
ATOM   4170  HB1 ALA B 111       0.251  26.918  -7.955  1.00 93.94           H  
ATOM   4171  HB2 ALA B 111       1.503  28.022  -8.559  1.00 93.94           H  
ATOM   4172  HB3 ALA B 111       1.635  27.330  -6.924  1.00 93.94           H  
ATOM   4173  O   ALA B 111       0.742  24.715 -10.068  1.00 93.94           O  
ATOM   4174  N   LEU B 112       2.128  26.254 -10.954  1.00 92.44           N  
ATOM   4175  H   LEU B 112       2.758  27.019 -10.759  1.00 92.44           H  
ATOM   4176  CA  LEU B 112       1.834  25.928 -12.349  1.00 92.44           C  
ATOM   4177  HA  LEU B 112       0.752  25.850 -12.458  1.00 92.44           H  
ATOM   4178  C   LEU B 112       2.436  24.577 -12.754  1.00 92.44           C  
ATOM   4179  CB  LEU B 112       2.363  27.058 -13.252  1.00 92.44           C  
ATOM   4180  HB2 LEU B 112       3.452  27.018 -13.246  1.00 92.44           H  
ATOM   4181  HB3 LEU B 112       2.062  28.021 -12.838  1.00 92.44           H  
ATOM   4182  O   LEU B 112       1.824  23.841 -13.519  1.00 92.44           O  
ATOM   4183  CG  LEU B 112       1.859  26.973 -14.706  1.00 92.44           C  
ATOM   4184  HG  LEU B 112       1.988  25.962 -15.093  1.00 92.44           H  
ATOM   4185  CD1 LEU B 112       0.384  27.370 -14.811  1.00 92.44           C  
ATOM   4186 HD11 LEU B 112      -0.232  26.661 -14.258  1.00 92.44           H  
ATOM   4187 HD12 LEU B 112       0.231  28.373 -14.413  1.00 92.44           H  
ATOM   4188 HD13 LEU B 112       0.071  27.342 -15.854  1.00 92.44           H  
ATOM   4189  CD2 LEU B 112       2.671  27.917 -15.594  1.00 92.44           C  
ATOM   4190 HD21 LEU B 112       2.315  27.845 -16.621  1.00 92.44           H  
ATOM   4191 HD22 LEU B 112       2.566  28.944 -15.242  1.00 92.44           H  
ATOM   4192 HD23 LEU B 112       3.720  27.625 -15.569  1.00 92.44           H  
ATOM   4193  N   ALA B 113       3.623  24.239 -12.250  1.00 92.42           N  
ATOM   4194  H   ALA B 113       4.094  24.877 -11.625  1.00 92.42           H  
ATOM   4195  CA  ALA B 113       4.244  22.948 -12.518  1.00 92.42           C  
ATOM   4196  HA  ALA B 113       4.119  22.715 -13.575  1.00 92.42           H  
ATOM   4197  C   ALA B 113       3.595  21.802 -11.722  1.00 92.42           C  
ATOM   4198  CB  ALA B 113       5.742  23.061 -12.233  1.00 92.42           C  
ATOM   4199  HB1 ALA B 113       5.911  23.291 -11.181  1.00 92.42           H  
ATOM   4200  HB2 ALA B 113       6.182  23.842 -12.854  1.00 92.42           H  
ATOM   4201  HB3 ALA B 113       6.216  22.109 -12.469  1.00 92.42           H  
ATOM   4202  O   ALA B 113       3.524  20.689 -12.224  1.00 92.42           O  
ATOM   4203  N   MET B 114       3.109  22.061 -10.507  1.00 94.82           N  
ATOM   4204  H   MET B 114       3.225  22.999 -10.149  1.00 94.82           H  
ATOM   4205  CA  MET B 114       2.527  21.067  -9.607  1.00 94.82           C  
ATOM   4206  HA  MET B 114       3.254  20.269  -9.455  1.00 94.82           H  
ATOM   4207  C   MET B 114       1.259  20.429 -10.173  1.00 94.82           C  
ATOM   4208  CB  MET B 114       2.198  21.702  -8.244  1.00 94.82           C  
ATOM   4209  HB2 MET B 114       1.349  21.174  -7.808  1.00 94.82           H  
ATOM   4210  HB3 MET B 114       1.910  22.744  -8.378  1.00 94.82           H  
ATOM   4211  O   MET B 114       0.309  21.123 -10.563  1.00 94.82           O  
ATOM   4212  CG  MET B 114       3.357  21.601  -7.251  1.00 94.82           C  
ATOM   4213  HG2 MET B 114       4.257  21.995  -7.725  1.00 94.82           H  
ATOM   4214  HG3 MET B 114       3.530  20.549  -7.024  1.00 94.82           H  
ATOM   4215  SD  MET B 114       3.103  22.500  -5.692  1.00 94.82           S  
ATOM   4216  CE  MET B 114       1.583  21.734  -5.075  1.00 94.82           C  
ATOM   4217  HE1 MET B 114       0.756  22.010  -5.730  1.00 94.82           H  
ATOM   4218  HE2 MET B 114       1.373  22.084  -4.065  1.00 94.82           H  
ATOM   4219  HE3 MET B 114       1.697  20.650  -5.069  1.00 94.82           H  
ATOM   4220  N   ASP B 115       1.203  19.098 -10.083  1.00 96.50           N  
ATOM   4221  H   ASP B 115       2.014  18.580  -9.775  1.00 96.50           H  
ATOM   4222  CA  ASP B 115      -0.014  18.332 -10.327  1.00 96.50           C  
ATOM   4223  HA  ASP B 115      -0.242  18.433 -11.388  1.00 96.50           H  
ATOM   4224  C   ASP B 115      -1.165  18.911  -9.469  1.00 96.50           C  
ATOM   4225  CB  ASP B 115       0.243  16.833 -10.050  1.00 96.50           C  
ATOM   4226  HB2 ASP B 115       0.545  16.712  -9.010  1.00 96.50           H  
ATOM   4227  HB3 ASP B 115       1.068  16.508 -10.685  1.00 96.50           H  
ATOM   4228  O   ASP B 115      -1.008  19.068  -8.248  1.00 96.50           O  
ATOM   4229  CG  ASP B 115      -0.954  15.908 -10.325  1.00 96.50           C  
ATOM   4230  OD1 ASP B 115      -2.072  16.423 -10.529  1.00 96.50           O  
ATOM   4231  OD2 ASP B 115      -0.791  14.669 -10.278  1.00 96.50           O  
ATOM   4232  N   PRO B 116      -2.321  19.268 -10.068  1.00 97.54           N  
ATOM   4233  CA  PRO B 116      -3.507  19.695  -9.328  1.00 97.54           C  
ATOM   4234  HA  PRO B 116      -3.315  20.664  -8.867  1.00 97.54           H  
ATOM   4235  C   PRO B 116      -3.925  18.727  -8.211  1.00 97.54           C  
ATOM   4236  CB  PRO B 116      -4.613  19.864 -10.377  1.00 97.54           C  
ATOM   4237  HB2 PRO B 116      -4.673  20.912 -10.669  1.00 97.54           H  
ATOM   4238  HB3 PRO B 116      -5.583  19.525 -10.014  1.00 97.54           H  
ATOM   4239  O   PRO B 116      -4.482  19.180  -7.213  1.00 97.54           O  
ATOM   4240  CG  PRO B 116      -4.133  19.035 -11.566  1.00 97.54           C  
ATOM   4241  HG2 PRO B 116      -4.390  17.986 -11.414  1.00 97.54           H  
ATOM   4242  HG3 PRO B 116      -4.534  19.402 -12.510  1.00 97.54           H  
ATOM   4243  CD  PRO B 116      -2.625  19.192 -11.491  1.00 97.54           C  
ATOM   4244  HD2 PRO B 116      -2.161  18.340 -11.989  1.00 97.54           H  
ATOM   4245  HD3 PRO B 116      -2.318  20.117 -11.979  1.00 97.54           H  
ATOM   4246  N   GLN B 117      -3.599  17.434  -8.299  1.00 98.24           N  
ATOM   4247  H   GLN B 117      -3.136  17.102  -9.133  1.00 98.24           H  
ATOM   4248  CA  GLN B 117      -3.825  16.487  -7.203  1.00 98.24           C  
ATOM   4249  HA  GLN B 117      -4.890  16.476  -6.970  1.00 98.24           H  
ATOM   4250  C   GLN B 117      -3.083  16.894  -5.919  1.00 98.24           C  
ATOM   4251  CB  GLN B 117      -3.407  15.074  -7.631  1.00 98.24           C  
ATOM   4252  HB2 GLN B 117      -3.559  14.396  -6.790  1.00 98.24           H  
ATOM   4253  HB3 GLN B 117      -2.347  15.065  -7.886  1.00 98.24           H  
ATOM   4254  O   GLN B 117      -3.679  16.892  -4.843  1.00 98.24           O  
ATOM   4255  CG  GLN B 117      -4.227  14.560  -8.821  1.00 98.24           C  
ATOM   4256  HG2 GLN B 117      -3.982  15.123  -9.722  1.00 98.24           H  
ATOM   4257  HG3 GLN B 117      -5.287  14.700  -8.612  1.00 98.24           H  
ATOM   4258  CD  GLN B 117      -3.988  13.088  -9.100  1.00 98.24           C  
ATOM   4259  NE2 GLN B 117      -2.787  12.688  -9.454  1.00 98.24           N  
ATOM   4260 HE21 GLN B 117      -2.682  11.699  -9.632  1.00 98.24           H  
ATOM   4261 HE22 GLN B 117      -2.059  13.360  -9.651  1.00 98.24           H  
ATOM   4262  OE1 GLN B 117      -4.905  12.288  -9.009  1.00 98.24           O  
ATOM   4263  N   GLN B 118      -1.815  17.318  -6.014  1.00 97.98           N  
ATOM   4264  H   GLN B 118      -1.405  17.401  -6.933  1.00 97.98           H  
ATOM   4265  CA  GLN B 118      -1.050  17.793  -4.852  1.00 97.98           C  
ATOM   4266  HA  GLN B 118      -1.102  17.042  -4.064  1.00 97.98           H  
ATOM   4267  C   GLN B 118      -1.638  19.096  -4.287  1.00 97.98           C  
ATOM   4268  CB  GLN B 118       0.429  18.019  -5.219  1.00 97.98           C  
ATOM   4269  HB2 GLN B 118       0.933  18.387  -4.326  1.00 97.98           H  
ATOM   4270  HB3 GLN B 118       0.496  18.788  -5.988  1.00 97.98           H  
ATOM   4271  O   GLN B 118      -1.704  19.274  -3.071  1.00 97.98           O  
ATOM   4272  CG  GLN B 118       1.176  16.766  -5.711  1.00 97.98           C  
ATOM   4273  HG2 GLN B 118       0.766  16.458  -6.674  1.00 97.98           H  
ATOM   4274  HG3 GLN B 118       1.017  15.950  -5.007  1.00 97.98           H  
ATOM   4275  CD  GLN B 118       2.685  16.988  -5.872  1.00 97.98           C  
ATOM   4276  NE2 GLN B 118       3.407  16.035  -6.415  1.00 97.98           N  
ATOM   4277 HE21 GLN B 118       3.011  15.149  -6.694  1.00 97.98           H  
ATOM   4278 HE22 GLN B 118       4.377  16.228  -6.621  1.00 97.98           H  
ATOM   4279  OE1 GLN B 118       3.251  18.008  -5.487  1.00 97.98           O  
ATOM   4280  N   ARG B 119      -2.089  20.000  -5.169  1.00 98.07           N  
ATOM   4281  H   ARG B 119      -2.029  19.756  -6.147  1.00 98.07           H  
ATOM   4282  CA  ARG B 119      -2.713  21.283  -4.797  1.00 98.07           C  
ATOM   4283  HA  ARG B 119      -2.056  21.830  -4.121  1.00 98.07           H  
ATOM   4284  C   ARG B 119      -4.011  21.079  -4.016  1.00 98.07           C  
ATOM   4285  CB  ARG B 119      -2.954  22.132  -6.060  1.00 98.07           C  
ATOM   4286  HB2 ARG B 119      -3.491  21.552  -6.810  1.00 98.07           H  
ATOM   4287  HB3 ARG B 119      -3.577  22.986  -5.795  1.00 98.07           H  
ATOM   4288  O   ARG B 119      -4.162  21.611  -2.920  1.00 98.07           O  
ATOM   4289  CG  ARG B 119      -1.628  22.637  -6.642  1.00 98.07           C  
ATOM   4290  HG2 ARG B 119      -1.097  23.157  -5.844  1.00 98.07           H  
ATOM   4291  HG3 ARG B 119      -1.025  21.793  -6.978  1.00 98.07           H  
ATOM   4292  CD  ARG B 119      -1.794  23.627  -7.796  1.00 98.07           C  
ATOM   4293  HD2 ARG B 119      -2.624  24.296  -7.567  1.00 98.07           H  
ATOM   4294  HD3 ARG B 119      -0.885  24.224  -7.863  1.00 98.07           H  
ATOM   4295  NE  ARG B 119      -2.002  22.970  -9.096  1.00 98.07           N  
ATOM   4296  HE  ARG B 119      -1.487  22.119  -9.270  1.00 98.07           H  
ATOM   4297  NH1 ARG B 119      -3.142  24.691 -10.099  1.00 98.07           N  
ATOM   4298 HH11 ARG B 119      -3.231  25.138  -9.198  1.00 98.07           H  
ATOM   4299 HH12 ARG B 119      -3.704  25.052 -10.856  1.00 98.07           H  
ATOM   4300  NH2 ARG B 119      -2.545  22.892 -11.292  1.00 98.07           N  
ATOM   4301 HH21 ARG B 119      -2.857  23.358 -12.132  1.00 98.07           H  
ATOM   4302 HH22 ARG B 119      -1.925  22.099 -11.371  1.00 98.07           H  
ATOM   4303  CZ  ARG B 119      -2.568  23.521 -10.154  1.00 98.07           C  
ATOM   4304  N   LEU B 120      -4.910  20.250  -4.545  1.00 98.25           N  
ATOM   4305  H   LEU B 120      -4.711  19.847  -5.449  1.00 98.25           H  
ATOM   4306  CA  LEU B 120      -6.189  19.939  -3.908  1.00 98.25           C  
ATOM   4307  HA  LEU B 120      -6.722  20.866  -3.697  1.00 98.25           H  
ATOM   4308  C   LEU B 120      -6.008  19.224  -2.569  1.00 98.25           C  
ATOM   4309  CB  LEU B 120      -7.016  19.065  -4.860  1.00 98.25           C  
ATOM   4310  HB2 LEU B 120      -6.388  18.245  -5.209  1.00 98.25           H  
ATOM   4311  HB3 LEU B 120      -7.843  18.628  -4.301  1.00 98.25           H  
ATOM   4312  O   LEU B 120      -6.699  19.545  -1.606  1.00 98.25           O  
ATOM   4313  CG  LEU B 120      -7.600  19.813  -6.069  1.00 98.25           C  
ATOM   4314  HG  LEU B 120      -6.811  20.338  -6.606  1.00 98.25           H  
ATOM   4315  CD1 LEU B 120      -8.231  18.782  -6.998  1.00 98.25           C  
ATOM   4316 HD11 LEU B 120      -8.569  19.269  -7.913  1.00 98.25           H  
ATOM   4317 HD12 LEU B 120      -7.480  18.034  -7.250  1.00 98.25           H  
ATOM   4318 HD13 LEU B 120      -9.069  18.289  -6.505  1.00 98.25           H  
ATOM   4319  CD2 LEU B 120      -8.688  20.815  -5.670  1.00 98.25           C  
ATOM   4320 HD21 LEU B 120      -8.253  21.620  -5.078  1.00 98.25           H  
ATOM   4321 HD22 LEU B 120      -9.121  21.253  -6.570  1.00 98.25           H  
ATOM   4322 HD23 LEU B 120      -9.462  20.313  -5.090  1.00 98.25           H  
ATOM   4323  N   VAL B 121      -5.067  18.280  -2.479  1.00 98.34           N  
ATOM   4324  H   VAL B 121      -4.545  18.025  -3.305  1.00 98.34           H  
ATOM   4325  CA  VAL B 121      -4.811  17.561  -1.225  1.00 98.34           C  
ATOM   4326  HA  VAL B 121      -5.759  17.163  -0.862  1.00 98.34           H  
ATOM   4327  C   VAL B 121      -4.306  18.501  -0.129  1.00 98.34           C  
ATOM   4328  CB  VAL B 121      -3.873  16.365  -1.467  1.00 98.34           C  
ATOM   4329  HB  VAL B 121      -3.015  16.688  -2.058  1.00 98.34           H  
ATOM   4330  O   VAL B 121      -4.702  18.323   1.021  1.00 98.34           O  
ATOM   4331  CG1 VAL B 121      -3.362  15.735  -0.170  1.00 98.34           C  
ATOM   4332 HG11 VAL B 121      -2.764  14.852  -0.394  1.00 98.34           H  
ATOM   4333 HG12 VAL B 121      -2.731  16.451   0.356  1.00 98.34           H  
ATOM   4334 HG13 VAL B 121      -4.201  15.454   0.467  1.00 98.34           H  
ATOM   4335  CG2 VAL B 121      -4.638  15.274  -2.224  1.00 98.34           C  
ATOM   4336 HG21 VAL B 121      -3.955  14.472  -2.505  1.00 98.34           H  
ATOM   4337 HG22 VAL B 121      -5.084  15.676  -3.134  1.00 98.34           H  
ATOM   4338 HG23 VAL B 121      -5.431  14.864  -1.599  1.00 98.34           H  
ATOM   4339  N   LEU B 122      -3.506  19.526  -0.447  1.00 98.18           N  
ATOM   4340  H   LEU B 122      -3.220  19.638  -1.409  1.00 98.18           H  
ATOM   4341  CA  LEU B 122      -3.082  20.532   0.536  1.00 98.18           C  
ATOM   4342  HA  LEU B 122      -2.624  20.022   1.383  1.00 98.18           H  
ATOM   4343  C   LEU B 122      -4.264  21.325   1.111  1.00 98.18           C  
ATOM   4344  CB  LEU B 122      -2.059  21.491  -0.098  1.00 98.18           C  
ATOM   4345  HB2 LEU B 122      -2.016  22.400   0.502  1.00 98.18           H  
ATOM   4346  HB3 LEU B 122      -2.411  21.778  -1.089  1.00 98.18           H  
ATOM   4347  O   LEU B 122      -4.410  21.393   2.333  1.00 98.18           O  
ATOM   4348  CG  LEU B 122      -0.630  20.939  -0.216  1.00 98.18           C  
ATOM   4349  HG  LEU B 122      -0.633  19.989  -0.750  1.00 98.18           H  
ATOM   4350  CD1 LEU B 122       0.210  21.948  -0.999  1.00 98.18           C  
ATOM   4351 HD11 LEU B 122      -0.181  22.032  -2.013  1.00 98.18           H  
ATOM   4352 HD12 LEU B 122       0.167  22.921  -0.509  1.00 98.18           H  
ATOM   4353 HD13 LEU B 122       1.247  21.616  -1.035  1.00 98.18           H  
ATOM   4354  CD2 LEU B 122       0.025  20.736   1.155  1.00 98.18           C  
ATOM   4355 HD21 LEU B 122      -0.501  19.963   1.714  1.00 98.18           H  
ATOM   4356 HD22 LEU B 122       1.060  20.415   1.033  1.00 98.18           H  
ATOM   4357 HD23 LEU B 122       0.004  21.667   1.721  1.00 98.18           H  
ATOM   4358  N   GLU B 123      -5.119  21.882   0.247  1.00 98.24           N  
ATOM   4359  H   GLU B 123      -4.942  21.777  -0.742  1.00 98.24           H  
ATOM   4360  CA  GLU B 123      -6.304  22.651   0.664  1.00 98.24           C  
ATOM   4361  HA  GLU B 123      -6.001  23.476   1.308  1.00 98.24           H  
ATOM   4362  C   GLU B 123      -7.260  21.794   1.495  1.00 98.24           C  
ATOM   4363  CB  GLU B 123      -7.033  23.241  -0.559  1.00 98.24           C  
ATOM   4364  HB2 GLU B 123      -8.009  23.608  -0.239  1.00 98.24           H  
ATOM   4365  HB3 GLU B 123      -7.181  22.466  -1.311  1.00 98.24           H  
ATOM   4366  O   GLU B 123      -7.601  22.146   2.624  1.00 98.24           O  
ATOM   4367  CG  GLU B 123      -6.253  24.415  -1.165  1.00 98.24           C  
ATOM   4368  HG2 GLU B 123      -5.284  24.052  -1.509  1.00 98.24           H  
ATOM   4369  HG3 GLU B 123      -6.081  25.140  -0.370  1.00 98.24           H  
ATOM   4370  CD  GLU B 123      -6.960  25.138  -2.327  1.00 98.24           C  
ATOM   4371  OE1 GLU B 123      -6.421  26.192  -2.735  1.00 98.24           O  
ATOM   4372  OE2 GLU B 123      -8.015  24.668  -2.826  1.00 98.24           O  
ATOM   4373  N   VAL B 124      -7.622  20.617   0.987  1.00 98.41           N  
ATOM   4374  H   VAL B 124      -7.290  20.368   0.066  1.00 98.41           H  
ATOM   4375  CA  VAL B 124      -8.599  19.743   1.645  1.00 98.41           C  
ATOM   4376  HA  VAL B 124      -9.458  20.351   1.928  1.00 98.41           H  
ATOM   4377  C   VAL B 124      -8.042  19.153   2.948  1.00 98.41           C  
ATOM   4378  CB  VAL B 124      -9.093  18.683   0.646  1.00 98.41           C  
ATOM   4379  HB  VAL B 124      -8.251  18.102   0.270  1.00 98.41           H  
ATOM   4380  O   VAL B 124      -8.789  18.963   3.907  1.00 98.41           O  
ATOM   4381  CG1 VAL B 124     -10.119  17.725   1.249  1.00 98.41           C  
ATOM   4382 HG11 VAL B 124      -9.707  17.249   2.139  1.00 98.41           H  
ATOM   4383 HG12 VAL B 124     -10.386  16.954   0.527  1.00 98.41           H  
ATOM   4384 HG13 VAL B 124     -11.009  18.290   1.527  1.00 98.41           H  
ATOM   4385  CG2 VAL B 124      -9.817  19.375  -0.520  1.00 98.41           C  
ATOM   4386 HG21 VAL B 124      -9.120  19.961  -1.119  1.00 98.41           H  
ATOM   4387 HG22 VAL B 124     -10.299  18.636  -1.159  1.00 98.41           H  
ATOM   4388 HG23 VAL B 124     -10.581  20.047  -0.131  1.00 98.41           H  
ATOM   4389  N   SER B 125      -6.726  18.937   3.052  1.00 98.56           N  
ATOM   4390  H   SER B 125      -6.139  19.114   2.249  1.00 98.56           H  
ATOM   4391  CA  SER B 125      -6.095  18.564   4.328  1.00 98.56           C  
ATOM   4392  HA  SER B 125      -6.615  17.699   4.739  1.00 98.56           H  
ATOM   4393  C   SER B 125      -6.192  19.688   5.363  1.00 98.56           C  
ATOM   4394  CB  SER B 125      -4.624  18.183   4.144  1.00 98.56           C  
ATOM   4395  HB2 SER B 125      -4.190  17.958   5.118  1.00 98.56           H  
ATOM   4396  HB3 SER B 125      -4.080  19.019   3.703  1.00 98.56           H  
ATOM   4397  O   SER B 125      -6.499  19.415   6.523  1.00 98.56           O  
ATOM   4398  OG  SER B 125      -4.502  17.048   3.314  1.00 98.56           O  
ATOM   4399  HG  SER B 125      -4.615  17.368   2.415  1.00 98.56           H  
ATOM   4400  N   TRP B 126      -5.977  20.950   4.965  1.00 98.21           N  
ATOM   4401  H   TRP B 126      -5.784  21.129   3.990  1.00 98.21           H  
ATOM   4402  CA  TRP B 126      -6.139  22.101   5.863  1.00 98.21           C  
ATOM   4403  HA  TRP B 126      -5.501  21.966   6.736  1.00 98.21           H  
ATOM   4404  C   TRP B 126      -7.579  22.207   6.375  1.00 98.21           C  
ATOM   4405  CB  TRP B 126      -5.723  23.398   5.150  1.00 98.21           C  
ATOM   4406  HB2 TRP B 126      -6.361  23.564   4.282  1.00 98.21           H  
ATOM   4407  HB3 TRP B 126      -4.701  23.292   4.786  1.00 98.21           H  
ATOM   4408  O   TRP B 126      -7.814  22.317   7.580  1.00 98.21           O  
ATOM   4409  CG  TRP B 126      -5.797  24.613   6.022  1.00 98.21           C  
ATOM   4410  CD1 TRP B 126      -6.909  25.342   6.276  1.00 98.21           C  
ATOM   4411  HD1 TRP B 126      -7.886  25.147   5.859  1.00 98.21           H  
ATOM   4412  CD2 TRP B 126      -4.740  25.217   6.822  1.00 98.21           C  
ATOM   4413  CE2 TRP B 126      -5.302  26.281   7.587  1.00 98.21           C  
ATOM   4414  CE3 TRP B 126      -3.362  24.959   6.988  1.00 98.21           C  
ATOM   4415  HE3 TRP B 126      -2.914  24.164   6.410  1.00 98.21           H  
ATOM   4416  NE1 TRP B 126      -6.626  26.320   7.209  1.00 98.21           N  
ATOM   4417  HE1 TRP B 126      -7.341  26.903   7.621  1.00 98.21           H  
ATOM   4418  CH2 TRP B 126      -3.160  26.779   8.606  1.00 98.21           C  
ATOM   4419  HH2 TRP B 126      -2.540  27.379   9.256  1.00 98.21           H  
ATOM   4420  CZ2 TRP B 126      -4.539  27.039   8.487  1.00 98.21           C  
ATOM   4421  HZ2 TRP B 126      -5.022  27.833   9.038  1.00 98.21           H  
ATOM   4422  CZ3 TRP B 126      -2.577  25.737   7.860  1.00 98.21           C  
ATOM   4423  HZ3 TRP B 126      -1.520  25.535   7.950  1.00 98.21           H  
ATOM   4424  N   GLU B 127      -8.548  22.101   5.467  1.00 97.96           N  
ATOM   4425  H   GLU B 127      -8.284  22.037   4.494  1.00 97.96           H  
ATOM   4426  CA  GLU B 127      -9.974  22.134   5.790  1.00 97.96           C  
ATOM   4427  HA  GLU B 127     -10.213  23.076   6.284  1.00 97.96           H  
ATOM   4428  C   GLU B 127     -10.378  20.993   6.739  1.00 97.96           C  
ATOM   4429  CB  GLU B 127     -10.785  22.037   4.492  1.00 97.96           C  
ATOM   4430  HB2 GLU B 127     -10.441  21.159   3.945  1.00 97.96           H  
ATOM   4431  HB3 GLU B 127     -11.835  21.892   4.745  1.00 97.96           H  
ATOM   4432  O   GLU B 127     -11.168  21.211   7.659  1.00 97.96           O  
ATOM   4433  CG  GLU B 127     -10.669  23.284   3.596  1.00 97.96           C  
ATOM   4434  HG2 GLU B 127     -11.162  24.114   4.101  1.00 97.96           H  
ATOM   4435  HG3 GLU B 127      -9.620  23.552   3.470  1.00 97.96           H  
ATOM   4436  CD  GLU B 127     -11.304  23.080   2.207  1.00 97.96           C  
ATOM   4437  OE1 GLU B 127     -11.294  24.050   1.413  1.00 97.96           O  
ATOM   4438  OE2 GLU B 127     -11.827  21.970   1.949  1.00 97.96           O  
ATOM   4439  N   ALA B 128      -9.822  19.787   6.575  1.00 98.35           N  
ATOM   4440  H   ALA B 128      -9.211  19.641   5.784  1.00 98.35           H  
ATOM   4441  CA  ALA B 128     -10.113  18.654   7.455  1.00 98.35           C  
ATOM   4442  HA  ALA B 128     -11.191  18.488   7.446  1.00 98.35           H  
ATOM   4443  C   ALA B 128      -9.707  18.925   8.917  1.00 98.35           C  
ATOM   4444  CB  ALA B 128      -9.437  17.394   6.900  1.00 98.35           C  
ATOM   4445  HB1 ALA B 128      -9.773  17.209   5.879  1.00 98.35           H  
ATOM   4446  HB2 ALA B 128      -9.694  16.535   7.518  1.00 98.35           H  
ATOM   4447  HB3 ALA B 128      -8.354  17.519   6.899  1.00 98.35           H  
ATOM   4448  O   ALA B 128     -10.465  18.580   9.828  1.00 98.35           O  
ATOM   4449  N   PHE B 129      -8.568  19.589   9.152  1.00 97.50           N  
ATOM   4450  H   PHE B 129      -7.996  19.849   8.362  1.00 97.50           H  
ATOM   4451  CA  PHE B 129      -8.154  20.027  10.493  1.00 97.50           C  
ATOM   4452  HA  PHE B 129      -8.180  19.176  11.174  1.00 97.50           H  
ATOM   4453  C   PHE B 129      -9.087  21.090  11.070  1.00 97.50           C  
ATOM   4454  CB  PHE B 129      -6.729  20.586  10.454  1.00 97.50           C  
ATOM   4455  HB2 PHE B 129      -6.607  21.204   9.565  1.00 97.50           H  
ATOM   4456  HB3 PHE B 129      -6.579  21.230  11.321  1.00 97.50           H  
ATOM   4457  O   PHE B 129      -9.556  20.957  12.203  1.00 97.50           O  
ATOM   4458  CG  PHE B 129      -5.653  19.533  10.500  1.00 97.50           C  
ATOM   4459  CD1 PHE B 129      -5.417  18.832  11.694  1.00 97.50           C  
ATOM   4460  HD1 PHE B 129      -6.008  19.043  12.573  1.00 97.50           H  
ATOM   4461  CD2 PHE B 129      -4.870  19.272   9.366  1.00 97.50           C  
ATOM   4462  HD2 PHE B 129      -5.026  19.829   8.454  1.00 97.50           H  
ATOM   4463  CE1 PHE B 129      -4.416  17.850  11.749  1.00 97.50           C  
ATOM   4464  HE1 PHE B 129      -4.226  17.320  12.671  1.00 97.50           H  
ATOM   4465  CE2 PHE B 129      -3.878  18.286   9.420  1.00 97.50           C  
ATOM   4466  HE2 PHE B 129      -3.269  18.105   8.547  1.00 97.50           H  
ATOM   4467  CZ  PHE B 129      -3.657  17.561  10.605  1.00 97.50           C  
ATOM   4468  HZ  PHE B 129      -2.897  16.795  10.644  1.00 97.50           H  
ATOM   4469  N   GLU B 130      -9.413  22.121  10.287  1.00 95.50           N  
ATOM   4470  H   GLU B 130      -9.003  22.185   9.366  1.00 95.50           H  
ATOM   4471  CA  GLU B 130     -10.314  23.183  10.743  1.00 95.50           C  
ATOM   4472  HA  GLU B 130      -9.894  23.635  11.642  1.00 95.50           H  
ATOM   4473  C   GLU B 130     -11.700  22.643  11.112  1.00 95.50           C  
ATOM   4474  CB  GLU B 130     -10.468  24.260   9.665  1.00 95.50           C  
ATOM   4475  HB2 GLU B 130     -10.706  23.796   8.707  1.00 95.50           H  
ATOM   4476  HB3 GLU B 130     -11.301  24.904   9.949  1.00 95.50           H  
ATOM   4477  O   GLU B 130     -12.315  23.107  12.078  1.00 95.50           O  
ATOM   4478  CG  GLU B 130      -9.214  25.128   9.532  1.00 95.50           C  
ATOM   4479  HG2 GLU B 130      -8.886  25.416  10.531  1.00 95.50           H  
ATOM   4480  HG3 GLU B 130      -8.414  24.550   9.068  1.00 95.50           H  
ATOM   4481  CD  GLU B 130      -9.475  26.402   8.718  1.00 95.50           C  
ATOM   4482  OE1 GLU B 130      -8.727  27.384   8.949  1.00 95.50           O  
ATOM   4483  OE2 GLU B 130     -10.434  26.426   7.919  1.00 95.50           O  
ATOM   4484  N   ARG B 131     -12.181  21.642  10.370  1.00 96.27           N  
ATOM   4485  H   ARG B 131     -11.634  21.358   9.569  1.00 96.27           H  
ATOM   4486  CA  ARG B 131     -13.457  20.963  10.620  1.00 96.27           C  
ATOM   4487  HA  ARG B 131     -14.207  21.704  10.895  1.00 96.27           H  
ATOM   4488  C   ARG B 131     -13.407  19.997  11.805  1.00 96.27           C  
ATOM   4489  CB  ARG B 131     -13.909  20.269   9.331  1.00 96.27           C  
ATOM   4490  HB2 ARG B 131     -14.778  19.650   9.550  1.00 96.27           H  
ATOM   4491  HB3 ARG B 131     -13.109  19.627   8.962  1.00 96.27           H  
ATOM   4492  O   ARG B 131     -14.448  19.760  12.404  1.00 96.27           O  
ATOM   4493  CG  ARG B 131     -14.284  21.310   8.257  1.00 96.27           C  
ATOM   4494  HG2 ARG B 131     -13.462  22.007   8.090  1.00 96.27           H  
ATOM   4495  HG3 ARG B 131     -15.138  21.892   8.605  1.00 96.27           H  
ATOM   4496  CD  ARG B 131     -14.631  20.649   6.924  1.00 96.27           C  
ATOM   4497  HD2 ARG B 131     -14.767  21.417   6.163  1.00 96.27           H  
ATOM   4498  HD3 ARG B 131     -13.796  20.020   6.613  1.00 96.27           H  
ATOM   4499  NE  ARG B 131     -15.844  19.839   7.072  1.00 96.27           N  
ATOM   4500  HE  ARG B 131     -15.679  18.858   7.245  1.00 96.27           H  
ATOM   4501  NH1 ARG B 131     -17.444  21.411   6.547  1.00 96.27           N  
ATOM   4502 HH11 ARG B 131     -16.759  22.013   6.114  1.00 96.27           H  
ATOM   4503 HH12 ARG B 131     -18.430  21.486   6.338  1.00 96.27           H  
ATOM   4504  NH2 ARG B 131     -18.020  19.470   7.455  1.00 96.27           N  
ATOM   4505 HH21 ARG B 131     -18.984  19.766   7.395  1.00 96.27           H  
ATOM   4506 HH22 ARG B 131     -17.812  18.597   7.918  1.00 96.27           H  
ATOM   4507  CZ  ARG B 131     -17.089  20.257   7.029  1.00 96.27           C  
ATOM   4508  N   ALA B 132     -12.225  19.508  12.184  1.00 96.43           N  
ATOM   4509  H   ALA B 132     -11.416  19.707  11.612  1.00 96.43           H  
ATOM   4510  CA  ALA B 132     -12.011  18.762  13.428  1.00 96.43           C  
ATOM   4511  HA  ALA B 132     -12.859  18.096  13.586  1.00 96.43           H  
ATOM   4512  C   ALA B 132     -11.914  19.664  14.674  1.00 96.43           C  
ATOM   4513  CB  ALA B 132     -10.744  17.909  13.279  1.00 96.43           C  
ATOM   4514  HB1 ALA B 132      -9.864  18.549  13.212  1.00 96.43           H  
ATOM   4515  HB2 ALA B 132     -10.803  17.290  12.384  1.00 96.43           H  
ATOM   4516  HB3 ALA B 132     -10.641  17.259  14.148  1.00 96.43           H  
ATOM   4517  O   ALA B 132     -11.860  19.163  15.796  1.00 96.43           O  
ATOM   4518  N   GLY B 133     -11.855  20.990  14.496  1.00 95.07           N  
ATOM   4519  H   GLY B 133     -11.895  21.348  13.553  1.00 95.07           H  
ATOM   4520  CA  GLY B 133     -11.586  21.928  15.588  1.00 95.07           C  
ATOM   4521  HA2 GLY B 133     -11.857  22.931  15.259  1.00 95.07           H  
ATOM   4522  HA3 GLY B 133     -12.198  21.668  16.452  1.00 95.07           H  
ATOM   4523  C   GLY B 133     -10.117  21.946  16.030  1.00 95.07           C  
ATOM   4524  O   GLY B 133      -9.818  22.394  17.135  1.00 95.07           O  
ATOM   4525  N   ILE B 134      -9.196  21.485  15.179  1.00 94.89           N  
ATOM   4526  H   ILE B 134      -9.494  21.188  14.261  1.00 94.89           H  
ATOM   4527  CA  ILE B 134      -7.762  21.397  15.474  1.00 94.89           C  
ATOM   4528  HA  ILE B 134      -7.596  21.575  16.536  1.00 94.89           H  
ATOM   4529  C   ILE B 134      -7.030  22.484  14.684  1.00 94.89           C  
ATOM   4530  CB  ILE B 134      -7.243  19.975  15.155  1.00 94.89           C  
ATOM   4531  HB  ILE B 134      -7.470  19.764  14.110  1.00 94.89           H  
ATOM   4532  O   ILE B 134      -7.173  22.566  13.465  1.00 94.89           O  
ATOM   4533  CG1 ILE B 134      -7.968  18.923  16.029  1.00 94.89           C  
ATOM   4534 HG12 ILE B 134      -9.047  19.039  15.922  1.00 94.89           H  
ATOM   4535 HG13 ILE B 134      -7.719  19.083  17.078  1.00 94.89           H  
ATOM   4536  CG2 ILE B 134      -5.716  19.888  15.353  1.00 94.89           C  
ATOM   4537 HG21 ILE B 134      -5.458  20.111  16.388  1.00 94.89           H  
ATOM   4538 HG22 ILE B 134      -5.198  20.582  14.692  1.00 94.89           H  
ATOM   4539 HG23 ILE B 134      -5.358  18.887  15.108  1.00 94.89           H  
ATOM   4540  CD1 ILE B 134      -7.647  17.474  15.651  1.00 94.89           C  
ATOM   4541 HD11 ILE B 134      -7.759  17.353  14.574  1.00 94.89           H  
ATOM   4542 HD12 ILE B 134      -8.344  16.805  16.155  1.00 94.89           H  
ATOM   4543 HD13 ILE B 134      -6.632  17.213  15.950  1.00 94.89           H  
ATOM   4544  N   LYS B 135      -6.206  23.307  15.352  1.00 94.03           N  
ATOM   4545  H   LYS B 135      -6.076  23.157  16.342  1.00 94.03           H  
ATOM   4546  CA  LYS B 135      -5.327  24.252  14.642  1.00 94.03           C  
ATOM   4547  HA  LYS B 135      -5.930  24.779  13.902  1.00 94.03           H  
ATOM   4548  C   LYS B 135      -4.224  23.466  13.929  1.00 94.03           C  
ATOM   4549  CB  LYS B 135      -4.680  25.294  15.572  1.00 94.03           C  
ATOM   4550  HB2 LYS B 135      -3.870  25.779  15.027  1.00 94.03           H  
ATOM   4551  HB3 LYS B 135      -4.255  24.798  16.445  1.00 94.03           H  
ATOM   4552  O   LYS B 135      -3.430  22.822  14.606  1.00 94.03           O  
ATOM   4553  CG  LYS B 135      -5.660  26.380  16.018  1.00 94.03           C  
ATOM   4554  HG2 LYS B 135      -6.190  26.755  15.142  1.00 94.03           H  
ATOM   4555  HG3 LYS B 135      -6.378  25.927  16.702  1.00 94.03           H  
ATOM   4556  CD  LYS B 135      -4.962  27.566  16.709  1.00 94.03           C  
ATOM   4557  HD2 LYS B 135      -4.188  27.200  17.385  1.00 94.03           H  
ATOM   4558  HD3 LYS B 135      -4.506  28.201  15.950  1.00 94.03           H  
ATOM   4559  CE  LYS B 135      -6.004  28.344  17.523  1.00 94.03           C  
ATOM   4560  HE2 LYS B 135      -6.112  27.844  18.486  1.00 94.03           H  
ATOM   4561  HE3 LYS B 135      -6.963  28.270  17.011  1.00 94.03           H  
ATOM   4562  NZ  LYS B 135      -5.696  29.776  17.738  1.00 94.03           N  
ATOM   4563  HZ1 LYS B 135      -5.769  30.244  16.846  1.00 94.03           H  
ATOM   4564  HZ2 LYS B 135      -6.409  30.188  18.323  1.00 94.03           H  
ATOM   4565  HZ3 LYS B 135      -4.790  29.917  18.160  1.00 94.03           H  
ATOM   4566  N   PRO B 136      -4.048  23.597  12.608  1.00 92.11           N  
ATOM   4567  CA  PRO B 136      -2.956  22.923  11.907  1.00 92.11           C  
ATOM   4568  HA  PRO B 136      -3.147  21.850  11.899  1.00 92.11           H  
ATOM   4569  C   PRO B 136      -1.561  23.181  12.493  1.00 92.11           C  
ATOM   4570  CB  PRO B 136      -3.044  23.464  10.489  1.00 92.11           C  
ATOM   4571  HB2 PRO B 136      -2.505  24.408  10.402  1.00 92.11           H  
ATOM   4572  HB3 PRO B 136      -2.652  22.728   9.787  1.00 92.11           H  
ATOM   4573  O   PRO B 136      -0.720  22.291  12.539  1.00 92.11           O  
ATOM   4574  CG  PRO B 136      -4.537  23.707  10.299  1.00 92.11           C  
ATOM   4575  HG2 PRO B 136      -4.747  24.423   9.504  1.00 92.11           H  
ATOM   4576  HG3 PRO B 136      -5.036  22.759  10.098  1.00 92.11           H  
ATOM   4577  CD  PRO B 136      -4.952  24.240  11.662  1.00 92.11           C  
ATOM   4578  HD2 PRO B 136      -4.817  25.321  11.696  1.00 92.11           H  
ATOM   4579  HD3 PRO B 136      -5.996  23.985  11.847  1.00 92.11           H  
ATOM   4580  N   GLY B 137      -1.311  24.393  13.000  1.00 91.57           N  
ATOM   4581  H   GLY B 137      -2.029  25.100  12.934  1.00 91.57           H  
ATOM   4582  CA  GLY B 137      -0.035  24.724  13.637  1.00 91.57           C  
ATOM   4583  HA2 GLY B 137       0.778  24.494  12.949  1.00 91.57           H  
ATOM   4584  HA3 GLY B 137      -0.014  25.793  13.850  1.00 91.57           H  
ATOM   4585  C   GLY B 137       0.232  23.977  14.950  1.00 91.57           C  
ATOM   4586  O   GLY B 137       1.394  23.814  15.308  1.00 91.57           O  
ATOM   4587  N   SER B 138      -0.800  23.498  15.662  1.00 92.36           N  
ATOM   4588  H   SER B 138      -1.731  23.515  15.271  1.00 92.36           H  
ATOM   4589  CA  SER B 138      -0.627  22.810  16.953  1.00 92.36           C  
ATOM   4590  HA  SER B 138       0.158  23.325  17.507  1.00 92.36           H  
ATOM   4591  C   SER B 138      -0.170  21.359  16.819  1.00 92.36           C  
ATOM   4592  CB  SER B 138      -1.900  22.879  17.808  1.00 92.36           C  
ATOM   4593  HB2 SER B 138      -2.227  23.917  17.873  1.00 92.36           H  
ATOM   4594  HB3 SER B 138      -1.668  22.533  18.815  1.00 92.36           H  
ATOM   4595  O   SER B 138       0.227  20.760  17.812  1.00 92.36           O  
ATOM   4596  OG  SER B 138      -2.955  22.094  17.292  1.00 92.36           O  
ATOM   4597  HG  SER B 138      -2.738  21.164  17.388  1.00 92.36           H  
ATOM   4598  N   VAL B 139      -0.235  20.792  15.613  1.00 92.98           N  
ATOM   4599  H   VAL B 139      -0.618  21.334  14.852  1.00 92.98           H  
ATOM   4600  CA  VAL B 139       0.195  19.417  15.312  1.00 92.98           C  
ATOM   4601  HA  VAL B 139       0.380  18.897  16.252  1.00 92.98           H  
ATOM   4602  C   VAL B 139       1.535  19.366  14.565  1.00 92.98           C  
ATOM   4603  CB  VAL B 139      -0.917  18.632  14.589  1.00 92.98           C  
ATOM   4604  HB  VAL B 139      -0.517  17.676  14.250  1.00 92.98           H  
ATOM   4605  O   VAL B 139       1.993  18.293  14.171  1.00 92.98           O  
ATOM   4606  CG1 VAL B 139      -2.089  18.341  15.534  1.00 92.98           C  
ATOM   4607 HG11 VAL B 139      -1.731  17.778  16.396  1.00 92.98           H  
ATOM   4608 HG12 VAL B 139      -2.832  17.737  15.014  1.00 92.98           H  
ATOM   4609 HG13 VAL B 139      -2.552  19.268  15.871  1.00 92.98           H  
ATOM   4610  CG2 VAL B 139      -1.468  19.393  13.381  1.00 92.98           C  
ATOM   4611 HG21 VAL B 139      -2.117  20.209  13.699  1.00 92.98           H  
ATOM   4612 HG22 VAL B 139      -2.043  18.709  12.757  1.00 92.98           H  
ATOM   4613 HG23 VAL B 139      -0.648  19.803  12.791  1.00 92.98           H  
ATOM   4614  N   ARG B 140       2.210  20.508  14.395  1.00 95.07           N  
ATOM   4615  H   ARG B 140       1.812  21.353  14.780  1.00 95.07           H  
ATOM   4616  CA  ARG B 140       3.567  20.567  13.838  1.00 95.07           C  
ATOM   4617  HA  ARG B 140       3.564  20.047  12.880  1.00 95.07           H  
ATOM   4618  C   ARG B 140       4.557  19.857  14.768  1.00 95.07           C  
ATOM   4619  CB  ARG B 140       3.944  22.037  13.607  1.00 95.07           C  
ATOM   4620  HB2 ARG B 140       4.027  22.549  14.565  1.00 95.07           H  
ATOM   4621  HB3 ARG B 140       3.145  22.507  13.033  1.00 95.07           H  
ATOM   4622  O   ARG B 140       4.541  20.081  15.974  1.00 95.07           O  
ATOM   4623  CG  ARG B 140       5.259  22.188  12.828  1.00 95.07           C  
ATOM   4624  HG2 ARG B 140       6.092  21.789  13.407  1.00 95.07           H  
ATOM   4625  HG3 ARG B 140       5.181  21.630  11.895  1.00 95.07           H  
ATOM   4626  CD  ARG B 140       5.521  23.666  12.515  1.00 95.07           C  
ATOM   4627  HD2 ARG B 140       4.585  24.142  12.222  1.00 95.07           H  
ATOM   4628  HD3 ARG B 140       5.866  24.157  13.424  1.00 95.07           H  
ATOM   4629  NE  ARG B 140       6.521  23.851  11.441  1.00 95.07           N  
ATOM   4630  HE  ARG B 140       7.481  23.975  11.728  1.00 95.07           H  
ATOM   4631  NH1 ARG B 140       5.076  23.723   9.653  1.00 95.07           N  
ATOM   4632 HH11 ARG B 140       4.918  23.654   8.658  1.00 95.07           H  
ATOM   4633 HH12 ARG B 140       4.376  23.306  10.250  1.00 95.07           H  
ATOM   4634  NH2 ARG B 140       7.206  24.249   9.299  1.00 95.07           N  
ATOM   4635 HH21 ARG B 140       8.159  24.378   9.607  1.00 95.07           H  
ATOM   4636 HH22 ARG B 140       6.996  24.222   8.312  1.00 95.07           H  
ATOM   4637  CZ  ARG B 140       6.264  23.943  10.144  1.00 95.07           C  
ATOM   4638  N   GLY B 141       5.434  19.028  14.207  1.00 95.96           N  
ATOM   4639  H   GLY B 141       5.375  18.862  13.212  1.00 95.96           H  
ATOM   4640  CA  GLY B 141       6.417  18.233  14.951  1.00 95.96           C  
ATOM   4641  HA2 GLY B 141       6.891  18.856  15.710  1.00 95.96           H  
ATOM   4642  HA3 GLY B 141       7.186  17.889  14.261  1.00 95.96           H  
ATOM   4643  C   GLY B 141       5.833  17.001  15.650  1.00 95.96           C  
ATOM   4644  O   GLY B 141       6.510  16.402  16.478  1.00 95.96           O  
ATOM   4645  N   THR B 142       4.581  16.634  15.359  1.00 97.02           N  
ATOM   4646  H   THR B 142       4.077  17.152  14.652  1.00 97.02           H  
ATOM   4647  CA  THR B 142       3.952  15.419  15.900  1.00 97.02           C  
ATOM   4648  HA  THR B 142       4.427  15.171  16.850  1.00 97.02           H  
ATOM   4649  C   THR B 142       4.160  14.224  14.976  1.00 97.02           C  
ATOM   4650  CB  THR B 142       2.454  15.602  16.183  1.00 97.02           C  
ATOM   4651  HB  THR B 142       2.084  14.693  16.656  1.00 97.02           H  
ATOM   4652  O   THR B 142       4.417  14.379  13.781  1.00 97.02           O  
ATOM   4653  CG2 THR B 142       2.170  16.770  17.129  1.00 97.02           C  
ATOM   4654 HG21 THR B 142       2.547  17.708  16.721  1.00 97.02           H  
ATOM   4655 HG22 THR B 142       1.095  16.847  17.292  1.00 97.02           H  
ATOM   4656 HG23 THR B 142       2.658  16.584  18.086  1.00 97.02           H  
ATOM   4657  OG1 THR B 142       1.732  15.786  14.987  1.00 97.02           O  
ATOM   4658  HG1 THR B 142       1.867  16.691  14.695  1.00 97.02           H  
ATOM   4659  N   ASP B 143       3.963  13.021  15.508  1.00 97.89           N  
ATOM   4660  H   ASP B 143       3.634  12.959  16.462  1.00 97.89           H  
ATOM   4661  CA  ASP B 143       3.982  11.748  14.780  1.00 97.89           C  
ATOM   4662  HA  ASP B 143       4.840  11.756  14.108  1.00 97.89           H  
ATOM   4663  C   ASP B 143       2.734  11.529  13.896  1.00 97.89           C  
ATOM   4664  CB  ASP B 143       4.201  10.598  15.787  1.00 97.89           C  
ATOM   4665  HB2 ASP B 143       5.126  10.785  16.331  1.00 97.89           H  
ATOM   4666  HB3 ASP B 143       4.328   9.665  15.239  1.00 97.89           H  
ATOM   4667  O   ASP B 143       2.358  10.394  13.622  1.00 97.89           O  
ATOM   4668  CG  ASP B 143       3.061  10.429  16.802  1.00 97.89           C  
ATOM   4669  OD1 ASP B 143       2.068  11.190  16.735  1.00 97.89           O  
ATOM   4670  OD2 ASP B 143       3.171   9.565  17.694  1.00 97.89           O  
ATOM   4671  N   THR B 144       2.072  12.599  13.440  1.00 98.55           N  
ATOM   4672  H   THR B 144       2.445  13.513  13.654  1.00 98.55           H  
ATOM   4673  CA  THR B 144       0.902  12.492  12.557  1.00 98.55           C  
ATOM   4674  HA  THR B 144       0.160  11.886  13.077  1.00 98.55           H  
ATOM   4675  C   THR B 144       1.297  11.790  11.251  1.00 98.55           C  
ATOM   4676  CB  THR B 144       0.272  13.865  12.276  1.00 98.55           C  
ATOM   4677  HB  THR B 144       1.023  14.519  11.832  1.00 98.55           H  
ATOM   4678  O   THR B 144       2.236  12.210  10.580  1.00 98.55           O  
ATOM   4679  CG2 THR B 144      -0.944  13.792  11.348  1.00 98.55           C  
ATOM   4680 HG21 THR B 144      -1.687  13.106  11.754  1.00 98.55           H  
ATOM   4681 HG22 THR B 144      -0.641  13.457  10.356  1.00 98.55           H  
ATOM   4682 HG23 THR B 144      -1.384  14.785  11.253  1.00 98.55           H  
ATOM   4683  OG1 THR B 144      -0.199  14.453  13.469  1.00 98.55           O  
ATOM   4684  HG1 THR B 144       0.549  14.754  13.991  1.00 98.55           H  
ATOM   4685  N   GLY B 145       0.603  10.714  10.879  1.00 98.72           N  
ATOM   4686  H   GLY B 145      -0.168  10.429  11.466  1.00 98.72           H  
ATOM   4687  CA  GLY B 145       0.837  10.001   9.619  1.00 98.72           C  
ATOM   4688  HA2 GLY B 145       0.612   8.942   9.749  1.00 98.72           H  
ATOM   4689  HA3 GLY B 145       1.891  10.077   9.350  1.00 98.72           H  
ATOM   4690  C   GLY B 145      -0.000  10.551   8.459  1.00 98.72           C  
ATOM   4691  O   GLY B 145      -1.046  11.162   8.680  1.00 98.72           O  
ATOM   4692  N   VAL B 146       0.425  10.312   7.218  1.00 98.88           N  
ATOM   4693  H   VAL B 146       1.274   9.775   7.113  1.00 98.88           H  
ATOM   4694  CA  VAL B 146      -0.289  10.706   5.991  1.00 98.88           C  
ATOM   4695  HA  VAL B 146      -1.297  11.028   6.253  1.00 98.88           H  
ATOM   4696  C   VAL B 146      -0.406   9.503   5.054  1.00 98.88           C  
ATOM   4697  CB  VAL B 146       0.399  11.889   5.278  1.00 98.88           C  
ATOM   4698  HB  VAL B 146       1.402  11.591   4.971  1.00 98.88           H  
ATOM   4699  O   VAL B 146       0.596   8.973   4.588  1.00 98.88           O  
ATOM   4700  CG1 VAL B 146      -0.387  12.317   4.030  1.00 98.88           C  
ATOM   4701 HG11 VAL B 146      -1.400  12.608   4.307  1.00 98.88           H  
ATOM   4702 HG12 VAL B 146      -0.428  11.501   3.308  1.00 98.88           H  
ATOM   4703 HG13 VAL B 146       0.114  13.162   3.556  1.00 98.88           H  
ATOM   4704  CG2 VAL B 146       0.516  13.119   6.187  1.00 98.88           C  
ATOM   4705 HG21 VAL B 146       0.993  13.933   5.640  1.00 98.88           H  
ATOM   4706 HG22 VAL B 146      -0.470  13.435   6.527  1.00 98.88           H  
ATOM   4707 HG23 VAL B 146       1.136  12.888   7.053  1.00 98.88           H  
ATOM   4708  N   PHE B 147      -1.628   9.087   4.737  1.00 98.72           N  
ATOM   4709  H   PHE B 147      -2.415   9.574   5.141  1.00 98.72           H  
ATOM   4710  CA  PHE B 147      -1.916   7.899   3.932  1.00 98.72           C  
ATOM   4711  HA  PHE B 147      -1.000   7.504   3.495  1.00 98.72           H  
ATOM   4712  C   PHE B 147      -2.869   8.277   2.800  1.00 98.72           C  
ATOM   4713  CB  PHE B 147      -2.527   6.809   4.825  1.00 98.72           C  
ATOM   4714  HB2 PHE B 147      -3.468   7.172   5.240  1.00 98.72           H  
ATOM   4715  HB3 PHE B 147      -2.761   5.945   4.204  1.00 98.72           H  
ATOM   4716  O   PHE B 147      -4.044   8.560   3.038  1.00 98.72           O  
ATOM   4717  CG  PHE B 147      -1.645   6.359   5.971  1.00 98.72           C  
ATOM   4718  CD1 PHE B 147      -0.935   5.151   5.878  1.00 98.72           C  
ATOM   4719  HD1 PHE B 147      -1.026   4.539   4.992  1.00 98.72           H  
ATOM   4720  CD2 PHE B 147      -1.569   7.123   7.153  1.00 98.72           C  
ATOM   4721  HD2 PHE B 147      -2.134   8.039   7.241  1.00 98.72           H  
ATOM   4722  CE1 PHE B 147      -0.142   4.723   6.955  1.00 98.72           C  
ATOM   4723  HE1 PHE B 147       0.346   3.760   6.916  1.00 98.72           H  
ATOM   4724  CE2 PHE B 147      -0.742   6.711   8.210  1.00 98.72           C  
ATOM   4725  HE2 PHE B 147      -0.674   7.304   9.110  1.00 98.72           H  
ATOM   4726  CZ  PHE B 147      -0.006   5.522   8.100  1.00 98.72           C  
ATOM   4727  HZ  PHE B 147       0.645   5.209   8.903  1.00 98.72           H  
ATOM   4728  N   MET B 148      -2.374   8.295   1.564  1.00 98.63           N  
ATOM   4729  H   MET B 148      -1.405   8.049   1.420  1.00 98.63           H  
ATOM   4730  CA  MET B 148      -3.142   8.769   0.412  1.00 98.63           C  
ATOM   4731  HA  MET B 148      -4.165   8.990   0.719  1.00 98.63           H  
ATOM   4732  C   MET B 148      -3.237   7.711  -0.683  1.00 98.63           C  
ATOM   4733  CB  MET B 148      -2.535  10.077  -0.119  1.00 98.63           C  
ATOM   4734  HB2 MET B 148      -1.471   9.932  -0.305  1.00 98.63           H  
ATOM   4735  HB3 MET B 148      -3.015  10.340  -1.062  1.00 98.63           H  
ATOM   4736  O   MET B 148      -2.237   7.127  -1.088  1.00 98.63           O  
ATOM   4737  CG  MET B 148      -2.726  11.240   0.865  1.00 98.63           C  
ATOM   4738  HG2 MET B 148      -2.325  10.955   1.838  1.00 98.63           H  
ATOM   4739  HG3 MET B 148      -2.147  12.092   0.507  1.00 98.63           H  
ATOM   4740  SD  MET B 148      -4.448  11.780   1.078  1.00 98.63           S  
ATOM   4741  CE  MET B 148      -4.210  13.051   2.350  1.00 98.63           C  
ATOM   4742  HE1 MET B 148      -3.865  12.581   3.271  1.00 98.63           H  
ATOM   4743  HE2 MET B 148      -3.468  13.776   2.016  1.00 98.63           H  
ATOM   4744  HE3 MET B 148      -5.153  13.562   2.542  1.00 98.63           H  
ATOM   4745  N   GLY B 149      -4.447   7.496  -1.195  1.00 98.60           N  
ATOM   4746  H   GLY B 149      -5.237   7.949  -0.757  1.00 98.60           H  
ATOM   4747  CA  GLY B 149      -4.678   6.756  -2.430  1.00 98.60           C  
ATOM   4748  HA2 GLY B 149      -5.668   6.302  -2.390  1.00 98.60           H  
ATOM   4749  HA3 GLY B 149      -3.935   5.965  -2.531  1.00 98.60           H  
ATOM   4750  C   GLY B 149      -4.628   7.680  -3.644  1.00 98.60           C  
ATOM   4751  O   GLY B 149      -5.497   8.543  -3.780  1.00 98.60           O  
ATOM   4752  N   ALA B 150      -3.640   7.515  -4.520  1.00 97.94           N  
ATOM   4753  H   ALA B 150      -2.974   6.767  -4.384  1.00 97.94           H  
ATOM   4754  CA  ALA B 150      -3.491   8.333  -5.723  1.00 97.94           C  
ATOM   4755  HA  ALA B 150      -4.473   8.511  -6.161  1.00 97.94           H  
ATOM   4756  C   ALA B 150      -2.624   7.630  -6.776  1.00 97.94           C  
ATOM   4757  CB  ALA B 150      -2.872   9.688  -5.342  1.00 97.94           C  
ATOM   4758  HB1 ALA B 150      -3.495  10.189  -4.602  1.00 97.94           H  
ATOM   4759  HB2 ALA B 150      -2.799  10.324  -6.224  1.00 97.94           H  
ATOM   4760  HB3 ALA B 150      -1.876   9.537  -4.926  1.00 97.94           H  
ATOM   4761  O   ALA B 150      -1.837   6.742  -6.459  1.00 97.94           O  
ATOM   4762  N   TYR B 151      -2.736   8.082  -8.021  1.00 93.11           N  
ATOM   4763  H   TYR B 151      -3.405   8.813  -8.212  1.00 93.11           H  
ATOM   4764  CA  TYR B 151      -1.881   7.688  -9.142  1.00 93.11           C  
ATOM   4765  HA  TYR B 151      -0.874   7.503  -8.770  1.00 93.11           H  
ATOM   4766  C   TYR B 151      -1.807   8.847 -10.158  1.00 93.11           C  
ATOM   4767  CB  TYR B 151      -2.395   6.374  -9.746  1.00 93.11           C  
ATOM   4768  HB2 TYR B 151      -2.152   5.570  -9.051  1.00 93.11           H  
ATOM   4769  HB3 TYR B 151      -1.875   6.142 -10.676  1.00 93.11           H  
ATOM   4770  O   TYR B 151      -2.565   9.817 -10.039  1.00 93.11           O  
ATOM   4771  CG  TYR B 151      -3.878   6.353 -10.005  1.00 93.11           C  
ATOM   4772  CD1 TYR B 151      -4.721   5.683  -9.098  1.00 93.11           C  
ATOM   4773  HD1 TYR B 151      -4.298   5.162  -8.252  1.00 93.11           H  
ATOM   4774  CD2 TYR B 151      -4.401   7.011 -11.135  1.00 93.11           C  
ATOM   4775  HD2 TYR B 151      -3.745   7.519 -11.826  1.00 93.11           H  
ATOM   4776  CE1 TYR B 151      -6.102   5.657  -9.331  1.00 93.11           C  
ATOM   4777  HE1 TYR B 151      -6.766   5.120  -8.670  1.00 93.11           H  
ATOM   4778  CE2 TYR B 151      -5.781   6.988 -11.371  1.00 93.11           C  
ATOM   4779  HE2 TYR B 151      -6.196   7.468 -12.245  1.00 93.11           H  
ATOM   4780  OH  TYR B 151      -7.919   6.213 -10.735  1.00 93.11           O  
ATOM   4781  HH  TYR B 151      -8.160   6.635 -11.563  1.00 93.11           H  
ATOM   4782  CZ  TYR B 151      -6.612   6.300 -10.473  1.00 93.11           C  
ATOM   4783  N   PRO B 152      -0.877   8.821 -11.129  1.00 89.48           N  
ATOM   4784  CA  PRO B 152      -0.670   9.948 -12.037  1.00 89.48           C  
ATOM   4785  HA  PRO B 152      -0.443  10.831 -11.440  1.00 89.48           H  
ATOM   4786  C   PRO B 152      -1.890  10.230 -12.927  1.00 89.48           C  
ATOM   4787  CB  PRO B 152       0.561   9.594 -12.879  1.00 89.48           C  
ATOM   4788  HB2 PRO B 152       0.261   9.206 -13.853  1.00 89.48           H  
ATOM   4789  HB3 PRO B 152       1.217  10.455 -13.007  1.00 89.48           H  
ATOM   4790  O   PRO B 152      -2.340   9.361 -13.668  1.00 89.48           O  
ATOM   4791  CG  PRO B 152       1.253   8.480 -12.102  1.00 89.48           C  
ATOM   4792  HG2 PRO B 152       1.976   8.901 -11.404  1.00 89.48           H  
ATOM   4793  HG3 PRO B 152       1.720   7.778 -12.793  1.00 89.48           H  
ATOM   4794  CD  PRO B 152       0.128   7.794 -11.344  1.00 89.48           C  
ATOM   4795  HD2 PRO B 152       0.510   7.380 -10.410  1.00 89.48           H  
ATOM   4796  HD3 PRO B 152      -0.291   7.004 -11.966  1.00 89.48           H  
ATOM   4797  N   GLY B 153      -2.374  11.477 -12.924  1.00 86.10           N  
ATOM   4798  H   GLY B 153      -2.028  12.118 -12.224  1.00 86.10           H  
ATOM   4799  CA  GLY B 153      -3.457  11.945 -13.808  1.00 86.10           C  
ATOM   4800  HA2 GLY B 153      -4.188  11.146 -13.936  1.00 86.10           H  
ATOM   4801  HA3 GLY B 153      -3.955  12.784 -13.323  1.00 86.10           H  
ATOM   4802  C   GLY B 153      -3.001  12.408 -15.201  1.00 86.10           C  
ATOM   4803  O   GLY B 153      -3.800  12.938 -15.979  1.00 86.10           O  
ATOM   4804  N   GLY B 154      -1.705  12.271 -15.503  1.00 86.96           N  
ATOM   4805  H   GLY B 154      -1.133  11.776 -14.834  1.00 86.96           H  
ATOM   4806  CA  GLY B 154      -1.083  12.700 -16.760  1.00 86.96           C  
ATOM   4807  HA2 GLY B 154      -1.712  12.403 -17.600  1.00 86.96           H  
ATOM   4808  HA3 GLY B 154      -0.127  12.184 -16.844  1.00 86.96           H  
ATOM   4809  C   GLY B 154      -0.801  14.204 -16.875  1.00 86.96           C  
ATOM   4810  O   GLY B 154      -0.608  14.708 -17.981  1.00 86.96           O  
ATOM   4811  N   TYR B 155      -0.786  14.939 -15.759  1.00 92.12           N  
ATOM   4812  H   TYR B 155      -0.922  14.481 -14.869  1.00 92.12           H  
ATOM   4813  CA  TYR B 155      -0.523  16.380 -15.768  1.00 92.12           C  
ATOM   4814  HA  TYR B 155      -1.256  16.850 -16.423  1.00 92.12           H  
ATOM   4815  C   TYR B 155       0.874  16.704 -16.312  1.00 92.12           C  
ATOM   4816  CB  TYR B 155      -0.700  16.966 -14.363  1.00 92.12           C  
ATOM   4817  HB2 TYR B 155       0.046  16.532 -13.696  1.00 92.12           H  
ATOM   4818  HB3 TYR B 155      -1.682  16.690 -13.979  1.00 92.12           H  
ATOM   4819  O   TYR B 155       1.869  16.136 -15.870  1.00 92.12           O  
ATOM   4820  CG  TYR B 155      -0.579  18.478 -14.343  1.00 92.12           C  
ATOM   4821  CD1 TYR B 155       0.611  19.102 -13.916  1.00 92.12           C  
ATOM   4822  HD1 TYR B 155       1.451  18.510 -13.584  1.00 92.12           H  
ATOM   4823  CD2 TYR B 155      -1.660  19.264 -14.784  1.00 92.12           C  
ATOM   4824  HD2 TYR B 155      -2.576  18.792 -15.108  1.00 92.12           H  
ATOM   4825  CE1 TYR B 155       0.703  20.508 -13.916  1.00 92.12           C  
ATOM   4826  HE1 TYR B 155       1.608  20.999 -13.589  1.00 92.12           H  
ATOM   4827  CE2 TYR B 155      -1.567  20.666 -14.781  1.00 92.12           C  
ATOM   4828  HE2 TYR B 155      -2.396  21.274 -15.114  1.00 92.12           H  
ATOM   4829  OH  TYR B 155      -0.347  22.646 -14.299  1.00 92.12           O  
ATOM   4830  HH  TYR B 155       0.507  22.974 -14.007  1.00 92.12           H  
ATOM   4831  CZ  TYR B 155      -0.390  21.291 -14.333  1.00 92.12           C  
ATOM   4832  N   GLY B 156       0.947  17.642 -17.261  1.00 85.42           N  
ATOM   4833  H   GLY B 156       0.091  18.066 -17.587  1.00 85.42           H  
ATOM   4834  CA  GLY B 156       2.218  18.166 -17.765  1.00 85.42           C  
ATOM   4835  HA2 GLY B 156       2.829  18.456 -16.910  1.00 85.42           H  
ATOM   4836  HA3 GLY B 156       2.023  19.052 -18.368  1.00 85.42           H  
ATOM   4837  C   GLY B 156       3.050  17.196 -18.610  1.00 85.42           C  
ATOM   4838  O   GLY B 156       4.209  17.501 -18.885  1.00 85.42           O  
ATOM   4839  N   ILE B 157       2.500  16.052 -19.039  1.00 75.50           N  
ATOM   4840  H   ILE B 157       1.551  15.836 -18.768  1.00 75.50           H  
ATOM   4841  CA  ILE B 157       3.212  15.119 -19.925  1.00 75.50           C  
ATOM   4842  HA  ILE B 157       4.089  14.754 -19.391  1.00 75.50           H  
ATOM   4843  C   ILE B 157       3.705  15.866 -21.175  1.00 75.50           C  
ATOM   4844  CB  ILE B 157       2.331  13.897 -20.282  1.00 75.50           C  
ATOM   4845  HB  ILE B 157       1.348  14.251 -20.592  1.00 75.50           H  
ATOM   4846  O   ILE B 157       2.928  16.501 -21.885  1.00 75.50           O  
ATOM   4847  CG1 ILE B 157       2.174  12.991 -19.038  1.00 75.50           C  
ATOM   4848 HG12 ILE B 157       3.153  12.610 -18.748  1.00 75.50           H  
ATOM   4849 HG13 ILE B 157       1.794  13.585 -18.206  1.00 75.50           H  
ATOM   4850  CG2 ILE B 157       2.942  13.087 -21.445  1.00 75.50           C  
ATOM   4851 HG21 ILE B 157       3.926  12.709 -21.167  1.00 75.50           H  
ATOM   4852 HG22 ILE B 157       2.292  12.254 -21.711  1.00 75.50           H  
ATOM   4853 HG23 ILE B 157       3.025  13.698 -22.344  1.00 75.50           H  
ATOM   4854  CD1 ILE B 157       1.229  11.798 -19.237  1.00 75.50           C  
ATOM   4855 HD11 ILE B 157       1.618  11.110 -19.988  1.00 75.50           H  
ATOM   4856 HD12 ILE B 157       1.151  11.241 -18.303  1.00 75.50           H  
ATOM   4857 HD13 ILE B 157       0.241  12.149 -19.536  1.00 75.50           H  
ATOM   4858  N   GLY B 158       5.013  15.786 -21.435  1.00 71.98           N  
ATOM   4859  H   GLY B 158       5.594  15.289 -20.776  1.00 71.98           H  
ATOM   4860  CA  GLY B 158       5.668  16.428 -22.579  1.00 71.98           C  
ATOM   4861  HA2 GLY B 158       6.633  15.949 -22.746  1.00 71.98           H  
ATOM   4862  HA3 GLY B 158       5.055  16.275 -23.467  1.00 71.98           H  
ATOM   4863  C   GLY B 158       5.915  17.938 -22.443  1.00 71.98           C  
ATOM   4864  O   GLY B 158       6.530  18.520 -23.335  1.00 71.98           O  
ATOM   4865  N   ALA B 159       5.482  18.581 -21.355  1.00 79.49           N  
ATOM   4866  H   ALA B 159       5.032  18.052 -20.621  1.00 79.49           H  
ATOM   4867  CA  ALA B 159       5.698  20.008 -21.118  1.00 79.49           C  
ATOM   4868  HA  ALA B 159       5.798  20.508 -22.081  1.00 79.49           H  
ATOM   4869  C   ALA B 159       6.987  20.282 -20.321  1.00 79.49           C  
ATOM   4870  CB  ALA B 159       4.459  20.593 -20.427  1.00 79.49           C  
ATOM   4871  HB1 ALA B 159       4.589  21.665 -20.280  1.00 79.49           H  
ATOM   4872  HB2 ALA B 159       3.576  20.419 -21.041  1.00 79.49           H  
ATOM   4873  HB3 ALA B 159       4.322  20.120 -19.454  1.00 79.49           H  
ATOM   4874  O   ALA B 159       7.405  19.479 -19.487  1.00 79.49           O  
ATOM   4875  N   ASP B 160       7.598  21.457 -20.526  1.00 80.79           N  
ATOM   4876  H   ASP B 160       7.215  22.095 -21.209  1.00 80.79           H  
ATOM   4877  CA  ASP B 160       8.660  21.942 -19.636  1.00 80.79           C  
ATOM   4878  HA  ASP B 160       9.325  21.108 -19.412  1.00 80.79           H  
ATOM   4879  C   ASP B 160       8.044  22.420 -18.311  1.00 80.79           C  
ATOM   4880  CB  ASP B 160       9.525  23.045 -20.293  1.00 80.79           C  
ATOM   4881  HB2 ASP B 160       8.896  23.896 -20.553  1.00 80.79           H  
ATOM   4882  HB3 ASP B 160       9.964  22.650 -21.209  1.00 80.79           H  
ATOM   4883  O   ASP B 160       7.479  23.512 -18.227  1.00 80.79           O  
ATOM   4884  CG  ASP B 160      10.663  23.519 -19.362  1.00 80.79           C  
ATOM   4885  OD1 ASP B 160      10.872  22.898 -18.299  1.00 80.79           O  
ATOM   4886  OD2 ASP B 160      11.400  24.491 -19.646  1.00 80.79           O  
ATOM   4887  N   LEU B 161       8.203  21.620 -17.256  1.00 84.41           N  
ATOM   4888  H   LEU B 161       8.609  20.710 -17.423  1.00 84.41           H  
ATOM   4889  CA  LEU B 161       7.757  21.937 -15.895  1.00 84.41           C  
ATOM   4890  HA  LEU B 161       6.840  22.521 -15.970  1.00 84.41           H  
ATOM   4891  C   LEU B 161       8.737  22.850 -15.138  1.00 84.41           C  
ATOM   4892  CB  LEU B 161       7.433  20.627 -15.153  1.00 84.41           C  
ATOM   4893  HB2 LEU B 161       8.327  20.003 -15.142  1.00 84.41           H  
ATOM   4894  HB3 LEU B 161       7.173  20.851 -14.119  1.00 84.41           H  
ATOM   4895  O   LEU B 161       8.726  22.924 -13.911  1.00 84.41           O  
ATOM   4896  CG  LEU B 161       6.273  19.828 -15.779  1.00 84.41           C  
ATOM   4897  HG  LEU B 161       6.507  19.581 -16.814  1.00 84.41           H  
ATOM   4898  CD1 LEU B 161       6.083  18.523 -15.010  1.00 84.41           C  
ATOM   4899 HD11 LEU B 161       6.998  17.932 -15.060  1.00 84.41           H  
ATOM   4900 HD12 LEU B 161       5.828  18.730 -13.970  1.00 84.41           H  
ATOM   4901 HD13 LEU B 161       5.281  17.944 -15.466  1.00 84.41           H  
ATOM   4902  CD2 LEU B 161       4.949  20.597 -15.739  1.00 84.41           C  
ATOM   4903 HD21 LEU B 161       4.152  19.965 -16.131  1.00 84.41           H  
ATOM   4904 HD22 LEU B 161       4.707  20.865 -14.711  1.00 84.41           H  
ATOM   4905 HD23 LEU B 161       5.003  21.489 -16.363  1.00 84.41           H  
ATOM   4906  N   GLY B 162       9.627  23.549 -15.845  1.00 76.34           N  
ATOM   4907  H   GLY B 162       9.669  23.381 -16.840  1.00 76.34           H  
ATOM   4908  CA  GLY B 162      10.500  24.570 -15.278  1.00 76.34           C  
ATOM   4909  HA2 GLY B 162       9.886  25.328 -14.791  1.00 76.34           H  
ATOM   4910  HA3 GLY B 162      11.055  25.033 -16.094  1.00 76.34           H  
ATOM   4911  C   GLY B 162      11.504  24.026 -14.261  1.00 76.34           C  
ATOM   4912  O   GLY B 162      11.891  24.762 -13.353  1.00 76.34           O  
ATOM   4913  N   GLY B 163      11.917  22.763 -14.391  1.00 78.46           N  
ATOM   4914  H   GLY B 163      11.515  22.219 -15.140  1.00 78.46           H  
ATOM   4915  CA  GLY B 163      12.839  22.081 -13.471  1.00 78.46           C  
ATOM   4916  HA2 GLY B 163      13.289  21.239 -13.997  1.00 78.46           H  
ATOM   4917  HA3 GLY B 163      13.630  22.764 -13.160  1.00 78.46           H  
ATOM   4918  C   GLY B 163      12.194  21.494 -12.214  1.00 78.46           C  
ATOM   4919  O   GLY B 163      12.917  21.050 -11.325  1.00 78.46           O  
ATOM   4920  N   PHE B 164      10.860  21.487 -12.140  1.00 86.75           N  
ATOM   4921  H   PHE B 164      10.325  21.915 -12.881  1.00 86.75           H  
ATOM   4922  CA  PHE B 164      10.104  20.806 -11.088  1.00 86.75           C  
ATOM   4923  HA  PHE B 164      10.739  20.688 -10.210  1.00 86.75           H  
ATOM   4924  C   PHE B 164       9.663  19.389 -11.486  1.00 86.75           C  
ATOM   4925  CB  PHE B 164       8.896  21.666 -10.680  1.00 86.75           C  
ATOM   4926  HB2 PHE B 164       8.267  21.820 -11.557  1.00 86.75           H  
ATOM   4927  HB3 PHE B 164       8.301  21.120  -9.949  1.00 86.75           H  
ATOM   4928  O   PHE B 164       8.917  18.778 -10.728  1.00 86.75           O  
ATOM   4929  CG  PHE B 164       9.245  23.002 -10.058  1.00 86.75           C  
ATOM   4930  CD1 PHE B 164       9.761  23.041  -8.751  1.00 86.75           C  
ATOM   4931  HD1 PHE B 164       9.907  22.122  -8.202  1.00 86.75           H  
ATOM   4932  CD2 PHE B 164       9.026  24.205 -10.757  1.00 86.75           C  
ATOM   4933  HD2 PHE B 164       8.599  24.181 -11.749  1.00 86.75           H  
ATOM   4934  CE1 PHE B 164      10.068  24.271  -8.146  1.00 86.75           C  
ATOM   4935  HE1 PHE B 164      10.441  24.292  -7.132  1.00 86.75           H  
ATOM   4936  CE2 PHE B 164       9.337  25.435 -10.151  1.00 86.75           C  
ATOM   4937  HE2 PHE B 164       9.145  26.361 -10.672  1.00 86.75           H
[truncated: 1,681,489 more chars]
