# Supplementary material for: Module-Based Polyketide Synthase Engineering for de Novo Polyketide Biosynthesis
Source: ACS Synth Biol. 2023 Oct 23;12(11):3148–55. doi: 10.1021/acssynbio.3c00282 (PMC10661043; doi:10.1021/acssynbio.3c00282)
Supplement: Supplementary file 2 — sb3c00282_si_002.zip [file sb3c00282_si_002.zip › Final_PKS_Structures/menzella_pdbs/epoM7_ACP_eryM1_KSAT_dimer.pdb]

ATOM      1  N   LEU A   1      28.656 -53.752  30.832  1.00 65.99           N  
ATOM      2  H   LEU A   1      28.398 -54.588  31.336  1.00 65.99           H  
ATOM      3  H2  LEU A   1      29.184 -53.143  31.441  1.00 65.99           H  
ATOM      4  H3  LEU A   1      27.814 -53.269  30.555  1.00 65.99           H  
ATOM      5  CA  LEU A   1      29.449 -54.102  29.629  1.00 65.99           C  
ATOM      6  HA  LEU A   1      28.822 -54.736  29.001  1.00 65.99           H  
ATOM      7  C   LEU A   1      30.650 -54.987  29.952  1.00 65.99           C  
ATOM      8  CB  LEU A   1      29.789 -52.865  28.784  1.00 65.99           C  
ATOM      9  HB2 LEU A   1      29.945 -52.008  29.440  1.00 65.99           H  
ATOM     10  HB3 LEU A   1      30.707 -53.028  28.219  1.00 65.99           H  
ATOM     11  O   LEU A   1      30.590 -56.148  29.580  1.00 65.99           O  
ATOM     12  CG  LEU A   1      28.630 -52.596  27.803  1.00 65.99           C  
ATOM     13  HG  LEU A   1      27.691 -52.883  28.277  1.00 65.99           H  
ATOM     14  CD1 LEU A   1      28.531 -51.118  27.465  1.00 65.99           C  
ATOM     15 HD11 LEU A   1      29.444 -50.776  26.977  1.00 65.99           H  
ATOM     16 HD12 LEU A   1      27.694 -50.955  26.786  1.00 65.99           H  
ATOM     17 HD13 LEU A   1      28.364 -50.520  28.361  1.00 65.99           H  
ATOM     18  CD2 LEU A   1      28.802 -53.418  26.524  1.00 65.99           C  
ATOM     19 HD21 LEU A   1      29.701 -53.106  25.992  1.00 65.99           H  
ATOM     20 HD22 LEU A   1      27.948 -53.252  25.867  1.00 65.99           H  
ATOM     21 HD23 LEU A   1      28.857 -54.483  26.748  1.00 65.99           H  
ATOM     22  N   GLN A   2      31.683 -54.523  30.672  1.00 67.78           N  
ATOM     23  H   GLN A   2      31.741 -53.541  30.900  1.00 67.78           H  
ATOM     24  CA  GLN A   2      32.878 -55.345  30.977  1.00 67.78           C  
ATOM     25  HA  GLN A   2      33.414 -55.550  30.050  1.00 67.78           H  
ATOM     26  C   GLN A   2      32.566 -56.714  31.618  1.00 67.78           C  
ATOM     27  CB  GLN A   2      33.814 -54.568  31.915  1.00 67.78           C  
ATOM     28  HB2 GLN A   2      34.561 -55.257  32.309  1.00 67.78           H  
ATOM     29  HB3 GLN A   2      33.235 -54.183  32.755  1.00 67.78           H  
ATOM     30  O   GLN A   2      33.160 -57.716  31.234  1.00 67.78           O  
ATOM     31  CG  GLN A   2      34.566 -53.412  31.231  1.00 67.78           C  
ATOM     32  HG2 GLN A   2      33.856 -52.700  30.810  1.00 67.78           H  
ATOM     33  HG3 GLN A   2      35.177 -53.811  30.422  1.00 67.78           H  
ATOM     34  CD  GLN A   2      35.474 -52.664  32.208  1.00 67.78           C  
ATOM     35  NE2 GLN A   2      36.372 -51.832  31.734  1.00 67.78           N  
ATOM     36 HE21 GLN A   2      36.931 -51.339  32.415  1.00 67.78           H  
ATOM     37 HE22 GLN A   2      36.470 -51.645  30.746  1.00 67.78           H  
ATOM     38  OE1 GLN A   2      35.375 -52.810  33.414  1.00 67.78           O  
ATOM     39  N   SER A   3      31.607 -56.759  32.548  1.00 73.15           N  
ATOM     40  H   SER A   3      31.188 -55.893  32.854  1.00 73.15           H  
ATOM     41  CA  SER A   3      31.151 -57.972  33.246  1.00 73.15           C  
ATOM     42  HA  SER A   3      32.023 -58.565  33.522  1.00 73.15           H  
ATOM     43  C   SER A   3      30.232 -58.895  32.430  1.00 73.15           C  
ATOM     44  CB  SER A   3      30.428 -57.554  34.532  1.00 73.15           C  
ATOM     45  HB2 SER A   3      29.959 -58.425  34.991  1.00 73.15           H  
ATOM     46  HB3 SER A   3      31.158 -57.147  35.231  1.00 73.15           H  
ATOM     47  O   SER A   3      29.933 -59.997  32.884  1.00 73.15           O  
ATOM     48  OG  SER A   3      29.447 -56.560  34.257  1.00 73.15           O  
ATOM     49  HG  SER A   3      28.922 -56.452  35.053  1.00 73.15           H  
ATOM     50  N   ALA A   4      29.767 -58.466  31.253  1.00 72.63           N  
ATOM     51  H   ALA A   4      30.165 -57.627  30.856  1.00 72.63           H  
ATOM     52  CA  ALA A   4      28.982 -59.311  30.358  1.00 72.63           C  
ATOM     53  HA  ALA A   4      28.357 -59.977  30.954  1.00 72.63           H  
ATOM     54  C   ALA A   4      29.917 -60.178  29.505  1.00 72.63           C  
ATOM     55  CB  ALA A   4      28.049 -58.441  29.505  1.00 72.63           C  
ATOM     56  HB1 ALA A   4      27.436 -59.079  28.868  1.00 72.63           H  
ATOM     57  HB2 ALA A   4      27.395 -57.855  30.151  1.00 72.63           H  
ATOM     58  HB3 ALA A   4      28.634 -57.777  28.869  1.00 72.63           H  
ATOM     59  O   ALA A   4      30.971 -59.707  29.049  1.00 72.63           O  
ATOM     60  N   ARG A   5      29.511 -61.431  29.260  1.00 74.05           N  
ATOM     61  H   ARG A   5      28.592 -61.713  29.567  1.00 74.05           H  
ATOM     62  CA  ARG A   5      30.217 -62.314  28.323  1.00 74.05           C  
ATOM     63  HA  ARG A   5      31.232 -62.472  28.689  1.00 74.05           H  
ATOM     64  C   ARG A   5      30.261 -61.654  26.944  1.00 74.05           C  
ATOM     65  CB  ARG A   5      29.512 -63.663  28.176  1.00 74.05           C  
ATOM     66  HB2 ARG A   5      28.573 -63.517  27.643  1.00 74.05           H  
ATOM     67  HB3 ARG A   5      30.149 -64.307  27.569  1.00 74.05           H  
ATOM     68  O   ARG A   5      29.309 -60.941  26.624  1.00 74.05           O  
ATOM     69  CG  ARG A   5      29.230 -64.374  29.498  1.00 74.05           C  
ATOM     70  HG2 ARG A   5      28.529 -63.788  30.092  1.00 74.05           H  
ATOM     71  HG3 ARG A   5      30.158 -64.525  30.050  1.00 74.05           H  
ATOM     72  CD  ARG A   5      28.599 -65.716  29.155  1.00 74.05           C  
ATOM     73  HD2 ARG A   5      27.759 -65.540  28.484  1.00 74.05           H  
ATOM     74  HD3 ARG A   5      29.335 -66.328  28.634  1.00 74.05           H  
ATOM     75  NE  ARG A   5      28.122 -66.416  30.357  1.00 74.05           N  
ATOM     76  HE  ARG A   5      28.191 -65.922  31.235  1.00 74.05           H  
ATOM     77  NH1 ARG A   5      27.286 -68.184  29.188  1.00 74.05           N  
ATOM     78 HH11 ARG A   5      27.632 -67.734  28.353  1.00 74.05           H  
ATOM     79 HH12 ARG A   5      26.713 -69.012  29.105  1.00 74.05           H  
ATOM     80  NH2 ARG A   5      26.969 -68.069  31.407  1.00 74.05           N  
ATOM     81 HH21 ARG A   5      26.438 -68.926  31.348  1.00 74.05           H  
ATOM     82 HH22 ARG A   5      27.053 -67.561  32.276  1.00 74.05           H  
ATOM     83  CZ  ARG A   5      27.462 -67.553  30.315  1.00 74.05           C  
ATOM     84  N   PRO A   6      31.316 -61.856  26.135  1.00 67.91           N  
ATOM     85  CA  PRO A   6      31.438 -61.219  24.825  1.00 67.91           C  
ATOM     86  HA  PRO A   6      31.653 -60.161  24.975  1.00 67.91           H  
ATOM     87  C   PRO A   6      30.172 -61.336  23.966  1.00 67.91           C  
ATOM     88  CB  PRO A   6      32.650 -61.882  24.165  1.00 67.91           C  
ATOM     89  HB2 PRO A   6      32.346 -62.784  23.635  1.00 67.91           H  
ATOM     90  HB3 PRO A   6      33.166 -61.198  23.491  1.00 67.91           H  
ATOM     91  O   PRO A   6      29.731 -60.329  23.420  1.00 67.91           O  
ATOM     92  CG  PRO A   6      33.519 -62.268  25.360  1.00 67.91           C  
ATOM     93  HG2 PRO A   6      34.196 -63.088  25.121  1.00 67.91           H  
ATOM     94  HG3 PRO A   6      34.073 -61.397  25.709  1.00 67.91           H  
ATOM     95  CD  PRO A   6      32.486 -62.675  26.408  1.00 67.91           C  
ATOM     96  HD2 PRO A   6      32.889 -62.497  27.406  1.00 67.91           H  
ATOM     97  HD3 PRO A   6      32.228 -63.727  26.283  1.00 67.91           H  
ATOM     98  N   GLU A   7      29.546 -62.516  23.940  1.00 73.51           N  
ATOM     99  H   GLU A   7      29.974 -63.303  24.405  1.00 73.51           H  
ATOM    100  CA  GLU A   7      28.304 -62.796  23.212  1.00 73.51           C  
ATOM    101  HA  GLU A   7      28.446 -62.486  22.177  1.00 73.51           H  
ATOM    102  C   GLU A   7      27.073 -62.009  23.713  1.00 73.51           C  
ATOM    103  CB  GLU A   7      28.047 -64.322  23.200  1.00 73.51           C  
ATOM    104  HB2 GLU A   7      27.151 -64.484  22.600  1.00 73.51           H  
ATOM    105  HB3 GLU A   7      28.863 -64.814  22.671  1.00 73.51           H  
ATOM    106  O   GLU A   7      26.213 -61.642  22.916  1.00 73.51           O  
ATOM    107  CG  GLU A   7      27.826 -65.034  24.558  1.00 73.51           C  
ATOM    108  HG2 GLU A   7      27.192 -65.899  24.364  1.00 73.51           H  
ATOM    109  HG3 GLU A   7      27.270 -64.379  25.229  1.00 73.51           H  
ATOM    110  CD  GLU A   7      29.093 -65.540  25.279  1.00 73.51           C  
ATOM    111  OE1 GLU A   7      28.957 -66.449  26.137  1.00 73.51           O  
ATOM    112  OE2 GLU A   7      30.192 -64.981  25.042  1.00 73.51           O  
ATOM    113  N   ASP A   8      27.003 -61.683  25.007  1.00 75.93           N  
ATOM    114  H   ASP A   8      27.767 -61.961  25.606  1.00 75.93           H  
ATOM    115  CA  ASP A   8      25.863 -60.984  25.619  1.00 75.93           C  
ATOM    116  HA  ASP A   8      24.946 -61.281  25.109  1.00 75.93           H  
ATOM    117  C   ASP A   8      25.982 -59.451  25.521  1.00 75.93           C  
ATOM    118  CB  ASP A   8      25.740 -61.386  27.099  1.00 75.93           C  
ATOM    119  HB2 ASP A   8      24.938 -60.804  27.553  1.00 75.93           H  
ATOM    120  HB3 ASP A   8      26.665 -61.121  27.611  1.00 75.93           H  
ATOM    121  O   ASP A   8      25.012 -58.725  25.766  1.00 75.93           O  
ATOM    122  CG  ASP A   8      25.432 -62.868  27.344  1.00 75.93           C  
ATOM    123  OD1 ASP A   8      24.562 -63.419  26.638  1.00 75.93           O  
ATOM    124  OD2 ASP A   8      26.034 -63.414  28.302  1.00 75.93           O  
ATOM    125  N   ARG A   9      27.174 -58.925  25.198  1.00 78.45           N  
ATOM    126  H   ARG A   9      27.913 -59.573  24.966  1.00 78.45           H  
ATOM    127  CA  ARG A   9      27.463 -57.480  25.268  1.00 78.45           C  
ATOM    128  HA  ARG A   9      27.280 -57.138  26.286  1.00 78.45           H  
ATOM    129  C   ARG A   9      26.542 -56.645  24.389  1.00 78.45           C  
ATOM    130  CB  ARG A   9      28.920 -57.192  24.888  1.00 78.45           C  
ATOM    131  HB2 ARG A   9      29.018 -56.118  24.732  1.00 78.45           H  
ATOM    132  HB3 ARG A   9      29.168 -57.704  23.958  1.00 78.45           H  
ATOM    133  O   ARG A   9      26.120 -55.579  24.836  1.00 78.45           O  
ATOM    134  CG  ARG A   9      29.899 -57.588  25.993  1.00 78.45           C  
ATOM    135  HG2 ARG A   9      29.695 -56.999  26.886  1.00 78.45           H  
ATOM    136  HG3 ARG A   9      29.769 -58.645  26.229  1.00 78.45           H  
ATOM    137  CD  ARG A   9      31.343 -57.358  25.556  1.00 78.45           C  
ATOM    138  HD2 ARG A   9      31.522 -57.909  24.632  1.00 78.45           H  
ATOM    139  HD3 ARG A   9      31.490 -56.295  25.365  1.00 78.45           H  
ATOM    140  NE  ARG A   9      32.273 -57.820  26.601  1.00 78.45           N  
ATOM    141  HE  ARG A   9      31.865 -58.283  27.401  1.00 78.45           H  
ATOM    142  NH1 ARG A   9      34.219 -57.185  25.557  1.00 78.45           N  
ATOM    143 HH11 ARG A   9      33.683 -56.854  24.767  1.00 78.45           H  
ATOM    144 HH12 ARG A   9      35.223 -57.078  25.554  1.00 78.45           H  
ATOM    145  NH2 ARG A   9      34.288 -58.134  27.586  1.00 78.45           N  
ATOM    146 HH21 ARG A   9      33.811 -58.513  28.391  1.00 78.45           H  
ATOM    147 HH22 ARG A   9      35.295 -58.057  27.578  1.00 78.45           H  
ATOM    148  CZ  ARG A   9      33.588 -57.713  26.571  1.00 78.45           C  
ATOM    149  N   GLN A  10      26.221 -57.117  23.181  1.00 81.58           N  
ATOM    150  H   GLN A  10      26.609 -58.002  22.884  1.00 81.58           H  
ATOM    151  CA  GLN A  10      25.349 -56.376  22.268  1.00 81.58           C  
ATOM    152  HA  GLN A  10      25.699 -55.346  22.204  1.00 81.58           H  
ATOM    153  C   GLN A  10      23.933 -56.303  22.819  1.00 81.58           C  
ATOM    154  CB  GLN A  10      25.391 -56.973  20.853  1.00 81.58           C  
ATOM    155  HB2 GLN A  10      24.995 -57.988  20.866  1.00 81.58           H  
ATOM    156  HB3 GLN A  10      26.425 -57.001  20.511  1.00 81.58           H  
ATOM    157  O   GLN A  10      23.356 -55.228  22.839  1.00 81.58           O  
ATOM    158  CG  GLN A  10      24.563 -56.109  19.883  1.00 81.58           C  
ATOM    159  HG2 GLN A  10      24.911 -55.077  19.936  1.00 81.58           H  
ATOM    160  HG3 GLN A  10      23.514 -56.131  20.179  1.00 81.58           H  
ATOM    161  CD  GLN A  10      24.648 -56.553  18.429  1.00 81.58           C  
ATOM    162  NE2 GLN A  10      23.703 -56.159  17.607  1.00 81.58           N  
ATOM    163 HE21 GLN A  10      22.889 -55.681  17.966  1.00 81.58           H  
ATOM    164 HE22 GLN A  10      23.813 -56.388  16.630  1.00 81.58           H  
ATOM    165  OE1 GLN A  10      25.542 -57.269  18.010  1.00 81.58           O  
ATOM    166  N   LEU A  11      23.404 -57.397  23.367  1.00 82.10           N  
ATOM    167  H   LEU A  11      23.948 -58.248  23.382  1.00 82.10           H  
ATOM    168  CA  LEU A  11      22.050 -57.419  23.918  1.00 82.10           C  
ATOM    169  HA  LEU A  11      21.379 -57.027  23.153  1.00 82.10           H  
ATOM    170  C   LEU A  11      21.917 -56.520  25.163  1.00 82.10           C  
ATOM    171  CB  LEU A  11      21.686 -58.883  24.209  1.00 82.10           C  
ATOM    172  HB2 LEU A  11      22.068 -59.161  25.191  1.00 82.10           H  
ATOM    173  HB3 LEU A  11      22.186 -59.526  23.484  1.00 82.10           H  
ATOM    174  O   LEU A  11      20.904 -55.845  25.345  1.00 82.10           O  
ATOM    175  CG  LEU A  11      20.166 -59.123  24.122  1.00 82.10           C  
ATOM    176  HG  LEU A  11      19.642 -58.187  23.928  1.00 82.10           H  
ATOM    177  CD1 LEU A  11      19.844 -60.098  22.988  1.00 82.10           C  
ATOM    178 HD11 LEU A  11      20.331 -61.057  23.167  1.00 82.10           H  
ATOM    179 HD12 LEU A  11      18.766 -60.243  22.923  1.00 82.10           H  
ATOM    180 HD13 LEU A  11      20.198 -59.682  22.045  1.00 82.10           H  
ATOM    181  CD2 LEU A  11      19.623 -59.699  25.429  1.00 82.10           C  
ATOM    182 HD21 LEU A  11      20.112 -60.648  25.649  1.00 82.10           H  
ATOM    183 HD22 LEU A  11      19.815 -58.994  26.239  1.00 82.10           H  
ATOM    184 HD23 LEU A  11      18.548 -59.854  25.342  1.00 82.10           H  
ATOM    185  N   VAL A  12      22.965 -56.458  25.994  1.00 83.46           N  
ATOM    186  H   VAL A  12      23.744 -57.073  25.806  1.00 83.46           H  
ATOM    187  CA  VAL A  12      23.061 -55.509  27.120  1.00 83.46           C  
ATOM    188  HA  VAL A  12      22.177 -55.620  27.747  1.00 83.46           H  
ATOM    189  C   VAL A  12      23.070 -54.057  26.627  1.00 83.46           C  
ATOM    190  CB  VAL A  12      24.312 -55.813  27.974  1.00 83.46           C  
ATOM    191  HB  VAL A  12      25.185 -55.879  27.325  1.00 83.46           H  
ATOM    192  O   VAL A  12      22.439 -53.201  27.247  1.00 83.46           O  
ATOM    193  CG1 VAL A  12      24.603 -54.750  29.047  1.00 83.46           C  
ATOM    194 HG11 VAL A  12      24.869 -53.806  28.571  1.00 83.46           H  
ATOM    195 HG12 VAL A  12      23.717 -54.597  29.663  1.00 83.46           H  
ATOM    196 HG13 VAL A  12      25.433 -55.073  29.674  1.00 83.46           H  
ATOM    197  CG2 VAL A  12      24.151 -57.151  28.709  1.00 83.46           C  
ATOM    198 HG21 VAL A  12      23.312 -57.100  29.402  1.00 83.46           H  
ATOM    199 HG22 VAL A  12      25.063 -57.392  29.255  1.00 83.46           H  
ATOM    200 HG23 VAL A  12      23.964 -57.953  27.995  1.00 83.46           H  
ATOM    201  N   LEU A  13      23.763 -53.775  25.522  1.00 85.98           N  
ATOM    202  H   LEU A  13      24.245 -54.524  25.046  1.00 85.98           H  
ATOM    203  CA  LEU A  13      23.862 -52.435  24.950  1.00 85.98           C  
ATOM    204  HA  LEU A  13      23.972 -51.731  25.774  1.00 85.98           H  
ATOM    205  C   LEU A  13      22.597 -52.022  24.182  1.00 85.98           C  
ATOM    206  CB  LEU A  13      25.135 -52.371  24.098  1.00 85.98           C  
ATOM    207  HB2 LEU A  13      25.046 -53.087  23.280  1.00 85.98           H  
ATOM    208  HB3 LEU A  13      25.979 -52.675  24.718  1.00 85.98           H  
ATOM    209  O   LEU A  13      22.123 -50.916  24.399  1.00 85.98           O  
ATOM    210  CG  LEU A  13      25.438 -50.988  23.503  1.00 85.98           C  
ATOM    211  HG  LEU A  13      24.656 -50.718  22.793  1.00 85.98           H  
ATOM    212  CD1 LEU A  13      25.581 -49.875  24.543  1.00 85.98           C  
ATOM    213 HD11 LEU A  13      26.369 -50.116  25.255  1.00 85.98           H  
ATOM    214 HD12 LEU A  13      24.635 -49.723  25.064  1.00 85.98           H  
ATOM    215 HD13 LEU A  13      25.832 -48.945  24.033  1.00 85.98           H  
ATOM    216  CD2 LEU A  13      26.762 -51.086  22.763  1.00 85.98           C  
ATOM    217 HD21 LEU A  13      26.972 -50.139  22.267  1.00 85.98           H  
ATOM    218 HD22 LEU A  13      26.709 -51.873  22.011  1.00 85.98           H  
ATOM    219 HD23 LEU A  13      27.576 -51.305  23.455  1.00 85.98           H  
ATOM    220  N   GLU A  14      21.998 -52.902  23.372  1.00 87.49           N  
ATOM    221  H   GLU A  14      22.460 -53.785  23.206  1.00 87.49           H  
ATOM    222  CA  GLU A  14      20.691 -52.695  22.728  1.00 87.49           C  
ATOM    223  HA  GLU A  14      20.752 -51.843  22.050  1.00 87.49           H  
ATOM    224  C   GLU A  14      19.632 -52.361  23.778  1.00 87.49           C  
ATOM    225  CB  GLU A  14      20.233 -53.939  21.928  1.00 87.49           C  
ATOM    226  HB2 GLU A  14      19.175 -53.825  21.696  1.00 87.49           H  
ATOM    227  HB3 GLU A  14      20.355 -54.833  22.540  1.00 87.49           H  
ATOM    228  O   GLU A  14      18.922 -51.370  23.641  1.00 87.49           O  
ATOM    229  CG  GLU A  14      20.988 -54.114  20.601  1.00 87.49           C  
ATOM    230  HG2 GLU A  14      20.892 -53.187  20.035  1.00 87.49           H  
ATOM    231  HG3 GLU A  14      22.043 -54.261  20.830  1.00 87.49           H  
ATOM    232  CD  GLU A  14      20.512 -55.278  19.699  1.00 87.49           C  
ATOM    233  OE1 GLU A  14      21.156 -55.495  18.647  1.00 87.49           O  
ATOM    234  OE2 GLU A  14      19.501 -55.962  19.998  1.00 87.49           O  
ATOM    235  N   LYS A  15      19.582 -53.116  24.885  1.00 85.81           N  
ATOM    236  H   LYS A  15      20.180 -53.928  24.942  1.00 85.81           H  
ATOM    237  CA  LYS A  15      18.659 -52.822  25.983  1.00 85.81           C  
ATOM    238  HA  LYS A  15      17.652 -52.786  25.566  1.00 85.81           H  
ATOM    239  C   LYS A  15      18.911 -51.440  26.595  1.00 85.81           C  
ATOM    240  CB  LYS A  15      18.728 -53.946  27.023  1.00 85.81           C  
ATOM    241  HB2 LYS A  15      19.701 -53.942  27.514  1.00 85.81           H  
ATOM    242  HB3 LYS A  15      18.582 -54.904  26.525  1.00 85.81           H  
ATOM    243  O   LYS A  15      17.962 -50.689  26.804  1.00 85.81           O  
ATOM    244  CG  LYS A  15      17.615 -53.742  28.053  1.00 85.81           C  
ATOM    245  HG2 LYS A  15      17.777 -52.801  28.578  1.00 85.81           H  
ATOM    246  HG3 LYS A  15      16.658 -53.691  27.533  1.00 85.81           H  
ATOM    247  CD  LYS A  15      17.560 -54.865  29.085  1.00 85.81           C  
ATOM    248  HD2 LYS A  15      18.502 -54.903  29.632  1.00 85.81           H  
ATOM    249  HD3 LYS A  15      17.367 -55.816  28.588  1.00 85.81           H  
ATOM    250  CE  LYS A  15      16.409 -54.496  30.021  1.00 85.81           C  
ATOM    251  HE2 LYS A  15      15.494 -54.411  29.435  1.00 85.81           H  
ATOM    252  HE3 LYS A  15      16.609 -53.508  30.436  1.00 85.81           H  
ATOM    253  NZ  LYS A  15      16.238 -55.482  31.107  1.00 85.81           N  
ATOM    254  HZ1 LYS A  15      15.467 -55.183  31.687  1.00 85.81           H  
ATOM    255  HZ2 LYS A  15      16.039 -56.395  30.723  1.00 85.81           H  
ATOM    256  HZ3 LYS A  15      17.076 -55.505  31.671  1.00 85.81           H  
ATOM    257  N   HIS A  16      20.170 -51.082  26.845  1.00 88.05           N  
ATOM    258  H   HIS A  16      20.911 -51.736  26.638  1.00 88.05           H  
ATOM    259  CA  HIS A  16      20.513 -49.771  27.398  1.00 88.05           C  
ATOM    260  HA  HIS A  16      19.913 -49.617  28.295  1.00 88.05           H  
ATOM    261  C   HIS A  16      20.196 -48.614  26.434  1.00 88.05           C  
ATOM    262  CB  HIS A  16      21.992 -49.767  27.796  1.00 88.05           C  
ATOM    263  HB2 HIS A  16      22.194 -50.625  28.437  1.00 88.05           H  
ATOM    264  HB3 HIS A  16      22.613 -49.847  26.904  1.00 88.05           H  
ATOM    265  O   HIS A  16      19.709 -47.567  26.855  1.00 88.05           O  
ATOM    266  CG  HIS A  16      22.354 -48.518  28.550  1.00 88.05           C  
ATOM    267  CD2 HIS A  16      23.298 -47.590  28.201  1.00 88.05           C  
ATOM    268  HD2 HIS A  16      23.947 -47.630  27.338  1.00 88.05           H  
ATOM    269  ND1 HIS A  16      21.720 -48.056  29.683  1.00 88.05           N  
ATOM    270  HD1 HIS A  16      20.906 -48.467  30.117  1.00 88.05           H  
ATOM    271  CE1 HIS A  16      22.277 -46.881  30.012  1.00 88.05           C  
ATOM    272  HE1 HIS A  16      21.971 -46.259  30.840  1.00 88.05           H  
ATOM    273  NE2 HIS A  16      23.247 -46.561  29.145  1.00 88.05           N  
ATOM    274  N   LEU A  17      20.410 -48.808  25.133  1.00 88.89           N  
ATOM    275  H   LEU A  17      20.823 -49.683  24.843  1.00 88.89           H  
ATOM    276  CA  LEU A  17      20.063 -47.844  24.093  1.00 88.89           C  
ATOM    277  HA  LEU A  17      20.440 -46.861  24.376  1.00 88.89           H  
ATOM    278  C   LEU A  17      18.547 -47.703  23.928  1.00 88.89           C  
ATOM    279  CB  LEU A  17      20.718 -48.275  22.778  1.00 88.89           C  
ATOM    280  HB2 LEU A  17      20.278 -47.710  21.957  1.00 88.89           H  
ATOM    281  HB3 LEU A  17      20.488 -49.330  22.630  1.00 88.89           H  
ATOM    282  O   LEU A  17      18.074 -46.578  23.815  1.00 88.89           O  
ATOM    283  CG  LEU A  17      22.243 -48.096  22.737  1.00 88.89           C  
ATOM    284  HG  LEU A  17      22.704 -48.563  23.607  1.00 88.89           H  
ATOM    285  CD1 LEU A  17      22.758 -48.794  21.484  1.00 88.89           C  
ATOM    286 HD11 LEU A  17      23.844 -48.712  21.439  1.00 88.89           H  
ATOM    287 HD12 LEU A  17      22.491 -49.850  21.535  1.00 88.89           H  
ATOM    288 HD13 LEU A  17      22.313 -48.356  20.590  1.00 88.89           H  
ATOM    289  CD2 LEU A  17      22.660 -46.626  22.712  1.00 88.89           C  
ATOM    290 HD21 LEU A  17      22.396 -46.148  23.656  1.00 88.89           H  
ATOM    291 HD22 LEU A  17      23.740 -46.552  22.581  1.00 88.89           H  
ATOM    292 HD23 LEU A  17      22.161 -46.107  21.894  1.00 88.89           H  
ATOM    293  N   SER A  18      17.773 -48.791  23.998  1.00 86.71           N  
ATOM    294  H   SER A  18      18.206 -49.704  23.988  1.00 86.71           H  
ATOM    295  CA  SER A  18      16.306 -48.726  24.060  1.00 86.71           C  
ATOM    296  HA  SER A  18      15.943 -48.158  23.203  1.00 86.71           H  
ATOM    297  C   SER A  18      15.819 -48.014  25.326  1.00 86.71           C  
ATOM    298  CB  SER A  18      15.682 -50.124  23.998  1.00 86.71           C  
ATOM    299  HB2 SER A  18      16.091 -50.749  24.791  1.00 86.71           H  
ATOM    300  HB3 SER A  18      14.605 -50.034  24.140  1.00 86.71           H  
ATOM    301  O   SER A  18      14.848 -47.266  25.269  1.00 86.71           O  
ATOM    302  OG  SER A  18      15.923 -50.727  22.744  1.00 86.71           O  
ATOM    303  HG  SER A  18      15.129 -51.193  22.473  1.00 86.71           H  
ATOM    304  N   GLU A  19      16.498 -48.172  26.467  1.00 86.76           N  
ATOM    305  H   GLU A  19      17.243 -48.854  26.493  1.00 86.76           H  
ATOM    306  CA  GLU A  19      16.208 -47.403  27.687  1.00 86.76           C  
ATOM    307  HA  GLU A  19      15.139 -47.462  27.894  1.00 86.76           H  
ATOM    308  C   GLU A  19      16.529 -45.905  27.529  1.00 86.76           C  
ATOM    309  CB  GLU A  19      16.956 -48.000  28.894  1.00 86.76           C  
ATOM    310  HB2 GLU A  19      17.997 -48.170  28.619  1.00 86.76           H  
ATOM    311  HB3 GLU A  19      16.936 -47.274  29.707  1.00 86.76           H  
ATOM    312  O   GLU A  19      15.744 -45.058  27.964  1.00 86.76           O  
ATOM    313  CG  GLU A  19      16.347 -49.315  29.421  1.00 86.76           C  
ATOM    314  HG2 GLU A  19      15.377 -49.088  29.865  1.00 86.76           H  
ATOM    315  HG3 GLU A  19      16.174 -49.995  28.586  1.00 86.76           H  
ATOM    316  CD  GLU A  19      17.231 -50.020  30.472  1.00 86.76           C  
ATOM    317  OE1 GLU A  19      16.939 -51.201  30.792  1.00 86.76           O  
ATOM    318  OE2 GLU A  19      18.187 -49.381  30.980  1.00 86.76           O  
ATOM    319  N   LEU A  20      17.648 -45.551  26.888  1.00 86.24           N  
ATOM    320  H   LEU A  20      18.274 -46.286  26.592  1.00 86.24           H  
ATOM    321  CA  LEU A  20      18.020 -44.159  26.603  1.00 86.24           C  
ATOM    322  HA  LEU A  20      17.931 -43.578  27.521  1.00 86.24           H  
ATOM    323  C   LEU A  20      17.071 -43.503  25.592  1.00 86.24           C  
ATOM    324  CB  LEU A  20      19.475 -44.101  26.096  1.00 86.24           C  
ATOM    325  HB2 LEU A  20      19.636 -43.135  25.618  1.00 86.24           H  
ATOM    326  HB3 LEU A  20      19.613 -44.866  25.332  1.00 86.24           H  
ATOM    327  O   LEU A  20      16.580 -42.399  25.842  1.00 86.24           O  
ATOM    328  CG  LEU A  20      20.556 -44.268  27.178  1.00 86.24           C  
ATOM    329  HG  LEU A  20      20.426 -45.217  27.699  1.00 86.24           H  
ATOM    330  CD1 LEU A  20      21.935 -44.251  26.520  1.00 86.24           C  
ATOM    331 HD11 LEU A  20      22.707 -44.390  27.277  1.00 86.24           H  
ATOM    332 HD12 LEU A  20      22.008 -45.071  25.806  1.00 86.24           H  
ATOM    333 HD13 LEU A  20      22.103 -43.304  26.006  1.00 86.24           H  
ATOM    334  CD2 LEU A  20      20.491 -43.132  28.205  1.00 86.24           C  
ATOM    335 HD21 LEU A  20      21.395 -43.141  28.814  1.00 86.24           H  
ATOM    336 HD22 LEU A  20      20.406 -42.176  27.690  1.00 86.24           H  
ATOM    337 HD23 LEU A  20      19.633 -43.279  28.860  1.00 86.24           H  
ATOM    338  N   LEU A  21      16.785 -44.193  24.486  1.00 80.94           N  
ATOM    339  H   LEU A  21      17.241 -45.085  24.356  1.00 80.94           H  
ATOM    340  CA  LEU A  21      15.886 -43.740  23.427  1.00 80.94           C  
ATOM    341  HA  LEU A  21      16.167 -42.730  23.128  1.00 80.94           H  
ATOM    342  C   LEU A  21      14.447 -43.654  23.942  1.00 80.94           C  
ATOM    343  CB  LEU A  21      16.046 -44.668  22.209  1.00 80.94           C  
ATOM    344  HB2 LEU A  21      17.105 -44.800  21.985  1.00 80.94           H  
ATOM    345  HB3 LEU A  21      15.645 -45.650  22.464  1.00 80.94           H  
ATOM    346  O   LEU A  21      13.761 -42.676  23.665  1.00 80.94           O  
ATOM    347  CG  LEU A  21      15.343 -44.120  20.953  1.00 80.94           C  
ATOM    348  HG  LEU A  21      14.438 -43.592  21.252  1.00 80.94           H  
ATOM    349  CD1 LEU A  21      16.232 -43.151  20.184  1.00 80.94           C  
ATOM    350 HD11 LEU A  21      16.476 -42.306  20.828  1.00 80.94           H  
ATOM    351 HD12 LEU A  21      17.138 -43.652  19.845  1.00 80.94           H  
ATOM    352 HD13 LEU A  21      15.698 -42.768  19.314  1.00 80.94           H  
ATOM    353  CD2 LEU A  21      14.937 -45.236  20.003  1.00 80.94           C  
ATOM    354 HD21 LEU A  21      14.529 -44.802  19.090  1.00 80.94           H  
ATOM    355 HD22 LEU A  21      14.151 -45.831  20.469  1.00 80.94           H  
ATOM    356 HD23 LEU A  21      15.795 -45.864  19.766  1.00 80.94           H  
ATOM    357  N   GLY A  22      14.025 -44.599  24.786  1.00 80.38           N  
ATOM    358  H   GLY A  22      14.610 -45.408  24.937  1.00 80.38           H  
ATOM    359  CA  GLY A  22      12.725 -44.572  25.455  1.00 80.38           C  
ATOM    360  HA2 GLY A  22      12.623 -45.466  26.069  1.00 80.38           H  
ATOM    361  HA3 GLY A  22      11.924 -44.563  24.716  1.00 80.38           H  
ATOM    362  C   GLY A  22      12.560 -43.348  26.347  1.00 80.38           C  
ATOM    363  O   GLY A  22      11.526 -42.687  26.308  1.00 80.38           O  
ATOM    364  N   ARG A  23      13.610 -42.951  27.079  1.00 79.68           N  
ATOM    365  H   ARG A  23      14.439 -43.528  27.074  1.00 79.68           H  
ATOM    366  CA  ARG A  23      13.599 -41.686  27.834  1.00 79.68           C  
ATOM    367  HA  ARG A  23      12.677 -41.635  28.413  1.00 79.68           H  
ATOM    368  C   ARG A  23      13.576 -40.449  26.934  1.00 79.68           C  
ATOM    369  CB  ARG A  23      14.794 -41.605  28.786  1.00 79.68           C  
ATOM    370  HB2 ARG A  23      14.846 -40.595  29.193  1.00 79.68           H  
ATOM    371  HB3 ARG A  23      15.709 -41.800  28.228  1.00 79.68           H  
ATOM    372  O   ARG A  23      12.934 -39.477  27.315  1.00 79.68           O  
ATOM    373  CG  ARG A  23      14.688 -42.581  29.960  1.00 79.68           C  
ATOM    374  HG2 ARG A  23      13.811 -42.348  30.564  1.00 79.68           H  
ATOM    375  HG3 ARG A  23      14.595 -43.601  29.588  1.00 79.68           H  
ATOM    376  CD  ARG A  23      15.951 -42.445  30.813  1.00 79.68           C  
ATOM    377  HD2 ARG A  23      16.819 -42.412  30.154  1.00 79.68           H  
ATOM    378  HD3 ARG A  23      15.894 -41.511  31.372  1.00 79.68           H  
ATOM    379  NE  ARG A  23      16.113 -43.586  31.725  1.00 79.68           N  
ATOM    380  HE  ARG A  23      15.587 -44.417  31.494  1.00 79.68           H  
ATOM    381  NH1 ARG A  23      17.756 -42.680  33.050  1.00 79.68           N  
ATOM    382 HH11 ARG A  23      17.660 -41.807  32.552  1.00 79.68           H  
ATOM    383 HH12 ARG A  23      18.448 -42.779  33.779  1.00 79.68           H  
ATOM    384  NH2 ARG A  23      17.147 -44.809  33.336  1.00 79.68           N  
ATOM    385 HH21 ARG A  23      16.648 -45.630  33.024  1.00 79.68           H  
ATOM    386 HH22 ARG A  23      17.857 -44.902  34.049  1.00 79.68           H  
ATOM    387  CZ  ARG A  23      16.997 -43.683  32.700  1.00 79.68           C  
ATOM    388  N   GLY A  24      14.277 -40.461  25.798  1.00 69.71           N  
ATOM    389  H   GLY A  24      14.795 -41.295  25.563  1.00 69.71           H  
ATOM    390  CA  GLY A  24      14.292 -39.340  24.846  1.00 69.71           C  
ATOM    391  HA2 GLY A  24      14.562 -38.417  25.360  1.00 69.71           H  
ATOM    392  HA3 GLY A  24      15.034 -39.538  24.073  1.00 69.71           H  
ATOM    393  C   GLY A  24      12.937 -39.131  24.161  1.00 69.71           C  
ATOM    394  O   GLY A  24      12.399 -38.031  24.174  1.00 69.71           O  
ATOM    395  N   LEU A  25      12.349 -40.213  23.647  1.00 70.46           N  
ATOM    396  H   LEU A  25      12.862 -41.082  23.676  1.00 70.46           H  
ATOM    397  CA  LEU A  25      11.071 -40.225  22.923  1.00 70.46           C  
ATOM    398  HA  LEU A  25      10.953 -39.282  22.390  1.00 70.46           H  
ATOM    399  C   LEU A  25       9.834 -40.360  23.832  1.00 70.46           C  
ATOM    400  CB  LEU A  25      11.110 -41.376  21.900  1.00 70.46           C  
ATOM    401  HB2 LEU A  25      10.150 -41.420  21.386  1.00 70.46           H  
ATOM    402  HB3 LEU A  25      11.236 -42.312  22.446  1.00 70.46           H  
ATOM    403  O   LEU A  25       8.710 -40.407  23.343  1.00 70.46           O  
ATOM    404  CG  LEU A  25      12.216 -41.269  20.835  1.00 70.46           C  
ATOM    405  HG  LEU A  25      13.193 -41.163  21.305  1.00 70.46           H  
ATOM    406  CD1 LEU A  25      12.206 -42.545  20.005  1.00 70.46           C  
ATOM    407 HD11 LEU A  25      11.239 -42.602  19.506  1.00 70.46           H  
ATOM    408 HD12 LEU A  25      12.322 -43.420  20.645  1.00 70.46           H  
ATOM    409 HD13 LEU A  25      13.003 -42.514  19.263  1.00 70.46           H  
ATOM    410  CD2 LEU A  25      11.980 -40.106  19.873  1.00 70.46           C  
ATOM    411 HD21 LEU A  25      12.789 -40.053  19.145  1.00 70.46           H  
ATOM    412 HD22 LEU A  25      11.927 -39.165  20.421  1.00 70.46           H  
ATOM    413 HD23 LEU A  25      11.034 -40.235  19.346  1.00 70.46           H  
ATOM    414  N   ARG A  26      10.026 -40.472  25.154  1.00 70.11           N  
ATOM    415  H   ARG A  26      10.986 -40.441  25.467  1.00 70.11           H  
ATOM    416  CA  ARG A  26       8.981 -40.786  26.153  1.00 70.11           C  
ATOM    417  HA  ARG A  26       9.498 -41.011  27.086  1.00 70.11           H  
ATOM    418  C   ARG A  26       8.189 -42.071  25.841  1.00 70.11           C  
ATOM    419  CB  ARG A  26       8.080 -39.564  26.406  1.00 70.11           C  
ATOM    420  HB2 ARG A  26       7.503 -39.350  25.506  1.00 70.11           H  
ATOM    421  HB3 ARG A  26       7.382 -39.807  27.206  1.00 70.11           H  
ATOM    422  O   ARG A  26       7.004 -42.176  26.154  1.00 70.11           O  
ATOM    423  CG  ARG A  26       8.870 -38.312  26.810  1.00 70.11           C  
ATOM    424  HG2 ARG A  26       9.485 -38.533  27.683  1.00 70.11           H  
ATOM    425  HG3 ARG A  26       9.514 -37.997  25.988  1.00 70.11           H  
ATOM    426  CD  ARG A  26       7.896 -37.179  27.144  1.00 70.11           C  
ATOM    427  HD2 ARG A  26       7.278 -36.981  26.268  1.00 70.11           H  
ATOM    428  HD3 ARG A  26       7.255 -37.503  27.963  1.00 70.11           H  
ATOM    429  NE  ARG A  26       8.611 -35.947  27.524  1.00 70.11           N  
ATOM    430  HE  ARG A  26       9.588 -35.901  27.275  1.00 70.11           H  
ATOM    431  NH1 ARG A  26       6.800 -34.787  28.334  1.00 70.11           N  
ATOM    432 HH11 ARG A  26       6.201 -35.551  28.056  1.00 70.11           H  
ATOM    433 HH12 ARG A  26       6.394 -33.916  28.647  1.00 70.11           H  
ATOM    434  NH2 ARG A  26       8.806 -33.814  28.296  1.00 70.11           N  
ATOM    435 HH21 ARG A  26       9.775 -33.801  28.011  1.00 70.11           H  
ATOM    436 HH22 ARG A  26       8.379 -32.960  28.625  1.00 70.11           H  
ATOM    437  CZ  ARG A  26       8.072 -34.862  28.052  1.00 70.11           C  
ATOM    438  N   LEU A  27       8.861 -43.067  25.266  1.00 76.86           N  
ATOM    439  H   LEU A  27       9.857 -42.931  25.166  1.00 76.86           H  
ATOM    440  CA  LEU A  27       8.315 -44.388  24.950  1.00 76.86           C  
ATOM    441  HA  LEU A  27       7.229 -44.333  25.025  1.00 76.86           H  
ATOM    442  C   LEU A  27       8.811 -45.451  25.949  1.00 76.86           C  
ATOM    443  CB  LEU A  27       8.685 -44.765  23.501  1.00 76.86           C  
ATOM    444  HB2 LEU A  27       8.482 -45.825  23.345  1.00 76.86           H  
ATOM    445  HB3 LEU A  27       9.757 -44.618  23.372  1.00 76.86           H  
ATOM    446  O   LEU A  27       9.954 -45.378  26.406  1.00 76.86           O  
ATOM    447  CG  LEU A  27       7.933 -43.960  22.422  1.00 76.86           C  
ATOM    448  HG  LEU A  27       8.037 -42.893  22.617  1.00 76.86           H  
ATOM    449  CD1 LEU A  27       8.531 -44.262  21.048  1.00 76.86           C  
ATOM    450 HD11 LEU A  27       9.590 -44.007  21.044  1.00 76.86           H  
ATOM    451 HD12 LEU A  27       8.039 -43.652  20.290  1.00 76.86           H  
ATOM    452 HD13 LEU A  27       8.413 -45.317  20.799  1.00 76.86           H  
ATOM    453  CD2 LEU A  27       6.443 -44.322  22.378  1.00 76.86           C  
ATOM    454 HD21 LEU A  27       5.956 -44.005  23.300  1.00 76.86           H  
ATOM    455 HD22 LEU A  27       5.975 -43.786  21.552  1.00 76.86           H  
ATOM    456 HD23 LEU A  27       6.322 -45.395  22.230  1.00 76.86           H  
ATOM    457  N   PRO A  28       8.005 -46.484  26.267  1.00 80.47           N  
ATOM    458  CA  PRO A  28       8.503 -47.673  26.953  1.00 80.47           C  
ATOM    459  HA  PRO A  28       8.831 -47.384  27.951  1.00 80.47           H  
ATOM    460  C   PRO A  28       9.645 -48.314  26.141  1.00 80.47           C  
ATOM    461  CB  PRO A  28       7.308 -48.629  27.074  1.00 80.47           C  
ATOM    462  HB2 PRO A  28       7.321 -49.360  26.266  1.00 80.47           H  
ATOM    463  HB3 PRO A  28       7.300 -49.136  28.038  1.00 80.47           H  
ATOM    464  O   PRO A  28       9.484 -48.458  24.924  1.00 80.47           O  
ATOM    465  CG  PRO A  28       6.093 -47.717  26.910  1.00 80.47           C  
ATOM    466  HG2 PRO A  28       5.238 -48.252  26.497  1.00 80.47           H  
ATOM    467  HG3 PRO A  28       5.840 -47.272  27.872  1.00 80.47           H  
ATOM    468  CD  PRO A  28       6.594 -46.630  25.962  1.00 80.47           C  
ATOM    469  HD2 PRO A  28       6.486 -46.951  24.926  1.00 80.47           H  
ATOM    470  HD3 PRO A  28       6.045 -45.705  26.138  1.00 80.47           H  
ATOM    471  N   PRO A  29      10.761 -48.743  26.761  1.00 80.34           N  
ATOM    472  CA  PRO A  29      11.863 -49.402  26.052  1.00 80.34           C  
ATOM    473  HA  PRO A  29      12.328 -48.687  25.373  1.00 80.34           H  
ATOM    474  C   PRO A  29      11.411 -50.631  25.252  1.00 80.34           C  
ATOM    475  CB  PRO A  29      12.869 -49.792  27.141  1.00 80.34           C  
ATOM    476  HB2 PRO A  29      12.656 -50.796  27.510  1.00 80.34           H  
ATOM    477  HB3 PRO A  29      13.897 -49.730  26.784  1.00 80.34           H  
ATOM    478  O   PRO A  29      11.963 -50.929  24.198  1.00 80.34           O  
ATOM    479  CG  PRO A  29      12.592 -48.784  28.254  1.00 80.34           C  
ATOM    480  HG2 PRO A  29      12.901 -49.157  29.230  1.00 80.34           H  
ATOM    481  HG3 PRO A  29      13.073 -47.834  28.023  1.00 80.34           H  
ATOM    482  CD  PRO A  29      11.084 -48.592  28.171  1.00 80.34           C  
ATOM    483  HD2 PRO A  29      10.826 -47.601  28.544  1.00 80.34           H  
ATOM    484  HD3 PRO A  29      10.578 -49.364  28.750  1.00 80.34           H  
ATOM    485  N   GLU A  30      10.362 -51.314  25.717  1.00 79.59           N  
ATOM    486  H   GLU A  30       9.959 -51.014  26.593  1.00 79.59           H  
ATOM    487  CA  GLU A  30       9.765 -52.496  25.089  1.00 79.59           C  
ATOM    488  HA  GLU A  30      10.560 -53.191  24.821  1.00 79.59           H  
ATOM    489  C   GLU A  30       8.992 -52.176  23.799  1.00 79.59           C  
ATOM    490  CB  GLU A  30       8.809 -53.196  26.077  1.00 79.59           C  
ATOM    491  HB2 GLU A  30       7.920 -52.582  26.218  1.00 79.59           H  
ATOM    492  HB3 GLU A  30       8.480 -54.126  25.613  1.00 79.59           H  
ATOM    493  O   GLU A  30       8.723 -53.082  23.014  1.00 79.59           O  
ATOM    494  CG  GLU A  30       9.404 -53.557  27.452  1.00 79.59           C  
ATOM    495  HG2 GLU A  30      10.347 -54.080  27.294  1.00 79.59           H  
ATOM    496  HG3 GLU A  30       8.722 -54.254  27.939  1.00 79.59           H  
ATOM    497  CD  GLU A  30       9.622 -52.359  28.396  1.00 79.59           C  
ATOM    498  OE1 GLU A  30      10.443 -52.504  29.327  1.00 79.59           O  
ATOM    499  OE2 GLU A  30       9.003 -51.291  28.164  1.00 79.59           O  
ATOM    500  N   ARG A  31       8.628 -50.904  23.566  1.00 78.71           N  
ATOM    501  H   ARG A  31       8.923 -50.208  24.236  1.00 78.71           H  
ATOM    502  CA  ARG A  31       8.040 -50.434  22.298  1.00 78.71           C  
ATOM    503  HA  ARG A  31       7.509 -51.258  21.822  1.00 78.71           H  
ATOM    504  C   ARG A  31       9.086 -50.017  21.265  1.00 78.71           C  
ATOM    505  CB  ARG A  31       7.060 -49.276  22.539  1.00 78.71           C  
ATOM    506  HB2 ARG A  31       7.504 -48.534  23.202  1.00 78.71           H  
ATOM    507  HB3 ARG A  31       6.867 -48.789  21.583  1.00 78.71           H  
ATOM    508  O   ARG A  31       8.723 -49.737  20.127  1.00 78.71           O  
ATOM    509  CG  ARG A  31       5.717 -49.752  23.102  1.00 78.71           C  
ATOM    510  HG2 ARG A  31       5.382 -50.625  22.542  1.00 78.71           H  
ATOM    511  HG3 ARG A  31       5.826 -50.015  24.154  1.00 78.71           H  
ATOM    512  CD  ARG A  31       4.687 -48.629  22.933  1.00 78.71           C  
ATOM    513  HD2 ARG A  31       4.689 -48.320  21.888  1.00 78.71           H  
ATOM    514  HD3 ARG A  31       4.981 -47.777  23.547  1.00 78.71           H  
ATOM    515  NE  ARG A  31       3.330 -49.067  23.302  1.00 78.71           N  
ATOM    516  HE  ARG A  31       3.255 -49.952  23.782  1.00 78.71           H  
ATOM    517  NH1 ARG A  31       2.205 -47.291  22.371  1.00 78.71           N  
ATOM    518 HH11 ARG A  31       1.343 -46.819  22.136  1.00 78.71           H  
ATOM    519 HH12 ARG A  31       3.085 -46.896  22.072  1.00 78.71           H  
ATOM    520  NH2 ARG A  31       1.057 -48.928  23.356  1.00 78.71           N  
ATOM    521 HH21 ARG A  31       0.208 -48.437  23.114  1.00 78.71           H  
ATOM    522 HH22 ARG A  31       1.013 -49.818  23.831  1.00 78.71           H  
ATOM    523  CZ  ARG A  31       2.209 -48.429  23.009  1.00 78.71           C  
ATOM    524  N   ILE A  32      10.361 -49.953  21.640  1.00 80.86           N  
ATOM    525  H   ILE A  32      10.613 -50.240  22.575  1.00 80.86           H  
ATOM    526  CA  ILE A  32      11.435 -49.599  20.716  1.00 80.86           C  
ATOM    527  HA  ILE A  32      11.036 -48.952  19.934  1.00 80.86           H  
ATOM    528  C   ILE A  32      11.906 -50.874  20.030  1.00 80.86           C  
ATOM    529  CB  ILE A  32      12.526 -48.786  21.431  1.00 80.86           C  
ATOM    530  HB  ILE A  32      12.839 -49.312  22.333  1.00 80.86           H  
ATOM    531  O   ILE A  32      12.768 -51.610  20.516  1.00 80.86           O  
ATOM    532  CG1 ILE A  32      11.911 -47.418  21.804  1.00 80.86           C  
ATOM    533 HG12 ILE A  32      11.843 -46.802  20.907  1.00 80.86           H  
ATOM    534 HG13 ILE A  32      10.901 -47.534  22.195  1.00 80.86           H  
ATOM    535  CG2 ILE A  32      13.751 -48.582  20.518  1.00 80.86           C  
ATOM    536 HG21 ILE A  32      14.194 -49.541  20.248  1.00 80.86           H  
ATOM    537 HG22 ILE A  32      14.521 -48.016  21.042  1.00 80.86           H  
ATOM    538 HG23 ILE A  32      13.465 -48.058  19.606  1.00 80.86           H  
ATOM    539  CD1 ILE A  32      12.701 -46.665  22.862  1.00 80.86           C  
ATOM    540 HD11 ILE A  32      12.386 -45.622  22.836  1.00 80.86           H  
ATOM    541 HD12 ILE A  32      13.772 -46.724  22.669  1.00 80.86           H  
ATOM    542 HD13 ILE A  32      12.490 -47.089  23.844  1.00 80.86           H  
ATOM    543  N   GLU A  33      11.304 -51.143  18.876  1.00 77.94           N  
ATOM    544  H   GLU A  33      10.543 -50.551  18.576  1.00 77.94           H  
ATOM    545  CA  GLU A  33      11.742 -52.213  17.995  1.00 77.94           C  
ATOM    546  HA  GLU A  33      11.775 -53.143  18.564  1.00 77.94           H  
ATOM    547  C   GLU A  33      13.147 -51.917  17.468  1.00 77.94           C  
ATOM    548  CB  GLU A  33      10.759 -52.395  16.840  1.00 77.94           C  
ATOM    549  HB2 GLU A  33      10.512 -51.420  16.420  1.00 77.94           H  
ATOM    550  HB3 GLU A  33      11.249 -53.002  16.079  1.00 77.94           H  
ATOM    551  O   GLU A  33      13.392 -50.906  16.809  1.00 77.94           O  
ATOM    552  CG  GLU A  33       9.472 -53.092  17.295  1.00 77.94           C  
ATOM    553  HG2 GLU A  33       8.945 -52.445  17.996  1.00 77.94           H  
ATOM    554  HG3 GLU A  33       9.736 -54.013  17.817  1.00 77.94           H  
ATOM    555  CD  GLU A  33       8.569 -53.439  16.106  1.00 77.94           C  
ATOM    556  OE1 GLU A  33       7.344 -53.216  16.225  1.00 77.94           O  
ATOM    557  OE2 GLU A  33       9.113 -53.966  15.108  1.00 77.94           O  
ATOM    558  N   ARG A  34      14.086 -52.830  17.739  1.00 77.90           N  
ATOM    559  H   ARG A  34      13.809 -53.591  18.341  1.00 77.90           H  
ATOM    560  CA  ARG A  34      15.529 -52.603  17.544  1.00 77.90           C  
ATOM    561  HA  ARG A  34      15.786 -51.745  18.165  1.00 77.90           H  
ATOM    562  C   ARG A  34      15.968 -52.231  16.120  1.00 77.90           C  
ATOM    563  CB  ARG A  34      16.309 -53.825  18.053  1.00 77.90           C  
ATOM    564  HB2 ARG A  34      17.373 -53.586  18.049  1.00 77.90           H  
ATOM    565  HB3 ARG A  34      16.019 -54.036  19.082  1.00 77.90           H  
ATOM    566  O   ARG A  34      17.074 -51.724  15.947  1.00 77.90           O  
ATOM    567  CG  ARG A  34      16.068 -55.067  17.182  1.00 77.90           C  
ATOM    568  HG2 ARG A  34      16.357 -54.854  16.154  1.00 77.90           H  
ATOM    569  HG3 ARG A  34      15.014 -55.346  17.208  1.00 77.90           H  
ATOM    570  CD  ARG A  34      16.912 -56.233  17.679  1.00 77.90           C  
ATOM    571  HD2 ARG A  34      17.951 -55.908  17.723  1.00 77.90           H  
ATOM    572  HD3 ARG A  34      16.597 -56.507  18.686  1.00 77.90           H  
ATOM    573  NE  ARG A  34      16.784 -57.388  16.774  1.00 77.90           N  
ATOM    574  HE  ARG A  34      16.054 -57.341  16.078  1.00 77.90           H  
ATOM    575  NH1 ARG A  34      18.631 -58.478  17.570  1.00 77.90           N  
ATOM    576 HH11 ARG A  34      19.325 -59.209  17.525  1.00 77.90           H  
ATOM    577 HH12 ARG A  34      18.812 -57.700  18.189  1.00 77.90           H  
ATOM    578  NH2 ARG A  34      17.436 -59.380  15.896  1.00 77.90           N  
ATOM    579 HH21 ARG A  34      16.595 -59.402  15.337  1.00 77.90           H  
ATOM    580 HH22 ARG A  34      18.080 -60.158  15.901  1.00 77.90           H  
ATOM    581  CZ  ARG A  34      17.616 -58.409  16.752  1.00 77.90           C  
ATOM    582  N   HIS A  35      15.120 -52.505  15.127  1.00 76.00           N  
ATOM    583  H   HIS A  35      14.206 -52.836  15.402  1.00 76.00           H  
ATOM    584  CA  HIS A  35      15.367 -52.302  13.696  1.00 76.00           C  
ATOM    585  HA  HIS A  35      16.410 -52.022  13.546  1.00 76.00           H  
ATOM    586  C   HIS A  35      14.536 -51.165  13.082  1.00 76.00           C  
ATOM    587  CB  HIS A  35      15.130 -53.629  12.956  1.00 76.00           C  
ATOM    588  HB2 HIS A  35      15.217 -53.455  11.883  1.00 76.00           H  
ATOM    589  HB3 HIS A  35      14.117 -53.976  13.156  1.00 76.00           H  
ATOM    590  O   HIS A  35      14.672 -50.908  11.889  1.00 76.00           O  
ATOM    591  CG  HIS A  35      16.112 -54.719  13.308  1.00 76.00           C  
ATOM    592  CD2 HIS A  35      15.866 -56.061  13.267  1.00 76.00           C  
ATOM    593  HD2 HIS A  35      14.929 -56.515  12.982  1.00 76.00           H  
ATOM    594  ND1 HIS A  35      17.463 -54.525  13.587  1.00 76.00           N  
ATOM    595  CE1 HIS A  35      18.009 -55.740  13.693  1.00 76.00           C  
ATOM    596  HE1 HIS A  35      19.062 -55.921  13.848  1.00 76.00           H  
ATOM    597  NE2 HIS A  35      17.074 -56.687  13.503  1.00 76.00           N  
ATOM    598  HE2 HIS A  35      17.280 -57.665  13.356  1.00 76.00           H  
ATOM    599  N   VAL A  36      13.688 -50.481  13.857  1.00 76.13           N  
ATOM    600  H   VAL A  36      13.651 -50.669  14.849  1.00 76.13           H  
ATOM    601  CA  VAL A  36      12.907 -49.339  13.356  1.00 76.13           C  
ATOM    602  HA  VAL A  36      12.606 -49.569  12.334  1.00 76.13           H  
ATOM    603  C   VAL A  36      13.780 -48.074  13.353  1.00 76.13           C  
ATOM    604  CB  VAL A  36      11.600 -49.148  14.150  1.00 76.13           C  
ATOM    605  HB  VAL A  36      11.820 -49.083  15.216  1.00 76.13           H  
ATOM    606  O   VAL A  36      14.433 -47.799  14.364  1.00 76.13           O  
ATOM    607  CG1 VAL A  36      10.834 -47.890  13.722  1.00 76.13           C  
ATOM    608 HG11 VAL A  36      10.634 -47.914  12.651  1.00 76.13           H  
ATOM    609 HG12 VAL A  36       9.886 -47.834  14.257  1.00 76.13           H  
ATOM    610 HG13 VAL A  36      11.411 -46.997  13.963  1.00 76.13           H  
ATOM    611  CG2 VAL A  36      10.665 -50.336  13.890  1.00 76.13           C  
ATOM    612 HG21 VAL A  36       9.754 -50.231  14.478  1.00 76.13           H  
ATOM    613 HG22 VAL A  36      11.148 -51.273  14.170  1.00 76.13           H  
ATOM    614 HG23 VAL A  36      10.398 -50.387  12.834  1.00 76.13           H  
ATOM    615  N   PRO A  37      13.809 -47.295  12.251  1.00 72.06           N  
ATOM    616  CA  PRO A  37      14.531 -46.028  12.194  1.00 72.06           C  
ATOM    617  HA  PRO A  37      15.589 -46.247  12.338  1.00 72.06           H  
ATOM    618  C   PRO A  37      14.045 -45.018  13.239  1.00 72.06           C  
ATOM    619  CB  PRO A  37      14.349 -45.493  10.771  1.00 72.06           C  
ATOM    620  HB2 PRO A  37      15.224 -44.938  10.432  1.00 72.06           H  
ATOM    621  HB3 PRO A  37      13.456 -44.871  10.710  1.00 72.06           H  
ATOM    622  O   PRO A  37      12.840 -44.816  13.384  1.00 72.06           O  
ATOM    623  CG  PRO A  37      14.131 -46.764   9.957  1.00 72.06           C  
ATOM    624  HG2 PRO A  37      15.090 -47.237   9.747  1.00 72.06           H  
ATOM    625  HG3 PRO A  37      13.585 -46.567   9.035  1.00 72.06           H  
ATOM    626  CD  PRO A  37      13.326 -47.635  10.919  1.00 72.06           C  
ATOM    627  HD2 PRO A  37      13.497 -48.684  10.679  1.00 72.06           H  
ATOM    628  HD3 PRO A  37      12.266 -47.391  10.843  1.00 72.06           H  
ATOM    629  N   PHE A  38      14.959 -44.321  13.917  1.00 79.05           N  
ATOM    630  H   PHE A  38      15.927 -44.592  13.816  1.00 79.05           H  
ATOM    631  CA  PHE A  38      14.627 -43.335  14.953  1.00 79.05           C  
ATOM    632  HA  PHE A  38      14.079 -43.839  15.749  1.00 79.05           H  
ATOM    633  C   PHE A  38      13.720 -42.204  14.439  1.00 79.05           C  
ATOM    634  CB  PHE A  38      15.917 -42.742  15.539  1.00 79.05           C  
ATOM    635  HB2 PHE A  38      15.634 -42.072  16.352  1.00 79.05           H  
ATOM    636  HB3 PHE A  38      16.392 -42.141  14.764  1.00 79.05           H  
ATOM    637  O   PHE A  38      12.847 -41.742  15.172  1.00 79.05           O  
ATOM    638  CG  PHE A  38      16.947 -43.710  16.097  1.00 79.05           C  
ATOM    639  CD1 PHE A  38      16.558 -44.840  16.841  1.00 79.05           C  
ATOM    640  HD1 PHE A  38      15.512 -45.054  17.000  1.00 79.05           H  
ATOM    641  CD2 PHE A  38      18.316 -43.458  15.892  1.00 79.05           C  
ATOM    642  HD2 PHE A  38      18.625 -42.598  15.315  1.00 79.05           H  
ATOM    643  CE1 PHE A  38      17.529 -45.705  17.373  1.00 79.05           C  
ATOM    644  HE1 PHE A  38      17.221 -46.571  17.939  1.00 79.05           H  
ATOM    645  CE2 PHE A  38      19.287 -44.329  16.415  1.00 79.05           C  
ATOM    646  HE2 PHE A  38      20.334 -44.141  16.230  1.00 79.05           H  
ATOM    647  CZ  PHE A  38      18.894 -45.454  17.157  1.00 79.05           C  
ATOM    648  HZ  PHE A  38      19.640 -46.133  17.543  1.00 79.05           H  
ATOM    649  N   SER A  39      13.856 -41.812  13.167  1.00 64.17           N  
ATOM    650  H   SER A  39      14.561 -42.259  12.599  1.00 64.17           H  
ATOM    651  CA  SER A  39      12.955 -40.865  12.491  1.00 64.17           C  
ATOM    652  HA  SER A  39      13.023 -39.891  12.975  1.00 64.17           H  
ATOM    653  C   SER A  39      11.491 -41.313  12.537  1.00 64.17           C  
ATOM    654  CB  SER A  39      13.380 -40.715  11.023  1.00 64.17           C  
ATOM    655  HB2 SER A  39      14.358 -40.235  10.991  1.00 64.17           H  
ATOM    656  HB3 SER A  39      12.667 -40.082  10.494  1.00 64.17           H  
ATOM    657  O   SER A  39      10.599 -40.511  12.791  1.00 64.17           O  
ATOM    658  OG  SER A  39      13.469 -41.983  10.384  1.00 64.17           O  
ATOM    659  HG  SER A  39      12.610 -42.228  10.033  1.00 64.17           H  
ATOM    660  N   ASN A  40      11.240 -42.614  12.366  1.00 65.31           N  
ATOM    661  H   ASN A  40      12.024 -43.239  12.249  1.00 65.31           H  
ATOM    662  CA  ASN A  40       9.896 -43.196  12.367  1.00 65.31           C  
ATOM    663  HA  ASN A  40       9.225 -42.526  11.831  1.00 65.31           H  
ATOM    664  C   ASN A  40       9.333 -43.342  13.791  1.00 65.31           C  
ATOM    665  CB  ASN A  40       9.916 -44.554  11.641  1.00 65.31           C  
ATOM    666  HB2 ASN A  40       8.909 -44.970  11.677  1.00 65.31           H  
ATOM    667  HB3 ASN A  40      10.577 -45.241  12.169  1.00 65.31           H  
ATOM    668  O   ASN A  40       8.145 -43.602  13.957  1.00 65.31           O  
ATOM    669  CG  ASN A  40      10.346 -44.501  10.184  1.00 65.31           C  
ATOM    670  ND2 ASN A  40      10.117 -45.566   9.453  1.00 65.31           N  
ATOM    671 HD21 ASN A  40       9.621 -46.356   9.841  1.00 65.31           H  
ATOM    672 HD22 ASN A  40      10.378 -45.496   8.480  1.00 65.31           H  
ATOM    673  OD1 ASN A  40      10.911 -43.544   9.677  1.00 65.31           O  
ATOM    674  N   LEU A  41      10.180 -43.170  14.811  1.00 68.30           N  
ATOM    675  H   LEU A  41      11.145 -42.973  14.590  1.00 68.30           H  
ATOM    676  CA  LEU A  41       9.794 -43.113  16.219  1.00 68.30           C  
ATOM    677  HA  LEU A  41       8.823 -43.596  16.337  1.00 68.30           H  
ATOM    678  C   LEU A  41       9.606 -41.665  16.718  1.00 68.30           C  
ATOM    679  CB  LEU A  41      10.818 -43.893  17.066  1.00 68.30           C  
ATOM    680  HB2 LEU A  41      10.440 -43.919  18.088  1.00 68.30           H  
ATOM    681  HB3 LEU A  41      11.761 -43.346  17.056  1.00 68.30           H  
ATOM    682  O   LEU A  41       9.331 -41.471  17.899  1.00 68.30           O  
ATOM    683  CG  LEU A  41      11.082 -45.352  16.657  1.00 68.30           C  
ATOM    684  HG  LEU A  41      11.370 -45.399  15.606  1.00 68.30           H  
ATOM    685  CD1 LEU A  41      12.231 -45.923  17.488  1.00 68.30           C  
ATOM    686 HD11 LEU A  41      11.988 -45.875  18.549  1.00 68.30           H  
ATOM    687 HD12 LEU A  41      12.415 -46.958  17.198  1.00 68.30           H  
ATOM    688 HD13 LEU A  41      13.135 -45.346  17.292  1.00 68.30           H  
ATOM    689  CD2 LEU A  41       9.852 -46.230  16.888  1.00 68.30           C  
ATOM    690 HD21 LEU A  41       9.043 -45.905  16.233  1.00 68.30           H  
ATOM    691 HD22 LEU A  41       9.527 -46.160  17.926  1.00 68.30           H  
ATOM    692 HD23 LEU A  41      10.089 -47.268  16.656  1.00 68.30           H  
ATOM    693  N   GLY A  42       9.746 -40.660  15.841  1.00 59.50           N  
ATOM    694  H   GLY A  42       9.955 -40.888  14.880  1.00 59.50           H  
ATOM    695  CA  GLY A  42       9.581 -39.240  16.170  1.00 59.50           C  
ATOM    696  HA2 GLY A  42       9.189 -38.728  15.292  1.00 59.50           H  
ATOM    697  HA3 GLY A  42       8.854 -39.131  16.975  1.00 59.50           H  
ATOM    698  C   GLY A  42      10.862 -38.512  16.591  1.00 59.50           C  
ATOM    699  O   GLY A  42      10.773 -37.448  17.195  1.00 59.50           O  
ATOM    700  N   MET A  43      12.053 -39.056  16.307  1.00 65.42           N  
ATOM    701  H   MET A  43      12.087 -39.942  15.823  1.00 65.42           H  
ATOM    702  CA  MET A  43      13.314 -38.362  16.597  1.00 65.42           C  
ATOM    703  HA  MET A  43      13.266 -37.985  17.618  1.00 65.42           H  
ATOM    704  C   MET A  43      13.525 -37.167  15.656  1.00 65.42           C  
ATOM    705  CB  MET A  43      14.500 -39.336  16.514  1.00 65.42           C  
ATOM    706  HB2 MET A  43      14.300 -40.200  17.147  1.00 65.42           H  
ATOM    707  HB3 MET A  43      14.614 -39.675  15.485  1.00 65.42           H  
ATOM    708  O   MET A  43      13.816 -37.343  14.472  1.00 65.42           O  
ATOM    709  CG  MET A  43      15.811 -38.684  16.978  1.00 65.42           C  
ATOM    710  HG2 MET A  43      15.716 -38.440  18.036  1.00 65.42           H  
ATOM    711  HG3 MET A  43      15.967 -37.752  16.434  1.00 65.42           H  
ATOM    712  SD  MET A  43      17.295 -39.706  16.759  1.00 65.42           S  
ATOM    713  CE  MET A  43      17.577 -39.456  14.982  1.00 65.42           C  
ATOM    714  HE1 MET A  43      17.780 -38.402  14.791  1.00 65.42           H  
ATOM    715  HE2 MET A  43      18.433 -40.049  14.658  1.00 65.42           H  
ATOM    716  HE3 MET A  43      16.696 -39.758  14.416  1.00 65.42           H  
ATOM    717  N   ASP A  44      13.452 -35.962  16.217  1.00 55.80           N  
ATOM    718  H   ASP A  44      13.117 -35.897  17.168  1.00 55.80           H  
ATOM    719  CA  ASP A  44      13.923 -34.724  15.596  1.00 55.80           C  
ATOM    720  HA  ASP A  44      13.867 -34.839  14.513  1.00 55.80           H  
ATOM    721  C   ASP A  44      15.403 -34.426  15.935  1.00 55.80           C  
ATOM    722  CB  ASP A  44      12.966 -33.573  15.967  1.00 55.80           C  
ATOM    723  HB2 ASP A  44      13.225 -32.697  15.372  1.00 55.80           H  
ATOM    724  HB3 ASP A  44      11.953 -33.863  15.690  1.00 55.80           H  
ATOM    725  O   ASP A  44      16.090 -35.193  16.621  1.00 55.80           O  
ATOM    726  CG  ASP A  44      12.988 -33.172  17.449  1.00 55.80           C  
ATOM    727  OD1 ASP A  44      14.075 -33.247  18.070  1.00 55.80           O  
ATOM    728  OD2 ASP A  44      11.934 -32.740  17.951  1.00 55.80           O  
ATOM    729  N   SER A  45      15.910 -33.286  15.457  1.00 53.16           N  
ATOM    730  H   SER A  45      15.328 -32.712  14.864  1.00 53.16           H  
ATOM    731  CA  SER A  45      17.290 -32.840  15.685  1.00 53.16           C  
ATOM    732  HA  SER A  45      17.969 -33.603  15.304  1.00 53.16           H  
ATOM    733  C   SER A  45      17.650 -32.615  17.158  1.00 53.16           C  
ATOM    734  CB  SER A  45      17.552 -31.540  14.917  1.00 53.16           C  
ATOM    735  HB2 SER A  45      17.026 -30.720  15.405  1.00 53.16           H  
ATOM    736  HB3 SER A  45      18.622 -31.330  14.927  1.00 53.16           H  
ATOM    737  O   SER A  45      18.806 -32.816  17.532  1.00 53.16           O  
ATOM    738  OG  SER A  45      17.099 -31.645  13.579  1.00 53.16           O  
ATOM    739  HG  SER A  45      17.420 -30.894  13.074  1.00 53.16           H  
ATOM    740  N   LEU A  46      16.692 -32.204  17.995  1.00 53.41           N  
ATOM    741  H   LEU A  46      15.730 -32.271  17.695  1.00 53.41           H  
ATOM    742  CA  LEU A  46      16.919 -31.940  19.416  1.00 53.41           C  
ATOM    743  HA  LEU A  46      17.869 -31.418  19.526  1.00 53.41           H  
ATOM    744  C   LEU A  46      17.020 -33.257  20.190  1.00 53.41           C  
ATOM    745  CB  LEU A  46      15.784 -31.042  19.948  1.00 53.41           C  
ATOM    746  HB2 LEU A  46      14.836 -31.564  19.823  1.00 53.41           H  
ATOM    747  HB3 LEU A  46      15.743 -30.132  19.349  1.00 53.41           H  
ATOM    748  O   LEU A  46      17.976 -33.459  20.941  1.00 53.41           O  
ATOM    749  CG  LEU A  46      15.924 -30.658  21.433  1.00 53.41           C  
ATOM    750  HG  LEU A  46      15.996 -31.559  22.042  1.00 53.41           H  
ATOM    751  CD1 LEU A  46      17.157 -29.786  21.684  1.00 53.41           C  
ATOM    752 HD11 LEU A  46      17.172 -29.471  22.728  1.00 53.41           H  
ATOM    753 HD12 LEU A  46      18.063 -30.361  21.493  1.00 53.41           H  
ATOM    754 HD13 LEU A  46      17.134 -28.907  21.041  1.00 53.41           H  
ATOM    755  CD2 LEU A  46      14.688 -29.880  21.883  1.00 53.41           C  
ATOM    756 HD21 LEU A  46      13.798 -30.490  21.726  1.00 53.41           H  
ATOM    757 HD22 LEU A  46      14.766 -29.647  22.945  1.00 53.41           H  
ATOM    758 HD23 LEU A  46      14.591 -28.957  21.312  1.00 53.41           H  
ATOM    759  N   ILE A  47      16.081 -34.177  19.950  1.00 66.12           N  
ATOM    760  H   ILE A  47      15.337 -33.931  19.312  1.00 66.12           H  
ATOM    761  CA  ILE A  47      16.083 -35.514  20.556  1.00 66.12           C  
ATOM    762  HA  ILE A  47      16.135 -35.401  21.639  1.00 66.12           H  
ATOM    763  C   ILE A  47      17.329 -36.291  20.118  1.00 66.12           C  
ATOM    764  CB  ILE A  47      14.781 -36.270  20.209  1.00 66.12           C  
ATOM    765  HB  ILE A  47      14.703 -36.352  19.125  1.00 66.12           H  
ATOM    766  O   ILE A  47      17.960 -36.957  20.944  1.00 66.12           O  
ATOM    767  CG1 ILE A  47      13.551 -35.492  20.738  1.00 66.12           C  
ATOM    768 HG12 ILE A  47      13.558 -34.481  20.330  1.00 66.12           H  
ATOM    769 HG13 ILE A  47      13.611 -35.410  21.823  1.00 66.12           H  
ATOM    770  CG2 ILE A  47      14.819 -37.691  20.810  1.00 66.12           C  
ATOM    771 HG21 ILE A  47      14.893 -37.632  21.895  1.00 66.12           H  
ATOM    772 HG22 ILE A  47      15.662 -38.260  20.417  1.00 66.12           H  
ATOM    773 HG23 ILE A  47      13.912 -38.231  20.538  1.00 66.12           H  
ATOM    774  CD1 ILE A  47      12.199 -36.106  20.363  1.00 66.12           C  
ATOM    775 HD11 ILE A  47      12.181 -36.352  19.301  1.00 66.12           H  
ATOM    776 HD12 ILE A  47      11.409 -35.384  20.569  1.00 66.12           H  
ATOM    777 HD13 ILE A  47      12.011 -36.997  20.962  1.00 66.12           H  
ATOM    778  N   GLY A  48      17.729 -36.165  18.848  1.00 67.97           N  
ATOM    779  H   GLY A  48      17.145 -35.645  18.209  1.00 67.97           H  
ATOM    780  CA  GLY A  48      18.964 -36.754  18.341  1.00 67.97           C  
ATOM    781  HA2 GLY A  48      19.067 -36.510  17.283  1.00 67.97           H  
ATOM    782  HA3 GLY A  48      18.902 -37.837  18.449  1.00 67.97           H  
ATOM    783  C   GLY A  48      20.203 -36.247  19.089  1.00 67.97           C  
ATOM    784  O   GLY A  48      20.994 -37.043  19.601  1.00 67.97           O  
ATOM    785  N   LEU A  49      20.362 -34.928  19.231  1.00 68.06           N  
ATOM    786  H   LEU A  49      19.683 -34.300  18.826  1.00 68.06           H  
ATOM    787  CA  LEU A  49      21.516 -34.365  19.937  1.00 68.06           C  
ATOM    788  HA  LEU A  49      22.411 -34.794  19.487  1.00 68.06           H  
ATOM    789  C   LEU A  49      21.530 -34.748  21.430  1.00 68.06           C  
ATOM    790  CB  LEU A  49      21.535 -32.841  19.732  1.00 68.06           C  
ATOM    791  HB2 LEU A  49      20.742 -32.401  20.336  1.00 68.06           H  
ATOM    792  HB3 LEU A  49      21.323 -32.613  18.687  1.00 68.06           H  
ATOM    793  O   LEU A  49      22.580 -35.116  21.964  1.00 68.06           O  
ATOM    794  CG  LEU A  49      22.886 -32.204  20.107  1.00 68.06           C  
ATOM    795  HG  LEU A  49      23.205 -32.559  21.087  1.00 68.06           H  
ATOM    796  CD1 LEU A  49      23.977 -32.524  19.080  1.00 68.06           C  
ATOM    797 HD11 LEU A  49      24.899 -32.009  19.351  1.00 68.06           H  
ATOM    798 HD12 LEU A  49      24.177 -33.595  19.062  1.00 68.06           H  
ATOM    799 HD13 LEU A  49      23.664 -32.199  18.088  1.00 68.06           H  
ATOM    800  CD2 LEU A  49      22.739 -30.686  20.184  1.00 68.06           C  
ATOM    801 HD21 LEU A  49      22.423 -30.292  19.218  1.00 68.06           H  
ATOM    802 HD22 LEU A  49      21.994 -30.426  20.936  1.00 68.06           H  
ATOM    803 HD23 LEU A  49      23.691 -30.233  20.463  1.00 68.06           H  
ATOM    804  N   GLU A  50      20.372 -34.733  22.098  1.00 68.56           N  
ATOM    805  H   GLU A  50      19.542 -34.410  21.621  1.00 68.56           H  
ATOM    806  CA  GLU A  50      20.249 -35.193  23.485  1.00 68.56           C  
ATOM    807  HA  GLU A  50      20.923 -34.609  24.111  1.00 68.56           H  
ATOM    808  C   GLU A  50      20.657 -36.659  23.650  1.00 68.56           C  
ATOM    809  CB  GLU A  50      18.806 -35.045  24.001  1.00 68.56           C  
ATOM    810  HB2 GLU A  50      18.095 -35.042  23.175  1.00 68.56           H  
ATOM    811  HB3 GLU A  50      18.592 -35.931  24.600  1.00 68.56           H  
ATOM    812  O   GLU A  50      21.421 -36.993  24.560  1.00 68.56           O  
ATOM    813  CG  GLU A  50      18.605 -33.795  24.873  1.00 68.56           C  
ATOM    814  HG2 GLU A  50      18.420 -32.937  24.226  1.00 68.56           H  
ATOM    815  HG3 GLU A  50      19.522 -33.604  25.431  1.00 68.56           H  
ATOM    816  CD  GLU A  50      17.469 -33.950  25.901  1.00 68.56           C  
ATOM    817  OE1 GLU A  50      17.005 -32.922  26.429  1.00 68.56           O  
ATOM    818  OE2 GLU A  50      17.154 -35.103  26.298  1.00 68.56           O  
ATOM    819  N   LEU A  51      20.156 -37.546  22.788  1.00 77.90           N  
ATOM    820  H   LEU A  51      19.529 -37.223  22.064  1.00 77.90           H  
ATOM    821  CA  LEU A  51      20.454 -38.969  22.878  1.00 77.90           C  
ATOM    822  HA  LEU A  51      20.230 -39.300  23.892  1.00 77.90           H  
ATOM    823  C   LEU A  51      21.940 -39.237  22.620  1.00 77.90           C  
ATOM    824  CB  LEU A  51      19.559 -39.731  21.898  1.00 77.90           C  
ATOM    825  HB2 LEU A  51      18.523 -39.416  22.022  1.00 77.90           H  
ATOM    826  HB3 LEU A  51      19.847 -39.464  20.881  1.00 77.90           H  
ATOM    827  O   LEU A  51      22.555 -39.993  23.370  1.00 77.90           O  
ATOM    828  CG  LEU A  51      19.667 -41.250  22.112  1.00 77.90           C  
ATOM    829  HG  LEU A  51      20.676 -41.535  22.410  1.00 77.90           H  
ATOM    830  CD1 LEU A  51      18.713 -41.669  23.221  1.00 77.90           C  
ATOM    831 HD11 LEU A  51      18.742 -42.754  23.321  1.00 77.90           H  
ATOM    832 HD12 LEU A  51      19.016 -41.214  24.165  1.00 77.90           H  
ATOM    833 HD13 LEU A  51      17.705 -41.336  22.973  1.00 77.90           H  
ATOM    834  CD2 LEU A  51      19.348 -42.014  20.837  1.00 77.90           C  
ATOM    835 HD21 LEU A  51      19.152 -43.064  21.054  1.00 77.90           H  
ATOM    836 HD22 LEU A  51      18.499 -41.560  20.326  1.00 77.90           H  
ATOM    837 HD23 LEU A  51      20.215 -41.964  20.178  1.00 77.90           H  
ATOM    838  N   ARG A  52      22.532 -38.566  21.626  1.00 75.49           N  
ATOM    839  H   ARG A  52      21.953 -37.960  21.062  1.00 75.49           H  
ATOM    840  CA  ARG A  52      23.972 -38.610  21.343  1.00 75.49           C  
ATOM    841  HA  ARG A  52      24.253 -39.633  21.090  1.00 75.49           H  
ATOM    842  C   ARG A  52      24.783 -38.243  22.589  1.00 75.49           C  
ATOM    843  CB  ARG A  52      24.230 -37.715  20.114  1.00 75.49           C  
ATOM    844  HB2 ARG A  52      23.671 -38.140  19.280  1.00 75.49           H  
ATOM    845  HB3 ARG A  52      23.827 -36.718  20.290  1.00 75.49           H  
ATOM    846  O   ARG A  52      25.649 -39.013  22.992  1.00 75.49           O  
ATOM    847  CG  ARG A  52      25.692 -37.588  19.663  1.00 75.49           C  
ATOM    848  HG2 ARG A  52      26.185 -38.556  19.754  1.00 75.49           H  
ATOM    849  HG3 ARG A  52      25.694 -37.294  18.614  1.00 75.49           H  
ATOM    850  CD  ARG A  52      26.453 -36.523  20.461  1.00 75.49           C  
ATOM    851  HD2 ARG A  52      25.854 -35.613  20.495  1.00 75.49           H  
ATOM    852  HD3 ARG A  52      26.616 -36.872  21.481  1.00 75.49           H  
ATOM    853  NE  ARG A  52      27.759 -36.211  19.866  1.00 75.49           N  
ATOM    854  HE  ARG A  52      28.110 -36.809  19.132  1.00 75.49           H  
ATOM    855  NH1 ARG A  52      28.365 -34.654  21.448  1.00 75.49           N  
ATOM    856 HH11 ARG A  52      27.405 -34.634  21.762  1.00 75.49           H  
ATOM    857 HH12 ARG A  52      28.958 -34.902  22.226  1.00 75.49           H  
ATOM    858  NH2 ARG A  52      29.843 -35.326  19.953  1.00 75.49           N  
ATOM    859 HH21 ARG A  52      30.497 -34.889  20.587  1.00 75.49           H  
ATOM    860 HH22 ARG A  52      30.170 -36.149  19.468  1.00 75.49           H  
ATOM    861  CZ  ARG A  52      28.633 -35.386  20.408  1.00 75.49           C  
ATOM    862  N   ASN A  53      24.452 -37.139  23.258  1.00 75.63           N  
ATOM    863  H   ASN A  53      23.734 -36.544  22.869  1.00 75.63           H  
ATOM    864  CA  ASN A  53      25.153 -36.706  24.473  1.00 75.63           C  
ATOM    865  HA  ASN A  53      26.224 -36.675  24.273  1.00 75.63           H  
ATOM    866  C   ASN A  53      24.950 -37.679  25.654  1.00 75.63           C  
ATOM    867  CB  ASN A  53      24.680 -35.285  24.825  1.00 75.63           C  
ATOM    868  HB2 ASN A  53      23.596 -35.281  24.937  1.00 75.63           H  
ATOM    869  HB3 ASN A  53      25.127 -34.988  25.774  1.00 75.63           H  
ATOM    870  O   ASN A  53      25.868 -37.907  26.444  1.00 75.63           O  
ATOM    871  CG  ASN A  53      25.069 -34.237  23.791  1.00 75.63           C  
ATOM    872  ND2 ASN A  53      24.491 -33.062  23.875  1.00 75.63           N  
ATOM    873 HD21 ASN A  53      24.736 -32.393  23.160  1.00 75.63           H  
ATOM    874 HD22 ASN A  53      23.778 -32.884  24.568  1.00 75.63           H  
ATOM    875  OD1 ASN A  53      25.891 -34.438  22.907  1.00 75.63           O  
ATOM    876  N   ARG A  54      23.769 -38.304  25.772  1.00 81.37           N  
ATOM    877  H   ARG A  54      23.039 -38.055  25.120  1.00 81.37           H  
ATOM    878  CA  ARG A  54      23.508 -39.348  26.781  1.00 81.37           C  
ATOM    879  HA  ARG A  54      23.835 -38.986  27.756  1.00 81.37           H  
ATOM    880  C   ARG A  54      24.316 -40.622  26.524  1.00 81.37           C  
ATOM    881  CB  ARG A  54      22.010 -39.674  26.841  1.00 81.37           C  
ATOM    882  HB2 ARG A  54      21.880 -40.557  27.468  1.00 81.37           H  
ATOM    883  HB3 ARG A  54      21.658 -39.913  25.837  1.00 81.37           H  
ATOM    884  O   ARG A  54      24.740 -41.255  27.486  1.00 81.37           O  
ATOM    885  CG  ARG A  54      21.161 -38.541  27.436  1.00 81.37           C  
ATOM    886  HG2 ARG A  54      21.420 -37.591  26.967  1.00 81.37           H  
ATOM    887  HG3 ARG A  54      21.362 -38.459  28.504  1.00 81.37           H  
ATOM    888  CD  ARG A  54      19.670 -38.825  27.212  1.00 81.37           C  
ATOM    889  HD2 ARG A  54      19.507 -39.013  26.150  1.00 81.37           H  
ATOM    890  HD3 ARG A  54      19.398 -39.720  27.771  1.00 81.37           H  
ATOM    891  NE  ARG A  54      18.831 -37.678  27.612  1.00 81.37           N  
ATOM    892  HE  ARG A  54      19.148 -36.762  27.328  1.00 81.37           H  
ATOM    893  NH1 ARG A  54      16.935 -38.814  28.272  1.00 81.37           N  
ATOM    894 HH11 ARG A  54      17.268 -39.650  27.813  1.00 81.37           H  
ATOM    895 HH12 ARG A  54      15.961 -38.669  28.497  1.00 81.37           H  
ATOM    896  NH2 ARG A  54      16.964 -36.634  28.404  1.00 81.37           N  
ATOM    897 HH21 ARG A  54      16.594 -36.190  27.576  1.00 81.37           H  
ATOM    898 HH22 ARG A  54      17.528 -35.866  28.739  1.00 81.37           H  
ATOM    899  CZ  ARG A  54      17.603 -37.714  28.094  1.00 81.37           C  
ATOM    900  N   ILE A  55      24.543 -40.987  25.261  1.00 81.17           N  
ATOM    901  H   ILE A  55      24.127 -40.429  24.529  1.00 81.17           H  
ATOM    902  CA  ILE A  55      25.384 -42.128  24.868  1.00 81.17           C  
ATOM    903  HA  ILE A  55      25.075 -43.005  25.437  1.00 81.17           H  
ATOM    904  C   ILE A  55      26.848 -41.864  25.236  1.00 81.17           C  
ATOM    905  CB  ILE A  55      25.187 -42.436  23.366  1.00 81.17           C  
ATOM    906  HB  ILE A  55      25.286 -41.507  22.805  1.00 81.17           H  
ATOM    907  O   ILE A  55      27.468 -42.724  25.859  1.00 81.17           O  
ATOM    908  CG1 ILE A  55      23.771 -43.012  23.137  1.00 81.17           C  
ATOM    909 HG12 ILE A  55      23.040 -42.467  23.735  1.00 81.17           H  
ATOM    910 HG13 ILE A  55      23.744 -44.051  23.466  1.00 81.17           H  
ATOM    911  CG2 ILE A  55      26.236 -43.423  22.823  1.00 81.17           C  
ATOM    912 HG21 ILE A  55      27.243 -43.025  22.945  1.00 81.17           H  
ATOM    913 HG22 ILE A  55      26.084 -43.582  21.755  1.00 81.17           H  
ATOM    914 HG23 ILE A  55      26.158 -44.376  23.348  1.00 81.17           H  
ATOM    915  CD1 ILE A  55      23.319 -42.927  21.678  1.00 81.17           C  
ATOM    916 HD11 ILE A  55      23.944 -43.560  21.048  1.00 81.17           H  
ATOM    917 HD12 ILE A  55      22.284 -43.264  21.609  1.00 81.17           H  
ATOM    918 HD13 ILE A  55      23.376 -41.896  21.329  1.00 81.17           H  
ATOM    919  N   GLU A  56      27.376 -40.671  24.935  1.00 79.15           N  
ATOM    920  H   GLU A  56      26.834 -40.019  24.387  1.00 79.15           H  
ATOM    921  CA  GLU A  56      28.735 -40.273  25.345  1.00 79.15           C  
ATOM    922  HA  GLU A  56      29.457 -40.957  24.900  1.00 79.15           H  
ATOM    923  C   GLU A  56      28.910 -40.364  26.867  1.00 79.15           C  
ATOM    924  CB  GLU A  56      29.060 -38.844  24.871  1.00 79.15           C  
ATOM    925  HB2 GLU A  56      30.017 -38.546  25.300  1.00 79.15           H  
ATOM    926  HB3 GLU A  56      28.296 -38.156  25.232  1.00 79.15           H  
ATOM    927  O   GLU A  56      29.828 -41.025  27.354  1.00 79.15           O  
ATOM    928  CG  GLU A  56      29.159 -38.743  23.346  1.00 79.15           C  
ATOM    929  HG2 GLU A  56      28.173 -38.911  22.913  1.00 79.15           H  
ATOM    930  HG3 GLU A  56      29.814 -39.532  22.977  1.00 79.15           H  
ATOM    931  CD  GLU A  56      29.682 -37.383  22.865  1.00 79.15           C  
ATOM    932  OE1 GLU A  56      30.474 -37.368  21.894  1.00 79.15           O  
ATOM    933  OE2 GLU A  56      29.221 -36.332  23.365  1.00 79.15           O  
ATOM    934  N   ALA A  57      27.976 -39.787  27.632  1.00 80.89           N  
ATOM    935  H   ALA A  57      27.259 -39.241  27.176  1.00 80.89           H  
ATOM    936  CA  ALA A  57      28.015 -39.805  29.094  1.00 80.89           C  
ATOM    937  HA  ALA A  57      28.981 -39.417  29.416  1.00 80.89           H  
ATOM    938  C   ALA A  57      27.866 -41.215  29.700  1.00 80.89           C  
ATOM    939  CB  ALA A  57      26.917 -38.865  29.604  1.00 80.89           C  
ATOM    940  HB1 ALA A  57      26.955 -38.818  30.693  1.00 80.89           H  
ATOM    941  HB2 ALA A  57      27.072 -37.865  29.199  1.00 80.89           H  
ATOM    942  HB3 ALA A  57      25.939 -39.231  29.292  1.00 80.89           H  
ATOM    943  O   ALA A  57      28.480 -41.512  30.724  1.00 80.89           O  
ATOM    944  N   ALA A  58      27.053 -42.087  29.095  1.00 79.86           N  
ATOM    945  H   ALA A  58      26.543 -41.785  28.278  1.00 79.86           H  
ATOM    946  CA  ALA A  58      26.817 -43.443  29.594  1.00 79.86           C  
ATOM    947  HA  ALA A  58      26.706 -43.405  30.677  1.00 79.86           H  
ATOM    948  C   ALA A  58      27.967 -44.418  29.291  1.00 79.86           C  
ATOM    949  CB  ALA A  58      25.507 -43.955  28.992  1.00 79.86           C  
ATOM    950  HB1 ALA A  58      25.319 -44.963  29.361  1.00 79.86           H  
ATOM    951  HB2 ALA A  58      24.681 -43.307  29.285  1.00 79.86           H  
ATOM    952  HB3 ALA A  58      25.578 -43.982  27.904  1.00 79.86           H  
ATOM    953  O   ALA A  58      28.163 -45.381  30.036  1.00 79.86           O  
ATOM    954  N   LEU A  59      28.700 -44.192  28.197  1.00 75.64           N  
ATOM    955  H   LEU A  59      28.444 -43.414  27.607  1.00 75.64           H  
ATOM    956  CA  LEU A  59      29.753 -45.092  27.720  1.00 75.64           C  
ATOM    957  HA  LEU A  59      29.726 -46.015  28.299  1.00 75.64           H  
ATOM    958  C   LEU A  59      31.175 -44.548  27.930  1.00 75.64           C  
ATOM    959  CB  LEU A  59      29.463 -45.453  26.253  1.00 75.64           C  
ATOM    960  HB2 LEU A  59      30.275 -46.079  25.881  1.00 75.64           H  
ATOM    961  HB3 LEU A  59      29.448 -44.529  25.675  1.00 75.64           H  
ATOM    962  O   LEU A  59      32.121 -45.323  27.828  1.00 75.64           O  
ATOM    963  CG  LEU A  59      28.124 -46.172  26.007  1.00 75.64           C  
ATOM    964  HG  LEU A  59      27.299 -45.510  26.270  1.00 75.64           H  
ATOM    965  CD1 LEU A  59      28.006 -46.505  24.523  1.00 75.64           C  
ATOM    966 HD11 LEU A  59      28.096 -45.582  23.951  1.00 75.64           H  
ATOM    967 HD12 LEU A  59      27.031 -46.949  24.321  1.00 75.64           H  
ATOM    968 HD13 LEU A  59      28.797 -47.190  24.218  1.00 75.64           H  
ATOM    969  CD2 LEU A  59      27.966 -47.471  26.805  1.00 75.64           C  
ATOM    970 HD21 LEU A  59      28.816 -48.128  26.620  1.00 75.64           H  
ATOM    971 HD22 LEU A  59      27.041 -47.967  26.511  1.00 75.64           H  
ATOM    972 HD23 LEU A  59      27.907 -47.239  27.868  1.00 75.64           H  
ATOM    973  N   GLY A  60      31.333 -43.263  28.266  1.00 74.45           N  
ATOM    974  H   GLY A  60      30.523 -42.660  28.265  1.00 74.45           H  
ATOM    975  CA  GLY A  60      32.636 -42.635  28.520  1.00 74.45           C  
ATOM    976  HA2 GLY A  60      33.220 -43.263  29.192  1.00 74.45           H  
ATOM    977  HA3 GLY A  60      32.468 -41.670  28.998  1.00 74.45           H  
ATOM    978  C   GLY A  60      33.464 -42.389  27.255  1.00 74.45           C  
ATOM    979  O   GLY A  60      34.687 -42.344  27.332  1.00 74.45           O  
ATOM    980  N   ILE A  61      32.803 -42.258  26.104  1.00 76.12           N  
ATOM    981  H   ILE A  61      31.797 -42.188  26.156  1.00 76.12           H  
ATOM    982  CA  ILE A  61      33.415 -42.131  24.773  1.00 76.12           C  
ATOM    983  HA  ILE A  61      34.495 -42.036  24.886  1.00 76.12           H  
ATOM    984  C   ILE A  61      32.922 -40.866  24.069  1.00 76.12           C  
ATOM    985  CB  ILE A  61      33.136 -43.382  23.902  1.00 76.12           C  
ATOM    986  HB  ILE A  61      33.582 -43.216  22.922  1.00 76.12           H  
ATOM    987  O   ILE A  61      31.819 -40.398  24.340  1.00 76.12           O  
ATOM    988  CG1 ILE A  61      31.620 -43.601  23.710  1.00 76.12           C  
ATOM    989 HG12 ILE A  61      31.175 -42.706  23.274  1.00 76.12           H  
ATOM    990 HG13 ILE A  61      31.165 -43.753  24.689  1.00 76.12           H  
ATOM    991  CG2 ILE A  61      33.816 -44.619  24.514  1.00 76.12           C  
ATOM    992 HG21 ILE A  61      33.787 -45.456  23.817  1.00 76.12           H  
ATOM    993 HG22 ILE A  61      34.862 -44.398  24.729  1.00 76.12           H  
ATOM    994 HG23 ILE A  61      33.326 -44.906  25.445  1.00 76.12           H  
ATOM    995  CD1 ILE A  61      31.238 -44.779  22.813  1.00 76.12           C  
ATOM    996 HD11 ILE A  61      31.591 -45.721  23.234  1.00 76.12           H  
ATOM    997 HD12 ILE A  61      31.648 -44.638  21.813  1.00 76.12           H  
ATOM    998 HD13 ILE A  61      30.150 -44.815  22.753  1.00 76.12           H  
ATOM    999  N   THR A  62      33.702 -40.364  23.115  1.00 72.21           N  
ATOM   1000  H   THR A  62      34.602 -40.792  22.952  1.00 72.21           H  
ATOM   1001  CA  THR A  62      33.284 -39.290  22.200  1.00 72.21           C  
ATOM   1002  HA  THR A  62      32.469 -38.725  22.653  1.00 72.21           H  
ATOM   1003  C   THR A  62      32.792 -39.899  20.889  1.00 72.21           C  
ATOM   1004  CB  THR A  62      34.435 -38.311  21.932  1.00 72.21           C  
ATOM   1005  HB  THR A  62      35.211 -38.815  21.356  1.00 72.21           H  
ATOM   1006  O   THR A  62      33.447 -40.782  20.336  1.00 72.21           O  
ATOM   1007  CG2 THR A  62      33.985 -37.059  21.178  1.00 72.21           C  
ATOM   1008 HG21 THR A  62      34.829 -36.381  21.051  1.00 72.21           H  
ATOM   1009 HG22 THR A  62      33.196 -36.557  21.737  1.00 72.21           H  
ATOM   1010 HG23 THR A  62      33.608 -37.331  20.193  1.00 72.21           H  
ATOM   1011  OG1 THR A  62      34.995 -37.868  23.146  1.00 72.21           O  
ATOM   1012  HG1 THR A  62      35.686 -37.234  22.941  1.00 72.21           H  
ATOM   1013  N   VAL A  63      31.662 -39.425  20.363  1.00 72.68           N  
ATOM   1014  H   VAL A  63      31.192 -38.678  20.855  1.00 72.68           H  
ATOM   1015  CA  VAL A  63      31.029 -39.955  19.139  1.00 72.68           C  
ATOM   1016  HA  VAL A  63      31.757 -40.592  18.637  1.00 72.68           H  
ATOM   1017  C   VAL A  63      30.642 -38.830  18.166  1.00 72.68           C  
ATOM   1018  CB  VAL A  63      29.808 -40.839  19.467  1.00 72.68           C  
ATOM   1019  HB  VAL A  63      29.460 -41.292  18.539  1.00 72.68           H  
ATOM   1020  O   VAL A  63      30.406 -37.696  18.596  1.00 72.68           O  
ATOM   1021  CG1 VAL A  63      30.156 -41.990  20.417  1.00 72.68           C  
ATOM   1022 HG11 VAL A  63      31.012 -42.543  20.031  1.00 72.68           H  
ATOM   1023 HG12 VAL A  63      29.307 -42.667  20.505  1.00 72.68           H  
ATOM   1024 HG13 VAL A  63      30.398 -41.595  21.404  1.00 72.68           H  
ATOM   1025  CG2 VAL A  63      28.650 -40.015  20.042  1.00 72.68           C  
ATOM   1026 HG21 VAL A  63      28.135 -39.514  19.223  1.00 72.68           H  
ATOM   1027 HG22 VAL A  63      27.949 -40.648  20.586  1.00 72.68           H  
ATOM   1028 HG23 VAL A  63      29.029 -39.255  20.726  1.00 72.68           H  
ATOM   1029  N   PRO A  64      30.529 -39.095  16.849  1.00 63.90           N  
ATOM   1030  CA  PRO A  64      30.103 -38.083  15.880  1.00 63.90           C  
ATOM   1031  HA  PRO A  64      30.864 -37.303  15.842  1.00 63.90           H  
ATOM   1032  C   PRO A  64      28.747 -37.458  16.239  1.00 63.90           C  
ATOM   1033  CB  PRO A  64      30.050 -38.803  14.527  1.00 63.90           C  
ATOM   1034  HB2 PRO A  64      30.333 -38.144  13.707  1.00 63.90           H  
ATOM   1035  HB3 PRO A  64      29.054 -39.213  14.357  1.00 63.90           H  
ATOM   1036  O   PRO A  64      27.843 -38.146  16.710  1.00 63.90           O  
ATOM   1037  CG  PRO A  64      31.041 -39.953  14.699  1.00 63.90           C  
ATOM   1038  HG2 PRO A  64      32.057 -39.592  14.539  1.00 63.90           H  
ATOM   1039  HG3 PRO A  64      30.818 -40.786  14.032  1.00 63.90           H  
ATOM   1040  CD  PRO A  64      30.858 -40.338  16.165  1.00 63.90           C  
ATOM   1041  HD2 PRO A  64      30.027 -41.038  16.260  1.00 63.90           H  
ATOM   1042  HD3 PRO A  64      31.777 -40.786  16.543  1.00 63.90           H  
ATOM   1043  N   ALA A  65      28.558 -36.162  15.977  1.00 57.82           N  
ATOM   1044  H   ALA A  65      29.326 -35.610  15.622  1.00 57.82           H  
ATOM   1045  CA  ALA A  65      27.262 -35.504  16.194  1.00 57.82           C  
ATOM   1046  HA  ALA A  65      26.976 -35.621  17.239  1.00 57.82           H  
ATOM   1047  C   ALA A  65      26.137 -36.130  15.341  1.00 57.82           C  
ATOM   1048  CB  ALA A  65      27.426 -34.008  15.908  1.00 57.82           C  
ATOM   1049  HB1 ALA A  65      27.710 -33.850  14.867  1.00 57.82           H  
ATOM   1050  HB2 ALA A  65      26.482 -33.498  16.097  1.00 57.82           H  
ATOM   1051  HB3 ALA A  65      28.188 -33.585  16.562  1.00 57.82           H  
ATOM   1052  O   ALA A  65      24.989 -36.205  15.770  1.00 57.82           O  
ATOM   1053  N   THR A  66      26.484 -36.653  14.163  1.00 57.74           N  
ATOM   1054  H   THR A  66      27.445 -36.571  13.863  1.00 57.74           H  
ATOM   1055  CA  THR A  66      25.578 -37.329  13.224  1.00 57.74           C  
ATOM   1056  HA  THR A  66      24.616 -36.817  13.248  1.00 57.74           H  
ATOM   1057  C   THR A  66      25.304 -38.802  13.551  1.00 57.74           C  
ATOM   1058  CB  THR A  66      26.125 -37.224  11.792  1.00 57.74           C  
ATOM   1059  HB  THR A  66      25.539 -37.850  11.120  1.00 57.74           H  
ATOM   1060  O   THR A  66      24.584 -39.444  12.789  1.00 57.74           O  
ATOM   1061  CG2 THR A  66      26.087 -35.788  11.271  1.00 57.74           C  
ATOM   1062 HG21 THR A  66      25.062 -35.417  11.297  1.00 57.74           H  
ATOM   1063 HG22 THR A  66      26.440 -35.764  10.240  1.00 57.74           H  
ATOM   1064 HG23 THR A  66      26.718 -35.141  11.880  1.00 57.74           H  
ATOM   1065  OG1 THR A  66      27.473 -37.644  11.776  1.00 57.74           O  
ATOM   1066  HG1 THR A  66      27.665 -37.947  10.886  1.00 57.74           H  
ATOM   1067  N   LEU A  67      25.823 -39.346  14.666  1.00 68.92           N  
ATOM   1068  H   LEU A  67      26.370 -38.747  15.268  1.00 68.92           H  
ATOM   1069  CA  LEU A  67      25.784 -40.780  15.013  1.00 68.92           C  
ATOM   1070  HA  LEU A  67      26.523 -41.300  14.404  1.00 68.92           H  
ATOM   1071  C   LEU A  67      24.423 -41.448  14.754  1.00 68.92           C  
ATOM   1072  CB  LEU A  67      26.161 -40.926  16.504  1.00 68.92           C  
ATOM   1073  HB2 LEU A  67      27.148 -40.494  16.666  1.00 68.92           H  
ATOM   1074  HB3 LEU A  67      25.443 -40.357  17.096  1.00 68.92           H  
ATOM   1075  O   LEU A  67      24.369 -42.557  14.233  1.00 68.92           O  
ATOM   1076  CG  LEU A  67      26.199 -42.375  17.030  1.00 68.92           C  
ATOM   1077  HG  LEU A  67      25.313 -42.920  16.706  1.00 68.92           H  
ATOM   1078  CD1 LEU A  67      27.449 -43.111  16.548  1.00 68.92           C  
ATOM   1079 HD11 LEU A  67      27.394 -44.161  16.837  1.00 68.92           H  
ATOM   1080 HD12 LEU A  67      28.345 -42.675  16.989  1.00 68.92           H  
ATOM   1081 HD13 LEU A  67      27.532 -43.055  15.463  1.00 68.92           H  
ATOM   1082  CD2 LEU A  67      26.213 -42.368  18.556  1.00 68.92           C  
ATOM   1083 HD21 LEU A  67      26.329 -43.386  18.929  1.00 68.92           H  
ATOM   1084 HD22 LEU A  67      27.060 -41.777  18.906  1.00 68.92           H  
ATOM   1085 HD23 LEU A  67      25.285 -41.943  18.937  1.00 68.92           H  
ATOM   1086  N   LEU A  68      23.329 -40.769  15.094  1.00 75.56           N  
ATOM   1087  H   LEU A  68      23.459 -39.844  15.479  1.00 75.56           H  
ATOM   1088  CA  LEU A  68      21.964 -41.305  15.042  1.00 75.56           C  
ATOM   1089  HA  LEU A  68      21.990 -42.372  15.264  1.00 75.56           H  
ATOM   1090  C   LEU A  68      21.289 -41.174  13.674  1.00 75.56           C  
ATOM   1091  CB  LEU A  68      21.134 -40.596  16.112  1.00 75.56           C  
ATOM   1092  HB2 LEU A  68      21.022 -39.550  15.826  1.00 75.56           H  
ATOM   1093  HB3 LEU A  68      20.141 -41.044  16.146  1.00 75.56           H  
ATOM   1094  O   LEU A  68      20.259 -41.794  13.439  1.00 75.56           O  
ATOM   1095  CG  LEU A  68      21.762 -40.675  17.508  1.00 75.56           C  
ATOM   1096  HG  LEU A  68      22.749 -40.213  17.508  1.00 75.56           H  
ATOM   1097  CD1 LEU A  68      20.893 -39.868  18.438  1.00 75.56           C  
ATOM   1098 HD11 LEU A  68      20.805 -38.865  18.020  1.00 75.56           H  
ATOM   1099 HD12 LEU A  68      19.899 -40.308  18.521  1.00 75.56           H  
ATOM   1100 HD13 LEU A  68      21.383 -39.809  19.410  1.00 75.56           H  
ATOM   1101  CD2 LEU A  68      21.889 -42.101  18.034  1.00 75.56           C  
ATOM   1102 HD21 LEU A  68      22.295 -42.084  19.046  1.00 75.56           H  
ATOM   1103 HD22 LEU A  68      22.571 -42.672  17.404  1.00 75.56           H  
ATOM   1104 HD23 LEU A  68      20.911 -42.582  18.037  1.00 75.56           H  
ATOM   1105  N   TRP A  69      21.875 -40.399  12.766  1.00 67.02           N  
ATOM   1106  H   TRP A  69      22.725 -39.920  13.029  1.00 67.02           H  
ATOM   1107  CA  TRP A  69      21.520 -40.406  11.349  1.00 67.02           C  
ATOM   1108  HA  TRP A  69      20.485 -40.727  11.231  1.00 67.02           H  
ATOM   1109  C   TRP A  69      22.383 -41.419  10.583  1.00 67.02           C  
ATOM   1110  CB  TRP A  69      21.626 -38.978  10.801  1.00 67.02           C  
ATOM   1111  HB2 TRP A  69      21.492 -39.015   9.720  1.00 67.02           H  
ATOM   1112  HB3 TRP A  69      22.626 -38.589  10.993  1.00 67.02           H  
ATOM   1113  O   TRP A  69      21.898 -42.050   9.650  1.00 67.02           O  
ATOM   1114  CG  TRP A  69      20.614 -38.022  11.366  1.00 67.02           C  
ATOM   1115  CD1 TRP A  69      19.403 -37.765  10.821  1.00 67.02           C  
ATOM   1116  HD1 TRP A  69      19.030 -38.212   9.911  1.00 67.02           H  
ATOM   1117  CD2 TRP A  69      20.678 -37.209  12.584  1.00 67.02           C  
ATOM   1118  CE2 TRP A  69      19.461 -36.472  12.698  1.00 67.02           C  
ATOM   1119  CE3 TRP A  69      21.631 -37.022  13.611  1.00 67.02           C  
ATOM   1120  HE3 TRP A  69      22.557 -37.576  13.570  1.00 67.02           H  
ATOM   1121  NE1 TRP A  69      18.721 -36.853  11.602  1.00 67.02           N  
ATOM   1122  HE1 TRP A  69      17.793 -36.514  11.389  1.00 67.02           H  
ATOM   1123  CH2 TRP A  69      20.186 -35.411  14.750  1.00 67.02           C  
ATOM   1124  HH2 TRP A  69      20.012 -34.730  15.570  1.00 67.02           H  
ATOM   1125  CZ2 TRP A  69      19.208 -35.591  13.757  1.00 67.02           C  
ATOM   1126  HZ2 TRP A  69      18.265 -35.066  13.798  1.00 67.02           H  
ATOM   1127  CZ3 TRP A  69      21.395 -36.129  14.676  1.00 67.02           C  
ATOM   1128  HZ3 TRP A  69      22.145 -35.992  15.441  1.00 67.02           H  
ATOM   1129  N   THR A  70      23.634 -41.638  11.013  1.00 68.15           N  
ATOM   1130  H   THR A  70      24.002 -41.032  11.731  1.00 68.15           H  
ATOM   1131  CA  THR A  70      24.534 -42.670  10.465  1.00 68.15           C  
ATOM   1132  HA  THR A  70      24.499 -42.623   9.377  1.00 68.15           H  
ATOM   1133  C   THR A  70      24.119 -44.092  10.865  1.00 68.15           C  
ATOM   1134  CB  THR A  70      25.980 -42.408  10.920  1.00 68.15           C  
ATOM   1135  HB  THR A  70      26.056 -42.563  11.996  1.00 68.15           H  
ATOM   1136  O   THR A  70      24.155 -44.997  10.035  1.00 68.15           O  
ATOM   1137  CG2 THR A  70      27.000 -43.298  10.210  1.00 68.15           C  
ATOM   1138 HG21 THR A  70      26.923 -43.178   9.130  1.00 68.15           H  
ATOM   1139 HG22 THR A  70      28.005 -43.033  10.539  1.00 68.15           H  
ATOM   1140 HG23 THR A  70      26.823 -44.343  10.466  1.00 68.15           H  
ATOM   1141  OG1 THR A  70      26.352 -41.079  10.628  1.00 68.15           O  
ATOM   1142  HG1 THR A  70      26.311 -40.979   9.674  1.00 68.15           H  
ATOM   1143  N   TYR A  71      23.690 -44.292  12.114  1.00 76.54           N  
ATOM   1144  H   TYR A  71      23.745 -43.518  12.761  1.00 76.54           H  
ATOM   1145  CA  TYR A  71      23.233 -45.574  12.659  1.00 76.54           C  
ATOM   1146  HA  TYR A  71      23.219 -46.322  11.868  1.00 76.54           H  
ATOM   1147  C   TYR A  71      21.800 -45.435  13.201  1.00 76.54           C  
ATOM   1148  CB  TYR A  71      24.219 -46.065  13.729  1.00 76.54           C  
ATOM   1149  HB2 TYR A  71      23.877 -47.035  14.088  1.00 76.54           H  
ATOM   1150  HB3 TYR A  71      24.210 -45.378  14.575  1.00 76.54           H  
ATOM   1151  O   TYR A  71      21.600 -45.390  14.414  1.00 76.54           O  
ATOM   1152  CG  TYR A  71      25.641 -46.217  13.233  1.00 76.54           C  
ATOM   1153  CD1 TYR A  71      25.996 -47.308  12.418  1.00 76.54           C  
ATOM   1154  HD1 TYR A  71      25.258 -48.055  12.165  1.00 76.54           H  
ATOM   1155  CD2 TYR A  71      26.599 -45.242  13.561  1.00 76.54           C  
ATOM   1156  HD2 TYR A  71      26.316 -44.406  14.183  1.00 76.54           H  
ATOM   1157  CE1 TYR A  71      27.307 -47.418  11.918  1.00 76.54           C  
ATOM   1158  HE1 TYR A  71      27.574 -48.251  11.284  1.00 76.54           H  
ATOM   1159  CE2 TYR A  71      27.913 -45.351  13.072  1.00 76.54           C  
ATOM   1160  HE2 TYR A  71      28.660 -44.614  13.329  1.00 76.54           H  
ATOM   1161  OH  TYR A  71      29.530 -46.528  11.752  1.00 76.54           O  
ATOM   1162  HH  TYR A  71      29.638 -47.295  11.186  1.00 76.54           H  
ATOM   1163  CZ  TYR A  71      28.267 -46.435  12.242  1.00 76.54           C  
ATOM   1164  N   PRO A  72      20.785 -45.347  12.321  1.00 74.21           N  
ATOM   1165  CA  PRO A  72      19.447 -44.880  12.684  1.00 74.21           C  
ATOM   1166  HA  PRO A  72      19.538 -44.024  13.353  1.00 74.21           H  
ATOM   1167  C   PRO A  72      18.575 -45.897  13.428  1.00 74.21           C  
ATOM   1168  CB  PRO A  72      18.824 -44.409  11.363  1.00 74.21           C  
ATOM   1169  HB2 PRO A  72      17.736 -44.473  11.353  1.00 74.21           H  
ATOM   1170  HB3 PRO A  72      19.140 -43.387  11.158  1.00 74.21           H  
ATOM   1171  O   PRO A  72      17.388 -45.651  13.588  1.00 74.21           O  
ATOM   1172  CG  PRO A  72      19.458 -45.350  10.342  1.00 74.21           C  
ATOM   1173  HG2 PRO A  72      19.439 -44.930   9.336  1.00 74.21           H  
ATOM   1174  HG3 PRO A  72      18.960 -46.320  10.369  1.00 74.21           H  
ATOM   1175  CD  PRO A  72      20.884 -45.480  10.872  1.00 74.21           C  
ATOM   1176  HD2 PRO A  72      21.311 -46.440  10.583  1.00 74.21           H  
ATOM   1177  HD3 PRO A  72      21.483 -44.663  10.470  1.00 74.21           H  
ATOM   1178  N   THR A  73      19.107 -47.037  13.869  1.00 83.75           N  
ATOM   1179  H   THR A  73      20.112 -47.132  13.837  1.00 83.75           H  
ATOM   1180  CA  THR A  73      18.355 -48.067  14.604  1.00 83.75           C  
ATOM   1181  HA  THR A  73      17.413 -47.644  14.951  1.00 83.75           H  
ATOM   1182  C   THR A  73      19.138 -48.509  15.834  1.00 83.75           C  
ATOM   1183  CB  THR A  73      18.018 -49.289  13.730  1.00 83.75           C  
ATOM   1184  HB  THR A  73      17.290 -49.897  14.268  1.00 83.75           H  
ATOM   1185  O   THR A  73      20.368 -48.435  15.847  1.00 83.75           O  
ATOM   1186  CG2 THR A  73      17.415 -48.937  12.373  1.00 83.75           C  
ATOM   1187 HG21 THR A  73      17.109 -49.845  11.853  1.00 83.75           H  
ATOM   1188 HG22 THR A  73      16.538 -48.307  12.522  1.00 83.75           H  
ATOM   1189 HG23 THR A  73      18.139 -48.402  11.759  1.00 83.75           H  
ATOM   1190  OG1 THR A  73      19.156 -50.083  13.466  1.00 83.75           O  
ATOM   1191  HG1 THR A  73      18.904 -50.688  12.765  1.00 83.75           H  
ATOM   1192  N   VAL A  74      18.456 -49.008  16.872  1.00 88.35           N  
ATOM   1193  H   VAL A  74      17.451 -49.079  16.803  1.00 88.35           H  
ATOM   1194  CA  VAL A  74      19.127 -49.478  18.100  1.00 88.35           C  
ATOM   1195  HA  VAL A  74      19.683 -48.646  18.532  1.00 88.35           H  
ATOM   1196  C   VAL A  74      20.145 -50.582  17.795  1.00 88.35           C  
ATOM   1197  CB  VAL A  74      18.109 -49.969  19.146  1.00 88.35           C  
ATOM   1198  HB  VAL A  74      17.493 -50.747  18.695  1.00 88.35           H  
ATOM   1199  O   VAL A  74      21.239 -50.569  18.354  1.00 88.35           O  
ATOM   1200  CG1 VAL A  74      18.791 -50.574  20.373  1.00 88.35           C  
ATOM   1201 HG11 VAL A  74      19.272 -51.515  20.109  1.00 88.35           H  
ATOM   1202 HG12 VAL A  74      19.539 -49.876  20.751  1.00 88.35           H  
ATOM   1203 HG13 VAL A  74      18.058 -50.783  21.152  1.00 88.35           H  
ATOM   1204  CG2 VAL A  74      17.198 -48.833  19.621  1.00 88.35           C  
ATOM   1205 HG21 VAL A  74      16.531 -48.527  18.815  1.00 88.35           H  
ATOM   1206 HG22 VAL A  74      16.585 -49.179  20.454  1.00 88.35           H  
ATOM   1207 HG23 VAL A  74      17.795 -47.985  19.957  1.00 88.35           H  
ATOM   1208  N   ALA A  75      19.827 -51.502  16.881  1.00 84.26           N  
ATOM   1209  H   ALA A  75      18.916 -51.461  16.446  1.00 84.26           H  
ATOM   1210  CA  ALA A  75      20.732 -52.578  16.489  1.00 84.26           C  
ATOM   1211  HA  ALA A  75      21.060 -53.103  17.386  1.00 84.26           H  
ATOM   1212  C   ALA A  75      21.990 -52.052  15.773  1.00 84.26           C  
ATOM   1213  CB  ALA A  75      19.955 -53.572  15.623  1.00 84.26           C  
ATOM   1214  HB1 ALA A  75      19.113 -53.972  16.189  1.00 84.26           H  
ATOM   1215  HB2 ALA A  75      19.585 -53.076  14.726  1.00 84.26           H  
ATOM   1216  HB3 ALA A  75      20.612 -54.394  15.340  1.00 84.26           H  
ATOM   1217  O   ALA A  75      23.100 -52.435  16.144  1.00 84.26           O  
ATOM   1218  N   ALA A  76      21.842 -51.135  14.807  1.00 80.94           N  
ATOM   1219  H   ALA A  76      20.915 -50.802  14.584  1.00 80.94           H  
ATOM   1220  CA  ALA A  76      22.978 -50.535  14.098  1.00 80.94           C  
ATOM   1221  HA  ALA A  76      23.594 -51.330  13.677  1.00 80.94           H  
ATOM   1222  C   ALA A  76      23.870 -49.714  15.046  1.00 80.94           C  
ATOM   1223  CB  ALA A  76      22.431 -49.674  12.951  1.00 80.94           C  
ATOM   1224  HB1 ALA A  76      21.831 -50.289  12.281  1.00 80.94           H  
ATOM   1225  HB2 ALA A  76      23.260 -49.247  12.386  1.00 80.94           H  
ATOM   1226  HB3 ALA A  76      21.815 -48.867  13.346  1.00 80.94           H  
ATOM   1227  O   ALA A  76      25.096 -49.835  15.026  1.00 80.94           O  
ATOM   1228  N   LEU A  77      23.236 -48.929  15.919  1.00 88.33           N  
ATOM   1229  H   LEU A  77      22.230 -48.867  15.855  1.00 88.33           H  
ATOM   1230  CA  LEU A  77      23.889 -48.100  16.924  1.00 88.33           C  
ATOM   1231  HA  LEU A  77      24.611 -47.452  16.428  1.00 88.33           H  
ATOM   1232  C   LEU A  77      24.649 -48.950  17.953  1.00 88.33           C  
ATOM   1233  CB  LEU A  77      22.777 -47.245  17.551  1.00 88.33           C  
ATOM   1234  HB2 LEU A  77      22.278 -46.695  16.753  1.00 88.33           H  
ATOM   1235  HB3 LEU A  77      22.042 -47.910  18.005  1.00 88.33           H  
ATOM   1236  O   LEU A  77      25.793 -48.646  18.281  1.00 88.33           O  
ATOM   1237  CG  LEU A  77      23.231 -46.238  18.609  1.00 88.33           C  
ATOM   1238  HG  LEU A  77      23.696 -46.763  19.444  1.00 88.33           H  
ATOM   1239  CD1 LEU A  77      24.210 -45.219  18.042  1.00 88.33           C  
ATOM   1240 HD11 LEU A  77      23.806 -44.783  17.129  1.00 88.33           H  
ATOM   1241 HD12 LEU A  77      24.367 -44.432  18.781  1.00 88.33           H  
ATOM   1242 HD13 LEU A  77      25.166 -45.697  17.825  1.00 88.33           H  
ATOM   1243  CD2 LEU A  77      22.001 -45.498  19.127  1.00 88.33           C  
ATOM   1244 HD21 LEU A  77      21.531 -44.951  18.310  1.00 88.33           H  
ATOM   1245 HD22 LEU A  77      21.287 -46.207  19.547  1.00 88.33           H  
ATOM   1246 HD23 LEU A  77      22.294 -44.789  19.901  1.00 88.33           H  
ATOM   1247  N   SER A  78      24.049 -50.047  18.427  1.00 88.85           N  
ATOM   1248  H   SER A  78      23.094 -50.227  18.151  1.00 88.85           H  
ATOM   1249  CA  SER A  78      24.686 -50.955  19.388  1.00 88.85           C  
ATOM   1250  HA  SER A  78      25.008 -50.366  20.246  1.00 88.85           H  
ATOM   1251  C   SER A  78      25.933 -51.638  18.826  1.00 88.85           C  
ATOM   1252  CB  SER A  78      23.692 -52.007  19.890  1.00 88.85           C  
ATOM   1253  HB2 SER A  78      24.110 -52.489  20.774  1.00 88.85           H  
ATOM   1254  HB3 SER A  78      22.754 -51.529  20.174  1.00 88.85           H  
ATOM   1255  O   SER A  78      26.933 -51.727  19.535  1.00 88.85           O  
ATOM   1256  OG  SER A  78      23.437 -53.001  18.921  1.00 88.85           O  
ATOM   1257  HG  SER A  78      23.141 -52.606  18.097  1.00 88.85           H  
ATOM   1258  N   GLY A  79      25.906 -52.071  17.559  1.00 80.79           N  
ATOM   1259  H   GLY A  79      25.047 -51.982  17.035  1.00 80.79           H  
ATOM   1260  CA  GLY A  79      27.054 -52.699  16.906  1.00 80.79           C  
ATOM   1261  HA2 GLY A  79      26.779 -52.990  15.893  1.00 80.79           H  
ATOM   1262  HA3 GLY A  79      27.354 -53.587  17.462  1.00 80.79           H  
ATOM   1263  C   GLY A  79      28.242 -51.742  16.832  1.00 80.79           C  
ATOM   1264  O   GLY A  79      29.315 -52.051  17.344  1.00 80.79           O  
ATOM   1265  N   ASN A  80      28.021 -50.534  16.301  1.00 78.39           N  
ATOM   1266  H   ASN A  80      27.102 -50.317  15.943  1.00 78.39           H  
ATOM   1267  CA  ASN A  80      29.077 -49.528  16.177  1.00 78.39           C  
ATOM   1268  HA  ASN A  80      29.888 -49.953  15.586  1.00 78.39           H  
ATOM   1269  C   ASN A  80      29.688 -49.124  17.532  1.00 78.39           C  
ATOM   1270  CB  ASN A  80      28.501 -48.307  15.444  1.00 78.39           C  
ATOM   1271  HB2 ASN A  80      27.618 -47.940  15.966  1.00 78.39           H  
ATOM   1272  HB3 ASN A  80      28.214 -48.588  14.430  1.00 78.39           H  
ATOM   1273  O   ASN A  80      30.908 -49.053  17.671  1.00 78.39           O  
ATOM   1274  CG  ASN A  80      29.515 -47.180  15.378  1.00 78.39           C  
ATOM   1275  ND2 ASN A  80      30.597 -47.367  14.662  1.00 78.39           N  
ATOM   1276 HD21 ASN A  80      30.769 -48.252  14.206  1.00 78.39           H  
ATOM   1277 HD22 ASN A  80      31.269 -46.613  14.663  1.00 78.39           H  
ATOM   1278  OD1 ASN A  80      29.366 -46.140  15.995  1.00 78.39           O  
ATOM   1279  N   LEU A  81      28.851 -48.898  18.547  1.00 83.59           N  
ATOM   1280  H   LEU A  81      27.857 -48.953  18.375  1.00 83.59           H  
ATOM   1281  CA  LEU A  81      29.316 -48.525  19.885  1.00 83.59           C  
ATOM   1282  HA  LEU A  81      30.004 -47.684  19.798  1.00 83.59           H  
ATOM   1283  C   LEU A  81      30.103 -49.656  20.572  1.00 83.59           C  
ATOM   1284  CB  LEU A  81      28.094 -48.099  20.708  1.00 83.59           C  
ATOM   1285  HB2 LEU A  81      27.343 -48.882  20.601  1.00 83.59           H  
ATOM   1286  HB3 LEU A  81      28.376 -48.024  21.758  1.00 83.59           H  
ATOM   1287  O   LEU A  81      30.979 -49.382  21.394  1.00 83.59           O  
ATOM   1288  CG  LEU A  81      27.456 -46.769  20.268  1.00 83.59           C  
ATOM   1289  HG  LEU A  81      27.270 -46.772  19.194  1.00 83.59           H  
ATOM   1290  CD1 LEU A  81      26.127 -46.602  21.002  1.00 83.59           C  
ATOM   1291 HD11 LEU A  81      25.480 -47.438  20.737  1.00 83.59           H  
ATOM   1292 HD12 LEU A  81      26.287 -46.587  22.080  1.00 83.59           H  
ATOM   1293 HD13 LEU A  81      25.648 -45.675  20.686  1.00 83.59           H  
ATOM   1294  CD2 LEU A  81      28.313 -45.554  20.601  1.00 83.59           C  
ATOM   1295 HD21 LEU A  81      27.829 -44.652  20.225  1.00 83.59           H  
ATOM   1296 HD22 LEU A  81      29.292 -45.635  20.127  1.00 83.59           H  
ATOM   1297 HD23 LEU A  81      28.429 -45.476  21.682  1.00 83.59           H  
ATOM   1298  N   LEU A  82      29.835 -50.920  20.229  1.00 77.99           N  
ATOM   1299  H   LEU A  82      29.118 -51.093  19.539  1.00 77.99           H  
ATOM   1300  CA  LEU A  82      30.613 -52.056  20.718  1.00 77.99           C  
ATOM   1301  HA  LEU A  82      30.784 -51.899  21.783  1.00 77.99           H  
ATOM   1302  C   LEU A  82      31.996 -52.161  20.088  1.00 77.99           C  
ATOM   1303  CB  LEU A  82      29.837 -53.361  20.495  1.00 77.99           C  
ATOM   1304  HB2 LEU A  82      30.478 -54.117  20.042  1.00 77.99           H  
ATOM   1305  HB3 LEU A  82      29.005 -53.192  19.812  1.00 77.99           H  
ATOM   1306  O   LEU A  82      32.950 -52.462  20.808  1.00 77.99           O  
ATOM   1307  CG  LEU A  82      29.326 -53.875  21.834  1.00 77.99           C  
ATOM   1308  HG  LEU A  82      28.868 -53.057  22.390  1.00 77.99           H  
ATOM   1309  CD1 LEU A  82      28.273 -54.937  21.598  1.00 77.99           C  
ATOM   1310 HD11 LEU A  82      28.693 -55.773  21.038  1.00 77.99           H  
ATOM   1311 HD12 LEU A  82      27.452 -54.501  21.028  1.00 77.99           H  
ATOM   1312 HD13 LEU A  82      27.917 -55.267  22.574  1.00 77.99           H  
ATOM   1313  CD2 LEU A  82      30.448 -54.483  22.687  1.00 77.99           C  
ATOM   1314 HD21 LEU A  82      30.753 -55.443  22.271  1.00 77.99           H  
ATOM   1315 HD22 LEU A  82      31.313 -53.821  22.696  1.00 77.99           H  
ATOM   1316 HD23 LEU A  82      30.098 -54.592  23.714  1.00 77.99           H  
ATOM   1317  N   ASP A  83      32.103 -51.893  18.788  1.00 70.57           N  
ATOM   1318  H   ASP A  83      31.265 -51.733  18.248  1.00 70.57           H  
ATOM   1319  CA  ASP A  83      33.391 -51.858  18.097  1.00 70.57           C  
ATOM   1320  HA  ASP A  83      33.898 -52.812  18.240  1.00 70.57           H  
ATOM   1321  C   ASP A  83      34.293 -50.775  18.705  1.00 70.57           C  
ATOM   1322  CB  ASP A  83      33.187 -51.644  16.588  1.00 70.57           C  
ATOM   1323  HB2 ASP A  83      34.155 -51.422  16.139  1.00 70.57           H  
ATOM   1324  HB3 ASP A  83      32.541 -50.780  16.427  1.00 70.57           H  
ATOM   1325  O   ASP A  83      35.436 -51.066  19.055  1.00 70.57           O  
ATOM   1326  CG  ASP A  83      32.607 -52.866  15.862  1.00 70.57           C  
ATOM   1327  OD1 ASP A  83      32.844 -54.004  16.331  1.00 70.57           O  
ATOM   1328  OD2 ASP A  83      31.974 -52.647  14.804  1.00 70.57           O  
ATOM   1329  N   ILE A  84      33.751 -49.573  18.956  1.00 72.79           N  
ATOM   1330  H   ILE A  84      32.805 -49.414  18.640  1.00 72.79           H  
ATOM   1331  CA  ILE A  84      34.472 -48.474  19.626  1.00 72.79           C  
ATOM   1332  HA  ILE A  84      35.333 -48.210  19.012  1.00 72.79           H  
ATOM   1333  C   ILE A  84      35.030 -48.938  20.986  1.00 72.79           C  
ATOM   1334  CB  ILE A  84      33.563 -47.220  19.742  1.00 72.79           C  
ATOM   1335  HB  ILE A  84      32.630 -47.511  20.224  1.00 72.79           H  
ATOM   1336  O   ILE A  84      36.235 -48.840  21.229  1.00 72.79           O  
ATOM   1337  CG1 ILE A  84      33.241 -46.649  18.338  1.00 72.79           C  
ATOM   1338 HG12 ILE A  84      34.142 -46.203  17.917  1.00 72.79           H  
ATOM   1339 HG13 ILE A  84      32.942 -47.459  17.672  1.00 72.79           H  
ATOM   1340  CG2 ILE A  84      34.233 -46.130  20.603  1.00 72.79           C  
ATOM   1341 HG21 ILE A  84      35.204 -45.865  20.184  1.00 72.79           H  
ATOM   1342 HG22 ILE A  84      33.615 -45.234  20.648  1.00 72.79           H  
ATOM   1343 HG23 ILE A  84      34.375 -46.480  21.625  1.00 72.79           H  
ATOM   1344  CD1 ILE A  84      32.114 -45.607  18.314  1.00 72.79           C  
ATOM   1345 HD11 ILE A  84      31.905 -45.330  17.280  1.00 72.79           H  
ATOM   1346 HD12 ILE A  84      32.401 -44.709  18.861  1.00 72.79           H  
ATOM   1347 HD13 ILE A  84      31.209 -46.030  18.751  1.00 72.79           H  
ATOM   1348  N   LEU A  85      34.180 -49.515  21.845  1.00 70.45           N  
ATOM   1349  H   LEU A  85      33.215 -49.596  21.558  1.00 70.45           H  
ATOM   1350  CA  LEU A  85      34.550 -49.967  23.196  1.00 70.45           C  
ATOM   1351  HA  LEU A  85      35.091 -49.164  23.697  1.00 70.45           H  
ATOM   1352  C   LEU A  85      35.474 -51.199  23.229  1.00 70.45           C  
ATOM   1353  CB  LEU A  85      33.258 -50.284  23.969  1.00 70.45           C  
ATOM   1354  HB2 LEU A  85      32.655 -50.954  23.357  1.00 70.45           H  
ATOM   1355  HB3 LEU A  85      33.517 -50.815  24.885  1.00 70.45           H  
ATOM   1356  O   LEU A  85      36.125 -51.456  24.244  1.00 70.45           O  
ATOM   1357  CG  LEU A  85      32.417 -49.054  24.351  1.00 70.45           C  
ATOM   1358  HG  LEU A  85      32.247 -48.419  23.481  1.00 70.45           H  
ATOM   1359  CD1 LEU A  85      31.071 -49.543  24.882  1.00 70.45           C  
ATOM   1360 HD11 LEU A  85      30.551 -50.092  24.097  1.00 70.45           H  
ATOM   1361 HD12 LEU A  85      30.467 -48.679  25.158  1.00 70.45           H  
ATOM   1362 HD13 LEU A  85      31.232 -50.183  25.750  1.00 70.45           H  
ATOM   1363  CD2 LEU A  85      33.079 -48.223  25.451  1.00 70.45           C  
ATOM   1364 HD21 LEU A  85      33.280 -48.832  26.332  1.00 70.45           H  
ATOM   1365 HD22 LEU A  85      32.434 -47.389  25.729  1.00 70.45           H  
ATOM   1366 HD23 LEU A  85      34.018 -47.803  25.089  1.00 70.45           H  
ATOM   1367  N   GLY A  86      35.508 -52.004  22.166  1.00 58.31           N  
ATOM   1368  H   GLY A  86      34.926 -51.774  21.373  1.00 58.31           H  
ATOM   1369  CA  GLY A  86      36.320 -53.221  22.103  1.00 58.31           C  
ATOM   1370  HA2 GLY A  86      35.989 -53.803  21.244  1.00 58.31           H  
ATOM   1371  HA3 GLY A  86      36.169 -53.808  23.009  1.00 58.31           H  
ATOM   1372  C   GLY A  86      37.818 -52.953  21.939  1.00 58.31           C  
ATOM   1373  O   GLY A  86      38.638 -53.755  22.395  1.00 58.31           O  
ATOM   1374  N   THR A  87      38.176 -51.836  21.303  1.00 44.13           N  
ATOM   1375  H   THR A  87      37.439 -51.264  20.915  1.00 44.13           H  
ATOM   1376  CA  THR A  87      39.547 -51.556  20.849  1.00 44.13           C  
ATOM   1377  HA  THR A  87      39.919 -52.467  20.380  1.00 44.13           H  
ATOM   1378  C   THR A  87      40.534 -51.221  21.972  1.00 44.13           C  
ATOM   1379  CB  THR A  87      39.582 -50.428  19.793  1.00 44.13           C  
ATOM   1380  HB  THR A  87      40.008 -49.523  20.226  1.00 44.13           H  
ATOM   1381  O   THR A  87      41.681 -51.663  21.916  1.00 44.13           O  
ATOM   1382  CG2 THR A  87      40.427 -50.859  18.592  1.00 44.13           C  
ATOM   1383 HG21 THR A  87      41.440 -51.091  18.920  1.00 44.13           H  
ATOM   1384 HG22 THR A  87      39.979 -51.732  18.118  1.00 44.13           H  
ATOM   1385 HG23 THR A  87      40.466 -50.043  17.871  1.00 44.13           H  
ATOM   1386  OG1 THR A  87      38.315 -50.114  19.263  1.00 44.13           O  
ATOM   1387  HG1 THR A  87      37.810 -49.581  19.882  1.00 44.13           H  
ATOM   1388  N   GLU A  88      40.113 -50.475  22.999  1.00 38.91           N  
ATOM   1389  H   GLU A  88      39.162 -50.136  22.991  1.00 38.91           H  
ATOM   1390  CA  GLU A  88      41.033 -49.888  23.994  1.00 38.91           C  
ATOM   1391  HA  GLU A  88      41.892 -49.463  23.475  1.00 38.91           H  
ATOM   1392  C   GLU A  88      41.601 -50.881  25.022  1.00 38.91           C  
ATOM   1393  CB  GLU A  88      40.335 -48.745  24.746  1.00 38.91           C  
ATOM   1394  HB2 GLU A  88      40.982 -48.433  25.566  1.00 38.91           H  
ATOM   1395  HB3 GLU A  88      39.401 -49.115  25.169  1.00 38.91           H  
ATOM   1396  O   GLU A  88      42.668 -50.649  25.582  1.00 38.91           O  
ATOM   1397  CG  GLU A  88      40.062 -47.517  23.868  1.00 38.91           C  
ATOM   1398  HG2 GLU A  88      39.281 -47.758  23.146  1.00 38.91           H  
ATOM   1399  HG3 GLU A  88      40.970 -47.273  23.317  1.00 38.91           H  
ATOM   1400  CD  GLU A  88      39.631 -46.315  24.722  1.00 38.91           C  
ATOM   1401  OE1 GLU A  88      40.110 -45.198  24.426  1.00 38.91           O  
ATOM   1402  OE2 GLU A  88      38.848 -46.537  25.674  1.00 38.91           O  
ATOM   1403  N   VAL A  89      40.938 -52.014  25.283  1.00 34.70           N  
ATOM   1404  H   VAL A  89      40.083 -52.175  24.771  1.00 34.70           H  
ATOM   1405  CA  VAL A  89      41.289 -52.902  26.419  1.00 34.70           C  
ATOM   1406  HA  VAL A  89      41.596 -52.247  27.234  1.00 34.70           H  
ATOM   1407  C   VAL A  89      42.522 -53.795  26.140  1.00 34.70           C  
ATOM   1408  CB  VAL A  89      40.050 -53.681  26.934  1.00 34.70           C  
ATOM   1409  HB  VAL A  89      39.802 -54.468  26.222  1.00 34.70           H  
ATOM   1410  O   VAL A  89      42.884 -54.650  26.950  1.00 34.70           O  
ATOM   1411  CG1 VAL A  89      40.245 -54.315  28.324  1.00 34.70           C  
ATOM   1412 HG11 VAL A  89      39.300 -54.708  28.700  1.00 34.70           H  
ATOM   1413 HG12 VAL A  89      40.943 -55.150  28.274  1.00 34.70           H  
ATOM   1414 HG13 VAL A  89      40.627 -53.569  29.022  1.00 34.70           H  
ATOM   1415  CG2 VAL A  89      38.822 -52.763  27.079  1.00 34.70           C  
ATOM   1416 HG21 VAL A  89      38.510 -52.381  26.108  1.00 34.70           H  
ATOM   1417 HG22 VAL A  89      37.978 -53.313  27.496  1.00 34.70           H  
ATOM   1418 HG23 VAL A  89      39.061 -51.919  27.727  1.00 34.70           H  
ATOM   1419  N   ARG A  90      43.214 -53.620  25.005  1.00 30.51           N  
ATOM   1420  H   ARG A  90      42.947 -52.833  24.431  1.00 30.51           H  
ATOM   1421  CA  ARG A  90      44.482 -54.313  24.707  1.00 30.51           C  
ATOM   1422  HA  ARG A  90      44.425 -55.336  25.080  1.00 30.51           H  
ATOM   1423  C   ARG A  90      45.652 -53.669  25.464  1.00 30.51           C  
ATOM   1424  CB  ARG A  90      44.727 -54.373  23.190  1.00 30.51           C  
ATOM   1425  HB2 ARG A  90      45.777 -54.609  23.019  1.00 30.51           H  
ATOM   1426  HB3 ARG A  90      44.516 -53.403  22.742  1.00 30.51           H  
ATOM   1427  O   ARG A  90      46.402 -52.877  24.906  1.00 30.51           O  
ATOM   1428  CG  ARG A  90      43.881 -55.464  22.521  1.00 30.51           C  
ATOM   1429  HG2 ARG A  90      42.823 -55.225  22.620  1.00 30.51           H  
ATOM   1430  HG3 ARG A  90      44.082 -56.419  23.007  1.00 30.51           H  
ATOM   1431  CD  ARG A  90      44.250 -55.566  21.037  1.00 30.51           C  
ATOM   1432  HD2 ARG A  90      45.333 -55.648  20.951  1.00 30.51           H  
ATOM   1433  HD3 ARG A  90      43.927 -54.651  20.540  1.00 30.51           H  
ATOM   1434  NE  ARG A  90      43.623 -56.739  20.396  1.00 30.51           N  
ATOM   1435  HE  ARG A  90      43.037 -57.314  20.985  1.00 30.51           H  
ATOM   1436  NH1 ARG A  90      44.407 -56.349  18.276  1.00 30.51           N  
ATOM   1437 HH11 ARG A  90      44.828 -55.494  18.611  1.00 30.51           H  
ATOM   1438 HH12 ARG A  90      44.441 -56.577  17.292  1.00 30.51           H  
ATOM   1439  NH2 ARG A  90      43.131 -58.137  18.663  1.00 30.51           N  
ATOM   1440 HH21 ARG A  90      43.177 -58.352  17.677  1.00 30.51           H  
ATOM   1441 HH22 ARG A  90      42.553 -58.693  19.277  1.00 30.51           H  
ATOM   1442  CZ  ARG A  90      43.724 -57.070  19.120  1.00 30.51           C  
ATOM   1443  N   GLY A  91      45.788 -54.040  26.738  1.00 28.95           N  
ATOM   1444  H   GLY A  91      45.055 -54.617  27.125  1.00 28.95           H  
ATOM   1445  CA  GLY A  91      46.874 -53.600  27.620  1.00 28.95           C  
ATOM   1446  HA2 GLY A  91      46.869 -52.510  27.655  1.00 28.95           H  
ATOM   1447  HA3 GLY A  91      46.692 -53.968  28.629  1.00 28.95           H  
ATOM   1448  C   GLY A  91      48.280 -54.051  27.193  1.00 28.95           C  
ATOM   1449  O   GLY A  91      48.449 -54.898  26.314  1.00 28.95           O  
ATOM   1450  N   GLU A  92      49.291 -53.470  27.842  1.00 30.66           N  
ATOM   1451  H   GLU A  92      49.076 -52.797  28.564  1.00 30.66           H  
ATOM   1452  CA  GLU A  92      50.707 -53.598  27.478  1.00 30.66           C  
ATOM   1453  HA  GLU A  92      50.816 -53.247  26.452  1.00 30.66           H  
ATOM   1454  C   GLU A  92      51.237 -55.043  27.530  1.00 30.66           C  
ATOM   1455  CB  GLU A  92      51.569 -52.689  28.371  1.00 30.66           C  
ATOM   1456  HB2 GLU A  92      51.411 -52.969  29.413  1.00 30.66           H  
ATOM   1457  HB3 GLU A  92      52.618 -52.851  28.123  1.00 30.66           H  
ATOM   1458  O   GLU A  92      50.992 -55.799  28.473  1.00 30.66           O  
ATOM   1459  CG  GLU A  92      51.247 -51.198  28.176  1.00 30.66           C  
ATOM   1460  HG2 GLU A  92      50.206 -51.016  28.441  1.00 30.66           H  
ATOM   1461  HG3 GLU A  92      51.374 -50.953  27.121  1.00 30.66           H  
ATOM   1462  CD  GLU A  92      52.143 -50.293  29.036  1.00 30.66           C  
ATOM   1463  OE1 GLU A  92      52.617 -49.269  28.496  1.00 30.66           O  
ATOM   1464  OE2 GLU A  92      52.340 -50.632  30.225  1.00 30.66           O  
ATOM   1465  N   ALA A  93      52.009 -55.420  26.506  1.00 36.08           N  
ATOM   1466  H   ALA A  93      52.221 -54.742  25.789  1.00 36.08           H  
ATOM   1467  CA  ALA A  93      52.622 -56.740  26.402  1.00 36.08           C  
ATOM   1468  HA  ALA A  93      51.856 -57.480  26.629  1.00 36.08           H  
ATOM   1469  C   ALA A  93      53.809 -56.882  27.386  1.00 36.08           C  
ATOM   1470  CB  ALA A  93      53.053 -56.965  24.947  1.00 36.08           C  
ATOM   1471  HB1 ALA A  93      53.800 -56.224  24.663  1.00 36.08           H  
ATOM   1472  HB2 ALA A  93      52.190 -56.881  24.288  1.00 36.08           H  
ATOM   1473  HB3 ALA A  93      53.486 -57.960  24.847  1.00 36.08           H  
ATOM   1474  O   ALA A  93      54.733 -56.066  27.331  1.00 36.08           O  
ATOM   1475  N   PRO A  94      53.842 -57.914  28.256  1.00 38.81           N  
ATOM   1476  CA  PRO A  94      54.937 -58.108  29.207  1.00 38.81           C  
ATOM   1477  HA  PRO A  94      54.967 -57.232  29.855  1.00 38.81           H  
ATOM   1478  C   PRO A  94      56.314 -58.287  28.547  1.00 38.81           C  
ATOM   1479  CB  PRO A  94      54.552 -59.330  30.048  1.00 38.81           C  
ATOM   1480  HB2 PRO A  94      54.940 -60.239  29.588  1.00 38.81           H  
ATOM   1481  HB3 PRO A  94      54.906 -59.240  31.076  1.00 38.81           H  
ATOM   1482  O   PRO A  94      56.445 -58.891  27.483  1.00 38.81           O  
ATOM   1483  CG  PRO A  94      53.027 -59.338  29.973  1.00 38.81           C  
ATOM   1484  HG2 PRO A  94      52.617 -60.334  30.138  1.00 38.81           H  
ATOM   1485  HG3 PRO A  94      52.620 -58.627  30.693  1.00 38.81           H  
ATOM   1486  CD  PRO A  94      52.758 -58.840  28.555  1.00 38.81           C  
ATOM   1487  HD2 PRO A  94      52.789 -59.674  27.854  1.00 38.81           H  
ATOM   1488  HD3 PRO A  94      51.784 -58.352  28.527  1.00 38.81           H  
ATOM   1489  N   SER A  95      57.357 -57.794  29.224  1.00 44.73           N  
ATOM   1490  H   SER A  95      57.160 -57.318  30.093  1.00 44.73           H  
ATOM   1491  CA  SER A  95      58.749 -57.827  28.753  1.00 44.73           C  
ATOM   1492  HA  SER A  95      58.800 -57.270  27.818  1.00 44.73           H  
ATOM   1493  C   SER A  95      59.276 -59.245  28.500  1.00 44.73           C  
ATOM   1494  CB  SER A  95      59.651 -57.124  29.774  1.00 44.73           C  
ATOM   1495  HB2 SER A  95      59.502 -57.576  30.755  1.00 44.73           H  
ATOM   1496  HB3 SER A  95      59.377 -56.071  29.826  1.00 44.73           H  
ATOM   1497  O   SER A  95      59.133 -60.138  29.337  1.00 44.73           O  
ATOM   1498  OG  SER A  95      61.020 -57.240  29.423  1.00 44.73           O  
ATOM   1499  HG  SER A  95      61.522 -56.659  29.999  1.00 44.73           H  
ATOM   1500  N   ALA A  96      59.988 -59.420  27.382  1.00 52.79           N  
ATOM   1501  H   ALA A  96      60.067 -58.636  26.750  1.00 52.79           H  
ATOM   1502  CA  ALA A  96      60.590 -60.690  26.973  1.00 52.79           C  
ATOM   1503  HA  ALA A  96      59.798 -61.435  26.891  1.00 52.79           H  
ATOM   1504  C   ALA A  96      61.638 -61.245  27.961  1.00 52.79           C  
ATOM   1505  CB  ALA A  96      61.212 -60.480  25.585  1.00 52.79           C  
ATOM   1506  HB1 ALA A  96      62.007 -59.735  25.638  1.00 52.79           H  
ATOM   1507  HB2 ALA A  96      61.631 -61.421  25.230  1.00 52.79           H  
ATOM   1508  HB3 ALA A  96      60.448 -60.149  24.882  1.00 52.79           H  
ATOM   1509  O   ALA A  96      61.853 -62.455  28.000  1.00 52.79           O  
ATOM   1510  N   LEU A  97      62.284 -60.385  28.761  1.00 58.22           N  
ATOM   1511  H   LEU A  97      62.017 -59.411  28.725  1.00 58.22           H  
ATOM   1512  CA  LEU A  97      63.364 -60.788  29.673  1.00 58.22           C  
ATOM   1513  HA  LEU A  97      64.100 -61.363  29.112  1.00 58.22           H  
ATOM   1514  C   LEU A  97      62.881 -61.716  30.797  1.00 58.22           C  
ATOM   1515  CB  LEU A  97      64.043 -59.530  30.251  1.00 58.22           C  
ATOM   1516  HB2 LEU A  97      63.268 -58.842  30.591  1.00 58.22           H  
ATOM   1517  HB3 LEU A  97      64.631 -59.815  31.124  1.00 58.22           H  
ATOM   1518  O   LEU A  97      63.541 -62.708  31.087  1.00 58.22           O  
ATOM   1519  CG  LEU A  97      64.973 -58.813  29.255  1.00 58.22           C  
ATOM   1520  HG  LEU A  97      64.468 -58.705  28.295  1.00 58.22           H  
ATOM   1521  CD1 LEU A  97      65.316 -57.415  29.771  1.00 58.22           C  
ATOM   1522 HD11 LEU A  97      65.973 -56.911  29.062  1.00 58.22           H  
ATOM   1523 HD12 LEU A  97      65.818 -57.488  30.736  1.00 58.22           H  
ATOM   1524 HD13 LEU A  97      64.405 -56.828  29.882  1.00 58.22           H  
ATOM   1525  CD2 LEU A  97      66.285 -59.575  29.049  1.00 58.22           C  
ATOM   1526 HD21 LEU A  97      66.799 -59.700  30.002  1.00 58.22           H  
ATOM   1527 HD22 LEU A  97      66.929 -59.024  28.363  1.00 58.22           H  
ATOM   1528 HD23 LEU A  97      66.089 -60.559  28.623  1.00 58.22           H  
ATOM   1529  N   ALA A  98      61.701 -61.459  31.370  1.00 55.89           N  
ATOM   1530  H   ALA A  98      61.154 -60.682  31.027  1.00 55.89           H  
ATOM   1531  CA  ALA A  98      61.187 -62.217  32.518  1.00 55.89           C  
ATOM   1532  HA  ALA A  98      61.937 -62.200  33.308  1.00 55.89           H  
ATOM   1533  C   ALA A  98      60.900 -63.703  32.206  1.00 55.89           C  
ATOM   1534  CB  ALA A  98      59.930 -61.498  33.023  1.00 55.89           C  
ATOM   1535  HB1 ALA A  98      60.177 -60.474  33.303  1.00 55.89           H  
ATOM   1536  HB2 ALA A  98      59.546 -62.018  33.901  1.00 55.89           H  
ATOM   1537  HB3 ALA A  98      59.164 -61.491  32.247  1.00 55.89           H  
ATOM   1538  O   ALA A  98      60.790 -64.523  33.116  1.00 55.89           O  
ATOM   1539  N   GLY A  99      60.785 -64.069  30.922  1.00 56.04           N  
ATOM   1540  H   GLY A  99      60.917 -63.362  30.213  1.00 56.04           H  
ATOM   1541  CA  GLY A  99      60.631 -65.462  30.498  1.00 56.04           C  
ATOM   1542  HA2 GLY A  99      59.862 -65.942  31.102  1.00 56.04           H  
ATOM   1543  HA3 GLY A  99      60.313 -65.475  29.456  1.00 56.04           H  
ATOM   1544  C   GLY A  99      61.914 -66.297  30.606  1.00 56.04           C  
ATOM   1545  O   GLY A  99      61.824 -67.522  30.678  1.00 56.04           O  
ATOM   1546  N   LEU A 100      63.095 -65.664  30.628  1.00 61.78           N  
ATOM   1547  H   LEU A 100      63.105 -64.655  30.645  1.00 61.78           H  
ATOM   1548  CA  LEU A 100      64.385 -66.358  30.736  1.00 61.78           C  
ATOM   1549  HA  LEU A 100      64.345 -67.270  30.141  1.00 61.78           H  
ATOM   1550  C   LEU A 100      64.674 -66.814  32.174  1.00 61.78           C  
ATOM   1551  CB  LEU A 100      65.502 -65.455  30.175  1.00 61.78           C  
ATOM   1552  HB2 LEU A 100      66.461 -65.772  30.586  1.00 61.78           H  
ATOM   1553  HB3 LEU A 100      65.338 -64.433  30.515  1.00 61.78           H  
ATOM   1554  O   LEU A 100      65.053 -67.967  32.371  1.00 61.78           O  
ATOM   1555  CG  LEU A 100      65.582 -65.497  28.637  1.00 61.78           C  
ATOM   1556  HG  LEU A 100      64.578 -65.558  28.218  1.00 61.78           H  
ATOM   1557  CD1 LEU A 100      66.248 -64.238  28.081  1.00 61.78           C  
ATOM   1558 HD11 LEU A 100      66.298 -64.292  26.993  1.00 61.78           H  
ATOM   1559 HD12 LEU A 100      65.657 -63.367  28.365  1.00 61.78           H  
ATOM   1560 HD13 LEU A 100      67.252 -64.137  28.493  1.00 61.78           H  
ATOM   1561  CD2 LEU A 100      66.394 -66.709  28.166  1.00 61.78           C  
ATOM   1562 HD21 LEU A 100      67.413 -66.644  28.548  1.00 61.78           H  
ATOM   1563 HD22 LEU A 100      66.416 -66.737  27.076  1.00 61.78           H  
ATOM   1564 HD23 LEU A 100      65.936 -67.626  28.535  1.00 61.78           H  
ATOM   1565  N   ASP A 101      64.415 -65.963  33.171  1.00 61.10           N  
ATOM   1566  H   ASP A 101      64.204 -65.004  32.934  1.00 61.10           H  
ATOM   1567  CA  ASP A 101      64.700 -66.248  34.589  1.00 61.10           C  
ATOM   1568  HA  ASP A 101      65.775 -66.374  34.720  1.00 61.10           H  
ATOM   1569  C   ASP A 101      63.996 -67.528  35.085  1.00 61.10           C  
ATOM   1570  CB  ASP A 101      64.235 -65.062  35.459  1.00 61.10           C  
ATOM   1571  HB2 ASP A 101      64.460 -65.291  36.500  1.00 61.10           H  
ATOM   1572  HB3 ASP A 101      63.152 -64.971  35.369  1.00 61.10           H  
ATOM   1573  O   ASP A 101      64.575 -68.360  35.788  1.00 61.10           O  
ATOM   1574  CG  ASP A 101      64.867 -63.704  35.122  1.00 61.10           C  
ATOM   1575  OD1 ASP A 101      65.965 -63.683  34.529  1.00 61.10           O  
ATOM   1576  OD2 ASP A 101      64.216 -62.685  35.449  1.00 61.10           O  
ATOM   1577  N   ALA A 102      62.735 -67.723  34.678  1.00 62.42           N  
ATOM   1578  H   ALA A 102      62.316 -67.006  34.102  1.00 62.42           H  
ATOM   1579  CA  ALA A 102      61.933 -68.883  35.066  1.00 62.42           C  
ATOM   1580  HA  ALA A 102      61.951 -68.969  36.152  1.00 62.42           H  
ATOM   1581  C   ALA A 102      62.473 -70.207  34.493  1.00 62.42           C  
ATOM   1582  CB  ALA A 102      60.488 -68.632  34.618  1.00 62.42           C  
ATOM   1583  HB1 ALA A 102      60.115 -67.715  35.075  1.00 62.42           H  
ATOM   1584  HB2 ALA A 102      59.859 -69.466  34.930  1.00 62.42           H  
ATOM   1585  HB3 ALA A 102      60.445 -68.535  33.533  1.00 62.42           H  
ATOM   1586  O   ALA A 102      62.358 -71.253  35.135  1.00 62.42           O  
ATOM   1587  N   LEU A 103      63.078 -70.166  33.301  1.00 62.27           N  
ATOM   1588  H   LEU A 103      63.210 -69.264  32.867  1.00 62.27           H  
ATOM   1589  CA  LEU A 103      63.728 -71.324  32.691  1.00 62.27           C  
ATOM   1590  HA  LEU A 103      63.044 -72.172  32.738  1.00 62.27           H  
ATOM   1591  C   LEU A 103      64.996 -71.700  33.469  1.00 62.27           C  
ATOM   1592  CB  LEU A 103      64.033 -70.988  31.219  1.00 62.27           C  
ATOM   1593  HB2 LEU A 103      63.116 -70.645  30.739  1.00 62.27           H  
ATOM   1594  HB3 LEU A 103      64.745 -70.164  31.196  1.00 62.27           H  
ATOM   1595  O   LEU A 103      65.227 -72.879  33.729  1.00 62.27           O  
ATOM   1596  CG  LEU A 103      64.623 -72.145  30.395  1.00 62.27           C  
ATOM   1597  HG  LEU A 103      65.504 -72.550  30.894  1.00 62.27           H  
ATOM   1598  CD1 LEU A 103      63.611 -73.271  30.170  1.00 62.27           C  
ATOM   1599 HD11 LEU A 103      62.710 -72.877  29.700  1.00 62.27           H  
ATOM   1600 HD12 LEU A 103      64.051 -74.040  29.535  1.00 62.27           H  
ATOM   1601 HD13 LEU A 103      63.352 -73.724  31.127  1.00 62.27           H  
ATOM   1602  CD2 LEU A 103      65.052 -71.610  29.028  1.00 62.27           C  
ATOM   1603 HD21 LEU A 103      65.459 -72.420  28.422  1.00 62.27           H  
ATOM   1604 HD22 LEU A 103      65.822 -70.850  29.162  1.00 62.27           H  
ATOM   1605 HD23 LEU A 103      64.197 -71.167  28.517  1.00 62.27           H  
ATOM   1606  N   GLU A 104      65.788 -70.702  33.869  1.00 68.14           N  
ATOM   1607  H   GLU A 104      65.520 -69.755  33.643  1.00 68.14           H  
ATOM   1608  CA  GLU A 104      67.065 -70.899  34.559  1.00 68.14           C  
ATOM   1609  HA  GLU A 104      67.658 -71.590  33.959  1.00 68.14           H  
ATOM   1610  C   GLU A 104      66.882 -71.544  35.945  1.00 68.14           C  
ATOM   1611  CB  GLU A 104      67.812 -69.552  34.614  1.00 68.14           C  
ATOM   1612  HB2 GLU A 104      67.430 -68.953  35.441  1.00 68.14           H  
ATOM   1613  HB3 GLU A 104      67.635 -69.012  33.684  1.00 68.14           H  
ATOM   1614  O   GLU A 104      67.597 -72.486  36.295  1.00 68.14           O  
ATOM   1615  CG  GLU A 104      69.326 -69.755  34.756  1.00 68.14           C  
ATOM   1616  HG2 GLU A 104      69.533 -70.226  35.717  1.00 68.14           H  
ATOM   1617  HG3 GLU A 104      69.658 -70.439  33.975  1.00 68.14           H  
ATOM   1618  CD  GLU A 104      70.117 -68.440  34.652  1.00 68.14           C  
ATOM   1619  OE1 GLU A 104      71.109 -68.425  33.884  1.00 68.14           O  
ATOM   1620  OE2 GLU A 104      69.765 -67.486  35.378  1.00 68.14           O  
ATOM   1621  N   ALA A 105      65.852 -71.129  36.692  1.00 63.80           N  
ATOM   1622  H   ALA A 105      65.323 -70.334  36.362  1.00 63.80           H  
ATOM   1623  CA  ALA A 105      65.514 -71.702  37.998  1.00 63.80           C  
ATOM   1624  HA  ALA A 105      66.412 -71.694  38.616  1.00 63.80           H  
ATOM   1625  C   ALA A 105      65.020 -73.164  37.939  1.00 63.80           C  
ATOM   1626  CB  ALA A 105      64.470 -70.792  38.656  1.00 63.80           C  
ATOM   1627  HB1 ALA A 105      64.862 -69.778  38.734  1.00 63.80           H  
ATOM   1628  HB2 ALA A 105      64.237 -71.162  39.654  1.00 63.80           H  
ATOM   1629  HB3 ALA A 105      63.560 -70.776  38.056  1.00 63.80           H  
ATOM   1630  O   ALA A 105      65.176 -73.897  38.915  1.00 63.80           O  
ATOM   1631  N   ALA A 106      64.442 -73.604  36.814  1.00 64.85           N  
ATOM   1632  H   ALA A 106      64.333 -72.953  36.049  1.00 64.85           H  
ATOM   1633  CA  ALA A 106      63.927 -74.967  36.640  1.00 64.85           C  
ATOM   1634  HA  ALA A 106      63.532 -75.314  37.595  1.00 64.85           H  
ATOM   1635  C   ALA A 106      65.002 -75.986  36.206  1.00 64.85           C  
ATOM   1636  CB  ALA A 106      62.759 -74.908  35.648  1.00 64.85           C  
ATOM   1637  HB1 ALA A 106      62.001 -74.213  36.010  1.00 64.85           H  
ATOM   1638  HB2 ALA A 106      63.115 -74.571  34.674  1.00 64.85           H  
ATOM   1639  HB3 ALA A 106      62.315 -75.898  35.547  1.00 64.85           H  
ATOM   1640  O   ALA A 106      64.834 -77.188  36.421  1.00 64.85           O  
ATOM   1641  N   LEU A 107      66.127 -75.528  35.637  1.00 70.07           N  
ATOM   1642  H   LEU A 107      66.206 -74.530  35.503  1.00 70.07           H  
ATOM   1643  CA  LEU A 107      67.236 -76.380  35.172  1.00 70.07           C  
ATOM   1644  HA  LEU A 107      66.872 -76.958  34.323  1.00 70.07           H  
ATOM   1645  C   LEU A 107      67.761 -77.419  36.191  1.00 70.07           C  
ATOM   1646  CB  LEU A 107      68.416 -75.500  34.706  1.00 70.07           C  
ATOM   1647  HB2 LEU A 107      68.631 -74.763  35.480  1.00 70.07           H  
ATOM   1648  HB3 LEU A 107      69.302 -76.127  34.605  1.00 70.07           H  
ATOM   1649  O   LEU A 107      68.079 -78.532  35.759  1.00 70.07           O  
ATOM   1650  CG  LEU A 107      68.209 -74.769  33.370  1.00 70.07           C  
ATOM   1651  HG  LEU A 107      67.267 -74.221  33.393  1.00 70.07           H  
ATOM   1652  CD1 LEU A 107      69.346 -73.774  33.139  1.00 70.07           C  
ATOM   1653 HD11 LEU A 107      70.298 -74.298  33.048  1.00 70.07           H  
ATOM   1654 HD12 LEU A 107      69.404 -73.082  33.978  1.00 70.07           H  
ATOM   1655 HD13 LEU A 107      69.154 -73.201  32.232  1.00 70.07           H  
ATOM   1656  CD2 LEU A 107      68.198 -75.737  32.185  1.00 70.07           C  
ATOM   1657 HD21 LEU A 107      68.072 -75.168  31.264  1.00 70.07           H  
ATOM   1658 HD22 LEU A 107      69.132 -76.298  32.144  1.00 70.07           H  
ATOM   1659 HD23 LEU A 107      67.358 -76.425  32.282  1.00 70.07           H  
ATOM   1660  N   PRO A 108      67.889 -77.135  37.508  1.00 66.91           N  
ATOM   1661  CA  PRO A 108      68.504 -78.075  38.448  1.00 66.91           C  
ATOM   1662  HA  PRO A 108      69.508 -78.310  38.093  1.00 66.91           H  
ATOM   1663  C   PRO A 108      67.722 -79.384  38.619  1.00 66.91           C  
ATOM   1664  CB  PRO A 108      68.607 -77.320  39.781  1.00 66.91           C  
ATOM   1665  HB2 PRO A 108      67.730 -77.521  40.395  1.00 66.91           H  
ATOM   1666  HB3 PRO A 108      69.519 -77.581  40.319  1.00 66.91           H  
ATOM   1667  O   PRO A 108      68.334 -80.449  38.749  1.00 66.91           O  
ATOM   1668  CG  PRO A 108      68.597 -75.849  39.377  1.00 66.91           C  
ATOM   1669  HG2 PRO A 108      68.226 -75.206  40.175  1.00 66.91           H  
ATOM   1670  HG3 PRO A 108      69.594 -75.542  39.061  1.00 66.91           H  
ATOM   1671  CD  PRO A 108      67.655 -75.864  38.181  1.00 66.91           C  
ATOM   1672  HD2 PRO A 108      67.860 -75.002  37.546  1.00 66.91           H  
ATOM   1673  HD3 PRO A 108      66.623 -75.843  38.532  1.00 66.91           H  
ATOM   1674  N   GLU A 109      66.388 -79.317  38.598  1.00 63.66           N  
ATOM   1675  H   GLU A 109      65.947 -78.423  38.434  1.00 63.66           H  
ATOM   1676  CA  GLU A 109      65.509 -80.467  38.859  1.00 63.66           C  
ATOM   1677  HA  GLU A 109      66.003 -81.120  39.579  1.00 63.66           H  
ATOM   1678  C   GLU A 109      65.256 -81.345  37.625  1.00 63.66           C  
ATOM   1679  CB  GLU A 109      64.187 -80.021  39.509  1.00 63.66           C  
ATOM   1680  HB2 GLU A 109      63.648 -79.352  38.839  1.00 63.66           H  
ATOM   1681  HB3 GLU A 109      63.585 -80.915  39.669  1.00 63.66           H  
ATOM   1682  O   GLU A 109      64.711 -82.440  37.757  1.00 63.66           O  
ATOM   1683  CG  GLU A 109      64.412 -79.330  40.866  1.00 63.66           C  
ATOM   1684  HG2 GLU A 109      65.264 -79.804  41.355  1.00 63.66           H  
ATOM   1685  HG3 GLU A 109      64.673 -78.286  40.694  1.00 63.66           H  
ATOM   1686  CD  GLU A 109      63.203 -79.418  41.816  1.00 63.66           C  
ATOM   1687  OE1 GLU A 109      63.443 -79.300  43.041  1.00 63.66           O  
ATOM   1688  OE2 GLU A 109      62.067 -79.634  41.339  1.00 63.66           O  
ATOM   1689  N   VAL A 110      65.703 -80.921  36.434  1.00 65.49           N  
ATOM   1690  H   VAL A 110      66.139 -80.012  36.389  1.00 65.49           H  
ATOM   1691  CA  VAL A 110      65.540 -81.691  35.190  1.00 65.49           C  
ATOM   1692  HA  VAL A 110      64.472 -81.763  34.987  1.00 65.49           H  
ATOM   1693  C   VAL A 110      66.149 -83.093  35.361  1.00 65.49           C  
ATOM   1694  CB  VAL A 110      66.171 -80.970  33.986  1.00 65.49           C  
ATOM   1695  HB  VAL A 110      67.235 -80.822  34.174  1.00 65.49           H  
ATOM   1696  O   VAL A 110      67.353 -83.192  35.646  1.00 65.49           O  
ATOM   1697  CG1 VAL A 110      66.010 -81.788  32.694  1.00 65.49           C  
ATOM   1698 HG11 VAL A 110      66.478 -82.768  32.787  1.00 65.49           H  
ATOM   1699 HG12 VAL A 110      66.492 -81.272  31.864  1.00 65.49           H  
ATOM   1700 HG13 VAL A 110      64.953 -81.927  32.465  1.00 65.49           H  
ATOM   1701  CG2 VAL A 110      65.510 -79.602  33.769  1.00 65.49           C  
ATOM   1702 HG21 VAL A 110      66.058 -79.041  33.012  1.00 65.49           H  
ATOM   1703 HG22 VAL A 110      64.472 -79.725  33.462  1.00 65.49           H  
ATOM   1704 HG23 VAL A 110      65.534 -79.013  34.686  1.00 65.49           H  
ATOM   1705  N   PRO A 111      65.374 -84.183  35.182  1.00 70.47           N  
ATOM   1706  CA  PRO A 111      65.857 -85.549  35.365  1.00 70.47           C  
ATOM   1707  HA  PRO A 111      66.145 -85.667  36.410  1.00 70.47           H  
ATOM   1708  C   PRO A 111      67.047 -85.874  34.461  1.00 70.47           C  
ATOM   1709  CB  PRO A 111      64.664 -86.464  35.067  1.00 70.47           C  
ATOM   1710  HB2 PRO A 111      64.681 -87.366  35.679  1.00 70.47           H  
ATOM   1711  HB3 PRO A 111      64.642 -86.721  34.008  1.00 70.47           H  
ATOM   1712  O   PRO A 111      67.090 -85.485  33.295  1.00 70.47           O  
ATOM   1713  CG  PRO A 111      63.461 -85.583  35.393  1.00 70.47           C  
ATOM   1714  HG2 PRO A 111      63.282 -85.585  36.468  1.00 70.47           H  
ATOM   1715  HG3 PRO A 111      62.569 -85.896  34.850  1.00 70.47           H  
ATOM   1716  CD  PRO A 111      63.933 -84.201  34.952  1.00 70.47           C  
ATOM   1717  HD2 PRO A 111      63.730 -84.061  33.890  1.00 70.47           H  
ATOM   1718  HD3 PRO A 111      63.413 -83.446  35.541  1.00 70.47           H  
ATOM   1719  N   ALA A 112      68.015 -86.635  34.981  1.00 71.78           N  
ATOM   1720  H   ALA A 112      67.920 -86.934  35.941  1.00 71.78           H  
ATOM   1721  CA  ALA A 112      69.275 -86.914  34.283  1.00 71.78           C  
ATOM   1722  HA  ALA A 112      69.805 -85.972  34.148  1.00 71.78           H  
ATOM   1723  C   ALA A 112      69.096 -87.528  32.879  1.00 71.78           C  
ATOM   1724  CB  ALA A 112      70.124 -87.824  35.179  1.00 71.78           C  
ATOM   1725  HB1 ALA A 112      70.299 -87.343  36.141  1.00 71.78           H  
ATOM   1726  HB2 ALA A 112      71.084 -88.011  34.696  1.00 71.78           H  
ATOM   1727  HB3 ALA A 112      69.616 -88.776  35.334  1.00 71.78           H  
ATOM   1728  O   ALA A 112      69.906 -87.259  31.999  1.00 71.78           O  
ATOM   1729  N   THR A 113      68.029 -88.304  32.669  1.00 66.43           N  
ATOM   1730  H   THR A 113      67.368 -88.433  33.422  1.00 66.43           H  
ATOM   1731  CA  THR A 113      67.660 -88.923  31.385  1.00 66.43           C  
ATOM   1732  HA  THR A 113      68.525 -89.438  30.967  1.00 66.43           H  
ATOM   1733  C   THR A 113      67.187 -87.929  30.324  1.00 66.43           C  
ATOM   1734  CB  THR A 113      66.530 -89.941  31.613  1.00 66.43           C  
ATOM   1735  HB  THR A 113      66.091 -90.233  30.659  1.00 66.43           H  
ATOM   1736  O   THR A 113      67.321 -88.210  29.141  1.00 66.43           O  
ATOM   1737  CG2 THR A 113      67.049 -91.195  32.318  1.00 66.43           C  
ATOM   1738 HG21 THR A 113      66.229 -91.901  32.443  1.00 66.43           H  
ATOM   1739 HG22 THR A 113      67.826 -91.659  31.710  1.00 66.43           H  
ATOM   1740 HG23 THR A 113      67.456 -90.940  33.297  1.00 66.43           H  
ATOM   1741  OG1 THR A 113      65.531 -89.394  32.454  1.00 66.43           O  
ATOM   1742  HG1 THR A 113      64.877 -88.958  31.903  1.00 66.43           H  
ATOM   1743  N   GLU A 114      66.639 -86.782  30.729  1.00 72.26           N  
ATOM   1744  H   GLU A 114      66.574 -86.600  31.720  1.00 72.26           H  
ATOM   1745  CA  GLU A 114      66.095 -85.756  29.826  1.00 72.26           C  
ATOM   1746  HA  GLU A 114      65.896 -86.184  28.844  1.00 72.26           H  
ATOM   1747  C   GLU A 114      67.073 -84.593  29.614  1.00 72.26           C  
ATOM   1748  CB  GLU A 114      64.765 -85.237  30.392  1.00 72.26           C  
ATOM   1749  HB2 GLU A 114      64.433 -84.392  29.788  1.00 72.26           H  
ATOM   1750  HB3 GLU A 114      64.925 -84.894  31.414  1.00 72.26           H  
ATOM   1751  O   GLU A 114      66.987 -83.886  28.611  1.00 72.26           O  
ATOM   1752  CG  GLU A 114      63.671 -86.317  30.373  1.00 72.26           C  
ATOM   1753  HG2 GLU A 114      64.034 -87.200  30.898  1.00 72.26           H  
ATOM   1754  HG3 GLU A 114      63.476 -86.600  29.338  1.00 72.26           H  
ATOM   1755  CD  GLU A 114      62.361 -85.864  31.034  1.00 72.26           C  
ATOM   1756  OE1 GLU A 114      61.544 -86.766  31.326  1.00 72.26           O  
ATOM   1757  OE2 GLU A 114      62.201 -84.648  31.285  1.00 72.26           O  
ATOM   1758  N   ARG A 115      68.047 -84.411  30.522  1.00 69.80           N  
ATOM   1759  H   ARG A 115      68.029 -85.010  31.335  1.00 69.80           H  
ATOM   1760  CA  ARG A 115      69.068 -83.349  30.431  1.00 69.80           C  
ATOM   1761  HA  ARG A 115      68.578 -82.379  30.514  1.00 69.80           H  
ATOM   1762  C   ARG A 115      69.798 -83.333  29.095  1.00 69.80           C  
ATOM   1763  CB  ARG A 115      70.115 -83.495  31.545  1.00 69.80           C  
ATOM   1764  HB2 ARG A 115      70.977 -82.874  31.300  1.00 69.80           H  
ATOM   1765  HB3 ARG A 115      70.447 -84.532  31.602  1.00 69.80           H  
ATOM   1766  O   ARG A 115      70.075 -82.256  28.587  1.00 69.80           O  
ATOM   1767  CG  ARG A 115      69.579 -83.040  32.901  1.00 69.80           C  
ATOM   1768  HG2 ARG A 115      68.731 -83.663  33.183  1.00 69.80           H  
ATOM   1769  HG3 ARG A 115      69.247 -82.004  32.835  1.00 69.80           H  
ATOM   1770  CD  ARG A 115      70.665 -83.156  33.971  1.00 69.80           C  
ATOM   1771  HD2 ARG A 115      71.079 -84.165  33.955  1.00 69.80           H  
ATOM   1772  HD3 ARG A 115      71.456 -82.440  33.748  1.00 69.80           H  
ATOM   1773  NE  ARG A 115      70.093 -82.877  35.294  1.00 69.80           N  
ATOM   1774  HE  ARG A 115      69.091 -82.757  35.335  1.00 69.80           H  
ATOM   1775  NH1 ARG A 115      71.990 -83.029  36.563  1.00 69.80           N  
ATOM   1776 HH11 ARG A 115      72.502 -83.265  35.725  1.00 69.80           H  
ATOM   1777 HH12 ARG A 115      72.446 -82.911  37.457  1.00 69.80           H  
ATOM   1778  NH2 ARG A 115      70.054 -82.420  37.509  1.00 69.80           N  
ATOM   1779 HH21 ARG A 115      69.096 -82.114  37.418  1.00 69.80           H  
ATOM   1780 HH22 ARG A 115      70.502 -82.218  38.391  1.00 69.80           H  
ATOM   1781  CZ  ARG A 115      70.714 -82.778  36.448  1.00 69.80           C  
ATOM   1782  N   GLU A 116      70.118 -84.494  28.535  1.00 73.28           N  
ATOM   1783  H   GLU A 116      69.840 -85.346  29.001  1.00 73.28           H  
ATOM   1784  CA  GLU A 116      70.879 -84.592  27.286  1.00 73.28           C  
ATOM   1785  HA  GLU A 116      71.759 -83.954  27.368  1.00 73.28           H  
ATOM   1786  C   GLU A 116      70.062 -84.079  26.084  1.00 73.28           C  
ATOM   1787  CB  GLU A 116      71.356 -86.048  27.145  1.00 73.28           C  
ATOM   1788  HB2 GLU A 116      70.533 -86.673  26.798  1.00 73.28           H  
ATOM   1789  HB3 GLU A 116      71.652 -86.399  28.134  1.00 73.28           H  
ATOM   1790  O   GLU A 116      70.572 -83.319  25.259  1.00 73.28           O  
ATOM   1791  CG  GLU A 116      72.570 -86.215  26.221  1.00 73.28           C  
ATOM   1792  HG2 GLU A 116      73.278 -85.414  26.429  1.00 73.28           H  
ATOM   1793  HG3 GLU A 116      72.248 -86.119  25.184  1.00 73.28           H  
ATOM   1794  CD  GLU A 116      73.267 -87.573  26.434  1.00 73.28           C  
ATOM   1795  OE1 GLU A 116      74.519 -87.595  26.384  1.00 73.28           O  
ATOM   1796  OE2 GLU A 116      72.556 -88.580  26.648  1.00 73.28           O  
ATOM   1797  N   GLU A 117      68.758 -84.377  26.040  1.00 72.31           N  
ATOM   1798  H   GLU A 117      68.365 -84.946  26.776  1.00 72.31           H  
ATOM   1799  CA  GLU A 117      67.844 -83.836  25.027  1.00 72.31           C  
ATOM   1800  HA  GLU A 117      68.336 -83.908  24.057  1.00 72.31           H  
ATOM   1801  C   GLU A 117      67.534 -82.349  25.271  1.00 72.31           C  
ATOM   1802  CB  GLU A 117      66.564 -84.690  24.970  1.00 72.31           C  
ATOM   1803  HB2 GLU A 117      65.973 -84.525  25.871  1.00 72.31           H  
ATOM   1804  HB3 GLU A 117      66.845 -85.742  24.917  1.00 72.31           H  
ATOM   1805  O   GLU A 117      67.489 -81.563  24.319  1.00 72.31           O  
ATOM   1806  CG  GLU A 117      65.736 -84.338  23.723  1.00 72.31           C  
ATOM   1807  HG2 GLU A 117      65.433 -83.293  23.785  1.00 72.31           H  
ATOM   1808  HG3 GLU A 117      66.374 -84.443  22.845  1.00 72.31           H  
ATOM   1809  CD  GLU A 117      64.472 -85.188  23.519  1.00 72.31           C  
ATOM   1810  OE1 GLU A 117      63.851 -84.994  22.445  1.00 72.31           O  
ATOM   1811  OE2 GLU A 117      64.109 -85.974  24.419  1.00 72.31           O  
ATOM   1812  N   LEU A 118      67.392 -81.927  26.536  1.00 70.02           N  
ATOM   1813  H   LEU A 118      67.394 -82.620  27.271  1.00 70.02           H  
ATOM   1814  CA  LEU A 118      67.230 -80.518  26.897  1.00 70.02           C  
ATOM   1815  HA  LEU A 118      66.365 -80.135  26.355  1.00 70.02           H  
ATOM   1816  C   LEU A 118      68.449 -79.692  26.467  1.00 70.02           C  
ATOM   1817  CB  LEU A 118      66.978 -80.370  28.408  1.00 70.02           C  
ATOM   1818  HB2 LEU A 118      66.202 -81.067  28.725  1.00 70.02           H  
ATOM   1819  HB3 LEU A 118      67.895 -80.627  28.938  1.00 70.02           H  
ATOM   1820  O   LEU A 118      68.268 -78.639  25.860  1.00 70.02           O  
ATOM   1821  CG  LEU A 118      66.558 -78.931  28.778  1.00 70.02           C  
ATOM   1822  HG  LEU A 118      67.145 -78.209  28.210  1.00 70.02           H  
ATOM   1823  CD1 LEU A 118      65.075 -78.685  28.497  1.00 70.02           C  
ATOM   1824 HD11 LEU A 118      64.865 -78.831  27.438  1.00 70.02           H  
ATOM   1825 HD12 LEU A 118      64.816 -77.661  28.768  1.00 70.02           H  
ATOM   1826 HD13 LEU A 118      64.465 -79.373  29.083  1.00 70.02           H  
ATOM   1827  CD2 LEU A 118      66.807 -78.654  30.252  1.00 70.02           C  
ATOM   1828 HD21 LEU A 118      67.861 -78.796  30.491  1.00 70.02           H  
ATOM   1829 HD22 LEU A 118      66.190 -79.329  30.845  1.00 70.02           H  
ATOM   1830 HD23 LEU A 118      66.527 -77.625  30.478  1.00 70.02           H  
ATOM   1831  N   VAL A 119      69.671 -80.176  26.714  1.00 73.07           N  
ATOM   1832  H   VAL A 119      69.743 -81.044  27.224  1.00 73.07           H  
ATOM   1833  CA  VAL A 119      70.916 -79.535  26.262  1.00 73.07           C  
ATOM   1834  HA  VAL A 119      70.941 -78.516  26.648  1.00 73.07           H  
ATOM   1835  C   VAL A 119      70.920 -79.416  24.740  1.00 73.07           C  
ATOM   1836  CB  VAL A 119      72.162 -80.267  26.805  1.00 73.07           C  
ATOM   1837  HB  VAL A 119      72.039 -81.342  26.669  1.00 73.07           H  
ATOM   1838  O   VAL A 119      71.023 -78.300  24.244  1.00 73.07           O  
ATOM   1839  CG1 VAL A 119      73.463 -79.837  26.116  1.00 73.07           C  
ATOM   1840 HG11 VAL A 119      73.461 -80.143  25.069  1.00 73.07           H  
ATOM   1841 HG12 VAL A 119      74.317 -80.315  26.595  1.00 73.07           H  
ATOM   1842 HG13 VAL A 119      73.583 -78.755  26.165  1.00 73.07           H  
ATOM   1843  CG2 VAL A 119      72.339 -79.965  28.302  1.00 73.07           C  
ATOM   1844 HG21 VAL A 119      72.591 -78.914  28.443  1.00 73.07           H  
ATOM   1845 HG22 VAL A 119      71.420 -80.177  28.848  1.00 73.07           H  
ATOM   1846 HG23 VAL A 119      73.139 -80.586  28.707  1.00 73.07           H  
ATOM   1847  N   GLN A 120      70.661 -80.492  23.986  1.00 71.24           N  
ATOM   1848  H   GLN A 120      70.570 -81.391  24.437  1.00 71.24           H  
ATOM   1849  CA  GLN A 120      70.565 -80.420  22.515  1.00 71.24           C  
ATOM   1850  HA  GLN A 120      71.522 -80.088  22.112  1.00 71.24           H  
ATOM   1851  C   GLN A 120      69.477 -79.455  22.008  1.00 71.24           C  
ATOM   1852  CB  GLN A 120      70.224 -81.802  21.949  1.00 71.24           C  
ATOM   1853  HB2 GLN A 120      69.938 -81.683  20.904  1.00 71.24           H  
ATOM   1854  HB3 GLN A 120      69.369 -82.212  22.487  1.00 71.24           H  
ATOM   1855  O   GLN A 120      69.532 -78.963  20.874  1.00 71.24           O  
ATOM   1856  CG  GLN A 120      71.379 -82.804  21.996  1.00 71.24           C  
ATOM   1857  HG2 GLN A 120      72.225 -82.414  21.431  1.00 71.24           H  
ATOM   1858  HG3 GLN A 120      71.703 -82.953  23.026  1.00 71.24           H  
ATOM   1859  CD  GLN A 120      70.968 -84.148  21.400  1.00 71.24           C  
ATOM   1860  NE2 GLN A 120      71.746 -85.184  21.612  1.00 71.24           N  
ATOM   1861 HE21 GLN A 120      71.397 -86.077  21.296  1.00 71.24           H  
ATOM   1862 HE22 GLN A 120      72.524 -85.102  22.251  1.00 71.24           H  
ATOM   1863  OE1 GLN A 120      69.961 -84.292  20.719  1.00 71.24           O  
ATOM   1864  N   ARG A 121      68.417 -79.226  22.789  1.00 72.23           N  
ATOM   1865  H   ARG A 121      68.374 -79.717  23.670  1.00 72.23           H  
ATOM   1866  CA  ARG A 121      67.318 -78.319  22.429  1.00 72.23           C  
ATOM   1867  HA  ARG A 121      67.185 -78.348  21.348  1.00 72.23           H  
ATOM   1868  C   ARG A 121      67.660 -76.864  22.763  1.00 72.23           C  
ATOM   1869  CB  ARG A 121      66.031 -78.840  23.083  1.00 72.23           C  
ATOM   1870  HB2 ARG A 121      66.009 -78.566  24.138  1.00 72.23           H  
ATOM   1871  HB3 ARG A 121      66.032 -79.927  23.015  1.00 72.23           H  
ATOM   1872  O   ARG A 121      67.456 -76.001  21.912  1.00 72.23           O  
ATOM   1873  CG  ARG A 121      64.763 -78.342  22.380  1.00 72.23           C  
ATOM   1874  HG2 ARG A 121      64.851 -78.514  21.307  1.00 72.23           H  
ATOM   1875  HG3 ARG A 121      64.629 -77.277  22.567  1.00 72.23           H  
ATOM   1876  CD  ARG A 121      63.562 -79.129  22.918  1.00 72.23           C  
ATOM   1877  HD2 ARG A 121      63.757 -80.194  22.788  1.00 72.23           H  
ATOM   1878  HD3 ARG A 121      63.460 -78.926  23.984  1.00 72.23           H  
ATOM   1879  NE  ARG A 121      62.310 -78.774  22.225  1.00 72.23           N  
ATOM   1880  HE  ARG A 121      62.323 -77.938  21.657  1.00 72.23           H  
ATOM   1881  NH1 ARG A 121      61.023 -80.462  23.109  1.00 72.23           N  
ATOM   1882 HH11 ARG A 121      61.830 -80.826  23.596  1.00 72.23           H  
ATOM   1883 HH12 ARG A 121      60.145 -80.953  23.194  1.00 72.23           H  
ATOM   1884  NH2 ARG A 121      60.100 -78.988  21.713  1.00 72.23           N  
ATOM   1885 HH21 ARG A 121      60.143 -78.151  21.150  1.00 72.23           H  
ATOM   1886 HH22 ARG A 121      59.221 -79.469  21.841  1.00 72.23           H  
ATOM   1887  CZ  ARG A 121      61.156 -79.408  22.351  1.00 72.23           C  
ATOM   1888  N   LEU A 122      68.268 -76.615  23.923  1.00 69.07           N  
ATOM   1889  H   LEU A 122      68.410 -77.395  24.549  1.00 69.07           H  
ATOM   1890  CA  LEU A 122      68.829 -75.323  24.326  1.00 69.07           C  
ATOM   1891  HA  LEU A 122      68.055 -74.559  24.254  1.00 69.07           H  
ATOM   1892  C   LEU A 122      69.967 -74.890  23.395  1.00 69.07           C  
ATOM   1893  CB  LEU A 122      69.329 -75.411  25.781  1.00 69.07           C  
ATOM   1894  HB2 LEU A 122      69.971 -74.555  25.989  1.00 69.07           H  
ATOM   1895  HB3 LEU A 122      69.939 -76.308  25.885  1.00 69.07           H  
ATOM   1896  O   LEU A 122      69.971 -73.750  22.945  1.00 69.07           O  
ATOM   1897  CG  LEU A 122      68.208 -75.438  26.836  1.00 69.07           C  
ATOM   1898  HG  LEU A 122      67.456 -76.177  26.559  1.00 69.07           H  
ATOM   1899  CD1 LEU A 122      68.783 -75.819  28.200  1.00 69.07           C  
ATOM   1900 HD11 LEU A 122      69.521 -75.082  28.518  1.00 69.07           H  
ATOM   1901 HD12 LEU A 122      69.255 -76.799  28.138  1.00 69.07           H  
ATOM   1902 HD13 LEU A 122      67.980 -75.865  28.935  1.00 69.07           H  
ATOM   1903  CD2 LEU A 122      67.528 -74.076  26.979  1.00 69.07           C  
ATOM   1904 HD21 LEU A 122      66.774 -74.140  27.763  1.00 69.07           H  
ATOM   1905 HD22 LEU A 122      67.033 -73.794  26.050  1.00 69.07           H  
ATOM   1906 HD23 LEU A 122      68.258 -73.313  27.251  1.00 69.07           H  
ATOM   1907  N   GLU A 123      70.875 -75.796  23.024  1.00 72.41           N  
ATOM   1908  H   GLU A 123      70.859 -76.699  23.475  1.00 72.41           H  
ATOM   1909  CA  GLU A 123      71.945 -75.552  22.047  1.00 72.41           C  
ATOM   1910  HA  GLU A 123      72.586 -74.746  22.403  1.00 72.41           H  
ATOM   1911  C   GLU A 123      71.385 -75.126  20.686  1.00 72.41           C  
ATOM   1912  CB  GLU A 123      72.798 -76.817  21.864  1.00 72.41           C  
ATOM   1913  HB2 GLU A 123      72.133 -77.673  21.748  1.00 72.41           H  
ATOM   1914  HB3 GLU A 123      73.380 -76.713  20.949  1.00 72.41           H  
ATOM   1915  O   GLU A 123      71.874 -74.162  20.097  1.00 72.41           O  
ATOM   1916  CG  GLU A 123      73.781 -77.052  23.020  1.00 72.41           C  
ATOM   1917  HG2 GLU A 123      74.450 -76.193  23.072  1.00 72.41           H  
ATOM   1918  HG3 GLU A 123      73.243 -77.102  23.966  1.00 72.41           H  
ATOM   1919  CD  GLU A 123      74.609 -78.334  22.829  1.00 72.41           C  
ATOM   1920  OE1 GLU A 123      75.747 -78.355  23.348  1.00 72.41           O  
ATOM   1921  OE2 GLU A 123      74.117 -79.266  22.149  1.00 72.41           O  
ATOM   1922  N   ARG A 124      70.316 -75.779  20.203  1.00 69.70           N  
ATOM   1923  H   ARG A 124      69.975 -76.571  20.728  1.00 69.70           H  
ATOM   1924  CA  ARG A 124      69.621 -75.370  18.968  1.00 69.70           C  
ATOM   1925  HA  ARG A 124      70.360 -75.271  18.174  1.00 69.70           H  
ATOM   1926  C   ARG A 124      68.987 -73.980  19.083  1.00 69.70           C  
ATOM   1927  CB  ARG A 124      68.584 -76.430  18.557  1.00 69.70           C  
ATOM   1928  HB2 ARG A 124      68.070 -76.812  19.439  1.00 69.70           H  
ATOM   1929  HB3 ARG A 124      67.844 -75.967  17.904  1.00 69.70           H  
ATOM   1930  O   ARG A 124      69.072 -73.207  18.131  1.00 69.70           O  
ATOM   1931  CG  ARG A 124      69.248 -77.581  17.785  1.00 69.70           C  
ATOM   1932  HG2 ARG A 124      70.036 -78.032  18.388  1.00 69.70           H  
ATOM   1933  HG3 ARG A 124      69.704 -77.171  16.884  1.00 69.70           H  
ATOM   1934  CD  ARG A 124      68.239 -78.658  17.366  1.00 69.70           C  
ATOM   1935  HD2 ARG A 124      67.365 -78.178  16.925  1.00 69.70           H  
ATOM   1936  HD3 ARG A 124      68.713 -79.285  16.611  1.00 69.70           H  
ATOM   1937  NE  ARG A 124      67.840 -79.506  18.506  1.00 69.70           N  
ATOM   1938  HE  ARG A 124      68.342 -79.347  19.368  1.00 69.70           H  
ATOM   1939  NH1 ARG A 124      66.404 -80.906  17.378  1.00 69.70           N  
ATOM   1940 HH11 ARG A 124      65.819 -81.729  17.384  1.00 69.70           H  
ATOM   1941 HH12 ARG A 124      66.569 -80.381  16.531  1.00 69.70           H  
ATOM   1942  NH2 ARG A 124      66.821 -81.261  19.542  1.00 69.70           N  
ATOM   1943 HH21 ARG A 124      66.282 -82.115  19.514  1.00 69.70           H  
ATOM   1944 HH22 ARG A 124      67.347 -81.068  20.382  1.00 69.70           H  
ATOM   1945  CZ  ARG A 124      67.025 -80.547  18.470  1.00 69.70           C  
ATOM   1946  N   MET A 125      68.397 -73.638  20.230  1.00 63.38           N  
ATOM   1947  H   MET A 125      68.363 -74.323  20.971  1.00 63.38           H  
ATOM   1948  CA  MET A 125      67.835 -72.300  20.475  1.00 63.38           C  
ATOM   1949  HA  MET A 125      67.189 -72.032  19.638  1.00 63.38           H  
ATOM   1950  C   MET A 125      68.931 -71.220  20.542  1.00 63.38           C  
ATOM   1951  CB  MET A 125      66.977 -72.319  21.752  1.00 63.38           C  
ATOM   1952  HB2 MET A 125      66.701 -71.296  22.004  1.00 63.38           H  
ATOM   1953  HB3 MET A 125      67.554 -72.734  22.579  1.00 63.38           H  
ATOM   1954  O   MET A 125      68.809 -70.175  19.904  1.00 63.38           O  
ATOM   1955  CG  MET A 125      65.695 -73.142  21.561  1.00 63.38           C  
ATOM   1956  HG2 MET A 125      65.961 -74.124  21.169  1.00 63.38           H  
ATOM   1957  HG3 MET A 125      65.072 -72.648  20.814  1.00 63.38           H  
ATOM   1958  SD  MET A 125      64.702 -73.407  23.057  1.00 63.38           S  
ATOM   1959  CE  MET A 125      64.144 -71.714  23.400  1.00 63.38           C  
ATOM   1960  HE1 MET A 125      65.000 -71.078  23.626  1.00 63.38           H  
ATOM   1961  HE2 MET A 125      63.611 -71.316  22.537  1.00 63.38           H  
ATOM   1962  HE3 MET A 125      63.477 -71.721  24.263  1.00 63.38           H  
ATOM   1963  N   LEU A 126      70.041 -71.495  21.234  1.00 63.66           N  
ATOM   1964  H   LEU A 126      70.066 -72.363  21.751  1.00 63.66           H  
ATOM   1965  CA  LEU A 126      71.222 -70.625  21.312  1.00 63.66           C  
ATOM   1966  HA  LEU A 126      70.906 -69.638  21.649  1.00 63.66           H  
ATOM   1967  C   LEU A 126      71.896 -70.425  19.947  1.00 63.66           C  
ATOM   1968  CB  LEU A 126      72.213 -71.230  22.331  1.00 63.66           C  
ATOM   1969  HB2 LEU A 126      71.968 -72.278  22.505  1.00 63.66           H  
ATOM   1970  HB3 LEU A 126      73.223 -71.222  21.921  1.00 63.66           H  
ATOM   1971  O   LEU A 126      72.321 -69.314  19.627  1.00 63.66           O  
ATOM   1972  CG  LEU A 126      72.215 -70.472  23.670  1.00 63.66           C  
ATOM   1973  HG  LEU A 126      71.214 -70.097  23.883  1.00 63.66           H  
ATOM   1974  CD1 LEU A 126      72.634 -71.387  24.818  1.00 63.66           C  
ATOM   1975 HD11 LEU A 126      72.637 -70.827  25.753  1.00 63.66           H  
ATOM   1976 HD12 LEU A 126      71.919 -72.205  24.910  1.00 63.66           H  
ATOM   1977 HD13 LEU A 126      73.627 -71.798  24.636  1.00 63.66           H  
ATOM   1978  CD2 LEU A 126      73.195 -69.297  23.601  1.00 63.66           C  
ATOM   1979 HD21 LEU A 126      73.147 -68.734  24.533  1.00 63.66           H  
ATOM   1980 HD22 LEU A 126      74.212 -69.662  23.455  1.00 63.66           H  
ATOM   1981 HD23 LEU A 126      72.919 -68.636  22.780  1.00 63.66           H  
ATOM   1982  N   ALA A 127      71.975 -71.476  19.128  1.00 63.55           N  
ATOM   1983  H   ALA A 127      71.678 -72.378  19.471  1.00 63.55           H  
ATOM   1984  CA  ALA A 127      72.525 -71.400  17.777  1.00 63.55           C  
ATOM   1985  HA  ALA A 127      73.531 -70.983  17.835  1.00 63.55           H  
ATOM   1986  C   ALA A 127      71.700 -70.474  16.867  1.00 63.55           C  
ATOM   1987  CB  ALA A 127      72.623 -72.819  17.205  1.00 63.55           C  
ATOM   1988  HB1 ALA A 127      73.055 -72.782  16.205  1.00 63.55           H  
ATOM   1989  HB2 ALA A 127      71.632 -73.269  17.148  1.00 63.55           H  
ATOM   1990  HB3 ALA A 127      73.258 -73.434  17.844  1.00 63.55           H  
ATOM   1991  O   ALA A 127      72.281 -69.707  16.100  1.00 63.55           O  
ATOM   1992  N   ALA A 128      70.367 -70.502  16.987  1.00 57.40           N  
ATOM   1993  H   ALA A 128      69.954 -71.166  17.626  1.00 57.40           H  
ATOM   1994  CA  ALA A 128      69.465 -69.659  16.202  1.00 57.40           C  
ATOM   1995  HA  ALA A 128      69.750 -69.728  15.153  1.00 57.40           H  
ATOM   1996  C   ALA A 128      69.523 -68.165  16.584  1.00 57.40           C  
ATOM   1997  CB  ALA A 128      68.046 -70.222  16.350  1.00 57.40           C  
ATOM   1998  HB1 ALA A 128      67.734 -70.183  17.394  1.00 57.40           H  
ATOM   1999  HB2 ALA A 128      68.019 -71.255  16.005  1.00 57.40           H  
ATOM   2000  HB3 ALA A 128      67.355 -69.628  15.751  1.00 57.40           H  
ATOM   2001  O   ALA A 128      69.328 -67.313  15.722  1.00 57.40           O  
ATOM   2002  N   LEU A 129      69.813 -67.835  17.849  1.00 53.43           N  
ATOM   2003  H   LEU A 129      69.907 -68.585  18.519  1.00 53.43           H  
ATOM   2004  CA  LEU A 129      69.833 -66.451  18.351  1.00 53.43           C  
ATOM   2005  HA  LEU A 129      68.992 -65.916  17.911  1.00 53.43           H  
ATOM   2006  C   LEU A 129      71.083 -65.643  17.957  1.00 53.43           C  
ATOM   2007  CB  LEU A 129      69.656 -66.489  19.884  1.00 53.43           C  
ATOM   2008  HB2 LEU A 129      70.056 -67.426  20.270  1.00 53.43           H  
ATOM   2009  HB3 LEU A 129      70.230 -65.683  20.342  1.00 53.43           H  
ATOM   2010  O   LEU A 129      71.016 -64.419  17.854  1.00 53.43           O  
ATOM   2011  CG  LEU A 129      68.184 -66.337  20.309  1.00 53.43           C  
ATOM   2012  HG  LEU A 129      67.550 -66.925  19.646  1.00 53.43           H  
ATOM   2013  CD1 LEU A 129      67.985 -66.843  21.736  1.00 53.43           C  
ATOM   2014 HD11 LEU A 129      68.609 -66.277  22.428  1.00 53.43           H  
ATOM   2015 HD12 LEU A 129      66.939 -66.731  22.023  1.00 53.43           H  
ATOM   2016 HD13 LEU A 129      68.249 -67.899  21.789  1.00 53.43           H  
ATOM   2017  CD2 LEU A 129      67.751 -64.868  20.256  1.00 53.43           C  
ATOM   2018 HD21 LEU A 129      66.708 -64.782  20.561  1.00 53.43           H  
ATOM   2019 HD22 LEU A 129      67.848 -64.482  19.241  1.00 53.43           H  
ATOM   2020 HD23 LEU A 129      68.367 -64.268  20.925  1.00 53.43           H  
ATOM   2021  N   ARG A 130      72.229 -66.299  17.728  1.00 52.61           N  
ATOM   2022  H   ARG A 130      72.203 -67.306  17.807  1.00 52.61           H  
ATOM   2023  CA  ARG A 130      73.524 -65.624  17.491  1.00 52.61           C  
ATOM   2024  HA  ARG A 130      73.754 -65.036  18.380  1.00 52.61           H  
ATOM   2025  C   ARG A 130      73.574 -64.592  16.348  1.00 52.61           C  
ATOM   2026  CB  ARG A 130      74.640 -66.657  17.278  1.00 52.61           C  
ATOM   2027  HB2 ARG A 130      75.466 -66.179  16.752  1.00 52.61           H  
ATOM   2028  HB3 ARG A 130      74.276 -67.481  16.664  1.00 52.61           H  
ATOM   2029  O   ARG A 130      74.232 -63.574  16.559  1.00 52.61           O  
ATOM   2030  CG  ARG A 130      75.178 -67.192  18.607  1.00 52.61           C  
ATOM   2031  HG2 ARG A 130      75.520 -66.359  19.221  1.00 52.61           H  
ATOM   2032  HG3 ARG A 130      74.390 -67.729  19.135  1.00 52.61           H  
ATOM   2033  CD  ARG A 130      76.353 -68.132  18.329  1.00 52.61           C  
ATOM   2034  HD2 ARG A 130      75.991 -68.969  17.734  1.00 52.61           H  
ATOM   2035  HD3 ARG A 130      77.110 -67.591  17.761  1.00 52.61           H  
ATOM   2036  NE  ARG A 130      76.945 -68.629  19.583  1.00 52.61           N  
ATOM   2037  HE  ARG A 130      76.562 -68.253  20.439  1.00 52.61           H  
ATOM   2038  NH1 ARG A 130      78.416 -70.120  18.645  1.00 52.61           N  
ATOM   2039 HH11 ARG A 130      78.089 -69.842  17.731  1.00 52.61           H  
ATOM   2040 HH12 ARG A 130      79.113 -70.844  18.747  1.00 52.61           H  
ATOM   2041  NH2 ARG A 130      78.296 -69.933  20.866  1.00 52.61           N  
ATOM   2042 HH21 ARG A 130      78.982 -70.669  20.953  1.00 52.61           H  
ATOM   2043 HH22 ARG A 130      77.886 -69.534  21.698  1.00 52.61           H  
ATOM   2044  CZ  ARG A 130      77.881 -69.553  19.691  1.00 52.61           C  
ATOM   2045  N   PRO A 131      72.972 -64.806  15.158  1.00 46.34           N  
ATOM   2046  CA  PRO A 131      73.223 -63.939  13.999  1.00 46.34           C  
ATOM   2047  HA  PRO A 131      74.295 -63.930  13.801  1.00 46.34           H  
ATOM   2048  C   PRO A 131      72.757 -62.486  14.157  1.00 46.34           C  
ATOM   2049  CB  PRO A 131      72.508 -64.610  12.819  1.00 46.34           C  
ATOM   2050  HB2 PRO A 131      73.054 -64.471  11.886  1.00 46.34           H  
ATOM   2051  HB3 PRO A 131      71.494 -64.221  12.725  1.00 46.34           H  
ATOM   2052  O   PRO A 131      73.251 -61.612  13.452  1.00 46.34           O  
ATOM   2053  CG  PRO A 131      72.443 -66.080  13.224  1.00 46.34           C  
ATOM   2054  HG2 PRO A 131      71.622 -66.602  12.734  1.00 46.34           H  
ATOM   2055  HG3 PRO A 131      73.395 -66.566  13.013  1.00 46.34           H  
ATOM   2056  CD  PRO A 131      72.233 -65.987  14.731  1.00 46.34           C  
ATOM   2057  HD2 PRO A 131      72.587 -66.902  15.205  1.00 46.34           H  
ATOM   2058  HD3 PRO A 131      71.175 -65.835  14.942  1.00 46.34           H  
ATOM   2059  N   VAL A 132      71.815 -62.218  15.067  1.00 43.81           N  
ATOM   2060  H   VAL A 132      71.479 -62.976  15.643  1.00 43.81           H  
ATOM   2061  CA  VAL A 132      71.116 -60.924  15.169  1.00 43.81           C  
ATOM   2062  HA  VAL A 132      70.738 -60.656  14.183  1.00 43.81           H  
ATOM   2063  C   VAL A 132      72.037 -59.777  15.615  1.00 43.81           C  
ATOM   2064  CB  VAL A 132      69.907 -61.065  16.125  1.00 43.81           C  
ATOM   2065  HB  VAL A 132      70.275 -61.298  17.124  1.00 43.81           H  
ATOM   2066  O   VAL A 132      71.845 -58.638  15.204  1.00 43.81           O  
ATOM   2067  CG1 VAL A 132      69.063 -59.788  16.208  1.00 43.81           C  
ATOM   2068 HG11 VAL A 132      68.712 -59.502  15.216  1.00 43.81           H  
ATOM   2069 HG12 VAL A 132      69.650 -58.970  16.626  1.00 43.81           H  
ATOM   2070 HG13 VAL A 132      68.204 -59.948  16.861  1.00 43.81           H  
ATOM   2071  CG2 VAL A 132      68.965 -62.198  15.683  1.00 43.81           C  
ATOM   2072 HG21 VAL A 132      68.627 -62.026  14.661  1.00 43.81           H  
ATOM   2073 HG22 VAL A 132      69.467 -63.164  15.743  1.00 43.81           H  
ATOM   2074 HG23 VAL A 132      68.099 -62.236  16.343  1.00 43.81           H  
ATOM   2075  N   ALA A 133      73.042 -60.051  16.451  1.00 39.70           N  
ATOM   2076  H   ALA A 133      73.202 -61.017  16.700  1.00 39.70           H  
ATOM   2077  CA  ALA A 133      73.694 -59.012  17.255  1.00 39.70           C  
ATOM   2078  HA  ALA A 133      72.928 -58.308  17.581  1.00 39.70           H  
ATOM   2079  C   ALA A 133      74.774 -58.160  16.547  1.00 39.70           C  
ATOM   2080  CB  ALA A 133      74.258 -59.693  18.509  1.00 39.70           C  
ATOM   2081  HB1 ALA A 133      74.687 -58.941  19.170  1.00 39.70           H  
ATOM   2082  HB2 ALA A 133      75.033 -60.407  18.230  1.00 39.70           H  
ATOM   2083  HB3 ALA A 133      73.460 -60.212  19.041  1.00 39.70           H  
ATOM   2084  O   ALA A 133      75.178 -57.140  17.096  1.00 39.70           O  
ATOM   2085  N   GLN A 134      75.302 -58.566  15.385  1.00 34.41           N  
ATOM   2086  H   GLN A 134      74.897 -59.371  14.928  1.00 34.41           H  
ATOM   2087  CA  GLN A 134      76.583 -58.025  14.881  1.00 34.41           C  
ATOM   2088  HA  GLN A 134      77.184 -57.722  15.738  1.00 34.41           H  
ATOM   2089  C   GLN A 134      76.507 -56.759  14.001  1.00 34.41           C  
ATOM   2090  CB  GLN A 134      77.362 -59.139  14.152  1.00 34.41           C  
ATOM   2091  HB2 GLN A 134      78.178 -58.689  13.586  1.00 34.41           H  
ATOM   2092  HB3 GLN A 134      76.704 -59.651  13.449  1.00 34.41           H  
ATOM   2093  O   GLN A 134      77.540 -56.148  13.745  1.00 34.41           O  
ATOM   2094  CG  GLN A 134      77.979 -60.149  15.131  1.00 34.41           C  
ATOM   2095  HG2 GLN A 134      77.188 -60.691  15.650  1.00 34.41           H  
ATOM   2096  HG3 GLN A 134      78.562 -59.603  15.872  1.00 34.41           H  
ATOM   2097  CD  GLN A 134      78.893 -61.164  14.447  1.00 34.41           C  
ATOM   2098  NE2 GLN A 134      79.884 -61.682  15.139  1.00 34.41           N  
ATOM   2099 HE21 GLN A 134      80.488 -62.306  14.623  1.00 34.41           H  
ATOM   2100 HE22 GLN A 134      80.076 -61.355  16.075  1.00 34.41           H  
ATOM   2101  OE1 GLN A 134      78.747 -61.534  13.295  1.00 34.41           O  
ATOM   2102  N   ALA A 135      75.337 -56.356  13.502  1.00 32.40           N  
ATOM   2103  H   ALA A 135      74.499 -56.833  13.802  1.00 32.40           H  
ATOM   2104  CA  ALA A 135      75.236 -55.459  12.337  1.00 32.40           C  
ATOM   2105  HA  ALA A 135      76.087 -55.674  11.690  1.00 32.40           H  
ATOM   2106  C   ALA A 135      75.319 -53.930  12.611  1.00 32.40           C  
ATOM   2107  CB  ALA A 135      73.978 -55.866  11.553  1.00 32.40           C  
ATOM   2108  HB1 ALA A 135      73.935 -55.317  10.612  1.00 32.40           H  
ATOM   2109  HB2 ALA A 135      73.087 -55.633  12.137  1.00 32.40           H  
ATOM   2110  HB3 ALA A 135      74.000 -56.933  11.333  1.00 32.40           H  
ATOM   2111  O   ALA A 135      74.824 -53.151  11.802  1.00 32.40           O  
ATOM   2112  N   ALA A 136      75.890 -53.477  13.734  1.00 30.71           N  
ATOM   2113  H   ALA A 136      76.361 -54.144  14.329  1.00 30.71           H  
ATOM   2114  CA  ALA A 136      75.602 -52.142  14.290  1.00 30.71           C  
ATOM   2115  HA  ALA A 136      74.565 -51.900  14.055  1.00 30.71           H  
ATOM   2116  C   ALA A 136      76.433 -50.926  13.789  1.00 30.71           C  
ATOM   2117  CB  ALA A 136      75.696 -52.264  15.818  1.00 30.71           C  
ATOM   2118  HB1 ALA A 136      76.720 -52.496  16.111  1.00 30.71           H  
ATOM   2119  HB2 ALA A 136      75.411 -51.317  16.276  1.00 30.71           H  
ATOM   2120  HB3 ALA A 136      75.026 -53.046  16.177  1.00 30.71           H  
ATOM   2121  O   ALA A 136      75.931 -49.808  13.843  1.00 30.71           O  
ATOM   2122  N   ASP A 137      77.688 -51.094  13.349  1.00 26.48           N  
ATOM   2123  H   ASP A 137      78.000 -52.051  13.266  1.00 26.48           H  
ATOM   2124  CA  ASP A 137      78.758 -50.104  13.656  1.00 26.48           C  
ATOM   2125  HA  ASP A 137      78.409 -49.495  14.491  1.00 26.48           H  
ATOM   2126  C   ASP A 137      79.185 -49.058  12.577  1.00 26.48           C  
ATOM   2127  CB  ASP A 137      80.001 -50.908  14.128  1.00 26.48           C  
ATOM   2128  HB2 ASP A 137      79.870 -51.961  13.879  1.00 26.48           H  
ATOM   2129  HB3 ASP A 137      80.878 -50.584  13.567  1.00 26.48           H  
ATOM   2130  O   ASP A 137      80.075 -48.245  12.838  1.00 26.48           O  
ATOM   2131  CG  ASP A 137      80.349 -50.817  15.623  1.00 26.48           C  
ATOM   2132  OD1 ASP A 137      79.590 -50.195  16.397  1.00 26.48           O  
ATOM   2133  OD2 ASP A 137      81.383 -51.425  15.984  1.00 26.48           O  
ATOM   2134  N   ALA A 138      78.668 -49.072  11.340  1.00 24.31           N  
ATOM   2135  H   ALA A 138      77.865 -49.662  11.170  1.00 24.31           H  
ATOM   2136  CA  ALA A 138      79.326 -48.386  10.200  1.00 24.31           C  
ATOM   2137  HA  ALA A 138      80.397 -48.554  10.316  1.00 24.31           H  
ATOM   2138  C   ALA A 138      79.143 -46.838  10.119  1.00 24.31           C  
ATOM   2139  CB  ALA A 138      78.912 -49.090   8.903  1.00 24.31           C  
ATOM   2140  HB1 ALA A 138      79.456 -48.662   8.060  1.00 24.31           H  
ATOM   2141  HB2 ALA A 138      79.136 -50.155   8.970  1.00 24.31           H  
ATOM   2142  HB3 ALA A 138      77.842 -48.956   8.741  1.00 24.31           H  
ATOM   2143  O   ALA A 138      78.049 -46.326  10.337  1.00 24.31           O  
ATOM   2144  N   SER A 139      80.202 -46.086   9.745  1.00 23.70           N  
ATOM   2145  H   SER A 139      81.058 -46.589   9.561  1.00 23.70           H  
ATOM   2146  CA  SER A 139      80.424 -44.698  10.237  1.00 23.70           C  
ATOM   2147  HA  SER A 139      79.478 -44.307  10.612  1.00 23.70           H  
ATOM   2148  C   SER A 139      80.984 -43.603   9.273  1.00 23.70           C  
ATOM   2149  CB  SER A 139      81.375 -44.837  11.437  1.00 23.70           C  
ATOM   2150  HB2 SER A 139      81.603 -43.860  11.864  1.00 23.70           H  
ATOM   2151  HB3 SER A 139      80.883 -45.436  12.203  1.00 23.70           H  
ATOM   2152  O   SER A 139      81.462 -42.574   9.747  1.00 23.70           O  
ATOM   2153  OG  SER A 139      82.574 -45.493  11.039  1.00 23.70           O  
ATOM   2154  HG  SER A 139      82.983 -45.834  11.838  1.00 23.70           H  
ATOM   2155  N   GLY A 140      81.003 -43.795   7.943  1.00 23.44           N  
ATOM   2156  H   GLY A 140      80.509 -44.606   7.599  1.00 23.44           H  
ATOM   2157  CA  GLY A 140      81.880 -43.056   6.989  1.00 23.44           C  
ATOM   2158  HA2 GLY A 140      82.900 -43.137   7.364  1.00 23.44           H  
ATOM   2159  HA3 GLY A 140      81.855 -43.587   6.037  1.00 23.44           H  
ATOM   2160  C   GLY A 140      81.645 -41.549   6.669  1.00 23.44           C  
ATOM   2161  O   GLY A 140      80.631 -40.952   7.013  1.00 23.44           O  
ATOM   2162  N   THR A 141      82.609 -40.939   5.949  1.00 23.27           N  
ATOM   2163  H   THR A 141      83.391 -41.511   5.665  1.00 23.27           H  
ATOM   2164  CA  THR A 141      82.859 -39.474   5.818  1.00 23.27           C  
ATOM   2165  HA  THR A 141      82.218 -38.936   6.516  1.00 23.27           H  
ATOM   2166  C   THR A 141      82.639 -38.876   4.397  1.00 23.27           C  
ATOM   2167  CB  THR A 141      84.330 -39.211   6.215  1.00 23.27           C  
ATOM   2168  HB  THR A 141      84.571 -38.166   6.017  1.00 23.27           H  
ATOM   2169  O   THR A 141      83.469 -39.093   3.516  1.00 23.27           O  
ATOM   2170  CG2 THR A 141      84.639 -39.509   7.683  1.00 23.27           C  
ATOM   2171 HG21 THR A 141      85.677 -39.249   7.894  1.00 23.27           H  
ATOM   2172 HG22 THR A 141      83.987 -38.914   8.323  1.00 23.27           H  
ATOM   2173 HG23 THR A 141      84.485 -40.566   7.900  1.00 23.27           H  
ATOM   2174  OG1 THR A 141      85.181 -40.040   5.447  1.00 23.27           O  
ATOM   2175  HG1 THR A 141      84.990 -39.819   4.533  1.00 23.27           H  
ATOM   2176  N   GLY A 142      81.559 -38.109   4.160  1.00 21.23           N  
ATOM   2177  H   GLY A 142      80.937 -37.938   4.937  1.00 21.23           H  
ATOM   2178  CA  GLY A 142      81.113 -37.615   2.826  1.00 21.23           C  
ATOM   2179  HA2 GLY A 142      81.221 -38.430   2.111  1.00 21.23           H  
ATOM   2180  HA3 GLY A 142      80.048 -37.394   2.894  1.00 21.23           H  
ATOM   2181  C   GLY A 142      81.797 -36.367   2.197  1.00 21.23           C  
ATOM   2182  O   GLY A 142      82.784 -35.856   2.717  1.00 21.23           O  
ATOM   2183  N   ALA A 143      81.271 -35.899   1.045  1.00 21.10           N  
ATOM   2184  H   ALA A 143      80.380 -36.278   0.759  1.00 21.10           H  
ATOM   2185  CA  ALA A 143      81.931 -35.008   0.053  1.00 21.10           C  
ATOM   2186  HA  ALA A 143      82.994 -34.976   0.293  1.00 21.10           H  
ATOM   2187  C   ALA A 143      81.444 -33.526  -0.004  1.00 21.10           C  
ATOM   2188  CB  ALA A 143      81.783 -35.683  -1.320  1.00 21.10           C  
ATOM   2189  HB1 ALA A 143      80.732 -35.717  -1.605  1.00 21.10           H  
ATOM   2190  HB2 ALA A 143      82.335 -35.121  -2.074  1.00 21.10           H  
ATOM   2191  HB3 ALA A 143      82.180 -36.697  -1.281  1.00 21.10           H  
ATOM   2192  O   ALA A 143      80.378 -33.214   0.514  1.00 21.10           O  
ATOM   2193  N   ASN A 144      82.223 -32.620  -0.643  1.00 18.81           N  
ATOM   2194  H   ASN A 144      83.041 -32.969  -1.123  1.00 18.81           H  
ATOM   2195  CA  ASN A 144      82.181 -31.152  -0.398  1.00 18.81           C  
ATOM   2196  HA  ASN A 144      81.193 -30.897  -0.015  1.00 18.81           H  
ATOM   2197  C   ASN A 144      82.456 -30.136  -1.588  1.00 18.81           C  
ATOM   2198  CB  ASN A 144      83.209 -30.955   0.753  1.00 18.81           C  
ATOM   2199  HB2 ASN A 144      84.215 -31.081   0.354  1.00 18.81           H  
ATOM   2200  HB3 ASN A 144      83.052 -31.712   1.521  1.00 18.81           H  
ATOM   2201  O   ASN A 144      83.229 -29.207  -1.354  1.00 18.81           O  
ATOM   2202  CG  ASN A 144      83.126 -29.616   1.470  1.00 18.81           C  
ATOM   2203  ND2 ASN A 144      84.243 -29.050   1.868  1.00 18.81           N  
ATOM   2204 HD21 ASN A 144      85.134 -29.421   1.572  1.00 18.81           H  
ATOM   2205 HD22 ASN A 144      84.126 -28.134   2.277  1.00 18.81           H  
ATOM   2206  OD1 ASN A 144      82.065 -29.086   1.736  1.00 18.81           O  
ATOM   2207  N   PRO A 145      81.961 -30.242  -2.854  1.00 20.40           N  
ATOM   2208  CA  PRO A 145      82.535 -29.479  -4.000  1.00 20.40           C  
ATOM   2209  HA  PRO A 145      83.420 -28.917  -3.703  1.00 20.40           H  
ATOM   2210  C   PRO A 145      81.589 -28.496  -4.769  1.00 20.40           C  
ATOM   2211  CB  PRO A 145      82.982 -30.621  -4.922  1.00 20.40           C  
ATOM   2212  HB2 PRO A 145      83.940 -31.007  -4.574  1.00 20.40           H  
ATOM   2213  HB3 PRO A 145      83.066 -30.302  -5.962  1.00 20.40           H  
ATOM   2214  O   PRO A 145      80.684 -28.960  -5.455  1.00 20.40           O  
ATOM   2215  CG  PRO A 145      81.901 -31.700  -4.741  1.00 20.40           C  
ATOM   2216  HG2 PRO A 145      81.183 -31.662  -5.560  1.00 20.40           H  
ATOM   2217  HG3 PRO A 145      82.358 -32.688  -4.688  1.00 20.40           H  
ATOM   2218  CD  PRO A 145      81.201 -31.349  -3.421  1.00 20.40           C  
ATOM   2219  HD2 PRO A 145      80.185 -31.012  -3.629  1.00 20.40           H  
ATOM   2220  HD3 PRO A 145      81.157 -32.228  -2.778  1.00 20.40           H  
ATOM   2221  N   SER A 146      81.818 -27.165  -4.758  1.00 22.56           N  
ATOM   2222  H   SER A 146      82.587 -26.806  -4.211  1.00 22.56           H  
ATOM   2223  CA  SER A 146      80.976 -26.126  -5.439  1.00 22.56           C  
ATOM   2224  HA  SER A 146      80.243 -26.632  -6.067  1.00 22.56           H  
ATOM   2225  C   SER A 146      81.731 -25.128  -6.376  1.00 22.56           C  
ATOM   2226  CB  SER A 146      80.191 -25.342  -4.373  1.00 22.56           C  
ATOM   2227  HB2 SER A 146      79.481 -26.017  -3.894  1.00 22.56           H  
ATOM   2228  HB3 SER A 146      79.632 -24.540  -4.854  1.00 22.56           H  
ATOM   2229  O   SER A 146      82.910 -24.878  -6.139  1.00 22.56           O  
ATOM   2230  OG  SER A 146      81.043 -24.799  -3.376  1.00 22.56           O  
ATOM   2231  HG  SER A 146      80.868 -23.857  -3.309  1.00 22.56           H  
ATOM   2232  N   GLY A 147      81.053 -24.523  -7.385  1.00 21.78           N  
ATOM   2233  H   GLY A 147      80.070 -24.736  -7.481  1.00 21.78           H  
ATOM   2234  CA  GLY A 147      81.586 -23.622  -8.463  1.00 21.78           C  
ATOM   2235  HA2 GLY A 147      81.937 -24.265  -9.271  1.00 21.78           H  
ATOM   2236  HA3 GLY A 147      82.446 -23.061  -8.096  1.00 21.78           H  
ATOM   2237  C   GLY A 147      80.542 -22.609  -9.049  1.00 21.78           C  
ATOM   2238  O   GLY A 147      79.518 -22.425  -8.393  1.00 21.78           O  
ATOM   2239  N   ASP A 148      80.654 -21.907 -10.209  1.00 22.42           N  
ATOM   2240  H   ASP A 148      79.860 -21.305 -10.373  1.00 22.42           H  
ATOM   2241  CA  ASP A 148      81.711 -21.849 -11.266  1.00 22.42           C  
ATOM   2242  HA  ASP A 148      82.684 -21.883 -10.776  1.00 22.42           H  
ATOM   2243  C   ASP A 148      81.771 -20.582 -12.219  1.00 22.42           C  
ATOM   2244  CB  ASP A 148      81.596 -23.097 -12.178  1.00 22.42           C  
ATOM   2245  HB2 ASP A 148      80.545 -23.359 -12.301  1.00 22.42           H  
ATOM   2246  HB3 ASP A 148      81.983 -22.857 -13.168  1.00 22.42           H  
ATOM   2247  O   ASP A 148      82.879 -20.100 -12.444  1.00 22.42           O  
ATOM   2248  CG  ASP A 148      82.385 -24.313 -11.673  1.00 22.42           C  
ATOM   2249  OD1 ASP A 148      83.555 -24.132 -11.266  1.00 22.42           O  
ATOM   2250  OD2 ASP A 148      81.798 -25.418 -11.640  1.00 22.42           O  
ATOM   2251  N   ASP A 149      80.678 -20.057 -12.833  1.00 24.12           N  
ATOM   2252  H   ASP A 149      79.777 -20.418 -12.554  1.00 24.12           H  
ATOM   2253  CA  ASP A 149      80.708 -19.453 -14.222  1.00 24.12           C  
ATOM   2254  HA  ASP A 149      81.649 -19.787 -14.658  1.00 24.12           H  
ATOM   2255  C   ASP A 149      80.713 -17.882 -14.448  1.00 24.12           C  
ATOM   2256  CB  ASP A 149      79.592 -20.148 -15.048  1.00 24.12           C  
ATOM   2257  HB2 ASP A 149      78.679 -19.556 -14.977  1.00 24.12           H  
ATOM   2258  HB3 ASP A 149      79.380 -21.121 -14.604  1.00 24.12           H  
ATOM   2259  O   ASP A 149      80.651 -17.092 -13.506  1.00 24.12           O  
ATOM   2260  CG  ASP A 149      79.923 -20.401 -16.532  1.00 24.12           C  
ATOM   2261  OD1 ASP A 149      80.961 -19.892 -17.012  1.00 24.12           O  
ATOM   2262  OD2 ASP A 149      79.124 -21.108 -17.183  1.00 24.12           O  
ATOM   2263  N   LEU A 150      80.829 -17.449 -15.729  1.00 23.40           N  
ATOM   2264  H   LEU A 150      80.798 -18.210 -16.392  1.00 23.40           H  
ATOM   2265  CA  LEU A 150      81.315 -16.170 -16.340  1.00 23.40           C  
ATOM   2266  HA  LEU A 150      82.207 -15.863 -15.794  1.00 23.40           H  
ATOM   2267  C   LEU A 150      80.383 -14.915 -16.410  1.00 23.40           C  
ATOM   2268  CB  LEU A 150      81.714 -16.537 -17.793  1.00 23.40           C  
ATOM   2269  HB2 LEU A 150      80.881 -17.086 -18.232  1.00 23.40           H  
ATOM   2270  HB3 LEU A 150      81.840 -15.636 -18.393  1.00 23.40           H  
ATOM   2271  O   LEU A 150      79.170 -15.003 -16.242  1.00 23.40           O  
ATOM   2272  CG  LEU A 150      82.994 -17.383 -17.932  1.00 23.40           C  
ATOM   2273  HG  LEU A 150      83.053 -18.121 -17.133  1.00 23.40           H  
ATOM   2274  CD1 LEU A 150      83.011 -18.114 -19.275  1.00 23.40           C  
ATOM   2275 HD11 LEU A 150      82.162 -18.798 -19.312  1.00 23.40           H  
ATOM   2276 HD12 LEU A 150      82.940 -17.401 -20.096  1.00 23.40           H  
ATOM   2277 HD13 LEU A 150      83.926 -18.699 -19.367  1.00 23.40           H  
ATOM   2278  CD2 LEU A 150      84.239 -16.491 -17.871  1.00 23.40           C  
ATOM   2279 HD21 LEU A 150      84.223 -15.767 -18.686  1.00 23.40           H  
ATOM   2280 HD22 LEU A 150      84.268 -15.968 -16.915  1.00 23.40           H  
ATOM   2281 HD23 LEU A 150      85.131 -17.110 -17.959  1.00 23.40           H  
ATOM   2282  N   GLY A 151      80.943 -13.729 -16.755  1.00 30.19           N  
ATOM   2283  H   GLY A 151      81.937 -13.713 -16.934  1.00 30.19           H  
ATOM   2284  CA  GLY A 151      80.195 -12.448 -16.868  1.00 30.19           C  
ATOM   2285  HA2 GLY A 151      80.059 -12.047 -15.864  1.00 30.19           H  
ATOM   2286  HA3 GLY A 151      79.202 -12.664 -17.261  1.00 30.19           H  
ATOM   2287  C   GLY A 151      80.798 -11.319 -17.745  1.00 30.19           C  
ATOM   2288  O   GLY A 151      81.302 -10.326 -17.222  1.00 30.19           O  
ATOM   2289  N   GLU A 152      80.709 -11.425 -19.079  1.00 29.92           N  
ATOM   2290  H   GLU A 152      80.266 -12.249 -19.460  1.00 29.92           H  
ATOM   2291  CA  GLU A 152      81.274 -10.464 -20.059  1.00 29.92           C  
ATOM   2292  HA  GLU A 152      82.075  -9.902 -19.580  1.00 29.92           H  
ATOM   2293  C   GLU A 152      80.242  -9.427 -20.591  1.00 29.92           C  
ATOM   2294  CB  GLU A 152      81.912 -11.241 -21.232  1.00 29.92           C  
ATOM   2295  HB2 GLU A 152      82.296 -10.516 -21.949  1.00 29.92           H  
ATOM   2296  HB3 GLU A 152      81.142 -11.838 -21.721  1.00 29.92           H  
ATOM   2297  O   GLU A 152      79.542  -9.666 -21.572  1.00 29.92           O  
ATOM   2298  CG  GLU A 152      83.070 -12.167 -20.816  1.00 29.92           C  
ATOM   2299  HG2 GLU A 152      83.789 -11.578 -20.247  1.00 29.92           H  
ATOM   2300  HG3 GLU A 152      82.687 -12.949 -20.160  1.00 29.92           H  
ATOM   2301  CD  GLU A 152      83.783 -12.825 -22.014  1.00 29.92           C  
ATOM   2302  OE1 GLU A 152      84.982 -13.152 -21.853  1.00 29.92           O  
ATOM   2303  OE2 GLU A 152      83.147 -12.994 -23.077  1.00 29.92           O  
ATOM   2304  N   ALA A 153      80.138  -8.244 -19.971  1.00 28.24           N  
ATOM   2305  H   ALA A 153      80.717  -8.090 -19.158  1.00 28.24           H  
ATOM   2306  CA  ALA A 153      79.061  -7.263 -20.228  1.00 28.24           C  
ATOM   2307  HA  ALA A 153      78.197  -7.805 -20.610  1.00 28.24           H  
ATOM   2308  C   ALA A 153      79.383  -6.174 -21.295  1.00 28.24           C  
ATOM   2309  CB  ALA A 153      78.645  -6.678 -18.869  1.00 28.24           C  
ATOM   2310  HB1 ALA A 153      77.794  -6.011 -19.005  1.00 28.24           H  
ATOM   2311  HB2 ALA A 153      78.358  -7.482 -18.190  1.00 28.24           H  
ATOM   2312  HB3 ALA A 153      79.471  -6.113 -18.436  1.00 28.24           H  
ATOM   2313  O   ALA A 153      79.418  -4.990 -20.977  1.00 28.24           O  
ATOM   2314  N   GLY A 154      79.655  -6.581 -22.542  1.00 35.29           N  
ATOM   2315  H   GLY A 154      79.562  -7.574 -22.700  1.00 35.29           H  
ATOM   2316  CA  GLY A 154      80.342  -5.799 -23.595  1.00 35.29           C  
ATOM   2317  HA2 GLY A 154      81.325  -5.532 -23.207  1.00 35.29           H  
ATOM   2318  HA3 GLY A 154      80.516  -6.470 -24.437  1.00 35.29           H  
ATOM   2319  C   GLY A 154      79.737  -4.487 -24.160  1.00 35.29           C  
ATOM   2320  O   GLY A 154      79.958  -3.415 -23.604  1.00 35.29           O  
ATOM   2321  N   VAL A 155      79.210  -4.540 -25.398  1.00 24.56           N  
ATOM   2322  H   VAL A 155      78.975  -5.452 -25.762  1.00 24.56           H  
ATOM   2323  CA  VAL A 155      79.478  -3.485 -26.415  1.00 24.56           C  
ATOM   2324  HA  VAL A 155      80.169  -2.763 -25.981  1.00 24.56           H  
ATOM   2325  C   VAL A 155      78.280  -2.650 -26.903  1.00 24.56           C  
ATOM   2326  CB  VAL A 155      80.195  -4.098 -27.647  1.00 24.56           C  
ATOM   2327  HB  VAL A 155      79.519  -4.809 -28.123  1.00 24.56           H  
ATOM   2328  O   VAL A 155      78.377  -1.426 -26.891  1.00 24.56           O  
ATOM   2329  CG1 VAL A 155      80.620  -3.049 -28.686  1.00 24.56           C  
ATOM   2330 HG11 VAL A 155      81.300  -2.325 -28.237  1.00 24.56           H  
ATOM   2331 HG12 VAL A 155      81.101  -3.542 -29.532  1.00 24.56           H  
ATOM   2332 HG13 VAL A 155      79.749  -2.525 -29.081  1.00 24.56           H  
ATOM   2333  CG2 VAL A 155      81.468  -4.865 -27.258  1.00 24.56           C  
ATOM   2334 HG21 VAL A 155      81.212  -5.738 -26.658  1.00 24.56           H  
ATOM   2335 HG22 VAL A 155      82.136  -4.214 -26.694  1.00 24.56           H  
ATOM   2336 HG23 VAL A 155      81.973  -5.219 -28.157  1.00 24.56           H  
ATOM   2337  N   ASP A 156      77.238  -3.284 -27.459  1.00 24.54           N  
ATOM   2338  H   ASP A 156      77.205  -4.287 -27.347  1.00 24.54           H  
ATOM   2339  CA  ASP A 156      76.672  -2.793 -28.734  1.00 24.54           C  
ATOM   2340  HA  ASP A 156      77.453  -2.203 -29.214  1.00 24.54           H  
ATOM   2341  C   ASP A 156      75.477  -1.819 -28.708  1.00 24.54           C  
ATOM   2342  CB  ASP A 156      76.408  -3.968 -29.696  1.00 24.54           C  
ATOM   2343  HB2 ASP A 156      75.744  -3.638 -30.495  1.00 24.54           H  
ATOM   2344  HB3 ASP A 156      75.912  -4.778 -29.162  1.00 24.54           H  
ATOM   2345  O   ASP A 156      75.666  -0.626 -28.941  1.00 24.54           O  
ATOM   2346  CG  ASP A 156      77.687  -4.466 -30.366  1.00 24.54           C  
ATOM   2347  OD1 ASP A 156      78.286  -3.674 -31.129  1.00 24.54           O  
ATOM   2348  OD2 ASP A 156      78.072  -5.624 -30.091  1.00 24.54           O  
ATOM   2349  N   GLU A 157      74.237  -2.330 -28.693  1.00 29.02           N  
ATOM   2350  H   GLU A 157      74.137  -3.297 -28.419  1.00 29.02           H  
ATOM   2351  CA  GLU A 157      73.272  -1.852 -29.700  1.00 29.02           C  
ATOM   2352  HA  GLU A 157      73.825  -1.831 -30.639  1.00 29.02           H  
ATOM   2353  C   GLU A 157      72.764  -0.405 -29.529  1.00 29.02           C  
ATOM   2354  CB  GLU A 157      72.131  -2.855 -29.960  1.00 29.02           C  
ATOM   2355  HB2 GLU A 157      71.389  -2.361 -30.588  1.00 29.02           H  
ATOM   2356  HB3 GLU A 157      71.661  -3.141 -29.019  1.00 29.02           H  
ATOM   2357  O   GLU A 157      71.785  -0.121 -28.847  1.00 29.02           O  
ATOM   2358  CG  GLU A 157      72.637  -4.103 -30.711  1.00 29.02           C  
ATOM   2359  HG2 GLU A 157      73.209  -4.722 -30.019  1.00 29.02           H  
ATOM   2360  HG3 GLU A 157      73.313  -3.780 -31.503  1.00 29.02           H  
ATOM   2361  CD  GLU A 157      71.513  -4.941 -31.346  1.00 29.02           C  
ATOM   2362  OE1 GLU A 157      71.791  -5.574 -32.392  1.00 29.02           O  
ATOM   2363  OE2 GLU A 157      70.385  -4.934 -30.807  1.00 29.02           O  
ATOM   2364  N   LEU A 158      73.394   0.470 -30.323  1.00 24.83           N  
ATOM   2365  H   LEU A 158      74.295   0.127 -30.626  1.00 24.83           H  
ATOM   2366  CA  LEU A 158      73.077   1.841 -30.763  1.00 24.83           C  
ATOM   2367  HA  LEU A 158      73.500   2.550 -30.053  1.00 24.83           H  
ATOM   2368  C   LEU A 158      71.601   2.240 -30.969  1.00 24.83           C  
ATOM   2369  CB  LEU A 158      73.773   1.974 -32.144  1.00 24.83           C  
ATOM   2370  HB2 LEU A 158      73.794   0.996 -32.625  1.00 24.83           H  
ATOM   2371  HB3 LEU A 158      73.190   2.610 -32.810  1.00 24.83           H  
ATOM   2372  O   LEU A 158      71.340   3.402 -31.278  1.00 24.83           O  
ATOM   2373  CG  LEU A 158      75.197   2.543 -32.070  1.00 24.83           C  
ATOM   2374  HG  LEU A 158      75.663   2.266 -31.124  1.00 24.83           H  
ATOM   2375  CD1 LEU A 158      76.055   1.992 -33.211  1.00 24.83           C  
ATOM   2376 HD11 LEU A 158      76.141   0.911 -33.104  1.00 24.83           H  
ATOM   2377 HD12 LEU A 158      77.055   2.423 -33.157  1.00 24.83           H  
ATOM   2378 HD13 LEU A 158      75.600   2.228 -34.172  1.00 24.83           H  
ATOM   2379  CD2 LEU A 158      75.163   4.069 -32.199  1.00 24.83           C  
ATOM   2380 HD21 LEU A 158      76.171   4.468 -32.087  1.00 24.83           H  
ATOM   2381 HD22 LEU A 158      74.533   4.479 -31.410  1.00 24.83           H  
ATOM   2382 HD23 LEU A 158      74.755   4.359 -33.167  1.00 24.83           H  
ATOM   2383  N   LEU A 159      70.654   1.306 -30.928  1.00 26.55           N  
ATOM   2384  H   LEU A 159      70.888   0.437 -30.470  1.00 26.55           H  
ATOM   2385  CA  LEU A 159      69.347   1.418 -31.579  1.00 26.55           C  
ATOM   2386  HA  LEU A 159      69.520   1.844 -32.567  1.00 26.55           H  
ATOM   2387  C   LEU A 159      68.348   2.385 -30.924  1.00 26.55           C  
ATOM   2388  CB  LEU A 159      68.743   0.003 -31.743  1.00 26.55           C  
ATOM   2389  HB2 LEU A 159      69.026  -0.602 -30.882  1.00 26.55           H  
ATOM   2390  HB3 LEU A 159      67.655   0.063 -31.738  1.00 26.55           H  
ATOM   2391  O   LEU A 159      67.272   2.545 -31.494  1.00 26.55           O  
ATOM   2392  CG  LEU A 159      69.161  -0.722 -33.035  1.00 26.55           C  
ATOM   2393  HG  LEU A 159      70.248  -0.727 -33.115  1.00 26.55           H  
ATOM   2394  CD1 LEU A 159      68.662  -2.166 -32.997  1.00 26.55           C  
ATOM   2395 HD11 LEU A 159      69.089  -2.680 -32.136  1.00 26.55           H  
ATOM   2396 HD12 LEU A 159      67.575  -2.196 -32.921  1.00 26.55           H  
ATOM   2397 HD13 LEU A 159      68.983  -2.700 -33.892  1.00 26.55           H  
ATOM   2398  CD2 LEU A 159      68.565  -0.067 -34.290  1.00 26.55           C  
ATOM   2399 HD21 LEU A 159      68.966   0.938 -34.421  1.00 26.55           H  
ATOM   2400 HD22 LEU A 159      67.480  -0.014 -34.197  1.00 26.55           H  
ATOM   2401 HD23 LEU A 159      68.825  -0.661 -35.166  1.00 26.55           H  
ATOM   2402  N   GLU A 160      68.660   3.026 -29.789  1.00 31.13           N  
ATOM   2403  H   GLU A 160      69.587   2.881 -29.417  1.00 31.13           H  
ATOM   2404  CA  GLU A 160      67.751   3.912 -29.031  1.00 31.13           C  
ATOM   2405  HA  GLU A 160      66.966   3.291 -28.600  1.00 31.13           H  
ATOM   2406  C   GLU A 160      67.061   4.968 -29.931  1.00 31.13           C  
ATOM   2407  CB  GLU A 160      68.493   4.574 -27.856  1.00 31.13           C  
ATOM   2408  HB2 GLU A 160      69.377   5.091 -28.231  1.00 31.13           H  
ATOM   2409  HB3 GLU A 160      67.827   5.311 -27.409  1.00 31.13           H  
ATOM   2410  O   GLU A 160      67.645   5.966 -30.362  1.00 31.13           O  
ATOM   2411  CG  GLU A 160      68.900   3.570 -26.763  1.00 31.13           C  
ATOM   2412  HG2 GLU A 160      69.670   2.905 -27.156  1.00 31.13           H  
ATOM   2413  HG3 GLU A 160      68.030   2.966 -26.506  1.00 31.13           H  
ATOM   2414  CD  GLU A 160      69.426   4.280 -25.503  1.00 31.13           C  
ATOM   2415  OE1 GLU A 160      68.937   3.951 -24.399  1.00 31.13           O  
ATOM   2416  OE2 GLU A 160      70.288   5.178 -25.654  1.00 31.13           O  
ATOM   2417  N   ALA A 161      65.798   4.699 -30.278  1.00 29.82           N  
ATOM   2418  H   ALA A 161      65.373   3.906 -29.819  1.00 29.82           H  
ATOM   2419  CA  ALA A 161      65.336   4.931 -31.646  1.00 29.82           C  
ATOM   2420  HA  ALA A 161      66.199   4.769 -32.292  1.00 29.82           H  
ATOM   2421  C   ALA A 161      64.818   6.346 -31.986  1.00 29.82           C  
ATOM   2422  CB  ALA A 161      64.320   3.831 -32.001  1.00 29.82           C  
ATOM   2423  HB1 ALA A 161      63.395   3.991 -31.446  1.00 29.82           H  
ATOM   2424  HB2 ALA A 161      64.105   3.838 -33.069  1.00 29.82           H  
ATOM   2425  HB3 ALA A 161      64.719   2.850 -31.741  1.00 29.82           H  
ATOM   2426  O   ALA A 161      64.613   7.236 -31.150  1.00 29.82           O  
ATOM   2427  N   LEU A 162      64.601   6.525 -33.294  1.00 26.97           N  
ATOM   2428  H   LEU A 162      64.812   5.732 -33.883  1.00 26.97           H  
ATOM   2429  CA  LEU A 162      64.140   7.749 -33.960  1.00 26.97           C  
ATOM   2430  HA  LEU A 162      64.746   8.590 -33.625  1.00 26.97           H  
ATOM   2431  C   LEU A 162      62.677   8.117 -33.674  1.00 26.97           C  
ATOM   2432  CB  LEU A 162      64.322   7.543 -35.482  1.00 26.97           C  
ATOM   2433  HB2 LEU A 162      64.285   6.478 -35.709  1.00 26.97           H  
ATOM   2434  HB3 LEU A 162      63.490   7.999 -36.019  1.00 26.97           H  
ATOM   2435  O   LEU A 162      62.378   9.298 -33.514  1.00 26.97           O  
ATOM   2436  CG  LEU A 162      65.629   8.143 -36.023  1.00 26.97           C  
ATOM   2437  HG  LEU A 162      66.419   8.038 -35.279  1.00 26.97           H  
ATOM   2438  CD1 LEU A 162      66.069   7.419 -37.294  1.00 26.97           C  
ATOM   2439 HD11 LEU A 162      66.261   6.370 -37.069  1.00 26.97           H  
ATOM   2440 HD12 LEU A 162      66.988   7.866 -37.673  1.00 26.97           H  
ATOM   2441 HD13 LEU A 162      65.290   7.488 -38.054  1.00 26.97           H  
ATOM   2442  CD2 LEU A 162      65.436   9.624 -36.359  1.00 26.97           C  
ATOM   2443 HD21 LEU A 162      64.688   9.740 -37.143  1.00 26.97           H  
ATOM   2444 HD22 LEU A 162      65.104  10.161 -35.470  1.00 26.97           H  
ATOM   2445 HD23 LEU A 162      66.381  10.050 -36.694  1.00 26.97           H  
ATOM   2446  N   GLY A 163      61.778   7.128 -33.680  1.00 26.02           N  
ATOM   2447  H   GLY A 163      62.116   6.178 -33.744  1.00 26.02           H  
ATOM   2448  CA  GLY A 163      60.324   7.320 -33.654  1.00 26.02           C  
ATOM   2449  HA2 GLY A 163      60.035   8.054 -34.406  1.00 26.02           H  
ATOM   2450  HA3 GLY A 163      59.829   6.378 -33.892  1.00 26.02           H  
ATOM   2451  C   GLY A 163      59.816   7.782 -32.293  1.00 26.02           C  
ATOM   2452  O   GLY A 163      59.453   6.965 -31.456  1.00 26.02           O  
ATOM   2453  N   ARG A 164      59.812   9.097 -32.079  1.00 29.80           N  
ATOM   2454  H   ARG A 164      60.179   9.681 -32.817  1.00 29.80           H  
ATOM   2455  CA  ARG A 164      59.252   9.780 -30.906  1.00 29.80           C  
ATOM   2456  HA  ARG A 164      58.938   9.052 -30.159  1.00 29.80           H  
ATOM   2457  C   ARG A 164      58.010  10.503 -31.433  1.00 29.80           C  
ATOM   2458  CB  ARG A 164      60.330  10.704 -30.302  1.00 29.80           C  
ATOM   2459  HB2 ARG A 164      60.578  11.471 -31.036  1.00 29.80           H  
ATOM   2460  HB3 ARG A 164      59.928  11.196 -29.416  1.00 29.80           H  
ATOM   2461  O   ARG A 164      58.155  11.409 -32.250  1.00 29.80           O  
ATOM   2462  CG  ARG A 164      61.615   9.935 -29.926  1.00 29.80           C  
ATOM   2463  HG2 ARG A 164      61.419   9.284 -29.073  1.00 29.80           H  
ATOM   2464  HG3 ARG A 164      61.923   9.307 -30.762  1.00 29.80           H  
ATOM   2465  CD  ARG A 164      62.787  10.869 -29.606  1.00 29.80           C  
ATOM   2466  HD2 ARG A 164      62.694  11.215 -28.576  1.00 29.80           H  
ATOM   2467  HD3 ARG A 164      62.743  11.726 -30.278  1.00 29.80           H  
ATOM   2468  NE  ARG A 164      64.071  10.170 -29.811  1.00 29.80           N  
ATOM   2469  HE  ARG A 164      64.017   9.208 -30.115  1.00 29.80           H  
ATOM   2470  NH1 ARG A 164      65.485  11.906 -29.313  1.00 29.80           N  
ATOM   2471 HH11 ARG A 164      64.675  12.459 -29.072  1.00 29.80           H  
ATOM   2472 HH12 ARG A 164      66.426  12.252 -29.188  1.00 29.80           H  
ATOM   2473  NH2 ARG A 164      66.311   9.920 -29.967  1.00 29.80           N  
ATOM   2474 HH21 ARG A 164      66.146   8.954 -30.211  1.00 29.80           H  
ATOM   2475 HH22 ARG A 164      67.258  10.222 -29.792  1.00 29.80           H  
ATOM   2476  CZ  ARG A 164      65.283  10.673 -29.697  1.00 29.80           C  
ATOM   2477  N   GLU A 165      56.837   9.945 -31.145  1.00 25.54           N  
ATOM   2478  H   GLU A 165      56.812   9.254 -30.408  1.00 25.54           H  
ATOM   2479  CA  GLU A 165      55.736   9.851 -32.124  1.00 25.54           C  
ATOM   2480  HA  GLU A 165      56.186   9.945 -33.113  1.00 25.54           H  
ATOM   2481  C   GLU A 165      54.674  10.976 -32.068  1.00 25.54           C  
ATOM   2482  CB  GLU A 165      55.146   8.424 -32.032  1.00 25.54           C  
ATOM   2483  HB2 GLU A 165      54.246   8.432 -31.416  1.00 25.54           H  
ATOM   2484  HB3 GLU A 165      55.877   7.770 -31.556  1.00 25.54           H  
ATOM   2485  O   GLU A 165      54.855  11.985 -31.392  1.00 25.54           O  
ATOM   2486  CG  GLU A 165      54.839   7.836 -33.421  1.00 25.54           C  
ATOM   2487  HG2 GLU A 165      54.024   8.395 -33.879  1.00 25.54           H  
ATOM   2488  HG3 GLU A 165      55.721   7.970 -34.047  1.00 25.54           H  
ATOM   2489  CD  GLU A 165      54.481   6.339 -33.408  1.00 25.54           C  
ATOM   2490  OE1 GLU A 165      54.434   5.777 -34.527  1.00 25.54           O  
ATOM   2491  OE2 GLU A 165      54.315   5.765 -32.312  1.00 25.54           O  
ATOM   2492  N   LEU A 166      53.589  10.823 -32.843  1.00 24.85           N  
ATOM   2493  H   LEU A 166      53.469   9.926 -33.291  1.00 24.85           H  
ATOM   2494  CA  LEU A 166      52.544  11.831 -33.104  1.00 24.85           C  
ATOM   2495  HA  LEU A 166      53.006  12.733 -33.505  1.00 24.85           H  
ATOM   2496  C   LEU A 166      51.735  12.270 -31.870  1.00 24.85           C  
ATOM   2497  CB  LEU A 166      51.552  11.241 -34.131  1.00 24.85           C  
ATOM   2498  HB2 LEU A 166      51.297  10.230 -33.813  1.00 24.85           H  
ATOM   2499  HB3 LEU A 166      50.626  11.817 -34.101  1.00 24.85           H  
ATOM   2500  O   LEU A 166      51.241  13.393 -31.852  1.00 24.85           O  
ATOM   2501  CG  LEU A 166      52.044  11.210 -35.587  1.00 24.85           C  
ATOM   2502  HG  LEU A 166      53.069  10.841 -35.622  1.00 24.85           H  
ATOM   2503  CD1 LEU A 166      51.166  10.275 -36.421  1.00 24.85           C  
ATOM   2504 HD11 LEU A 166      51.521  10.248 -37.451  1.00 24.85           H  
ATOM   2505 HD12 LEU A 166      50.130  10.613 -36.392  1.00 24.85           H  
ATOM   2506 HD13 LEU A 166      51.218   9.269 -36.006  1.00 24.85           H  
ATOM   2507  CD2 LEU A 166      51.985  12.598 -36.234  1.00 24.85           C  
ATOM   2508 HD21 LEU A 166      50.963  12.975 -36.211  1.00 24.85           H  
ATOM   2509 HD22 LEU A 166      52.335  12.541 -37.265  1.00 24.85           H  
ATOM   2510 HD23 LEU A 166      52.626  13.285 -35.680  1.00 24.85           H  
ATOM   2511  N   ASP A 167      51.578  11.390 -30.880  1.00 22.59           N  
ATOM   2512  H   ASP A 167      52.009  10.484 -30.989  1.00 22.59           H  
ATOM   2513  CA  ASP A 167      50.616  11.522 -29.770  1.00 22.59           C  
ATOM   2514  HA  ASP A 167      49.729  12.035 -30.140  1.00 22.59           H  
ATOM   2515  C   ASP A 167      51.133  12.349 -28.568  1.00 22.59           C  
ATOM   2516  CB  ASP A 167      50.186  10.109 -29.323  1.00 22.59           C  
ATOM   2517  HB2 ASP A 167      49.488  10.191 -28.490  1.00 22.59           H  
ATOM   2518  HB3 ASP A 167      51.064   9.568 -28.971  1.00 22.59           H  
ATOM   2519  O   ASP A 167      50.627  12.211 -27.456  1.00 22.59           O  
ATOM   2520  CG  ASP A 167      49.487   9.301 -30.419  1.00 22.59           C  
ATOM   2521  OD1 ASP A 167      48.531   9.832 -31.029  1.00 22.59           O  
ATOM   2522  OD2 ASP A 167      49.915   8.148 -30.646  1.00 22.59           O  
ATOM   2523  N   GLY A 168      52.200  13.136 -28.747  1.00 25.31           N  
ATOM   2524  H   GLY A 168      52.548  13.243 -29.689  1.00 25.31           H  
ATOM   2525  CA  GLY A 168      53.011  13.648 -27.632  1.00 25.31           C  
ATOM   2526  HA2 GLY A 168      54.028  13.788 -27.999  1.00 25.31           H  
ATOM   2527  HA3 GLY A 168      53.044  12.892 -26.848  1.00 25.31           H  
ATOM   2528  C   GLY A 168      52.597  14.972 -26.968  1.00 25.31           C  
ATOM   2529  O   GLY A 168      53.017  15.185 -25.830  1.00 25.31           O  
ATOM   2530  N   ASP A 169      51.849  15.845 -27.656  1.00 23.12           N  
ATOM   2531  H   ASP A 169      51.427  15.531 -28.518  1.00 23.12           H  
ATOM   2532  CA  ASP A 169      51.523  17.226 -27.219  1.00 23.12           C  
ATOM   2533  HA  ASP A 169      52.257  17.542 -26.478  1.00 23.12           H  
ATOM   2534  C   ASP A 169      50.155  17.340 -26.505  1.00 23.12           C  
ATOM   2535  CB  ASP A 169      51.615  18.215 -28.419  1.00 23.12           C  
ATOM   2536  HB2 ASP A 169      51.283  17.704 -29.323  1.00 23.12           H  
ATOM   2537  HB3 ASP A 169      50.900  19.018 -28.239  1.00 23.12           H  
ATOM   2538  O   ASP A 169      49.130  16.947 -27.112  1.00 23.12           O  
ATOM   2539  CG  ASP A 169      52.973  18.908 -28.706  1.00 23.12           C  
ATOM   2540  OD1 ASP A 169      53.984  18.681 -27.999  1.00 23.12           O  
ATOM   2541  OD2 ASP A 169      53.000  19.726 -29.663  1.00 23.12           O  
ATOM   2542  OXT ASP A 169      50.134  17.885 -25.375  1.00 23.12           O  
TER    2543      ASP A 169                                                       
ATOM   2543  N   MET B   1      19.618  37.042 -39.697  1.00 76.81           N  
ATOM   2544  H   MET B   1      20.355  37.525 -40.190  1.00 76.81           H  
ATOM   2545  H2  MET B   1      18.825  36.927 -40.312  1.00 76.81           H  
ATOM   2546  H3  MET B   1      19.354  37.576 -38.881  1.00 76.81           H  
ATOM   2547  CA  MET B   1      20.099  35.716 -39.286  1.00 76.81           C  
ATOM   2548  HA  MET B   1      21.009  35.858 -38.703  1.00 76.81           H  
ATOM   2549  C   MET B   1      20.416  34.877 -40.507  1.00 76.81           C  
ATOM   2550  CB  MET B   1      19.097  34.950 -38.424  1.00 76.81           C  
ATOM   2551  HB2 MET B   1      18.102  35.020 -38.862  1.00 76.81           H  
ATOM   2552  HB3 MET B   1      19.390  33.900 -38.407  1.00 76.81           H  
ATOM   2553  O   MET B   1      19.619  34.868 -41.442  1.00 76.81           O  
ATOM   2554  CG  MET B   1      19.059  35.419 -36.975  1.00 76.81           C  
ATOM   2555  HG2 MET B   1      18.758  36.466 -36.939  1.00 76.81           H  
ATOM   2556  HG3 MET B   1      20.045  35.313 -36.522  1.00 76.81           H  
ATOM   2557  SD  MET B   1      17.867  34.434 -36.046  1.00 76.81           S  
ATOM   2558  CE  MET B   1      17.702  35.432 -34.543  1.00 76.81           C  
ATOM   2559  HE1 MET B   1      18.658  35.473 -34.021  1.00 76.81           H  
ATOM   2560  HE2 MET B   1      17.369  36.440 -34.790  1.00 76.81           H  
ATOM   2561  HE3 MET B   1      16.973  34.965 -33.881  1.00 76.81           H  
ATOM   2562  N   THR B   2      21.545  34.178 -40.488  1.00 86.03           N  
ATOM   2563  H   THR B   2      22.130  34.275 -39.670  1.00 86.03           H  
ATOM   2564  CA  THR B   2      21.852  33.061 -41.388  1.00 86.03           C  
ATOM   2565  HA  THR B   2      21.699  33.383 -42.418  1.00 86.03           H  
ATOM   2566  C   THR B   2      20.917  31.878 -41.121  1.00 86.03           C  
ATOM   2567  CB  THR B   2      23.315  32.605 -41.239  1.00 86.03           C  
ATOM   2568  HB  THR B   2      23.514  31.837 -41.986  1.00 86.03           H  
ATOM   2569  O   THR B   2      20.131  31.881 -40.169  1.00 86.03           O  
ATOM   2570  CG2 THR B   2      24.325  33.733 -41.437  1.00 86.03           C  
ATOM   2571 HG21 THR B   2      25.334  33.321 -41.408  1.00 86.03           H  
ATOM   2572 HG22 THR B   2      24.166  34.205 -42.406  1.00 86.03           H  
ATOM   2573 HG23 THR B   2      24.229  34.482 -40.650  1.00 86.03           H  
ATOM   2574  OG1 THR B   2      23.532  32.050 -39.968  1.00 86.03           O  
ATOM   2575  HG1 THR B   2      24.008  32.700 -39.445  1.00 86.03           H  
ATOM   2576  N   ASP B   3      20.981  30.851 -41.969  1.00 80.64           N  
ATOM   2577  H   ASP B   3      21.636  30.860 -42.737  1.00 80.64           H  
ATOM   2578  CA  ASP B   3      20.210  29.635 -41.728  1.00 80.64           C  
ATOM   2579  HA  ASP B   3      19.182  29.938 -41.528  1.00 80.64           H  
ATOM   2580  C   ASP B   3      20.691  28.898 -40.466  1.00 80.64           C  
ATOM   2581  CB  ASP B   3      20.181  28.777 -42.994  1.00 80.64           C  
ATOM   2582  HB2 ASP B   3      20.092  29.422 -43.868  1.00 80.64           H  
ATOM   2583  HB3 ASP B   3      21.107  28.210 -43.079  1.00 80.64           H  
ATOM   2584  O   ASP B   3      19.877  28.626 -39.583  1.00 80.64           O  
ATOM   2585  CG  ASP B   3      18.969  27.852 -42.966  1.00 80.64           C  
ATOM   2586  OD1 ASP B   3      17.842  28.413 -42.905  1.00 80.64           O  
ATOM   2587  OD2 ASP B   3      19.193  26.625 -43.005  1.00 80.64           O  
ATOM   2588  N   SER B   4      22.013  28.738 -40.305  1.00 79.35           N  
ATOM   2589  H   SER B   4      22.629  28.932 -41.082  1.00 79.35           H  
ATOM   2590  CA  SER B   4      22.637  28.201 -39.088  1.00 79.35           C  
ATOM   2591  HA  SER B   4      22.324  27.164 -38.969  1.00 79.35           H  
ATOM   2592  C   SER B   4      22.224  28.955 -37.816  1.00 79.35           C  
ATOM   2593  CB  SER B   4      24.171  28.223 -39.189  1.00 79.35           C  
ATOM   2594  HB2 SER B   4      24.590  27.864 -38.249  1.00 79.35           H  
ATOM   2595  HB3 SER B   4      24.511  29.245 -39.351  1.00 79.35           H  
ATOM   2596  O   SER B   4      21.944  28.310 -36.813  1.00 79.35           O  
ATOM   2597  OG  SER B   4      24.647  27.397 -40.236  1.00 79.35           O  
ATOM   2598  HG  SER B   4      25.322  26.819 -39.872  1.00 79.35           H  
ATOM   2599  N   GLU B   5      22.129  30.292 -37.831  1.00 83.75           N  
ATOM   2600  H   GLU B   5      22.385  30.787 -38.673  1.00 83.75           H  
ATOM   2601  CA  GLU B   5      21.719  31.071 -36.645  1.00 83.75           C  
ATOM   2602  HA  GLU B   5      22.360  30.805 -35.805  1.00 83.75           H  
ATOM   2603  C   GLU B   5      20.279  30.761 -36.204  1.00 83.75           C  
ATOM   2604  CB  GLU B   5      21.876  32.577 -36.910  1.00 83.75           C  
ATOM   2605  HB2 GLU B   5      21.467  32.789 -37.898  1.00 83.75           H  
ATOM   2606  HB3 GLU B   5      21.297  33.135 -36.174  1.00 83.75           H  
ATOM   2607  O   GLU B   5      20.050  30.495 -35.025  1.00 83.75           O  
ATOM   2608  CG  GLU B   5      23.339  33.050 -36.821  1.00 83.75           C  
ATOM   2609  HG2 GLU B   5      23.658  32.988 -35.780  1.00 83.75           H  
ATOM   2610  HG3 GLU B   5      23.971  32.377 -37.400  1.00 83.75           H  
ATOM   2611  CD  GLU B   5      23.541  34.483 -37.342  1.00 83.75           C  
ATOM   2612  OE1 GLU B   5      24.564  35.105 -37.006  1.00 83.75           O  
ATOM   2613  OE2 GLU B   5      22.714  34.941 -38.164  1.00 83.75           O  
ATOM   2614  N   LYS B   6      19.316  30.709 -37.140  1.00 84.87           N  
ATOM   2615  H   LYS B   6      19.580  30.873 -38.101  1.00 84.87           H  
ATOM   2616  CA  LYS B   6      17.924  30.333 -36.815  1.00 84.87           C  
ATOM   2617  HA  LYS B   6      17.546  30.987 -36.029  1.00 84.87           H  
ATOM   2618  C   LYS B   6      17.853  28.904 -36.275  1.00 84.87           C  
ATOM   2619  CB  LYS B   6      17.016  30.424 -38.049  1.00 84.87           C  
ATOM   2620  HB2 LYS B   6      16.028  30.057 -37.772  1.00 84.87           H  
ATOM   2621  HB3 LYS B   6      17.416  29.747 -38.804  1.00 84.87           H  
ATOM   2622  O   LYS B   6      17.182  28.637 -35.280  1.00 84.87           O  
ATOM   2623  CG  LYS B   6      16.847  31.838 -38.633  1.00 84.87           C  
ATOM   2624  HG2 LYS B   6      17.824  32.292 -38.801  1.00 84.87           H  
ATOM   2625  HG3 LYS B   6      16.295  32.450 -37.919  1.00 84.87           H  
ATOM   2626  CD  LYS B   6      16.078  31.796 -39.965  1.00 84.87           C  
ATOM   2627  HD2 LYS B   6      15.168  31.214 -39.823  1.00 84.87           H  
ATOM   2628  HD3 LYS B   6      15.806  32.809 -40.261  1.00 84.87           H  
ATOM   2629  CE  LYS B   6      16.967  31.168 -41.050  1.00 84.87           C  
ATOM   2630  HE2 LYS B   6      17.671  30.498 -40.556  1.00 84.87           H  
ATOM   2631  HE3 LYS B   6      17.566  31.943 -41.528  1.00 84.87           H  
ATOM   2632  NZ  LYS B   6      16.213  30.374 -42.051  1.00 84.87           N  
ATOM   2633  HZ1 LYS B   6      15.588  29.721 -41.600  1.00 84.87           H  
ATOM   2634  HZ2 LYS B   6      15.713  30.947 -42.716  1.00 84.87           H  
ATOM   2635  HZ3 LYS B   6      16.849  29.769 -42.552  1.00 84.87           H  
ATOM   2636  N   VAL B   7      18.539  27.966 -36.934  1.00 84.86           N  
ATOM   2637  H   VAL B   7      19.083  28.243 -37.739  1.00 84.86           H  
ATOM   2638  CA  VAL B   7      18.525  26.551 -36.536  1.00 84.86           C  
ATOM   2639  HA  VAL B   7      17.489  26.251 -36.381  1.00 84.86           H  
ATOM   2640  C   VAL B   7      19.232  26.351 -35.187  1.00 84.86           C  
ATOM   2641  CB  VAL B   7      19.088  25.654 -37.656  1.00 84.86           C  
ATOM   2642  HB  VAL B   7      20.123  25.928 -37.859  1.00 84.86           H  
ATOM   2643  O   VAL B   7      18.783  25.526 -34.393  1.00 84.86           O  
ATOM   2644  CG1 VAL B   7      19.019  24.172 -37.275  1.00 84.86           C  
ATOM   2645 HG11 VAL B   7      19.481  23.570 -38.057  1.00 84.86           H  
ATOM   2646 HG12 VAL B   7      19.547  24.000 -36.337  1.00 84.86           H  
ATOM   2647 HG13 VAL B   7      17.981  23.866 -37.152  1.00 84.86           H  
ATOM   2648  CG2 VAL B   7      18.259  25.775 -38.946  1.00 84.86           C  
ATOM   2649 HG21 VAL B   7      18.705  25.163 -39.730  1.00 84.86           H  
ATOM   2650 HG22 VAL B   7      17.234  25.446 -38.773  1.00 84.86           H  
ATOM   2651 HG23 VAL B   7      18.236  26.804 -39.303  1.00 84.86           H  
ATOM   2652  N   ALA B   8      20.257  27.145 -34.863  1.00 82.82           N  
ATOM   2653  H   ALA B   8      20.620  27.782 -35.558  1.00 82.82           H  
ATOM   2654  CA  ALA B   8      20.909  27.129 -33.555  1.00 82.82           C  
ATOM   2655  HA  ALA B   8      21.232  26.109 -33.348  1.00 82.82           H  
ATOM   2656  C   ALA B   8      19.963  27.548 -32.413  1.00 82.82           C  
ATOM   2657  CB  ALA B   8      22.156  28.020 -33.606  1.00 82.82           C  
ATOM   2658  HB1 ALA B   8      22.667  27.989 -32.643  1.00 82.82           H  
ATOM   2659  HB2 ALA B   8      22.837  27.658 -34.376  1.00 82.82           H  
ATOM   2660  HB3 ALA B   8      21.876  29.049 -33.828  1.00 82.82           H  
ATOM   2661  O   ALA B   8      20.019  26.954 -31.334  1.00 82.82           O  
ATOM   2662  N   GLU B   9      19.057  28.509 -32.631  1.00 86.09           N  
ATOM   2663  H   GLU B   9      19.072  29.007 -33.510  1.00 86.09           H  
ATOM   2664  CA  GLU B   9      18.020  28.853 -31.646  1.00 86.09           C  
ATOM   2665  HA  GLU B   9      18.496  28.999 -30.677  1.00 86.09           H  
ATOM   2666  C   GLU B   9      17.004  27.717 -31.457  1.00 86.09           C  
ATOM   2667  CB  GLU B   9      17.309  30.163 -32.015  1.00 86.09           C  
ATOM   2668  HB2 GLU B   9      16.469  30.294 -31.333  1.00 86.09           H  
ATOM   2669  HB3 GLU B   9      16.928  30.107 -33.034  1.00 86.09           H  
ATOM   2670  O   GLU B   9      16.709  27.344 -30.317  1.00 86.09           O  
ATOM   2671  CG  GLU B   9      18.248  31.371 -31.869  1.00 86.09           C  
ATOM   2672  HG2 GLU B   9      19.046  31.296 -32.606  1.00 86.09           H  
ATOM   2673  HG3 GLU B   9      18.706  31.329 -30.881  1.00 86.09           H  
ATOM   2674  CD  GLU B   9      17.539  32.725 -32.025  1.00 86.09           C  
ATOM   2675  OE1 GLU B   9      18.193  33.732 -31.669  1.00 86.09           O  
ATOM   2676  OE2 GLU B   9      16.365  32.752 -32.457  1.00 86.09           O  
ATOM   2677  N   TYR B  10      16.537  27.090 -32.544  1.00 88.32           N  
ATOM   2678  H   TYR B  10      16.780  27.458 -33.453  1.00 88.32           H  
ATOM   2679  CA  TYR B  10      15.658  25.916 -32.457  1.00 88.32           C  
ATOM   2680  HA  TYR B  10      14.791  26.185 -31.853  1.00 88.32           H  
ATOM   2681  C   TYR B  10      16.330  24.726 -31.753  1.00 88.32           C  
ATOM   2682  CB  TYR B  10      15.165  25.504 -33.852  1.00 88.32           C  
ATOM   2683  HB2 TYR B  10      16.021  25.398 -34.518  1.00 88.32           H  
ATOM   2684  HB3 TYR B  10      14.694  24.524 -33.776  1.00 88.32           H  
ATOM   2685  O   TYR B  10      15.703  24.081 -30.910  1.00 88.32           O  
ATOM   2686  CG  TYR B  10      14.146  26.446 -34.467  1.00 88.32           C  
ATOM   2687  CD1 TYR B  10      12.901  26.642 -33.835  1.00 88.32           C  
ATOM   2688  HD1 TYR B  10      12.676  26.129 -32.912  1.00 88.32           H  
ATOM   2689  CD2 TYR B  10      14.427  27.108 -35.678  1.00 88.32           C  
ATOM   2690  HD2 TYR B  10      15.379  26.964 -36.165  1.00 88.32           H  
ATOM   2691  CE1 TYR B  10      11.948  27.512 -34.400  1.00 88.32           C  
ATOM   2692  HE1 TYR B  10      10.999  27.667 -33.909  1.00 88.32           H  
ATOM   2693  CE2 TYR B  10      13.476  27.974 -36.249  1.00 88.32           C  
ATOM   2694  HE2 TYR B  10      13.689  28.496 -37.170  1.00 88.32           H  
ATOM   2695  OH  TYR B  10      11.323  29.019 -36.164  1.00 88.32           O  
ATOM   2696  HH  TYR B  10      10.544  29.109 -35.611  1.00 88.32           H  
ATOM   2697  CZ  TYR B  10      12.237  28.181 -35.609  1.00 88.32           C  
ATOM   2698  N   LEU B  11      17.611  24.459 -32.031  1.00 85.42           N  
ATOM   2699  H   LEU B  11      18.061  24.996 -32.758  1.00 85.42           H  
ATOM   2700  CA  LEU B  11      18.383  23.409 -31.360  1.00 85.42           C  
ATOM   2701  HA  LEU B  11      17.816  22.480 -31.427  1.00 85.42           H  
ATOM   2702  C   LEU B  11      18.580  23.715 -29.868  1.00 85.42           C  
ATOM   2703  CB  LEU B  11      19.725  23.228 -32.095  1.00 85.42           C  
ATOM   2704  HB2 LEU B  11      19.525  23.018 -33.146  1.00 85.42           H  
ATOM   2705  HB3 LEU B  11      20.278  24.166 -32.042  1.00 85.42           H  
ATOM   2706  O   LEU B  11      18.443  22.816 -29.033  1.00 85.42           O  
ATOM   2707  CG  LEU B  11      20.610  22.101 -31.525  1.00 85.42           C  
ATOM   2708  HG  LEU B  11      20.817  22.295 -30.472  1.00 85.42           H  
ATOM   2709  CD1 LEU B  11      19.958  20.723 -31.660  1.00 85.42           C  
ATOM   2710 HD11 LEU B  11      19.713  20.531 -32.705  1.00 85.42           H  
ATOM   2711 HD12 LEU B  11      20.648  19.954 -31.312  1.00 85.42           H  
ATOM   2712 HD13 LEU B  11      19.054  20.668 -31.054  1.00 85.42           H  
ATOM   2713  CD2 LEU B  11      21.942  22.062 -32.270  1.00 85.42           C  
ATOM   2714 HD21 LEU B  11      21.772  21.819 -33.319  1.00 85.42           H  
ATOM   2715 HD22 LEU B  11      22.437  23.031 -32.199  1.00 85.42           H  
ATOM   2716 HD23 LEU B  11      22.590  21.305 -31.829  1.00 85.42           H  
ATOM   2717  N   ARG B  12      18.837  24.981 -29.512  1.00 87.21           N  
ATOM   2718  H   ARG B  12      18.975  25.660 -30.247  1.00 87.21           H  
ATOM   2719  CA  ARG B  12      18.912  25.436 -28.114  1.00 87.21           C  
ATOM   2720  HA  ARG B  12      19.645  24.825 -27.588  1.00 87.21           H  
ATOM   2721  C   ARG B  12      17.578  25.228 -27.394  1.00 87.21           C  
ATOM   2722  CB  ARG B  12      19.372  26.903 -28.074  1.00 87.21           C  
ATOM   2723  HB2 ARG B  12      18.598  27.538 -28.505  1.00 87.21           H  
ATOM   2724  HB3 ARG B  12      20.272  27.002 -28.682  1.00 87.21           H  
ATOM   2725  O   ARG B  12      17.577  24.718 -26.277  1.00 87.21           O  
ATOM   2726  CG  ARG B  12      19.691  27.387 -26.649  1.00 87.21           C  
ATOM   2727  HG2 ARG B  12      20.536  26.823 -26.253  1.00 87.21           H  
ATOM   2728  HG3 ARG B  12      18.830  27.212 -26.004  1.00 87.21           H  
ATOM   2729  CD  ARG B  12      20.009  28.889 -26.609  1.00 87.21           C  
ATOM   2730  HD2 ARG B  12      19.144  29.427 -26.997  1.00 87.21           H  
ATOM   2731  HD3 ARG B  12      20.152  29.186 -25.570  1.00 87.21           H  
ATOM   2732  NE  ARG B  12      21.225  29.233 -27.378  1.00 87.21           N  
ATOM   2733  HE  ARG B  12      21.978  28.561 -27.356  1.00 87.21           H  
ATOM   2734  NH1 ARG B  12      20.533  31.260 -28.239  1.00 87.21           N  
ATOM   2735 HH11 ARG B  12      20.672  32.032 -28.876  1.00 87.21           H  
ATOM   2736 HH12 ARG B  12      19.645  31.177 -27.765  1.00 87.21           H  
ATOM   2737  NH2 ARG B  12      22.545  30.470 -28.762  1.00 87.21           N  
ATOM   2738 HH21 ARG B  12      22.675  31.290 -29.337  1.00 87.21           H  
ATOM   2739 HH22 ARG B  12      23.268  29.767 -28.721  1.00 87.21           H  
ATOM   2740  CZ  ARG B  12      21.425  30.316 -28.116  1.00 87.21           C  
ATOM   2741  N   ARG B  13      16.441  25.549 -28.025  1.00 89.10           N  
ATOM   2742  H   ARG B  13      16.506  25.997 -28.928  1.00 89.10           H  
ATOM   2743  CA  ARG B  13      15.116  25.287 -27.438  1.00 89.10           C  
ATOM   2744  HA  ARG B  13      15.123  25.695 -26.427  1.00 89.10           H  
ATOM   2745  C   ARG B  13      14.857  23.789 -27.266  1.00 89.10           C  
ATOM   2746  CB  ARG B  13      14.008  25.982 -28.254  1.00 89.10           C  
ATOM   2747  HB2 ARG B  13      14.232  27.046 -28.338  1.00 89.10           H  
ATOM   2748  HB3 ARG B  13      13.993  25.563 -29.260  1.00 89.10           H  
ATOM   2749  O   ARG B  13      14.506  23.373 -26.168  1.00 89.10           O  
ATOM   2750  CG  ARG B  13      12.607  25.809 -27.632  1.00 89.10           C  
ATOM   2751  HG2 ARG B  13      12.406  24.747 -27.496  1.00 89.10           H  
ATOM   2752  HG3 ARG B  13      11.860  26.192 -28.327  1.00 89.10           H  
ATOM   2753  CD  ARG B  13      12.446  26.548 -26.293  1.00 89.10           C  
ATOM   2754  HD2 ARG B  13      12.171  27.581 -26.505  1.00 89.10           H  
ATOM   2755  HD3 ARG B  13      13.391  26.553 -25.750  1.00 89.10           H  
ATOM   2756  NE  ARG B  13      11.442  25.911 -25.422  1.00 89.10           N  
ATOM   2757  HE  ARG B  13      11.274  24.924 -25.552  1.00 89.10           H  
ATOM   2758  NH1 ARG B  13      10.986  27.716 -24.063  1.00 89.10           N  
ATOM   2759 HH11 ARG B  13      10.514  28.085 -23.250  1.00 89.10           H  
ATOM   2760 HH12 ARG B  13      11.539  28.310 -24.664  1.00 89.10           H  
ATOM   2761  NH2 ARG B  13      10.120  25.728 -23.587  1.00 89.10           N  
ATOM   2762 HH21 ARG B  13       9.697  26.095 -22.747  1.00 89.10           H  
ATOM   2763 HH22 ARG B  13      10.234  24.730 -23.685  1.00 89.10           H  
ATOM   2764  CZ  ARG B  13      10.852  26.454 -24.371  1.00 89.10           C  
ATOM   2765  N   ALA B  14      15.101  22.978 -28.296  1.00 90.47           N  
ATOM   2766  H   ALA B  14      15.381  23.389 -29.175  1.00 90.47           H  
ATOM   2767  CA  ALA B  14      14.884  21.531 -28.241  1.00 90.47           C  
ATOM   2768  HA  ALA B  14      13.838  21.347 -27.993  1.00 90.47           H  
ATOM   2769  C   ALA B  14      15.737  20.841 -27.159  1.00 90.47           C  
ATOM   2770  CB  ALA B  14      15.163  20.947 -29.633  1.00 90.47           C  
ATOM   2771  HB1 ALA B  14      14.511  21.417 -30.369  1.00 90.47           H  
ATOM   2772  HB2 ALA B  14      14.971  19.874 -29.624  1.00 90.47           H  
ATOM   2773  HB3 ALA B  14      16.202  21.122 -29.912  1.00 90.47           H  
ATOM   2774  O   ALA B  14      15.250  19.956 -26.460  1.00 90.47           O  
ATOM   2775  N   THR B  15      16.992  21.267 -26.975  1.00 90.31           N  
ATOM   2776  H   THR B  15      17.350  21.985 -27.588  1.00 90.31           H  
ATOM   2777  CA  THR B  15      17.873  20.732 -25.920  1.00 90.31           C  
ATOM   2778  HA  THR B  15      17.737  19.652 -25.884  1.00 90.31           H  
ATOM   2779  C   THR B  15      17.528  21.239 -24.517  1.00 90.31           C  
ATOM   2780  CB  THR B  15      19.360  20.983 -26.213  1.00 90.31           C  
ATOM   2781  HB  THR B  15      19.936  20.767 -25.314  1.00 90.31           H  
ATOM   2782  O   THR B  15      17.740  20.505 -23.551  1.00 90.31           O  
ATOM   2783  CG2 THR B  15      19.877  20.083 -27.332  1.00 90.31           C  
ATOM   2784 HG21 THR B  15      19.312  20.253 -28.249  1.00 90.31           H  
ATOM   2785 HG22 THR B  15      19.778  19.038 -27.039  1.00 90.31           H  
ATOM   2786 HG23 THR B  15      20.929  20.300 -27.513  1.00 90.31           H  
ATOM   2787  OG1 THR B  15      19.604  22.314 -26.599  1.00 90.31           O  
ATOM   2788  HG1 THR B  15      19.279  22.422 -27.496  1.00 90.31           H  
ATOM   2789  N   LEU B  16      16.955  22.440 -24.373  1.00 92.62           N  
ATOM   2790  H   LEU B  16      16.856  23.030 -25.187  1.00 92.62           H  
ATOM   2791  CA  LEU B  16      16.374  22.902 -23.105  1.00 92.62           C  
ATOM   2792  HA  LEU B  16      17.081  22.704 -22.300  1.00 92.62           H  
ATOM   2793  C   LEU B  16      15.103  22.114 -22.749  1.00 92.62           C  
ATOM   2794  CB  LEU B  16      16.100  24.417 -23.171  1.00 92.62           C  
ATOM   2795  HB2 LEU B  16      15.427  24.689 -22.358  1.00 92.62           H  
ATOM   2796  HB3 LEU B  16      15.586  24.638 -24.106  1.00 92.62           H  
ATOM   2797  O   LEU B  16      14.999  21.615 -21.632  1.00 92.62           O  
ATOM   2798  CG  LEU B  16      17.364  25.291 -23.066  1.00 92.62           C  
ATOM   2799  HG  LEU B  16      18.133  24.920 -23.744  1.00 92.62           H  
ATOM   2800  CD1 LEU B  16      17.032  26.736 -23.444  1.00 92.62           C  
ATOM   2801 HD11 LEU B  16      16.267  27.130 -22.775  1.00 92.62           H  
ATOM   2802 HD12 LEU B  16      16.665  26.767 -24.470  1.00 92.62           H  
ATOM   2803 HD13 LEU B  16      17.927  27.353 -23.370  1.00 92.62           H  
ATOM   2804  CD2 LEU B  16      17.937  25.301 -21.646  1.00 92.62           C  
ATOM   2805 HD21 LEU B  16      17.195  25.692 -20.950  1.00 92.62           H  
ATOM   2806 HD22 LEU B  16      18.208  24.291 -21.339  1.00 92.62           H  
ATOM   2807 HD23 LEU B  16      18.824  25.934 -21.611  1.00 92.62           H  
ATOM   2808  N   ASP B  17      14.191  21.920 -23.705  1.00 93.16           N  
ATOM   2809  H   ASP B  17      14.320  22.381 -24.594  1.00 93.16           H  
ATOM   2810  CA  ASP B  17      12.968  21.130 -23.505  1.00 93.16           C  
ATOM   2811  HA  ASP B  17      12.426  21.530 -22.648  1.00 93.16           H  
ATOM   2812  C   ASP B  17      13.281  19.657 -23.183  1.00 93.16           C  
ATOM   2813  CB  ASP B  17      12.064  21.235 -24.749  1.00 93.16           C  
ATOM   2814  HB2 ASP B  17      12.648  21.012 -25.642  1.00 93.16           H  
ATOM   2815  HB3 ASP B  17      11.276  20.486 -24.669  1.00 93.16           H  
ATOM   2816  O   ASP B  17      12.641  19.062 -22.317  1.00 93.16           O  
ATOM   2817  CG  ASP B  17      11.384  22.601 -24.904  1.00 93.16           C  
ATOM   2818  OD1 ASP B  17      11.065  23.240 -23.882  1.00 93.16           O  
ATOM   2819  OD2 ASP B  17      11.099  23.025 -26.044  1.00 93.16           O  
ATOM   2820  N   LEU B  18      14.302  19.071 -23.824  1.00 92.55           N  
ATOM   2821  H   LEU B  18      14.737  19.577 -24.582  1.00 92.55           H  
ATOM   2822  CA  LEU B  18      14.787  17.720 -23.513  1.00 92.55           C  
ATOM   2823  HA  LEU B  18      13.943  17.031 -23.544  1.00 92.55           H  
ATOM   2824  C   LEU B  18      15.385  17.634 -22.103  1.00 92.55           C  
ATOM   2825  CB  LEU B  18      15.813  17.303 -24.583  1.00 92.55           C  
ATOM   2826  HB2 LEU B  18      16.592  18.064 -24.626  1.00 92.55           H  
ATOM   2827  HB3 LEU B  18      15.313  17.281 -25.551  1.00 92.55           H  
ATOM   2828  O   LEU B  18      15.188  16.635 -21.412  1.00 92.55           O  
ATOM   2829  CG  LEU B  18      16.493  15.940 -24.342  1.00 92.55           C  
ATOM   2830  HG  LEU B  18      17.058  15.967 -23.410  1.00 92.55           H  
ATOM   2831  CD1 LEU B  18      15.494  14.787 -24.281  1.00 92.55           C  
ATOM   2832 HD11 LEU B  18      16.018  13.835 -24.199  1.00 92.55           H  
ATOM   2833 HD12 LEU B  18      14.898  14.781 -25.194  1.00 92.55           H  
ATOM   2834 HD13 LEU B  18      14.833  14.896 -23.422  1.00 92.55           H  
ATOM   2835  CD2 LEU B  18      17.477  15.657 -25.477  1.00 92.55           C  
ATOM   2836 HD21 LEU B  18      17.975  14.702 -25.312  1.00 92.55           H  
ATOM   2837 HD22 LEU B  18      18.229  16.444 -25.520  1.00 92.55           H  
ATOM   2838 HD23 LEU B  18      16.945  15.618 -26.428  1.00 92.55           H  
ATOM   2839  N   ARG B  19      16.109  18.670 -21.662  1.00 91.78           N  
ATOM   2840  H   ARG B  19      16.223  19.464 -22.276  1.00 91.78           H  
ATOM   2841  CA  ARG B  19      16.675  18.736 -20.308  1.00 91.78           C  
ATOM   2842  HA  ARG B  19      17.250  17.829 -20.121  1.00 91.78           H  
ATOM   2843  C   ARG B  19      15.570  18.775 -19.255  1.00 91.78           C  
ATOM   2844  CB  ARG B  19      17.598  19.954 -20.205  1.00 91.78           C  
ATOM   2845  HB2 ARG B  19      16.998  20.864 -20.219  1.00 91.78           H  
ATOM   2846  HB3 ARG B  19      18.255  19.957 -21.074  1.00 91.78           H  
ATOM   2847  O   ARG B  19      15.639  17.996 -18.311  1.00 91.78           O  
ATOM   2848  CG  ARG B  19      18.472  19.947 -18.941  1.00 91.78           C  
ATOM   2849  HG2 ARG B  19      17.863  19.731 -18.063  1.00 91.78           H  
ATOM   2850  HG3 ARG B  19      19.231  19.170 -19.036  1.00 91.78           H  
ATOM   2851  CD  ARG B  19      19.154  21.306 -18.725  1.00 91.78           C  
ATOM   2852  HD2 ARG B  19      18.399  22.016 -18.388  1.00 91.78           H  
ATOM   2853  HD3 ARG B  19      19.899  21.197 -17.937  1.00 91.78           H  
ATOM   2854  NE  ARG B  19      19.785  21.819 -19.960  1.00 91.78           N  
ATOM   2855  HE  ARG B  19      19.599  21.303 -20.808  1.00 91.78           H  
ATOM   2856  NH1 ARG B  19      20.799  23.662 -19.045  1.00 91.78           N  
ATOM   2857 HH11 ARG B  19      21.360  24.497 -19.134  1.00 91.78           H  
ATOM   2858 HH12 ARG B  19      20.471  23.378 -18.133  1.00 91.78           H  
ATOM   2859  NH2 ARG B  19      20.925  23.303 -21.248  1.00 91.78           N  
ATOM   2860 HH21 ARG B  19      20.711  22.753 -22.068  1.00 91.78           H  
ATOM   2861 HH22 ARG B  19      21.493  24.134 -21.325  1.00 91.78           H  
ATOM   2862  CZ  ARG B  19      20.499  22.922 -20.076  1.00 91.78           C  
ATOM   2863  N   ALA B  20      14.551  19.611 -19.460  1.00 95.37           N  
ATOM   2864  H   ALA B  20      14.585  20.223 -20.263  1.00 95.37           H  
ATOM   2865  CA  ALA B  20      13.384  19.694 -18.586  1.00 95.37           C  
ATOM   2866  HA  ALA B  20      13.716  19.911 -17.570  1.00 95.37           H  
ATOM   2867  C   ALA B  20      12.612  18.363 -18.539  1.00 95.37           C  
ATOM   2868  CB  ALA B  20      12.505  20.856 -19.064  1.00 95.37           C  
ATOM   2869  HB1 ALA B  20      11.644  20.954 -18.403  1.00 95.37           H  
ATOM   2870  HB2 ALA B  20      13.074  21.786 -19.038  1.00 95.37           H  
ATOM   2871  HB3 ALA B  20      12.156  20.676 -20.080  1.00 95.37           H  
ATOM   2872  O   ALA B  20      12.323  17.864 -17.458  1.00 95.37           O  
ATOM   2873  N   ALA B  21      12.369  17.723 -19.690  1.00 95.41           N  
ATOM   2874  H   ALA B  21      12.587  18.184 -20.562  1.00 95.41           H  
ATOM   2875  CA  ALA B  21      11.703  16.418 -19.732  1.00 95.41           C  
ATOM   2876  HA  ALA B  21      10.747  16.507 -19.216  1.00 95.41           H  
ATOM   2877  C   ALA B  21      12.506  15.320 -19.004  1.00 95.41           C  
ATOM   2878  CB  ALA B  21      11.428  16.055 -21.197  1.00 95.41           C  
ATOM   2879  HB1 ALA B  21      10.834  16.840 -21.665  1.00 95.41           H  
ATOM   2880  HB2 ALA B  21      10.870  15.120 -21.237  1.00 95.41           H  
ATOM   2881  HB3 ALA B  21      12.367  15.941 -21.739  1.00 95.41           H  
ATOM   2882  O   ALA B  21      11.947  14.559 -18.221  1.00 95.41           O  
ATOM   2883  N   ARG B  22      13.832  15.259 -19.198  1.00 93.17           N  
ATOM   2884  H   ARG B  22      14.245  15.906 -19.855  1.00 93.17           H  
ATOM   2885  CA  ARG B  22      14.707  14.318 -18.471  1.00 93.17           C  
ATOM   2886  HA  ARG B  22      14.284  13.315 -18.530  1.00 93.17           H  
ATOM   2887  C   ARG B  22      14.803  14.613 -16.975  1.00 93.17           C  
ATOM   2888  CB  ARG B  22      16.114  14.317 -19.080  1.00 93.17           C  
ATOM   2889  HB2 ARG B  22      16.797  13.831 -18.383  1.00 93.17           H  
ATOM   2890  HB3 ARG B  22      16.449  15.344 -19.226  1.00 93.17           H  
ATOM   2891  O   ARG B  22      15.072  13.696 -16.207  1.00 93.17           O  
ATOM   2892  CG  ARG B  22      16.168  13.550 -20.405  1.00 93.17           C  
ATOM   2893  HG2 ARG B  22      15.879  12.514 -20.229  1.00 93.17           H  
ATOM   2894  HG3 ARG B  22      15.480  13.993 -21.125  1.00 93.17           H  
ATOM   2895  CD  ARG B  22      17.595  13.596 -20.960  1.00 93.17           C  
ATOM   2896  HD2 ARG B  22      17.846  14.633 -21.186  1.00 93.17           H  
ATOM   2897  HD3 ARG B  22      18.279  13.219 -20.200  1.00 93.17           H  
ATOM   2898  NE  ARG B  22      17.727  12.776 -22.177  1.00 93.17           N  
ATOM   2899  HE  ARG B  22      16.927  12.213 -22.428  1.00 93.17           H  
ATOM   2900  NH1 ARG B  22      19.901  13.314 -22.691  1.00 93.17           N  
ATOM   2901 HH11 ARG B  22      19.966  13.834 -21.828  1.00 93.17           H  
ATOM   2902 HH12 ARG B  22      20.718  13.165 -23.266  1.00 93.17           H  
ATOM   2903  NH2 ARG B  22      18.763  11.931 -24.020  1.00 93.17           N  
ATOM   2904 HH21 ARG B  22      17.941  11.388 -24.242  1.00 93.17           H  
ATOM   2905 HH22 ARG B  22      19.567  11.855 -24.626  1.00 93.17           H  
ATOM   2906  CZ  ARG B  22      18.793  12.677 -22.953  1.00 93.17           C  
ATOM   2907  N   GLN B  23      14.635  15.868 -16.567  1.00 94.57           N  
ATOM   2908  H   GLN B  23      14.456  16.588 -17.253  1.00 94.57           H  
ATOM   2909  CA  GLN B  23      14.557  16.230 -15.157  1.00 94.57           C  
ATOM   2910  HA  GLN B  23      15.350  15.711 -14.620  1.00 94.57           H  
ATOM   2911  C   GLN B  23      13.236  15.740 -14.552  1.00 94.57           C  
ATOM   2912  CB  GLN B  23      14.789  17.738 -15.002  1.00 94.57           C  
ATOM   2913  HB2 GLN B  23      15.715  18.012 -15.507  1.00 94.57           H  
ATOM   2914  HB3 GLN B  23      13.963  18.290 -15.451  1.00 94.57           H  
ATOM   2915  O   GLN B  23      13.290  15.010 -13.570  1.00 94.57           O  
ATOM   2916  CG  GLN B  23      14.899  18.115 -13.524  1.00 94.57           C  
ATOM   2917  HG2 GLN B  23      13.995  17.780 -13.015  1.00 94.57           H  
ATOM   2918  HG3 GLN B  23      15.746  17.603 -13.067  1.00 94.57           H  
ATOM   2919  CD  GLN B  23      15.069  19.613 -13.310  1.00 94.57           C  
ATOM   2920  NE2 GLN B  23      14.449  20.158 -12.293  1.00 94.57           N  
ATOM   2921 HE21 GLN B  23      13.770  19.605 -11.790  1.00 94.57           H  
ATOM   2922 HE22 GLN B  23      14.528  21.151 -12.126  1.00 94.57           H  
ATOM   2923  OE1 GLN B  23      15.779  20.288 -14.049  1.00 94.57           O  
ATOM   2924  N   ARG B  24      12.093  16.007 -15.203  1.00 95.07           N  
ATOM   2925  H   ARG B  24      12.127  16.642 -15.988  1.00 95.07           H  
ATOM   2926  CA  ARG B  24      10.773  15.535 -14.752  1.00 95.07           C  
ATOM   2927  HA  ARG B  24      10.607  15.947 -13.757  1.00 95.07           H  
ATOM   2928  C   ARG B  24      10.697  14.013 -14.594  1.00 95.07           C  
ATOM   2929  CB  ARG B  24       9.677  16.068 -15.697  1.00 95.07           C  
ATOM   2930  HB2 ARG B  24       9.733  17.156 -15.713  1.00 95.07           H  
ATOM   2931  HB3 ARG B  24       9.872  15.708 -16.707  1.00 95.07           H  
ATOM   2932  O   ARG B  24      10.096  13.541 -13.642  1.00 95.07           O  
ATOM   2933  CG  ARG B  24       8.239  15.662 -15.309  1.00 95.07           C  
ATOM   2934  HG2 ARG B  24       7.543  16.129 -16.006  1.00 95.07           H  
ATOM   2935  HG3 ARG B  24       8.128  14.581 -15.399  1.00 95.07           H  
ATOM   2936  CD  ARG B  24       7.869  16.089 -13.882  1.00 95.07           C  
ATOM   2937  HD2 ARG B  24       7.991  17.168 -13.788  1.00 95.07           H  
ATOM   2938  HD3 ARG B  24       8.553  15.609 -13.181  1.00 95.07           H  
ATOM   2939  NE  ARG B  24       6.492  15.711 -13.509  1.00 95.07           N  
ATOM   2940  HE  ARG B  24       5.884  15.263 -14.181  1.00 95.07           H  
ATOM   2941  NH1 ARG B  24       6.691  16.198 -11.270  1.00 95.07           N  
ATOM   2942 HH11 ARG B  24       7.653  16.472 -11.411  1.00 95.07           H  
ATOM   2943 HH12 ARG B  24       6.334  16.084 -10.332  1.00 95.07           H  
ATOM   2944  NH2 ARG B  24       4.793  15.327 -12.076  1.00 95.07           N  
ATOM   2945 HH21 ARG B  24       4.402  15.237 -11.150  1.00 95.07           H  
ATOM   2946 HH22 ARG B  24       4.330  14.875 -12.852  1.00 95.07           H  
ATOM   2947  CZ  ARG B  24       6.001  15.753 -12.285  1.00 95.07           C  
ATOM   2948  N   ILE B  25      11.339  13.243 -15.479  1.00 95.13           N  
ATOM   2949  H   ILE B  25      11.751  13.689 -16.286  1.00 95.13           H  
ATOM   2950  CA  ILE B  25      11.423  11.776 -15.334  1.00 95.13           C  
ATOM   2951  HA  ILE B  25      10.412  11.377 -15.250  1.00 95.13           H  
ATOM   2952  C   ILE B  25      12.139  11.388 -14.029  1.00 95.13           C  
ATOM   2953  CB  ILE B  25      12.084  11.132 -16.576  1.00 95.13           C  
ATOM   2954  HB  ILE B  25      13.027  11.643 -16.767  1.00 95.13           H  
ATOM   2955  O   ILE B  25      11.617  10.576 -13.278  1.00 95.13           O  
ATOM   2956  CG1 ILE B  25      11.164  11.292 -17.807  1.00 95.13           C  
ATOM   2957 HG12 ILE B  25      10.797  12.317 -17.857  1.00 95.13           H  
ATOM   2958 HG13 ILE B  25      10.296  10.641 -17.699  1.00 95.13           H  
ATOM   2959  CG2 ILE B  25      12.378   9.638 -16.356  1.00 95.13           C  
ATOM   2960 HG21 ILE B  25      13.085   9.491 -15.539  1.00 95.13           H  
ATOM   2961 HG22 ILE B  25      11.464   9.103 -16.101  1.00 95.13           H  
ATOM   2962 HG23 ILE B  25      12.820   9.177 -17.240  1.00 95.13           H  
ATOM   2963  CD1 ILE B  25      11.855  10.991 -19.142  1.00 95.13           C  
ATOM   2964 HD11 ILE B  25      12.759  11.593 -19.238  1.00 95.13           H  
ATOM   2965 HD12 ILE B  25      12.107   9.933 -19.216  1.00 95.13           H  
ATOM   2966 HD13 ILE B  25      11.175  11.242 -19.955  1.00 95.13           H  
ATOM   2967  N   ARG B  26      13.286  12.007 -13.709  1.00 94.37           N  
ATOM   2968  H   ARG B  26      13.622  12.745 -14.310  1.00 94.37           H  
ATOM   2969  CA  ARG B  26      13.995  11.734 -12.443  1.00 94.37           C  
ATOM   2970  HA  ARG B  26      14.104  10.657 -12.317  1.00 94.37           H  
ATOM   2971  C   ARG B  26      13.215  12.194 -11.212  1.00 94.37           C  
ATOM   2972  CB  ARG B  26      15.381  12.380 -12.427  1.00 94.37           C  
ATOM   2973  HB2 ARG B  26      15.798  12.259 -11.428  1.00 94.37           H  
ATOM   2974  HB3 ARG B  26      15.278  13.447 -12.627  1.00 94.37           H  
ATOM   2975  O   ARG B  26      13.305  11.543 -10.184  1.00 94.37           O  
ATOM   2976  CG  ARG B  26      16.349  11.740 -13.431  1.00 94.37           C  
ATOM   2977  HG2 ARG B  26      16.362  10.661 -13.277  1.00 94.37           H  
ATOM   2978  HG3 ARG B  26      16.018  11.944 -14.449  1.00 94.37           H  
ATOM   2979  CD  ARG B  26      17.769  12.283 -13.224  1.00 94.37           C  
ATOM   2980  HD2 ARG B  26      18.443  11.803 -13.934  1.00 94.37           H  
ATOM   2981  HD3 ARG B  26      18.098  11.997 -12.225  1.00 94.37           H  
ATOM   2982  NE  ARG B  26      17.819  13.756 -13.340  1.00 94.37           N  
ATOM   2983  HE  ARG B  26      17.520  14.256 -12.515  1.00 94.37           H  
ATOM   2984  NH1 ARG B  26      18.491  13.908 -15.523  1.00 94.37           N  
ATOM   2985 HH11 ARG B  26      18.742  14.465 -16.328  1.00 94.37           H  
ATOM   2986 HH12 ARG B  26      18.460  12.899 -15.547  1.00 94.37           H  
ATOM   2987  NH2 ARG B  26      18.065  15.772 -14.357  1.00 94.37           N  
ATOM   2988 HH21 ARG B  26      17.776  16.207 -13.493  1.00 94.37           H  
ATOM   2989 HH22 ARG B  26      18.251  16.340 -15.171  1.00 94.37           H  
ATOM   2990  CZ  ARG B  26      18.123  14.469 -14.405  1.00 94.37           C  
ATOM   2991  N   GLU B  27      12.456  13.282 -11.314  1.00 93.75           N  
ATOM   2992  H   GLU B  27      12.480  13.812 -12.173  1.00 93.75           H  
ATOM   2993  CA  GLU B  27      11.561  13.740 -10.238  1.00 93.75           C  
ATOM   2994  HA  GLU B  27      12.132  13.832  -9.314  1.00 93.75           H  
ATOM   2995  C   GLU B  27      10.412  12.738  -9.984  1.00 93.75           C  
ATOM   2996  CB  GLU B  27      11.006  15.132 -10.592  1.00 93.75           C  
ATOM   2997  HB2 GLU B  27      10.557  15.072 -11.583  1.00 93.75           H  
ATOM   2998  HB3 GLU B  27      10.220  15.394  -9.883  1.00 93.75           H  
ATOM   2999  O   GLU B  27       9.999  12.535  -8.847  1.00 93.75           O  
ATOM   3000  CG  GLU B  27      12.073  16.247 -10.567  1.00 93.75           C  
ATOM   3001  HG2 GLU B  27      12.332  16.458  -9.530  1.00 93.75           H  
ATOM   3002  HG3 GLU B  27      12.976  15.893 -11.063  1.00 93.75           H  
ATOM   3003  CD  GLU B  27      11.629  17.550 -11.262  1.00 93.75           C  
ATOM   3004  OE1 GLU B  27      12.463  18.490 -11.316  1.00 93.75           O  
ATOM   3005  OE2 GLU B  27      10.518  17.592 -11.847  1.00 93.75           O  
ATOM   3006  N   LEU B  28       9.921  12.066 -11.032  1.00 93.56           N  
ATOM   3007  H   LEU B  28      10.275  12.292 -11.951  1.00 93.56           H  
ATOM   3008  CA  LEU B  28       8.878  11.036 -10.933  1.00 93.56           C  
ATOM   3009  HA  LEU B  28       8.137  11.349 -10.198  1.00 93.56           H  
ATOM   3010  C   LEU B  28       9.405   9.671 -10.460  1.00 93.56           C  
ATOM   3011  CB  LEU B  28       8.206  10.884 -12.310  1.00 93.56           C  
ATOM   3012  HB2 LEU B  28       7.649   9.948 -12.333  1.00 93.56           H  
ATOM   3013  HB3 LEU B  28       8.986  10.813 -13.068  1.00 93.56           H  
ATOM   3014  O   LEU B  28       8.708   8.974  -9.729  1.00 93.56           O  
ATOM   3015  CG  LEU B  28       7.245  12.029 -12.668  1.00 93.56           C  
ATOM   3016  HG  LEU B  28       7.685  12.990 -12.401  1.00 93.56           H  
ATOM   3017  CD1 LEU B  28       6.978  12.016 -14.174  1.00 93.56           C  
ATOM   3018 HD11 LEU B  28       6.518  11.071 -14.463  1.00 93.56           H  
ATOM   3019 HD12 LEU B  28       7.918  12.147 -14.712  1.00 93.56           H  
ATOM   3020 HD13 LEU B  28       6.304  12.834 -14.430  1.00 93.56           H  
ATOM   3021  CD2 LEU B  28       5.913  11.867 -11.936  1.00 93.56           C  
ATOM   3022 HD21 LEU B  28       5.234  12.675 -12.210  1.00 93.56           H  
ATOM   3023 HD22 LEU B  28       6.082  11.890 -10.860  1.00 93.56           H  
ATOM   3024 HD23 LEU B  28       5.449  10.918 -12.207  1.00 93.56           H  
ATOM   3025  N   GLU B  29      10.601   9.268 -10.894  1.00 91.69           N  
ATOM   3026  H   GLU B  29      11.076   9.848 -11.571  1.00 91.69           H  
ATOM   3027  CA  GLU B  29      11.145   7.925 -10.633  1.00 91.69           C  
ATOM   3028  HA  GLU B  29      10.327   7.233 -10.434  1.00 91.69           H  
ATOM   3029  C   GLU B  29      12.054   7.871  -9.392  1.00 91.69           C  
ATOM   3030  CB  GLU B  29      11.891   7.412 -11.887  1.00 91.69           C  
ATOM   3031  HB2 GLU B  29      12.398   6.480 -11.636  1.00 91.69           H  
ATOM   3032  HB3 GLU B  29      12.647   8.144 -12.170  1.00 91.69           H  
ATOM   3033  O   GLU B  29      12.048   6.875  -8.676  1.00 91.69           O  
ATOM   3034  CG  GLU B  29      10.956   7.139 -13.087  1.00 91.69           C  
ATOM   3035  HG2 GLU B  29      10.222   6.391 -12.785  1.00 91.69           H  
ATOM   3036  HG3 GLU B  29      10.412   8.052 -13.328  1.00 91.69           H  
ATOM   3037  CD  GLU B  29      11.673   6.651 -14.367  1.00 91.69           C  
ATOM   3038  OE1 GLU B  29      11.006   6.002 -15.217  1.00 91.69           O  
ATOM   3039  OE2 GLU B  29      12.861   6.978 -14.576  1.00 91.69           O  
ATOM   3040  N   SER B  30      12.841   8.919  -9.121  1.00 92.44           N  
ATOM   3041  H   SER B  30      12.777   9.735  -9.713  1.00 92.44           H  
ATOM   3042  CA  SER B  30      13.997   8.837  -8.215  1.00 92.44           C  
ATOM   3043  HA  SER B  30      13.802   8.058  -7.479  1.00 92.44           H  
ATOM   3044  C   SER B  30      14.276  10.121  -7.415  1.00 92.44           C  
ATOM   3045  CB  SER B  30      15.240   8.401  -9.014  1.00 92.44           C  
ATOM   3046  HB2 SER B  30      14.993   7.546  -9.644  1.00 92.44           H  
ATOM   3047  HB3 SER B  30      16.020   8.095  -8.316  1.00 92.44           H  
ATOM   3048  O   SER B  30      15.428  10.368  -7.048  1.00 92.44           O  
ATOM   3049  OG  SER B  30      15.726   9.472  -9.813  1.00 92.44           O  
ATOM   3050  HG  SER B  30      15.810  10.207  -9.201  1.00 92.44           H  
ATOM   3051  N   ASP B  31      13.278  10.979  -7.172  1.00 95.95           N  
ATOM   3052  H   ASP B  31      12.365  10.807  -7.567  1.00 95.95           H  
ATOM   3053  CA  ASP B  31      13.497  12.193  -6.369  1.00 95.95           C  
ATOM   3054  HA  ASP B  31      14.316  12.734  -6.842  1.00 95.95           H  
ATOM   3055  C   ASP B  31      13.872  11.810  -4.924  1.00 95.95           C  
ATOM   3056  CB  ASP B  31      12.272  13.120  -6.380  1.00 95.95           C  
ATOM   3057  HB2 ASP B  31      11.516  12.732  -5.698  1.00 95.95           H  
ATOM   3058  HB3 ASP B  31      11.851  13.120  -7.386  1.00 95.95           H  
ATOM   3059  O   ASP B  31      13.210  10.929  -4.350  1.00 95.95           O  
ATOM   3060  CG  ASP B  31      12.599  14.577  -6.018  1.00 95.95           C  
ATOM   3061  OD1 ASP B  31      13.730  15.021  -6.326  1.00 95.95           O  
ATOM   3062  OD2 ASP B  31      11.701  15.246  -5.462  1.00 95.95           O  
ATOM   3063  N   PRO B  32      14.916  12.417  -4.322  1.00 97.97           N  
ATOM   3064  CA  PRO B  32      15.239  12.210  -2.917  1.00 97.97           C  
ATOM   3065  HA  PRO B  32      15.343  11.140  -2.739  1.00 97.97           H  
ATOM   3066  C   PRO B  32      14.145  12.784  -2.013  1.00 97.97           C  
ATOM   3067  CB  PRO B  32      16.591  12.897  -2.681  1.00 97.97           C  
ATOM   3068  HB2 PRO B  32      16.443  13.904  -2.291  1.00 97.97           H  
ATOM   3069  HB3 PRO B  32      17.222  12.322  -2.004  1.00 97.97           H  
ATOM   3070  O   PRO B  32      13.793  13.960  -2.106  1.00 97.97           O  
ATOM   3071  CG  PRO B  32      17.195  12.993  -4.080  1.00 97.97           C  
ATOM   3072  HG2 PRO B  32      17.670  12.048  -4.345  1.00 97.97           H  
ATOM   3073  HG3 PRO B  32      17.900  13.820  -4.163  1.00 97.97           H  
ATOM   3074  CD  PRO B  32      15.962  13.208  -4.951  1.00 97.97           C  
ATOM   3075  HD2 PRO B  32      16.175  12.879  -5.969  1.00 97.97           H  
ATOM   3076  HD3 PRO B  32      15.681  14.261  -4.939  1.00 97.97           H  
ATOM   3077  N   VAL B  33      13.644  11.969  -1.089  1.00 98.83           N  
ATOM   3078  H   VAL B  33      13.990  11.020  -1.051  1.00 98.83           H  
ATOM   3079  CA  VAL B  33      12.610  12.366  -0.126  1.00 98.83           C  
ATOM   3080  HA  VAL B  33      12.123  13.279  -0.469  1.00 98.83           H  
ATOM   3081  C   VAL B  33      13.271  12.672   1.216  1.00 98.83           C  
ATOM   3082  CB  VAL B  33      11.520  11.283  -0.043  1.00 98.83           C  
ATOM   3083  HB  VAL B  33      11.982  10.318   0.166  1.00 98.83           H  
ATOM   3084  O   VAL B  33      13.828  11.785   1.855  1.00 98.83           O  
ATOM   3085  CG1 VAL B  33      10.494  11.572   1.054  1.00 98.83           C  
ATOM   3086 HG11 VAL B  33      10.976  11.567   2.032  1.00 98.83           H  
ATOM   3087 HG12 VAL B  33       9.717  10.807   1.053  1.00 98.83           H  
ATOM   3088 HG13 VAL B  33      10.036  12.548   0.891  1.00 98.83           H  
ATOM   3089  CG2 VAL B  33      10.765  11.181  -1.378  1.00 98.83           C  
ATOM   3090 HG21 VAL B  33      11.451  10.898  -2.177  1.00 98.83           H  
ATOM   3091 HG22 VAL B  33       9.984  10.424  -1.316  1.00 98.83           H  
ATOM   3092 HG23 VAL B  33      10.312  12.141  -1.626  1.00 98.83           H  
ATOM   3093  N   ALA B  34      13.242  13.930   1.642  1.00 98.86           N  
ATOM   3094  H   ALA B  34      12.631  14.566   1.149  1.00 98.86           H  
ATOM   3095  CA  ALA B  34      13.745  14.375   2.933  1.00 98.86           C  
ATOM   3096  HA  ALA B  34      14.774  14.035   3.052  1.00 98.86           H  
ATOM   3097  C   ALA B  34      12.921  13.801   4.093  1.00 98.86           C  
ATOM   3098  CB  ALA B  34      13.737  15.909   2.957  1.00 98.86           C  
ATOM   3099  HB1 ALA B  34      12.741  16.280   2.717  1.00 98.86           H  
ATOM   3100  HB2 ALA B  34      14.000  16.261   3.955  1.00 98.86           H  
ATOM   3101  HB3 ALA B  34      14.456  16.296   2.235  1.00 98.86           H  
ATOM   3102  O   ALA B  34      11.693  13.850   4.079  1.00 98.86           O  
ATOM   3103  N   VAL B  35      13.616  13.329   5.130  1.00 98.90           N  
ATOM   3104  H   VAL B  35      14.622  13.312   5.045  1.00 98.90           H  
ATOM   3105  CA  VAL B  35      13.052  13.136   6.470  1.00 98.90           C  
ATOM   3106  HA  VAL B  35      12.004  12.846   6.386  1.00 98.90           H  
ATOM   3107  C   VAL B  35      13.128  14.483   7.183  1.00 98.90           C  
ATOM   3108  CB  VAL B  35      13.796  12.034   7.251  1.00 98.90           C  
ATOM   3109  HB  VAL B  35      14.840  12.319   7.375  1.00 98.90           H  
ATOM   3110  O   VAL B  35      14.216  14.918   7.570  1.00 98.90           O  
ATOM   3111  CG1 VAL B  35      13.176  11.831   8.640  1.00 98.90           C  
ATOM   3112 HG11 VAL B  35      13.689  11.020   9.158  1.00 98.90           H  
ATOM   3113 HG12 VAL B  35      12.118  11.586   8.548  1.00 98.90           H  
ATOM   3114 HG13 VAL B  35      13.279  12.737   9.237  1.00 98.90           H  
ATOM   3115  CG2 VAL B  35      13.756  10.686   6.518  1.00 98.90           C  
ATOM   3116 HG21 VAL B  35      12.723  10.372   6.370  1.00 98.90           H  
ATOM   3117 HG22 VAL B  35      14.246  10.769   5.548  1.00 98.90           H  
ATOM   3118 HG23 VAL B  35      14.278   9.930   7.104  1.00 98.90           H  
ATOM   3119  N   VAL B  36      11.982  15.149   7.314  1.00 98.60           N  
ATOM   3120  H   VAL B  36      11.143  14.710   6.963  1.00 98.60           H  
ATOM   3121  CA  VAL B  36      11.854  16.504   7.874  1.00 98.60           C  
ATOM   3122  HA  VAL B  36      12.737  17.078   7.596  1.00 98.60           H  
ATOM   3123  C   VAL B  36      11.799  16.490   9.398  1.00 98.60           C  
ATOM   3124  CB  VAL B  36      10.615  17.211   7.287  1.00 98.60           C  
ATOM   3125  HB  VAL B  36       9.731  16.602   7.477  1.00 98.60           H  
ATOM   3126  O   VAL B  36      12.364  17.355  10.060  1.00 98.60           O  
ATOM   3127  CG1 VAL B  36      10.399  18.583   7.925  1.00 98.60           C  
ATOM   3128 HG11 VAL B  36       9.603  19.120   7.411  1.00 98.60           H  
ATOM   3129 HG12 VAL B  36      10.119  18.468   8.972  1.00 98.60           H  
ATOM   3130 HG13 VAL B  36      11.327  19.153   7.874  1.00 98.60           H  
ATOM   3131  CG2 VAL B  36      10.758  17.401   5.773  1.00 98.60           C  
ATOM   3132 HG21 VAL B  36       9.895  17.943   5.386  1.00 98.60           H  
ATOM   3133 HG22 VAL B  36      10.811  16.436   5.268  1.00 98.60           H  
ATOM   3134 HG23 VAL B  36      11.656  17.978   5.554  1.00 98.60           H  
ATOM   3135  N   ALA B  37      11.151  15.474   9.960  1.00 98.81           N  
ATOM   3136  H   ALA B  37      10.712  14.800   9.350  1.00 98.81           H  
ATOM   3137  CA  ALA B  37      11.139  15.191  11.386  1.00 98.81           C  
ATOM   3138  HA  ALA B  37      12.131  15.381  11.796  1.00 98.81           H  
ATOM   3139  C   ALA B  37      10.798  13.716  11.627  1.00 98.81           C  
ATOM   3140  CB  ALA B  37      10.145  16.128  12.079  1.00 98.81           C  
ATOM   3141  HB1 ALA B  37      10.506  17.154  12.004  1.00 98.81           H  
ATOM   3142  HB2 ALA B  37      10.043  15.879  13.135  1.00 98.81           H  
ATOM   3143  HB3 ALA B  37       9.172  16.059  11.594  1.00 98.81           H  
ATOM   3144  O   ALA B  37      10.373  12.989  10.727  1.00 98.81           O  
ATOM   3145  N   MET B  38      10.999  13.277  12.866  1.00 98.80           N  
ATOM   3146  H   MET B  38      11.286  13.953  13.560  1.00 98.80           H  
ATOM   3147  CA  MET B  38      10.717  11.919  13.332  1.00 98.80           C  
ATOM   3148  HA  MET B  38      10.034  11.418  12.645  1.00 98.80           H  
ATOM   3149  C   MET B  38      10.073  12.002  14.712  1.00 98.80           C  
ATOM   3150  CB  MET B  38      12.019  11.110  13.439  1.00 98.80           C  
ATOM   3151  HB2 MET B  38      11.761  10.070  13.636  1.00 98.80           H  
ATOM   3152  HB3 MET B  38      12.601  11.485  14.281  1.00 98.80           H  
ATOM   3153  O   MET B  38      10.513  12.826  15.510  1.00 98.80           O  
ATOM   3154  CG  MET B  38      12.899  11.185  12.187  1.00 98.80           C  
ATOM   3155  HG2 MET B  38      13.259  12.205  12.058  1.00 98.80           H  
ATOM   3156  HG3 MET B  38      12.286  10.938  11.320  1.00 98.80           H  
ATOM   3157  SD  MET B  38      14.333  10.082  12.204  1.00 98.80           S  
ATOM   3158  CE  MET B  38      15.305  10.757  13.581  1.00 98.80           C  
ATOM   3159  HE1 MET B  38      16.233  10.192  13.673  1.00 98.80           H  
ATOM   3160  HE2 MET B  38      14.747  10.671  14.513  1.00 98.80           H  
ATOM   3161  HE3 MET B  38      15.540  11.804  13.391  1.00 98.80           H  
ATOM   3162  N   ALA B  39       9.101  11.151  15.019  1.00 98.80           N  
ATOM   3163  H   ALA B  39       8.752  10.542  14.292  1.00 98.80           H  
ATOM   3164  CA  ALA B  39       8.571  10.926  16.362  1.00 98.80           C  
ATOM   3165  HA  ALA B  39       9.257  11.339  17.100  1.00 98.80           H  
ATOM   3166  C   ALA B  39       8.466   9.416  16.615  1.00 98.80           C  
ATOM   3167  CB  ALA B  39       7.223  11.641  16.514  1.00 98.80           C  
ATOM   3168  HB1 ALA B  39       6.496  11.229  15.813  1.00 98.80           H  
ATOM   3169  HB2 ALA B  39       6.848  11.516  17.530  1.00 98.80           H  
ATOM   3170  HB3 ALA B  39       7.345  12.708  16.324  1.00 98.80           H  
ATOM   3171  O   ALA B  39       8.317   8.632  15.674  1.00 98.80           O  
ATOM   3172  N   CYS B  40       8.570   8.986  17.870  1.00 98.72           N  
ATOM   3173  H   CYS B  40       8.644   9.645  18.632  1.00 98.72           H  
ATOM   3174  CA  CYS B  40       8.496   7.571  18.223  1.00 98.72           C  
ATOM   3175  HA  CYS B  40       7.764   7.092  17.573  1.00 98.72           H  
ATOM   3176  C   CYS B  40       8.025   7.369  19.660  1.00 98.72           C  
ATOM   3177  CB  CYS B  40       9.857   6.892  17.996  1.00 98.72           C  
ATOM   3178  HB2 CYS B  40      10.118   6.953  16.940  1.00 98.72           H  
ATOM   3179  HB3 CYS B  40       9.776   5.838  18.262  1.00 98.72           H  
ATOM   3180  O   CYS B  40       8.336   8.171  20.531  1.00 98.72           O  
ATOM   3181  SG  CYS B  40      11.173   7.662  18.986  1.00 98.72           S  
ATOM   3182  HG  CYS B  40      10.498   7.745  20.136  1.00 98.72           H  
ATOM   3183  N   ARG B  41       7.359   6.246  19.919  1.00 98.69           N  
ATOM   3184  H   ARG B  41       7.178   5.620  19.147  1.00 98.69           H  
ATOM   3185  CA  ARG B  41       7.160   5.720  21.271  1.00 98.69           C  
ATOM   3186  HA  ARG B  41       7.773   6.293  21.966  1.00 98.69           H  
ATOM   3187  C   ARG B  41       7.679   4.294  21.279  1.00 98.69           C  
ATOM   3188  CB  ARG B  41       5.681   5.830  21.691  1.00 98.69           C  
ATOM   3189  HB2 ARG B  41       5.206   4.861  21.537  1.00 98.69           H  
ATOM   3190  HB3 ARG B  41       5.156   6.558  21.073  1.00 98.69           H  
ATOM   3191  O   ARG B  41       7.192   3.462  20.518  1.00 98.69           O  
ATOM   3192  CG  ARG B  41       5.524   6.244  23.165  1.00 98.69           C  
ATOM   3193  HG2 ARG B  41       6.177   5.616  23.771  1.00 98.69           H  
ATOM   3194  HG3 ARG B  41       4.499   6.068  23.492  1.00 98.69           H  
ATOM   3195  CD  ARG B  41       5.891   7.720  23.407  1.00 98.69           C  
ATOM   3196  HD2 ARG B  41       6.676   8.006  22.706  1.00 98.69           H  
ATOM   3197  HD3 ARG B  41       6.279   7.809  24.422  1.00 98.69           H  
ATOM   3198  NE  ARG B  41       4.756   8.656  23.271  1.00 98.69           N  
ATOM   3199  HE  ARG B  41       3.846   8.362  23.594  1.00 98.69           H  
ATOM   3200  NH1 ARG B  41       5.909  10.513  22.492  1.00 98.69           N  
ATOM   3201 HH11 ARG B  41       6.803  10.053  22.397  1.00 98.69           H  
ATOM   3202 HH12 ARG B  41       5.813  11.417  22.051  1.00 98.69           H  
ATOM   3203  NH2 ARG B  41       3.761  10.673  22.928  1.00 98.69           N  
ATOM   3204 HH21 ARG B  41       3.885  11.648  22.694  1.00 98.69           H  
ATOM   3205 HH22 ARG B  41       2.846  10.337  23.191  1.00 98.69           H  
ATOM   3206  CZ  ARG B  41       4.821   9.926  22.903  1.00 98.69           C  
ATOM   3207  N   LEU B  42       8.714   4.022  22.058  1.00 98.68           N  
ATOM   3208  H   LEU B  42       9.033   4.730  22.703  1.00 98.68           H  
ATOM   3209  CA  LEU B  42       9.463   2.771  22.002  1.00 98.68           C  
ATOM   3210  HA  LEU B  42       8.857   2.034  21.474  1.00 98.68           H  
ATOM   3211  C   LEU B  42       9.717   2.214  23.419  1.00 98.68           C  
ATOM   3212  CB  LEU B  42      10.759   2.999  21.195  1.00 98.68           C  
ATOM   3213  HB2 LEU B  42      11.452   2.183  21.402  1.00 98.68           H  
ATOM   3214  HB3 LEU B  42      11.229   3.913  21.557  1.00 98.68           H  
ATOM   3215  O   LEU B  42       9.695   2.966  24.397  1.00 98.68           O  
ATOM   3216  CG  LEU B  42      10.599   3.140  19.669  1.00 98.68           C  
ATOM   3217  HG  LEU B  42       9.899   3.948  19.455  1.00 98.68           H  
ATOM   3218  CD1 LEU B  42      11.948   3.492  19.041  1.00 98.68           C  
ATOM   3219 HD11 LEU B  42      11.839   3.620  17.964  1.00 98.68           H  
ATOM   3220 HD12 LEU B  42      12.315   4.428  19.462  1.00 98.68           H  
ATOM   3221 HD13 LEU B  42      12.678   2.707  19.241  1.00 98.68           H  
ATOM   3222  CD2 LEU B  42      10.093   1.863  18.995  1.00 98.68           C  
ATOM   3223 HD21 LEU B  42      10.768   1.034  19.207  1.00 98.68           H  
ATOM   3224 HD22 LEU B  42      10.028   2.021  17.919  1.00 98.68           H  
ATOM   3225 HD23 LEU B  42       9.095   1.626  19.366  1.00 98.68           H  
ATOM   3226  N   PRO B  43       9.933   0.893  23.557  1.00 97.87           N  
ATOM   3227  CA  PRO B  43      10.221   0.263  24.840  1.00 97.87           C  
ATOM   3228  HA  PRO B  43       9.339   0.361  25.472  1.00 97.87           H  
ATOM   3229  C   PRO B  43      11.425   0.869  25.564  1.00 97.87           C  
ATOM   3230  CB  PRO B  43      10.445  -1.215  24.528  1.00 97.87           C  
ATOM   3231  HB2 PRO B  43      10.149  -1.839  25.371  1.00 97.87           H  
ATOM   3232  HB3 PRO B  43      11.486  -1.395  24.261  1.00 97.87           H  
ATOM   3233  O   PRO B  43      12.303   1.479  24.957  1.00 97.87           O  
ATOM   3234  CG  PRO B  43       9.569  -1.438  23.299  1.00 97.87           C  
ATOM   3235  HG2 PRO B  43       9.911  -2.281  22.699  1.00 97.87           H  
ATOM   3236  HG3 PRO B  43       8.529  -1.566  23.602  1.00 97.87           H  
ATOM   3237  CD  PRO B  43       9.711  -0.124  22.545  1.00 97.87           C  
ATOM   3238  HD2 PRO B  43      10.556  -0.178  21.859  1.00 97.87           H  
ATOM   3239  HD3 PRO B  43       8.792   0.080  21.996  1.00 97.87           H  
ATOM   3240  N   GLY B  44      11.488   0.662  26.880  1.00 97.31           N  
ATOM   3241  H   GLY B  44      10.768   0.102  27.314  1.00 97.31           H  
ATOM   3242  CA  GLY B  44      12.574   1.189  27.716  1.00 97.31           C  
ATOM   3243  HA2 GLY B  44      12.638   0.589  28.623  1.00 97.31           H  
ATOM   3244  HA3 GLY B  44      13.520   1.101  27.181  1.00 97.31           H  
ATOM   3245  C   GLY B  44      12.407   2.656  28.131  1.00 97.31           C  
ATOM   3246  O   GLY B  44      13.377   3.248  28.611  1.00 97.31           O  
ATOM   3247  N   GLY B  45      11.195   3.207  27.975  1.00 96.13           N  
ATOM   3248  H   GLY B  45      10.478   2.647  27.537  1.00 96.13           H  
ATOM   3249  CA  GLY B  45      10.831   4.578  28.356  1.00 96.13           C  
ATOM   3250  HA2 GLY B  45      11.385   4.872  29.247  1.00 96.13           H  
ATOM   3251  HA3 GLY B  45       9.767   4.607  28.592  1.00 96.13           H  
ATOM   3252  C   GLY B  45      11.090   5.627  27.274  1.00 96.13           C  
ATOM   3253  O   GLY B  45      11.182   6.803  27.593  1.00 96.13           O  
ATOM   3254  N   VAL B  46      11.244   5.217  26.013  1.00 97.94           N  
ATOM   3255  H   VAL B  46      11.080   4.246  25.789  1.00 97.94           H  
ATOM   3256  CA  VAL B  46      11.586   6.117  24.908  1.00 97.94           C  
ATOM   3257  HA  VAL B  46      12.269   6.886  25.267  1.00 97.94           H  
ATOM   3258  C   VAL B  46      10.328   6.816  24.391  1.00 97.94           C  
ATOM   3259  CB  VAL B  46      12.307   5.321  23.811  1.00 97.94           C  
ATOM   3260  HB  VAL B  46      11.721   4.431  23.585  1.00 97.94           H  
ATOM   3261  O   VAL B  46       9.484   6.199  23.734  1.00 97.94           O  
ATOM   3262  CG1 VAL B  46      12.501   6.117  22.521  1.00 97.94           C  
ATOM   3263 HG11 VAL B  46      13.081   7.015  22.732  1.00 97.94           H  
ATOM   3264 HG12 VAL B  46      11.543   6.405  22.087  1.00 97.94           H  
ATOM   3265 HG13 VAL B  46      13.024   5.492  21.797  1.00 97.94           H  
ATOM   3266  CG2 VAL B  46      13.691   4.861  24.282  1.00 97.94           C  
ATOM   3267 HG21 VAL B  46      14.301   5.723  24.552  1.00 97.94           H  
ATOM   3268 HG22 VAL B  46      13.590   4.208  25.150  1.00 97.94           H  
ATOM   3269 HG23 VAL B  46      14.185   4.306  23.484  1.00 97.94           H  
ATOM   3270  N   SER B  47      10.219   8.115  24.657  1.00 97.04           N  
ATOM   3271  H   SER B  47      10.925   8.553  25.232  1.00 97.04           H  
ATOM   3272  CA  SER B  47       9.165   8.996  24.150  1.00 97.04           C  
ATOM   3273  HA  SER B  47       8.374   8.362  23.751  1.00 97.04           H  
ATOM   3274  C   SER B  47       9.615   9.897  22.999  1.00 97.04           C  
ATOM   3275  CB  SER B  47       8.557   9.820  25.290  1.00 97.04           C  
ATOM   3276  HB2 SER B  47       8.440   9.192  26.174  1.00 97.04           H  
ATOM   3277  HB3 SER B  47       7.571  10.168  24.982  1.00 97.04           H  
ATOM   3278  O   SER B  47       8.765  10.380  22.251  1.00 97.04           O  
ATOM   3279  OG  SER B  47       9.345  10.948  25.608  1.00 97.04           O  
ATOM   3280  HG  SER B  47      10.242  10.661  25.793  1.00 97.04           H  
ATOM   3281  N   THR B  48      10.925  10.096  22.816  1.00 97.20           N  
ATOM   3282  H   THR B  48      11.548   9.816  23.560  1.00 97.20           H  
ATOM   3283  CA  THR B  48      11.479  10.875  21.701  1.00 97.20           C  
ATOM   3284  HA  THR B  48      10.684  10.981  20.963  1.00 97.20           H  
ATOM   3285  C   THR B  48      12.663  10.176  21.013  1.00 97.20           C  
ATOM   3286  CB  THR B  48      11.879  12.305  22.116  1.00 97.20           C  
ATOM   3287  HB  THR B  48      11.801  12.920  21.219  1.00 97.20           H  
ATOM   3288  O   THR B  48      13.324   9.324  21.609  1.00 97.20           O  
ATOM   3289  CG2 THR B  48      11.008  12.961  23.188  1.00 97.20           C  
ATOM   3290 HG21 THR B  48       9.957  12.902  22.902  1.00 97.20           H  
ATOM   3291 HG22 THR B  48      11.298  14.005  23.300  1.00 97.20           H  
ATOM   3292 HG23 THR B  48      11.152  12.453  24.142  1.00 97.20           H  
ATOM   3293  OG1 THR B  48      13.214  12.373  22.549  1.00 97.20           O  
ATOM   3294  HG1 THR B  48      13.577  13.153  22.123  1.00 97.20           H  
ATOM   3295  N   PRO B  49      12.996  10.538  19.757  1.00 98.48           N  
ATOM   3296  CA  PRO B  49      14.210  10.063  19.091  1.00 98.48           C  
ATOM   3297  HA  PRO B  49      14.151   8.977  19.019  1.00 98.48           H  
ATOM   3298  C   PRO B  49      15.525  10.435  19.797  1.00 98.48           C  
ATOM   3299  CB  PRO B  49      14.153  10.653  17.679  1.00 98.48           C  
ATOM   3300  HB2 PRO B  49      14.619  11.638  17.664  1.00 98.48           H  
ATOM   3301  HB3 PRO B  49      14.617   9.992  16.947  1.00 98.48           H  
ATOM   3302  O   PRO B  49      16.541   9.791  19.559  1.00 98.48           O  
ATOM   3303  CG  PRO B  49      12.655  10.790  17.435  1.00 98.48           C  
ATOM   3304  HG2 PRO B  49      12.232   9.821  17.172  1.00 98.48           H  
ATOM   3305  HG3 PRO B  49      12.438  11.524  16.658  1.00 98.48           H  
ATOM   3306  CD  PRO B  49      12.145  11.230  18.805  1.00 98.48           C  
ATOM   3307  HD2 PRO B  49      12.271  12.304  18.938  1.00 98.48           H  
ATOM   3308  HD3 PRO B  49      11.097  10.950  18.910  1.00 98.48           H  
ATOM   3309  N   GLU B  50      15.534  11.448  20.662  1.00 97.24           N  
ATOM   3310  H   GLU B  50      14.672  11.935  20.861  1.00 97.24           H  
ATOM   3311  CA  GLU B  50      16.721  11.829  21.434  1.00 97.24           C  
ATOM   3312  HA  GLU B  50      17.600  11.751  20.794  1.00 97.24           H  
ATOM   3313  C   GLU B  50      16.946  10.841  22.594  1.00 97.24           C  
ATOM   3314  CB  GLU B  50      16.618  13.295  21.897  1.00 97.24           C  
ATOM   3315  HB2 GLU B  50      15.792  13.405  22.600  1.00 97.24           H  
ATOM   3316  HB3 GLU B  50      17.536  13.538  22.431  1.00 97.24           H  
ATOM   3317  O   GLU B  50      18.026  10.261  22.695  1.00 97.24           O  
ATOM   3318  CG  GLU B  50      16.459  14.312  20.743  1.00 97.24           C  
ATOM   3319  HG2 GLU B  50      17.235  14.126  20.000  1.00 97.24           H  
ATOM   3320  HG3 GLU B  50      16.622  15.312  21.145  1.00 97.24           H  
ATOM   3321  CD  GLU B  50      15.075  14.289  20.067  1.00 97.24           C  
ATOM   3322  OE1 GLU B  50      14.952  14.434  18.826  1.00 97.24           O  
ATOM   3323  OE2 GLU B  50      14.050  14.101  20.758  1.00 97.24           O  
ATOM   3324  N   GLU B  51      15.896  10.524  23.363  1.00 97.33           N  
ATOM   3325  H   GLU B  51      15.032  11.032  23.238  1.00 97.33           H  
ATOM   3326  CA  GLU B  51      15.905   9.438  24.365  1.00 97.33           C  
ATOM   3327  HA  GLU B  51      16.671   9.629  25.115  1.00 97.33           H  
ATOM   3328  C   GLU B  51      16.196   8.071  23.714  1.00 97.33           C  
ATOM   3329  CB  GLU B  51      14.528   9.365  25.050  1.00 97.33           C  
ATOM   3330  HB2 GLU B  51      13.778   9.193  24.279  1.00 97.33           H  
ATOM   3331  HB3 GLU B  51      14.514   8.511  25.727  1.00 97.33           H  
ATOM   3332  O   GLU B  51      16.847   7.198  24.296  1.00 97.33           O  
ATOM   3333  CG  GLU B  51      14.159  10.627  25.853  1.00 97.33           C  
ATOM   3334  HG2 GLU B  51      14.848  10.718  26.693  1.00 97.33           H  
ATOM   3335  HG3 GLU B  51      14.278  11.506  25.220  1.00 97.33           H  
ATOM   3336  CD  GLU B  51      12.709  10.596  26.361  1.00 97.33           C  
ATOM   3337  OE1 GLU B  51      12.431  11.146  27.446  1.00 97.33           O  
ATOM   3338  OE2 GLU B  51      11.837  10.061  25.633  1.00 97.33           O  
ATOM   3339  N   PHE B  52      15.745   7.877  22.469  1.00 98.59           N  
ATOM   3340  H   PHE B  52      15.147   8.585  22.068  1.00 98.59           H  
ATOM   3341  CA  PHE B  52      16.064   6.679  21.699  1.00 98.59           C  
ATOM   3342  HA  PHE B  52      15.796   5.825  22.321  1.00 98.59           H  
ATOM   3343  C   PHE B  52      17.560   6.586  21.374  1.00 98.59           C  
ATOM   3344  CB  PHE B  52      15.253   6.648  20.396  1.00 98.59           C  
ATOM   3345  HB2 PHE B  52      15.630   7.445  19.755  1.00 98.59           H  
ATOM   3346  HB3 PHE B  52      14.206   6.879  20.593  1.00 98.59           H  
ATOM   3347  O   PHE B  52      18.143   5.500  21.433  1.00 98.59           O  
ATOM   3348  CG  PHE B  52      15.329   5.357  19.600  1.00 98.59           C  
ATOM   3349  CD1 PHE B  52      15.059   5.402  18.222  1.00 98.59           C  
ATOM   3350  HD1 PHE B  52      14.756   6.338  17.777  1.00 98.59           H  
ATOM   3351  CD2 PHE B  52      15.702   4.133  20.192  1.00 98.59           C  
ATOM   3352  HD2 PHE B  52      15.923   4.060  21.247  1.00 98.59           H  
ATOM   3353  CE1 PHE B  52      15.178   4.247  17.433  1.00 98.59           C  
ATOM   3354  HE1 PHE B  52      14.964   4.284  16.375  1.00 98.59           H  
ATOM   3355  CE2 PHE B  52      15.866   2.991  19.400  1.00 98.59           C  
ATOM   3356  HE2 PHE B  52      16.242   2.086  19.854  1.00 98.59           H  
ATOM   3357  CZ  PHE B  52      15.586   3.043  18.026  1.00 98.59           C  
ATOM   3358  HZ  PHE B  52      15.701   2.160  17.414  1.00 98.59           H  
ATOM   3359  N   TRP B  53      18.197   7.712  21.043  1.00 98.60           N  
ATOM   3360  H   TRP B  53      17.690   8.586  21.049  1.00 98.60           H  
ATOM   3361  CA  TRP B  53      19.630   7.734  20.780  1.00 98.60           C  
ATOM   3362  HA  TRP B  53      19.849   6.950  20.055  1.00 98.60           H  
ATOM   3363  C   TRP B  53      20.446   7.398  22.030  1.00 98.60           C  
ATOM   3364  CB  TRP B  53      20.067   9.067  20.170  1.00 98.60           C  
ATOM   3365  HB2 TRP B  53      19.512   9.243  19.249  1.00 98.60           H  
ATOM   3366  HB3 TRP B  53      19.842   9.877  20.864  1.00 98.60           H  
ATOM   3367  O   TRP B  53      21.398   6.631  21.916  1.00 98.60           O  
ATOM   3368  CG  TRP B  53      21.529   9.077  19.860  1.00 98.60           C  
ATOM   3369  CD1 TRP B  53      22.458   9.815  20.508  1.00 98.60           C  
ATOM   3370  HD1 TRP B  53      22.237  10.523  21.293  1.00 98.60           H  
ATOM   3371  CD2 TRP B  53      22.270   8.184  18.971  1.00 98.60           C  
ATOM   3372  CE2 TRP B  53      23.664   8.412  19.172  1.00 98.60           C  
ATOM   3373  CE3 TRP B  53      21.909   7.161  18.066  1.00 98.60           C  
ATOM   3374  HE3 TRP B  53      20.863   6.938  17.915  1.00 98.60           H  
ATOM   3375  NE1 TRP B  53      23.719   9.442  20.087  1.00 98.60           N  
ATOM   3376  HE1 TRP B  53      24.567   9.812  20.493  1.00 98.60           H  
ATOM   3377  CH2 TRP B  53      24.253   6.647  17.625  1.00 98.60           C  
ATOM   3378  HH2 TRP B  53      24.999   6.044  17.129  1.00 98.60           H  
ATOM   3379  CZ2 TRP B  53      24.648   7.649  18.527  1.00 98.60           C  
ATOM   3380  HZ2 TRP B  53      25.693   7.830  18.726  1.00 98.60           H  
ATOM   3381  CZ3 TRP B  53      22.887   6.413  17.385  1.00 98.60           C  
ATOM   3382  HZ3 TRP B  53      22.588   5.640  16.693  1.00 98.60           H  
ATOM   3383  N   GLU B  54      20.058   7.871  23.218  1.00 97.95           N  
ATOM   3384  H   GLU B  54      19.289   8.524  23.261  1.00 97.95           H  
ATOM   3385  CA  GLU B  54      20.706   7.462  24.475  1.00 97.95           C  
ATOM   3386  HA  GLU B  54      21.767   7.708  24.428  1.00 97.95           H  
ATOM   3387  C   GLU B  54      20.614   5.944  24.695  1.00 97.95           C  
ATOM   3388  CB  GLU B  54      20.105   8.209  25.674  1.00 97.95           C  
ATOM   3389  HB2 GLU B  54      19.021   8.097  25.665  1.00 97.95           H  
ATOM   3390  HB3 GLU B  54      20.494   7.758  26.587  1.00 97.95           H  
ATOM   3391  O   GLU B  54      21.634   5.292  24.922  1.00 97.95           O  
ATOM   3392  CG  GLU B  54      20.482   9.697  25.671  1.00 97.95           C  
ATOM   3393  HG2 GLU B  54      21.563   9.781  25.564  1.00 97.95           H  
ATOM   3394  HG3 GLU B  54      20.021  10.183  24.811  1.00 97.95           H  
ATOM   3395  CD  GLU B  54      20.034  10.406  26.958  1.00 97.95           C  
ATOM   3396  OE1 GLU B  54      20.791  11.296  27.409  1.00 97.95           O  
ATOM   3397  OE2 GLU B  54      18.947  10.052  27.472  1.00 97.95           O  
ATOM   3398  N   LEU B  55      19.425   5.350  24.519  1.00 98.23           N  
ATOM   3399  H   LEU B  55      18.631   5.944  24.325  1.00 98.23           H  
ATOM   3400  CA  LEU B  55      19.218   3.898  24.632  1.00 98.23           C  
ATOM   3401  HA  LEU B  55      19.471   3.604  25.651  1.00 98.23           H  
ATOM   3402  C   LEU B  55      20.143   3.096  23.694  1.00 98.23           C  
ATOM   3403  CB  LEU B  55      17.720   3.609  24.392  1.00 98.23           C  
ATOM   3404  HB2 LEU B  55      17.434   3.932  23.391  1.00 98.23           H  
ATOM   3405  HB3 LEU B  55      17.164   4.228  25.097  1.00 98.23           H  
ATOM   3406  O   LEU B  55      20.703   2.072  24.095  1.00 98.23           O  
ATOM   3407  CG  LEU B  55      17.304   2.136  24.590  1.00 98.23           C  
ATOM   3408  HG  LEU B  55      17.928   1.687  25.363  1.00 98.23           H  
ATOM   3409  CD1 LEU B  55      15.857   2.048  25.075  1.00 98.23           C  
ATOM   3410 HD11 LEU B  55      15.172   2.352  24.284  1.00 98.23           H  
ATOM   3411 HD12 LEU B  55      15.630   1.022  25.363  1.00 98.23           H  
ATOM   3412 HD13 LEU B  55      15.709   2.688  25.945  1.00 98.23           H  
ATOM   3413  CD2 LEU B  55      17.401   1.293  23.312  1.00 98.23           C  
ATOM   3414 HD21 LEU B  55      18.434   1.230  22.972  1.00 98.23           H  
ATOM   3415 HD22 LEU B  55      17.052   0.281  23.521  1.00 98.23           H  
ATOM   3416 HD23 LEU B  55      16.787   1.733  22.527  1.00 98.23           H  
ATOM   3417  N   LEU B  56      20.316   3.565  22.456  1.00 98.35           N  
ATOM   3418  H   LEU B  56      19.821   4.412  22.213  1.00 98.35           H  
ATOM   3419  CA  LEU B  56      21.177   2.946  21.444  1.00 98.35           C  
ATOM   3420  HA  LEU B  56      21.008   1.869  21.436  1.00 98.35           H  
ATOM   3421  C   LEU B  56      22.675   3.160  21.722  1.00 98.35           C  
ATOM   3422  CB  LEU B  56      20.806   3.537  20.074  1.00 98.35           C  
ATOM   3423  HB2 LEU B  56      20.823   4.624  20.156  1.00 98.35           H  
ATOM   3424  HB3 LEU B  56      21.572   3.258  19.350  1.00 98.35           H  
ATOM   3425  O   LEU B  56      23.459   2.216  21.615  1.00 98.35           O  
ATOM   3426  CG  LEU B  56      19.439   3.103  19.518  1.00 98.35           C  
ATOM   3427  HG  LEU B  56      18.663   3.228  20.274  1.00 98.35           H  
ATOM   3428  CD1 LEU B  56      19.116   3.993  18.316  1.00 98.35           C  
ATOM   3429 HD11 LEU B  56      19.956   4.020  17.623  1.00 98.35           H  
ATOM   3430 HD12 LEU B  56      18.221   3.633  17.808  1.00 98.35           H  
ATOM   3431 HD13 LEU B  56      18.917   5.004  18.672  1.00 98.35           H  
ATOM   3432  CD2 LEU B  56      19.441   1.639  19.065  1.00 98.35           C  
ATOM   3433 HD21 LEU B  56      19.614   0.988  19.922  1.00 98.35           H  
ATOM   3434 HD22 LEU B  56      20.225   1.477  18.325  1.00 98.35           H  
ATOM   3435 HD23 LEU B  56      18.470   1.390  18.635  1.00 98.35           H  
ATOM   3436  N   SER B  57      23.060   4.385  22.081  1.00 97.98           N  
ATOM   3437  H   SER B  57      22.338   5.088  22.155  1.00 97.98           H  
ATOM   3438  CA  SER B  57      24.434   4.822  22.364  1.00 97.98           C  
ATOM   3439  HA  SER B  57      25.067   4.628  21.498  1.00 97.98           H  
ATOM   3440  C   SER B  57      25.025   4.087  23.568  1.00 97.98           C  
ATOM   3441  CB  SER B  57      24.404   6.335  22.626  1.00 97.98           C  
ATOM   3442  HB2 SER B  57      24.058   6.847  21.728  1.00 97.98           H  
ATOM   3443  HB3 SER B  57      23.702   6.542  23.434  1.00 97.98           H  
ATOM   3444  O   SER B  57      26.132   3.552  23.502  1.00 97.98           O  
ATOM   3445  OG  SER B  57      25.675   6.839  22.987  1.00 97.98           O  
ATOM   3446  HG  SER B  57      25.552   7.407  23.750  1.00 97.98           H  
ATOM   3447  N   GLU B  58      24.252   3.980  24.651  1.00 97.18           N  
ATOM   3448  H   GLU B  58      23.359   4.451  24.660  1.00 97.18           H  
ATOM   3449  CA  GLU B  58      24.636   3.238  25.856  1.00 97.18           C  
ATOM   3450  HA  GLU B  58      25.660   3.496  26.127  1.00 97.18           H  
ATOM   3451  C   GLU B  58      24.588   1.714  25.663  1.00 97.18           C  
ATOM   3452  CB  GLU B  58      23.711   3.636  27.012  1.00 97.18           C  
ATOM   3453  HB2 GLU B  58      22.677   3.459  26.716  1.00 97.18           H  
ATOM   3454  HB3 GLU B  58      23.939   2.999  27.866  1.00 97.18           H  
ATOM   3455  O   GLU B  58      25.129   0.970  26.481  1.00 97.18           O  
ATOM   3456  CG  GLU B  58      23.884   5.101  27.441  1.00 97.18           C  
ATOM   3457  HG2 GLU B  58      24.920   5.249  27.748  1.00 97.18           H  
ATOM   3458  HG3 GLU B  58      23.689   5.759  26.594  1.00 97.18           H  
ATOM   3459  CD  GLU B  58      22.956   5.483  28.604  1.00 97.18           C  
ATOM   3460  OE1 GLU B  58      22.919   6.685  28.929  1.00 97.18           O  
ATOM   3461  OE2 GLU B  58      22.328   4.575  29.203  1.00 97.18           O  
ATOM   3462  N   GLY B  59      23.944   1.228  24.595  1.00 97.54           N  
ATOM   3463  H   GLY B  59      23.569   1.887  23.927  1.00 97.54           H  
ATOM   3464  CA  GLY B  59      23.729  -0.199  24.374  1.00 97.54           C  
ATOM   3465  HA2 GLY B  59      23.283  -0.340  23.389  1.00 97.54           H  
ATOM   3466  HA3 GLY B  59      24.688  -0.715  24.413  1.00 97.54           H  
ATOM   3467  C   GLY B  59      22.804  -0.818  25.423  1.00 97.54           C  
ATOM   3468  O   GLY B  59      23.093  -1.896  25.941  1.00 97.54           O  
ATOM   3469  N   ARG B  60      21.706  -0.136  25.768  1.00 97.36           N  
ATOM   3470  H   ARG B  60      21.514   0.725  25.276  1.00 97.36           H  
ATOM   3471  CA  ARG B  60      20.714  -0.622  26.736  1.00 97.36           C  
ATOM   3472  HA  ARG B  60      21.247  -1.140  27.533  1.00 97.36           H  
ATOM   3473  C   ARG B  60      19.758  -1.640  26.103  1.00 97.36           C  
ATOM   3474  CB  ARG B  60      19.961   0.570  27.346  1.00 97.36           C  
ATOM   3475  HB2 ARG B  60      19.038   0.204  27.797  1.00 97.36           H  
ATOM   3476  HB3 ARG B  60      19.703   1.271  26.553  1.00 97.36           H  
ATOM   3477  O   ARG B  60      19.324  -1.483  24.963  1.00 97.36           O  
ATOM   3478  CG  ARG B  60      20.779   1.313  28.418  1.00 97.36           C  
ATOM   3479  HG2 ARG B  60      20.946   0.646  29.264  1.00 97.36           H  
ATOM   3480  HG3 ARG B  60      21.750   1.594  28.009  1.00 97.36           H  
ATOM   3481  CD  ARG B  60      20.076   2.586  28.915  1.00 97.36           C  
ATOM   3482  HD2 ARG B  60      20.636   2.981  29.763  1.00 97.36           H  
ATOM   3483  HD3 ARG B  60      20.116   3.327  28.116  1.00 97.36           H  
ATOM   3484  NE  ARG B  60      18.679   2.335  29.341  1.00 97.36           N  
ATOM   3485  HE  ARG B  60      18.500   1.451  29.796  1.00 97.36           H  
ATOM   3486  NH1 ARG B  60      17.755   4.296  28.576  1.00 97.36           N  
ATOM   3487 HH11 ARG B  60      16.958   4.897  28.419  1.00 97.36           H  
ATOM   3488 HH12 ARG B  60      18.679   4.669  28.416  1.00 97.36           H  
ATOM   3489  NH2 ARG B  60      16.433   2.708  29.423  1.00 97.36           N  
ATOM   3490 HH21 ARG B  60      15.634   3.276  29.180  1.00 97.36           H  
ATOM   3491 HH22 ARG B  60      16.283   1.780  29.792  1.00 97.36           H  
ATOM   3492  CZ  ARG B  60      17.635   3.117  29.116  1.00 97.36           C  
ATOM   3493  N   ASP B  61      19.416  -2.668  26.879  1.00 97.43           N  
ATOM   3494  H   ASP B  61      19.814  -2.705  27.807  1.00 97.43           H  
ATOM   3495  CA  ASP B  61      18.358  -3.640  26.577  1.00 97.43           C  
ATOM   3496  HA  ASP B  61      18.258  -3.749  25.497  1.00 97.43           H  
ATOM   3497  C   ASP B  61      17.030  -3.111  27.143  1.00 97.43           C  
ATOM   3498  CB  ASP B  61      18.753  -5.014  27.166  1.00 97.43           C  
ATOM   3499  HB2 ASP B  61      18.798  -4.934  28.252  1.00 97.43           H  
ATOM   3500  HB3 ASP B  61      19.754  -5.266  26.816  1.00 97.43           H  
ATOM   3501  O   ASP B  61      16.923  -2.839  28.342  1.00 97.43           O  
ATOM   3502  CG  ASP B  61      17.821  -6.178  26.801  1.00 97.43           C  
ATOM   3503  OD1 ASP B  61      16.822  -5.953  26.091  1.00 97.43           O  
ATOM   3504  OD2 ASP B  61      18.126  -7.326  27.226  1.00 97.43           O  
ATOM   3505  N   ALA B  62      16.036  -2.920  26.279  1.00 97.43           N  
ATOM   3506  H   ALA B  62      16.202  -3.156  25.311  1.00 97.43           H  
ATOM   3507  CA  ALA B  62      14.718  -2.391  26.618  1.00 97.43           C  
ATOM   3508  HA  ALA B  62      14.823  -1.727  27.476  1.00 97.43           H  
ATOM   3509  C   ALA B  62      13.706  -3.487  27.003  1.00 97.43           C  
ATOM   3510  CB  ALA B  62      14.215  -1.565  25.433  1.00 97.43           C  
ATOM   3511  HB1 ALA B  62      13.704  -2.224  24.730  1.00 97.43           H  
ATOM   3512  HB2 ALA B  62      15.040  -1.063  24.926  1.00 97.43           H  
ATOM   3513  HB3 ALA B  62      13.502  -0.822  25.790  1.00 97.43           H  
ATOM   3514  O   ALA B  62      12.559  -3.177  27.334  1.00 97.43           O  
ATOM   3515  N   VAL B  63      14.110  -4.761  26.939  1.00 93.94           N  
ATOM   3516  H   VAL B  63      15.057  -4.952  26.643  1.00 93.94           H  
ATOM   3517  CA  VAL B  63      13.273  -5.906  27.305  1.00 93.94           C  
ATOM   3518  HA  VAL B  63      12.300  -5.776  26.832  1.00 93.94           H  
ATOM   3519  C   VAL B  63      13.065  -5.945  28.822  1.00 93.94           C  
ATOM   3520  CB  VAL B  63      13.884  -7.216  26.770  1.00 93.94           C  
ATOM   3521  HB  VAL B  63      14.901  -7.325  27.145  1.00 93.94           H  
ATOM   3522  O   VAL B  63      14.010  -6.073  29.602  1.00 93.94           O  
ATOM   3523  CG1 VAL B  63      13.095  -8.454  27.212  1.00 93.94           C  
ATOM   3524 HG11 VAL B  63      13.530  -9.347  26.764  1.00 93.94           H  
ATOM   3525 HG12 VAL B  63      13.135  -8.563  28.296  1.00 93.94           H  
ATOM   3526 HG13 VAL B  63      12.057  -8.364  26.893  1.00 93.94           H  
ATOM   3527  CG2 VAL B  63      13.908  -7.206  25.233  1.00 93.94           C  
ATOM   3528 HG21 VAL B  63      14.504  -6.368  24.870  1.00 93.94           H  
ATOM   3529 HG22 VAL B  63      14.370  -8.123  24.867  1.00 93.94           H  
ATOM   3530 HG23 VAL B  63      12.897  -7.124  24.835  1.00 93.94           H  
ATOM   3531  N   ALA B  64      11.802  -5.873  29.239  1.00 93.05           N  
ATOM   3532  H   ALA B  64      11.084  -5.785  28.533  1.00 93.05           H  
ATOM   3533  CA  ALA B  64      11.357  -5.889  30.629  1.00 93.05           C  
ATOM   3534  HA  ALA B  64      12.208  -6.076  31.283  1.00 93.05           H  
ATOM   3535  C   ALA B  64      10.334  -7.021  30.871  1.00 93.05           C  
ATOM   3536  CB  ALA B  64      10.810  -4.489  30.948  1.00 93.05           C  
ATOM   3537  HB1 ALA B  64      11.562  -3.738  30.704  1.00 93.05           H  
ATOM   3538  HB2 ALA B  64       9.916  -4.298  30.354  1.00 93.05           H  
ATOM   3539  HB3 ALA B  64      10.566  -4.404  32.007  1.00 93.05           H  
ATOM   3540  O   ALA B  64      10.188  -7.933  30.055  1.00 93.05           O  
ATOM   3541  N   GLY B  65       9.635  -6.998  32.011  1.00 92.24           N  
ATOM   3542  H   GLY B  65       9.744  -6.193  32.610  1.00 92.24           H  
ATOM   3543  CA  GLY B  65       8.502  -7.897  32.264  1.00 92.24           C  
ATOM   3544  HA2 GLY B  65       8.809  -8.927  32.083  1.00 92.24           H  
ATOM   3545  HA3 GLY B  65       8.191  -7.808  33.305  1.00 92.24           H  
ATOM   3546  C   GLY B  65       7.288  -7.588  31.375  1.00 92.24           C  
ATOM   3547  O   GLY B  65       7.238  -6.549  30.720  1.00 92.24           O  
ATOM   3548  N   LEU B  66       6.298  -8.487  31.366  1.00 95.25           N  
ATOM   3549  H   LEU B  66       6.378  -9.312  31.943  1.00 95.25           H  
ATOM   3550  CA  LEU B  66       5.006  -8.212  30.724  1.00 95.25           C  
ATOM   3551  HA  LEU B  66       5.211  -7.884  29.705  1.00 95.25           H  
ATOM   3552  C   LEU B  66       4.248  -7.073  31.452  1.00 95.25           C  
ATOM   3553  CB  LEU B  66       4.132  -9.482  30.672  1.00 95.25           C  
ATOM   3554  HB2 LEU B  66       3.919  -9.792  31.695  1.00 95.25           H  
ATOM   3555  HB3 LEU B  66       3.182  -9.208  30.213  1.00 95.25           H  
ATOM   3556  O   LEU B  66       4.451  -6.893  32.658  1.00 95.25           O  
ATOM   3557  CG  LEU B  66       4.694 -10.697  29.907  1.00 95.25           C  
ATOM   3558  HG  LEU B  66       5.497 -11.144  30.492  1.00 95.25           H  
ATOM   3559  CD1 LEU B  66       3.589 -11.738  29.714  1.00 95.25           C  
ATOM   3560 HD11 LEU B  66       3.207 -12.062  30.682  1.00 95.25           H  
ATOM   3561 HD12 LEU B  66       3.980 -12.604  29.180  1.00 95.25           H  
ATOM   3562 HD13 LEU B  66       2.768 -11.314  29.135  1.00 95.25           H  
ATOM   3563  CD2 LEU B  66       5.242 -10.350  28.524  1.00 95.25           C  
ATOM   3564 HD21 LEU B  66       4.483  -9.831  27.938  1.00 95.25           H  
ATOM   3565 HD22 LEU B  66       5.543 -11.258  28.003  1.00 95.25           H  
ATOM   3566 HD23 LEU B  66       6.118  -9.710  28.636  1.00 95.25           H  
ATOM   3567  N   PRO B  67       3.352  -6.336  30.765  1.00 94.64           N  
ATOM   3568  CA  PRO B  67       2.536  -5.287  31.377  1.00 94.64           C  
ATOM   3569  HA  PRO B  67       3.200  -4.531  31.797  1.00 94.64           H  
ATOM   3570  C   PRO B  67       1.605  -5.823  32.470  1.00 94.64           C  
ATOM   3571  CB  PRO B  67       1.718  -4.661  30.240  1.00 94.64           C  
ATOM   3572  HB2 PRO B  67       0.723  -5.104  30.201  1.00 94.64           H  
ATOM   3573  HB3 PRO B  67       1.646  -3.579  30.349  1.00 94.64           H  
ATOM   3574  O   PRO B  67       0.998  -6.883  32.320  1.00 94.64           O  
ATOM   3575  CG  PRO B  67       2.480  -5.051  28.979  1.00 94.64           C  
ATOM   3576  HG2 PRO B  67       3.286  -4.336  28.812  1.00 94.64           H  
ATOM   3577  HG3 PRO B  67       1.829  -5.120  28.108  1.00 94.64           H  
ATOM   3578  CD  PRO B  67       3.065  -6.409  29.342  1.00 94.64           C  
ATOM   3579  HD2 PRO B  67       2.320  -7.185  29.166  1.00 94.64           H  
ATOM   3580  HD3 PRO B  67       3.955  -6.594  28.741  1.00 94.64           H  
ATOM   3581  N   THR B  68       1.439  -5.057  33.548  1.00 94.09           N  
ATOM   3582  H   THR B  68       1.986  -4.211  33.626  1.00 94.09           H  
ATOM   3583  CA  THR B  68       0.549  -5.379  34.682  1.00 94.09           C  
ATOM   3584  HA  THR B  68       0.190  -6.404  34.587  1.00 94.09           H  
ATOM   3585  C   THR B  68      -0.698  -4.492  34.751  1.00 94.09           C  
ATOM   3586  CB  THR B  68       1.313  -5.271  36.010  1.00 94.09           C  
ATOM   3587  HB  THR B  68       0.607  -5.293  36.840  1.00 94.09           H  
ATOM   3588  O   THR B  68      -1.630  -4.798  35.490  1.00 94.09           O  
ATOM   3589  CG2 THR B  68       2.315  -6.407  36.210  1.00 94.09           C  
ATOM   3590 HG21 THR B  68       2.991  -6.470  35.357  1.00 94.09           H  
ATOM   3591 HG22 THR B  68       1.771  -7.346  36.310  1.00 94.09           H  
ATOM   3592 HG23 THR B  68       2.891  -6.241  37.120  1.00 94.09           H  
ATOM   3593  OG1 THR B  68       2.047  -4.067  36.064  1.00 94.09           O  
ATOM   3594  HG1 THR B  68       2.537  -4.058  36.890  1.00 94.09           H  
ATOM   3595  N   ASP B  69      -0.743  -3.407  33.979  1.00 93.57           N  
ATOM   3596  H   ASP B  69       0.038  -3.207  33.371  1.00 93.57           H  
ATOM   3597  CA  ASP B  69      -1.779  -2.367  33.995  1.00 93.57           C  
ATOM   3598  HA  ASP B  69      -2.273  -2.381  34.967  1.00 93.57           H  
ATOM   3599  C   ASP B  69      -2.883  -2.567  32.937  1.00 93.57           C  
ATOM   3600  CB  ASP B  69      -1.086  -1.000  33.851  1.00 93.57           C  
ATOM   3601  HB2 ASP B  69      -0.334  -0.898  34.632  1.00 93.57           H  
ATOM   3602  HB3 ASP B  69      -1.830  -0.218  34.007  1.00 93.57           H  
ATOM   3603  O   ASP B  69      -3.875  -1.842  32.921  1.00 93.57           O  
ATOM   3604  CG  ASP B  69      -0.415  -0.796  32.484  1.00 93.57           C  
ATOM   3605  OD1 ASP B  69       0.217  -1.761  31.987  1.00 93.57           O  
ATOM   3606  OD2 ASP B  69      -0.557   0.318  31.937  1.00 93.57           O  
ATOM   3607  N   ARG B  70      -2.745  -3.582  32.074  1.00 94.23           N  
ATOM   3608  H   ARG B  70      -1.876  -4.093  32.136  1.00 94.23           H  
ATOM   3609  CA  ARG B  70      -3.630  -3.837  30.918  1.00 94.23           C  
ATOM   3610  HA  ARG B  70      -4.179  -2.920  30.701  1.00 94.23           H  
ATOM   3611  C   ARG B  70      -4.703  -4.902  31.145  1.00 94.23           C  
ATOM   3612  CB  ARG B  70      -2.785  -4.174  29.686  1.00 94.23           C  
ATOM   3613  HB2 ARG B  70      -3.435  -4.242  28.814  1.00 94.23           H  
ATOM   3614  HB3 ARG B  70      -2.296  -5.137  29.835  1.00 94.23           H  
ATOM   3615  O   ARG B  70      -5.380  -5.303  30.204  1.00 94.23           O  
ATOM   3616  CG  ARG B  70      -1.722  -3.106  29.435  1.00 94.23           C  
ATOM   3617  HG2 ARG B  70      -0.975  -3.138  30.228  1.00 94.23           H  
ATOM   3618  HG3 ARG B  70      -2.175  -2.116  29.397  1.00 94.23           H  
ATOM   3619  CD  ARG B  70      -1.042  -3.411  28.117  1.00 94.23           C  
ATOM   3620  HD2 ARG B  70      -0.767  -4.466  28.095  1.00 94.23           H  
ATOM   3621  HD3 ARG B  70      -1.738  -3.211  27.303  1.00 94.23           H  
ATOM   3622  NE  ARG B  70       0.169  -2.600  27.961  1.00 94.23           N  
ATOM   3623  HE  ARG B  70       0.450  -1.999  28.722  1.00 94.23           H  
ATOM   3624  NH1 ARG B  70       0.630  -3.437  25.907  1.00 94.23           N  
ATOM   3625 HH11 ARG B  70       1.234  -3.491  25.099  1.00 94.23           H  
ATOM   3626 HH12 ARG B  70      -0.209  -3.998  25.869  1.00 94.23           H  
ATOM   3627  NH2 ARG B  70       2.058  -2.026  26.822  1.00 94.23           N  
ATOM   3628 HH21 ARG B  70       2.564  -2.109  25.952  1.00 94.23           H  
ATOM   3629 HH22 ARG B  70       2.350  -1.335  27.499  1.00 94.23           H  
ATOM   3630  CZ  ARG B  70       0.947  -2.682  26.908  1.00 94.23           C  
ATOM   3631  N   GLY B  71      -4.834  -5.405  32.373  1.00 94.05           N  
ATOM   3632  H   GLY B  71      -4.265  -5.006  33.105  1.00 94.05           H  
ATOM   3633  CA  GLY B  71      -5.782  -6.478  32.701  1.00 94.05           C  
ATOM   3634  HA2 GLY B  71      -5.844  -6.571  33.786  1.00 94.05           H  
ATOM   3635  HA3 GLY B  71      -6.769  -6.215  32.321  1.00 94.05           H  
ATOM   3636  C   GLY B  71      -5.410  -7.855  32.136  1.00 94.05           C  
ATOM   3637  O   GLY B  71      -6.281  -8.708  31.996  1.00 94.05           O  
ATOM   3638  N   TRP B  72      -4.137  -8.081  31.797  1.00 93.79           N  
ATOM   3639  H   TRP B  72      -3.457  -7.349  31.947  1.00 93.79           H  
ATOM   3640  CA  TRP B  72      -3.643  -9.388  31.359  1.00 93.79           C  
ATOM   3641  HA  TRP B  72      -4.312  -9.788  30.598  1.00 93.79           H  
ATOM   3642  C   TRP B  72      -3.605 -10.374  32.532  1.00 93.79           C  
ATOM   3643  CB  TRP B  72      -2.239  -9.245  30.754  1.00 93.79           C  
ATOM   3644  HB2 TRP B  72      -1.591  -8.751  31.478  1.00 93.79           H  
ATOM   3645  HB3 TRP B  72      -1.839 -10.247  30.602  1.00 93.79           H  
ATOM   3646  O   TRP B  72      -3.070 -10.057  33.594  1.00 93.79           O  
ATOM   3647  CG  TRP B  72      -2.116  -8.523  29.445  1.00 93.79           C  
ATOM   3648  CD1 TRP B  72      -3.054  -7.753  28.842  1.00 93.79           C  
ATOM   3649  HD1 TRP B  72      -4.037  -7.532  29.229  1.00 93.79           H  
ATOM   3650  CD2 TRP B  72      -0.966  -8.521  28.545  1.00 93.79           C  
ATOM   3651  CE2 TRP B  72      -1.304  -7.771  27.381  1.00 93.79           C  
ATOM   3652  CE3 TRP B  72       0.320  -9.109  28.583  1.00 93.79           C  
ATOM   3653  HE3 TRP B  72       0.608  -9.678  29.454  1.00 93.79           H  
ATOM   3654  NE1 TRP B  72      -2.570  -7.294  27.636  1.00 93.79           N  
ATOM   3655  HE1 TRP B  72      -3.103  -6.680  27.036  1.00 93.79           H  
ATOM   3656  CH2 TRP B  72       0.839  -8.236  26.364  1.00 93.79           C  
ATOM   3657  HH2 TRP B  72       1.517  -8.136  25.529  1.00 93.79           H  
ATOM   3658  CZ2 TRP B  72      -0.432  -7.650  26.295  1.00 93.79           C  
ATOM   3659  HZ2 TRP B  72      -0.738  -7.129  25.400  1.00 93.79           H  
ATOM   3660  CZ3 TRP B  72       1.216  -8.963  27.505  1.00 93.79           C  
ATOM   3661  HZ3 TRP B  72       2.195  -9.417  27.547  1.00 93.79           H  
ATOM   3662  N   ASP B  73      -4.108 -11.591  32.326  1.00 92.17           N  
ATOM   3663  H   ASP B  73      -4.561 -11.801  31.448  1.00 92.17           H  
ATOM   3664  CA  ASP B  73      -3.991 -12.678  33.302  1.00 92.17           C  
ATOM   3665  HA  ASP B  73      -4.085 -12.261  34.304  1.00 92.17           H  
ATOM   3666  C   ASP B  73      -2.598 -13.326  33.213  1.00 92.17           C  
ATOM   3667  CB  ASP B  73      -5.158 -13.657  33.133  1.00 92.17           C  
ATOM   3668  HB2 ASP B  73      -5.116 -14.097  32.137  1.00 92.17           H  
ATOM   3669  HB3 ASP B  73      -6.093 -13.102  33.218  1.00 92.17           H  
ATOM   3670  O   ASP B  73      -2.377 -14.350  32.565  1.00 92.17           O  
ATOM   3671  CG  ASP B  73      -5.161 -14.774  34.182  1.00 92.17           C  
ATOM   3672  OD1 ASP B  73      -4.229 -14.846  35.015  1.00 92.17           O  
ATOM   3673  OD2 ASP B  73      -6.073 -15.625  34.087  1.00 92.17           O  
ATOM   3674  N   LEU B  74      -1.625 -12.669  33.848  1.00 92.47           N  
ATOM   3675  H   LEU B  74      -1.879 -11.800  34.295  1.00 92.47           H  
ATOM   3676  CA  LEU B  74      -0.227 -13.107  33.898  1.00 92.47           C  
ATOM   3677  HA  LEU B  74       0.147 -13.216  32.880  1.00 92.47           H  
ATOM   3678  C   LEU B  74      -0.043 -14.478  34.572  1.00 92.47           C  
ATOM   3679  CB  LEU B  74       0.604 -12.040  34.634  1.00 92.47           C  
ATOM   3680  HB2 LEU B  74       0.218 -11.948  35.649  1.00 92.47           H  
ATOM   3681  HB3 LEU B  74       1.631 -12.400  34.703  1.00 92.47           H  
ATOM   3682  O   LEU B  74       0.967 -15.140  34.323  1.00 92.47           O  
ATOM   3683  CG  LEU B  74       0.619 -10.645  33.981  1.00 92.47           C  
ATOM   3684  HG  LEU B  74      -0.392 -10.241  33.941  1.00 92.47           H  
ATOM   3685  CD1 LEU B  74       1.477  -9.706  34.826  1.00 92.47           C  
ATOM   3686 HD11 LEU B  74       1.057  -9.641  35.830  1.00 92.47           H  
ATOM   3687 HD12 LEU B  74       2.502 -10.074  34.879  1.00 92.47           H  
ATOM   3688 HD13 LEU B  74       1.473  -8.716  34.372  1.00 92.47           H  
ATOM   3689  CD2 LEU B  74       1.204 -10.665  32.569  1.00 92.47           C  
ATOM   3690 HD21 LEU B  74       2.187 -11.135  32.586  1.00 92.47           H  
ATOM   3691 HD22 LEU B  74       0.541 -11.218  31.903  1.00 92.47           H  
ATOM   3692 HD23 LEU B  74       1.286  -9.645  32.193  1.00 92.47           H  
ATOM   3693  N   ASP B  75      -0.999 -14.907  35.399  1.00 90.84           N  
ATOM   3694  H   ASP B  75      -1.840 -14.356  35.496  1.00 90.84           H  
ATOM   3695  CA  ASP B  75      -0.946 -16.179  36.115  1.00 90.84           C  
ATOM   3696  HA  ASP B  75       0.073 -16.353  36.459  1.00 90.84           H  
ATOM   3697  C   ASP B  75      -1.331 -17.338  35.182  1.00 90.84           C  
ATOM   3698  CB  ASP B  75      -1.869 -16.142  37.351  1.00 90.84           C  
ATOM   3699  HB2 ASP B  75      -1.909 -17.149  37.766  1.00 90.84           H  
ATOM   3700  HB3 ASP B  75      -2.879 -15.881  37.038  1.00 90.84           H  
ATOM   3701  O   ASP B  75      -0.653 -18.370  35.170  1.00 90.84           O  
ATOM   3702  CG  ASP B  75      -1.441 -15.193  38.484  1.00 90.84           C  
ATOM   3703  OD1 ASP B  75      -0.385 -14.527  38.372  1.00 90.84           O  
ATOM   3704  OD2 ASP B  75      -2.148 -15.196  39.520  1.00 90.84           O  
ATOM   3705  N   SER B  76      -2.381 -17.172  34.365  1.00 90.87           N  
ATOM   3706  H   SER B  76      -2.916 -16.318  34.431  1.00 90.87           H  
ATOM   3707  CA  SER B  76      -2.792 -18.187  33.381  1.00 90.87           C  
ATOM   3708  HA  SER B  76      -2.682 -19.164  33.851  1.00 90.87           H  
ATOM   3709  C   SER B  76      -1.921 -18.212  32.125  1.00 90.87           C  
ATOM   3710  CB  SER B  76      -4.268 -18.046  33.006  1.00 90.87           C  
ATOM   3711  HB2 SER B  76      -4.567 -18.916  32.422  1.00 90.87           H  
ATOM   3712  HB3 SER B  76      -4.867 -18.018  33.916  1.00 90.87           H  
ATOM   3713  O   SER B  76      -1.727 -19.285  31.547  1.00 90.87           O  
ATOM   3714  OG  SER B  76      -4.524 -16.891  32.247  1.00 90.87           O  
ATOM   3715  HG  SER B  76      -5.150 -16.383  32.767  1.00 90.87           H  
ATOM   3716  N   LEU B  77      -1.319 -17.078  31.744  1.00 92.38           N  
ATOM   3717  H   LEU B  77      -1.602 -16.228  32.212  1.00 92.38           H  
ATOM   3718  CA  LEU B  77      -0.447 -16.976  30.570  1.00 92.38           C  
ATOM   3719  HA  LEU B  77      -1.025 -17.301  29.705  1.00 92.38           H  
ATOM   3720  C   LEU B  77       0.784 -17.891  30.628  1.00 92.38           C  
ATOM   3721  CB  LEU B  77      -0.009 -15.510  30.376  1.00 92.38           C  
ATOM   3722  HB2 LEU B  77       0.196 -15.076  31.355  1.00 92.38           H  
ATOM   3723  HB3 LEU B  77       0.920 -15.479  29.807  1.00 92.38           H  
ATOM   3724  O   LEU B  77       1.333 -18.214  29.577  1.00 92.38           O  
ATOM   3725  CG  LEU B  77      -1.048 -14.650  29.635  1.00 92.38           C  
ATOM   3726  HG  LEU B  77      -2.038 -14.803  30.066  1.00 92.38           H  
ATOM   3727  CD1 LEU B  77      -0.673 -13.171  29.754  1.00 92.38           C  
ATOM   3728 HD11 LEU B  77      -1.406 -12.562  29.224  1.00 92.38           H  
ATOM   3729 HD12 LEU B  77      -0.698 -12.885  30.806  1.00 92.38           H  
ATOM   3730 HD13 LEU B  77       0.321 -12.994  29.346  1.00 92.38           H  
ATOM   3731  CD2 LEU B  77      -1.109 -14.997  28.145  1.00 92.38           C  
ATOM   3732 HD21 LEU B  77      -0.162 -14.767  27.657  1.00 92.38           H  
ATOM   3733 HD22 LEU B  77      -1.342 -16.053  28.009  1.00 92.38           H  
ATOM   3734 HD23 LEU B  77      -1.917 -14.431  27.680  1.00 92.38           H  
ATOM   3735  N   PHE B  78       1.229 -18.348  31.802  1.00 90.42           N  
ATOM   3736  H   PHE B  78       0.725 -18.085  32.637  1.00 90.42           H  
ATOM   3737  CA  PHE B  78       2.412 -19.203  31.919  1.00 90.42           C  
ATOM   3738  HA  PHE B  78       2.859 -19.328  30.933  1.00 90.42           H  
ATOM   3739  C   PHE B  78       2.090 -20.603  32.434  1.00 90.42           C  
ATOM   3740  CB  PHE B  78       3.468 -18.531  32.801  1.00 90.42           C  
ATOM   3741  HB2 PHE B  78       4.341 -19.181  32.854  1.00 90.42           H  
ATOM   3742  HB3 PHE B  78       3.064 -18.431  33.808  1.00 90.42           H  
ATOM   3743  O   PHE B  78       1.688 -20.794  33.578  1.00 90.42           O  
ATOM   3744  CG  PHE B  78       3.923 -17.173  32.311  1.00 90.42           C  
ATOM   3745  CD1 PHE B  78       4.401 -17.010  30.996  1.00 90.42           C  
ATOM   3746  HD1 PHE B  78       4.428 -17.844  30.311  1.00 90.42           H  
ATOM   3747  CD2 PHE B  78       3.827 -16.057  33.163  1.00 90.42           C  
ATOM   3748  HD2 PHE B  78       3.400 -16.157  34.150  1.00 90.42           H  
ATOM   3749  CE1 PHE B  78       4.783 -15.739  30.542  1.00 90.42           C  
ATOM   3750  HE1 PHE B  78       5.094 -15.610  29.515  1.00 90.42           H  
ATOM   3751  CE2 PHE B  78       4.232 -14.790  32.713  1.00 90.42           C  
ATOM   3752  HE2 PHE B  78       4.124 -13.931  33.360  1.00 90.42           H  
ATOM   3753  CZ  PHE B  78       4.720 -14.633  31.406  1.00 90.42           C  
ATOM   3754  HZ  PHE B  78       5.013 -13.654  31.057  1.00 90.42           H  
ATOM   3755  N   HIS B  79       2.432 -21.623  31.644  1.00 88.98           N  
ATOM   3756  H   HIS B  79       2.736 -21.431  30.700  1.00 88.98           H  
ATOM   3757  CA  HIS B  79       2.347 -23.016  32.079  1.00 88.98           C  
ATOM   3758  HA  HIS B  79       2.211 -23.024  33.160  1.00 88.98           H  
ATOM   3759  C   HIS B  79       3.634 -23.803  31.748  1.00 88.98           C  
ATOM   3760  CB  HIS B  79       1.084 -23.645  31.478  1.00 88.98           C  
ATOM   3761  HB2 HIS B  79       1.248 -23.847  30.419  1.00 88.98           H  
ATOM   3762  HB3 HIS B  79       0.257 -22.944  31.584  1.00 88.98           H  
ATOM   3763  O   HIS B  79       4.268 -23.534  30.729  1.00 88.98           O  
ATOM   3764  CG  HIS B  79       0.695 -24.914  32.176  1.00 88.98           C  
ATOM   3765  CD2 HIS B  79      -0.064 -25.024  33.311  1.00 88.98           C  
ATOM   3766  HD2 HIS B  79      -0.544 -24.209  33.831  1.00 88.98           H  
ATOM   3767  ND1 HIS B  79       1.171 -26.164  31.882  1.00 88.98           N  
ATOM   3768  HD1 HIS B  79       1.706 -26.419  31.064  1.00 88.98           H  
ATOM   3769  CE1 HIS B  79       0.769 -27.004  32.840  1.00 88.98           C  
ATOM   3770  HE1 HIS B  79       1.005 -28.058  32.872  1.00 88.98           H  
ATOM   3771  NE2 HIS B  79      -0.035 -26.371  33.709  1.00 88.98           N  
ATOM   3772  N   PRO B  80       4.040 -24.807  32.555  1.00 84.31           N  
ATOM   3773  CA  PRO B  80       5.156 -25.715  32.232  1.00 84.31           C  
ATOM   3774  HA  PRO B  80       6.058 -25.118  32.101  1.00 84.31           H  
ATOM   3775  C   PRO B  80       4.978 -26.597  30.982  1.00 84.31           C  
ATOM   3776  CB  PRO B  80       5.314 -26.610  33.467  1.00 84.31           C  
ATOM   3777  HB2 PRO B  80       4.699 -27.504  33.363  1.00 84.31           H  
ATOM   3778  HB3 PRO B  80       6.356 -26.884  33.632  1.00 84.31           H  
ATOM   3779  O   PRO B  80       5.879 -27.358  30.640  1.00 84.31           O  
ATOM   3780  CG  PRO B  80       4.767 -25.761  34.609  1.00 84.31           C  
ATOM   3781  HG2 PRO B  80       5.531 -25.059  34.944  1.00 84.31           H  
ATOM   3782  HG3 PRO B  80       4.413 -26.373  35.439  1.00 84.31           H  
ATOM   3783  CD  PRO B  80       3.628 -24.999  33.942  1.00 84.31           C  
ATOM   3784  HD2 PRO B  80       2.717 -25.595  33.991  1.00 84.31           H  
ATOM   3785  HD3 PRO B  80       3.481 -24.050  34.458  1.00 84.31           H  
ATOM   3786  N   ASP B  81       3.811 -26.546  30.342  1.00 81.56           N  
ATOM   3787  H   ASP B  81       3.267 -25.710  30.498  1.00 81.56           H  
ATOM   3788  CA  ASP B  81       3.478 -27.303  29.135  1.00 81.56           C  
ATOM   3789  HA  ASP B  81       4.220 -28.083  28.959  1.00 81.56           H  
ATOM   3790  C   ASP B  81       3.462 -26.307  27.969  1.00 81.56           C  
ATOM   3791  CB  ASP B  81       2.121 -28.000  29.325  1.00 81.56           C  
ATOM   3792  HB2 ASP B  81       1.388 -27.259  29.644  1.00 81.56           H  
ATOM   3793  HB3 ASP B  81       2.214 -28.748  30.113  1.00 81.56           H  
ATOM   3794  O   ASP B  81       2.566 -25.460  27.940  1.00 81.56           O  
ATOM   3795  CG  ASP B  81       1.540 -28.659  28.074  1.00 81.56           C  
ATOM   3796  OD1 ASP B  81       2.226 -28.690  27.028  1.00 81.56           O  
ATOM   3797  OD2 ASP B  81       0.382 -29.113  28.207  1.00 81.56           O  
ATOM   3798  N   PRO B  82       4.424 -26.369  27.030  1.00 77.49           N  
ATOM   3799  CA  PRO B  82       4.503 -25.415  25.926  1.00 77.49           C  
ATOM   3800  HA  PRO B  82       4.513 -24.399  26.320  1.00 77.49           H  
ATOM   3801  C   PRO B  82       3.319 -25.537  24.953  1.00 77.49           C  
ATOM   3802  CB  PRO B  82       5.845 -25.708  25.244  1.00 77.49           C  
ATOM   3803  HB2 PRO B  82       5.820 -25.507  24.173  1.00 77.49           H  
ATOM   3804  HB3 PRO B  82       6.628 -25.115  25.718  1.00 77.49           H  
ATOM   3805  O   PRO B  82       3.039 -24.598  24.208  1.00 77.49           O  
ATOM   3806  CG  PRO B  82       6.082 -27.189  25.534  1.00 77.49           C  
ATOM   3807  HG2 PRO B  82       5.529 -27.796  24.816  1.00 77.49           H  
ATOM   3808  HG3 PRO B  82       7.142 -27.442  25.515  1.00 77.49           H  
ATOM   3809  CD  PRO B  82       5.480 -27.366  26.925  1.00 77.49           C  
ATOM   3810  HD2 PRO B  82       5.084 -28.377  27.023  1.00 77.49           H  
ATOM   3811  HD3 PRO B  82       6.236 -27.175  27.686  1.00 77.49           H  
ATOM   3812  N   THR B  83       2.594 -26.657  24.966  1.00 77.88           N  
ATOM   3813  H   THR B  83       2.818 -27.375  25.641  1.00 77.88           H  
ATOM   3814  CA  THR B  83       1.427 -26.902  24.105  1.00 77.88           C  
ATOM   3815  HA  THR B  83       1.483 -26.234  23.246  1.00 77.88           H  
ATOM   3816  C   THR B  83       0.091 -26.553  24.763  1.00 77.88           C  
ATOM   3817  CB  THR B  83       1.437 -28.330  23.532  1.00 77.88           C  
ATOM   3818  HB  THR B  83       0.491 -28.529  23.029  1.00 77.88           H  
ATOM   3819  O   THR B  83      -0.953 -26.764  24.164  1.00 77.88           O  
ATOM   3820  CG2 THR B  83       2.563 -28.471  22.504  1.00 77.88           C  
ATOM   3821 HG21 THR B  83       3.534 -28.360  22.985  1.00 77.88           H  
ATOM   3822 HG22 THR B  83       2.501 -29.458  22.044  1.00 77.88           H  
ATOM   3823 HG23 THR B  83       2.451 -27.718  21.725  1.00 77.88           H  
ATOM   3824  OG1 THR B  83       1.678 -29.346  24.487  1.00 77.88           O  
ATOM   3825  HG1 THR B  83       1.689 -29.001  25.383  1.00 77.88           H  
ATOM   3826  N   ARG B  84       0.095 -25.978  25.972  1.00 81.11           N  
ATOM   3827  H   ARG B  84       0.983 -25.803  26.420  1.00 81.11           H  
ATOM   3828  CA  ARG B  84      -1.131 -25.565  26.666  1.00 81.11           C  
ATOM   3829  HA  ARG B  84      -1.830 -26.401  26.641  1.00 81.11           H  
ATOM   3830  C   ARG B  84      -1.805 -24.378  25.957  1.00 81.11           C  
ATOM   3831  CB  ARG B  84      -0.761 -25.230  28.123  1.00 81.11           C  
ATOM   3832  HB2 ARG B  84      -0.178 -26.048  28.545  1.00 81.11           H  
ATOM   3833  HB3 ARG B  84      -0.126 -24.344  28.124  1.00 81.11           H  
ATOM   3834  O   ARG B  84      -1.209 -23.301  25.885  1.00 81.11           O  
ATOM   3835  CG  ARG B  84      -1.978 -24.975  29.022  1.00 81.11           C  
ATOM   3836  HG2 ARG B  84      -1.668 -24.405  29.898  1.00 81.11           H  
ATOM   3837  HG3 ARG B  84      -2.715 -24.377  28.486  1.00 81.11           H  
ATOM   3838  CD  ARG B  84      -2.627 -26.286  29.473  1.00 81.11           C  
ATOM   3839  HD2 ARG B  84      -3.685 -26.090  29.646  1.00 81.11           H  
ATOM   3840  HD3 ARG B  84      -2.560 -27.027  28.677  1.00 81.11           H  
ATOM   3841  NE  ARG B  84      -2.040 -26.783  30.734  1.00 81.11           N  
ATOM   3842  HE  ARG B  84      -2.034 -26.126  31.502  1.00 81.11           H  
ATOM   3843  NH1 ARG B  84      -1.584 -28.966  30.134  1.00 81.11           N  
ATOM   3844 HH11 ARG B  84      -1.397 -29.929  30.374  1.00 81.11           H  
ATOM   3845 HH12 ARG B  84      -1.294 -28.701  29.203  1.00 81.11           H  
ATOM   3846  NH2 ARG B  84      -1.747 -28.409  32.279  1.00 81.11           N  
ATOM   3847 HH21 ARG B  84      -1.726 -27.689  32.987  1.00 81.11           H  
ATOM   3848 HH22 ARG B  84      -1.656 -29.387  32.516  1.00 81.11           H  
ATOM   3849  CZ  ARG B  84      -1.795 -28.044  31.029  1.00 81.11           C  
ATOM   3850  N   SER B  85      -3.054 -24.542  25.526  1.00 86.56           N  
ATOM   3851  H   SER B  85      -3.438 -25.474  25.454  1.00 86.56           H  
ATOM   3852  CA  SER B  85      -3.904 -23.459  25.006  1.00 86.56           C  
ATOM   3853  HA  SER B  85      -3.490 -23.123  24.055  1.00 86.56           H  
ATOM   3854  C   SER B  85      -3.964 -22.264  25.962  1.00 86.56           C  
ATOM   3855  CB  SER B  85      -5.325 -23.974  24.751  1.00 86.56           C  
ATOM   3856  HB2 SER B  85      -5.886 -23.239  24.174  1.00 86.56           H  
ATOM   3857  HB3 SER B  85      -5.830 -24.143  25.702  1.00 86.56           H  
ATOM   3858  O   SER B  85      -3.900 -22.435  27.180  1.00 86.56           O  
ATOM   3859  OG  SER B  85      -5.261 -25.189  24.039  1.00 86.56           O  
ATOM   3860  HG  SER B  85      -4.838 -24.983  23.202  1.00 86.56           H  
ATOM   3861  N   GLY B  86      -4.052 -21.051  25.416  1.00 89.99           N  
ATOM   3862  H   GLY B  86      -4.166 -20.976  24.415  1.00 89.99           H  
ATOM   3863  CA  GLY B  86      -4.090 -19.811  26.203  1.00 89.99           C  
ATOM   3864  HA2 GLY B  86      -4.463 -19.008  25.567  1.00 89.99           H  
ATOM   3865  HA3 GLY B  86      -4.793 -19.931  27.027  1.00 89.99           H  
ATOM   3866  C   GLY B  86      -2.754 -19.338  26.792  1.00 89.99           C  
ATOM   3867  O   GLY B  86      -2.708 -18.278  27.404  1.00 89.99           O  
ATOM   3868  N   THR B  87      -1.652 -20.079  26.611  1.00 89.95           N  
ATOM   3869  H   THR B  87      -1.744 -20.957  26.120  1.00 89.95           H  
ATOM   3870  CA  THR B  87      -0.361 -19.748  27.250  1.00 89.95           C  
ATOM   3871  HA  THR B  87      -0.548 -19.008  28.029  1.00 89.95           H  
ATOM   3872  C   THR B  87       0.659 -19.127  26.302  1.00 89.95           C  
ATOM   3873  CB  THR B  87       0.268 -20.948  27.963  1.00 89.95           C  
ATOM   3874  HB  THR B  87       1.131 -20.598  28.529  1.00 89.95           H  
ATOM   3875  O   THR B  87       0.755 -19.519  25.138  1.00 89.95           O  
ATOM   3876  CG2 THR B  87      -0.703 -21.606  28.935  1.00 89.95           C  
ATOM   3877 HG21 THR B  87      -1.028 -20.876  29.676  1.00 89.95           H  
ATOM   3878 HG22 THR B  87      -1.576 -21.994  28.411  1.00 89.95           H  
ATOM   3879 HG23 THR B  87      -0.196 -22.428  29.441  1.00 89.95           H  
ATOM   3880  OG1 THR B  87       0.720 -21.928  27.052  1.00 89.95           O  
ATOM   3881  HG1 THR B  87      -0.053 -22.386  26.714  1.00 89.95           H  
ATOM   3882  N   ALA B  88       1.482 -18.218  26.817  1.00 91.88           N  
ATOM   3883  H   ALA B  88       1.378 -17.995  27.797  1.00 91.88           H  
ATOM   3884  CA  ALA B  88       2.632 -17.637  26.143  1.00 91.88           C  
ATOM   3885  HA  ALA B  88       2.533 -17.824  25.074  1.00 91.88           H  
ATOM   3886  C   ALA B  88       3.956 -18.264  26.631  1.00 91.88           C  
ATOM   3887  CB  ALA B  88       2.600 -16.119  26.341  1.00 91.88           C  
ATOM   3888  HB1 ALA B  88       3.452 -15.666  25.834  1.00 91.88           H  
ATOM   3889  HB2 ALA B  88       1.677 -15.713  25.927  1.00 91.88           H  
ATOM   3890  HB3 ALA B  88       2.652 -15.881  27.403  1.00 91.88           H  
ATOM   3891  O   ALA B  88       4.151 -18.540  27.816  1.00 91.88           O  
ATOM   3892  N   HIS B  89       4.909 -18.472  25.721  1.00 88.35           N  
ATOM   3893  H   HIS B  89       4.676 -18.301  24.753  1.00 88.35           H  
ATOM   3894  CA  HIS B  89       6.277 -18.911  26.043  1.00 88.35           C  
ATOM   3895  HA  HIS B  89       6.257 -19.630  26.862  1.00 88.35           H  
ATOM   3896  C   HIS B  89       7.165 -17.750  26.479  1.00 88.35           C  
ATOM   3897  CB  HIS B  89       6.917 -19.563  24.812  1.00 88.35           C  
ATOM   3898  HB2 HIS B  89       7.961 -19.782  25.036  1.00 88.35           H  
ATOM   3899  HB3 HIS B  89       6.900 -18.855  23.983  1.00 88.35           H  
ATOM   3900  O   HIS B  89       8.054 -17.920  27.315  1.00 88.35           O  
ATOM   3901  CG  HIS B  89       6.284 -20.840  24.343  1.00 88.35           C  
ATOM   3902  CD2 HIS B  89       5.241 -21.513  24.916  1.00 88.35           C  
ATOM   3903  HD2 HIS B  89       4.692 -21.228  25.801  1.00 88.35           H  
ATOM   3904  ND1 HIS B  89       6.673 -21.501  23.184  1.00 88.35           N  
ATOM   3905  CE1 HIS B  89       5.851 -22.549  23.067  1.00 88.35           C  
ATOM   3906  HE1 HIS B  89       5.851 -23.238  22.235  1.00 88.35           H  
ATOM   3907  NE2 HIS B  89       4.977 -22.574  24.083  1.00 88.35           N  
ATOM   3908  HE2 HIS B  89       4.206 -23.223  24.152  1.00 88.35           H  
ATOM   3909  N   GLN B  90       6.928 -16.584  25.885  1.00 90.68           N  
ATOM   3910  H   GLN B  90       6.154 -16.537  25.239  1.00 90.68           H  
ATOM   3911  CA  GLN B  90       7.696 -15.370  26.095  1.00 90.68           C  
ATOM   3912  HA  GLN B  90       8.756 -15.619  26.137  1.00 90.68           H  
ATOM   3913  C   GLN B  90       7.318 -14.717  27.433  1.00 90.68           C  
ATOM   3914  CB  GLN B  90       7.486 -14.487  24.860  1.00 90.68           C  
ATOM   3915  HB2 GLN B  90       7.934 -14.983  23.999  1.00 90.68           H  
ATOM   3916  HB3 GLN B  90       6.421 -14.341  24.674  1.00 90.68           H  
ATOM   3917  O   GLN B  90       6.174 -14.319  27.636  1.00 90.68           O  
ATOM   3918  CG  GLN B  90       8.145 -13.131  25.068  1.00 90.68           C  
ATOM   3919  HG2 GLN B  90       9.157 -13.266  25.449  1.00 90.68           H  
ATOM   3920  HG3 GLN B  90       7.549 -12.598  25.809  1.00 90.68           H  
ATOM   3921  CD  GLN B  90       8.222 -12.269  23.820  1.00 90.68           C  
ATOM   3922  NE2 GLN B  90       8.309 -10.977  24.019  1.00 90.68           N  
ATOM   3923 HE21 GLN B  90       8.363 -10.321  23.252  1.00 90.68           H  
ATOM   3924 HE22 GLN B  90       8.379 -10.649  24.971  1.00 90.68           H  
ATOM   3925  OE1 GLN B  90       8.244 -12.729  22.690  1.00 90.68           O  
ATOM   3926  N   ARG B  91       8.286 -14.617  28.357  1.00 92.53           N  
ATOM   3927  H   ARG B  91       9.200 -14.975  28.117  1.00 92.53           H  
ATOM   3928  CA  ARG B  91       8.055 -14.192  29.757  1.00 92.53           C  
ATOM   3929  HA  ARG B  91       6.995 -14.314  29.978  1.00 92.53           H  
ATOM   3930  C   ARG B  91       8.322 -12.715  30.054  1.00 92.53           C  
ATOM   3931  CB  ARG B  91       8.840 -15.095  30.715  1.00 92.53           C  
ATOM   3932  HB2 ARG B  91       9.911 -14.972  30.553  1.00 92.53           H  
ATOM   3933  HB3 ARG B  91       8.608 -14.784  31.734  1.00 92.53           H  
ATOM   3934  O   ARG B  91       8.118 -12.262  31.177  1.00 92.53           O  
ATOM   3935  CG  ARG B  91       8.456 -16.568  30.536  1.00 92.53           C  
ATOM   3936  HG2 ARG B  91       9.041 -17.004  29.725  1.00 92.53           H  
ATOM   3937  HG3 ARG B  91       7.398 -16.645  30.287  1.00 92.53           H  
ATOM   3938  CD  ARG B  91       8.703 -17.336  31.833  1.00 92.53           C  
ATOM   3939  HD2 ARG B  91       8.172 -16.820  32.634  1.00 92.53           H  
ATOM   3940  HD3 ARG B  91       9.770 -17.326  32.056  1.00 92.53           H  
ATOM   3941  NE  ARG B  91       8.231 -18.725  31.708  1.00 92.53           N  
ATOM   3942  HE  ARG B  91       8.360 -19.147  30.799  1.00 92.53           H  
ATOM   3943  NH1 ARG B  91       7.229 -18.924  33.770  1.00 92.53           N  
ATOM   3944 HH11 ARG B  91       6.588 -19.410  34.381  1.00 92.53           H  
ATOM   3945 HH12 ARG B  91       7.428 -17.949  33.940  1.00 92.53           H  
ATOM   3946  NH2 ARG B  91       7.137 -20.618  32.321  1.00 92.53           N  
ATOM   3947 HH21 ARG B  91       7.264 -20.976  31.385  1.00 92.53           H  
ATOM   3948 HH22 ARG B  91       6.532 -21.106  32.966  1.00 92.53           H  
ATOM   3949  CZ  ARG B  91       7.543 -19.412  32.601  1.00 92.53           C  
ATOM   3950  N   GLY B  92       8.785 -11.987  29.053  1.00 93.48           N  
ATOM   3951  H   GLY B  92       8.867 -12.438  28.153  1.00 93.48           H  
ATOM   3952  CA  GLY B  92       9.091 -10.563  29.076  1.00 93.48           C  
ATOM   3953  HA2 GLY B  92      10.060 -10.401  29.548  1.00 93.48           H  
ATOM   3954  HA3 GLY B  92       8.328 -10.013  29.627  1.00 93.48           H  
ATOM   3955  C   GLY B  92       9.145 -10.045  27.642  1.00 93.48           C  
ATOM   3956  O   GLY B  92       8.939 -10.812  26.709  1.00 93.48           O  
ATOM   3957  N   GLY B  93       9.409  -8.768  27.428  1.00 95.99           N  
ATOM   3958  H   GLY B  93       9.588  -8.168  28.220  1.00 95.99           H  
ATOM   3959  CA  GLY B  93       9.478  -8.173  26.092  1.00 95.99           C  
ATOM   3960  HA2 GLY B  93       8.552  -8.355  25.547  1.00 95.99           H  
ATOM   3961  HA3 GLY B  93      10.295  -8.617  25.522  1.00 95.99           H  
ATOM   3962  C   GLY B  93       9.694  -6.672  26.177  1.00 95.99           C  
ATOM   3963  O   GLY B  93       9.725  -6.106  27.271  1.00 95.99           O  
ATOM   3964  N   GLY B  94       9.843  -6.015  25.033  1.00 97.94           N  
ATOM   3965  H   GLY B  94       9.805  -6.520  24.160  1.00 97.94           H  
ATOM   3966  CA  GLY B  94       9.816  -4.558  24.992  1.00 97.94           C  
ATOM   3967  HA2 GLY B  94      10.363  -4.142  25.839  1.00 97.94           H  
ATOM   3968  HA3 GLY B  94      10.293  -4.211  24.076  1.00 97.94           H  
ATOM   3969  C   GLY B  94       8.373  -4.061  25.006  1.00 97.94           C  
ATOM   3970  O   GLY B  94       7.706  -4.134  23.983  1.00 97.94           O  
ATOM   3971  N   PHE B  95       7.882  -3.544  26.129  1.00 97.38           N  
ATOM   3972  H   PHE B  95       8.470  -3.507  26.949  1.00 97.38           H  
ATOM   3973  CA  PHE B  95       6.512  -3.025  26.238  1.00 97.38           C  
ATOM   3974  HA  PHE B  95       5.988  -3.175  25.294  1.00 97.38           H  
ATOM   3975  C   PHE B  95       6.486  -1.520  26.495  1.00 97.38           C  
ATOM   3976  CB  PHE B  95       5.732  -3.809  27.298  1.00 97.38           C  
ATOM   3977  HB2 PHE B  95       6.296  -3.832  28.230  1.00 97.38           H  
ATOM   3978  HB3 PHE B  95       4.793  -3.290  27.488  1.00 97.38           H  
ATOM   3979  O   PHE B  95       7.392  -0.968  27.123  1.00 97.38           O  
ATOM   3980  CG  PHE B  95       5.420  -5.220  26.844  1.00 97.38           C  
ATOM   3981  CD1 PHE B  95       4.309  -5.448  26.013  1.00 97.38           C  
ATOM   3982  HD1 PHE B  95       3.641  -4.635  25.772  1.00 97.38           H  
ATOM   3983  CD2 PHE B  95       6.269  -6.288  27.184  1.00 97.38           C  
ATOM   3984  HD2 PHE B  95       7.116  -6.120  27.833  1.00 97.38           H  
ATOM   3985  CE1 PHE B  95       4.073  -6.722  25.475  1.00 97.38           C  
ATOM   3986  HE1 PHE B  95       3.240  -6.871  24.804  1.00 97.38           H  
ATOM   3987  CE2 PHE B  95       6.025  -7.568  26.656  1.00 97.38           C  
ATOM   3988  HE2 PHE B  95       6.687  -8.387  26.896  1.00 97.38           H  
ATOM   3989  CZ  PHE B  95       4.939  -7.780  25.791  1.00 97.38           C  
ATOM   3990  HZ  PHE B  95       4.770  -8.754  25.356  1.00 97.38           H  
ATOM   3991  N   LEU B  96       5.433  -0.861  26.011  1.00 94.56           N  
ATOM   3992  H   LEU B  96       4.736  -1.378  25.492  1.00 94.56           H  
ATOM   3993  CA  LEU B  96       5.199   0.562  26.243  1.00 94.56           C  
ATOM   3994  HA  LEU B  96       6.156   1.081  26.291  1.00 94.56           H  
ATOM   3995  C   LEU B  96       4.478   0.784  27.578  1.00 94.56           C  
ATOM   3996  CB  LEU B  96       4.382   1.148  25.079  1.00 94.56           C  
ATOM   3997  HB2 LEU B  96       4.208   2.207  25.270  1.00 94.56           H  
ATOM   3998  HB3 LEU B  96       3.412   0.650  25.062  1.00 94.56           H  
ATOM   3999  O   LEU B  96       3.464   0.140  27.855  1.00 94.56           O  
ATOM   4000  CG  LEU B  96       5.033   0.993  23.694  1.00 94.56           C  
ATOM   4001  HG  LEU B  96       5.238  -0.059  23.494  1.00 94.56           H  
ATOM   4002  CD1 LEU B  96       4.059   1.495  22.636  1.00 94.56           C  
ATOM   4003 HD11 LEU B  96       4.476   1.354  21.639  1.00 94.56           H  
ATOM   4004 HD12 LEU B  96       3.855   2.552  22.804  1.00 94.56           H  
ATOM   4005 HD13 LEU B  96       3.128   0.933  22.716  1.00 94.56           H  
ATOM   4006  CD2 LEU B  96       6.338   1.774  23.567  1.00 94.56           C  
ATOM   4007 HD21 LEU B  96       6.732   1.655  22.558  1.00 94.56           H  
ATOM   4008 HD22 LEU B  96       6.170   2.832  23.769  1.00 94.56           H  
ATOM   4009 HD23 LEU B  96       7.073   1.384  24.272  1.00 94.56           H  
ATOM   4010  N   THR B  97       4.950   1.747  28.367  1.00 84.73           N  
ATOM   4011  H   THR B  97       5.803   2.229  28.121  1.00 84.73           H  
ATOM   4012  CA  THR B  97       4.222   2.287  29.529  1.00 84.73           C  
ATOM   4013  HA  THR B  97       3.834   1.467  30.133  1.00 84.73           H  
ATOM   4014  C   THR B  97       3.016   3.128  29.107  1.00 84.73           C  
ATOM   4015  CB  THR B  97       5.169   3.134  30.396  1.00 84.73           C  
ATOM   4016  HB  THR B  97       4.596   3.763  31.078  1.00 84.73           H  
ATOM   4017  O   THR B  97       1.997   3.130  29.785  1.00 84.73           O  
ATOM   4018  CG2 THR B  97       6.095   2.228  31.210  1.00 84.73           C  
ATOM   4019 HG21 THR B  97       6.756   2.847  31.817  1.00 84.73           H  
ATOM   4020 HG22 THR B  97       6.696   1.606  30.546  1.00 84.73           H  
ATOM   4021 HG23 THR B  97       5.501   1.592  31.867  1.00 84.73           H  
ATOM   4022  OG1 THR B  97       6.008   3.931  29.587  1.00 84.73           O  
ATOM   4023  HG1 THR B  97       5.596   4.793  29.495  1.00 84.73           H  
ATOM   4024  N   GLU B  98       3.087   3.768  27.937  1.00 86.97           N  
ATOM   4025  H   GLU B  98       3.994   3.800  27.493  1.00 86.97           H  
ATOM   4026  CA  GLU B  98       2.083   4.738  27.474  1.00 86.97           C  
ATOM   4027  HA  GLU B  98       1.758   5.328  28.330  1.00 86.97           H  
ATOM   4028  C   GLU B  98       0.810   4.106  26.883  1.00 86.97           C  
ATOM   4029  CB  GLU B  98       2.724   5.709  26.461  1.00 86.97           C  
ATOM   4030  HB2 GLU B  98       2.895   5.181  25.523  1.00 86.97           H  
ATOM   4031  HB3 GLU B  98       2.021   6.519  26.265  1.00 86.97           H  
ATOM   4032  O   GLU B  98      -0.123   4.818  26.532  1.00 86.97           O  
ATOM   4033  CG  GLU B  98       4.059   6.324  26.914  1.00 86.97           C  
ATOM   4034  HG2 GLU B  98       4.844   5.580  26.772  1.00 86.97           H  
ATOM   4035  HG3 GLU B  98       4.297   7.171  26.270  1.00 86.97           H  
ATOM   4036  CD  GLU B  98       4.026   6.770  28.383  1.00 86.97           C  
ATOM   4037  OE1 GLU B  98       4.807   6.181  29.168  1.00 86.97           O  
ATOM   4038  OE2 GLU B  98       3.176   7.616  28.725  1.00 86.97           O  
ATOM   4039  N   ALA B  99       0.717   2.776  26.763  1.00 94.08           N  
ATOM   4040  H   ALA B  99       1.472   2.215  27.133  1.00 94.08           H  
ATOM   4041  CA  ALA B  99      -0.420   2.114  26.104  1.00 94.08           C  
ATOM   4042  HA  ALA B  99      -0.480   2.478  25.078  1.00 94.08           H  
ATOM   4043  C   ALA B  99      -1.786   2.408  26.771  1.00 94.08           C  
ATOM   4044  CB  ALA B  99      -0.135   0.608  26.075  1.00 94.08           C  
ATOM   4045  HB1 ALA B  99      -0.953   0.089  25.575  1.00 94.08           H  
ATOM   4046  HB2 ALA B  99       0.791   0.416  25.533  1.00 94.08           H  
ATOM   4047  HB3 ALA B  99      -0.044   0.232  27.094  1.00 94.08           H  
ATOM   4048  O   ALA B  99      -2.833   2.393  26.111  1.00 94.08           O  
ATOM   4049  N   THR B 100      -1.777   2.674  28.080  1.00 95.25           N  
ATOM   4050  H   THR B 100      -0.890   2.671  28.562  1.00 95.25           H  
ATOM   4051  CA  THR B 100      -2.952   3.022  28.896  1.00 95.25           C  
ATOM   4052  HA  THR B 100      -3.851   2.680  28.384  1.00 95.25           H  
ATOM   4053  C   THR B 100      -3.134   4.534  29.093  1.00 95.25           C  
ATOM   4054  CB  THR B 100      -2.891   2.291  30.251  1.00 95.25           C  
ATOM   4055  HB  THR B 100      -3.717   2.625  30.879  1.00 95.25           H  
ATOM   4056  O   THR B 100      -4.163   4.949  29.629  1.00 95.25           O  
ATOM   4057  CG2 THR B 100      -3.004   0.776  30.068  1.00 95.25           C  
ATOM   4058 HG21 THR B 100      -2.120   0.391  29.560  1.00 95.25           H  
ATOM   4059 HG22 THR B 100      -3.895   0.536  29.488  1.00 95.25           H  
ATOM   4060 HG23 THR B 100      -3.084   0.302  31.046  1.00 95.25           H  
ATOM   4061  OG1 THR B 100      -1.672   2.565  30.898  1.00 95.25           O  
ATOM   4062  HG1 THR B 100      -1.306   1.755  31.261  1.00 95.25           H  
ATOM   4063  N   ALA B 101      -2.194   5.360  28.619  1.00 95.48           N  
ATOM   4064  H   ALA B 101      -1.437   4.969  28.077  1.00 95.48           H  
ATOM   4065  CA  ALA B 101      -2.221   6.818  28.703  1.00 95.48           C  
ATOM   4066  HA  ALA B 101      -2.916   7.111  29.491  1.00 95.48           H  
ATOM   4067  C   ALA B 101      -2.703   7.459  27.386  1.00 95.48           C  
ATOM   4068  CB  ALA B 101      -0.826   7.309  29.111  1.00 95.48           C  
ATOM   4069  HB1 ALA B 101      -0.835   8.390  29.246  1.00 95.48           H  
ATOM   4070  HB2 ALA B 101      -0.104   7.065  28.331  1.00 95.48           H  
ATOM   4071  HB3 ALA B 101      -0.516   6.835  30.042  1.00 95.48           H  
ATOM   4072  O   ALA B 101      -2.482   6.919  26.304  1.00 95.48           O  
ATOM   4073  N   PHE B 102      -3.411   8.590  27.491  1.00 96.08           N  
ATOM   4074  H   PHE B 102      -3.589   8.954  28.416  1.00 96.08           H  
ATOM   4075  CA  PHE B 102      -3.828   9.448  26.372  1.00 96.08           C  
ATOM   4076  HA  PHE B 102      -2.958   9.683  25.759  1.00 96.08           H  
ATOM   4077  C   PHE B 102      -4.444  10.752  26.912  1.00 96.08           C  
ATOM   4078  CB  PHE B 102      -4.889   8.714  25.528  1.00 96.08           C  
ATOM   4079  HB2 PHE B 102      -4.499   7.749  25.204  1.00 96.08           H  
ATOM   4080  HB3 PHE B 102      -5.755   8.514  26.159  1.00 96.08           H  
ATOM   4081  O   PHE B 102      -5.112  10.716  27.950  1.00 96.08           O  
ATOM   4082  CG  PHE B 102      -5.336   9.434  24.272  1.00 96.08           C  
ATOM   4083  CD1 PHE B 102      -6.707   9.646  24.031  1.00 96.08           C  
ATOM   4084  HD1 PHE B 102      -7.437   9.342  24.767  1.00 96.08           H  
ATOM   4085  CD2 PHE B 102      -4.388   9.828  23.308  1.00 96.08           C  
ATOM   4086  HD2 PHE B 102      -3.334   9.662  23.475  1.00 96.08           H  
ATOM   4087  CE1 PHE B 102      -7.130  10.235  22.827  1.00 96.08           C  
ATOM   4088  HE1 PHE B 102      -8.182  10.395  22.642  1.00 96.08           H  
ATOM   4089  CE2 PHE B 102      -4.812  10.422  22.108  1.00 96.08           C  
ATOM   4090  HE2 PHE B 102      -4.078  10.720  21.374  1.00 96.08           H  
ATOM   4091  CZ  PHE B 102      -6.182  10.625  21.867  1.00 96.08           C  
ATOM   4092  HZ  PHE B 102      -6.501  11.093  20.948  1.00 96.08           H  
ATOM   4093  N   ASP B 103      -4.312  11.876  26.198  1.00 93.42           N  
ATOM   4094  H   ASP B 103      -3.722  11.855  25.378  1.00 93.42           H  
ATOM   4095  CA  ASP B 103      -5.098  13.098  26.458  1.00 93.42           C  
ATOM   4096  HA  ASP B 103      -5.540  13.023  27.451  1.00 93.42           H  
ATOM   4097  C   ASP B 103      -6.249  13.246  25.437  1.00 93.42           C  
ATOM   4098  CB  ASP B 103      -4.211  14.355  26.530  1.00 93.42           C  
ATOM   4099  HB2 ASP B 103      -3.394  14.163  27.226  1.00 93.42           H  
ATOM   4100  HB3 ASP B 103      -3.780  14.560  25.550  1.00 93.42           H  
ATOM   4101  O   ASP B 103      -6.083  13.863  24.381  1.00 93.42           O  
ATOM   4102  CG  ASP B 103      -4.987  15.598  27.021  1.00 93.42           C  
ATOM   4103  OD1 ASP B 103      -6.246  15.594  26.982  1.00 93.42           O  
ATOM   4104  OD2 ASP B 103      -4.331  16.578  27.440  1.00 93.42           O  
ATOM   4105  N   PRO B 104      -7.454  12.717  25.724  1.00 91.03           N  
ATOM   4106  CA  PRO B 104      -8.581  12.848  24.808  1.00 91.03           C  
ATOM   4107  HA  PRO B 104      -8.284  12.530  23.808  1.00 91.03           H  
ATOM   4108  C   PRO B 104      -9.105  14.284  24.703  1.00 91.03           C  
ATOM   4109  CB  PRO B 104      -9.634  11.887  25.355  1.00 91.03           C  
ATOM   4110  HB2 PRO B 104      -9.430  10.902  24.934  1.00 91.03           H  
ATOM   4111  HB3 PRO B 104     -10.653  12.200  25.129  1.00 91.03           H  
ATOM   4112  O   PRO B 104      -9.632  14.660  23.657  1.00 91.03           O  
ATOM   4113  CG  PRO B 104      -9.358  11.852  26.857  1.00 91.03           C  
ATOM   4114  HG2 PRO B 104      -9.716  10.931  27.315  1.00 91.03           H  
ATOM   4115  HG3 PRO B 104      -9.803  12.724  27.336  1.00 91.03           H  
ATOM   4116  CD  PRO B 104      -7.835  11.953  26.905  1.00 91.03           C  
ATOM   4117  HD2 PRO B 104      -7.402  10.955  26.842  1.00 91.03           H  
ATOM   4118  HD3 PRO B 104      -7.525  12.446  27.827  1.00 91.03           H  
ATOM   4119  N   ALA B 105      -8.949  15.104  25.748  1.00 87.86           N  
ATOM   4120  H   ALA B 105      -8.300  14.837  26.476  1.00 87.86           H  
ATOM   4121  CA  ALA B 105      -9.431  16.481  25.740  1.00 87.86           C  
ATOM   4122  HA  ALA B 105     -10.459  16.488  25.377  1.00 87.86           H  
ATOM   4123  C   ALA B 105      -8.603  17.354  24.786  1.00 87.86           C  
ATOM   4124  CB  ALA B 105      -9.418  17.019  27.175  1.00 87.86           C  
ATOM   4125  HB1 ALA B 105     -10.037  16.388  27.812  1.00 87.86           H  
ATOM   4126  HB2 ALA B 105      -9.808  18.037  27.186  1.00 87.86           H  
ATOM   4127  HB3 ALA B 105      -8.398  17.027  27.559  1.00 87.86           H  
ATOM   4128  O   ALA B 105      -9.164  18.216  24.108  1.00 87.86           O  
ATOM   4129  N   PHE B 106      -7.297  17.087  24.677  1.00 90.54           N  
ATOM   4130  H   PHE B 106      -6.897  16.413  25.313  1.00 90.54           H  
ATOM   4131  CA  PHE B 106      -6.406  17.729  23.712  1.00 90.54           C  
ATOM   4132  HA  PHE B 106      -6.364  18.796  23.930  1.00 90.54           H  
ATOM   4133  C   PHE B 106      -6.893  17.573  22.264  1.00 90.54           C  
ATOM   4134  CB  PHE B 106      -5.001  17.149  23.889  1.00 90.54           C  
ATOM   4135  HB2 PHE B 106      -5.004  16.087  23.645  1.00 90.54           H  
ATOM   4136  HB3 PHE B 106      -4.710  17.252  24.934  1.00 90.54           H  
ATOM   4137  O   PHE B 106      -6.983  18.562  21.539  1.00 90.54           O  
ATOM   4138  CG  PHE B 106      -3.958  17.841  23.049  1.00 90.54           C  
ATOM   4139  CD1 PHE B 106      -3.653  17.366  21.761  1.00 90.54           C  
ATOM   4140  HD1 PHE B 106      -4.157  16.497  21.365  1.00 90.54           H  
ATOM   4141  CD2 PHE B 106      -3.284  18.959  23.569  1.00 90.54           C  
ATOM   4142  HD2 PHE B 106      -3.485  19.281  24.580  1.00 90.54           H  
ATOM   4143  CE1 PHE B 106      -2.673  18.014  20.993  1.00 90.54           C  
ATOM   4144  HE1 PHE B 106      -2.421  17.637  20.013  1.00 90.54           H  
ATOM   4145  CE2 PHE B 106      -2.313  19.616  22.797  1.00 90.54           C  
ATOM   4146  HE2 PHE B 106      -1.762  20.453  23.199  1.00 90.54           H  
ATOM   4147  CZ  PHE B 106      -2.008  19.137  21.515  1.00 90.54           C  
ATOM   4148  HZ  PHE B 106      -1.226  19.619  20.947  1.00 90.54           H  
ATOM   4149  N   PHE B 107      -7.288  16.358  21.872  1.00 89.16           N  
ATOM   4150  H   PHE B 107      -7.169  15.596  22.525  1.00 89.16           H  
ATOM   4151  CA  PHE B 107      -7.785  16.043  20.525  1.00 89.16           C  
ATOM   4152  HA  PHE B 107      -7.287  16.711  19.822  1.00 89.16           H  
ATOM   4153  C   PHE B 107      -9.294  16.297  20.333  1.00 89.16           C  
ATOM   4154  CB  PHE B 107      -7.371  14.608  20.158  1.00 89.16           C  
ATOM   4155  HB2 PHE B 107      -7.792  14.351  19.186  1.00 89.16           H  
ATOM   4156  HB3 PHE B 107      -7.787  13.916  20.890  1.00 89.16           H  
ATOM   4157  O   PHE B 107      -9.862  15.896  19.317  1.00 89.16           O  
ATOM   4158  CG  PHE B 107      -5.868  14.422  20.072  1.00 89.16           C  
ATOM   4159  CD1 PHE B 107      -5.163  14.913  18.955  1.00 89.16           C  
ATOM   4160  HD1 PHE B 107      -5.694  15.393  18.146  1.00 89.16           H  
ATOM   4161  CD2 PHE B 107      -5.164  13.795  21.117  1.00 89.16           C  
ATOM   4162  HD2 PHE B 107      -5.691  13.417  21.981  1.00 89.16           H  
ATOM   4163  CE1 PHE B 107      -3.764  14.791  18.893  1.00 89.16           C  
ATOM   4164  HE1 PHE B 107      -3.220  15.166  18.038  1.00 89.16           H  
ATOM   4165  CE2 PHE B 107      -3.766  13.669  21.054  1.00 89.16           C  
ATOM   4166  HE2 PHE B 107      -3.229  13.196  21.863  1.00 89.16           H  
ATOM   4167  CZ  PHE B 107      -3.066  14.174  19.946  1.00 89.16           C  
ATOM   4168  HZ  PHE B 107      -1.990  14.091  19.901  1.00 89.16           H  
ATOM   4169  N   GLY B 108      -9.972  16.938  21.294  1.00 81.00           N  
ATOM   4170  H   GLY B 108      -9.460  17.263  22.102  1.00 81.00           H  
ATOM   4171  CA  GLY B 108     -11.417  17.204  21.228  1.00 81.00           C  
ATOM   4172  HA2 GLY B 108     -11.686  17.856  22.059  1.00 81.00           H  
ATOM   4173  HA3 GLY B 108     -11.641  17.718  20.294  1.00 81.00           H  
ATOM   4174  C   GLY B 108     -12.301  15.949  21.306  1.00 81.00           C  
ATOM   4175  O   GLY B 108     -13.471  15.995  20.927  1.00 81.00           O  
ATOM   4176  N   MET B 109     -11.754  14.832  21.789  1.00 83.91           N  
ATOM   4177  H   MET B 109     -10.824  14.903  22.177  1.00 83.91           H  
ATOM   4178  CA  MET B 109     -12.405  13.527  21.883  1.00 83.91           C  
ATOM   4179  HA  MET B 109     -13.139  13.445  21.081  1.00 83.91           H  
ATOM   4180  C   MET B 109     -13.125  13.361  23.228  1.00 83.91           C  
ATOM   4181  CB  MET B 109     -11.336  12.446  21.666  1.00 83.91           C  
ATOM   4182  HB2 MET B 109     -10.649  12.441  22.512  1.00 83.91           H  
ATOM   4183  HB3 MET B 109     -10.771  12.692  20.767  1.00 83.91           H  
ATOM   4184  O   MET B 109     -12.652  13.810  24.275  1.00 83.91           O  
ATOM   4185  CG  MET B 109     -11.927  11.044  21.502  1.00 83.91           C  
ATOM   4186  HG2 MET B 109     -12.553  11.030  20.609  1.00 83.91           H  
ATOM   4187  HG3 MET B 109     -12.554  10.816  22.364  1.00 83.91           H  
ATOM   4188  SD  MET B 109     -10.694   9.725  21.372  1.00 83.91           S  
ATOM   4189  CE  MET B 109      -9.845  10.197  19.845  1.00 83.91           C  
ATOM   4190  HE1 MET B 109      -9.256  11.099  20.012  1.00 83.91           H  
ATOM   4191  HE2 MET B 109      -9.177   9.391  19.540  1.00 83.91           H  
ATOM   4192  HE3 MET B 109     -10.582  10.384  19.063  1.00 83.91           H  
ATOM   4193  N   SER B 110     -14.274  12.678  23.238  1.00 80.55           N  
ATOM   4194  H   SER B 110     -14.601  12.270  22.374  1.00 80.55           H  
ATOM   4195  CA  SER B 110     -14.960  12.385  24.504  1.00 80.55           C  
ATOM   4196  HA  SER B 110     -14.927  13.301  25.094  1.00 80.55           H  
ATOM   4197  C   SER B 110     -14.247  11.266  25.288  1.00 80.55           C  
ATOM   4198  CB  SER B 110     -16.443  12.070  24.284  1.00 80.55           C  
ATOM   4199  HB2 SER B 110     -16.967  12.213  25.230  1.00 80.55           H  
ATOM   4200  HB3 SER B 110     -16.862  12.762  23.554  1.00 80.55           H  
ATOM   4201  O   SER B 110     -13.767  10.315  24.672  1.00 80.55           O  
ATOM   4202  OG  SER B 110     -16.658  10.738  23.861  1.00 80.55           O  
ATOM   4203  HG  SER B 110     -16.385  10.660  22.944  1.00 80.55           H  
ATOM   4204  N   PRO B 111     -14.236  11.279  26.638  1.00 86.13           N  
ATOM   4205  CA  PRO B 111     -13.643  10.189  27.422  1.00 86.13           C  
ATOM   4206  HA  PRO B 111     -12.583  10.124  27.176  1.00 86.13           H  
ATOM   4207  C   PRO B 111     -14.285   8.813  27.177  1.00 86.13           C  
ATOM   4208  CB  PRO B 111     -13.791  10.612  28.887  1.00 86.13           C  
ATOM   4209  HB2 PRO B 111     -14.739  10.254  29.289  1.00 86.13           H  
ATOM   4210  HB3 PRO B 111     -12.960  10.252  29.493  1.00 86.13           H  
ATOM   4211  O   PRO B 111     -13.623   7.792  27.327  1.00 86.13           O  
ATOM   4212  CG  PRO B 111     -13.818  12.137  28.810  1.00 86.13           C  
ATOM   4213  HG2 PRO B 111     -14.327  12.579  29.667  1.00 86.13           H  
ATOM   4214  HG3 PRO B 111     -12.800  12.517  28.728  1.00 86.13           H  
ATOM   4215  CD  PRO B 111     -14.569  12.399  27.506  1.00 86.13           C  
ATOM   4216  HD2 PRO B 111     -14.237  13.348  27.084  1.00 86.13           H  
ATOM   4217  HD3 PRO B 111     -15.643  12.417  27.689  1.00 86.13           H  
ATOM   4218  N   ARG B 112     -15.570   8.776  26.786  1.00 83.72           N  
ATOM   4219  H   ARG B 112     -16.024   9.662  26.614  1.00 83.72           H  
ATOM   4220  CA  ARG B 112     -16.274   7.538  26.405  1.00 83.72           C  
ATOM   4221  HA  ARG B 112     -16.077   6.759  27.142  1.00 83.72           H  
ATOM   4222  C   ARG B 112     -15.772   6.970  25.082  1.00 83.72           C  
ATOM   4223  CB  ARG B 112     -17.784   7.783  26.294  1.00 83.72           C  
ATOM   4224  HB2 ARG B 112     -18.187   7.039  25.606  1.00 83.72           H  
ATOM   4225  HB3 ARG B 112     -17.969   8.768  25.865  1.00 83.72           H  
ATOM   4226  O   ARG B 112     -15.549   5.771  24.995  1.00 83.72           O  
ATOM   4227  CG  ARG B 112     -18.521   7.646  27.634  1.00 83.72           C  
ATOM   4228  HG2 ARG B 112     -18.386   6.635  28.017  1.00 83.72           H  
ATOM   4229  HG3 ARG B 112     -18.105   8.355  28.350  1.00 83.72           H  
ATOM   4230  CD  ARG B 112     -20.025   7.916  27.462  1.00 83.72           C  
ATOM   4231  HD2 ARG B 112     -20.525   7.724  28.411  1.00 83.72           H  
ATOM   4232  HD3 ARG B 112     -20.160   8.964  27.195  1.00 83.72           H  
ATOM   4233  NE  ARG B 112     -20.600   7.049  26.419  1.00 83.72           N  
ATOM   4234  HE  ARG B 112     -20.104   6.189  26.233  1.00 83.72           H  
ATOM   4235  NH1 ARG B 112     -22.296   8.375  25.609  1.00 83.72           N  
ATOM   4236 HH11 ARG B 112     -22.993   8.535  24.896  1.00 83.72           H  
ATOM   4237 HH12 ARG B 112     -22.165   9.009  26.384  1.00 83.72           H  
ATOM   4238  NH2 ARG B 112     -21.733   6.478  24.558  1.00 83.72           N  
ATOM   4239 HH21 ARG B 112     -22.425   6.618  23.835  1.00 83.72           H  
ATOM   4240 HH22 ARG B 112     -21.114   5.684  24.486  1.00 83.72           H  
ATOM   4241  CZ  ARG B 112     -21.546   7.310  25.540  1.00 83.72           C  
ATOM   4242  N   GLU B 113     -15.595   7.828  24.080  1.00 86.20           N  
ATOM   4243  H   GLU B 113     -15.786   8.807  24.235  1.00 86.20           H  
ATOM   4244  CA  GLU B 113     -14.995   7.439  22.802  1.00 86.20           C  
ATOM   4245  HA  GLU B 113     -15.545   6.600  22.376  1.00 86.20           H  
ATOM   4246  C   GLU B 113     -13.552   6.978  23.017  1.00 86.20           C  
ATOM   4247  CB  GLU B 113     -15.084   8.622  21.830  1.00 86.20           C  
ATOM   4248  HB2 GLU B 113     -16.138   8.845  21.663  1.00 86.20           H  
ATOM   4249  HB3 GLU B 113     -14.618   9.495  22.288  1.00 86.20           H  
ATOM   4250  O   GLU B 113     -13.200   5.886  22.595  1.00 86.20           O  
ATOM   4251  CG  GLU B 113     -14.404   8.359  20.478  1.00 86.20           C  
ATOM   4252  HG2 GLU B 113     -14.809   7.445  20.044  1.00 86.20           H  
ATOM   4253  HG3 GLU B 113     -13.337   8.208  20.643  1.00 86.20           H  
ATOM   4254  CD  GLU B 113     -14.577   9.523  19.493  1.00 86.20           C  
ATOM   4255  OE1 GLU B 113     -14.111   9.364  18.338  1.00 86.20           O  
ATOM   4256  OE2 GLU B 113     -15.131  10.574  19.903  1.00 86.20           O  
ATOM   4257  N   ALA B 114     -12.748   7.739  23.764  1.00 93.59           N  
ATOM   4258  H   ALA B 114     -13.097   8.632  24.081  1.00 93.59           H  
ATOM   4259  CA  ALA B 114     -11.346   7.423  24.039  1.00 93.59           C  
ATOM   4260  HA  ALA B 114     -10.797   7.425  23.097  1.00 93.59           H  
ATOM   4261  C   ALA B 114     -11.124   6.049  24.697  1.00 93.59           C  
ATOM   4262  CB  ALA B 114     -10.804   8.541  24.929  1.00 93.59           C  
ATOM   4263  HB1 ALA B 114     -11.276   8.501  25.910  1.00 93.59           H  
ATOM   4264  HB2 ALA B 114      -9.726   8.425  25.043  1.00 93.59           H  
ATOM   4265  HB3 ALA B 114     -11.024   9.500  24.460  1.00 93.59           H  
ATOM   4266  O   ALA B 114     -10.098   5.411  24.455  1.00 93.59           O  
ATOM   4267  N   LEU B 115     -12.095   5.580  25.490  1.00 92.08           N  
ATOM   4268  H   LEU B 115     -12.894   6.175  25.659  1.00 92.08           H  
ATOM   4269  CA  LEU B 115     -12.100   4.244  26.091  1.00 92.08           C  
ATOM   4270  HA  LEU B 115     -11.127   4.081  26.555  1.00 92.08           H  
ATOM   4271  C   LEU B 115     -12.307   3.118  25.057  1.00 92.08           C  
ATOM   4272  CB  LEU B 115     -13.203   4.216  27.169  1.00 92.08           C  
ATOM   4273  HB2 LEU B 115     -13.223   5.171  27.694  1.00 92.08           H  
ATOM   4274  HB3 LEU B 115     -14.163   4.094  26.669  1.00 92.08           H  
ATOM   4275  O   LEU B 115     -11.914   1.986  25.309  1.00 92.08           O  
ATOM   4276  CG  LEU B 115     -13.032   3.101  28.216  1.00 92.08           C  
ATOM   4277  HG  LEU B 115     -12.830   2.147  27.729  1.00 92.08           H  
ATOM   4278  CD1 LEU B 115     -11.897   3.422  29.194  1.00 92.08           C  
ATOM   4279 HD11 LEU B 115     -11.825   2.634  29.944  1.00 92.08           H  
ATOM   4280 HD12 LEU B 115     -12.078   4.378  29.685  1.00 92.08           H  
ATOM   4281 HD13 LEU B 115     -10.948   3.467  28.660  1.00 92.08           H  
ATOM   4282  CD2 LEU B 115     -14.319   2.954  29.030  1.00 92.08           C  
ATOM   4283 HD21 LEU B 115     -15.139   2.686  28.364  1.00 92.08           H  
ATOM   4284 HD22 LEU B 115     -14.197   2.159  29.766  1.00 92.08           H  
ATOM   4285 HD23 LEU B 115     -14.552   3.891  29.536  1.00 92.08           H  
ATOM   4286  N   ALA B 116     -12.918   3.426  23.910  1.00 93.57           N  
ATOM   4287  H   ALA B 116     -13.207   4.383  23.771  1.00 93.57           H  
ATOM   4288  CA  ALA B 116     -13.131   2.518  22.782  1.00 93.57           C  
ATOM   4289  HA  ALA B 116     -13.108   1.487  23.137  1.00 93.57           H  
ATOM   4290  C   ALA B 116     -12.063   2.649  21.676  1.00 93.57           C  
ATOM   4291  CB  ALA B 116     -14.522   2.806  22.213  1.00 93.57           C  
ATOM   4292  HB1 ALA B 116     -14.517   3.778  21.720  1.00 93.57           H  
ATOM   4293  HB2 ALA B 116     -15.264   2.817  23.012  1.00 93.57           H  
ATOM   4294  HB3 ALA B 116     -14.782   2.041  21.481  1.00 93.57           H  
ATOM   4295  O   ALA B 116     -11.946   1.760  20.837  1.00 93.57           O  
ATOM   4296  N   VAL B 117     -11.283   3.738  21.658  1.00 95.56           N  
ATOM   4297  H   VAL B 117     -11.455   4.458  22.344  1.00 95.56           H  
ATOM   4298  CA  VAL B 117     -10.204   3.935  20.676  1.00 95.56           C  
ATOM   4299  HA  VAL B 117     -10.580   3.616  19.704  1.00 95.56           H  
ATOM   4300  C   VAL B 117      -9.003   3.045  21.002  1.00 95.56           C  
ATOM   4301  CB  VAL B 117      -9.803   5.417  20.528  1.00 95.56           C  
ATOM   4302  HB  VAL B 117      -9.452   5.805  21.485  1.00 95.56           H  
ATOM   4303  O   VAL B 117      -8.433   3.149  22.089  1.00 95.56           O  
ATOM   4304  CG1 VAL B 117      -8.707   5.605  19.478  1.00 95.56           C  
ATOM   4305 HG11 VAL B 117      -7.818   5.044  19.767  1.00 95.56           H  
ATOM   4306 HG12 VAL B 117      -8.436   6.657  19.393  1.00 95.56           H  
ATOM   4307 HG13 VAL B 117      -9.051   5.238  18.511  1.00 95.56           H  
ATOM   4308  CG2 VAL B 117     -10.968   6.278  20.028  1.00 95.56           C  
ATOM   4309 HG21 VAL B 117     -10.631   7.295  19.831  1.00 95.56           H  
ATOM   4310 HG22 VAL B 117     -11.755   6.320  20.781  1.00 95.56           H  
ATOM   4311 HG23 VAL B 117     -11.382   5.857  19.112  1.00 95.56           H  
ATOM   4312  N   ASP B 118      -8.601   2.216  20.034  1.00 97.03           N  
ATOM   4313  H   ASP B 118      -9.113   2.231  19.164  1.00 97.03           H  
ATOM   4314  CA  ASP B 118      -7.416   1.355  20.072  1.00 97.03           C  
ATOM   4315  HA  ASP B 118      -7.589   0.573  20.811  1.00 97.03           H  
ATOM   4316  C   ASP B 118      -6.169   2.177  20.465  1.00 97.03           C  
ATOM   4317  CB  ASP B 118      -7.263   0.656  18.698  1.00 97.03           C  
ATOM   4318  HB2 ASP B 118      -8.091  -0.044  18.588  1.00 97.03           H  
ATOM   4319  HB3 ASP B 118      -7.353   1.408  17.914  1.00 97.03           H  
ATOM   4320  O   ASP B 118      -5.909   3.220  19.846  1.00 97.03           O  
ATOM   4321  CG  ASP B 118      -5.956  -0.124  18.461  1.00 97.03           C  
ATOM   4322  OD1 ASP B 118      -5.168  -0.291  19.415  1.00 97.03           O  
ATOM   4323  OD2 ASP B 118      -5.690  -0.503  17.300  1.00 97.03           O  
ATOM   4324  N   PRO B 119      -5.375   1.729  21.464  1.00 97.60           N  
ATOM   4325  CA  PRO B 119      -4.070   2.300  21.784  1.00 97.60           C  
ATOM   4326  HA  PRO B 119      -4.220   3.197  22.386  1.00 97.60           H  
ATOM   4327  C   PRO B 119      -3.211   2.658  20.564  1.00 97.60           C  
ATOM   4328  CB  PRO B 119      -3.367   1.234  22.626  1.00 97.60           C  
ATOM   4329  HB2 PRO B 119      -2.661   1.675  23.330  1.00 97.60           H  
ATOM   4330  HB3 PRO B 119      -2.862   0.520  21.975  1.00 97.60           H  
ATOM   4331  O   PRO B 119      -2.550   3.695  20.586  1.00 97.60           O  
ATOM   4332  CG  PRO B 119      -4.508   0.519  23.340  1.00 97.60           C  
ATOM   4333  HG2 PRO B 119      -4.244  -0.514  23.570  1.00 97.60           H  
ATOM   4334  HG3 PRO B 119      -4.769   1.054  24.253  1.00 97.60           H  
ATOM   4335  CD  PRO B 119      -5.660   0.598  22.343  1.00 97.60           C  
ATOM   4336  HD2 PRO B 119      -5.705  -0.329  21.772  1.00 97.60           H  
ATOM   4337  HD3 PRO B 119      -6.601   0.751  22.872  1.00 97.60           H  
ATOM   4338  N   GLN B 120      -3.250   1.867  19.484  1.00 98.37           N  
ATOM   4339  H   GLN B 120      -3.842   1.049  19.505  1.00 98.37           H  
ATOM   4340  CA  GLN B 120      -2.510   2.160  18.253  1.00 98.37           C  
ATOM   4341  HA  GLN B 120      -1.451   2.239  18.502  1.00 98.37           H  
ATOM   4342  C   GLN B 120      -2.931   3.492  17.610  1.00 98.37           C  
ATOM   4343  CB  GLN B 120      -2.686   1.021  17.239  1.00 98.37           C  
ATOM   4344  HB2 GLN B 120      -3.733   0.967  16.937  1.00 98.37           H  
ATOM   4345  HB3 GLN B 120      -2.109   1.263  16.347  1.00 98.37           H  
ATOM   4346  O   GLN B 120      -2.069   4.261  17.185  1.00 98.37           O  
ATOM   4347  CG  GLN B 120      -2.221  -0.347  17.760  1.00 98.37           C  
ATOM   4348  HG2 GLN B 120      -1.205  -0.257  18.143  1.00 98.37           H  
ATOM   4349  HG3 GLN B 120      -2.860  -0.684  18.577  1.00 98.37           H  
ATOM   4350  CD  GLN B 120      -2.237  -1.405  16.667  1.00 98.37           C  
ATOM   4351  NE2 GLN B 120      -3.389  -1.849  16.222  1.00 98.37           N  
ATOM   4352 HE21 GLN B 120      -3.372  -2.578  15.523  1.00 98.37           H  
ATOM   4353 HE22 GLN B 120      -4.247  -1.476  16.602  1.00 98.37           H  
ATOM   4354  OE1 GLN B 120      -1.192  -1.832  16.201  1.00 98.37           O  
ATOM   4355  N   GLN B 121      -4.235   3.802  17.577  1.00 97.95           N  
ATOM   4356  H   GLN B 121      -4.884   3.175  18.029  1.00 97.95           H  
ATOM   4357  CA  GLN B 121      -4.741   5.082  17.065  1.00 97.95           C  
ATOM   4358  HA  GLN B 121      -4.261   5.298  16.111  1.00 97.95           H  
ATOM   4359  C   GLN B 121      -4.421   6.237  18.022  1.00 97.95           C  
ATOM   4360  CB  GLN B 121      -6.264   5.050  16.847  1.00 97.95           C  
ATOM   4361  HB2 GLN B 121      -6.752   4.927  17.813  1.00 97.95           H  
ATOM   4362  HB3 GLN B 121      -6.551   6.018  16.438  1.00 97.95           H  
ATOM   4363  O   GLN B 121      -4.004   7.305  17.574  1.00 97.95           O  
ATOM   4364  CG  GLN B 121      -6.790   3.948  15.918  1.00 97.95           C  
ATOM   4365  HG2 GLN B 121      -6.151   3.899  15.036  1.00 97.95           H  
ATOM   4366  HG3 GLN B 121      -6.725   2.986  16.426  1.00 97.95           H  
ATOM   4367  CD  GLN B 121      -8.238   4.173  15.462  1.00 97.95           C  
ATOM   4368  NE2 GLN B 121      -8.809   3.235  14.741  1.00 97.95           N  
ATOM   4369 HE21 GLN B 121      -8.342   2.360  14.548  1.00 97.95           H  
ATOM   4370 HE22 GLN B 121      -9.775   3.369  14.478  1.00 97.95           H  
ATOM   4371  OE1 GLN B 121      -8.869   5.202  15.695  1.00 97.95           O  
ATOM   4372  N   ARG B 122      -4.596   6.027  19.338  1.00 97.91           N  
ATOM   4373  H   ARG B 122      -4.924   5.115  19.623  1.00 97.91           H  
ATOM   4374  CA  ARG B 122      -4.331   7.050  20.370  1.00 97.91           C  
ATOM   4375  HA  ARG B 122      -4.938   7.933  20.172  1.00 97.91           H  
ATOM   4376  C   ARG B 122      -2.880   7.528  20.319  1.00 97.91           C  
ATOM   4377  CB  ARG B 122      -4.671   6.517  21.775  1.00 97.91           C  
ATOM   4378  HB2 ARG B 122      -4.415   7.284  22.504  1.00 97.91           H  
ATOM   4379  HB3 ARG B 122      -4.067   5.636  21.991  1.00 97.91           H  
ATOM   4380  O   ARG B 122      -2.624   8.724  20.229  1.00 97.91           O  
ATOM   4381  CG  ARG B 122      -6.157   6.161  21.928  1.00 97.91           C  
ATOM   4382  HG2 ARG B 122      -6.345   5.207  21.435  1.00 97.91           H  
ATOM   4383  HG3 ARG B 122      -6.759   6.932  21.447  1.00 97.91           H  
ATOM   4384  CD  ARG B 122      -6.621   6.048  23.385  1.00 97.91           C  
ATOM   4385  HD2 ARG B 122      -6.502   7.018  23.867  1.00 97.91           H  
ATOM   4386  HD3 ARG B 122      -7.685   5.816  23.375  1.00 97.91           H  
ATOM   4387  NE  ARG B 122      -5.866   5.040  24.158  1.00 97.91           N  
ATOM   4388  HE  ARG B 122      -4.869   5.180  24.239  1.00 97.91           H  
ATOM   4389  NH1 ARG B 122      -7.652   3.762  24.865  1.00 97.91           N  
ATOM   4390 HH11 ARG B 122      -8.008   2.874  25.188  1.00 97.91           H  
ATOM   4391 HH12 ARG B 122      -8.280   4.307  24.292  1.00 97.91           H  
ATOM   4392  NH2 ARG B 122      -5.590   3.217  25.492  1.00 97.91           N  
ATOM   4393 HH21 ARG B 122      -5.996   2.448  26.006  1.00 97.91           H  
ATOM   4394 HH22 ARG B 122      -4.587   3.338  25.504  1.00 97.91           H  
ATOM   4395  CZ  ARG B 122      -6.373   4.017  24.824  1.00 97.91           C  
ATOM   4396  N   LEU B 123      -1.942   6.584  20.278  1.00 97.75           N  
ATOM   4397  H   LEU B 123      -2.231   5.619  20.349  1.00 97.75           H  
ATOM   4398  CA  LEU B 123      -0.512   6.877  20.231  1.00 97.75           C  
ATOM   4399  HA  LEU B 123      -0.292   7.602  21.015  1.00 97.75           H  
ATOM   4400  C   LEU B 123      -0.093   7.512  18.896  1.00 97.75           C  
ATOM   4401  CB  LEU B 123       0.238   5.562  20.505  1.00 97.75           C  
ATOM   4402  HB2 LEU B 123       0.441   5.065  19.556  1.00 97.75           H  
ATOM   4403  HB3 LEU B 123      -0.393   4.897  21.095  1.00 97.75           H  
ATOM   4404  O   LEU B 123       0.759   8.396  18.863  1.00 97.75           O  
ATOM   4405  CG  LEU B 123       1.542   5.741  21.288  1.00 97.75           C  
ATOM   4406  HG  LEU B 123       2.180   6.482  20.805  1.00 97.75           H  
ATOM   4407  CD1 LEU B 123       1.284   6.145  22.743  1.00 97.75           C  
ATOM   4408 HD11 LEU B 123       0.620   5.431  23.231  1.00 97.75           H  
ATOM   4409 HD12 LEU B 123       0.828   7.133  22.794  1.00 97.75           H  
ATOM   4410 HD13 LEU B 123       2.221   6.194  23.297  1.00 97.75           H  
ATOM   4411  CD2 LEU B 123       2.263   4.396  21.309  1.00 97.75           C  
ATOM   4412 HD21 LEU B 123       3.132   4.472  21.964  1.00 97.75           H  
ATOM   4413 HD22 LEU B 123       1.601   3.623  21.698  1.00 97.75           H  
ATOM   4414 HD23 LEU B 123       2.584   4.129  20.303  1.00 97.75           H  
ATOM   4415  N   MET B 124      -0.717   7.106  17.786  1.00 98.49           N  
ATOM   4416  H   MET B 124      -1.394   6.359  17.852  1.00 98.49           H  
ATOM   4417  CA  MET B 124      -0.464   7.710  16.476  1.00 98.49           C  
ATOM   4418  HA  MET B 124       0.616   7.768  16.333  1.00 98.49           H  
ATOM   4419  C   MET B 124      -0.967   9.154  16.360  1.00 98.49           C  
ATOM   4420  CB  MET B 124      -1.051   6.823  15.372  1.00 98.49           C  
ATOM   4421  HB2 MET B 124      -1.254   7.438  14.496  1.00 98.49           H  
ATOM   4422  HB3 MET B 124      -1.991   6.378  15.697  1.00 98.49           H  
ATOM   4423  O   MET B 124      -0.331   9.950  15.669  1.00 98.49           O  
ATOM   4424  CG  MET B 124      -0.055   5.739  14.953  1.00 98.49           C  
ATOM   4425  HG2 MET B 124      -0.566   5.029  14.303  1.00 98.49           H  
ATOM   4426  HG3 MET B 124       0.298   5.207  15.837  1.00 98.49           H  
ATOM   4427  SD  MET B 124       1.358   6.440  14.051  1.00 98.49           S  
ATOM   4428  CE  MET B 124       2.347   4.970  13.730  1.00 98.49           C  
ATOM   4429  HE1 MET B 124       2.845   4.662  14.649  1.00 98.49           H  
ATOM   4430  HE2 MET B 124       3.106   5.215  12.987  1.00 98.49           H  
ATOM   4431  HE3 MET B 124       1.711   4.168  13.357  1.00 98.49           H  
ATOM   4432  N   LEU B 125      -2.040   9.531  17.066  1.00 97.87           N  
ATOM   4433  H   LEU B 125      -2.546   8.833  17.592  1.00 97.87           H  
ATOM   4434  CA  LEU B 125      -2.451  10.934  17.177  1.00 97.87           C  
ATOM   4435  HA  LEU B 125      -2.566  11.343  16.173  1.00 97.87           H  
ATOM   4436  C   LEU B 125      -1.371  11.782  17.859  1.00 97.87           C  
ATOM   4437  CB  LEU B 125      -3.786  11.051  17.931  1.00 97.87           C  
ATOM   4438  HB2 LEU B 125      -3.747  10.433  18.828  1.00 97.87           H  
ATOM   4439  HB3 LEU B 125      -3.905  12.083  18.259  1.00 97.87           H  
ATOM   4440  O   LEU B 125      -0.971  12.806  17.302  1.00 97.87           O  
ATOM   4441  CG  LEU B 125      -5.030  10.676  17.116  1.00 97.87           C  
ATOM   4442  HG  LEU B 125      -4.934   9.669  16.710  1.00 97.87           H  
ATOM   4443  CD1 LEU B 125      -6.247  10.726  18.043  1.00 97.87           C  
ATOM   4444 HD11 LEU B 125      -7.156  10.558  17.466  1.00 97.87           H  
ATOM   4445 HD12 LEU B 125      -6.149   9.951  18.803  1.00 97.87           H  
ATOM   4446 HD13 LEU B 125      -6.304  11.704  18.520  1.00 97.87           H  
ATOM   4447  CD2 LEU B 125      -5.263  11.659  15.968  1.00 97.87           C  
ATOM   4448 HD21 LEU B 125      -6.192  11.430  15.446  1.00 97.87           H  
ATOM   4449 HD22 LEU B 125      -5.314  12.677  16.352  1.00 97.87           H  
ATOM   4450 HD23 LEU B 125      -4.453  11.594  15.242  1.00 97.87           H  
ATOM   4451  N   GLU B 126      -0.844  11.331  19.000  1.00 98.20           N  
ATOM   4452  H   GLU B 126      -1.213  10.481  19.402  1.00 98.20           H  
ATOM   4453  CA  GLU B 126       0.258  12.010  19.700  1.00 98.20           C  
ATOM   4454  HA  GLU B 126      -0.050  13.018  19.978  1.00 98.20           H  
ATOM   4455  C   GLU B 126       1.492  12.154  18.805  1.00 98.20           C  
ATOM   4456  CB  GLU B 126       0.639  11.258  20.980  1.00 98.20           C  
ATOM   4457  HB2 GLU B 126       1.504  11.757  21.418  1.00 98.20           H  
ATOM   4458  HB3 GLU B 126       0.919  10.235  20.730  1.00 98.20           H  
ATOM   4459  O   GLU B 126       1.972  13.267  18.597  1.00 98.20           O  
ATOM   4460  CG  GLU B 126      -0.488  11.237  22.020  1.00 98.20           C  
ATOM   4461  HG2 GLU B 126      -0.762  12.265  22.256  1.00 98.20           H  
ATOM   4462  HG3 GLU B 126      -1.362  10.746  21.593  1.00 98.20           H  
ATOM   4463  CD  GLU B 126      -0.087  10.507  23.312  1.00 98.20           C  
ATOM   4464  OE1 GLU B 126      -0.956  10.475  24.214  1.00 98.20           O  
ATOM   4465  OE2 GLU B 126       1.065  10.001  23.389  1.00 98.20           O  
ATOM   4466  N   LEU B 127       1.953  11.058  18.192  1.00 98.58           N  
ATOM   4467  H   LEU B 127       1.520  10.173  18.415  1.00 98.58           H  
ATOM   4468  CA  LEU B 127       3.119  11.073  17.304  1.00 98.58           C  
ATOM   4469  HA  LEU B 127       3.965  11.486  17.853  1.00 98.58           H  
ATOM   4470  C   LEU B 127       2.917  11.973  16.074  1.00 98.58           C  
ATOM   4471  CB  LEU B 127       3.458   9.635  16.871  1.00 98.58           C  
ATOM   4472  HB2 LEU B 127       2.551   9.032  16.836  1.00 98.58           H  
ATOM   4473  HB3 LEU B 127       3.861   9.673  15.859  1.00 98.58           H  
ATOM   4474  O   LEU B 127       3.873  12.604  15.624  1.00 98.58           O  
ATOM   4475  CG  LEU B 127       4.515   8.951  17.753  1.00 98.58           C  
ATOM   4476  HG  LEU B 127       5.421   9.556  17.756  1.00 98.58           H  
ATOM   4477  CD1 LEU B 127       4.082   8.727  19.199  1.00 98.58           C  
ATOM   4478 HD11 LEU B 127       4.925   8.341  19.772  1.00 98.58           H  
ATOM   4479 HD12 LEU B 127       3.247   8.027  19.244  1.00 98.58           H  
ATOM   4480 HD13 LEU B 127       3.786   9.672  19.654  1.00 98.58           H  
ATOM   4481  CD2 LEU B 127       4.852   7.594  17.135  1.00 98.58           C  
ATOM   4482 HD21 LEU B 127       5.518   7.040  17.797  1.00 98.58           H  
ATOM   4483 HD22 LEU B 127       3.931   7.028  16.994  1.00 98.58           H  
ATOM   4484 HD23 LEU B 127       5.337   7.742  16.170  1.00 98.58           H  
ATOM   4485  N   SER B 128       1.695  12.057  15.533  1.00 98.45           N  
ATOM   4486  H   SER B 128       0.964  11.470  15.911  1.00 98.45           H  
ATOM   4487  CA  SER B 128       1.375  12.951  14.411  1.00 98.45           C  
ATOM   4488  HA  SER B 128       2.130  12.803  13.639  1.00 98.45           H  
ATOM   4489  C   SER B 128       1.419  14.432  14.803  1.00 98.45           C  
ATOM   4490  CB  SER B 128       0.021  12.585  13.791  1.00 98.45           C  
ATOM   4491  HB2 SER B 128      -0.027  11.508  13.632  1.00 98.45           H  
ATOM   4492  HB3 SER B 128      -0.057  13.071  12.818  1.00 98.45           H  
ATOM   4493  O   SER B 128       1.857  15.265  14.010  1.00 98.45           O  
ATOM   4494  OG  SER B 128      -1.084  13.002  14.573  1.00 98.45           O  
ATOM   4495  HG  SER B 128      -0.942  12.779  15.496  1.00 98.45           H  
ATOM   4496  N   TRP B 129       1.034  14.770  16.036  1.00 98.18           N  
ATOM   4497  H   TRP B 129       0.700  14.050  16.660  1.00 98.18           H  
ATOM   4498  CA  TRP B 129       1.154  16.132  16.550  1.00 98.18           C  
ATOM   4499  HA  TRP B 129       0.805  16.832  15.790  1.00 98.18           H  
ATOM   4500  C   TRP B 129       2.610  16.480  16.857  1.00 98.18           C  
ATOM   4501  CB  TRP B 129       0.275  16.290  17.791  1.00 98.18           C  
ATOM   4502  HB2 TRP B 129      -0.722  15.909  17.568  1.00 98.18           H  
ATOM   4503  HB3 TRP B 129       0.677  15.699  18.613  1.00 98.18           H  
ATOM   4504  O   TRP B 129       3.125  17.502  16.400  1.00 98.18           O  
ATOM   4505  CG  TRP B 129       0.147  17.712  18.225  1.00 98.18           C  
ATOM   4506  CD1 TRP B 129       1.057  18.407  18.942  1.00 98.18           C  
ATOM   4507  HD1 TRP B 129       1.994  18.012  19.307  1.00 98.18           H  
ATOM   4508  CD2 TRP B 129      -0.922  18.651  17.912  1.00 98.18           C  
ATOM   4509  CE2 TRP B 129      -0.597  19.908  18.500  1.00 98.18           C  
ATOM   4510  CE3 TRP B 129      -2.140  18.562  17.202  1.00 98.18           C  
ATOM   4511  HE3 TRP B 129      -2.412  17.622  16.746  1.00 98.18           H  
ATOM   4512  NE1 TRP B 129       0.637  19.712  19.088  1.00 98.18           N  
ATOM   4513  HE1 TRP B 129       1.222  20.420  19.507  1.00 98.18           H  
ATOM   4514  CH2 TRP B 129      -2.674  20.887  17.725  1.00 98.18           C  
ATOM   4515  HH2 TRP B 129      -3.358  21.722  17.673  1.00 98.18           H  
ATOM   4516  CZ2 TRP B 129      -1.460  21.007  18.425  1.00 98.18           C  
ATOM   4517  HZ2 TRP B 129      -1.192  21.918  18.939  1.00 98.18           H  
ATOM   4518  CZ3 TRP B 129      -3.006  19.668  17.105  1.00 98.18           C  
ATOM   4519  HZ3 TRP B 129      -3.941  19.572  16.572  1.00 98.18           H  
ATOM   4520  N   GLU B 130       3.293  15.595  17.587  1.00 98.20           N  
ATOM   4521  H   GLU B 130       2.805  14.778  17.926  1.00 98.20           H  
ATOM   4522  CA  GLU B 130       4.691  15.761  17.963  1.00 98.20           C  
ATOM   4523  HA  GLU B 130       4.795  16.661  18.568  1.00 98.20           H  
ATOM   4524  C   GLU B 130       5.569  15.946  16.729  1.00 98.20           C  
ATOM   4525  CB  GLU B 130       5.176  14.556  18.782  1.00 98.20           C  
ATOM   4526  HB2 GLU B 130       4.878  13.638  18.276  1.00 98.20           H  
ATOM   4527  HB3 GLU B 130       6.264  14.585  18.832  1.00 98.20           H  
ATOM   4528  O   GLU B 130       6.294  16.933  16.666  1.00 98.20           O  
ATOM   4529  CG  GLU B 130       4.628  14.567  20.218  1.00 98.20           C  
ATOM   4530  HG2 GLU B 130       5.005  15.456  20.724  1.00 98.20           H  
ATOM   4531  HG3 GLU B 130       3.540  14.635  20.195  1.00 98.20           H  
ATOM   4532  CD  GLU B 130       5.041  13.323  21.017  1.00 98.20           C  
ATOM   4533  OE1 GLU B 130       4.617  13.194  22.187  1.00 98.20           O  
ATOM   4534  OE2 GLU B 130       5.812  12.480  20.510  1.00 98.20           O  
ATOM   4535  N   VAL B 131       5.489  15.068  15.719  1.00 98.48           N  
ATOM   4536  H   VAL B 131       4.839  14.299  15.797  1.00 98.48           H  
ATOM   4537  CA  VAL B 131       6.392  15.123  14.554  1.00 98.48           C  
ATOM   4538  HA  VAL B 131       7.406  15.036  14.944  1.00 98.48           H  
ATOM   4539  C   VAL B 131       6.332  16.466  13.811  1.00 98.48           C  
ATOM   4540  CB  VAL B 131       6.171  13.917  13.617  1.00 98.48           C  
ATOM   4541  HB  VAL B 131       6.052  13.025  14.232  1.00 98.48           H  
ATOM   4542  O   VAL B 131       7.363  16.940  13.339  1.00 98.48           O  
ATOM   4543  CG1 VAL B 131       4.942  14.031  12.713  1.00 98.48           C  
ATOM   4544 HG11 VAL B 131       5.058  14.846  11.999  1.00 98.48           H  
ATOM   4545 HG12 VAL B 131       4.798  13.097  12.169  1.00 98.48           H  
ATOM   4546 HG13 VAL B 131       4.063  14.213  13.332  1.00 98.48           H  
ATOM   4547  CG2 VAL B 131       7.402  13.678  12.746  1.00 98.48           C  
ATOM   4548 HG21 VAL B 131       7.567  14.535  12.092  1.00 98.48           H  
ATOM   4549 HG22 VAL B 131       7.265  12.778  12.147  1.00 98.48           H  
ATOM   4550 HG23 VAL B 131       8.273  13.552  13.388  1.00 98.48           H  
ATOM   4551  N   LEU B 132       5.166  17.118  13.771  1.00 98.51           N  
ATOM   4552  H   LEU B 132       4.377  16.702  14.245  1.00 98.51           H  
ATOM   4553  CA  LEU B 132       4.985  18.448  13.180  1.00 98.51           C  
ATOM   4554  HA  LEU B 132       5.503  18.492  12.223  1.00 98.51           H  
ATOM   4555  C   LEU B 132       5.603  19.552  14.049  1.00 98.51           C  
ATOM   4556  CB  LEU B 132       3.480  18.677  12.962  1.00 98.51           C  
ATOM   4557  HB2 LEU B 132       2.964  18.444  13.893  1.00 98.51           H  
ATOM   4558  HB3 LEU B 132       3.306  19.727  12.726  1.00 98.51           H  
ATOM   4559  O   LEU B 132       6.363  20.384  13.551  1.00 98.51           O  
ATOM   4560  CG  LEU B 132       2.866  17.816  11.849  1.00 98.51           C  
ATOM   4561  HG  LEU B 132       3.082  16.765  12.040  1.00 98.51           H  
ATOM   4562  CD1 LEU B 132       1.352  18.013  11.809  1.00 98.51           C  
ATOM   4563 HD11 LEU B 132       0.912  17.364  11.052  1.00 98.51           H  
ATOM   4564 HD12 LEU B 132       1.125  19.044  11.541  1.00 98.51           H  
ATOM   4565 HD13 LEU B 132       0.921  17.767  12.780  1.00 98.51           H  
ATOM   4566  CD2 LEU B 132       3.413  18.193  10.474  1.00 98.51           C  
ATOM   4567 HD21 LEU B 132       2.893  17.632   9.698  1.00 98.51           H  
ATOM   4568 HD22 LEU B 132       3.289  19.263  10.307  1.00 98.51           H  
ATOM   4569 HD23 LEU B 132       4.474  17.948  10.419  1.00 98.51           H  
ATOM   4570  N   GLU B 133       5.385  19.507  15.365  1.00 97.08           N  
ATOM   4571  H   GLU B 133       4.785  18.783  15.733  1.00 97.08           H  
ATOM   4572  CA  GLU B 133       6.011  20.446  16.300  1.00 97.08           C  
ATOM   4573  HA  GLU B 133       5.719  21.462  16.031  1.00 97.08           H  
ATOM   4574  C   GLU B 133       7.550  20.406  16.258  1.00 97.08           C  
ATOM   4575  CB  GLU B 133       5.535  20.150  17.729  1.00 97.08           C  
ATOM   4576  HB2 GLU B 133       6.214  20.671  18.405  1.00 97.08           H  
ATOM   4577  HB3 GLU B 133       5.614  19.085  17.949  1.00 97.08           H  
ATOM   4578  O   GLU B 133       8.205  21.443  16.395  1.00 97.08           O  
ATOM   4579  CG  GLU B 133       4.102  20.628  18.004  1.00 97.08           C  
ATOM   4580  HG2 GLU B 133       3.949  21.581  17.497  1.00 97.08           H  
ATOM   4581  HG3 GLU B 133       3.398  19.912  17.579  1.00 97.08           H  
ATOM   4582  CD  GLU B 133       3.804  20.826  19.500  1.00 97.08           C  
ATOM   4583  OE1 GLU B 133       2.738  21.427  19.778  1.00 97.08           O  
ATOM   4584  OE2 GLU B 133       4.664  20.500  20.355  1.00 97.08           O  
ATOM   4585  N   ARG B 134       8.158  19.231  16.049  1.00 96.81           N  
ATOM   4586  H   ARG B 134       7.564  18.417  15.979  1.00 96.81           H  
ATOM   4587  CA  ARG B 134       9.628  19.080  15.923  1.00 96.81           C  
ATOM   4588  HA  ARG B 134      10.083  19.910  16.465  1.00 96.81           H  
ATOM   4589  C   ARG B 134      10.145  19.307  14.496  1.00 96.81           C  
ATOM   4590  CB  ARG B 134      10.184  17.800  16.604  1.00 96.81           C  
ATOM   4591  HB2 ARG B 134      10.771  18.106  17.470  1.00 96.81           H  
ATOM   4592  HB3 ARG B 134      10.856  17.287  15.917  1.00 96.81           H  
ATOM   4593  O   ARG B 134      11.348  19.465  14.323  1.00 96.81           O  
ATOM   4594  CG  ARG B 134       9.109  16.814  17.081  1.00 96.81           C  
ATOM   4595  HG2 ARG B 134       8.407  17.360  17.711  1.00 96.81           H  
ATOM   4596  HG3 ARG B 134       8.617  16.420  16.192  1.00 96.81           H  
ATOM   4597  CD  ARG B 134       9.552  15.633  17.937  1.00 96.81           C  
ATOM   4598  HD2 ARG B 134       9.856  16.016  18.911  1.00 96.81           H  
ATOM   4599  HD3 ARG B 134       8.695  14.977  18.092  1.00 96.81           H  
ATOM   4600  NE  ARG B 134      10.634  14.871  17.301  1.00 96.81           N  
ATOM   4601  HE  ARG B 134      10.420  14.384  16.443  1.00 96.81           H  
ATOM   4602  NH1 ARG B 134      12.187  15.064  18.963  1.00 96.81           N  
ATOM   4603 HH11 ARG B 134      13.103  14.822  19.313  1.00 96.81           H  
ATOM   4604 HH12 ARG B 134      11.508  15.440  19.609  1.00 96.81           H  
ATOM   4605  NH2 ARG B 134      12.785  14.143  17.067  1.00 96.81           N  
ATOM   4606 HH21 ARG B 134      13.694  14.118  17.507  1.00 96.81           H  
ATOM   4607 HH22 ARG B 134      12.572  13.734  16.169  1.00 96.81           H  
ATOM   4608  CZ  ARG B 134      11.852  14.701  17.769  1.00 96.81           C  
ATOM   4609  N   ALA B 135       9.257  19.401  13.503  1.00 98.03           N  
ATOM   4610  H   ALA B 135       8.286  19.214  13.710  1.00 98.03           H  
ATOM   4611  CA  ALA B 135       9.568  19.915  12.165  1.00 98.03           C  
ATOM   4612  HA  ALA B 135      10.549  19.553  11.858  1.00 98.03           H  
ATOM   4613  C   ALA B 135       9.609  21.453  12.101  1.00 98.03           C  
ATOM   4614  CB  ALA B 135       8.521  19.377  11.179  1.00 98.03           C  
ATOM   4615  HB1 ALA B 135       7.524  19.726  11.448  1.00 98.03           H  
ATOM   4616  HB2 ALA B 135       8.530  18.287  11.171  1.00 98.03           H  
ATOM   4617  HB3 ALA B 135       8.742  19.748  10.178  1.00 98.03           H  
ATOM   4618  O   ALA B 135      10.068  22.001  11.104  1.00 98.03           O  
ATOM   4619  N   GLY B 136       9.100  22.149  13.126  1.00 97.40           N  
ATOM   4620  H   GLY B 136       8.728  21.641  13.916  1.00 97.40           H  
ATOM   4621  CA  GLY B 136       8.875  23.596  13.070  1.00 97.40           C  
ATOM   4622  HA2 GLY B 136       9.734  24.086  12.613  1.00 97.40           H  
ATOM   4623  HA3 GLY B 136       8.762  23.973  14.087  1.00 97.40           H  
ATOM   4624  C   GLY B 136       7.622  23.987  12.274  1.00 97.40           C  
ATOM   4625  O   GLY B 136       7.505  25.130  11.849  1.00 97.40           O  
ATOM   4626  N   ILE B 137       6.678  23.059  12.077  1.00 97.17           N  
ATOM   4627  H   ILE B 137       6.796  22.153  12.507  1.00 97.17           H  
ATOM   4628  CA  ILE B 137       5.444  23.279  11.311  1.00 97.17           C  
ATOM   4629  HA  ILE B 137       5.495  24.249  10.816  1.00 97.17           H  
ATOM   4630  C   ILE B 137       4.259  23.255  12.289  1.00 97.17           C  
ATOM   4631  CB  ILE B 137       5.297  22.214  10.197  1.00 97.17           C  
ATOM   4632  HB  ILE B 137       5.237  21.233  10.669  1.00 97.17           H  
ATOM   4633  O   ILE B 137       4.021  22.217  12.909  1.00 97.17           O  
ATOM   4634  CG1 ILE B 137       6.524  22.222   9.251  1.00 97.17           C  
ATOM   4635 HG12 ILE B 137       6.585  23.181   8.737  1.00 97.17           H  
ATOM   4636 HG13 ILE B 137       7.436  22.099   9.834  1.00 97.17           H  
ATOM   4637  CG2 ILE B 137       3.998  22.448   9.398  1.00 97.17           C  
ATOM   4638 HG21 ILE B 137       3.129  22.453  10.056  1.00 97.17           H  
ATOM   4639 HG22 ILE B 137       3.853  21.644   8.677  1.00 97.17           H  
ATOM   4640 HG23 ILE B 137       4.056  23.398   8.865  1.00 97.17           H  
ATOM   4641  CD1 ILE B 137       6.512  21.094   8.214  1.00 97.17           C  
ATOM   4642 HD11 ILE B 137       5.749  21.276   7.457  1.00 97.17           H  
ATOM   4643 HD12 ILE B 137       7.485  21.044   7.724  1.00 97.17           H  
ATOM   4644 HD13 ILE B 137       6.319  20.145   8.714  1.00 97.17           H  
ATOM   4645  N   PRO B 138       3.474  24.341  12.446  1.00 95.12           N  
ATOM   4646  CA  PRO B 138       2.314  24.340  13.331  1.00 95.12           C  
ATOM   4647  HA  PRO B 138       2.663  24.192  14.353  1.00 95.12           H  
ATOM   4648  C   PRO B 138       1.313  23.259  12.912  1.00 95.12           C  
ATOM   4649  CB  PRO B 138       1.687  25.735  13.220  1.00 95.12           C  
ATOM   4650  HB2 PRO B 138       0.942  25.772  12.425  1.00 95.12           H  
ATOM   4651  HB3 PRO B 138       1.245  26.057  14.163  1.00 95.12           H  
ATOM   4652  O   PRO B 138       0.813  23.320  11.791  1.00 95.12           O  
ATOM   4653  CG  PRO B 138       2.876  26.596  12.828  1.00 95.12           C  
ATOM   4654  HG2 PRO B 138       2.574  27.513  12.322  1.00 95.12           H  
ATOM   4655  HG3 PRO B 138       3.438  26.817  13.735  1.00 95.12           H  
ATOM   4656  CD  PRO B 138       3.683  25.673  11.911  1.00 95.12           C  
ATOM   4657  HD2 PRO B 138       4.738  25.946  11.922  1.00 95.12           H  
ATOM   4658  HD3 PRO B 138       3.294  25.721  10.894  1.00 95.12           H  
ATOM   4659  N   PRO B 139       0.924  22.317  13.788  1.00 94.92           N  
ATOM   4660  CA  PRO B 139       0.003  21.246  13.403  1.00 94.92           C  
ATOM   4661  HA  PRO B 139       0.505  20.635  12.654  1.00 94.92           H  
ATOM   4662  C   PRO B 139      -1.319  21.751  12.802  1.00 94.92           C  
ATOM   4663  CB  PRO B 139      -0.194  20.422  14.678  1.00 94.92           C  
ATOM   4664  HB2 PRO B 139      -1.008  20.835  15.273  1.00 94.92           H  
ATOM   4665  HB3 PRO B 139      -0.369  19.368  14.459  1.00 94.92           H  
ATOM   4666  O   PRO B 139      -1.853  21.180  11.856  1.00 94.92           O  
ATOM   4667  CG  PRO B 139       1.128  20.614  15.421  1.00 94.92           C  
ATOM   4668  HG2 PRO B 139       1.026  20.475  16.497  1.00 94.92           H  
ATOM   4669  HG3 PRO B 139       1.879  19.928  15.029  1.00 94.92           H  
ATOM   4670  CD  PRO B 139       1.524  22.044  15.085  1.00 94.92           C  
ATOM   4671  HD2 PRO B 139       1.123  22.727  15.833  1.00 94.92           H  
ATOM   4672  HD3 PRO B 139       2.611  22.119  15.055  1.00 94.92           H  
ATOM   4673  N   THR B 140      -1.805  22.896  13.288  1.00 89.70           N  
ATOM   4674  H   THR B 140      -1.304  23.334  14.047  1.00 89.70           H  
ATOM   4675  CA  THR B 140      -3.031  23.552  12.813  1.00 89.70           C  
ATOM   4676  HA  THR B 140      -3.784  22.782  12.643  1.00 89.70           H  
ATOM   4677  C   THR B 140      -2.890  24.308  11.484  1.00 89.70           C  
ATOM   4678  CB  THR B 140      -3.567  24.512  13.888  1.00 89.70           C  
ATOM   4679  HB  THR B 140      -4.443  25.035  13.503  1.00 89.70           H  
ATOM   4680  O   THR B 140      -3.903  24.779  10.971  1.00 89.70           O  
ATOM   4681  CG2 THR B 140      -3.976  23.774  15.163  1.00 89.70           C  
ATOM   4682 HG21 THR B 140      -4.355  24.489  15.893  1.00 89.70           H  
ATOM   4683 HG22 THR B 140      -4.762  23.055  14.932  1.00 89.70           H  
ATOM   4684 HG23 THR B 140      -3.126  23.241  15.589  1.00 89.70           H  
ATOM   4685  OG1 THR B 140      -2.585  25.464  14.251  1.00 89.70           O  
ATOM   4686  HG1 THR B 140      -2.404  25.999  13.474  1.00 89.70           H  
ATOM   4687  N   SER B 141      -1.682  24.482  10.926  1.00 92.08           N  
ATOM   4688  H   SER B 141      -0.874  24.028  11.329  1.00 92.08           H  
ATOM   4689  CA  SER B 141      -1.487  25.170   9.634  1.00 92.08           C  
ATOM   4690  HA  SER B 141      -2.210  25.983   9.565  1.00 92.08           H  
ATOM   4691  C   SER B 141      -1.737  24.264   8.425  1.00 92.08           C  
ATOM   4692  CB  SER B 141      -0.093  25.802   9.529  1.00 92.08           C  
ATOM   4693  HB2 SER B 141      -0.070  26.462   8.662  1.00 92.08           H  
ATOM   4694  HB3 SER B 141       0.111  26.393  10.422  1.00 92.08           H  
ATOM   4695  O   SER B 141      -2.006  24.769   7.338  1.00 92.08           O  
ATOM   4696  OG  SER B 141       0.896  24.810   9.367  1.00 92.08           O  
ATOM   4697  HG  SER B 141       1.770  25.207   9.374  1.00 92.08           H  
ATOM   4698  N   LEU B 142      -1.712  22.939   8.610  1.00 94.97           N  
ATOM   4699  H   LEU B 142      -1.457  22.597   9.525  1.00 94.97           H  
ATOM   4700  CA  LEU B 142      -1.898  21.950   7.541  1.00 94.97           C  
ATOM   4701  HA  LEU B 142      -1.464  22.360   6.629  1.00 94.97           H  
ATOM   4702  C   LEU B 142      -3.372  21.669   7.181  1.00 94.97           C  
ATOM   4703  CB  LEU B 142      -1.127  20.669   7.901  1.00 94.97           C  
ATOM   4704  HB2 LEU B 142      -1.504  20.289   8.850  1.00 94.97           H  
ATOM   4705  HB3 LEU B 142      -1.334  19.922   7.135  1.00 94.97           H  
ATOM   4706  O   LEU B 142      -3.648  20.791   6.359  1.00 94.97           O  
ATOM   4707  CG  LEU B 142       0.403  20.814   7.991  1.00 94.97           C  
ATOM   4708  HG  LEU B 142       0.666  21.486   8.808  1.00 94.97           H  
ATOM   4709  CD1 LEU B 142       0.996  19.437   8.272  1.00 94.97           C  
ATOM   4710 HD11 LEU B 142       2.081  19.520   8.340  1.00 94.97           H  
ATOM   4711 HD12 LEU B 142       0.602  19.055   9.214  1.00 94.97           H  
ATOM   4712 HD13 LEU B 142       0.741  18.746   7.469  1.00 94.97           H  
ATOM   4713  CD2 LEU B 142       1.032  21.324   6.692  1.00 94.97           C  
ATOM   4714 HD21 LEU B 142       0.733  22.357   6.514  1.00 94.97           H  
ATOM   4715 HD22 LEU B 142       2.119  21.302   6.777  1.00 94.97           H  
ATOM   4716 HD23 LEU B 142       0.726  20.698   5.854  1.00 94.97           H  
ATOM   4717  N   GLN B 143      -4.316  22.426   7.743  1.00 89.95           N  
ATOM   4718  H   GLN B 143      -4.008  23.152   8.374  1.00 89.95           H  
ATOM   4719  CA  GLN B 143      -5.740  22.375   7.397  1.00 89.95           C  
ATOM   4720  HA  GLN B 143      -6.138  21.404   7.690  1.00 89.95           H  
ATOM   4721  C   GLN B 143      -5.959  22.556   5.882  1.00 89.95           C  
ATOM   4722  CB  GLN B 143      -6.482  23.475   8.172  1.00 89.95           C  
ATOM   4723  HB2 GLN B 143      -5.914  24.401   8.086  1.00 89.95           H  
ATOM   4724  HB3 GLN B 143      -7.455  23.652   7.713  1.00 89.95           H  
ATOM   4725  O   GLN B 143      -5.463  23.505   5.278  1.00 89.95           O  
ATOM   4726  CG  GLN B 143      -6.667  23.149   9.665  1.00 89.95           C  
ATOM   4727  HG2 GLN B 143      -6.722  24.086  10.219  1.00 89.95           H  
ATOM   4728  HG3 GLN B 143      -5.799  22.604  10.037  1.00 89.95           H  
ATOM   4729  CD  GLN B 143      -7.944  22.369   9.978  1.00 89.95           C  
ATOM   4730  NE2 GLN B 143      -7.898  21.444  10.909  1.00 89.95           N  
ATOM   4731 HE21 GLN B 143      -8.745  20.924  11.086  1.00 89.95           H  
ATOM   4732 HE22 GLN B 143      -7.000  21.114  11.232  1.00 89.95           H  
ATOM   4733  OE1 GLN B 143      -9.010  22.600   9.426  1.00 89.95           O  
ATOM   4734  N   ALA B 144      -6.725  21.647   5.275  1.00 91.99           N  
ATOM   4735  H   ALA B 144      -7.037  20.866   5.834  1.00 91.99           H  
ATOM   4736  CA  ALA B 144      -6.991  21.550   3.837  1.00 91.99           C  
ATOM   4737  HA  ALA B 144      -7.536  20.615   3.705  1.00 91.99           H  
ATOM   4738  C   ALA B 144      -5.743  21.402   2.933  1.00 91.99           C  
ATOM   4739  CB  ALA B 144      -7.957  22.665   3.411  1.00 91.99           C  
ATOM   4740  HB1 ALA B 144      -8.271  22.494   2.381  1.00 91.99           H  
ATOM   4741  HB2 ALA B 144      -7.464  23.634   3.483  1.00 91.99           H  
ATOM   4742  HB3 ALA B 144      -8.837  22.650   4.054  1.00 91.99           H  
ATOM   4743  O   ALA B 144      -5.839  21.584   1.716  1.00 91.99           O  
ATOM   4744  N   SER B 145      -4.578  21.054   3.493  1.00 95.81           N  
ATOM   4745  H   SER B 145      -4.547  20.919   4.494  1.00 95.81           H  
ATOM   4746  CA  SER B 145      -3.372  20.751   2.711  1.00 95.81           C  
ATOM   4747  HA  SER B 145      -3.329  21.470   1.892  1.00 95.81           H  
ATOM   4748  C   SER B 145      -3.421  19.332   2.121  1.00 95.81           C  
ATOM   4749  CB  SER B 145      -2.095  20.941   3.542  1.00 95.81           C  
ATOM   4750  HB2 SER B 145      -1.233  20.909   2.877  1.00 95.81           H  
ATOM   4751  HB3 SER B 145      -2.118  21.914   4.033  1.00 95.81           H  
ATOM   4752  O   SER B 145      -3.968  18.426   2.760  1.00 95.81           O  
ATOM   4753  OG  SER B 145      -1.954  19.920   4.510  1.00 95.81           O  
ATOM   4754  HG  SER B 145      -2.584  20.104   5.210  1.00 95.81           H  
ATOM   4755  N   PRO B 146      -2.808  19.082   0.946  1.00 98.01           N  
ATOM   4756  CA  PRO B 146      -2.634  17.738   0.399  1.00 98.01           C  
ATOM   4757  HA  PRO B 146      -3.542  17.153   0.544  1.00 98.01           H  
ATOM   4758  C   PRO B 146      -1.480  17.018   1.120  1.00 98.01           C  
ATOM   4759  CB  PRO B 146      -2.421  17.950  -1.103  1.00 98.01           C  
ATOM   4760  HB2 PRO B 146      -1.864  17.139  -1.573  1.00 98.01           H  
ATOM   4761  HB3 PRO B 146      -3.389  18.067  -1.591  1.00 98.01           H  
ATOM   4762  O   PRO B 146      -0.456  16.682   0.525  1.00 98.01           O  
ATOM   4763  CG  PRO B 146      -1.664  19.275  -1.150  1.00 98.01           C  
ATOM   4764  HG2 PRO B 146      -1.825  19.797  -2.094  1.00 98.01           H  
ATOM   4765  HG3 PRO B 146      -0.601  19.089  -0.998  1.00 98.01           H  
ATOM   4766  CD  PRO B 146      -2.231  20.063   0.036  1.00 98.01           C  
ATOM   4767  HD2 PRO B 146      -3.014  20.735  -0.314  1.00 98.01           H  
ATOM   4768  HD3 PRO B 146      -1.435  20.629   0.520  1.00 98.01           H  
ATOM   4769  N   THR B 147      -1.632  16.822   2.430  1.00 98.81           N  
ATOM   4770  H   THR B 147      -2.480  17.160   2.861  1.00 98.81           H  
ATOM   4771  CA  THR B 147      -0.701  16.048   3.256  1.00 98.81           C  
ATOM   4772  HA  THR B 147       0.270  16.040   2.762  1.00 98.81           H  
ATOM   4773  C   THR B 147      -1.214  14.617   3.376  1.00 98.81           C  
ATOM   4774  CB  THR B 147      -0.489  16.687   4.634  1.00 98.81           C  
ATOM   4775  HB  THR B 147      -1.448  16.752   5.147  1.00 98.81           H  
ATOM   4776  O   THR B 147      -2.288  14.397   3.936  1.00 98.81           O  
ATOM   4777  CG2 THR B 147       0.498  15.906   5.505  1.00 98.81           C  
ATOM   4778 HG21 THR B 147       0.114  14.908   5.713  1.00 98.81           H  
ATOM   4779 HG22 THR B 147       1.460  15.821   5.000  1.00 98.81           H  
ATOM   4780 HG23 THR B 147       0.636  16.428   6.452  1.00 98.81           H  
ATOM   4781  OG1 THR B 147       0.046  17.983   4.481  1.00 98.81           O  
ATOM   4782  HG1 THR B 147      -0.682  18.608   4.458  1.00 98.81           H  
ATOM   4783  N   GLY B 148      -0.480  13.652   2.821  1.00 98.86           N  
ATOM   4784  H   GLY B 148       0.401  13.907   2.396  1.00 98.86           H  
ATOM   4785  CA  GLY B 148      -0.833  12.232   2.894  1.00 98.86           C  
ATOM   4786  HA2 GLY B 148      -0.283  11.678   2.133  1.00 98.86           H  
ATOM   4787  HA3 GLY B 148      -1.898  12.113   2.692  1.00 98.86           H  
ATOM   4788  C   GLY B 148      -0.526  11.626   4.266  1.00 98.86           C  
ATOM   4789  O   GLY B 148       0.389  12.075   4.956  1.00 98.86           O  
ATOM   4790  N   VAL B 149      -1.268  10.591   4.659  1.00 98.92           N  
ATOM   4791  H   VAL B 149      -1.978  10.253   4.025  1.00 98.92           H  
ATOM   4792  CA  VAL B 149      -1.091   9.868   5.927  1.00 98.92           C  
ATOM   4793  HA  VAL B 149      -0.141  10.153   6.378  1.00 98.92           H  
ATOM   4794  C   VAL B 149      -1.049   8.369   5.642  1.00 98.92           C  
ATOM   4795  CB  VAL B 149      -2.211  10.203   6.936  1.00 98.92           C  
ATOM   4796  HB  VAL B 149      -3.167   9.847   6.552  1.00 98.92           H  
ATOM   4797  O   VAL B 149      -2.059   7.782   5.264  1.00 98.92           O  
ATOM   4798  CG1 VAL B 149      -1.949   9.523   8.284  1.00 98.92           C  
ATOM   4799 HG11 VAL B 149      -1.009   9.873   8.710  1.00 98.92           H  
ATOM   4800 HG12 VAL B 149      -2.765   9.755   8.967  1.00 98.92           H  
ATOM   4801 HG13 VAL B 149      -1.912   8.441   8.157  1.00 98.92           H  
ATOM   4802  CG2 VAL B 149      -2.343  11.705   7.205  1.00 98.92           C  
ATOM   4803 HG21 VAL B 149      -3.117  11.876   7.953  1.00 98.92           H  
ATOM   4804 HG22 VAL B 149      -2.631  12.228   6.293  1.00 98.92           H  
ATOM   4805 HG23 VAL B 149      -1.396  12.109   7.563  1.00 98.92           H  
ATOM   4806  N   PHE B 150       0.112   7.750   5.840  1.00 98.90           N  
ATOM   4807  H   PHE B 150       0.904   8.308   6.126  1.00 98.90           H  
ATOM   4808  CA  PHE B 150       0.374   6.341   5.552  1.00 98.90           C  
ATOM   4809  HA  PHE B 150      -0.532   5.869   5.171  1.00 98.90           H  
ATOM   4810  C   PHE B 150       0.788   5.623   6.841  1.00 98.90           C  
ATOM   4811  CB  PHE B 150       1.442   6.235   4.451  1.00 98.90           C  
ATOM   4812  HB2 PHE B 150       2.366   6.696   4.800  1.00 98.90           H  
ATOM   4813  HB3 PHE B 150       1.651   5.181   4.272  1.00 98.90           H  
ATOM   4814  O   PHE B 150       1.896   5.826   7.345  1.00 98.90           O  
ATOM   4815  CG  PHE B 150       1.045   6.877   3.132  1.00 98.90           C  
ATOM   4816  CD1 PHE B 150       0.438   6.104   2.125  1.00 98.90           C  
ATOM   4817  HD1 PHE B 150       0.255   5.052   2.289  1.00 98.90           H  
ATOM   4818  CD2 PHE B 150       1.277   8.250   2.913  1.00 98.90           C  
ATOM   4819  HD2 PHE B 150       1.738   8.847   3.686  1.00 98.90           H  
ATOM   4820  CE1 PHE B 150       0.069   6.699   0.905  1.00 98.90           C  
ATOM   4821  HE1 PHE B 150      -0.391   6.105   0.129  1.00 98.90           H  
ATOM   4822  CE2 PHE B 150       0.902   8.846   1.696  1.00 98.90           C  
ATOM   4823  HE2 PHE B 150       1.079   9.898   1.529  1.00 98.90           H  
ATOM   4824  CZ  PHE B 150       0.294   8.071   0.694  1.00 98.90           C  
ATOM   4825  HZ  PHE B 150      -0.005   8.530  -0.237  1.00 98.90           H  
ATOM   4826  N   VAL B 151      -0.099   4.791   7.394  1.00 98.82           N  
ATOM   4827  H   VAL B 151      -0.977   4.638   6.920  1.00 98.82           H  
ATOM   4828  CA  VAL B 151       0.133   4.125   8.689  1.00 98.82           C  
ATOM   4829  HA  VAL B 151       1.093   4.455   9.085  1.00 98.82           H  
ATOM   4830  C   VAL B 151       0.217   2.614   8.509  1.00 98.82           C  
ATOM   4831  CB  VAL B 151      -0.917   4.501   9.756  1.00 98.82           C  
ATOM   4832  HB  VAL B 151      -1.864   4.010   9.531  1.00 98.82           H  
ATOM   4833  O   VAL B 151      -0.756   1.963   8.132  1.00 98.82           O  
ATOM   4834  CG1 VAL B 151      -0.436   4.065  11.147  1.00 98.82           C  
ATOM   4835 HG11 VAL B 151       0.466   4.615  11.417  1.00 98.82           H  
ATOM   4836 HG12 VAL B 151      -1.212   4.268  11.885  1.00 98.82           H  
ATOM   4837 HG13 VAL B 151      -0.220   2.997  11.158  1.00 98.82           H  
ATOM   4838  CG2 VAL B 151      -1.160   6.013   9.831  1.00 98.82           C  
ATOM   4839 HG21 VAL B 151      -1.854   6.237  10.641  1.00 98.82           H  
ATOM   4840 HG22 VAL B 151      -0.221   6.540   9.998  1.00 98.82           H  
ATOM   4841 HG23 VAL B 151      -1.606   6.354   8.896  1.00 98.82           H  
ATOM   4842  N   GLY B 152       1.389   2.057   8.803  1.00 98.82           N  
ATOM   4843  H   GLY B 152       2.167   2.663   9.021  1.00 98.82           H  
ATOM   4844  CA  GLY B 152       1.608   0.623   8.896  1.00 98.82           C  
ATOM   4845  HA2 GLY B 152       1.144   0.136   8.039  1.00 98.82           H  
ATOM   4846  HA3 GLY B 152       2.679   0.424   8.879  1.00 98.82           H  
ATOM   4847  C   GLY B 152       1.034   0.056  10.192  1.00 98.82           C  
ATOM   4848  O   GLY B 152       1.478   0.424  11.281  1.00 98.82           O  
ATOM   4849  N   LEU B 153       0.069  -0.848  10.074  1.00 98.13           N  
ATOM   4850  H   LEU B 153      -0.227  -1.111   9.145  1.00 98.13           H  
ATOM   4851  CA  LEU B 153      -0.676  -1.433  11.188  1.00 98.13           C  
ATOM   4852  HA  LEU B 153      -0.194  -1.185  12.134  1.00 98.13           H  
ATOM   4853  C   LEU B 153      -0.702  -2.959  11.097  1.00 98.13           C  
ATOM   4854  CB  LEU B 153      -2.099  -0.837  11.178  1.00 98.13           C  
ATOM   4855  HB2 LEU B 153      -2.789  -1.490  11.713  1.00 98.13           H  
ATOM   4856  HB3 LEU B 153      -2.444  -0.778  10.146  1.00 98.13           H  
ATOM   4857  O   LEU B 153      -0.357  -3.544  10.070  1.00 98.13           O  
ATOM   4858  CG  LEU B 153      -2.125   0.555  11.829  1.00 98.13           C  
ATOM   4859  HG  LEU B 153      -1.159   1.041  11.696  1.00 98.13           H  
ATOM   4860  CD1 LEU B 153      -3.176   1.449  11.189  1.00 98.13           C  
ATOM   4861 HD11 LEU B 153      -3.090   2.443  11.628  1.00 98.13           H  
ATOM   4862 HD12 LEU B 153      -4.177   1.050  11.350  1.00 98.13           H  
ATOM   4863 HD13 LEU B 153      -2.982   1.535  10.120  1.00 98.13           H  
ATOM   4864  CD2 LEU B 153      -2.411   0.461  13.327  1.00 98.13           C  
ATOM   4865 HD21 LEU B 153      -3.405   0.047  13.498  1.00 98.13           H  
ATOM   4866 HD22 LEU B 153      -2.359   1.453  13.776  1.00 98.13           H  
ATOM   4867 HD23 LEU B 153      -1.679  -0.192  13.802  1.00 98.13           H  
ATOM   4868  N   ILE B 154      -1.130  -3.571  12.199  1.00 97.24           N  
ATOM   4869  H   ILE B 154      -1.320  -2.994  13.006  1.00 97.24           H  
ATOM   4870  CA  ILE B 154      -1.661  -4.935  12.276  1.00 97.24           C  
ATOM   4871  HA  ILE B 154      -1.884  -5.296  11.273  1.00 97.24           H  
ATOM   4872  C   ILE B 154      -2.945  -4.818  13.110  1.00 97.24           C  
ATOM   4873  CB  ILE B 154      -0.650  -5.903  12.937  1.00 97.24           C  
ATOM   4874  HB  ILE B 154      -0.413  -5.534  13.934  1.00 97.24           H  
ATOM   4875  O   ILE B 154      -2.899  -4.157  14.154  1.00 97.24           O  
ATOM   4876  CG1 ILE B 154       0.650  -5.957  12.113  1.00 97.24           C  
ATOM   4877 HG12 ILE B 154       1.035  -4.942  12.014  1.00 97.24           H  
ATOM   4878 HG13 ILE B 154       0.418  -6.329  11.115  1.00 97.24           H  
ATOM   4879  CG2 ILE B 154      -1.241  -7.318  13.062  1.00 97.24           C  
ATOM   4880 HG21 ILE B 154      -2.171  -7.308  13.631  1.00 97.24           H  
ATOM   4881 HG22 ILE B 154      -1.440  -7.721  12.069  1.00 97.24           H  
ATOM   4882 HG23 ILE B 154      -0.552  -7.981  13.587  1.00 97.24           H  
ATOM   4883  CD1 ILE B 154       1.776  -6.790  12.734  1.00 97.24           C  
ATOM   4884 HD11 ILE B 154       2.696  -6.616  12.175  1.00 97.24           H  
ATOM   4885 HD12 ILE B 154       1.537  -7.852  12.691  1.00 97.24           H  
ATOM   4886 HD13 ILE B 154       1.925  -6.487  13.770  1.00 97.24           H  
ATOM   4887  N   PRO B 155      -4.081  -5.410  12.707  1.00 96.48           N  
ATOM   4888  CA  PRO B 155      -5.279  -5.430  13.540  1.00 96.48           C  
ATOM   4889  HA  PRO B 155      -5.611  -4.404  13.699  1.00 96.48           H  
ATOM   4890  C   PRO B 155      -5.002  -6.101  14.890  1.00 96.48           C  
ATOM   4891  CB  PRO B 155      -6.343  -6.183  12.737  1.00 96.48           C  
ATOM   4892  HB2 PRO B 155      -7.335  -5.757  12.886  1.00 96.48           H  
ATOM   4893  HB3 PRO B 155      -6.340  -7.241  12.998  1.00 96.48           H  
ATOM   4894  O   PRO B 155      -4.430  -7.188  14.943  1.00 96.48           O  
ATOM   4895  CG  PRO B 155      -5.873  -6.024  11.293  1.00 96.48           C  
ATOM   4896  HG2 PRO B 155      -6.228  -6.846  10.672  1.00 96.48           H  
ATOM   4897  HG3 PRO B 155      -6.208  -5.065  10.900  1.00 96.48           H  
ATOM   4898  CD  PRO B 155      -4.352  -6.012  11.412  1.00 96.48           C  
ATOM   4899  HD2 PRO B 155      -3.965  -7.030  11.392  1.00 96.48           H  
ATOM   4900  HD3 PRO B 155      -3.926  -5.427  10.596  1.00 96.48           H  
ATOM   4901  N   GLN B 156      -5.412  -5.454  15.979  1.00 95.06           N  
ATOM   4902  H   GLN B 156      -5.898  -4.575  15.874  1.00 95.06           H  
ATOM   4903  CA  GLN B 156      -5.288  -5.972  17.341  1.00 95.06           C  
ATOM   4904  HA  GLN B 156      -4.952  -7.009  17.318  1.00 95.06           H  
ATOM   4905  C   GLN B 156      -6.657  -5.929  18.008  1.00 95.06           C  
ATOM   4906  CB  GLN B 156      -4.280  -5.148  18.160  1.00 95.06           C  
ATOM   4907  HB2 GLN B 156      -4.228  -5.559  19.168  1.00 95.06           H  
ATOM   4908  HB3 GLN B 156      -4.636  -4.120  18.234  1.00 95.06           H  
ATOM   4909  O   GLN B 156      -7.380  -4.941  17.892  1.00 95.06           O  
ATOM   4910  CG  GLN B 156      -2.870  -5.127  17.557  1.00 95.06           C  
ATOM   4911  HG2 GLN B 156      -2.237  -4.455  18.136  1.00 95.06           H  
ATOM   4912  HG3 GLN B 156      -2.917  -4.710  16.551  1.00 95.06           H  
ATOM   4913  CD  GLN B 156      -2.194  -6.489  17.511  1.00 95.06           C  
ATOM   4914  NE2 GLN B 156      -1.450  -6.759  16.464  1.00 95.06           N  
ATOM   4915 HE21 GLN B 156      -1.100  -7.704  16.398  1.00 95.06           H  
ATOM   4916 HE22 GLN B 156      -1.463  -6.123  15.680  1.00 95.06           H  
ATOM   4917  OE1 GLN B 156      -2.301  -7.316  18.406  1.00 95.06           O  
ATOM   4918  N   GLU B 157      -7.019  -6.980  18.738  1.00 94.07           N  
ATOM   4919  H   GLU B 157      -6.407  -7.781  18.803  1.00 94.07           H  
ATOM   4920  CA  GLU B 157      -8.264  -6.969  19.500  1.00 94.07           C  
ATOM   4921  HA  GLU B 157      -9.078  -6.620  18.865  1.00 94.07           H  
ATOM   4922  C   GLU B 157      -8.154  -6.044  20.717  1.00 94.07           C  
ATOM   4923  CB  GLU B 157      -8.609  -8.367  19.995  1.00 94.07           C  
ATOM   4924  HB2 GLU B 157      -9.434  -8.247  20.698  1.00 94.07           H  
ATOM   4925  HB3 GLU B 157      -7.754  -8.776  20.533  1.00 94.07           H  
ATOM   4926  O   GLU B 157      -7.432  -6.352  21.672  1.00 94.07           O  
ATOM   4927  CG  GLU B 157      -9.041  -9.359  18.910  1.00 94.07           C  
ATOM   4928  HG2 GLU B 157      -9.913  -8.965  18.388  1.00 94.07           H  
ATOM   4929  HG3 GLU B 157      -8.228  -9.490  18.197  1.00 94.07           H  
ATOM   4930  CD  GLU B 157      -9.388 -10.704  19.559  1.00 94.07           C  
ATOM   4931  OE1 GLU B 157      -9.371 -11.738  18.862  1.00 94.07           O  
ATOM   4932  OE2 GLU B 157      -9.628 -10.712  20.791  1.00 94.07           O  
ATOM   4933  N   TYR B 158      -8.920  -4.951  20.714  1.00 94.31           N  
ATOM   4934  H   TYR B 158      -9.452  -4.742  19.881  1.00 94.31           H  
ATOM   4935  CA  TYR B 158      -9.068  -4.039  21.847  1.00 94.31           C  
ATOM   4936  HA  TYR B 158      -8.407  -4.369  22.648  1.00 94.31           H  
ATOM   4937  C   TYR B 158     -10.503  -4.045  22.385  1.00 94.31           C
[truncated: 1,853,047 more chars]
