# Supplementary material for: Module-Based Polyketide Synthase Engineering for de Novo Polyketide Biosynthesis
Source: ACS Synth Biol. 2023 Oct 23;12(11):3148–55. doi: 10.1021/acssynbio.3c00282 (PMC10661043; doi:10.1021/acssynbio.3c00282)
Supplement: Supplementary file 2 — sb3c00282_si_002.zip [file sb3c00282_si_002.zip › Final_PKS_Structures/menzella_pdbs/rifM5_ACP_eryM1_KSAT_dimer.pdb]

ATOM      1  N   LEU A   1      20.114-123.703  72.700  1.00 53.55           N  
ATOM      2  H   LEU A   1      19.619-122.824  72.678  1.00 53.55           H  
ATOM      3  H2  LEU A   1      21.080-123.539  72.454  1.00 53.55           H  
ATOM      4  H3  LEU A   1      20.066-124.078  73.637  1.00 53.55           H  
ATOM      5  CA  LEU A   1      19.493-124.653  71.750  1.00 53.55           C  
ATOM      6  HA  LEU A   1      18.463-124.801  72.076  1.00 53.55           H  
ATOM      7  C   LEU A   1      20.098-126.045  71.862  1.00 53.55           C  
ATOM      8  CB  LEU A   1      19.423-124.106  70.315  1.00 53.55           C  
ATOM      9  HB2 LEU A   1      20.324-123.534  70.095  1.00 53.55           H  
ATOM     10  HB3 LEU A   1      19.358-124.929  69.603  1.00 53.55           H  
ATOM     11  O   LEU A   1      19.438-126.863  72.476  1.00 53.55           O  
ATOM     12  CG  LEU A   1      18.171-123.221  70.164  1.00 53.55           C  
ATOM     13  HG  LEU A   1      18.114-122.546  71.018  1.00 53.55           H  
ATOM     14  CD1 LEU A   1      18.255-122.375  68.903  1.00 53.55           C  
ATOM     15 HD11 LEU A   1      18.278-123.014  68.021  1.00 53.55           H  
ATOM     16 HD12 LEU A   1      17.384-121.722  68.840  1.00 53.55           H  
ATOM     17 HD13 LEU A   1      19.152-121.757  68.917  1.00 53.55           H  
ATOM     18  CD2 LEU A   1      16.897-124.067  70.120  1.00 53.55           C  
ATOM     19 HD21 LEU A   1      16.029-123.414  70.031  1.00 53.55           H  
ATOM     20 HD22 LEU A   1      16.771-124.659  71.026  1.00 53.55           H  
ATOM     21 HD23 LEU A   1      16.915-124.731  69.255  1.00 53.55           H  
ATOM     22  N   ALA A   2      21.323-126.305  71.388  1.00 57.82           N  
ATOM     23  H   ALA A   2      21.797-125.611  70.827  1.00 57.82           H  
ATOM     24  CA  ALA A   2      21.900-127.662  71.316  1.00 57.82           C  
ATOM     25  HA  ALA A   2      21.395-128.202  70.516  1.00 57.82           H  
ATOM     26  C   ALA A   2      21.767-128.544  72.585  1.00 57.82           C  
ATOM     27  CB  ALA A   2      23.375-127.514  70.918  1.00 57.82           C  
ATOM     28  HB1 ALA A   2      23.927-126.963  71.679  1.00 57.82           H  
ATOM     29  HB2 ALA A   2      23.456-126.998  69.961  1.00 57.82           H  
ATOM     30  HB3 ALA A   2      23.820-128.503  70.809  1.00 57.82           H  
ATOM     31  O   ALA A   2      21.505-129.732  72.465  1.00 57.82           O  
ATOM     32  N   GLY A   3      21.893-127.976  73.793  1.00 60.31           N  
ATOM     33  H   GLY A   3      22.161-127.003  73.836  1.00 60.31           H  
ATOM     34  CA  GLY A   3      21.739-128.707  75.066  1.00 60.31           C  
ATOM     35  HA2 GLY A   3      22.238-128.149  75.858  1.00 60.31           H  
ATOM     36  HA3 GLY A   3      22.239-129.671  74.976  1.00 60.31           H  
ATOM     37  C   GLY A   3      20.298-128.989  75.533  1.00 60.31           C  
ATOM     38  O   GLY A   3      20.117-129.411  76.670  1.00 60.31           O  
ATOM     39  N   LEU A   4      19.280-128.715  74.712  1.00 62.03           N  
ATOM     40  H   LEU A   4      19.505-128.424  73.772  1.00 62.03           H  
ATOM     41  CA  LEU A   4      17.868-129.029  74.975  1.00 62.03           C  
ATOM     42  HA  LEU A   4      17.732-129.311  76.019  1.00 62.03           H  
ATOM     43  C   LEU A   4      17.422-130.223  74.120  1.00 62.03           C  
ATOM     44  CB  LEU A   4      17.001-127.795  74.661  1.00 62.03           C  
ATOM     45  HB2 LEU A   4      17.225-127.469  73.645  1.00 62.03           H  
ATOM     46  HB3 LEU A   4      15.952-128.091  74.675  1.00 62.03           H  
ATOM     47  O   LEU A   4      17.938-130.406  73.015  1.00 62.03           O  
ATOM     48  CG  LEU A   4      17.172-126.604  75.613  1.00 62.03           C  
ATOM     49  HG  LEU A   4      18.223-126.320  75.661  1.00 62.03           H  
ATOM     50  CD1 LEU A   4      16.383-125.411  75.072  1.00 62.03           C  
ATOM     51 HD11 LEU A   4      16.521-124.556  75.734  1.00 62.03           H  
ATOM     52 HD12 LEU A   4      16.723-125.158  74.068  1.00 62.03           H  
ATOM     53 HD13 LEU A   4      15.322-125.658  75.033  1.00 62.03           H  
ATOM     54  CD2 LEU A   4      16.668-126.911  77.023  1.00 62.03           C  
ATOM     55 HD21 LEU A   4      16.734-126.020  77.648  1.00 62.03           H  
ATOM     56 HD22 LEU A   4      17.277-127.692  77.477  1.00 62.03           H  
ATOM     57 HD23 LEU A   4      15.631-127.246  76.988  1.00 62.03           H  
ATOM     58  N   ALA A   5      16.431-130.999  74.572  1.00 66.90           N  
ATOM     59  H   ALA A   5      15.971-130.780  75.444  1.00 66.90           H  
ATOM     60  CA  ALA A   5      15.871-132.076  73.755  1.00 66.90           C  
ATOM     61  HA  ALA A   5      16.707-132.690  73.419  1.00 66.90           H  
ATOM     62  C   ALA A   5      15.136-131.509  72.516  1.00 66.90           C  
ATOM     63  CB  ALA A   5      14.960-132.954  74.621  1.00 66.90           C  
ATOM     64  HB1 ALA A   5      14.075-132.392  74.922  1.00 66.90           H  
ATOM     65  HB2 ALA A   5      15.493-133.278  75.514  1.00 66.90           H  
ATOM     66  HB3 ALA A   5      14.644-133.833  74.060  1.00 66.90           H  
ATOM     67  O   ALA A   5      14.643-130.381  72.568  1.00 66.90           O  
ATOM     68  N   PRO A   6      14.996-132.255  71.400  1.00 63.35           N  
ATOM     69  CA  PRO A   6      14.425-131.718  70.154  1.00 63.35           C  
ATOM     70  HA  PRO A   6      15.075-130.917  69.802  1.00 63.35           H  
ATOM     71  C   PRO A   6      12.993-131.162  70.264  1.00 63.35           C  
ATOM     72  CB  PRO A   6      14.486-132.875  69.152  1.00 63.35           C  
ATOM     73  HB2 PRO A   6      13.580-133.478  69.215  1.00 63.35           H  
ATOM     74  HB3 PRO A   6      14.637-132.517  68.133  1.00 63.35           H  
ATOM     75  O   PRO A   6      12.607-130.308  69.464  1.00 63.35           O  
ATOM     76  CG  PRO A   6      15.675-133.699  69.641  1.00 63.35           C  
ATOM     77  HG2 PRO A   6      16.604-133.242  69.298  1.00 63.35           H  
ATOM     78  HG3 PRO A   6      15.613-134.737  69.315  1.00 63.35           H  
ATOM     79  CD  PRO A   6      15.571-133.572  71.158  1.00 63.35           C  
ATOM     80  HD2 PRO A   6      14.903-134.339  71.550  1.00 63.35           H  
ATOM     81  HD3 PRO A   6      16.564-133.676  71.595  1.00 63.35           H  
ATOM     82  N   ALA A   7      12.215-131.626  71.249  1.00 71.85           N  
ATOM     83  H   ALA A   7      12.603-132.317  71.875  1.00 71.85           H  
ATOM     84  CA  ALA A   7      10.912-131.059  71.592  1.00 71.85           C  
ATOM     85  HA  ALA A   7      10.343-130.896  70.677  1.00 71.85           H  
ATOM     86  C   ALA A   7      11.059-129.693  72.287  1.00 71.85           C  
ATOM     87  CB  ALA A   7      10.149-132.070  72.458  1.00 71.85           C  
ATOM     88  HB1 ALA A   7       9.164-131.669  72.698  1.00 71.85           H  
ATOM     89  HB2 ALA A   7      10.027-133.008  71.918  1.00 71.85           H  
ATOM     90  HB3 ALA A   7      10.686-132.253  73.388  1.00 71.85           H  
ATOM     91  O   ALA A   7      10.489-128.710  71.825  1.00 71.85           O  
ATOM     92  N   ASP A   8      11.892-129.604  73.325  1.00 76.33           N  
ATOM     93  H   ASP A   8      12.322-130.448  73.676  1.00 76.33           H  
ATOM     94  CA  ASP A   8      12.155-128.371  74.080  1.00 76.33           C  
ATOM     95  HA  ASP A   8      11.213-127.981  74.466  1.00 76.33           H  
ATOM     96  C   ASP A   8      12.816-127.284  73.217  1.00 76.33           C  
ATOM     97  CB  ASP A   8      13.073-128.685  75.269  1.00 76.33           C  
ATOM     98  HB2 ASP A   8      13.209-127.782  75.865  1.00 76.33           H  
ATOM     99  HB3 ASP A   8      14.043-128.985  74.872  1.00 76.33           H  
ATOM    100  O   ASP A   8      12.520-126.100  73.369  1.00 76.33           O  
ATOM    101  CG  ASP A   8      12.570-129.809  76.169  1.00 76.33           C  
ATOM    102  OD1 ASP A   8      11.340-129.894  76.373  1.00 76.33           O  
ATOM    103  OD2 ASP A   8      13.440-130.603  76.588  1.00 76.33           O  
ATOM    104  N   GLN A   9      13.672-127.679  72.264  1.00 72.25           N  
ATOM    105  H   GLN A   9      13.903-128.661  72.229  1.00 72.25           H  
ATOM    106  CA  GLN A   9      14.221-126.780  71.243  1.00 72.25           C  
ATOM    107  HA  GLN A   9      14.783-125.983  71.730  1.00 72.25           H  
ATOM    108  C   GLN A   9      13.107-126.125  70.415  1.00 72.25           C  
ATOM    109  CB  GLN A   9      15.144-127.547  70.283  1.00 72.25           C  
ATOM    110  HB2 GLN A   9      15.388-126.885  69.452  1.00 72.25           H  
ATOM    111  HB3 GLN A   9      14.606-128.405  69.880  1.00 72.25           H  
ATOM    112  O   GLN A   9      13.143-124.915  70.187  1.00 72.25           O  
ATOM    113  CG  GLN A   9      16.462-128.029  70.904  1.00 72.25           C  
ATOM    114  HG2 GLN A   9      16.254-128.674  71.758  1.00 72.25           H  
ATOM    115  HG3 GLN A   9      17.029-127.167  71.256  1.00 72.25           H  
ATOM    116  CD  GLN A   9      17.323-128.796  69.903  1.00 72.25           C  
ATOM    117  NE2 GLN A   9      18.303-129.547  70.348  1.00 72.25           N  
ATOM    118 HE21 GLN A   9      18.391-129.748  71.334  1.00 72.25           H  
ATOM    119 HE22 GLN A   9      18.842-130.048  69.657  1.00 72.25           H  
ATOM    120  OE1 GLN A   9      17.140-128.723  68.701  1.00 72.25           O  
ATOM    121  N   LEU A  10      12.117-126.915  69.981  1.00 79.85           N  
ATOM    122  H   LEU A  10      12.116-127.887  70.259  1.00 79.85           H  
ATOM    123  CA  LEU A  10      10.977-126.414  69.218  1.00 79.85           C  
ATOM    124  HA  LEU A  10      11.369-125.771  68.429  1.00 79.85           H  
ATOM    125  C   LEU A  10      10.055-125.550  70.086  1.00 79.85           C  
ATOM    126  CB  LEU A  10      10.231-127.593  68.566  1.00 79.85           C  
ATOM    127  HB2 LEU A  10       9.857-128.249  69.351  1.00 79.85           H  
ATOM    128  HB3 LEU A  10      10.935-128.162  67.959  1.00 79.85           H  
ATOM    129  O   LEU A  10       9.620-124.505  69.615  1.00 79.85           O  
ATOM    130  CG  LEU A  10       9.039-127.163  67.687  1.00 79.85           C  
ATOM    131  HG  LEU A  10       8.298-126.650  68.299  1.00 79.85           H  
ATOM    132  CD1 LEU A  10       9.453-126.243  66.535  1.00 79.85           C  
ATOM    133 HD11 LEU A  10       9.809-125.292  66.931  1.00 79.85           H  
ATOM    134 HD12 LEU A  10      10.247-126.703  65.947  1.00 79.85           H  
ATOM    135 HD13 LEU A  10       8.591-126.031  65.903  1.00 79.85           H  
ATOM    136  CD2 LEU A  10       8.376-128.402  67.082  1.00 79.85           C  
ATOM    137 HD21 LEU A  10       7.502-128.102  66.502  1.00 79.85           H  
ATOM    138 HD22 LEU A  10       9.082-128.928  66.440  1.00 79.85           H  
ATOM    139 HD23 LEU A  10       8.052-129.064  67.885  1.00 79.85           H  
ATOM    140  N   THR A  11       9.797-125.933  71.339  1.00 80.61           N  
ATOM    141  H   THR A  11      10.115-126.843  71.642  1.00 80.61           H  
ATOM    142  CA  THR A  11       9.007-125.134  72.293  1.00 80.61           C  
ATOM    143  HA  THR A  11       8.011-124.974  71.880  1.00 80.61           H  
ATOM    144  C   THR A  11       9.640-123.760  72.518  1.00 80.61           C  
ATOM    145  CB  THR A  11       8.852-125.875  73.631  1.00 80.61           C  
ATOM    146  HB  THR A  11       9.833-126.010  74.086  1.00 80.61           H  
ATOM    147  O   THR A  11       8.977-122.744  72.326  1.00 80.61           O  
ATOM    148  CG2 THR A  11       7.935-125.153  74.618  1.00 80.61           C  
ATOM    149 HG21 THR A  11       7.831-125.744  75.527  1.00 80.61           H  
ATOM    150 HG22 THR A  11       6.952-125.001  74.171  1.00 80.61           H  
ATOM    151 HG23 THR A  11       8.351-124.182  74.883  1.00 80.61           H  
ATOM    152  OG1 THR A  11       8.276-127.141  73.405  1.00 80.61           O  
ATOM    153  HG1 THR A  11       8.441-127.675  74.185  1.00 80.61           H  
ATOM    154  N   LEU A  12      10.944-123.708  72.819  1.00 80.45           N  
ATOM    155  H   LEU A  12      11.444-124.577  72.943  1.00 80.45           H  
ATOM    156  CA  LEU A  12      11.674-122.455  73.037  1.00 80.45           C  
ATOM    157  HA  LEU A  12      11.192-121.921  73.855  1.00 80.45           H  
ATOM    158  C   LEU A  12      11.641-121.536  71.804  1.00 80.45           C  
ATOM    159  CB  LEU A  12      13.121-122.806  73.433  1.00 80.45           C  
ATOM    160  HB2 LEU A  12      13.565-123.386  72.625  1.00 80.45           H  
ATOM    161  HB3 LEU A  12      13.100-123.435  74.323  1.00 80.45           H  
ATOM    162  O   LEU A  12      11.472-120.324  71.936  1.00 80.45           O  
ATOM    163  CG  LEU A  12      14.017-121.582  73.709  1.00 80.45           C  
ATOM    164  HG  LEU A  12      14.018-120.921  72.842  1.00 80.45           H  
ATOM    165  CD1 LEU A  12      13.561-120.795  74.938  1.00 80.45           C  
ATOM    166 HD11 LEU A  12      13.510-121.448  75.809  1.00 80.45           H  
ATOM    167 HD12 LEU A  12      12.575-120.367  74.756  1.00 80.45           H  
ATOM    168 HD13 LEU A  12      14.252-119.975  75.134  1.00 80.45           H  
ATOM    169  CD2 LEU A  12      15.460-122.033  73.940  1.00 80.45           C  
ATOM    170 HD21 LEU A  12      15.801-122.606  73.079  1.00 80.45           H  
ATOM    171 HD22 LEU A  12      15.503-122.650  74.838  1.00 80.45           H  
ATOM    172 HD23 LEU A  12      16.095-121.157  74.069  1.00 80.45           H  
ATOM    173  N   LEU A  13      11.795-122.099  70.601  1.00 85.75           N  
ATOM    174  H   LEU A  13      11.945-123.096  70.552  1.00 85.75           H  
ATOM    175  CA  LEU A  13      11.730-121.332  69.354  1.00 85.75           C  
ATOM    176  HA  LEU A  13      12.289-120.406  69.489  1.00 85.75           H  
ATOM    177  C   LEU A  13      10.304-120.903  68.997  1.00 85.75           C  
ATOM    178  CB  LEU A  13      12.376-122.146  68.224  1.00 85.75           C  
ATOM    179  HB2 LEU A  13      12.034-123.179  68.291  1.00 85.75           H  
ATOM    180  HB3 LEU A  13      12.052-121.754  67.260  1.00 85.75           H  
ATOM    181  O   LEU A  13      10.119-119.819  68.448  1.00 85.75           O  
ATOM    182  CG  LEU A  13      13.911-122.093  68.289  1.00 85.75           C  
ATOM    183  HG  LEU A  13      14.246-122.259  69.313  1.00 85.75           H  
ATOM    184  CD1 LEU A  13      14.496-123.179  67.400  1.00 85.75           C  
ATOM    185 HD11 LEU A  13      15.583-123.103  67.369  1.00 85.75           H  
ATOM    186 HD12 LEU A  13      14.219-124.156  67.794  1.00 85.75           H  
ATOM    187 HD13 LEU A  13      14.092-123.065  66.394  1.00 85.75           H  
ATOM    188  CD2 LEU A  13      14.453-120.745  67.801  1.00 85.75           C  
ATOM    189 HD21 LEU A  13      14.145-119.948  68.479  1.00 85.75           H  
ATOM    190 HD22 LEU A  13      14.078-120.533  66.799  1.00 85.75           H  
ATOM    191 HD23 LEU A  13      15.542-120.767  67.770  1.00 85.75           H  
ATOM    192  N   LEU A  14       9.296-121.707  69.335  1.00 88.72           N  
ATOM    193  H   LEU A  14       9.509-122.593  69.770  1.00 88.72           H  
ATOM    194  CA  LEU A  14       7.892-121.363  69.137  1.00 88.72           C  
ATOM    195  HA  LEU A  14       7.772-121.012  68.113  1.00 88.72           H  
ATOM    196  C   LEU A  14       7.474-120.209  70.049  1.00 88.72           C  
ATOM    197  CB  LEU A  14       7.047-122.632  69.330  1.00 88.72           C  
ATOM    198  HB2 LEU A  14       7.429-123.397  68.653  1.00 88.72           H  
ATOM    199  HB3 LEU A  14       7.181-122.990  70.350  1.00 88.72           H  
ATOM    200  O   LEU A  14       6.858-119.262  69.565  1.00 88.72           O  
ATOM    201  CG  LEU A  14       5.543-122.465  69.067  1.00 88.72           C  
ATOM    202  HG  LEU A  14       5.113-121.778  69.797  1.00 88.72           H  
ATOM    203  CD1 LEU A  14       5.244-121.945  67.657  1.00 88.72           C  
ATOM    204 HD11 LEU A  14       4.172-121.976  67.464  1.00 88.72           H  
ATOM    205 HD12 LEU A  14       5.579-120.912  67.566  1.00 88.72           H  
ATOM    206 HD13 LEU A  14       5.766-122.556  66.920  1.00 88.72           H  
ATOM    207  CD2 LEU A  14       4.875-123.832  69.224  1.00 88.72           C  
ATOM    208 HD21 LEU A  14       5.314-124.546  68.527  1.00 88.72           H  
ATOM    209 HD22 LEU A  14       3.805-123.753  69.031  1.00 88.72           H  
ATOM    210 HD23 LEU A  14       5.023-124.189  70.243  1.00 88.72           H  
ATOM    211  N   ASP A  15       7.867-120.223  71.322  1.00 86.28           N  
ATOM    212  H   ASP A  15       8.330-121.043  71.686  1.00 86.28           H  
ATOM    213  CA  ASP A  15       7.598-119.108  72.233  1.00 86.28           C  
ATOM    214  HA  ASP A  15       6.552-118.821  72.121  1.00 86.28           H  
ATOM    215  C   ASP A  15       8.407-117.850  71.871  1.00 86.28           C  
ATOM    216  CB  ASP A  15       7.794-119.549  73.690  1.00 86.28           C  
ATOM    217  HB2 ASP A  15       7.817-118.660  74.321  1.00 86.28           H  
ATOM    218  HB3 ASP A  15       8.753-120.057  73.789  1.00 86.28           H  
ATOM    219  O   ASP A  15       7.858-116.749  71.931  1.00 86.28           O  
ATOM    220  CG  ASP A  15       6.656-120.453  74.194  1.00 86.28           C  
ATOM    221  OD1 ASP A  15       5.494-120.289  73.723  1.00 86.28           O  
ATOM    222  OD2 ASP A  15       6.947-121.279  75.085  1.00 86.28           O  
ATOM    223  N   LEU A  16       9.649-117.983  71.377  1.00 86.69           N  
ATOM    224  H   LEU A  16      10.077-118.897  71.394  1.00 86.69           H  
ATOM    225  CA  LEU A  16      10.401-116.853  70.807  1.00 86.69           C  
ATOM    226  HA  LEU A  16      10.483-116.087  71.578  1.00 86.69           H  
ATOM    227  C   LEU A  16       9.664-116.222  69.613  1.00 86.69           C  
ATOM    228  CB  LEU A  16      11.819-117.310  70.405  1.00 86.69           C  
ATOM    229  HB2 LEU A  16      12.337-117.670  71.294  1.00 86.69           H  
ATOM    230  HB3 LEU A  16      11.727-118.145  69.711  1.00 86.69           H  
ATOM    231  O   LEU A  16       9.508-115.000  69.564  1.00 86.69           O  
ATOM    232  CG  LEU A  16      12.673-116.216  69.728  1.00 86.69           C  
ATOM    233  HG  LEU A  16      12.157-115.842  68.843  1.00 86.69           H  
ATOM    234  CD1 LEU A  16      12.956-115.034  70.658  1.00 86.69           C  
ATOM    235 HD11 LEU A  16      13.454-115.384  71.562  1.00 86.69           H  
ATOM    236 HD12 LEU A  16      12.021-114.542  70.926  1.00 86.69           H  
ATOM    237 HD13 LEU A  16      13.593-114.311  70.149  1.00 86.69           H  
ATOM    238  CD2 LEU A  16      14.009-116.797  69.265  1.00 86.69           C  
ATOM    239 HD21 LEU A  16      13.827-117.593  68.543  1.00 86.69           H  
ATOM    240 HD22 LEU A  16      14.607-116.023  68.785  1.00 86.69           H  
ATOM    241 HD23 LEU A  16      14.557-117.199  70.117  1.00 86.69           H  
ATOM    242  N   VAL A  17       9.192-117.037  68.662  1.00 90.72           N  
ATOM    243  H   VAL A  17       9.364-118.028  68.751  1.00 90.72           H  
ATOM    244  CA  VAL A  17       8.434-116.550  67.499  1.00 90.72           C  
ATOM    245  HA  VAL A  17       9.017-115.772  67.007  1.00 90.72           H  
ATOM    246  C   VAL A  17       7.127-115.893  67.946  1.00 90.72           C  
ATOM    247  CB  VAL A  17       8.188-117.676  66.473  1.00 90.72           C  
ATOM    248  HB  VAL A  17       7.796-118.556  66.983  1.00 90.72           H  
ATOM    249  O   VAL A  17       6.838-114.781  67.510  1.00 90.72           O  
ATOM    250  CG1 VAL A  17       7.197-117.267  65.375  1.00 90.72           C  
ATOM    251 HG11 VAL A  17       7.520-116.336  64.909  1.00 90.72           H  
ATOM    252 HG12 VAL A  17       7.144-118.052  64.620  1.00 90.72           H  
ATOM    253 HG13 VAL A  17       6.202-117.122  65.795  1.00 90.72           H  
ATOM    254  CG2 VAL A  17       9.490-118.049  65.752  1.00 90.72           C  
ATOM    255 HG21 VAL A  17       9.324-118.925  65.125  1.00 90.72           H  
ATOM    256 HG22 VAL A  17       9.822-117.217  65.131  1.00 90.72           H  
ATOM    257 HG23 VAL A  17      10.274-118.282  66.472  1.00 90.72           H  
ATOM    258  N   ARG A  18       6.360-116.514  68.851  1.00 89.70           N  
ATOM    259  H   ARG A  18       6.666-117.412  69.197  1.00 89.70           H  
ATOM    260  CA  ARG A  18       5.103-115.944  69.372  1.00 89.70           C  
ATOM    261  HA  ARG A  18       4.437-115.719  68.538  1.00 89.70           H  
ATOM    262  C   ARG A  18       5.324-114.621  70.102  1.00 89.70           C  
ATOM    263  CB  ARG A  18       4.411-116.943  70.304  1.00 89.70           C  
ATOM    264  HB2 ARG A  18       5.122-117.258  71.068  1.00 89.70           H  
ATOM    265  HB3 ARG A  18       3.576-116.447  70.799  1.00 89.70           H  
ATOM    266  O   ARG A  18       4.540-113.698  69.904  1.00 89.70           O  
ATOM    267  CG  ARG A  18       3.863-118.169  69.560  1.00 89.70           C  
ATOM    268  HG2 ARG A  18       4.619-118.584  68.895  1.00 89.70           H  
ATOM    269  HG3 ARG A  18       3.007-117.883  68.949  1.00 89.70           H  
ATOM    270  CD  ARG A  18       3.453-119.238  70.574  1.00 89.70           C  
ATOM    271  HD2 ARG A  18       4.226-119.329  71.337  1.00 89.70           H  
ATOM    272  HD3 ARG A  18       3.386-120.198  70.062  1.00 89.70           H  
ATOM    273  NE  ARG A  18       2.148-118.922  71.170  1.00 89.70           N  
ATOM    274  HE  ARG A  18       1.479-118.419  70.605  1.00 89.70           H  
ATOM    275  NH1 ARG A  18       2.479-119.843  73.264  1.00 89.70           N  
ATOM    276 HH11 ARG A  18       3.467-119.980  73.107  1.00 89.70           H  
ATOM    277 HH12 ARG A  18       2.139-120.051  74.191  1.00 89.70           H  
ATOM    278  NH2 ARG A  18       0.486-118.972  72.666  1.00 89.70           N  
ATOM    279 HH21 ARG A  18       0.112-119.171  73.583  1.00 89.70           H  
ATOM    280 HH22 ARG A  18      -0.038-118.412  72.008  1.00 89.70           H  
ATOM    281  CZ  ARG A  18       1.724-119.248  72.372  1.00 89.70           C  
ATOM    282  N   ALA A  19       6.398-114.493  70.882  1.00 88.91           N  
ATOM    283  H   ALA A  19       6.979-115.303  71.042  1.00 88.91           H  
ATOM    284  CA  ALA A  19       6.749-113.247  71.560  1.00 88.91           C  
ATOM    285  HA  ALA A  19       5.886-112.907  72.133  1.00 88.91           H  
ATOM    286  C   ALA A  19       7.105-112.121  70.573  1.00 88.91           C  
ATOM    287  CB  ALA A  19       7.893-113.530  72.541  1.00 88.91           C  
ATOM    288  HB1 ALA A  19       8.769-113.893  72.004  1.00 88.91           H  
ATOM    289  HB2 ALA A  19       7.581-114.285  73.263  1.00 88.91           H  
ATOM    290  HB3 ALA A  19       8.152-112.616  73.075  1.00 88.91           H  
ATOM    291  O   ALA A  19       6.631-110.997  70.733  1.00 88.91           O  
ATOM    292  N   GLN A  20       7.882-112.407  69.520  1.00 88.70           N  
ATOM    293  H   GLN A  20       8.256-113.341  69.426  1.00 88.70           H  
ATOM    294  CA  GLN A  20       8.198-111.399  68.499  1.00 88.70           C  
ATOM    295  HA  GLN A  20       8.479-110.476  69.006  1.00 88.70           H  
ATOM    296  C   GLN A  20       6.983-111.040  67.634  1.00 88.70           C  
ATOM    297  CB  GLN A  20       9.384-111.853  67.631  1.00 88.70           C  
ATOM    298  HB2 GLN A  20       9.154-112.822  67.190  1.00 88.70           H  
ATOM    299  HB3 GLN A  20       9.525-111.136  66.822  1.00 88.70           H  
ATOM    300  O   GLN A  20       6.809-109.874  67.293  1.00 88.70           O  
ATOM    301  CG  GLN A  20      10.699-111.957  68.423  1.00 88.70           C  
ATOM    302  HG2 GLN A  20      10.589-112.706  69.207  1.00 88.70           H  
ATOM    303  HG3 GLN A  20      11.491-112.296  67.756  1.00 88.70           H  
ATOM    304  CD  GLN A  20      11.165-110.650  69.060  1.00 88.70           C  
ATOM    305  NE2 GLN A  20      12.004-110.727  70.069  1.00 88.70           N  
ATOM    306 HE21 GLN A  20      12.295-111.627  70.422  1.00 88.70           H  
ATOM    307 HE22 GLN A  20      12.285-109.852  70.488  1.00 88.70           H  
ATOM    308  OE1 GLN A  20      10.813-109.543  68.674  1.00 88.70           O  
ATOM    309  N   VAL A  21       6.109-112.004  67.335  1.00 86.79           N  
ATOM    310  H   VAL A  21       6.335-112.951  67.604  1.00 86.79           H  
ATOM    311  CA  VAL A  21       4.837-111.769  66.632  1.00 86.79           C  
ATOM    312  HA  VAL A  21       5.041-111.228  65.708  1.00 86.79           H  
ATOM    313  C   VAL A  21       3.903-110.885  67.460  1.00 86.79           C  
ATOM    314  CB  VAL A  21       4.182-113.114  66.270  1.00 86.79           C  
ATOM    315  HB  VAL A  21       4.191-113.761  67.147  1.00 86.79           H  
ATOM    316  O   VAL A  21       3.406-109.886  66.945  1.00 86.79           O  
ATOM    317  CG1 VAL A  21       2.731-112.966  65.803  1.00 86.79           C  
ATOM    318 HG11 VAL A  21       2.087-112.721  66.648  1.00 86.79           H  
ATOM    319 HG12 VAL A  21       2.664-112.150  65.084  1.00 86.79           H  
ATOM    320 HG13 VAL A  21       2.376-113.892  65.352  1.00 86.79           H  
ATOM    321  CG2 VAL A  21       4.970-113.803  65.149  1.00 86.79           C  
ATOM    322 HG21 VAL A  21       4.688-114.855  65.117  1.00 86.79           H  
ATOM    323 HG22 VAL A  21       6.042-113.748  65.336  1.00 86.79           H  
ATOM    324 HG23 VAL A  21       4.761-113.325  64.192  1.00 86.79           H  
ATOM    325  N   ALA A  22       3.724-111.187  68.751  1.00 78.60           N  
ATOM    326  H   ALA A  22       4.154-112.022  69.122  1.00 78.60           H  
ATOM    327  CA  ALA A  22       2.940-110.363  69.670  1.00 78.60           C  
ATOM    328  HA  ALA A  22       1.907-110.328  69.322  1.00 78.60           H  
ATOM    329  C   ALA A  22       3.464-108.919  69.718  1.00 78.60           C  
ATOM    330  CB  ALA A  22       2.977-111.012  71.061  1.00 78.60           C  
ATOM    331  HB1 ALA A  22       2.440-110.389  71.776  1.00 78.60           H  
ATOM    332  HB2 ALA A  22       4.007-111.119  71.402  1.00 78.60           H  
ATOM    333  HB3 ALA A  22       2.508-111.995  71.027  1.00 78.60           H  
ATOM    334  O   ALA A  22       2.692-107.972  69.579  1.00 78.60           O  
ATOM    335  N   ALA A  23       4.785-108.753  69.822  1.00 79.72           N  
ATOM    336  H   ALA A  23       5.358-109.575  69.949  1.00 79.72           H  
ATOM    337  CA  ALA A  23       5.438-107.451  69.914  1.00 79.72           C  
ATOM    338  HA  ALA A  23       4.873-106.847  70.624  1.00 79.72           H  
ATOM    339  C   ALA A  23       5.486-106.645  68.595  1.00 79.72           C  
ATOM    340  CB  ALA A  23       6.835-107.682  70.499  1.00 79.72           C  
ATOM    341  HB1 ALA A  23       7.446-108.242  69.792  1.00 79.72           H  
ATOM    342  HB2 ALA A  23       6.754-108.249  71.427  1.00 79.72           H  
ATOM    343  HB3 ALA A  23       7.299-106.722  70.726  1.00 79.72           H  
ATOM    344  O   ALA A  23       5.885-105.479  68.632  1.00 79.72           O  
ATOM    345  N   VAL A  24       5.114-107.241  67.453  1.00 72.28           N  
ATOM    346  H   VAL A  24       4.881-108.223  67.494  1.00 72.28           H  
ATOM    347  CA  VAL A  24       4.918-106.547  66.162  1.00 72.28           C  
ATOM    348  HA  VAL A  24       5.423-105.581  66.189  1.00 72.28           H  
ATOM    349  C   VAL A  24       3.437-106.237  65.914  1.00 72.28           C  
ATOM    350  CB  VAL A  24       5.536-107.353  64.999  1.00 72.28           C  
ATOM    351  HB  VAL A  24       5.178-108.382  65.042  1.00 72.28           H  
ATOM    352  O   VAL A  24       3.122-105.161  65.421  1.00 72.28           O  
ATOM    353  CG1 VAL A  24       5.195-106.775  63.622  1.00 72.28           C  
ATOM    354 HG11 VAL A  24       4.131-106.899  63.422  1.00 72.28           H  
ATOM    355 HG12 VAL A  24       5.756-107.297  62.847  1.00 72.28           H  
ATOM    356 HG13 VAL A  24       5.443-105.715  63.588  1.00 72.28           H  
ATOM    357  CG2 VAL A  24       7.066-107.353  65.095  1.00 72.28           C  
ATOM    358 HG21 VAL A  24       7.483-107.992  64.317  1.00 72.28           H  
ATOM    359 HG22 VAL A  24       7.440-106.337  64.971  1.00 72.28           H  
ATOM    360 HG23 VAL A  24       7.380-107.731  66.068  1.00 72.28           H  
ATOM    361  N   LEU A  25       2.520-107.128  66.312  1.00 72.04           N  
ATOM    362  H   LEU A  25       2.835-108.013  66.682  1.00 72.04           H  
ATOM    363  CA  LEU A  25       1.067-106.911  66.208  1.00 72.04           C  
ATOM    364  HA  LEU A  25       0.866-106.334  65.306  1.00 72.04           H  
ATOM    365  C   LEU A  25       0.472-106.072  67.362  1.00 72.04           C  
ATOM    366  CB  LEU A  25       0.356-108.272  66.078  1.00 72.04           C  
ATOM    367  HB2 LEU A  25       0.602-108.873  66.953  1.00 72.04           H  
ATOM    368  HB3 LEU A  25      -0.720-108.101  66.091  1.00 72.04           H  
ATOM    369  O   LEU A  25      -0.729-105.815  67.387  1.00 72.04           O  
ATOM    370  CG  LEU A  25       0.689-109.079  64.807  1.00 72.04           C  
ATOM    371  HG  LEU A  25       1.758-109.290  64.774  1.00 72.04           H  
ATOM    372  CD1 LEU A  25      -0.063-110.409  64.873  1.00 72.04           C  
ATOM    373 HD11 LEU A  25       0.095-110.974  63.954  1.00 72.04           H  
ATOM    374 HD12 LEU A  25       0.285-110.988  65.728  1.00 72.04           H  
ATOM    375 HD13 LEU A  25      -1.131-110.221  64.981  1.00 72.04           H  
ATOM    376  CD2 LEU A  25       0.292-108.361  63.515  1.00 72.04           C  
ATOM    377 HD21 LEU A  25      -0.772-108.125  63.530  1.00 72.04           H  
ATOM    378 HD22 LEU A  25       0.868-107.443  63.396  1.00 72.04           H  
ATOM    379 HD23 LEU A  25       0.497-109.001  62.656  1.00 72.04           H  
ATOM    380  N   GLY A  26       1.289-105.649  68.333  1.00 72.06           N  
ATOM    381  H   GLY A  26       2.256-105.935  68.286  1.00 72.06           H  
ATOM    382  CA  GLY A  26       0.852-104.823  69.466  1.00 72.06           C  
ATOM    383  HA2 GLY A  26       0.213-104.020  69.098  1.00 72.06           H  
ATOM    384  HA3 GLY A  26       1.733-104.376  69.928  1.00 72.06           H  
ATOM    385  C   GLY A  26       0.084-105.579  70.559  1.00 72.06           C  
ATOM    386  O   GLY A  26      -0.625-104.959  71.351  1.00 72.06           O  
ATOM    387  N   HIS A  27       0.205-106.907  70.627  1.00 71.95           N  
ATOM    388  H   HIS A  27       0.867-107.349  70.005  1.00 71.95           H  
ATOM    389  CA  HIS A  27      -0.375-107.707  71.708  1.00 71.95           C  
ATOM    390  HA  HIS A  27      -1.359-107.301  71.942  1.00 71.95           H  
ATOM    391  C   HIS A  27       0.474-107.624  72.986  1.00 71.95           C  
ATOM    392  CB  HIS A  27      -0.561-109.162  71.263  1.00 71.95           C  
ATOM    393  HB2 HIS A  27      -0.952-109.739  72.101  1.00 71.95           H  
ATOM    394  HB3 HIS A  27       0.413-109.576  71.004  1.00 71.95           H  
ATOM    395  O   HIS A  27       1.703-107.612  72.933  1.00 71.95           O  
ATOM    396  CG  HIS A  27      -1.493-109.351  70.092  1.00 71.95           C  
ATOM    397  CD2 HIS A  27      -1.318-110.231  69.059  1.00 71.95           C  
ATOM    398  HD2 HIS A  27      -0.483-110.905  68.933  1.00 71.95           H  
ATOM    399  ND1 HIS A  27      -2.684-108.696  69.864  1.00 71.95           N  
ATOM    400  HD1 HIS A  27      -3.038-107.903  70.380  1.00 71.95           H  
ATOM    401  CE1 HIS A  27      -3.204-109.168  68.718  1.00 71.95           C  
ATOM    402  HE1 HIS A  27      -4.109-108.811  68.250  1.00 71.95           H  
ATOM    403  NE2 HIS A  27      -2.412-110.117  68.200  1.00 71.95           N  
ATOM    404  N   ALA A  28      -0.190-107.607  74.147  1.00 71.20           N  
ATOM    405  H   ALA A  28      -1.200-107.617  74.128  1.00 71.20           H  
ATOM    406  CA  ALA A  28       0.465-107.450  75.448  1.00 71.20           C  
ATOM    407  HA  ALA A  28       1.138-106.594  75.395  1.00 71.20           H  
ATOM    408  C   ALA A  28       1.319-108.663  75.873  1.00 71.20           C  
ATOM    409  CB  ALA A  28      -0.621-107.147  76.488  1.00 71.20           C  
ATOM    410  HB1 ALA A  28      -0.154-106.965  77.455  1.00 71.20           H  
ATOM    411  HB2 ALA A  28      -1.183-106.260  76.194  1.00 71.20           H  
ATOM    412  HB3 ALA A  28      -1.298-107.996  76.580  1.00 71.20           H  
ATOM    413  O   ALA A  28       2.279-108.499  76.623  1.00 71.20           O  
ATOM    414  N   ASP A  29       0.987-109.867  75.395  1.00 74.55           N  
ATOM    415  H   ASP A  29       0.203-109.943  74.763  1.00 74.55           H  
ATOM    416  CA  ASP A  29       1.740-111.092  75.661  1.00 74.55           C  
ATOM    417  HA  ASP A  29       2.793-110.823  75.741  1.00 74.55           H  
ATOM    418  C   ASP A  29       1.630-112.110  74.506  1.00 74.55           C  
ATOM    419  CB  ASP A  29       1.320-111.687  77.022  1.00 74.55           C  
ATOM    420  HB2 ASP A  29       2.019-112.482  77.281  1.00 74.55           H  
ATOM    421  HB3 ASP A  29       1.409-110.921  77.792  1.00 74.55           H  
ATOM    422  O   ASP A  29       0.843-111.958  73.567  1.00 74.55           O  
ATOM    423  CG  ASP A  29      -0.094-112.267  77.037  1.00 74.55           C  
ATOM    424  OD1 ASP A  29      -0.312-113.240  76.282  1.00 74.55           O  
ATOM    425  OD2 ASP A  29      -0.935-111.798  77.826  1.00 74.55           O  
ATOM    426  N   ALA A  30       2.448-113.165  74.573  1.00 77.31           N  
ATOM    427  H   ALA A  30       3.047-113.242  75.383  1.00 77.31           H  
ATOM    428  CA  ALA A  30       2.542-114.207  73.551  1.00 77.31           C  
ATOM    429  HA  ALA A  30       2.574-113.727  72.573  1.00 77.31           H  
ATOM    430  C   ALA A  30       1.353-115.194  73.526  1.00 77.31           C  
ATOM    431  CB  ALA A  30       3.873-114.941  73.767  1.00 77.31           C  
ATOM    432  HB1 ALA A  30       3.872-115.441  74.736  1.00 77.31           H  
ATOM    433  HB2 ALA A  30       4.014-115.690  72.987  1.00 77.31           H  
ATOM    434  HB3 ALA A  30       4.701-114.234  73.728  1.00 77.31           H  
ATOM    435  O   ALA A  30       1.221-115.958  72.568  1.00 77.31           O  
ATOM    436  N   SER A  31       0.485-115.212  74.547  1.00 78.61           N  
ATOM    437  H   SER A  31       0.532-114.479  75.240  1.00 78.61           H  
ATOM    438  CA  SER A  31      -0.657-116.135  74.627  1.00 78.61           C  
ATOM    439  HA  SER A  31      -0.290-117.134  74.388  1.00 78.61           H  
ATOM    440  C   SER A  31      -1.746-115.806  73.604  1.00 78.61           C  
ATOM    441  CB  SER A  31      -1.236-116.208  76.047  1.00 78.61           C  
ATOM    442  HB2 SER A  31      -0.425-116.268  76.773  1.00 78.61           H  
ATOM    443  HB3 SER A  31      -1.838-117.114  76.127  1.00 78.61           H  
ATOM    444  O   SER A  31      -2.349-116.728  73.053  1.00 78.61           O  
ATOM    445  OG  SER A  31      -2.062-115.109  76.349  1.00 78.61           O  
ATOM    446  HG  SER A  31      -1.505-114.329  76.417  1.00 78.61           H  
ATOM    447  N   ALA A  32      -1.909-114.520  73.266  1.00 73.08           N  
ATOM    448  H   ALA A  32      -1.402-113.831  73.803  1.00 73.08           H  
ATOM    449  CA  ALA A  32      -2.797-114.046  72.204  1.00 73.08           C  
ATOM    450  HA  ALA A  32      -3.817-114.354  72.433  1.00 73.08           H  
ATOM    451  C   ALA A  32      -2.438-114.618  70.816  1.00 73.08           C  
ATOM    452  CB  ALA A  32      -2.732-112.513  72.197  1.00 73.08           C  
ATOM    453  HB1 ALA A  32      -3.039-112.124  73.168  1.00 73.08           H  
ATOM    454  HB2 ALA A  32      -1.715-112.183  71.985  1.00 73.08           H  
ATOM    455  HB3 ALA A  32      -3.398-112.120  71.429  1.00 73.08           H  
ATOM    456  O   ALA A  32      -3.305-114.759  69.954  1.00 73.08           O  
ATOM    457  N   VAL A  33      -1.169-114.984  70.597  1.00 79.08           N  
ATOM    458  H   VAL A  33      -0.512-114.901  71.360  1.00 79.08           H  
ATOM    459  CA  VAL A  33      -0.689-115.530  69.324  1.00 79.08           C  
ATOM    460  HA  VAL A  33      -1.262-115.067  68.520  1.00 79.08           H  
ATOM    461  C   VAL A  33      -0.930-117.039  69.271  1.00 79.08           C  
ATOM    462  CB  VAL A  33       0.788-115.174  69.075  1.00 79.08           C  
ATOM    463  HB  VAL A  33       1.411-115.636  69.841  1.00 79.08           H  
ATOM    464  O   VAL A  33      -0.271-117.826  69.964  1.00 79.08           O  
ATOM    465  CG1 VAL A  33       1.255-115.668  67.699  1.00 79.08           C  
ATOM    466 HG11 VAL A  33       1.191-116.755  67.644  1.00 79.08           H  
ATOM    467 HG12 VAL A  33       2.293-115.380  67.537  1.00 79.08           H  
ATOM    468 HG13 VAL A  33       0.636-115.234  66.913  1.00 79.08           H  
ATOM    469  CG2 VAL A  33       0.998-113.657  69.122  1.00 79.08           C  
ATOM    470 HG21 VAL A  33       0.740-113.268  70.107  1.00 79.08           H  
ATOM    471 HG22 VAL A  33       2.047-113.429  68.934  1.00 79.08           H  
ATOM    472 HG23 VAL A  33       0.377-113.167  68.372  1.00 79.08           H  
ATOM    473  N   ARG A  34      -1.857-117.446  68.399  1.00 79.77           N  
ATOM    474  H   ARG A  34      -2.366-116.727  67.905  1.00 79.77           H  
ATOM    475  CA  ARG A  34      -2.081-118.845  68.011  1.00 79.77           C  
ATOM    476  HA  ARG A  34      -2.157-119.451  68.914  1.00 79.77           H  
ATOM    477  C   ARG A  34      -0.912-119.396  67.192  1.00 79.77           C  
ATOM    478  CB  ARG A  34      -3.383-118.957  67.212  1.00 79.77           C  
ATOM    479  HB2 ARG A  34      -3.367-119.898  66.663  1.00 79.77           H  
ATOM    480  HB3 ARG A  34      -3.434-118.148  66.483  1.00 79.77           H  
ATOM    481  O   ARG A  34      -0.272-118.673  66.439  1.00 79.77           O  
ATOM    482  CG  ARG A  34      -4.627-118.926  68.108  1.00 79.77           C  
ATOM    483  HG2 ARG A  34      -4.710-117.941  68.567  1.00 79.77           H  
ATOM    484  HG3 ARG A  34      -4.533-119.672  68.898  1.00 79.77           H  
ATOM    485  CD  ARG A  34      -5.898-119.210  67.301  1.00 79.77           C  
ATOM    486  HD2 ARG A  34      -5.937-118.526  66.453  1.00 79.77           H  
ATOM    487  HD3 ARG A  34      -6.750-118.991  67.944  1.00 79.77           H  
ATOM    488  NE  ARG A  34      -5.956-120.607  66.809  1.00 79.77           N  
ATOM    489  HE  ARG A  34      -5.133-120.981  66.359  1.00 79.77           H  
ATOM    490  NH1 ARG A  34      -8.130-121.089  67.384  1.00 79.77           N  
ATOM    491 HH11 ARG A  34      -8.216-120.162  67.775  1.00 79.77           H  
ATOM    492 HH12 ARG A  34      -8.906-121.736  67.373  1.00 79.77           H  
ATOM    493  NH2 ARG A  34      -6.920-122.605  66.311  1.00 79.77           N  
ATOM    494 HH21 ARG A  34      -6.090-122.858  65.795  1.00 79.77           H  
ATOM    495 HH22 ARG A  34      -7.707-123.237  66.268  1.00 79.77           H  
ATOM    496  CZ  ARG A  34      -6.993-121.423  66.838  1.00 79.77           C  
ATOM    497  N   VAL A  35      -0.646-120.695  67.329  1.00 81.43           N  
ATOM    498  H   VAL A  35      -1.247-121.240  67.931  1.00 81.43           H  
ATOM    499  CA  VAL A  35       0.497-121.373  66.682  1.00 81.43           C  
ATOM    500  HA  VAL A  35       1.333-120.675  66.650  1.00 81.43           H  
ATOM    501  C   VAL A  35       0.223-121.780  65.230  1.00 81.43           C  
ATOM    502  CB  VAL A  35       0.947-122.598  67.505  1.00 81.43           C  
ATOM    503  HB  VAL A  35       1.825-123.031  67.027  1.00 81.43           H  
ATOM    504  O   VAL A  35       1.158-121.946  64.447  1.00 81.43           O  
ATOM    505  CG1 VAL A  35       1.351-122.171  68.921  1.00 81.43           C  
ATOM    506 HG11 VAL A  35       2.153-121.436  68.851  1.00 81.43           H  
ATOM    507 HG12 VAL A  35       0.509-121.736  69.458  1.00 81.43           H  
ATOM    508 HG13 VAL A  35       1.707-123.034  69.483  1.00 81.43           H  
ATOM    509  CG2 VAL A  35      -0.122-123.695  67.619  1.00 81.43           C  
ATOM    510 HG21 VAL A  35      -0.368-124.081  66.630  1.00 81.43           H  
ATOM    511 HG22 VAL A  35       0.265-124.522  68.214  1.00 81.43           H  
ATOM    512 HG23 VAL A  35      -1.026-123.311  68.092  1.00 81.43           H  
ATOM    513  N   ASP A  36      -1.058-121.941  64.897  1.00 80.05           N  
ATOM    514  H   ASP A  36      -1.755-121.764  65.606  1.00 80.05           H  
ATOM    515  CA  ASP A  36      -1.585-122.510  63.659  1.00 80.05           C  
ATOM    516  HA  ASP A  36      -0.784-123.049  63.152  1.00 80.05           H  
ATOM    517  C   ASP A  36      -2.111-121.455  62.671  1.00 80.05           C  
ATOM    518  CB  ASP A  36      -2.673-123.538  64.031  1.00 80.05           C  
ATOM    519  HB2 ASP A  36      -3.040-123.993  63.111  1.00 80.05           H  
ATOM    520  HB3 ASP A  36      -2.211-124.330  64.622  1.00 80.05           H  
ATOM    521  O   ASP A  36      -2.003-121.654  61.460  1.00 80.05           O  
ATOM    522  CG  ASP A  36      -3.872-122.986  64.827  1.00 80.05           C  
ATOM    523  OD1 ASP A  36      -3.718-122.062  65.662  1.00 80.05           O  
ATOM    524  OD2 ASP A  36      -4.990-123.512  64.661  1.00 80.05           O  
ATOM    525  N   THR A  37      -2.627-120.327  63.172  1.00 73.90           N  
ATOM    526  H   THR A  37      -2.718-120.260  64.176  1.00 73.90           H  
ATOM    527  CA  THR A  37      -3.115-119.190  62.372  1.00 73.90           C  
ATOM    528  HA  THR A  37      -3.945-119.535  61.755  1.00 73.90           H  
ATOM    529  C   THR A  37      -2.030-118.637  61.447  1.00 73.90           C  
ATOM    530  CB  THR A  37      -3.622-118.069  63.294  1.00 73.90           C  
ATOM    531  HB  THR A  37      -2.802-117.713  63.917  1.00 73.90           H  
ATOM    532  O   THR A  37      -0.903-118.390  61.881  1.00 73.90           O  
ATOM    533  CG2 THR A  37      -4.241-116.885  62.551  1.00 73.90           C  
ATOM    534 HG21 THR A  37      -3.472-116.353  61.992  1.00 73.90           H  
ATOM    535 HG22 THR A  37      -4.676-116.187  63.266  1.00 73.90           H  
ATOM    536 HG23 THR A  37      -5.013-117.224  61.860  1.00 73.90           H  
ATOM    537  OG1 THR A  37      -4.641-118.577  64.127  1.00 73.90           O  
ATOM    538  HG1 THR A  37      -5.419-118.679  63.574  1.00 73.90           H  
ATOM    539  N   ALA A  38      -2.372-118.412  60.175  1.00 72.85           N  
ATOM    540  H   ALA A  38      -3.318-118.583  59.865  1.00 72.85           H  
ATOM    541  CA  ALA A  38      -1.439-117.848  59.211  1.00 72.85           C  
ATOM    542  HA  ALA A  38      -0.504-118.398  59.317  1.00 72.85           H  
ATOM    543  C   ALA A  38      -1.156-116.364  59.494  1.00 72.85           C  
ATOM    544  CB  ALA A  38      -1.966-118.075  57.790  1.00 72.85           C  
ATOM    545  HB1 ALA A  38      -1.223-117.740  57.066  1.00 72.85           H  
ATOM    546  HB2 ALA A  38      -2.162-119.135  57.630  1.00 72.85           H  
ATOM    547  HB3 ALA A  38      -2.888-117.514  57.640  1.00 72.85           H  
ATOM    548  O   ALA A  38      -2.046-115.625  59.909  1.00 72.85           O  
ATOM    549  N   PHE A  39       0.062-115.894  59.214  1.00 77.60           N  
ATOM    550  H   PHE A  39       0.760-116.550  58.895  1.00 77.60           H  
ATOM    551  CA  PHE A  39       0.467-114.505  59.454  1.00 77.60           C  
ATOM    552  HA  PHE A  39       0.363-114.299  60.520  1.00 77.60           H  
ATOM    553  C   PHE A  39      -0.442-113.493  58.741  1.00 77.60           C  
ATOM    554  CB  PHE A  39       1.942-114.329  59.050  1.00 77.60           C  
ATOM    555  HB2 PHE A  39       2.070-114.661  58.020  1.00 77.60           H  
ATOM    556  HB3 PHE A  39       2.187-113.267  59.080  1.00 77.60           H  
ATOM    557  O   PHE A  39      -0.816-112.481  59.328  1.00 77.60           O  
ATOM    558  CG  PHE A  39       2.938-115.047  59.946  1.00 77.60           C  
ATOM    559  CD1 PHE A  39       2.878-114.868  61.341  1.00 77.60           C  
ATOM    560  HD1 PHE A  39       2.127-114.228  61.778  1.00 77.60           H  
ATOM    561  CD2 PHE A  39       3.948-115.863  59.399  1.00 77.60           C  
ATOM    562  HD2 PHE A  39       4.010-116.012  58.331  1.00 77.60           H  
ATOM    563  CE1 PHE A  39       3.799-115.513  62.179  1.00 77.60           C  
ATOM    564  HE1 PHE A  39       3.725-115.373  63.248  1.00 77.60           H  
ATOM    565  CE2 PHE A  39       4.889-116.483  60.244  1.00 77.60           C  
ATOM    566  HE2 PHE A  39       5.678-117.089  59.823  1.00 77.60           H  
ATOM    567  CZ  PHE A  39       4.811-116.317  61.635  1.00 77.60           C  
ATOM    568  HZ  PHE A  39       5.531-116.800  62.279  1.00 77.60           H  
ATOM    569  N   LYS A  40      -0.886-113.804  57.518  1.00 64.30           N  
ATOM    570  H   LYS A  40      -0.551-114.662  57.104  1.00 64.30           H  
ATOM    571  CA  LYS A  40      -1.864-112.990  56.783  1.00 64.30           C  
ATOM    572  HA  LYS A  40      -1.460-111.986  56.653  1.00 64.30           H  
ATOM    573  C   LYS A  40      -3.188-112.828  57.547  1.00 64.30           C  
ATOM    574  CB  LYS A  40      -2.088-113.630  55.407  1.00 64.30           C  
ATOM    575  HB2 LYS A  40      -2.560-114.604  55.537  1.00 64.30           H  
ATOM    576  HB3 LYS A  40      -1.125-113.770  54.915  1.00 64.30           H  
ATOM    577  O   LYS A  40      -3.714-111.724  57.623  1.00 64.30           O  
ATOM    578  CG  LYS A  40      -2.972-112.748  54.518  1.00 64.30           C  
ATOM    579  HG2 LYS A  40      -2.465-111.802  54.328  1.00 64.30           H  
ATOM    580  HG3 LYS A  40      -3.918-112.548  55.021  1.00 64.30           H  
ATOM    581  CD  LYS A  40      -3.274-113.449  53.194  1.00 64.30           C  
ATOM    582  HD2 LYS A  40      -3.758-114.403  53.405  1.00 64.30           H  
ATOM    583  HD3 LYS A  40      -2.346-113.620  52.648  1.00 64.30           H  
ATOM    584  CE  LYS A  40      -4.215-112.558  52.383  1.00 64.30           C  
ATOM    585  HE2 LYS A  40      -3.693-111.636  52.128  1.00 64.30           H  
ATOM    586  HE3 LYS A  40      -5.062-112.297  53.017  1.00 64.30           H  
ATOM    587  NZ  LYS A  40      -4.689-113.254  51.165  1.00 64.30           N  
ATOM    588  HZ1 LYS A  40      -3.908-113.504  50.577  1.00 64.30           H  
ATOM    589  HZ2 LYS A  40      -5.181-114.095  51.431  1.00 64.30           H  
ATOM    590  HZ3 LYS A  40      -5.322-112.661  50.647  1.00 64.30           H  
ATOM    591  N   ASP A  41      -3.694-113.907  58.141  1.00 70.46           N  
ATOM    592  H   ASP A  41      -3.183-114.776  58.086  1.00 70.46           H  
ATOM    593  CA  ASP A  41      -4.966-113.915  58.877  1.00 70.46           C  
ATOM    594  HA  ASP A  41      -5.684-113.290  58.345  1.00 70.46           H  
ATOM    595  C   ASP A  41      -4.818-113.338  60.298  1.00 70.46           C  
ATOM    596  CB  ASP A  41      -5.532-115.344  58.920  1.00 70.46           C  
ATOM    597  HB2 ASP A  41      -6.515-115.318  59.389  1.00 70.46           H  
ATOM    598  HB3 ASP A  41      -4.880-115.954  59.545  1.00 70.46           H  
ATOM    599  O   ASP A  41      -5.795-112.898  60.899  1.00 70.46           O  
ATOM    600  CG  ASP A  41      -5.665-116.007  57.542  1.00 70.46           C  
ATOM    601  OD1 ASP A  41      -5.947-115.300  56.546  1.00 70.46           O  
ATOM    602  OD2 ASP A  41      -5.440-117.237  57.493  1.00 70.46           O  
ATOM    603  N   ALA A  42      -3.587-113.297  60.821  1.00 71.23           N  
ATOM    604  H   ALA A  42      -2.850-113.755  60.304  1.00 71.23           H  
ATOM    605  CA  ALA A  42      -3.217-112.598  62.052  1.00 71.23           C  
ATOM    606  HA  ALA A  42      -4.035-112.705  62.765  1.00 71.23           H  
ATOM    607  C   ALA A  42      -2.998-111.080  61.861  1.00 71.23           C  
ATOM    608  CB  ALA A  42      -1.979-113.286  62.643  1.00 71.23           C  
ATOM    609  HB1 ALA A  42      -1.750-112.846  63.613  1.00 71.23           H  
ATOM    610  HB2 ALA A  42      -1.125-113.146  61.980  1.00 71.23           H  
ATOM    611  HB3 ALA A  42      -2.170-114.352  62.771  1.00 71.23           H  
ATOM    612  O   ALA A  42      -2.774-110.379  62.844  1.00 71.23           O  
ATOM    613  N   GLY A  43      -3.065-110.566  60.625  1.00 67.07           N  
ATOM    614  H   GLY A  43      -3.261-111.193  59.858  1.00 67.07           H  
ATOM    615  CA  GLY A  43      -2.977-109.132  60.324  1.00 67.07           C  
ATOM    616  HA2 GLY A  43      -3.254-108.553  61.205  1.00 67.07           H  
ATOM    617  HA3 GLY A  43      -3.700-108.907  59.539  1.00 67.07           H  
ATOM    618  C   GLY A  43      -1.614-108.623  59.842  1.00 67.07           C  
ATOM    619  O   GLY A  43      -1.406-107.413  59.843  1.00 67.07           O  
ATOM    620  N   PHE A  44      -0.689-109.495  59.420  1.00 67.74           N  
ATOM    621  H   PHE A  44      -0.901-110.482  59.427  1.00 67.74           H  
ATOM    622  CA  PHE A  44       0.587-109.045  58.848  1.00 67.74           C  
ATOM    623  HA  PHE A  44       0.982-108.270  59.504  1.00 67.74           H  
ATOM    624  C   PHE A  44       0.430-108.414  57.457  1.00 67.74           C  
ATOM    625  CB  PHE A  44       1.627-110.170  58.812  1.00 67.74           C  
ATOM    626  HB2 PHE A  44       1.168-111.094  58.460  1.00 67.74           H  
ATOM    627  HB3 PHE A  44       2.395-109.906  58.085  1.00 67.74           H  
ATOM    628  O   PHE A  44      -0.120-109.011  56.530  1.00 67.74           O  
ATOM    629  CG  PHE A  44       2.315-110.391  60.142  1.00 67.74           C  
ATOM    630  CD1 PHE A  44       3.501-109.696  60.428  1.00 67.74           C  
ATOM    631  HD1 PHE A  44       3.909-109.017  59.693  1.00 67.74           H  
ATOM    632  CD2 PHE A  44       1.758-111.239  61.113  1.00 67.74           C  
ATOM    633  HD2 PHE A  44       0.822-111.744  60.924  1.00 67.74           H  
ATOM    634  CE1 PHE A  44       4.123-109.838  61.678  1.00 67.74           C  
ATOM    635  HE1 PHE A  44       5.013-109.267  61.899  1.00 67.74           H  
ATOM    636  CE2 PHE A  44       2.392-111.405  62.352  1.00 67.74           C  
ATOM    637  HE2 PHE A  44       1.943-112.059  63.085  1.00 67.74           H  
ATOM    638  CZ  PHE A  44       3.568-110.693  62.645  1.00 67.74           C  
ATOM    639  HZ  PHE A  44       4.034-110.783  63.616  1.00 67.74           H  
ATOM    640  N   ASP A  45       1.017-107.229  57.318  1.00 53.80           N  
ATOM    641  H   ASP A  45       1.477-106.862  58.139  1.00 53.80           H  
ATOM    642  CA  ASP A  45       1.206-106.466  56.087  1.00 53.80           C  
ATOM    643  HA  ASP A  45       0.663-106.965  55.284  1.00 53.80           H  
ATOM    644  C   ASP A  45       2.694-106.418  55.674  1.00 53.80           C  
ATOM    645  CB  ASP A  45       0.581-105.065  56.264  1.00 53.80           C  
ATOM    646  HB2 ASP A  45       0.463-104.627  55.273  1.00 53.80           H  
ATOM    647  HB3 ASP A  45      -0.417-105.171  56.688  1.00 53.80           H  
ATOM    648  O   ASP A  45       3.561-107.045  56.288  1.00 53.80           O  
ATOM    649  CG  ASP A  45       1.388-104.075  57.123  1.00 53.80           C  
ATOM    650  OD1 ASP A  45       2.443-104.459  57.687  1.00 53.80           O  
ATOM    651  OD2 ASP A  45       1.005-102.892  57.137  1.00 53.80           O  
ATOM    652  N   SER A  46       3.021-105.655  54.627  1.00 49.03           N  
ATOM    653  H   SER A  46       2.286-105.180  54.122  1.00 49.03           H  
ATOM    654  CA  SER A  46       4.400-105.530  54.130  1.00 49.03           C  
ATOM    655  HA  SER A  46       4.778-106.527  53.905  1.00 49.03           H  
ATOM    656  C   SER A  46       5.374-104.882  55.125  1.00 49.03           C  
ATOM    657  CB  SER A  46       4.416-104.708  52.838  1.00 49.03           C  
ATOM    658  HB2 SER A  46       5.436-104.654  52.460  1.00 49.03           H  
ATOM    659  HB3 SER A  46       4.062-103.699  53.049  1.00 49.03           H  
ATOM    660  O   SER A  46       6.571-105.167  55.065  1.00 49.03           O  
ATOM    661  OG  SER A  46       3.585-105.303  51.857  1.00 49.03           O  
ATOM    662  HG  SER A  46       3.584-104.747  51.074  1.00 49.03           H  
ATOM    663  N   LEU A  47       4.901-104.011  56.024  1.00 57.65           N  
ATOM    664  H   LEU A  47       3.901-103.932  56.142  1.00 57.65           H  
ATOM    665  CA  LEU A  47       5.747-103.290  56.979  1.00 57.65           C  
ATOM    666  HA  LEU A  47       6.691-103.043  56.494  1.00 57.65           H  
ATOM    667  C   LEU A  47       6.063-104.180  58.188  1.00 57.65           C  
ATOM    668  CB  LEU A  47       5.028-101.984  57.375  1.00 57.65           C  
ATOM    669  HB2 LEU A  47       4.109-102.240  57.903  1.00 57.65           H  
ATOM    670  HB3 LEU A  47       4.742-101.445  56.472  1.00 57.65           H  
ATOM    671  O   LEU A  47       7.227-104.425  58.510  1.00 57.65           O  
ATOM    672  CG  LEU A  47       5.860-101.044  58.268  1.00 57.65           C  
ATOM    673  HG  LEU A  47       6.232-101.592  59.133  1.00 57.65           H  
ATOM    674  CD1 LEU A  47       7.047-100.442  57.507  1.00 57.65           C  
ATOM    675 HD11 LEU A  47       6.695 -99.924  56.615  1.00 57.65           H  
ATOM    676 HD12 LEU A  47       7.570 -99.736  58.152  1.00 57.65           H  
ATOM    677 HD13 LEU A  47       7.745-101.230  57.225  1.00 57.65           H  
ATOM    678  CD2 LEU A  47       4.989 -99.892  58.767  1.00 57.65           C  
ATOM    679 HD21 LEU A  47       4.608 -99.313  57.926  1.00 57.65           H  
ATOM    680 HD22 LEU A  47       5.569 -99.246  59.426  1.00 57.65           H  
ATOM    681 HD23 LEU A  47       4.146-100.293  59.331  1.00 57.65           H  
ATOM    682  N   THR A  48       5.018-104.738  58.794  1.00 63.81           N  
ATOM    683  H   THR A  48       4.102-104.514  58.432  1.00 63.81           H  
ATOM    684  CA  THR A  48       5.092-105.670  59.927  1.00 63.81           C  
ATOM    685  HA  THR A  48       5.649-105.197  60.735  1.00 63.81           H  
ATOM    686  C   THR A  48       5.827-106.965  59.568  1.00 63.81           C  
ATOM    687  CB  THR A  48       3.686-105.999  60.451  1.00 63.81           C  
ATOM    688  HB  THR A  48       3.759-106.808  61.178  1.00 63.81           H  
ATOM    689  O   THR A  48       6.601-107.471  60.382  1.00 63.81           O  
ATOM    690  CG2 THR A  48       3.008-104.805  61.117  1.00 63.81           C  
ATOM    691 HG21 THR A  48       2.885-103.988  60.406  1.00 63.81           H  
ATOM    692 HG22 THR A  48       3.606-104.463  61.961  1.00 63.81           H  
ATOM    693 HG23 THR A  48       2.026-105.106  61.483  1.00 63.81           H  
ATOM    694  OG1 THR A  48       2.859-106.417  59.398  1.00 63.81           O  
ATOM    695  HG1 THR A  48       2.689-105.647  58.849  1.00 63.81           H  
ATOM    696  N   ALA A  49       5.685-107.482  58.340  1.00 60.00           N  
ATOM    697  H   ALA A  49       4.975-107.096  57.735  1.00 60.00           H  
ATOM    698  CA  ALA A  49       6.450-108.641  57.870  1.00 60.00           C  
ATOM    699  HA  ALA A  49       6.282-109.474  58.552  1.00 60.00           H  
ATOM    700  C   ALA A  49       7.965-108.371  57.823  1.00 60.00           C  
ATOM    701  CB  ALA A  49       5.933-109.035  56.483  1.00 60.00           C  
ATOM    702  HB1 ALA A  49       6.019-108.193  55.796  1.00 60.00           H  
ATOM    703  HB2 ALA A  49       4.886-109.331  56.553  1.00 60.00           H  
ATOM    704  HB3 ALA A  49       6.520-109.868  56.098  1.00 60.00           H  
ATOM    705  O   ALA A  49       8.770-109.204  58.257  1.00 60.00           O  
ATOM    706  N   VAL A  50       8.365-107.191  57.334  1.00 62.43           N  
ATOM    707  H   VAL A  50       7.658-106.542  57.019  1.00 62.43           H  
ATOM    708  CA  VAL A  50       9.770-106.757  57.321  1.00 62.43           C  
ATOM    709  HA  VAL A  50      10.372-107.555  56.886  1.00 62.43           H  
ATOM    710  C   VAL A  50      10.289-106.551  58.743  1.00 62.43           C  
ATOM    711  CB  VAL A  50       9.941-105.495  56.448  1.00 62.43           C  
ATOM    712  HB  VAL A  50       9.153-104.779  56.679  1.00 62.43           H  
ATOM    713  O   VAL A  50      11.418-106.955  59.036  1.00 62.43           O  
ATOM    714  CG1 VAL A  50      11.295-104.797  56.646  1.00 62.43           C  
ATOM    715 HG11 VAL A  50      11.334-104.355  57.641  1.00 62.43           H  
ATOM    716 HG12 VAL A  50      12.104-105.518  56.531  1.00 62.43           H  
ATOM    717 HG13 VAL A  50      11.402-103.993  55.918  1.00 62.43           H  
ATOM    718  CG2 VAL A  50       9.844-105.883  54.967  1.00 62.43           C  
ATOM    719 HG21 VAL A  50       8.892-106.380  54.776  1.00 62.43           H  
ATOM    720 HG22 VAL A  50       9.881-104.986  54.348  1.00 62.43           H  
ATOM    721 HG23 VAL A  50      10.656-106.557  54.692  1.00 62.43           H  
ATOM    722  N   GLU A  51       9.481-105.986  59.643  1.00 65.86           N  
ATOM    723  H   GLU A  51       8.583-105.632  59.345  1.00 65.86           H  
ATOM    724  CA  GLU A  51       9.872-105.804  61.040  1.00 65.86           C  
ATOM    725  HA  GLU A  51      10.848-105.317  61.041  1.00 65.86           H  
ATOM    726  C   GLU A  51      10.045-107.140  61.777  1.00 65.86           C  
ATOM    727  CB  GLU A  51       8.900-104.870  61.772  1.00 65.86           C  
ATOM    728  HB2 GLU A  51       7.964-105.388  61.983  1.00 65.86           H  
ATOM    729  HB3 GLU A  51       8.704-103.997  61.150  1.00 65.86           H  
ATOM    730  O   GLU A  51      11.080-107.340  62.417  1.00 65.86           O  
ATOM    731  CG  GLU A  51       9.575-104.424  63.077  1.00 65.86           C  
ATOM    732  HG2 GLU A  51      10.515-103.929  62.837  1.00 65.86           H  
ATOM    733  HG3 GLU A  51       9.811-105.306  63.672  1.00 65.86           H  
ATOM    734  CD  GLU A  51       8.734-103.484  63.937  1.00 65.86           C  
ATOM    735  OE1 GLU A  51       8.993-103.508  65.163  1.00 65.86           O  
ATOM    736  OE2 GLU A  51       7.880-102.759  63.396  1.00 65.86           O  
ATOM    737  N   LEU A  52       9.114-108.092  61.629  1.00 75.51           N  
ATOM    738  H   LEU A  52       8.276-107.867  61.112  1.00 75.51           H  
ATOM    739  CA  LEU A  52       9.248-109.436  62.200  1.00 75.51           C  
ATOM    740  HA  LEU A  52       9.342-109.333  63.281  1.00 75.51           H  
ATOM    741  C   LEU A  52      10.520-110.123  61.691  1.00 75.51           C  
ATOM    742  CB  LEU A  52       7.989-110.269  61.894  1.00 75.51           C  
ATOM    743  HB2 LEU A  52       7.132-109.774  62.351  1.00 75.51           H  
ATOM    744  HB3 LEU A  52       7.832-110.284  60.815  1.00 75.51           H  
ATOM    745  O   LEU A  52      11.320-110.597  62.495  1.00 75.51           O  
ATOM    746  CG  LEU A  52       8.054-111.725  62.406  1.00 75.51           C  
ATOM    747  HG  LEU A  52       8.931-112.219  61.988  1.00 75.51           H  
ATOM    748  CD1 LEU A  52       8.131-111.800  63.933  1.00 75.51           C  
ATOM    749 HD11 LEU A  52       9.054-111.339  64.287  1.00 75.51           H  
ATOM    750 HD12 LEU A  52       8.127-112.842  64.252  1.00 75.51           H  
ATOM    751 HD13 LEU A  52       7.279-111.285  64.376  1.00 75.51           H  
ATOM    752  CD2 LEU A  52       6.828-112.508  61.944  1.00 75.51           C  
ATOM    753 HD21 LEU A  52       5.922-112.071  62.365  1.00 75.51           H  
ATOM    754 HD22 LEU A  52       6.757-112.481  60.857  1.00 75.51           H  
ATOM    755 HD23 LEU A  52       6.904-113.548  62.263  1.00 75.51           H  
ATOM    756  N   ARG A  53      10.768-110.119  60.373  1.00 70.94           N  
ATOM    757  H   ARG A  53      10.072-109.714  59.764  1.00 70.94           H  
ATOM    758  CA  ARG A  53      12.007-110.663  59.790  1.00 70.94           C  
ATOM    759  HA  ARG A  53      12.066-111.728  60.017  1.00 70.94           H  
ATOM    760  C   ARG A  53      13.253-110.004  60.394  1.00 70.94           C  
ATOM    761  CB  ARG A  53      11.958-110.473  58.266  1.00 70.94           C  
ATOM    762  HB2 ARG A  53      11.886-109.405  58.064  1.00 70.94           H  
ATOM    763  HB3 ARG A  53      11.054-110.939  57.873  1.00 70.94           H  
ATOM    764  O   ARG A  53      14.222-110.696  60.696  1.00 70.94           O  
ATOM    765  CG  ARG A  53      13.174-111.074  57.530  1.00 70.94           C  
ATOM    766  HG2 ARG A  53      12.983-112.129  57.333  1.00 70.94           H  
ATOM    767  HG3 ARG A  53      14.081-111.004  58.130  1.00 70.94           H  
ATOM    768  CD  ARG A  53      13.432-110.353  56.206  1.00 70.94           C  
ATOM    769  HD2 ARG A  53      14.213-110.890  55.670  1.00 70.94           H  
ATOM    770  HD3 ARG A  53      12.517-110.385  55.615  1.00 70.94           H  
ATOM    771  NE  ARG A  53      13.862-108.953  56.421  1.00 70.94           N  
ATOM    772  HE  ARG A  53      14.039-108.659  57.371  1.00 70.94           H  
ATOM    773  NH1 ARG A  53      13.638-108.215  54.258  1.00 70.94           N  
ATOM    774 HH11 ARG A  53      13.655-107.464  53.583  1.00 70.94           H  
ATOM    775 HH12 ARG A  53      13.251-109.115  54.013  1.00 70.94           H  
ATOM    776  NH2 ARG A  53      14.361-106.824  55.844  1.00 70.94           N  
ATOM    777 HH21 ARG A  53      14.539-106.649  56.822  1.00 70.94           H  
ATOM    778 HH22 ARG A  53      14.381-106.071  55.171  1.00 70.94           H  
ATOM    779  CZ  ARG A  53      13.950-108.009  55.506  1.00 70.94           C  
ATOM    780  N   ASN A  54      13.246-108.683  60.583  1.00 68.45           N  
ATOM    781  H   ASN A  54      12.416-108.171  60.322  1.00 68.45           H  
ATOM    782  CA  ASN A  54      14.375-107.951  61.164  1.00 68.45           C  
ATOM    783  HA  ASN A  54      15.289-108.246  60.648  1.00 68.45           H  
ATOM    784  C   ASN A  54      14.586-108.296  62.650  1.00 68.45           C  
ATOM    785  CB  ASN A  54      14.170-106.442  60.952  1.00 68.45           C  
ATOM    786  HB2 ASN A  54      14.928-105.899  61.516  1.00 68.45           H  
ATOM    787  HB3 ASN A  54      13.194-106.150  61.341  1.00 68.45           H  
ATOM    788  O   ASN A  54      15.715-108.570  63.053  1.00 68.45           O  
ATOM    789  CG  ASN A  54      14.273-105.989  59.504  1.00 68.45           C  
ATOM    790  ND2 ASN A  54      13.893-104.759  59.242  1.00 68.45           N  
ATOM    791 HD21 ASN A  54      13.485-104.199  59.977  1.00 68.45           H  
ATOM    792 HD22 ASN A  54      13.896-104.435  58.286  1.00 68.45           H  
ATOM    793  OD1 ASN A  54      14.719-106.698  58.603  1.00 68.45           O  
ATOM    794  N   ARG A  55      13.515-108.362  63.451  1.00 74.17           N  
ATOM    795  H   ARG A  55      12.616-108.122  63.059  1.00 74.17           H  
ATOM    796  CA  ARG A  55      13.565-108.788  64.860  1.00 74.17           C  
ATOM    797  HA  ARG A  55      14.280-108.171  65.404  1.00 74.17           H  
ATOM    798  C   ARG A  55      14.059-110.230  64.995  1.00 74.17           C  
ATOM    799  CB  ARG A  55      12.177-108.618  65.496  1.00 74.17           C  
ATOM    800  HB2 ARG A  55      12.162-109.148  66.448  1.00 74.17           H  
ATOM    801  HB3 ARG A  55      11.429-109.073  64.847  1.00 74.17           H  
ATOM    802  O   ARG A  55      14.941-110.494  65.809  1.00 74.17           O  
ATOM    803  CG  ARG A  55      11.810-107.146  65.761  1.00 74.17           C  
ATOM    804  HG2 ARG A  55      11.965-106.545  64.865  1.00 74.17           H  
ATOM    805  HG3 ARG A  55      12.433-106.757  66.567  1.00 74.17           H  
ATOM    806  CD  ARG A  55      10.336-107.072  66.162  1.00 74.17           C  
ATOM    807  HD2 ARG A  55      10.150-107.790  66.960  1.00 74.17           H  
ATOM    808  HD3 ARG A  55       9.743-107.380  65.301  1.00 74.17           H  
ATOM    809  NE  ARG A  55       9.906-105.717  66.565  1.00 74.17           N  
ATOM    810  HE  ARG A  55       9.840-105.005  65.852  1.00 74.17           H  
ATOM    811  NH1 ARG A  55       9.133-106.197  68.675  1.00 74.17           N  
ATOM    812 HH11 ARG A  55       8.502-105.941  69.422  1.00 74.17           H  
ATOM    813 HH12 ARG A  55       9.592-107.096  68.644  1.00 74.17           H  
ATOM    814  NH2 ARG A  55       8.553-104.293  67.687  1.00 74.17           N  
ATOM    815 HH21 ARG A  55       7.732-104.229  68.271  1.00 74.17           H  
ATOM    816 HH22 ARG A  55       8.572-103.746  66.839  1.00 74.17           H  
ATOM    817  CZ  ARG A  55       9.216-105.406  67.645  1.00 74.17           C  
ATOM    818  N   MET A  56      13.580-111.143  64.146  1.00 79.68           N  
ATOM    819  H   MET A  56      12.829-110.868  63.528  1.00 79.68           H  
ATOM    820  CA  MET A  56      14.044-112.534  64.118  1.00 79.68           C  
ATOM    821  HA  MET A  56      14.017-112.918  65.137  1.00 79.68           H  
ATOM    822  C   MET A  56      15.506-112.654  63.662  1.00 79.68           C  
ATOM    823  CB  MET A  56      13.115-113.409  63.259  1.00 79.68           C  
ATOM    824  HB2 MET A  56      13.555-114.403  63.178  1.00 79.68           H  
ATOM    825  HB3 MET A  56      13.043-112.989  62.256  1.00 79.68           H  
ATOM    826  O   MET A  56      16.242-113.444  64.254  1.00 79.68           O  
ATOM    827  CG  MET A  56      11.700-113.565  63.839  1.00 79.68           C  
ATOM    828  HG2 MET A  56      11.158-114.286  63.226  1.00 79.68           H  
ATOM    829  HG3 MET A  56      11.177-112.613  63.753  1.00 79.68           H  
ATOM    830  SD  MET A  56      11.570-114.078  65.575  1.00 79.68           S  
ATOM    831  CE  MET A  56      12.401-115.679  65.530  1.00 79.68           C  
ATOM    832  HE1 MET A  56      13.460-115.547  65.307  1.00 79.68           H  
ATOM    833  HE2 MET A  56      12.293-116.177  66.494  1.00 79.68           H  
ATOM    834  HE3 MET A  56      11.931-116.286  64.756  1.00 79.68           H  
ATOM    835  N   ARG A  57      15.976-111.840  62.699  1.00 71.24           N  
ATOM    836  H   ARG A  57      15.318-111.246  62.215  1.00 71.24           H  
ATOM    837  CA  ARG A  57      17.413-111.736  62.362  1.00 71.24           C  
ATOM    838  HA  ARG A  57      17.783-112.713  62.052  1.00 71.24           H  
ATOM    839  C   ARG A  57      18.247-111.353  63.586  1.00 71.24           C  
ATOM    840  CB  ARG A  57      17.675-110.714  61.237  1.00 71.24           C  
ATOM    841  HB2 ARG A  57      17.034-109.841  61.358  1.00 71.24           H  
ATOM    842  HB3 ARG A  57      18.708-110.379  61.337  1.00 71.24           H  
ATOM    843  O   ARG A  57      19.245-112.010  63.856  1.00 71.24           O  
ATOM    844  CG  ARG A  57      17.493-111.285  59.823  1.00 71.24           C  
ATOM    845  HG2 ARG A  57      16.437-111.496  59.655  1.00 71.24           H  
ATOM    846  HG3 ARG A  57      18.032-112.229  59.737  1.00 71.24           H  
ATOM    847  CD  ARG A  57      17.994-110.332  58.725  1.00 71.24           C  
ATOM    848  HD2 ARG A  57      17.405-109.416  58.774  1.00 71.24           H  
ATOM    849  HD3 ARG A  57      17.817-110.808  57.760  1.00 71.24           H  
ATOM    850  NE  ARG A  57      19.432-110.008  58.862  1.00 71.24           N  
ATOM    851  HE  ARG A  57      19.923-110.487  59.604  1.00 71.24           H  
ATOM    852  NH1 ARG A  57      19.594-108.529  57.115  1.00 71.24           N  
ATOM    853 HH11 ARG A  57      18.652-108.775  56.847  1.00 71.24           H  
ATOM    854 HH12 ARG A  57      20.119-107.843  56.591  1.00 71.24           H  
ATOM    855  NH2 ARG A  57      21.342-108.823  58.470  1.00 71.24           N  
ATOM    856 HH21 ARG A  57      21.760-109.241  59.289  1.00 71.24           H  
ATOM    857 HH22 ARG A  57      21.844-108.110  57.960  1.00 71.24           H  
ATOM    858  CZ  ARG A  57      20.115-109.126  58.151  1.00 71.24           C  
ATOM    859  N   THR A  58      17.836-110.333  64.338  1.00 72.49           N  
ATOM    860  H   THR A  58      17.049-109.784  64.023  1.00 72.49           H  
ATOM    861  CA  THR A  58      18.551-109.889  65.548  1.00 72.49           C  
ATOM    862  HA  THR A  58      19.598-109.725  65.297  1.00 72.49           H  
ATOM    863  C   THR A  58      18.516-110.938  66.664  1.00 72.49           C  
ATOM    864  CB  THR A  58      17.975-108.554  66.045  1.00 72.49           C  
ATOM    865  HB  THR A  58      16.930-108.689  66.325  1.00 72.49           H  
ATOM    866  O   THR A  58      19.516-111.132  67.346  1.00 72.49           O  
ATOM    867  CG2 THR A  58      18.738-107.954  67.225  1.00 72.49           C  
ATOM    868 HG21 THR A  58      19.793-107.850  66.970  1.00 72.49           H  
ATOM    869 HG22 THR A  58      18.327-106.976  67.475  1.00 72.49           H  
ATOM    870 HG23 THR A  58      18.645-108.600  68.098  1.00 72.49           H  
ATOM    871  OG1 THR A  58      18.053-107.606  65.006  1.00 72.49           O  
ATOM    872  HG1 THR A  58      17.603-106.812  65.304  1.00 72.49           H  
ATOM    873  N   ALA A  59      17.396-111.649  66.835  1.00 77.33           N  
ATOM    874  H   ALA A  59      16.585-111.404  66.285  1.00 77.33           H  
ATOM    875  CA  ALA A  59      17.227-112.654  67.887  1.00 77.33           C  
ATOM    876  HA  ALA A  59      17.668-112.269  68.807  1.00 77.33           H  
ATOM    877  C   ALA A  59      17.913-114.006  67.601  1.00 77.33           C  
ATOM    878  CB  ALA A  59      15.723-112.838  68.122  1.00 77.33           C  
ATOM    879  HB1 ALA A  59      15.571-113.528  68.953  1.00 77.33           H  
ATOM    880  HB2 ALA A  59      15.252-113.248  67.229  1.00 77.33           H  
ATOM    881  HB3 ALA A  59      15.263-111.881  68.367  1.00 77.33           H  
ATOM    882  O   ALA A  59      18.158-114.764  68.538  1.00 77.33           O  
ATOM    883  N   THR A  60      18.200-114.332  66.334  1.00 73.12           N  
ATOM    884  H   THR A  60      17.918-113.687  65.609  1.00 73.12           H  
ATOM    885  CA  THR A  60      18.744-115.649  65.928  1.00 73.12           C  
ATOM    886  HA  THR A  60      18.898-116.265  66.814  1.00 73.12           H  
ATOM    887  C   THR A  60      20.103-115.592  65.229  1.00 73.12           C  
ATOM    888  CB  THR A  60      17.768-116.412  65.018  1.00 73.12           C  
ATOM    889  HB  THR A  60      18.202-117.383  64.784  1.00 73.12           H  
ATOM    890  O   THR A  60      20.771-116.614  65.130  1.00 73.12           O  
ATOM    891  CG2 THR A  60      16.404-116.644  65.672  1.00 73.12           C  
ATOM    892 HG21 THR A  60      16.540-117.174  66.614  1.00 73.12           H  
ATOM    893 HG22 THR A  60      15.901-115.696  65.863  1.00 73.12           H  
ATOM    894 HG23 THR A  60      15.785-117.254  65.014  1.00 73.12           H  
ATOM    895  OG1 THR A  60      17.568-115.716  63.808  1.00 73.12           O  
ATOM    896  HG1 THR A  60      17.040-114.939  64.003  1.00 73.12           H  
ATOM    897  N   GLY A  61      20.521-114.431  64.714  1.00 70.40           N  
ATOM    898  H   GLY A  61      19.928-113.619  64.806  1.00 70.40           H  
ATOM    899  CA  GLY A  61      21.739-114.271  63.910  1.00 70.40           C  
ATOM    900  HA2 GLY A  61      22.000-113.213  63.879  1.00 70.40           H  
ATOM    901  HA3 GLY A  61      22.554-114.810  64.393  1.00 70.40           H  
ATOM    902  C   GLY A  61      21.639-114.777  62.461  1.00 70.40           C  
ATOM    903  O   GLY A  61      22.512-114.464  61.651  1.00 70.40           O  
ATOM    904  N   LEU A  62      20.579-115.511  62.102  1.00 70.18           N  
ATOM    905  H   LEU A  62      19.890-115.720  62.809  1.00 70.18           H  
ATOM    906  CA  LEU A  62      20.394-116.108  60.774  1.00 70.18           C  
ATOM    907  HA  LEU A  62      21.289-116.678  60.524  1.00 70.18           H  
ATOM    908  C   LEU A  62      20.184-115.061  59.665  1.00 70.18           C  
ATOM    909  CB  LEU A  62      19.188-117.062  60.803  1.00 70.18           C  
ATOM    910  HB2 LEU A  62      18.313-116.490  61.115  1.00 70.18           H  
ATOM    911  HB3 LEU A  62      19.002-117.416  59.789  1.00 70.18           H  
ATOM    912  O   LEU A  62      19.585-114.005  59.881  1.00 70.18           O  
ATOM    913  CG  LEU A  62      19.315-118.294  61.717  1.00 70.18           C  
ATOM    914  HG  LEU A  62      19.486-117.975  62.745  1.00 70.18           H  
ATOM    915  CD1 LEU A  62      17.988-119.043  61.652  1.00 70.18           C  
ATOM    916 HD11 LEU A  62      17.766-119.332  60.625  1.00 70.18           H  
ATOM    917 HD12 LEU A  62      18.027-119.945  62.262  1.00 70.18           H  
ATOM    918 HD13 LEU A  62      17.199-118.395  62.034  1.00 70.18           H  
ATOM    919  CD2 LEU A  62      20.446-119.227  61.286  1.00 70.18           C  
ATOM    920 HD21 LEU A  62      21.413-118.750  61.440  1.00 70.18           H  
ATOM    921 HD22 LEU A  62      20.418-120.140  61.882  1.00 70.18           H  
ATOM    922 HD23 LEU A  62      20.331-119.503  60.238  1.00 70.18           H  
ATOM    923  N   LYS A  63      20.587-115.384  58.429  1.00 67.76           N  
ATOM    924  H   LYS A  63      21.015-116.291  58.304  1.00 67.76           H  
ATOM    925  CA  LYS A  63      20.205-114.625  57.222  1.00 67.76           C  
ATOM    926  HA  LYS A  63      20.109-113.569  57.475  1.00 67.76           H  
ATOM    927  C   LYS A  63      18.830-115.078  56.717  1.00 67.76           C  
ATOM    928  CB  LYS A  63      21.267-114.759  56.117  1.00 67.76           C  
ATOM    929  HB2 LYS A  63      21.588-115.798  56.045  1.00 67.76           H  
ATOM    930  HB3 LYS A  63      20.804-114.489  55.168  1.00 67.76           H  
ATOM    931  O   LYS A  63      18.733-115.896  55.813  1.00 67.76           O  
ATOM    932  CG  LYS A  63      22.485-113.844  56.307  1.00 67.76           C  
ATOM    933  HG2 LYS A  63      23.024-114.129  57.211  1.00 67.76           H  
ATOM    934  HG3 LYS A  63      22.152-112.810  56.395  1.00 67.76           H  
ATOM    935  CD  LYS A  63      23.403-113.985  55.083  1.00 67.76           C  
ATOM    936  HD2 LYS A  63      23.747-115.018  55.027  1.00 67.76           H  
ATOM    937  HD3 LYS A  63      22.832-113.761  54.182  1.00 67.76           H  
ATOM    938  CE  LYS A  63      24.613-113.049  55.157  1.00 67.76           C  
ATOM    939  HE2 LYS A  63      25.145-113.248  56.087  1.00 67.76           H  
ATOM    940  HE3 LYS A  63      24.261-112.017  55.183  1.00 67.76           H  
ATOM    941  NZ  LYS A  63      25.519-113.259  53.998  1.00 67.76           N  
ATOM    942  HZ1 LYS A  63      25.849-114.214  53.982  1.00 67.76           H  
ATOM    943  HZ2 LYS A  63      25.041-113.085  53.126  1.00 67.76           H  
ATOM    944  HZ3 LYS A  63      26.327-112.654  54.051  1.00 67.76           H  
ATOM    945  N   LEU A  64      17.769-114.516  57.289  1.00 70.14           N  
ATOM    946  H   LEU A  64      17.929-113.923  58.091  1.00 70.14           H  
ATOM    947  CA  LEU A  64      16.388-114.837  56.908  1.00 70.14           C  
ATOM    948  HA  LEU A  64      16.343-115.914  56.742  1.00 70.14           H  
ATOM    949  C   LEU A  64      15.955-114.144  55.591  1.00 70.14           C  
ATOM    950  CB  LEU A  64      15.453-114.492  58.080  1.00 70.14           C  
ATOM    951  HB2 LEU A  64      15.514-113.421  58.270  1.00 70.14           H  
ATOM    952  HB3 LEU A  64      14.428-114.717  57.787  1.00 70.14           H  
ATOM    953  O   LEU A  64      16.275-112.961  55.411  1.00 70.14           O  
ATOM    954  CG  LEU A  64      15.779-115.251  59.384  1.00 70.14           C  
ATOM    955  HG  LEU A  64      16.795-115.010  59.695  1.00 70.14           H  
ATOM    956  CD1 LEU A  64      14.840-114.796  60.498  1.00 70.14           C  
ATOM    957 HD11 LEU A  64      13.818-115.097  60.271  1.00 70.14           H  
ATOM    958 HD12 LEU A  64      14.891-113.713  60.607  1.00 70.14           H  
ATOM    959 HD13 LEU A  64      15.149-115.261  61.435  1.00 70.14           H  
ATOM    960  CD2 LEU A  64      15.657-116.767  59.238  1.00 70.14           C  
ATOM    961 HD21 LEU A  64      15.856-117.244  60.198  1.00 70.14           H  
ATOM    962 HD22 LEU A  64      16.393-117.151  58.531  1.00 70.14           H  
ATOM    963 HD23 LEU A  64      14.659-117.046  58.900  1.00 70.14           H  
ATOM    964  N   PRO A  65      15.218-114.832  54.690  1.00 62.39           N  
ATOM    965  CA  PRO A  65      14.786-114.295  53.396  1.00 62.39           C  
ATOM    966  HA  PRO A  65      15.656-113.935  52.848  1.00 62.39           H  
ATOM    967  C   PRO A  65      13.783-113.140  53.523  1.00 62.39           C  
ATOM    968  CB  PRO A  65      14.180-115.484  52.634  1.00 62.39           C  
ATOM    969  HB2 PRO A  65      14.961-115.993  52.070  1.00 62.39           H  
ATOM    970  HB3 PRO A  65      13.367-115.190  51.969  1.00 62.39           H  
ATOM    971  O   PRO A  65      13.129-112.951  54.550  1.00 62.39           O  
ATOM    972  CG  PRO A  65      13.685-116.401  53.749  1.00 62.39           C  
ATOM    973  HG2 PRO A  65      13.607-117.437  53.422  1.00 62.39           H  
ATOM    974  HG3 PRO A  65      12.727-116.043  54.127  1.00 62.39           H  
ATOM    975  CD  PRO A  65      14.767-116.216  54.812  1.00 62.39           C  
ATOM    976  HD2 PRO A  65      14.360-116.429  55.800  1.00 62.39           H  
ATOM    977  HD3 PRO A  65      15.600-116.887  54.604  1.00 62.39           H  
ATOM    978  N   ALA A  66      13.624-112.355  52.453  1.00 56.18           N  
ATOM    979  H   ALA A  66      14.145-112.569  51.614  1.00 56.18           H  
ATOM    980  CA  ALA A  66      12.630-111.279  52.408  1.00 56.18           C  
ATOM    981  HA  ALA A  66      12.737-110.677  53.310  1.00 56.18           H  
ATOM    982  C   ALA A  66      11.179-111.797  52.408  1.00 56.18           C  
ATOM    983  CB  ALA A  66      12.922-110.390  51.194  1.00 56.18           C  
ATOM    984  HB1 ALA A  66      12.216-109.559  51.171  1.00 56.18           H  
ATOM    985  HB2 ALA A  66      13.937-109.997  51.249  1.00 56.18           H  
ATOM    986  HB3 ALA A  66      12.809-110.966  50.275  1.00 56.18           H  
ATOM    987  O   ALA A  66      10.290-111.111  52.902  1.00 56.18           O  
ATOM    988  N   THR A  67      10.968-113.015  51.911  1.00 61.32           N  
ATOM    989  H   THR A  67      11.745-113.516  51.505  1.00 61.32           H  
ATOM    990  CA  THR A  67       9.687-113.722  51.777  1.00 61.32           C  
ATOM    991  HA  THR A  67       8.895-112.988  51.626  1.00 61.32           H  
ATOM    992  C   THR A  67       9.284-114.540  53.010  1.00 61.32           C  
ATOM    993  CB  THR A  67       9.748-114.625  50.529  1.00 61.32           C  
ATOM    994  HB  THR A  67       8.957-115.375  50.550  1.00 61.32           H  
ATOM    995  O   THR A  67       8.269-115.224  52.960  1.00 61.32           O  
ATOM    996  CG2 THR A  67       9.595-113.796  49.254  1.00 61.32           C  
ATOM    997 HG21 THR A  67       8.618-113.312  49.244  1.00 61.32           H  
ATOM    998 HG22 THR A  67      10.380-113.043  49.189  1.00 61.32           H  
ATOM    999 HG23 THR A  67       9.664-114.460  48.392  1.00 61.32           H  
ATOM   1000  OG1 THR A  67      11.012-115.249  50.470  1.00 61.32           O  
ATOM   1001  HG1 THR A  67      10.907-116.076  50.945  1.00 61.32           H  
ATOM   1002  N   LEU A  68      10.009-114.431  54.134  1.00 69.87           N  
ATOM   1003  H   LEU A  68      10.821-113.833  54.085  1.00 69.87           H  
ATOM   1004  CA  LEU A  68       9.903-115.301  55.322  1.00 69.87           C  
ATOM   1005  HA  LEU A  68      10.410-116.236  55.085  1.00 69.87           H  
ATOM   1006  C   LEU A  68       8.469-115.667  55.766  1.00 69.87           C  
ATOM   1007  CB  LEU A  68      10.642-114.588  56.475  1.00 69.87           C  
ATOM   1008  HB2 LEU A  68      10.097-113.675  56.713  1.00 69.87           H  
ATOM   1009  HB3 LEU A  68      11.638-114.301  56.136  1.00 69.87           H  
ATOM   1010  O   LEU A  68       8.216-116.818  56.113  1.00 69.87           O  
ATOM   1011  CG  LEU A  68      10.797-115.421  57.763  1.00 69.87           C  
ATOM   1012  HG  LEU A  68       9.841-115.854  58.055  1.00 69.87           H  
ATOM   1013  CD1 LEU A  68      11.825-116.537  57.574  1.00 69.87           C  
ATOM   1014 HD11 LEU A  68      11.946-117.105  58.496  1.00 69.87           H  
ATOM   1015 HD12 LEU A  68      11.498-117.219  56.790  1.00 69.87           H  
ATOM   1016 HD13 LEU A  68      12.789-116.117  57.286  1.00 69.87           H  
ATOM   1017  CD2 LEU A  68      11.270-114.516  58.904  1.00 69.87           C  
ATOM   1018 HD21 LEU A  68      10.531-113.734  59.077  1.00 69.87           H  
ATOM   1019 HD22 LEU A  68      12.230-114.065  58.652  1.00 69.87           H  
ATOM   1020 HD23 LEU A  68      11.368-115.105  59.816  1.00 69.87           H  
ATOM   1021  N   VAL A  69       7.539-114.704  55.768  1.00 72.31           N  
ATOM   1022  H   VAL A  69       7.810-113.793  55.427  1.00 72.31           H  
ATOM   1023  CA  VAL A  69       6.136-114.901  56.199  1.00 72.31           C  
ATOM   1024  HA  VAL A  69       6.136-115.581  57.051  1.00 72.31           H  
ATOM   1025  C   VAL A  69       5.234-115.562  55.146  1.00 72.31           C  
ATOM   1026  CB  VAL A  69       5.491-113.580  56.663  1.00 72.31           C  
ATOM   1027  HB  VAL A  69       4.460-113.783  56.955  1.00 72.31           H  
ATOM   1028  O   VAL A  69       4.120-115.963  55.470  1.00 72.31           O  
ATOM   1029  CG1 VAL A  69       6.203-113.008  57.896  1.00 72.31           C  
ATOM   1030 HG11 VAL A  69       7.227-112.724  57.654  1.00 72.31           H  
ATOM   1031 HG12 VAL A  69       5.662-112.132  58.253  1.00 72.31           H  
ATOM   1032 HG13 VAL A  69       6.210-113.756  58.688  1.00 72.31           H  
ATOM   1033  CG2 VAL A  69       5.468-112.519  55.555  1.00 72.31           C  
ATOM   1034 HG21 VAL A  69       4.969-112.908  54.667  1.00 72.31           H  
ATOM   1035 HG22 VAL A  69       4.896-111.657  55.901  1.00 72.31           H  
ATOM   1036 HG23 VAL A  69       6.478-112.204  55.293  1.00 72.31           H  
ATOM   1037  N   PHE A  70       5.695-115.671  53.900  1.00 62.66           N  
ATOM   1038  H   PHE A  70       6.626-115.326  53.714  1.00 62.66           H  
ATOM   1039  CA  PHE A  70       5.069-116.458  52.835  1.00 62.66           C  
ATOM   1040  HA  PHE A  70       4.003-116.566  53.037  1.00 62.66           H  
ATOM   1041  C   PHE A  70       5.669-117.867  52.780  1.00 62.66           C  
ATOM   1042  CB  PHE A  70       5.237-115.741  51.485  1.00 62.66           C  
ATOM   1043  HB2 PHE A  70       4.769-116.352  50.713  1.00 62.66           H  
ATOM   1044  HB3 PHE A  70       6.297-115.679  51.239  1.00 62.66           H  
ATOM   1045  O   PHE A  70       4.923-118.837  52.669  1.00 62.66           O  
ATOM   1046  CG  PHE A  70       4.627-114.353  51.424  1.00 62.66           C  
ATOM   1047  CD1 PHE A  70       3.232-114.205  51.308  1.00 62.66           C  
ATOM   1048  HD1 PHE A  70       2.602-115.081  51.267  1.00 62.66           H  
ATOM   1049  CD2 PHE A  70       5.447-113.210  51.483  1.00 62.66           C  
ATOM   1050  HD2 PHE A  70       6.517-113.322  51.575  1.00 62.66           H  
ATOM   1051  CE1 PHE A  70       2.660-112.921  51.252  1.00 62.66           C  
ATOM   1052  HE1 PHE A  70       1.589-112.809  51.168  1.00 62.66           H  
ATOM   1053  CE2 PHE A  70       4.875-111.926  51.427  1.00 62.66           C  
ATOM   1054  HE2 PHE A  70       5.506-111.050  51.478  1.00 62.66           H  
ATOM   1055  CZ  PHE A  70       3.481-111.781  51.312  1.00 62.66           C  
ATOM   1056  HZ  PHE A  70       3.043-110.795  51.276  1.00 62.66           H  
ATOM   1057  N   ASP A  71       6.995-117.973  52.924  1.00 66.14           N  
ATOM   1058  H   ASP A  71       7.539-117.122  52.927  1.00 66.14           H  
ATOM   1059  CA  ASP A  71       7.731-119.245  52.930  1.00 66.14           C  
ATOM   1060  HA  ASP A  71       7.507-119.792  52.014  1.00 66.14           H  
ATOM   1061  C   ASP A  71       7.327-120.124  54.131  1.00 66.14           C  
ATOM   1062  CB  ASP A  71       9.247-118.962  52.975  1.00 66.14           C  
ATOM   1063  HB2 ASP A  71       9.487-118.518  53.941  1.00 66.14           H  
ATOM   1064  HB3 ASP A  71       9.782-119.910  52.901  1.00 66.14           H  
ATOM   1065  O   ASP A  71       7.140-121.334  54.005  1.00 66.14           O  
ATOM   1066  CG  ASP A  71       9.763-118.024  51.876  1.00 66.14           C  
ATOM   1067  OD1 ASP A  71       9.249-118.069  50.740  1.00 66.14           O  
ATOM   1068  OD2 ASP A  71      10.666-117.206  52.184  1.00 66.14           O  
ATOM   1069  N   TYR A  72       7.134-119.498  55.298  1.00 76.01           N  
ATOM   1070  H   TYR A  72       7.344-118.510  55.336  1.00 76.01           H  
ATOM   1071  CA  TYR A  72       6.738-120.152  56.545  1.00 76.01           C  
ATOM   1072  HA  TYR A  72       6.505-121.198  56.343  1.00 76.01           H  
ATOM   1073  C   TYR A  72       5.485-119.471  57.107  1.00 76.01           C  
ATOM   1074  CB  TYR A  72       7.919-120.143  57.524  1.00 76.01           C  
ATOM   1075  HB2 TYR A  72       7.633-120.692  58.421  1.00 76.01           H  
ATOM   1076  HB3 TYR A  72       8.150-119.118  57.814  1.00 76.01           H  
ATOM   1077  O   TYR A  72       5.594-118.592  57.960  1.00 76.01           O  
ATOM   1078  CG  TYR A  72       9.151-120.781  56.925  1.00 76.01           C  
ATOM   1079  CD1 TYR A  72       9.220-122.180  56.782  1.00 76.01           C  
ATOM   1080  HD1 TYR A  72       8.429-122.807  57.165  1.00 76.01           H  
ATOM   1081  CD2 TYR A  72      10.156-119.963  56.378  1.00 76.01           C  
ATOM   1082  HD2 TYR A  72      10.060-118.889  56.438  1.00 76.01           H  
ATOM   1083  CE1 TYR A  72      10.293-122.759  56.079  1.00 76.01           C  
ATOM   1084  HE1 TYR A  72      10.356-123.828  55.941  1.00 76.01           H  
ATOM   1085  CE2 TYR A  72      11.236-120.539  55.685  1.00 76.01           C  
ATOM   1086  HE2 TYR A  72      12.004-119.914  55.254  1.00 76.01           H  
ATOM   1087  OH  TYR A  72      12.351-122.513  54.891  1.00 76.01           O  
ATOM   1088  HH  TYR A  72      13.025-121.865  54.674  1.00 76.01           H  
ATOM   1089  CZ  TYR A  72      11.305-121.941  55.537  1.00 76.01           C  
ATOM   1090  N   PRO A  73       4.278-119.843  56.645  1.00 74.29           N  
ATOM   1091  CA  PRO A  73       3.093-118.998  56.786  1.00 74.29           C  
ATOM   1092  HA  PRO A  73       3.360-117.984  56.485  1.00 74.29           H  
ATOM   1093  C   PRO A  73       2.505-118.880  58.197  1.00 74.29           C  
ATOM   1094  CB  PRO A  73       2.080-119.538  55.768  1.00 74.29           C  
ATOM   1095  HB2 PRO A  73       1.050-119.451  56.112  1.00 74.29           H  
ATOM   1096  HB3 PRO A  73       2.206-119.010  54.823  1.00 74.29           H  
ATOM   1097  O   PRO A  73       1.589-118.085  58.373  1.00 74.29           O  
ATOM   1098  CG  PRO A  73       2.494-120.997  55.589  1.00 74.29           C  
ATOM   1099  HG2 PRO A  73       2.093-121.598  56.405  1.00 74.29           H  
ATOM   1100  HG3 PRO A  73       2.181-121.393  54.623  1.00 74.29           H  
ATOM   1101  CD  PRO A  73       4.013-120.921  55.703  1.00 74.29           C  
ATOM   1102  HD2 PRO A  73       4.412-121.872  56.056  1.00 74.29           H  
ATOM   1103  HD3 PRO A  73       4.441-120.669  54.732  1.00 74.29           H  
ATOM   1104  N   ASN A  74       2.979-119.631  59.199  1.00 84.85           N  
ATOM   1105  H   ASN A  74       3.804-120.187  59.025  1.00 84.85           H  
ATOM   1106  CA  ASN A  74       2.508-119.539  60.588  1.00 84.85           C  
ATOM   1107  HA  ASN A  74       2.145-118.523  60.741  1.00 84.85           H  
ATOM   1108  C   ASN A  74       3.645-119.754  61.617  1.00 84.85           C  
ATOM   1109  CB  ASN A  74       1.305-120.491  60.786  1.00 84.85           C  
ATOM   1110  HB2 ASN A  74       0.565-120.280  60.014  1.00 84.85           H  
ATOM   1111  HB3 ASN A  74       0.825-120.274  61.740  1.00 84.85           H  
ATOM   1112  O   ASN A  74       4.715-120.264  61.254  1.00 84.85           O  
ATOM   1113  CG  ASN A  74       1.581-121.984  60.774  1.00 84.85           C  
ATOM   1114  ND2 ASN A  74       0.537-122.769  60.670  1.00 84.85           N  
ATOM   1115 HD21 ASN A  74       0.684-123.767  60.722  1.00 84.85           H  
ATOM   1116 HD22 ASN A  74      -0.387-122.362  60.689  1.00 84.85           H  
ATOM   1117  OD1 ASN A  74       2.694-122.476  60.886  1.00 84.85           O  
ATOM   1118  N   PRO A  75       3.441-119.411  62.910  1.00 87.59           N  
ATOM   1119  CA  PRO A  75       4.471-119.550  63.942  1.00 87.59           C  
ATOM   1120  HA  PRO A  75       5.273-118.850  63.708  1.00 87.59           H  
ATOM   1121  C   PRO A  75       5.071-120.955  64.060  1.00 87.59           C  
ATOM   1122  CB  PRO A  75       3.799-119.123  65.251  1.00 87.59           C  
ATOM   1123  HB2 PRO A  75       4.511-118.704  65.961  1.00 87.59           H  
ATOM   1124  HB3 PRO A  75       3.272-119.966  65.697  1.00 87.59           H  
ATOM   1125  O   PRO A  75       6.280-121.085  64.241  1.00 87.59           O  
ATOM   1126  CG  PRO A  75       2.786-118.085  64.777  1.00 87.59           C  
ATOM   1127  HG2 PRO A  75       3.293-117.138  64.595  1.00 87.59           H  
ATOM   1128  HG3 PRO A  75       1.974-117.951  65.491  1.00 87.59           H  
ATOM   1129  CD  PRO A  75       2.299-118.683  63.458  1.00 87.59           C  
ATOM   1130  HD2 PRO A  75       1.962-117.887  62.795  1.00 87.59           H  
ATOM   1131  HD3 PRO A  75       1.481-119.375  63.659  1.00 87.59           H  
ATOM   1132  N   GLN A  76       4.266-122.014  63.913  1.00 89.35           N  
ATOM   1133  H   GLN A  76       3.277-121.858  63.781  1.00 89.35           H  
ATOM   1134  CA  GLN A  76       4.749-123.396  63.999  1.00 89.35           C  
ATOM   1135  HA  GLN A  76       5.400-123.473  64.870  1.00 89.35           H  
ATOM   1136  C   GLN A  76       5.580-123.832  62.777  1.00 89.35           C  
ATOM   1137  CB  GLN A  76       3.545-124.324  64.221  1.00 89.35           C  
ATOM   1138  HB2 GLN A  76       2.950-124.360  63.308  1.00 89.35           H  
ATOM   1139  HB3 GLN A  76       2.926-123.914  65.019  1.00 89.35           H  
ATOM   1140  O   GLN A  76       6.426-124.721  62.898  1.00 89.35           O  
ATOM   1141  CG  GLN A  76       3.957-125.749  64.630  1.00 89.35           C  
ATOM   1142  HG2 GLN A  76       4.495-125.708  65.577  1.00 89.35           H  
ATOM   1143  HG3 GLN A  76       4.619-126.178  63.877  1.00 89.35           H  
ATOM   1144  CD  GLN A  76       2.773-126.698  64.778  1.00 89.35           C  
ATOM   1145  NE2 GLN A  76       3.012-127.951  65.093  1.00 89.35           N  
ATOM   1146 HE21 GLN A  76       2.189-128.524  65.212  1.00 89.35           H  
ATOM   1147 HE22 GLN A  76       3.941-128.261  65.339  1.00 89.35           H  
ATOM   1148  OE1 GLN A  76       1.621-126.360  64.587  1.00 89.35           O  
ATOM   1149  N   ALA A  77       5.358-123.261  61.591  1.00 84.32           N  
ATOM   1150  H   ALA A  77       4.614-122.583  61.508  1.00 84.32           H  
ATOM   1151  CA  ALA A  77       6.230-123.456  60.431  1.00 84.32           C  
ATOM   1152  HA  ALA A  77       6.457-124.516  60.318  1.00 84.32           H  
ATOM   1153  C   ALA A  77       7.567-122.728  60.630  1.00 84.32           C  
ATOM   1154  CB  ALA A  77       5.496-122.993  59.165  1.00 84.32           C  
ATOM   1155  HB1 ALA A  77       4.567-123.551  59.047  1.00 84.32           H  
ATOM   1156  HB2 ALA A  77       6.125-123.163  58.292  1.00 84.32           H  
ATOM   1157  HB3 ALA A  77       5.263-121.930  59.230  1.00 84.32           H  
ATOM   1158  O   ALA A  77       8.626-123.345  60.504  1.00 84.32           O  
ATOM   1159  N   LEU A  78       7.517-121.456  61.037  1.00 87.94           N  
ATOM   1160  H   LEU A  78       6.612-121.016  61.128  1.00 87.94           H  
ATOM   1161  CA  LEU A  78       8.707-120.633  61.247  1.00 87.94           C  
ATOM   1162  HA  LEU A  78       9.296-120.664  60.330  1.00 87.94           H  
ATOM   1163  C   LEU A  78       9.600-121.189  62.372  1.00 87.94           C  
ATOM   1164  CB  LEU A  78       8.246-119.181  61.481  1.00 87.94           C  
ATOM   1165  HB2 LEU A  78       7.584-119.159  62.346  1.00 87.94           H  
ATOM   1166  HB3 LEU A  78       7.671-118.861  60.612  1.00 87.94           H  
ATOM   1167  O   LEU A  78      10.806-121.324  62.187  1.00 87.94           O  
ATOM   1168  CG  LEU A  78       9.384-118.172  61.714  1.00 87.94           C  
ATOM   1169  HG  LEU A  78       9.885-118.417  62.650  1.00 87.94           H  
ATOM   1170  CD1 LEU A  78      10.416-118.162  60.587  1.00 87.94           C  
ATOM   1171 HD11 LEU A  78      10.929-119.122  60.530  1.00 87.94           H  
ATOM   1172 HD12 LEU A  78       9.923-117.964  59.635  1.00 87.94           H  
ATOM   1173 HD13 LEU A  78      11.164-117.393  60.780  1.00 87.94           H  
ATOM   1174  CD2 LEU A  78       8.813-116.758  61.830  1.00 87.94           C  
ATOM   1175 HD21 LEU A  78       8.343-116.466  60.891  1.00 87.94           H  
ATOM   1176 HD22 LEU A  78       8.066-116.725  62.624  1.00 87.94           H  
ATOM   1177 HD23 LEU A  78       9.610-116.054  62.069  1.00 87.94           H  
ATOM   1178  N   ALA A  79       9.024-121.604  63.503  1.00 88.56           N  
ATOM   1179  H   ALA A  79       8.034-121.446  63.630  1.00 88.56           H  
ATOM   1180  CA  ALA A  79       9.778-122.196  64.612  1.00 88.56           C  
ATOM   1181  HA  ALA A  79      10.549-121.490  64.922  1.00 88.56           H  
ATOM   1182  C   ALA A  79      10.490-123.513  64.242  1.00 88.56           C  
ATOM   1183  CB  ALA A  79       8.818-122.398  65.786  1.00 88.56           C  
ATOM   1184  HB1 ALA A  79       8.363-121.442  66.048  1.00 88.56           H  
ATOM   1185  HB2 ALA A  79       8.036-123.108  65.518  1.00 88.56           H  
ATOM   1186  HB3 ALA A  79       9.368-122.778  66.647  1.00 88.56           H  
ATOM   1187  O   ALA A  79      11.568-123.788  64.769  1.00 88.56           O  
ATOM   1188  N   ARG A  80       9.928-124.310  63.316  1.00 83.46           N  
ATOM   1189  H   ARG A  80       9.073-123.995  62.881  1.00 83.46           H  
ATOM   1190  CA  ARG A  80      10.601-125.505  62.773  1.00 83.46           C  
ATOM   1191  HA  ARG A  80      11.037-126.073  63.594  1.00 83.46           H  
ATOM   1192  C   ARG A  80      11.793-125.123  61.901  1.00 83.46           C  
ATOM   1193  CB  ARG A  80       9.620-126.407  62.009  1.00 83.46           C  
ATOM   1194  HB2 ARG A  80      10.185-127.050  61.335  1.00 83.46           H  
ATOM   1195  HB3 ARG A  80       8.943-125.797  61.410  1.00 83.46           H  
ATOM   1196  O   ARG A  80      12.893-125.575  62.187  1.00 83.46           O  
ATOM   1197  CG  ARG A  80       8.826-127.306  62.967  1.00 83.46           C  
ATOM   1198  HG2 ARG A  80       8.314-126.696  63.711  1.00 83.46           H  
ATOM   1199  HG3 ARG A  80       9.523-127.969  63.480  1.00 83.46           H  
ATOM   1200  CD  ARG A  80       7.798-128.155  62.212  1.00 83.46           C  
ATOM   1201  HD2 ARG A  80       8.281-128.603  61.344  1.00 83.46           H  
ATOM   1202  HD3 ARG A  80       7.455-128.951  62.873  1.00 83.46           H  
ATOM   1203  NE  ARG A  80       6.642-127.338  61.803  1.00 83.46           N  
ATOM   1204  HE  ARG A  80       6.583-126.422  62.224  1.00 83.46           H  
ATOM   1205  NH1 ARG A  80       5.731-128.755  60.241  1.00 83.46           N  
ATOM   1206 HH11 ARG A  80       6.527-129.368  60.346  1.00 83.46           H  
ATOM   1207 HH12 ARG A  80       5.028-128.945  59.541  1.00 83.46           H  
ATOM   1208  NH2 ARG A  80       4.719-126.821  60.716  1.00 83.46           N  
ATOM   1209 HH21 ARG A  80       4.704-125.931  61.194  1.00 83.46           H  
ATOM   1210 HH22 ARG A  80       4.004-127.034  60.035  1.00 83.46           H  
ATOM   1211  CZ  ARG A  80       5.707-127.644  60.924  1.00 83.46           C  
ATOM   1212  N   HIS A  81      11.609-124.229  60.928  1.00 79.72           N  
ATOM   1213  H   HIS A  81      10.681-123.867  60.763  1.00 79.72           H  
ATOM   1214  CA  HIS A  81      12.707-123.768  60.071  1.00 79.72           C  
ATOM   1215  HA  HIS A  81      13.094-124.616  59.506  1.00 79.72           H  
ATOM   1216  C   HIS A  81      13.879-123.193  60.881  1.00 79.72           C  
ATOM   1217  CB  HIS A  81      12.161-122.734  59.083  1.00 79.72           C  
ATOM   1218  HB2 HIS A  81      11.458-123.238  58.419  1.00 79.72           H  
ATOM   1219  HB3 HIS A  81      11.615-121.966  59.630  1.00 79.72           H  
ATOM   1220  O   HIS A  81      15.022-123.581  60.670  1.00 79.72           O  
ATOM   1221  CG  HIS A  81      13.219-122.057  58.244  1.00 79.72           C  
ATOM   1222  CD2 HIS A  81      13.289-120.718  57.974  1.00 79.72           C  
ATOM   1223  HD2 HIS A  81      12.594-119.968  58.321  1.00 79.72           H  
ATOM   1224  ND1 HIS A  81      14.281-122.650  57.594  1.00 79.72           N  
ATOM   1225  HD1 HIS A  81      14.580-123.613  57.653  1.00 79.72           H  
ATOM   1226  CE1 HIS A  81      14.961-121.692  56.941  1.00 79.72           C  
ATOM   1227  HE1 HIS A  81      15.863-121.859  56.371  1.00 79.72           H  
ATOM   1228  NE2 HIS A  81      14.384-120.492  57.135  1.00 79.72           N  
ATOM   1229  N   LEU A  82      13.600-122.342  61.873  1.00 80.22           N  
ATOM   1230  H   LEU A  82      12.641-122.050  61.996  1.00 80.22           H  
ATOM   1231  CA  LEU A  82      14.638-121.749  62.724  1.00 80.22           C  
ATOM   1232  HA  LEU A  82      15.384-121.271  62.089  1.00 80.22           H  
ATOM   1233  C   LEU A  82      15.389-122.787  63.572  1.00 80.22           C  
ATOM   1234  CB  LEU A  82      13.991-120.697  63.635  1.00 80.22           C  
ATOM   1235  HB2 LEU A  82      14.743-120.325  64.332  1.00 80.22           H  
ATOM   1236  HB3 LEU A  82      13.210-121.188  64.215  1.00 80.22           H  
ATOM   1237  O   LEU A  82      16.573-122.603  63.845  1.00 80.22           O  
ATOM   1238  CG  LEU A  82      13.385-119.502  62.881  1.00 80.22           C  
ATOM   1239  HG  LEU A  82      12.744-119.843  62.068  1.00 80.22           H  
ATOM   1240  CD1 LEU A  82      12.539-118.692  63.853  1.00 80.22           C  
ATOM   1241 HD11 LEU A  82      11.744-119.322  64.253  1.00 80.22           H  
ATOM   1242 HD12 LEU A  82      13.160-118.328  64.672  1.00 80.22           H  
ATOM   1243 HD13 LEU A  82      12.088-117.859  63.314  1.00 80.22           H  
ATOM   1244  CD2 LEU A  82      14.435-118.578  62.275  1.00 80.22           C  
ATOM   1245 HD21 LEU A  82      15.121-118.229  63.046  1.00 80.22           H  
ATOM   1246 HD22 LEU A  82      13.947-117.726  61.802  1.00 80.22           H  
ATOM   1247 HD23 LEU A  82      14.988-119.122  61.509  1.00 80.22           H  
ATOM   1248  N   ARG A  83      14.726-123.877  63.984  1.00 70.82           N  
ATOM   1249  H   ARG A  83      13.760-123.977  63.709  1.00 70.82           H  
ATOM   1250  CA  ARG A  83      15.377-125.006  64.668  1.00 70.82           C  
ATOM   1251  HA  ARG A  83      15.992-124.635  65.489  1.00 70.82           H  
ATOM   1252  C   ARG A  83      16.318-125.731  63.714  1.00 70.82           C  
ATOM   1253  CB  ARG A  83      14.307-125.969  65.210  1.00 70.82           C  
ATOM   1254  HB2 ARG A  83      13.732-126.345  64.364  1.00 70.82           H  
ATOM   1255  HB3 ARG A  83      13.614-125.432  65.858  1.00 70.82           H  
ATOM   1256  O   ARG A  83      17.434-126.058  64.102  1.00 70.82           O  
ATOM   1257  CG  ARG A  83      14.900-127.157  65.992  1.00 70.82           C  
ATOM   1258  HG2 ARG A  83      15.804-127.532  65.512  1.00 70.82           H  
ATOM   1259  HG3 ARG A  83      15.165-126.826  66.997  1.00 70.82           H  
ATOM   1260  CD  ARG A  83      13.910-128.320  66.078  1.00 70.82           C  
ATOM   1261  HD2 ARG A  83      12.990-127.966  66.544  1.00 70.82           H  
ATOM   1262  HD3 ARG A  83      14.349-129.095  66.707  1.00 70.82           H  
ATOM   1263  NE  ARG A  83      13.622-128.876  64.740  1.00 70.82           N  
ATOM   1264  HE  ARG A  83      14.127-128.507  63.947  1.00 70.82           H  
ATOM   1265  NH1 ARG A  83      12.117-130.493  65.335  1.00 70.82           N  
ATOM   1266 HH11 ARG A  83      12.307-130.273  66.302  1.00 70.82           H  
ATOM   1267 HH12 ARG A  83      11.539-131.278  65.069  1.00 70.82           H  
ATOM   1268  NH2 ARG A  83      12.619-130.150  63.175  1.00 70.82           N  
ATOM   1269 HH21 ARG A  83      12.078-130.940  62.853  1.00 70.82           H  
ATOM   1270 HH22 ARG A  83      13.188-129.634  62.519  1.00 70.82           H  
ATOM   1271  CZ  ARG A  83      12.787-129.839  64.425  1.00 70.82           C  
ATOM   1272  N   ASP A  84      15.855-125.971  62.495  1.00 67.57           N  
ATOM   1273  H   ASP A  84      14.915-125.674  62.272  1.00 67.57           H  
ATOM   1274  CA  ASP A  84      16.570-126.765  61.499  1.00 67.57           C  
ATOM   1275  HA  ASP A  84      16.943-127.668  61.983  1.00 67.57           H  
ATOM   1276  C   ASP A  84      17.811-126.012  60.977  1.00 67.57           C  
ATOM   1277  CB  ASP A  84      15.566-127.209  60.413  1.00 67.57           C  
ATOM   1278  HB2 ASP A  84      16.099-127.796  59.665  1.00 67.57           H  
ATOM   1279  HB3 ASP A  84      15.154-126.326  59.923  1.00 67.57           H  
ATOM   1280  O   ASP A  84      18.869-126.617  60.832  1.00 67.57           O  
ATOM   1281  CG  ASP A  84      14.409-128.065  60.976  1.00 67.57           C  
ATOM   1282  OD1 ASP A  84      14.532-128.610  62.102  1.00 67.57           O  
ATOM   1283  OD2 ASP A  84      13.352-128.204  60.319  1.00 67.57           O  
ATOM   1284  N   GLU A  85      17.735-124.683  60.837  1.00 68.04           N  
ATOM   1285  H   GLU A  85      16.820-124.260  60.898  1.00 68.04           H  
ATOM   1286  CA  GLU A  85      18.881-123.803  60.540  1.00 68.04           C  
ATOM   1287  HA  GLU A  85      19.413-124.175  59.664  1.00 68.04           H  
ATOM   1288  C   GLU A  85      19.900-123.719  61.697  1.00 68.04           C  
ATOM   1289  CB  GLU A  85      18.363-122.386  60.240  1.00 68.04           C  
ATOM   1290  HB2 GLU A  85      17.707-122.082  61.056  1.00 68.04           H  
ATOM   1291  HB3 GLU A  85      19.205-121.693  60.229  1.00 68.04           H  
ATOM   1292  O   GLU A  85      21.107-123.818  61.478  1.00 68.04           O  
ATOM   1293  CG  GLU A  85      17.587-122.241  58.924  1.00 68.04           C  
ATOM   1294  HG2 GLU A  85      16.809-123.003  58.881  1.00 68.04           H  
ATOM   1295  HG3 GLU A  85      17.096-121.268  58.935  1.00 68.04           H  
ATOM   1296  CD  GLU A  85      18.466-122.322  57.669  1.00 68.04           C  
ATOM   1297  OE1 GLU A  85      18.026-122.999  56.712  1.00 68.04           O  
ATOM   1298  OE2 GLU A  85      19.526-121.655  57.653  1.00 68.04           O  
ATOM   1299  N   LEU A  86      19.440-123.540  62.946  1.00 60.14           N  
ATOM   1300  H   LEU A  86      18.440-123.469  63.075  1.00 60.14           H  
ATOM   1301  CA  LEU A  86      20.320-123.352  64.117  1.00 60.14           C  
ATOM   1302  HA  LEU A  86      21.188-122.770  63.806  1.00 60.14           H  
ATOM   1303  C   LEU A  86      20.883-124.659  64.703  1.00 60.14           C  
ATOM   1304  CB  LEU A  86      19.564-122.581  65.222  1.00 60.14           C  
ATOM   1305  HB2 LEU A  86      20.147-122.612  66.142  1.00 60.14           H  
ATOM   1306  HB3 LEU A  86      18.624-123.099  65.412  1.00 60.14           H  
ATOM   1307  O   LEU A  86      21.779-124.610  65.547  1.00 60.14           O  
ATOM   1308  CG  LEU A  86      19.279-121.106  64.893  1.00 60.14           C  
ATOM   1309  HG  LEU A  86      18.832-121.044  63.901  1.00 60.14           H  
ATOM   1310  CD1 LEU A  86      18.300-120.505  65.903  1.00 60.14           C  
ATOM   1311 HD11 LEU A  86      18.021-119.502  65.580  1.00 60.14           H  
ATOM   1312 HD12 LEU A  86      17.399-121.118  65.943  1.00 60.14           H  
ATOM   1313 HD13 LEU A  86      18.761-120.453  66.889  1.00 60.14           H  
ATOM   1314  CD2 LEU A  86      20.551-120.255  64.926  1.00 60.14           C  
ATOM   1315 HD21 LEU A  86      21.248-120.596  64.161  1.00 60.14           H  
ATOM   1316 HD22 LEU A  86      20.303-119.214  64.717  1.00 60.14           H  
ATOM   1317 HD23 LEU A  86      21.030-120.321  65.903  1.00 60.14           H  
ATOM   1318  N   GLY A  87      20.320-125.814  64.339  1.00 42.44           N  
ATOM   1319  H   GLY A  87      19.551-125.772  63.685  1.00 42.44           H  
ATOM   1320  CA  GLY A  87      20.584-127.102  64.990  1.00 42.44           C  
ATOM   1321  HA2 GLY A  87      20.910-126.933  66.016  1.00 42.44           H  
ATOM   1322  HA3 GLY A  87      19.648-127.660  65.022  1.00 42.44           H  
ATOM   1323  C   GLY A  87      21.623-127.999  64.312  1.00 42.44           C  
ATOM   1324  O   GLY A  87      21.907-129.071  64.840  1.00 42.44           O  
ATOM   1325  N   THR A  88      22.166-127.597  63.161  1.00 35.17           N  
ATOM   1326  H   THR A  88      21.923-126.675  62.827  1.00 35.17           H  
ATOM   1327  CA  THR A  88      22.865-128.483  62.209  1.00 35.17           C  
ATOM   1328  HA  THR A  88      22.151-129.234  61.870  1.00 35.17           H  
ATOM   1329  C   THR A  88      24.053-129.268  62.774  1.00 35.17           C  
ATOM   1330  CB  THR A  88      23.332-127.703  60.968  1.00 35.17           C  
ATOM   1331  HB  THR A  88      24.015-128.322  60.387  1.00 35.17           H  
ATOM   1332  O   THR A  88      24.053-130.494  62.699  1.00 35.17           O  
ATOM   1333  CG2 THR A  88      22.171-127.293  60.068  1.00 35.17           C  
ATOM   1334 HG21 THR A  88      22.554-126.811  59.168  1.00 35.17           H  
ATOM   1335 HG22 THR A  88      21.510-126.600  60.589  1.00 35.17           H  
ATOM   1336 HG23 THR A  88      21.598-128.173  59.776  1.00 35.17           H  
ATOM   1337  OG1 THR A  88      23.983-126.512  61.349  1.00 35.17           O  
ATOM   1338  HG1 THR A  88      23.533-125.791  60.904  1.00 35.17           H  
ATOM   1339  N   GLU A  89      25.074-128.607  63.329  1.00 32.30           N  
ATOM   1340  H   GLU A  89      25.033-127.598  63.307  1.00 32.30           H  
ATOM   1341  CA  GLU A  89      26.372-129.250  63.630  1.00 32.30           C  
ATOM   1342  HA  GLU A  89      26.538-129.980  62.837  1.00 32.30           H  
ATOM   1343  C   GLU A  89      26.405-130.072  64.940  1.00 32.30           C  
ATOM   1344  CB  GLU A  89      27.531-128.233  63.534  1.00 32.30           C  
ATOM   1345  HB2 GLU A  89      27.265-127.435  62.840  1.00 32.30           H  
ATOM   1346  HB3 GLU A  89      27.702-127.787  64.514  1.00 32.30           H  
ATOM   1347  O   GLU A  89      27.473-130.342  65.494  1.00 32.30           O  
ATOM   1348  CG  GLU A  89      28.816-128.906  63.015  1.00 32.30           C  
ATOM   1349  HG2 GLU A  89      28.696-129.104  61.950  1.00 32.30           H  
ATOM   1350  HG3 GLU A  89      28.955-129.874  63.498  1.00 32.30           H  
ATOM   1351  CD  GLU A  89      30.077-128.063  63.255  1.00 32.30           C  
ATOM   1352  OE1 GLU A  89      30.573-127.460  62.278  1.00 32.30           O  
ATOM   1353  OE2 GLU A  89      30.582-128.078  64.403  1.00 32.30           O  
ATOM   1354  N   VAL A  90      25.253-130.497  65.476  1.00 29.86           N  
ATOM   1355  H   VAL A  90      24.398-130.332  64.964  1.00 29.86           H  
ATOM   1356  CA  VAL A  90      25.241-131.393  66.643  1.00 29.86           C  
ATOM   1357  HA  VAL A  90      25.916-130.973  67.390  1.00 29.86           H  
ATOM   1358  C   VAL A  90      25.798-132.754  66.234  1.00 29.86           C  
ATOM   1359  CB  VAL A  90      23.861-131.512  67.316  1.00 29.86           C  
ATOM   1360  HB  VAL A  90      23.123-131.864  66.596  1.00 29.86           H  
ATOM   1361  O   VAL A  90      25.103-133.593  65.661  1.00 29.86           O  
ATOM   1362  CG1 VAL A  90      23.905-132.479  68.513  1.00 29.86           C  
ATOM   1363 HG11 VAL A  90      24.109-133.494  68.172  1.00 29.86           H  
ATOM   1364 HG12 VAL A  90      22.938-132.486  69.015  1.00 29.86           H  
ATOM   1365 HG13 VAL A  90      24.676-132.174  69.221  1.00 29.86           H  
ATOM   1366  CG2 VAL A  90      23.415-130.150  67.867  1.00 29.86           C  
ATOM   1367 HG21 VAL A  90      23.334-129.433  67.050  1.00 29.86           H  
ATOM   1368 HG22 VAL A  90      24.140-129.782  68.593  1.00 29.86           H  
ATOM   1369 HG23 VAL A  90      22.436-130.245  68.336  1.00 29.86           H  
ATOM   1370  N   ARG A  91      27.071-132.975  66.575  1.00 27.12           N  
ATOM   1371  H   ARG A  91      27.592-132.161  66.869  1.00 27.12           H  
ATOM   1372  CA  ARG A  91      27.792-134.239  66.414  1.00 27.12           C  
ATOM   1373  HA  ARG A  91      27.756-134.535  65.366  1.00 27.12           H  
ATOM   1374  C   ARG A  91      27.141-135.365  67.226  1.00 27.12           C  
ATOM   1375  CB  ARG A  91      29.264-134.057  66.818  1.00 27.12           C  
ATOM   1376  HB2 ARG A  91      29.307-133.674  67.838  1.00 27.12           H  
ATOM   1377  HB3 ARG A  91      29.737-135.038  66.810  1.00 27.12           H  
ATOM   1378  O   ARG A  91      27.627-135.745  68.290  1.00 27.12           O  
ATOM   1379  CG  ARG A  91      30.091-133.146  65.905  1.00 27.12           C  
ATOM   1380  HG2 ARG A  91      30.074-133.528  64.884  1.00 27.12           H  
ATOM   1381  HG3 ARG A  91      29.698-132.129  65.926  1.00 27.12           H  
ATOM   1382  CD  ARG A  91      31.524-133.167  66.444  1.00 27.12           C  
ATOM   1383  HD2 ARG A  91      31.878-134.198  66.446  1.00 27.12           H  
ATOM   1384  HD3 ARG A  91      31.515-132.821  67.478  1.00 27.12           H  
ATOM   1385  NE  ARG A  91      32.430-132.302  65.673  1.00 27.12           N  
ATOM   1386  HE  ARG A  91      32.058-131.413  65.372  1.00 27.12           H  
ATOM   1387  NH1 ARG A  91      34.277-133.690  65.680  1.00 27.12           N  
ATOM   1388 HH11 ARG A  91      33.683-134.503  65.767  1.00 27.12           H  
ATOM   1389 HH12 ARG A  91      35.243-133.875  65.451  1.00 27.12           H  
ATOM   1390  NH2 ARG A  91      34.453-131.587  64.958  1.00 27.12           N  
ATOM   1391 HH21 ARG A  91      34.022-130.703  64.727  1.00 27.12           H  
ATOM   1392 HH22 ARG A  91      35.423-131.765  64.742  1.00 27.12           H  
ATOM   1393  CZ  ARG A  91      33.709-132.541  65.443  1.00 27.12           C  
ATOM   1394  N   GLY A  92      26.098-135.973  66.666  1.00 28.87           N  
ATOM   1395  H   GLY A  92      25.672-135.499  65.882  1.00 28.87           H  
ATOM   1396  CA  GLY A  92      25.728-137.369  66.915  1.00 28.87           C  
ATOM   1397  HA2 GLY A  92      25.658-137.548  67.988  1.00 28.87           H  
ATOM   1398  HA3 GLY A  92      24.767-137.585  66.450  1.00 28.87           H  
ATOM   1399  C   GLY A  92      26.786-138.308  66.327  1.00 28.87           C  
ATOM   1400  O   GLY A  92      26.480-139.135  65.473  1.00 28.87           O  
ATOM   1401  N   GLU A  93      28.046-138.094  66.713  1.00 29.09           N  
ATOM   1402  H   GLU A  93      28.194-137.436  67.464  1.00 29.09           H  
ATOM   1403  CA  GLU A  93      29.213-138.822  66.221  1.00 29.09           C  
ATOM   1404  HA  GLU A  93      29.165-138.826  65.132  1.00 29.09           H  
ATOM   1405  C   GLU A  93      29.178-140.278  66.693  1.00 29.09           C  
ATOM   1406  CB  GLU A  93      30.506-138.108  66.665  1.00 29.09           C  
ATOM   1407  HB2 GLU A  93      30.264-137.106  67.017  1.00 29.09           H  
ATOM   1408  HB3 GLU A  93      30.954-138.644  67.502  1.00 29.09           H  
ATOM   1409  O   GLU A  93      28.449-140.616  67.625  1.00 29.09           O  
ATOM   1410  CG  GLU A  93      31.532-137.977  65.529  1.00 29.09           C  
ATOM   1411  HG2 GLU A  93      31.037-137.548  64.658  1.00 29.09           H  
ATOM   1412  HG3 GLU A  93      31.893-138.969  65.256  1.00 29.09           H  
ATOM   1413  CD  GLU A  93      32.711-137.080  65.942  1.00 29.09           C  
ATOM   1414  OE1 GLU A  93      32.911-136.017  65.307  1.00 29.09           O  
ATOM   1415  OE2 GLU A  93      33.405-137.422  66.920  1.00 29.09           O  
ATOM   1416  N   ALA A  94      29.963-141.129  66.028  1.00 28.77           N  
ATOM   1417  H   ALA A  94      30.591-140.740  65.339  1.00 28.77           H  
ATOM   1418  CA  ALA A  94      29.903-142.586  66.119  1.00 28.77           C  
ATOM   1419  HA  ALA A  94      29.109-142.931  65.457  1.00 28.77           H  
ATOM   1420  C   ALA A  94      29.627-143.125  67.544  1.00 28.77           C  
ATOM   1421  CB  ALA A  94      31.224-143.136  65.562  1.00 28.77           C  
ATOM   1422  HB1 ALA A  94      31.356-142.815  64.529  1.00 28.77           H  
ATOM   1423  HB2 ALA A  94      32.061-142.776  66.160  1.00 28.77           H  
ATOM   1424  HB3 ALA A  94      31.207-144.226  65.594  1.00 28.77           H  
ATOM   1425  O   ALA A  94      30.552-143.189  68.365  1.00 28.77           O  
ATOM   1426  N   PRO A  95      28.393-143.597  67.829  1.00 32.83           N  
ATOM   1427  CA  PRO A  95      28.127-144.448  68.981  1.00 32.83           C  
ATOM   1428  HA  PRO A  95      28.416-143.927  69.894  1.00 32.83           H  
ATOM   1429  C   PRO A  95      28.971-145.707  68.778  1.00 32.83           C  
ATOM   1430  CB  PRO A  95      26.612-144.714  68.981  1.00 32.83           C  
ATOM   1431  HB2 PRO A  95      26.391-145.702  68.576  1.00 32.83           H  
ATOM   1432  HB3 PRO A  95      26.192-144.619  69.983  1.00 32.83           H  
ATOM   1433  O   PRO A  95      28.732-146.468  67.843  1.00 32.83           O  
ATOM   1434  CG  PRO A  95      26.046-143.648  68.041  1.00 32.83           C  
ATOM   1435  HG2 PRO A  95      25.879-142.722  68.591  1.00 32.83           H  
ATOM   1436  HG3 PRO A  95      25.129-143.979  67.553  1.00 32.83           H  
ATOM   1437  CD  PRO A  95      27.180-143.448  67.041  1.00 32.83           C  
ATOM   1438  HD2 PRO A  95      27.104-142.463  66.580  1.00 32.83           H  
ATOM   1439  HD3 PRO A  95      27.144-144.226  66.279  1.00 32.83           H  
ATOM   1440  N   SER A  96      30.051-145.831  69.551  1.00 36.35           N  
ATOM   1441  H   SER A  96      30.213-145.120  70.250  1.00 36.35           H  
ATOM   1442  CA  SER A  96      31.198-146.649  69.148  1.00 36.35           C  
ATOM   1443  HA  SER A  96      31.241-146.638  68.059  1.00 36.35           H  
ATOM   1444  C   SER A  96      31.036-148.129  69.530  1.00 36.35           C  
ATOM   1445  CB  SER A  96      32.494-145.971  69.618  1.00 36.35           C  
ATOM   1446  HB2 SER A  96      32.479-144.927  69.306  1.00 36.35           H  
ATOM   1447  HB3 SER A  96      33.349-146.454  69.144  1.00 36.35           H  
ATOM   1448  O   SER A  96      29.937-148.673  69.478  1.00 36.35           O  
ATOM   1449  OG  SER A  96      32.639-146.038  71.024  1.00 36.35           O  
ATOM   1450  HG  SER A  96      33.196-145.308  71.302  1.00 36.35           H  
ATOM   1451  N   ALA A  97      32.122-148.815  69.892  1.00 33.21           N  
ATOM   1452  H   ALA A  97      32.969-148.284  70.033  1.00 33.21           H  
ATOM   1453  CA  ALA A  97      32.222-150.274  70.040  1.00 33.21           C  
ATOM   1454  HA  ALA A  97      31.841-150.733  69.128  1.00 33.21           H  
ATOM   1455  C   ALA A  97      31.422-150.898  71.216  1.00 33.21           C  
ATOM   1456  CB  ALA A  97      33.724-150.586  70.154  1.00 33.21           C  
ATOM   1457  HB1 ALA A  97      34.260-150.162  69.304  1.00 33.21           H  
ATOM   1458  HB2 ALA A  97      33.875-151.665  70.153  1.00 33.21           H  
ATOM   1459  HB3 ALA A  97      34.122-150.175  71.081  1.00 33.21           H  
ATOM   1460  O   ALA A  97      31.815-151.934  71.742  1.00 33.21           O  
ATOM   1461  N   LEU A  98      30.396-150.211  71.722  1.00 36.63           N  
ATOM   1462  H   LEU A  98      30.003-149.509  71.112  1.00 36.63           H  
ATOM   1463  CA  LEU A  98      30.313-149.950  73.156  1.00 36.63           C  
ATOM   1464  HA  LEU A  98      31.279-150.212  73.587  1.00 36.63           H  
ATOM   1465  C   LEU A  98      29.285-150.805  73.913  1.00 36.63           C  
ATOM   1466  CB  LEU A  98      30.127-148.424  73.354  1.00 36.63           C  
ATOM   1467  HB2 LEU A  98      29.077-148.160  73.230  1.00 36.63           H  
ATOM   1468  HB3 LEU A  98      30.664-147.907  72.559  1.00 36.63           H  
ATOM   1469  O   LEU A  98      29.651-151.716  74.647  1.00 36.63           O  
ATOM   1470  CG  LEU A  98      30.660-147.836  74.675  1.00 36.63           C  
ATOM   1471  HG  LEU A  98      31.746-147.776  74.603  1.00 36.63           H  
ATOM   1472  CD1 LEU A  98      30.106-146.419  74.837  1.00 36.63           C  
ATOM   1473 HD11 LEU A  98      30.365-145.822  73.963  1.00 36.63           H  
ATOM   1474 HD12 LEU A  98      29.021-146.446  74.945  1.00 36.63           H  
ATOM   1475 HD13 LEU A  98      30.542-145.950  75.719  1.00 36.63           H  
ATOM   1476  CD2 LEU A  98      30.327-148.604  75.955  1.00 36.63           C  
ATOM   1477 HD21 LEU A  98      30.740-149.612  75.914  1.00 36.63           H  
ATOM   1478 HD22 LEU A  98      29.248-148.649  76.103  1.00 36.63           H  
ATOM   1479 HD23 LEU A  98      30.776-148.098  76.809  1.00 36.63           H  
ATOM   1480  N   ALA A  99      28.016-150.393  73.872  1.00 37.67           N  
ATOM   1481  H   ALA A  99      27.781-149.700  73.177  1.00 37.67           H  
ATOM   1482  CA  ALA A  99      27.201-150.410  75.090  1.00 37.67           C  
ATOM   1483  HA  ALA A  99      27.867-150.443  75.952  1.00 37.67           H  
ATOM   1484  C   ALA A  99      26.280-151.617  75.245  1.00 37.67           C  
ATOM   1485  CB  ALA A  99      26.419-149.095  75.165  1.00 37.67           C  
ATOM   1486  HB1 ALA A  99      25.873-149.050  76.107  1.00 37.67           H  
ATOM   1487  HB2 ALA A  99      25.706-149.040  74.342  1.00 37.67           H  
ATOM   1488  HB3 ALA A  99      27.098-148.244  75.111  1.00 37.67           H  
ATOM   1489  O   ALA A  99      25.810-151.861  76.353  1.00 37.67           O  
ATOM   1490  N   GLY A 100      26.034-152.372  74.173  1.00 37.90           N  
ATOM   1491  H   GLY A 100      26.504-152.147  73.308  1.00 37.90           H  
ATOM   1492  CA  GLY A 100      25.429-153.687  74.297  1.00 37.90           C  
ATOM   1493  HA2 GLY A 100      24.486-153.612  74.839  1.00 37.90           H  
ATOM   1494  HA3 GLY A 100      25.244-154.104  73.307  1.00 37.90           H  
ATOM   1495  C   GLY A 100      26.419-154.582  75.045  1.00 37.90           C  
ATOM   1496  O   GLY A 100      27.457-154.941  74.508  1.00 37.90           O  
ATOM   1497  N   LEU A 101      26.169-155.035  76.272  1.00 38.18           N  
ATOM   1498  H   LEU A 101      26.997-155.399  76.722  1.00 38.18           H  
ATOM   1499  CA  LEU A 101      24.891-155.400  76.906  1.00 38.18           C  
ATOM   1500  HA  LEU A 101      25.172-156.157  77.638  1.00 38.18           H  
ATOM   1501  C   LEU A 101      23.897-156.204  76.031  1.00 38.18           C  
ATOM   1502  CB  LEU A 101      24.304-154.279  77.776  1.00 38.18           C  
ATOM   1503  HB2 LEU A 101      23.381-154.640  78.229  1.00 38.18           H  
ATOM   1504  HB3 LEU A 101      24.042-153.431  77.143  1.00 38.18           H  
ATOM   1505  O   LEU A 101      23.012-156.839  76.583  1.00 38.18           O  
ATOM   1506  CG  LEU A 101      25.257-153.823  78.909  1.00 38.18           C  
ATOM   1507  HG  LEU A 101      26.205-153.491  78.487  1.00 38.18           H  
ATOM   1508  CD1 LEU A 101      24.636-152.645  79.659  1.00 38.18           C  
ATOM   1509 HD11 LEU A 101      25.320-152.290  80.429  1.00 38.18           H  
ATOM   1510 HD12 LEU A 101      23.692-152.945  80.114  1.00 38.18           H  
ATOM   1511 HD13 LEU A 101      24.455-151.833  78.955  1.00 38.18           H  
ATOM   1512  CD2 LEU A 101      25.550-154.922  79.944  1.00 38.18           C  
ATOM   1513 HD21 LEU A 101      26.149-155.714  79.496  1.00 38.18           H  
ATOM   1514 HD22 LEU A 101      24.613-155.335  80.319  1.00 38.18           H  
ATOM   1515 HD23 LEU A 101      26.118-154.502  80.773  1.00 38.18           H  
ATOM   1516  N   ASP A 102      24.193-156.401  74.744  1.00 41.07           N  
ATOM   1517  H   ASP A 102      24.573-155.634  74.207  1.00 41.07           H  
ATOM   1518  CA  ASP A 102      24.416-157.719  74.134  1.00 41.07           C  
ATOM   1519  HA  ASP A 102      23.509-158.319  74.217  1.00 41.07           H  
ATOM   1520  C   ASP A 102      25.565-158.485  74.802  1.00 41.07           C  
ATOM   1521  CB  ASP A 102      24.745-157.541  72.653  1.00 41.07           C  
ATOM   1522  HB2 ASP A 102      24.997-158.509  72.219  1.00 41.07           H  
ATOM   1523  HB3 ASP A 102      25.605-156.880  72.546  1.00 41.07           H  
ATOM   1524  O   ASP A 102      25.507-159.700  74.870  1.00 41.07           O  
ATOM   1525  CG  ASP A 102      23.545-156.966  71.918  1.00 41.07           C  
ATOM   1526  OD1 ASP A 102      22.620-157.754  71.630  1.00 41.07           O  
ATOM   1527  OD2 ASP A 102      23.567-155.733  71.701  1.00 41.07           O  
ATOM   1528  N   ALA A 103      26.503-157.794  75.470  1.00 38.74           N  
ATOM   1529  H   ALA A 103      26.628-156.826  75.208  1.00 38.74           H  
ATOM   1530  CA  ALA A 103      27.222-158.271  76.658  1.00 38.74           C  
ATOM   1531  HA  ALA A 103      27.660-159.230  76.383  1.00 38.74           H  
ATOM   1532  C   ALA A 103      26.287-158.539  77.870  1.00 38.74           C  
ATOM   1533  CB  ALA A 103      28.401-157.344  76.992  1.00 38.74           C  
ATOM   1534  HB1 ALA A 103      28.910-157.042  76.077  1.00 38.74           H  
ATOM   1535  HB2 ALA A 103      29.112-157.882  77.620  1.00 38.74           H  
ATOM   1536  HB3 ALA A 103      28.064-156.464  77.539  1.00 38.74           H  
ATOM   1537  O   ALA A 103      26.732-158.659  79.009  1.00 38.74           O  
ATOM   1538  N   LEU A 104      24.980-158.708  77.634  1.00 41.10           N  
ATOM   1539  H   LEU A 104      24.635-158.407  76.734  1.00 41.10           H  
ATOM   1540  CA  LEU A 104      24.200-159.808  78.193  1.00 41.10           C  
ATOM   1541  HA  LEU A 104      24.534-159.918  79.224  1.00 41.10           H  
ATOM   1542  C   LEU A 104      24.561-161.154  77.516  1.00 41.10           C  
ATOM   1543  CB  LEU A 104      22.699-159.443  78.210  1.00 41.10           C  
ATOM   1544  HB2 LEU A 104      22.315-159.572  77.198  1.00 41.10           H  
ATOM   1545  HB3 LEU A 104      22.594-158.388  78.462  1.00 41.10           H  
ATOM   1546  O   LEU A 104      23.783-162.097  77.527  1.00 41.10           O  
ATOM   1547  CG  LEU A 104      21.836-160.248  79.206  1.00 41.10           C  
ATOM   1548  HG  LEU A 104      22.382-161.130  79.540  1.00 41.10           H  
ATOM   1549  CD1 LEU A 104      21.472-159.413  80.440  1.00 41.10           C  
ATOM   1550 HD11 LEU A 104      20.797-158.606  80.153  1.00 41.10           H  
ATOM   1551 HD12 LEU A 104      22.361-158.977  80.895  1.00 41.10           H  
ATOM   1552 HD13 LEU A 104      20.971-160.047  81.172  1.00 41.10           H  
ATOM   1553  CD2 LEU A 104      20.534-160.718  78.568  1.00 41.10           C  
ATOM   1554 HD21 LEU A 104      20.765-161.369  77.726  1.00 41.10           H  
ATOM   1555 HD22 LEU A 104      19.955-159.864  78.215  1.00 41.10           H  
ATOM   1556 HD23 LEU A 104      19.950-161.285  79.293  1.00 41.10           H  
ATOM   1557  N   GLU A 105      25.806-161.242  77.041  1.00 41.41           N  
ATOM   1558  H   GLU A 105      26.087-160.475  76.447  1.00 41.41           H  
ATOM   1559  CA  GLU A 105      26.759-162.335  77.155  1.00 41.41           C  
ATOM   1560  HA  GLU A 105      26.207-163.271  77.076  1.00 41.41           H  
ATOM   1561  C   GLU A 105      27.557-162.347  78.478  1.00 41.41           C  
ATOM   1562  CB  GLU A 105      27.789-162.253  76.015  1.00 41.41           C  
ATOM   1563  HB2 GLU A 105      28.748-162.594  76.406  1.00 41.41           H  
ATOM   1564  HB3 GLU A 105      27.937-161.215  75.716  1.00 41.41           H  
ATOM   1565  O   GLU A 105      27.796-163.405  79.037  1.00 41.41           O  
ATOM   1566  CG  GLU A 105      27.476-163.096  74.776  1.00 41.41           C  
ATOM   1567  HG2 GLU A 105      26.688-162.616  74.196  1.00 41.41           H  
ATOM   1568  HG3 GLU A 105      27.092-164.071  75.076  1.00 41.41           H  
ATOM   1569  CD  GLU A 105      28.737-163.323  73.928  1.00 41.41           C  
ATOM   1570  OE1 GLU A 105      28.761-164.324  73.184  1.00 41.41           O  
ATOM   1571  OE2 GLU A 105      29.688-162.518  73.976  1.00 41.41           O  
ATOM   1572  N   ALA A 106      28.030-161.214  79.001  1.00 39.88           N  
ATOM   1573  H   ALA A 106      27.737-160.327  78.618  1.00 39.88           H  
ATOM   1574  CA  ALA A 106      29.073-161.210  80.034  1.00 39.88           C  
ATOM   1575  HA  ALA A 106      29.878-161.863  79.699  1.00 39.88           H  
ATOM   1576  C   ALA A 106      28.562-161.710  81.403  1.00 39.88           C  
ATOM   1577  CB  ALA A 106      29.670-159.803  80.133  1.00 39.88           C  
ATOM   1578  HB1 ALA A 106      28.905-159.089  80.439  1.00 39.88           H  
ATOM   1579  HB2 ALA A 106      30.078-159.507  79.167  1.00 39.88           H  
ATOM   1580  HB3 ALA A 106      30.472-159.799  80.872  1.00 39.88           H  
ATOM   1581  O   ALA A 106      27.769-161.027  82.051  1.00 39.88           O  
ATOM   1582  N   ALA A 107      29.016-162.841  81.945  1.00 41.22           N  
ATOM   1583  H   ALA A 107      28.512-163.122  82.774  1.00 41.22           H  
ATOM   1584  CA  ALA A 107      29.914-163.880  81.419  1.00 41.22           C  
ATOM   1585  HA  ALA A 107      29.964-163.811  80.332  1.00 41.22           H  
ATOM   1586  C   ALA A 107      29.332-165.266  81.772  1.00 41.22           C  
ATOM   1587  CB  ALA A 107      31.301-163.641  82.033  1.00 41.22           C  
ATOM   1588  HB1 ALA A 107      31.218-163.586  83.119  1.00 41.22           H  
ATOM   1589  HB2 ALA A 107      31.987-164.447  81.774  1.00 41.22           H  
ATOM   1590  HB3 ALA A 107      31.705-162.699  81.662  1.00 41.22           H  
ATOM   1591  O   ALA A 107      28.263-165.304  82.325  1.00 41.22           O  
ATOM   1592  N   LEU A 108      29.963-166.424  81.569  1.00 45.51           N  
ATOM   1593  H   LEU A 108      30.831-166.463  81.053  1.00 45.51           H  
ATOM   1594  CA  LEU A 108      29.340-167.667  82.081  1.00 45.51           C  
ATOM   1595  HA  LEU A 108      28.314-167.643  81.712  1.00 45.51           H  
ATOM   1596  C   LEU A 108      29.140-167.770  83.644  1.00 45.51           C  
ATOM   1597  CB  LEU A 108      29.927-168.916  81.388  1.00 45.51           C  
ATOM   1598  HB2 LEU A 108      30.955-169.065  81.716  1.00 45.51           H  
ATOM   1599  HB3 LEU A 108      29.353-169.782  81.719  1.00 45.51           H  
ATOM   1600  O   LEU A 108      28.301-168.559  84.053  1.00 45.51           O  
ATOM   1601  CG  LEU A 108      29.846-168.849  79.837  1.00 45.51           C  
ATOM   1602  HG  LEU A 108      29.220-168.008  79.538  1.00 45.51           H  
ATOM   1603  CD1 LEU A 108      31.250-168.659  79.256  1.00 45.51           C  
ATOM   1604 HD11 LEU A 108      31.699-167.745  79.644  1.00 45.51           H  
ATOM   1605 HD12 LEU A 108      31.874-169.516  79.509  1.00 45.51           H  
ATOM   1606 HD13 LEU A 108      31.189-168.586  78.170  1.00 45.51           H  
ATOM   1607  CD2 LEU A 108      29.265-170.092  79.172  1.00 45.51           C  
ATOM   1608 HD21 LEU A 108      29.733-171.000  79.553  1.00 45.51           H  
ATOM   1609 HD22 LEU A 108      29.404-170.049  78.092  1.00 45.51           H  
ATOM   1610 HD23 LEU A 108      28.187-170.116  79.337  1.00 45.51           H  
ATOM   1611  N   PRO A 109      29.821-167.027  84.561  1.00 48.89           N  
ATOM   1612  CA  PRO A 109      29.733-167.309  86.026  1.00 48.89           C  
ATOM   1613  HA  PRO A 109      29.451-168.358  86.112  1.00 48.89           H  
ATOM   1614  C   PRO A 109      28.752-166.548  86.995  1.00 48.89           C  
ATOM   1615  CB  PRO A 109      31.195-167.222  86.530  1.00 48.89           C  
ATOM   1616  HB2 PRO A 109      31.395-166.275  87.031  1.00 48.89           H  
ATOM   1617  HB3 PRO A 109      31.440-168.052  87.193  1.00 48.89           H  
ATOM   1618  O   PRO A 109      29.235-165.933  87.948  1.00 48.89           O  
ATOM   1619  CG  PRO A 109      32.054-167.248  85.279  1.00 48.89           C  
ATOM   1620  HG2 PRO A 109      32.197-168.274  84.939  1.00 48.89           H  
ATOM   1621  HG3 PRO A 109      33.008-166.742  85.425  1.00 48.89           H  
ATOM   1622  CD  PRO A 109      31.157-166.499  84.312  1.00 48.89           C  
ATOM   1623  HD2 PRO A 109      31.537-166.692  83.309  1.00 48.89           H  
ATOM   1624  HD3 PRO A 109      31.176-165.431  84.531  1.00 48.89           H  
ATOM   1625  N   GLU A 110      27.413-166.677  86.941  1.00 46.50           N  
ATOM   1626  H   GLU A 110      27.003-167.201  86.181  1.00 46.50           H  
ATOM   1627  CA  GLU A 110      26.541-166.400  88.133  1.00 46.50           C  
ATOM   1628  HA  GLU A 110      27.002-165.629  88.750  1.00 46.50           H  
ATOM   1629  C   GLU A 110      26.517-167.664  88.979  1.00 46.50           C  
ATOM   1630  CB  GLU A 110      25.098-165.904  87.852  1.00 46.50           C  
ATOM   1631  HB2 GLU A 110      24.710-166.367  86.944  1.00 46.50           H  
ATOM   1632  HB3 GLU A 110      24.443-166.223  88.664  1.00 46.50           H  
ATOM   1633  O   GLU A 110      25.657-168.520  88.829  1.00 46.50           O  
ATOM   1634  CG  GLU A 110      25.052-164.363  87.844  1.00 46.50           C  
ATOM   1635  HG2 GLU A 110      25.030-164.025  88.880  1.00 46.50           H  
ATOM   1636  HG3 GLU A 110      25.993-163.999  87.432  1.00 46.50           H  
ATOM   1637  CD  GLU A 110      23.890-163.707  87.071  1.00 46.50           C  
ATOM   1638  OE1 GLU A 110      23.755-162.467  87.223  1.00 46.50           O  
ATOM   1639  OE2 GLU A 110      23.283-164.377  86.212  1.00 46.50           O  
ATOM   1640  N   VAL A 111      27.577-167.856  89.772  1.00 43.51           N  
ATOM   1641  H   VAL A 111      28.235-167.091  89.802  1.00 43.51           H  
ATOM   1642  CA  VAL A 111      28.092-169.208  90.051  1.00 43.51           C  
ATOM   1643  HA  VAL A 111      27.381-169.879  89.569  1.00 43.51           H  
ATOM   1644  C   VAL A 111      27.991-169.749  91.502  1.00 43.51           C  
ATOM   1645  CB  VAL A 111      29.404-169.400  89.228  1.00 43.51           C  
ATOM   1646  HB  VAL A 111      29.725-168.414  88.892  1.00 43.51           H  
ATOM   1647  O   VAL A 111      28.822-170.581  91.894  1.00 43.51           O  
ATOM   1648  CG1 VAL A 111      30.663-170.003  89.864  1.00 43.51           C  
ATOM   1649 HG11 VAL A 111      31.499-169.892  89.174  1.00 43.51           H  
ATOM   1650 HG12 VAL A 111      30.903-169.462  90.779  1.00 43.51           H  
ATOM   1651 HG13 VAL A 111      30.525-171.064  90.071  1.00 43.51           H  
ATOM   1652  CG2 VAL A 111      29.101-170.221  87.968  1.00 43.51           C  
ATOM   1653 HG21 VAL A 111      29.971-170.249  87.312  1.00 43.51           H  
ATOM   1654 HG22 VAL A 111      28.273-169.769  87.422  1.00 43.51           H  
ATOM   1655 HG23 VAL A 111      28.822-171.240  88.233  1.00 43.51           H  
ATOM   1656  N   PRO A 112      26.964-169.450  92.331  1.00 52.14           N  
ATOM   1657  CA  PRO A 112      26.631-170.345  93.442  1.00 52.14           C  
ATOM   1658  HA  PRO A 112      27.517-170.557  94.041  1.00 52.14           H  
ATOM   1659  C   PRO A 112      26.067-171.658  92.880  1.00 52.14           C  
ATOM   1660  CB  PRO A 112      25.623-169.598  94.304  1.00 52.14           C  
ATOM   1661  HB2 PRO A 112      24.969-170.266  94.864  1.00 52.14           H  
ATOM   1662  HB3 PRO A 112      26.147-168.919  94.977  1.00 52.14           H  
ATOM   1663  O   PRO A 112      25.448-171.673  91.824  1.00 52.14           O  
ATOM   1664  CG  PRO A 112      24.859-168.792  93.273  1.00 52.14           C  
ATOM   1665  HG2 PRO A 112      24.032-169.408  92.919  1.00 52.14           H  
ATOM   1666  HG3 PRO A 112      24.505-167.859  93.711  1.00 52.14           H  
ATOM   1667  CD  PRO A 112      25.851-168.529  92.136  1.00 52.14           C  
ATOM   1668  HD2 PRO A 112      25.353-168.719  91.184  1.00 52.14           H  
ATOM   1669  HD3 PRO A 112      26.200-167.497  92.183  1.00 52.14           H  
ATOM   1670  N   ALA A 113      26.303-172.782  93.563  1.00 47.55           N  
ATOM   1671  H   ALA A 113      26.730-172.696  94.475  1.00 47.55           H  
ATOM   1672  CA  ALA A 113      26.136-174.136  93.010  1.00 47.55           C  
ATOM   1673  HA  ALA A 113      26.852-174.258  92.197  1.00 47.55           H  
ATOM   1674  C   ALA A 113      24.748-174.465  92.407  1.00 47.55           C  
ATOM   1675  CB  ALA A 113      26.512-175.137  94.108  1.00 47.55           C  
ATOM   1676  HB1 ALA A 113      27.526-174.946  94.461  1.00 47.55           H  
ATOM   1677  HB2 ALA A 113      26.462-176.150  93.708  1.00 47.55           H  
ATOM   1678  HB3 ALA A 113      25.813-175.054  94.940  1.00 47.55           H  
ATOM   1679  O   ALA A 113      24.648-175.424  91.646  1.00 47.55           O  
ATOM   1680  N   THR A 114      23.719-173.680  92.732  1.00 53.95           N  
ATOM   1681  H   THR A 114      23.890-172.922  93.377  1.00 53.95           H  
ATOM   1682  CA  THR A 114      22.328-173.802  92.272  1.00 53.95           C  
ATOM   1683  HA  THR A 114      22.183-174.777  91.806  1.00 53.95           H  
ATOM   1684  C   THR A 114      21.890-172.767  91.234  1.00 53.95           C  
ATOM   1685  CB  THR A 114      21.384-173.701  93.478  1.00 53.95           C  
ATOM   1686  HB  THR A 114      20.365-173.509  93.144  1.00 53.95           H  
ATOM   1687  O   THR A 114      21.048-173.107  90.415  1.00 53.95           O  
ATOM   1688  CG2 THR A 114      21.399-175.001  94.283  1.00 53.95           C  
ATOM   1689 HG21 THR A 114      20.713-174.907  95.125  1.00 53.95           H  
ATOM   1690 HG22 THR A 114      22.403-175.203  94.657  1.00 53.95           H  
ATOM   1691 HG23 THR A 114      21.072-175.826  93.651  1.00 53.95           H  
ATOM   1692  OG1 THR A 114      21.808-172.670  94.353  1.00 53.95           O  
ATOM   1693  HG1 THR A 114      21.397-171.848  94.077  1.00 53.95           H  
ATOM   1694  N   GLU A 115      22.445-171.548  91.222  1.00 52.41           N  
ATOM   1695  H   GLU A 115      23.161-171.309  91.893  1.00 52.41           H  
ATOM   1696  CA  GLU A 115      22.142-170.545  90.176  1.00 52.41           C  
ATOM   1697  HA  GLU A 115      21.132-170.700  89.798  1.00 52.41           H  
ATOM   1698  C   GLU A 115      23.083-170.685  88.968  1.00 52.41           C  
ATOM   1699  CB  GLU A 115      22.197-169.093  90.708  1.00 52.41           C  
ATOM   1700  HB2 GLU A 115      23.228-168.890  90.999  1.00 52.41           H  
ATOM   1701  HB3 GLU A 115      21.967-168.407  89.893  1.00 52.41           H  
ATOM   1702  O   GLU A 115      22.889-169.971  87.999  1.00 52.41           O  
ATOM   1703  CG  GLU A 115      21.242-168.765  91.873  1.00 52.41           C  
ATOM   1704  HG2 GLU A 115      20.322-168.337  91.474  1.00 52.41           H  
ATOM   1705  HG3 GLU A 115      20.967-169.692  92.377  1.00 52.41           H  
ATOM   1706  CD  GLU A 115      21.860-167.809  92.912  1.00 52.41           C  
ATOM   1707  OE1 GLU A 115      21.771-168.162  94.115  1.00 52.41           O  
ATOM   1708  OE2 GLU A 115      22.530-166.820  92.539  1.00 52.41           O  
ATOM   1709  N   ARG A 116      24.083-171.595  88.999  1.00 56.18           N  
ATOM   1710  H   ARG A 116      24.141-172.128  89.854  1.00 56.18           H  
ATOM   1711  CA  ARG A 116      25.292-171.559  88.135  1.00 56.18           C  
ATOM   1712  HA  ARG A 116      25.920-170.750  88.508  1.00 56.18           H  
ATOM   1713  C   ARG A 116      25.096-171.153  86.686  1.00 56.18           C  
ATOM   1714  CB  ARG A 116      26.115-172.863  88.178  1.00 56.18           C  
ATOM   1715  HB2 ARG A 116      25.479-173.726  87.975  1.00 56.18           H  
ATOM   1716  HB3 ARG A 116      26.888-172.810  87.412  1.00 56.18           H  
ATOM   1717  O   ARG A 116      25.968-170.478  86.157  1.00 56.18           O  
ATOM   1718  CG  ARG A 116      26.785-172.998  89.543  1.00 56.18           C  
ATOM   1719  HG2 ARG A 116      26.955-171.988  89.917  1.00 56.18           H  
ATOM   1720  HG3 ARG A 116      26.086-173.502  90.211  1.00 56.18           H  
ATOM   1721  CD  ARG A 116      28.138-173.715  89.602  1.00 56.18           C  
ATOM   1722  HD2 ARG A 116      27.970-174.785  89.721  1.00 56.18           H  
ATOM   1723  HD3 ARG A 116      28.683-173.538  88.675  1.00 56.18           H  
ATOM   1724  NE  ARG A 116      28.898-173.141  90.729  1.00 56.18           N  
ATOM   1725  HE  ARG A 116      28.740-172.156  90.887  1.00 56.18           H  
ATOM   1726  NH1 ARG A 116      30.020-174.961  91.553  1.00 56.18           N  
ATOM   1727 HH11 ARG A 116      30.640-175.372  92.237  1.00 56.18           H  
ATOM   1728 HH12 ARG A 116      29.652-175.501  90.783  1.00 56.18           H  
ATOM   1729  NH2 ARG A 116      30.165-172.964  92.572  1.00 56.18           N  
ATOM   1730 HH21 ARG A 116      30.813-173.326  93.257  1.00 56.18           H  
ATOM   1731 HH22 ARG A 116      29.899-171.990  92.567  1.00 56.18           H  
ATOM   1732  CZ  ARG A 116      29.694-173.702  91.609  1.00 56.18           C  
ATOM   1733  N   GLU A 117      24.015-171.605  86.065  1.00 47.08           N  
ATOM   1734  H   GLU A 117      23.302-172.033  86.639  1.00 47.08           H  
ATOM   1735  CA  GLU A 117      23.713-171.371  84.659  1.00 47.08           C  
ATOM   1736  HA  GLU A 117      24.658-171.440  84.121  1.00 47.08           H  
ATOM   1737  C   GLU A 117      23.125-169.974  84.367  1.00 47.08           C  
ATOM   1738  CB  GLU A 117      22.818-172.520  84.156  1.00 47.08           C  
ATOM   1739  HB2 GLU A 117      23.210-173.455  84.556  1.00 47.08           H  
ATOM   1740  HB3 GLU A 117      21.828-172.386  84.594  1.00 47.08           H  
ATOM   1741  O   GLU A 117      23.032-169.615  83.206  1.00 47.08           O  
ATOM   1742  CG  GLU A 117      22.653-172.674  82.628  1.00 47.08           C  
ATOM   1743  HG2 GLU A 117      21.587-172.660  82.401  1.00 47.08           H  
ATOM   1744  HG3 GLU A 117      23.091-171.834  82.089  1.00 47.08           H  
ATOM   1745  CD  GLU A 117      23.247-173.996  82.119  1.00 47.08           C  
ATOM   1746  OE1 GLU A 117      24.369-173.972  81.570  1.00 47.08           O  
ATOM   1747  OE2 GLU A 117      22.585-175.039  82.323  1.00 47.08           O  
ATOM   1748  N   GLU A 118      22.756-169.147  85.349  1.00 51.80           N  
ATOM   1749  H   GLU A 118      22.867-169.434  86.311  1.00 51.80           H  
ATOM   1750  CA  GLU A 118      22.022-167.887  85.109  1.00 51.80           C  
ATOM   1751  HA  GLU A 118      21.172-168.141  84.476  1.00 51.80           H  
ATOM   1752  C   GLU A 118      22.827-166.860  84.285  1.00 51.80           C  
ATOM   1753  CB  GLU A 118      21.429-167.368  86.436  1.00 51.80           C  
ATOM   1754  HB2 GLU A 118      21.054-168.235  86.980  1.00 51.80           H  
ATOM   1755  HB3 GLU A 118      22.208-166.905  87.042  1.00 51.80           H  
ATOM   1756  O   GLU A 118      22.282-166.196  83.404  1.00 51.80           O  
ATOM   1757  CG  GLU A 118      20.247-166.396  86.247  1.00 51.80           C  
ATOM   1758  HG2 GLU A 118      20.610-165.369  86.299  1.00 51.80           H  
ATOM   1759  HG3 GLU A 118      19.824-166.541  85.253  1.00 51.80           H  
ATOM   1760  CD  GLU A 118      19.127-166.609  87.285  1.00 51.80           C  
ATOM   1761  OE1 GLU A 118      17.966-166.803  86.847  1.00 51.80           O  
ATOM   1762  OE2 GLU A 118      19.413-166.621  88.504  1.00 51.80           O  
ATOM   1763  N   LEU A 119      24.159-166.909  84.405  1.00 51.67           N  
ATOM   1764  H   LEU A 119      24.511-167.456  85.178  1.00 51.67           H  
ATOM   1765  CA  LEU A 119      25.109-166.231  83.518  1.00 51.67           C  
ATOM   1766  HA  LEU A 119      24.560-165.460  82.977  1.00 51.67           H  
ATOM   1767  C   LEU A 119      25.703-167.215  82.458  1.00 51.67           C  
ATOM   1768  CB  LEU A 119      26.150-165.507  84.406  1.00 51.67           C  
ATOM   1769  HB2 LEU A 119      27.039-166.136  84.425  1.00 51.67           H  
ATOM   1770  HB3 LEU A 119      25.750-165.455  85.419  1.00 51.67           H  
ATOM   1771  O   LEU A 119      26.154-166.779  81.406  1.00 51.67           O  
ATOM   1772  CG  LEU A 119      26.579-164.052  84.131  1.00 51.67           C  
ATOM   1773  HG  LEU A 119      26.673-163.893  83.057  1.00 51.67           H  
ATOM   1774  CD1 LEU A 119      25.656-162.945  84.581  1.00 51.67           C  
ATOM   1775 HD11 LEU A 119      24.625-163.165  84.304  1.00 51.67           H  
ATOM   1776 HD12 LEU A 119      26.036-162.035  84.118  1.00 51.67           H  
ATOM   1777 HD13 LEU A 119      25.723-162.788  85.658  1.00 51.67           H  
ATOM   1778  CD2 LEU A 119      27.902-163.727  84.861  1.00 51.67           C  
ATOM   1779 HD21 LEU A 119      28.688-164.420  84.564  1.00 51.67           H  
ATOM   1780 HD22 LEU A 119      27.760-163.833  85.937  1.00 51.67           H  
ATOM   1781 HD23 LEU A 119      28.217-162.705  84.649  1.00 51.67           H  
ATOM   1782  N   VAL A 120      25.651-168.552  82.610  1.00 49.05           N  
ATOM   1783  H   VAL A 120      25.206-168.919  83.439  1.00 49.05           H  
ATOM   1784  CA  VAL A 120      26.029-169.497  81.510  1.00 49.05           C  
ATOM   1785  HA  VAL A 120      27.001-169.193  81.121  1.00 49.05           H  
ATOM   1786  C   VAL A 120      25.040-169.385  80.333  1.00 49.05           C  
ATOM   1787  CB  VAL A 120      26.172-170.977  81.951  1.00 49.05           C  
ATOM   1788  HB  VAL A 120      25.167-171.340  82.165  1.00 49.05           H  
ATOM   1789  O   VAL A 120      25.455-169.488  79.184  1.00 49.05           O  
ATOM   1790  CG1 VAL A 120      26.772-171.921  80.903  1.00 49.05           C  
ATOM   1791 HG11 VAL A 120      27.837-171.730  80.764  1.00 49.05           H  
ATOM   1792 HG12 VAL A 120      26.246-171.830  79.953  1.00 49.05           H  
ATOM   1793 HG13 VAL A 120      26.657-172.951  81.239  1.00 49.05           H  
ATOM   1794  CG2 VAL A 120      27.051-171.200  83.187  1.00 49.05           C  
ATOM   1795 HG21 VAL A 120      26.905-172.214  83.559  1.00 49.05           H  
ATOM   1796 HG22 VAL A 120      26.762-170.490  83.962  1.00 49.05           H  
ATOM   1797 HG23 VAL A 120      28.105-171.047  82.957  1.00 49.05           H  
ATOM   1798  N   GLN A 121      23.776-169.011  80.593  1.00 49.56           N  
ATOM   1799  H   GLN A 121      23.501-168.999  81.564  1.00 49.56           H  
ATOM   1800  CA  GLN A 121      22.784-168.527  79.610  1.00 49.56           C  
ATOM   1801  HA  GLN A 121      22.430-169.354  78.994  1.00 49.56           H  
ATOM   1802  C   GLN A 121      23.324-167.418  78.687  1.00 49.56           C  
ATOM   1803  CB  GLN A 121      21.606-167.877  80.369  1.00 49.56           C  
ATOM   1804  HB2 GLN A 121      22.015-167.166  81.087  1.00 49.56           H  
ATOM   1805  HB3 GLN A 121      21.011-167.304  79.657  1.00 49.56           H  
ATOM   1806  O   GLN A 121      22.807-167.205  77.584  1.00 49.56           O  
ATOM   1807  CG  GLN A 121      20.636-168.817  81.098  1.00 49.56           C  
ATOM   1808  HG2 GLN A 121      20.075-169.393  80.363  1.00 49.56           H  
ATOM   1809  HG3 GLN A 121      21.184-169.529  81.716  1.00 49.56           H  
ATOM   1810  CD  GLN A 121      19.642-168.041  81.969  1.00 49.56           C  
ATOM   1811  NE2 GLN A 121      19.226-168.577  83.096  1.00 49.56           N  
ATOM   1812 HE21 GLN A 121      19.672-169.410  83.452  1.00 49.56           H  
ATOM   1813 HE22 GLN A 121      18.687-167.965  83.692  1.00 49.56           H  
ATOM   1814  OE1 GLN A 121      19.165-166.975  81.617  1.00 49.56           O  
ATOM   1815  N   ARG A 122      24.309-166.672  79.198  1.00 50.01           N  
ATOM   1816  H   ARG A 122      24.697-166.996  80.072  1.00 50.01           H  
ATOM   1817  CA  ARG A 122      24.783-165.373  78.742  1.00 50.01           C  
ATOM   1818  HA  ARG A 122      23.959-164.888  78.219  1.00 50.01           H  
ATOM   1819  C   ARG A 122      25.874-165.596  77.652  1.00 50.01           C  
ATOM   1820  CB  ARG A 122      25.061-164.535  80.047  1.00 50.01           C  
ATOM   1821  HB2 ARG A 122      24.511-165.014  80.857  1.00 50.01           H  
ATOM   1822  HB3 ARG A 122      26.117-164.583  80.311  1.00 50.01           H  
ATOM   1823  O   ARG A 122      25.559-165.428  76.474  1.00 50.01           O  
ATOM   1824  CG  ARG A 122      24.575-163.081  80.140  1.00 50.01           C  
ATOM   1825  HG2 ARG A 122      23.540-163.056  79.801  1.00 50.01           H  
ATOM   1826  HG3 ARG A 122      25.220-162.499  79.482  1.00 50.01           H  
ATOM   1827  CD  ARG A 122      24.641-162.380  81.514  1.00 50.01           C  
ATOM   1828  HD2 ARG A 122      23.940-162.863  82.194  1.00 50.01           H  
ATOM   1829  HD3 ARG A 122      25.659-162.490  81.888  1.00 50.01           H  
ATOM   1830  NE  ARG A 122      24.328-160.933  81.387  1.00 50.01           N  
ATOM   1831  HE  ARG A 122      23.716-160.704  80.616  1.00 50.01           H  
ATOM   1832  NH1 ARG A 122      25.387-159.959  83.188  1.00 50.01           N  
ATOM   1833 HH11 ARG A 122      25.052-160.737  83.738  1.00 50.01           H  
ATOM   1834 HH12 ARG A 122      26.387-159.822  83.217  1.00 50.01           H  
ATOM   1835  NH2 ARG A 122      25.007-158.734  81.442  1.00 50.01           N  
ATOM   1836 HH21 ARG A 122      25.422-158.004  82.004  1.00 50.01           H  
ATOM   1837 HH22 ARG A 122      24.955-158.640  80.438  1.00 50.01           H  
ATOM   1838  CZ  ARG A 122      24.893-159.903  81.999  1.00 50.01           C  
ATOM   1839  N   LEU A 123      27.115-166.009  77.964  1.00 52.10           N  
ATOM   1840  H   LEU A 123      27.251-166.243  78.937  1.00 52.10           H  
ATOM   1841  CA  LEU A 123      28.346-165.727  77.151  1.00 52.10           C  
ATOM   1842  HA  LEU A 123      28.198-164.716  76.771  1.00 52.10           H  
ATOM   1843  C   LEU A 123      28.657-166.566  75.874  1.00 52.10           C  
ATOM   1844  CB  LEU A 123      29.595-165.634  78.069  1.00 52.10           C  
ATOM   1845  HB2 LEU A 123      29.245-165.550  79.098  1.00 52.10           H  
ATOM   1846  HB3 LEU A 123      30.136-166.578  78.005  1.00 52.10           H  
ATOM   1847  O   LEU A 123      29.832-166.798  75.589  1.00 52.10           O  
ATOM   1848  CG  LEU A 123      30.610-164.483  77.830  1.00 52.10           C  
ATOM   1849  HG  LEU A 123      30.162-163.543  78.150  1.00 52.10           H  
ATOM   1850  CD1 LEU A 123      31.877-164.724  78.662  1.00 52.10           C  
ATOM   1851 HD11 LEU A 123      32.462-163.806  78.714  1.00 52.10           H  
ATOM   1852 HD12 LEU A 123      31.617-165.065  79.664  1.00 52.10           H  
ATOM   1853 HD13 LEU A 123      32.478-165.510  78.203  1.00 52.10           H  
ATOM   1854  CD2 LEU A 123      31.137-164.277  76.420  1.00 52.10           C  
ATOM   1855 HD21 LEU A 123      31.740-165.133  76.115  1.00 52.10           H  
ATOM   1856 HD22 LEU A 123      31.723-163.360  76.354  1.00 52.10           H  
ATOM   1857 HD23 LEU A 123      30.302-164.204  75.724  1.00 52.10           H  
ATOM   1858  N   GLU A 124      27.683-167.053  75.098  1.00 56.42           N  
ATOM   1859  H   GLU A 124      26.727-166.865  75.365  1.00 56.42           H  
ATOM   1860  CA  GLU A 124      27.987-167.994  73.987  1.00 56.42           C  
ATOM   1861  HA  GLU A 124      29.052-168.225  73.991  1.00 56.42           H  
ATOM   1862  C   GLU A 124      27.744-167.506  72.538  1.00 56.42           C  
ATOM   1863  CB  GLU A 124      27.290-169.346  74.228  1.00 56.42           C  
ATOM   1864  HB2 GLU A 124      26.212-169.196  74.290  1.00 56.42           H  
ATOM   1865  HB3 GLU A 124      27.494-169.987  73.370  1.00 56.42           H  
ATOM   1866  O   GLU A 124      28.082-168.233  71.598  1.00 56.42           O  
ATOM   1867  CG  GLU A 124      27.788-170.078  75.488  1.00 56.42           C  
ATOM   1868  HG2 GLU A 124      28.860-169.911  75.586  1.00 56.42           H  
ATOM   1869  HG3 GLU A 124      27.299-169.658  76.366  1.00 56.42           H  
ATOM   1870  CD  GLU A 124      27.525-171.593  75.407  1.00 56.42           C  
ATOM   1871  OE1 GLU A 124      28.428-172.357  75.824  1.00 56.42           O  
ATOM   1872  OE2 GLU A 124      26.465-171.981  74.861  1.00 56.42           O  
ATOM   1873  N   ARG A 125      27.146-166.327  72.292  1.00 52.46           N  
ATOM   1874  H   ARG A 125      27.172-165.646  73.037  1.00 52.46           H  
ATOM   1875  CA  ARG A 125      26.588-165.962  70.963  1.00 52.46           C  
ATOM   1876  HA  ARG A 125      26.970-166.687  70.244  1.00 52.46           H  
ATOM   1877  C   ARG A 125      26.998-164.634  70.296  1.00 52.46           C  
ATOM   1878  CB  ARG A 125      25.060-166.139  70.989  1.00 52.46           C  
ATOM   1879  HB2 ARG A 125      24.657-165.701  71.902  1.00 52.46           H  
ATOM   1880  HB3 ARG A 125      24.622-165.620  70.136  1.00 52.46           H  
ATOM   1881  O   ARG A 125      26.963-164.616  69.066  1.00 52.46           O  
ATOM   1882  CG  ARG A 125      24.688-167.630  70.888  1.00 52.46           C  
ATOM   1883  HG2 ARG A 125      25.146-168.189  71.704  1.00 52.46           H  
ATOM   1884  HG3 ARG A 125      25.074-168.024  69.948  1.00 52.46           H  
ATOM   1885  CD  ARG A 125      23.174-167.859  70.922  1.00 52.46           C  
ATOM   1886  HD2 ARG A 125      22.695-167.197  70.201  1.00 52.46           H  
ATOM   1887  HD3 ARG A 125      22.984-168.893  70.636  1.00 52.46           H  
ATOM   1888  NE  ARG A 125      22.630-167.625  72.272  1.00 52.46           N  
ATOM   1889  HE  ARG A 125      23.292-167.342  72.981  1.00 52.46           H  
ATOM   1890  NH1 ARG A 125      20.453-168.221  71.863  1.00 52.46           N  
ATOM   1891 HH11 ARG A 125      19.518-168.375  72.212  1.00 52.46           H  
ATOM   1892 HH12 ARG A 125      20.698-168.370  70.895  1.00 52.46           H  
ATOM   1893  NH2 ARG A 125      21.081-167.641  73.933  1.00 52.46           N  
ATOM   1894 HH21 ARG A 125      20.148-167.805  74.282  1.00 52.46           H  
ATOM   1895 HH22 ARG A 125      21.792-167.380  74.601  1.00 52.46           H  
ATOM   1896  CZ  ARG A 125      21.393-167.828  72.682  1.00 52.46           C  
ATOM   1897  N   MET A 126      27.432-163.568  70.983  1.00 49.23           N  
ATOM   1898  H   MET A 126      27.604-163.698  71.970  1.00 49.23           H  
ATOM   1899  CA  MET A 126      28.112-162.443  70.296  1.00 49.23           C  
ATOM   1900  HA  MET A 126      27.481-162.084  69.483  1.00 49.23           H  
ATOM   1901  C   MET A 126      29.443-162.926  69.711  1.00 49.23           C  
ATOM   1902  CB  MET A 126      28.501-161.241  71.187  1.00 49.23           C  
ATOM   1903  HB2 MET A 126      28.895-160.466  70.530  1.00 49.23           H  
ATOM   1904  HB3 MET A 126      29.340-161.537  71.817  1.00 49.23           H  
ATOM   1905  O   MET A 126      29.761-162.636  68.555  1.00 49.23           O  
ATOM   1906  CG  MET A 126      27.471-160.570  72.090  1.00 49.23           C  
ATOM   1907  HG2 MET A 126      26.793-159.961  71.492  1.00 49.23           H  
ATOM   1908  HG3 MET A 126      26.880-161.338  72.590  1.00 49.23           H  
ATOM   1909  SD  MET A 126      28.287-159.539  73.353  1.00 49.23           S  
ATOM   1910  CE  MET A 126      28.681-158.037  72.427  1.00 49.23           C  
ATOM   1911  HE1 MET A 126      27.774-157.638  71.972  1.00 49.23           H  
ATOM   1912  HE2 MET A 126      29.098-157.292  73.105  1.00 49.23           H  
ATOM   1913  HE3 MET A 126      29.409-158.266  71.649  1.00 49.23           H  
ATOM   1914  N   LEU A 127      30.228-163.659  70.515  1.00 52.66           N  
ATOM   1915  H   LEU A 127      29.887-163.841  71.448  1.00 52.66           H  
ATOM   1916  CA  LEU A 127      31.648-163.928  70.252  1.00 52.66           C  
ATOM   1917  HA  LEU A 127      32.165-162.969  70.228  1.00 52.66           H  
ATOM   1918  C   LEU A 127      31.915-164.598  68.896  1.00 52.66           C  
ATOM   1919  CB  LEU A 127      32.208-164.796  71.400  1.00 52.66           C  
ATOM   1920  HB2 LEU A 127      31.384-165.303  71.903  1.00 52.66           H  
ATOM   1921  HB3 LEU A 127      32.856-165.571  70.991  1.00 52.66           H  
ATOM   1922  O   LEU A 127      32.939-164.339  68.260  1.00 52.66           O  
ATOM   1923  CG  LEU A 127      33.015-164.003  72.441  1.00 52.66           C  
ATOM   1924  HG  LEU A 127      32.425-163.162  72.806  1.00 52.66           H  
ATOM   1925  CD1 LEU A 127      33.366-164.918  73.612  1.00 52.66           C  
ATOM   1926 HD11 LEU A 127      33.842-164.339  74.404  1.00 52.66           H  
ATOM   1927 HD12 LEU A 127      34.023-165.725  73.288  1.00 52.66           H  
ATOM   1928 HD13 LEU A 127      32.446-165.350  74.005  1.00 52.66           H  
ATOM   1929  CD2 LEU A 127      34.341-163.487  71.862  1.00 52.66           C  
ATOM   1930 HD21 LEU A 127      34.902-162.981  72.647  1.00 52.66           H  
ATOM   1931 HD22 LEU A 127      34.150-162.770  71.063  1.00 52.66           H  
ATOM   1932 HD23 LEU A 127      34.928-164.318  71.471  1.00 52.66           H  
ATOM   1933  N   ALA A 128      30.996-165.447  68.434  1.00 48.43           N  
ATOM   1934  H   ALA A 128      30.176-165.602  69.002  1.00 48.43           H  
ATOM   1935  CA  ALA A 128      31.139-166.179  67.178  1.00 48.43           C  
ATOM   1936  HA  ALA A 128      32.155-166.568  67.120  1.00 48.43           H  
ATOM   1937  C   ALA A 128      30.910-165.314  65.920  1.00 48.43           C  
ATOM   1938  CB  ALA A 128      30.174-167.370  67.227  1.00 48.43           C  
ATOM   1939  HB1 ALA A 128      29.146-167.016  67.294  1.00 48.43           H  
ATOM   1940  HB2 ALA A 128      30.287-167.971  66.324  1.00 48.43           H  
ATOM   1941  HB3 ALA A 128      30.393-167.991  68.096  1.00 48.43           H  
ATOM   1942  O   ALA A 128      31.487-165.603  64.868  1.00 48.43           O  
ATOM   1943  N   ALA A 129      30.083-164.265  66.001  1.00 41.83           N  
ATOM   1944  H   ALA A 129      29.717-164.007  66.906  1.00 41.83           H  
ATOM   1945  CA  ALA A 129      29.551-163.563  64.827  1.00 41.83           C  
ATOM   1946  HA  ALA A 129      29.312-164.305  64.066  1.00 41.83           H  
ATOM   1947  C   ALA A 129      30.530-162.563  64.172  1.00 41.83           C  
ATOM   1948  CB  ALA A 129      28.238-162.890  65.245  1.00 41.83           C  
ATOM   1949  HB1 ALA A 129      27.547-163.633  65.646  1.00 41.83           H  
ATOM   1950  HB2 ALA A 129      28.431-162.137  66.009  1.00 41.83           H  
ATOM   1951  HB3 ALA A 129      27.779-162.410  64.381  1.00 41.83           H  
ATOM   1952  O   ALA A 129      30.345-162.186  63.016  1.00 41.83           O  
ATOM   1953  N   LEU A 130      31.593-162.162  64.877  1.00 43.61           N  
ATOM   1954  H   LEU A 130      31.664-162.522  65.818  1.00 43.61           H  
ATOM   1955  CA  LEU A 130      32.499-161.060  64.505  1.00 43.61           C  
ATOM   1956  HA  LEU A 130      31.917-160.142  64.422  1.00 43.61           H  
ATOM   1957  C   LEU A 130      33.262-161.207  63.172  1.00 43.61           C  
ATOM   1958  CB  LEU A 130      33.533-160.916  65.644  1.00 43.61           C  
ATOM   1959  HB2 LEU A 130      34.436-160.441  65.261  1.00 43.61           H  
ATOM   1960  HB3 LEU A 130      33.818-161.911  65.987  1.00 43.61           H  
ATOM   1961  O   LEU A 130      33.686-160.208  62.598  1.00 43.61           O  
ATOM   1962  CG  LEU A 130      33.034-160.084  66.837  1.00 43.61           C  
ATOM   1963  HG  LEU A 130      32.001-160.349  67.065  1.00 43.61           H  
ATOM   1964  CD1 LEU A 130      33.892-160.367  68.070  1.00 43.61           C  
ATOM   1965 HD11 LEU A 130      33.808-161.420  68.341  1.00 43.61           H  
ATOM   1966 HD12 LEU A 130      33.535-159.768  68.908  1.00 43.61           H  
ATOM   1967 HD13 LEU A 130      34.936-160.123  67.870  1.00 43.61           H  
ATOM   1968  CD2 LEU A 130      33.124-158.587  66.528  1.00 43.61           C  
ATOM   1969 HD21 LEU A 130      34.159-158.295  66.348  1.00 43.61           H  
ATOM   1970 HD22 LEU A 130      32.526-158.346  65.649  1.00 43.61           H  
ATOM   1971 HD23 LEU A 130      32.734-158.019  67.373  1.00 43.61           H  
ATOM   1972  N   ARG A 131      33.543-162.433  62.716  1.00 48.89           N  
ATOM   1973  H   ARG A 131      33.085-163.200  63.187  1.00 48.89           H  
ATOM   1974  CA  ARG A 131      34.705-162.704  61.837  1.00 48.89           C  
ATOM   1975  HA  ARG A 131      35.566-162.241  62.319  1.00 48.89           H  
ATOM   1976  C   ARG A 131      34.744-162.077  60.426  1.00 48.89           C  
ATOM   1977  CB  ARG A 131      34.971-164.214  61.739  1.00 48.89           C  
ATOM   1978  HB2 ARG A 131      34.031-164.756  61.638  1.00 48.89           H  
ATOM   1979  HB3 ARG A 131      35.572-164.407  60.850  1.00 48.89           H  
ATOM   1980  O   ARG A 131      35.829-161.621  60.071  1.00 48.89           O  
ATOM   1981  CG  ARG A 131      35.749-164.731  62.954  1.00 48.89           C  
ATOM   1982  HG2 ARG A 131      35.144-164.618  63.853  1.00 48.89           H  
ATOM   1983  HG3 ARG A 131      36.667-164.153  63.065  1.00 48.89           H  
ATOM   1984  CD  ARG A 131      36.106-166.207  62.751  1.00 48.89           C  
ATOM   1985  HD2 ARG A 131      35.180-166.779  62.701  1.00 48.89           H  
ATOM   1986  HD3 ARG A 131      36.644-166.315  61.810  1.00 48.89           H  
ATOM   1987  NE  ARG A 131      36.947-166.708  63.852  1.00 48.89           N  
ATOM   1988  HE  ARG A 131      37.272-166.020  64.517  1.00 48.89           H  
ATOM   1989  NH1 ARG A 131      36.867-168.937  63.307  1.00 48.89           N  
ATOM   1990 HH11 ARG A 131      36.271-168.708  62.525  1.00 48.89           H  
ATOM   1991 HH12 ARG A 131      37.091-169.899  63.519  1.00 48.89           H  
ATOM   1992  NH2 ARG A 131      38.001-168.280  65.114  1.00 48.89           N  
ATOM   1993 HH21 ARG A 131      38.216-169.246  65.314  1.00 48.89           H  
ATOM   1994 HH22 ARG A 131      38.286-167.560  65.762  1.00 48.89           H  
ATOM   1995  CZ  ARG A 131      37.268-167.968  64.083  1.00 48.89           C  
ATOM   1996  N   PRO A 132      33.715-162.165  59.555  1.00 38.35           N  
ATOM   1997  CA  PRO A 132      34.014-162.194  58.111  1.00 38.35           C  
ATOM   1998  HA  PRO A 132      34.933-162.760  57.963  1.00 38.35           H  
ATOM   1999  C   PRO A 132      34.194-160.838  57.407  1.00 38.35           C  
ATOM   2000  CB  PRO A 132      32.868-162.986  57.463  1.00 38.35           C  
ATOM   2001  HB2 PRO A 132      33.238-163.667  56.697  1.00 38.35           H  
ATOM   2002  HB3 PRO A 132      32.134-162.307  57.031  1.00 38.35           H  
ATOM   2003  O   PRO A 132      34.944-160.746  56.435  1.00 38.35           O  
ATOM   2004  CG  PRO A 132      32.221-163.744  58.620  1.00 38.35           C  
ATOM   2005  HG2 PRO A 132      31.167-163.948  58.434  1.00 38.35           H  
ATOM   2006  HG3 PRO A 132      32.768-164.667  58.810  1.00 38.35           H  
ATOM   2007  CD  PRO A 132      32.414-162.782  59.786  1.00 38.35           C  
ATOM   2008  HD2 PRO A 132      31.641-162.014  59.769  1.00 38.35           H  
ATOM   2009  HD3 PRO A 132      32.354-163.338  60.722  1.00 38.35           H  
ATOM   2010  N   VAL A 133      33.452-159.805  57.812  1.00 38.05           N  
ATOM   2011  H   VAL A 133      32.950-159.897  58.684  1.00 38.05           H  
ATOM   2012  CA  VAL A 133      33.001-158.747  56.881  1.00 38.05           C  
ATOM   2013  HA  VAL A 133      33.108-159.143  55.871  1.00 38.05           H  
ATOM   2014  C   VAL A 133      33.887-157.490  56.919  1.00 38.05           C  
ATOM   2015  CB  VAL A 133      31.490-158.443  57.054  1.00 38.05           C  
ATOM   2016  HB  VAL A 133      31.341-157.806  57.925  1.00 38.05           H  
ATOM   2017  O   VAL A 133      33.412-156.393  57.189  1.00 38.05           O  
ATOM   2018  CG1 VAL A 133      30.924-157.747  55.806  1.00 38.05           C  
ATOM   2019 HG11 VAL A 133      31.032-158.386  54.930  1.00 38.05           H  
ATOM   2020 HG12 VAL A 133      29.868-157.520  55.957  1.00 38.05           H  
ATOM   2021 HG13 VAL A 133      31.443-156.806  55.627  1.00 38.05           H  
ATOM   2022  CG2 VAL A 133      30.643-159.713  57.253  1.00 38.05           C  
ATOM   2023 HG21 VAL A 133      30.898-160.199  58.195  1.00 38.05           H  
ATOM   2024 HG22 VAL A 133      30.798-160.401  56.422  1.00 38.05           H  
ATOM   2025 HG23 VAL A 133      29.588-159.445  57.299  1.00 38.05           H  
ATOM   2026  N   ALA A 134      35.189-157.653  56.666  1.00 37.12           N  
ATOM   2027  H   ALA A 134      35.516-158.597  56.515  1.00 37.12           H  
ATOM   2028  CA  ALA A 134      36.181-156.565  56.752  1.00 37.12           C  
ATOM   2029  HA  ALA A 134      35.657-155.613  56.835  1.00 37.12           H  
ATOM   2030  C   ALA A 134      37.104-156.419  55.518  1.00 37.12           C  
ATOM   2031  CB  ALA A 134      36.980-156.764  58.049  1.00 37.12           C  
ATOM   2032  HB1 ALA A 134      36.298-156.806  58.899  1.00 37.12           H  
ATOM   2033  HB2 ALA A 134      37.663-155.927  58.193  1.00 37.12           H  
ATOM   2034  HB3 ALA A 134      37.553-157.689  57.998  1.00 37.12           H  
ATOM   2035  O   ALA A 134      38.108-155.712  55.582  1.00 37.12           O  
ATOM   2036  N   GLN A 135      36.830-157.124  54.414  1.00 33.29           N  
ATOM   2037  H   GLN A 135      35.950-157.617  54.362  1.00 33.29           H  
ATOM   2038  CA  GLN A 135      37.758-157.220  53.275  1.00 33.29           C  
ATOM   2039  HA  GLN A 135      38.769-157.142  53.676  1.00 33.29           H  
ATOM   2040  C   GLN A 135      37.647-156.061  52.266  1.00 33.29           C  
ATOM   2041  CB  GLN A 135      37.658-158.605  52.617  1.00 33.29           C  
ATOM   2042  HB2 GLN A 135      36.621-158.823  52.358  1.00 33.29           H  
ATOM   2043  HB3 GLN A 135      38.251-158.605  51.702  1.00 33.29           H  
ATOM   2044  O   GLN A 135      36.616-155.402  52.147  1.00 33.29           O  
ATOM   2045  CG  GLN A 135      38.213-159.692  53.555  1.00 33.29           C  
ATOM   2046  HG2 GLN A 135      39.199-159.387  53.905  1.00 33.29           H  
ATOM   2047  HG3 GLN A 135      37.562-159.797  54.423  1.00 33.29           H  
ATOM   2048  CD  GLN A 135      38.350-161.060  52.892  1.00 33.29           C  
ATOM   2049  NE2 GLN A 135      39.157-161.941  53.441  1.00 33.29           N  
ATOM   2050 HE21 GLN A 135      39.671-161.717  54.281  1.00 33.29           H  
ATOM   2051 HE22 GLN A 135      39.221-162.825  52.957  1.00 33.29           H  
ATOM   2052  OE1 GLN A 135      37.750-161.378  51.883  1.00 33.29           O  
ATOM   2053  N   ALA A 136      38.749-155.815  51.550  1.00 28.87           N  
ATOM   2054  H   ALA A 136      39.536-156.439  51.650  1.00 28.87           H  
ATOM   2055  CA  ALA A 136      38.980-154.612  50.753  1.00 28.87           C  
ATOM   2056  HA  ALA A 136      38.534-153.761  51.268  1.00 28.87           H  
ATOM   2057  C   ALA A 136      38.357-154.687  49.344  1.00 28.87           C  
ATOM   2058  CB  ALA A 136      40.498-154.382  50.707  1.00 28.87           C  
ATOM   2059  HB1 ALA A 136      40.708-153.475  50.140  1.00 28.87           H  
ATOM   2060  HB2 ALA A 136      40.892-154.266  51.716  1.00 28.87           H  
ATOM   2061  HB3 ALA A 136      40.992-155.219  50.213  1.00 28.87           H  
ATOM   2062  O   ALA A 136      38.898-155.342  48.456  1.00 28.87           O  
ATOM   2063  N   ALA A 137      37.229-154.001  49.140  1.00 26.21           N  
ATOM   2064  H   ALA A 137      36.838-153.491  49.918  1.00 26.21           H  
ATOM   2065  CA  ALA A 137      36.673-153.732  47.811  1.00 26.21           C  
ATOM   2066  HA  ALA A 137      36.860-154.599  47.177  1.00 26.21           H  
ATOM   2067  C   ALA A 137      37.375-152.518  47.158  1.00 26.21           C  
ATOM   2068  CB  ALA A 137      35.155-153.557  47.933  1.00 26.21           C  
ATOM   2069  HB1 ALA A 137      34.715-154.448  48.380  1.00 26.21           H  
ATOM   2070  HB2 ALA A 137      34.933-152.691  48.557  1.00 26.21           H  
ATOM   2071  HB3 ALA A 137      34.723-153.401  46.944  1.00 26.21           H  
ATOM   2072  O   ALA A 137      37.745-151.577  47.855  1.00 26.21           O  
ATOM   2073  N   ASP A 138      37.576-152.562  45.834  1.00 24.88           N  
ATOM   2074  H   ASP A 138      37.134-153.331  45.352  1.00 24.88           H  
ATOM   2075  CA  ASP A 138      38.896-152.194  45.278  1.00 24.88           C  
ATOM   2076  HA  ASP A 138      39.512-151.724  46.045  1.00 24.88           H  
ATOM   2077  C   ASP A 138      38.906-151.252  44.041  1.00 24.88           C  
ATOM   2078  CB  ASP A 138      39.528-153.558  44.928  1.00 24.88           C  
ATOM   2079  HB2 ASP A 138      39.426-154.224  45.786  1.00 24.88           H  
ATOM   2080  HB3 ASP A 138      38.962-154.001  44.109  1.00 24.88           H  
ATOM   2081  O   ASP A 138      39.843-150.483  43.849  1.00 24.88           O  
ATOM   2082  CG  ASP A 138      41.012-153.529  44.561  1.00 24.88           C  
ATOM   2083  OD1 ASP A 138      41.794-152.943  45.338  1.00 24.88           O  
ATOM   2084  OD2 ASP A 138      41.346-154.175  43.541  1.00 24.88           O  
ATOM   2085  N   ALA A 139      37.896-151.311  43.162  1.00 23.66           N  
ATOM   2086  H   ALA A 139      37.090-151.867  43.411  1.00 23.66           H  
ATOM   2087  CA  ALA A 139      38.059-150.923  41.747  1.00 23.66           C  
ATOM   2088  HA  ALA A 139      39.070-151.221  41.467  1.00 23.66           H  
ATOM   2089  C   ALA A 139      37.959-149.410  41.405  1.00 23.66           C  
ATOM   2090  CB  ALA A 139      37.105-151.774  40.902  1.00 23.66           C  
ATOM   2091  HB1 ALA A 139      37.282-151.586  39.842  1.00 23.66           H  
ATOM   2092  HB2 ALA A 139      37.275-152.831  41.104  1.00 23.66           H  
ATOM   2093  HB3 ALA A 139      36.073-151.518  41.143  1.00 23.66           H  
ATOM   2094  O   ALA A 139      37.276-148.633  42.067  1.00 23.66           O  
ATOM   2095  N   SER A 140      38.605-149.012  40.296  1.00 23.58           N  
ATOM   2096  H   SER A 140      39.073-149.727  39.757  1.00 23.58           H  
ATOM   2097  CA  SER A 140      39.123-147.650  40.048  1.00 23.58           C  
ATOM   2098  HA  SER A 140      39.195-147.149  41.014  1.00 23.58           H  
ATOM   2099  C   SER A 140      38.317-146.682  39.152  1.00 23.58           C  
ATOM   2100  CB  SER A 140      40.554-147.781  39.513  1.00 23.58           C  
ATOM   2101  HB2 SER A 140      40.930-146.805  39.208  1.00 23.58           H  
ATOM   2102  HB3 SER A 140      41.193-148.167  40.307  1.00 23.58           H  
ATOM   2103  O   SER A 140      38.697-145.518  39.048  1.00 23.58           O  
ATOM   2104  OG  SER A 140      40.589-148.682  38.416  1.00 23.58           O  
ATOM   2105  HG  SER A 140      41.472-148.658  38.040  1.00 23.58           H  
ATOM   2106  N   GLY A 141      37.196-147.085  38.545  1.00 21.04           N  
ATOM   2107  H   GLY A 141      36.936-148.056  38.635  1.00 21.04           H  
ATOM   2108  CA  GLY A 141      36.197-146.128  38.022  1.00 21.04           C  
ATOM   2109  HA2 GLY A 141      36.086-145.330  38.756  1.00 21.04           H  
ATOM   2110  HA3 GLY A 141      35.233-146.635  37.967  1.00 21.04           H  
ATOM   2111  C   GLY A 141      36.439-145.466  36.646  1.00 21.04           C  
ATOM   2112  O   GLY A 141      36.901-146.104  35.702  1.00 21.04           O  
ATOM   2113  N   THR A 142      35.949-144.224  36.492  1.00 19.59           N  
ATOM   2114  H   THR A 142      35.689-143.724  37.330  1.00 19.59           H  
ATOM   2115  CA  THR A 142      35.364-143.689  35.233  1.00 19.59           C  
ATOM   2116  HA  THR A 142      35.685-144.321  34.404  1.00 19.59           H  
ATOM   2117  C   THR A 142      35.768-142.239  34.867  1.00 19.59           C  
ATOM   2118  CB  THR A 142      33.825-143.766  35.326  1.00 19.59           C  
ATOM   2119  HB  THR A 142      33.384-143.249  34.473  1.00 19.59           H  
ATOM   2120  O   THR A 142      36.362-141.541  35.678  1.00 19.59           O  
ATOM   2121  CG2 THR A 142      33.304-145.206  35.317  1.00 19.59           C  
ATOM   2122 HG21 THR A 142      33.674-145.731  34.437  1.00 19.59           H  
ATOM   2123 HG22 THR A 142      33.629-145.733  36.214  1.00 19.59           H  
ATOM   2124 HG23 THR A 142      32.214-145.194  35.295  1.00 19.59           H  
ATOM   2125  OG1 THR A 142      33.360-143.170  36.518  1.00 19.59           O  
ATOM   2126  HG1 THR A 142      33.598-142.240  36.509  1.00 19.59           H  
ATOM   2127  N   GLY A 143      35.434-141.786  33.640  1.00 18.94           N  
ATOM   2128  H   GLY A 143      34.933-142.424  33.038  1.00 18.94           H  
ATOM   2129  CA  GLY A 143      35.776-140.461  33.056  1.00 18.94           C  
ATOM   2130  HA2 GLY A 143      36.808-140.222  33.312  1.00 18.94           H  
ATOM   2131  HA3 GLY A 143      35.724-140.551  31.971  1.00 18.94           H  
ATOM   2132  C   GLY A 143      34.904-139.252  33.495  1.00 18.94           C  
ATOM   2133  O   GLY A 143      34.337-139.277  34.580  1.00 18.94           O  
ATOM   2134  N   ALA A 144      34.717-138.168  32.710  1.00 19.86           N  
ATOM   2135  H   ALA A 144      34.210-137.422  33.164  1.00 19.86           H  
ATOM   2136  CA  ALA A 144      35.048-137.987  31.282  1.00 19.86           C  
ATOM   2137  HA  ALA A 144      35.952-138.562  31.083  1.00 19.86           H  
ATOM   2138  C   ALA A 144      35.397-136.542  30.779  1.00 19.86           C  
ATOM   2139  CB  ALA A 144      33.925-138.624  30.447  1.00 19.86           C  
ATOM   2140  HB1 ALA A 144      34.193-138.589  29.391  1.00 19.86           H  
ATOM   2141  HB2 ALA A 144      33.790-139.667  30.732  1.00 19.86           H  
ATOM   2142  HB3 ALA A 144      32.986-138.092  30.603  1.00 19.86           H  
ATOM   2143  O   ALA A 144      36.572-136.303  30.535  1.00 19.86           O  
ATOM   2144  N   ASN A 145      34.432-135.635  30.489  1.00 18.01           N  
ATOM   2145  H   ASN A 145      33.509-135.820  30.854  1.00 18.01           H  
ATOM   2146  CA  ASN A 145      34.461-134.923  29.174  1.00 18.01           C  
ATOM   2147  HA  ASN A 145      35.390-135.204  28.679  1.00 18.01           H  
ATOM   2148  C   ASN A 145      34.401-133.358  28.995  1.00 18.01           C  
ATOM   2149  CB  ASN A 145      33.307-135.540  28.353  1.00 18.01           C  
ATOM   2150  HB2 ASN A 145      33.202-136.602  28.575  1.00 18.01           H  
ATOM   2151  HB3 ASN A 145      32.369-135.047  28.608  1.00 18.01           H  
ATOM   2152  O   ASN A 145      34.816-132.922  27.924  1.00 18.01           O  
ATOM   2153  CG  ASN A 145      33.541-135.460  26.854  1.00 18.01           C  
ATOM   2154  ND2 ASN A 145      32.652-134.854  26.103  1.00 18.01           N  
ATOM   2155 HD21 ASN A 145      32.911-134.765  25.131  1.00 18.01           H  
ATOM   2156 HD22 ASN A 145      31.905-134.313  26.515  1.00 18.01           H  
ATOM   2157  OD1 ASN A 145      34.498-136.000  26.333  1.00 18.01           O  
ATOM   2158  N   PRO A 146      33.817-132.499  29.861  1.00 20.02           N  
ATOM   2159  CA  PRO A 146      33.433-131.101  29.496  1.00 20.02           C  
ATOM   2160  HA  PRO A 146      33.088-131.052  28.463  1.00 20.02           H  
ATOM   2161  C   PRO A 146      34.556-130.048  29.691  1.00 20.02           C  
ATOM   2162  CB  PRO A 146      32.265-130.808  30.447  1.00 20.02           C  
ATOM   2163  HB2 PRO A 146      31.346-131.230  30.039  1.00 20.02           H  
ATOM   2164  HB3 PRO A 146      32.138-129.744  30.643  1.00 20.02           H  
ATOM   2165  O   PRO A 146      35.490-130.332  30.433  1.00 20.02           O  
ATOM   2166  CG  PRO A 146      32.658-131.561  31.720  1.00 20.02           C  
ATOM   2167  HG2 PRO A 146      33.394-130.984  32.280  1.00 20.02           H  
ATOM   2168  HG3 PRO A 146      31.791-131.780  32.344  1.00 20.02           H  
ATOM   2169  CD  PRO A 146      33.304-132.837  31.180  1.00 20.02           C  
ATOM   2170  HD2 PRO A 146      34.110-133.160  31.840  1.00 20.02           H  
ATOM   2171  HD3 PRO A 146      32.547-133.616  31.089  1.00 20.02           H  
ATOM   2172  N   SER A 147      34.521-128.782  29.224  1.00 18.71           N  
ATOM   2173  H   SER A 147      35.210-128.220  29.703  1.00 18.71           H  
ATOM   2174  CA  SER A 147      33.913-128.012  28.089  1.00 18.71           C  
ATOM   2175  HA  SER A 147      34.206-128.460  27.140  1.00 18.71           H  
ATOM   2176  C   SER A 147      34.502-126.565  28.164  1.00 18.71           C  
ATOM   2177  CB  SER A 147      32.381-127.924  28.158  1.00 18.71           C  
ATOM   2178  HB2 SER A 147      31.956-128.913  27.986  1.00 18.71           H  
ATOM   2179  HB3 SER A 147      32.025-127.257  27.373  1.00 18.71           H  
ATOM   2180  O   SER A 147      34.805-126.165  29.288  1.00 18.71           O  
ATOM   2181  OG  SER A 147      31.935-127.445  29.411  1.00 18.71           O  
ATOM   2182  HG  SER A 147      32.467-126.683  29.653  1.00 18.71           H  
ATOM   2183  N   GLY A 148      34.717-125.777  27.085  1.00 21.18           N  
ATOM   2184  H   GLY A 148      34.339-126.021  26.180  1.00 21.18           H  
ATOM   2185  CA  GLY A 148      35.900-124.867  27.094  1.00 21.18           C  
ATOM   2186  HA2 GLY A 148      36.179-124.657  28.127  1.00 21.18           H  
ATOM   2187  HA3 GLY A 148      36.728-125.440  26.676  1.00 21.18           H  
ATOM   2188  C   GLY A 148      35.973-123.483  26.399  1.00 21.18           C  
ATOM   2189  O   GLY A 148      37.097-123.114  26.094  1.00 21.18           O  
ATOM   2190  N   ASP A 149      34.896-122.727  26.147  1.00 20.54           N  
ATOM   2191  H   ASP A 149      33.996-123.098  26.417  1.00 20.54           H  
ATOM   2192  CA  ASP A 149      34.859-121.699  25.065  1.00 20.54           C  
ATOM   2193  HA  ASP A 149      35.275-122.206  24.194  1.00 20.54           H  
ATOM   2194  C   ASP A 149      35.731-120.392  25.134  1.00 20.54           C  
ATOM   2195  CB  ASP A 149      33.395-121.413  24.670  1.00 20.54           C  
ATOM   2196  HB2 ASP A 149      33.387-120.727  23.823  1.00 20.54           H  
ATOM   2197  HB3 ASP A 149      32.896-120.925  25.507  1.00 20.54           H  
ATOM   2198  O   ASP A 149      36.809-120.367  24.547  1.00 20.54           O  
ATOM   2199  CG  ASP A 149      32.603-122.673  24.276  1.00 20.54           C  
ATOM   2200  OD1 ASP A 149      33.218-123.654  23.795  1.00 20.54           O  
ATOM   2201  OD2 ASP A 149      31.379-122.693  24.537  1.00 20.54           O  
ATOM   2202  N   ASP A 150      35.225-119.254  25.650  1.00 20.72           N  
ATOM   2203  H   ASP A 150      34.459-119.378  26.297  1.00 20.72           H  
ATOM   2204  CA  ASP A 150      35.060-118.041  24.789  1.00 20.72           C  
ATOM   2205  HA  ASP A 150      35.118-118.414  23.767  1.00 20.72           H  
ATOM   2206  C   ASP A 150      36.088-116.844  24.821  1.00 20.72           C  
ATOM   2207  CB  ASP A 150      33.603-117.554  24.995  1.00 20.72           C  
ATOM   2208  HB2 ASP A 150      32.976-118.400  25.276  1.00 20.72           H  
ATOM   2209  HB3 ASP A 150      33.582-116.848  25.825  1.00 20.72           H  
ATOM   2210  O   ASP A 150      36.983-116.763  25.661  1.00 20.72           O  
ATOM   2211  CG  ASP A 150      32.948-116.914  23.761  1.00 20.72           C  
ATOM   2212  OD1 ASP A 150      33.558-116.963  22.670  1.00 20.72           O  
ATOM   2213  OD2 ASP A 150      31.836-116.367  23.917  1.00 20.72           O  
ATOM   2214  N   LEU A 151      35.899-115.921  23.849  1.00 21.25           N  
ATOM   2215  H   LEU A 151      35.095-116.151  23.284  1.00 21.25           H  
ATOM   2216  CA  LEU A 151      36.628-114.716  23.335  1.00 21.25           C  
ATOM   2217  HA  LEU A 151      37.569-115.040  22.890  1.00 21.25           H  
ATOM   2218  C   LEU A 151      36.967-113.551  24.327  1.00 21.25           C  
ATOM   2219  CB  LEU A 151      35.683-114.188  22.227  1.00 21.25           C  
ATOM   2220  HB2 LEU A 151      35.987-113.194  21.898  1.00 21.25           H  
ATOM   2221  HB3 LEU A 151      34.693-114.073  22.670  1.00 21.25           H  
ATOM   2222  O   LEU A 151      36.545-113.578  25.478  1.00 21.25           O  
ATOM   2223  CG  LEU A 151      35.562-115.087  20.978  1.00 21.25           C  
ATOM   2224  HG  LEU A 151      35.528-116.140  21.257  1.00 21.25           H  
ATOM   2225  CD1 LEU A 151      34.288-114.742  20.205  1.00 21.25           C  
ATOM   2226 HD11 LEU A 151      34.290-113.691  19.915  1.00 21.25           H  
ATOM   2227 HD12 LEU A 151      34.213-115.375  19.321  1.00 21.25           H  
ATOM   2228 HD13 LEU A 151      33.426-114.945  20.841  1.00 21.25           H  
ATOM   2229  CD2 LEU A 151      36.753-114.884  20.040  1.00 21.25           C  
ATOM   2230 HD21 LEU A 151      36.648-115.539  19.174  1.00 21.25           H  
ATOM   2231 HD22 LEU A 151      37.676-115.146  20.558  1.00 21.25           H  
ATOM   2232 HD23 LEU A 151      36.804-113.848  19.707  1.00 21.25           H  
ATOM   2233  N   GLY A 152      37.679-112.446  23.982  1.00 23.80           N  
ATOM   2234  H   GLY A 152      37.833-111.839  24.774  1.00 23.80           H  
ATOM   2235  CA  GLY A 152      38.258-111.911  22.715  1.00 23.80           C  
ATOM   2236  HA2 GLY A 152      37.458-111.677  22.013  1.00 23.80           H  
ATOM   2237  HA3 GLY A 152      38.902-112.667  22.267  1.00 23.80           H  
ATOM   2238  C   GLY A 152      39.097-110.604  22.913  1.00 23.80           C  
ATOM   2239  O   GLY A 152      39.202-110.124  24.038  1.00 23.80           O  
ATOM   2240  N   GLU A 153      39.715-110.023  21.858  1.00 27.61           N  
ATOM   2241  H   GLU A 153      39.517-110.424  20.953  1.00 27.61           H  
ATOM   2242  CA  GLU A 153      41.087-109.431  21.969  1.00 27.61           C  
ATOM   2243  HA  GLU A 153      41.457-109.611  22.978  1.00 27.61           H  
ATOM   2244  C   GLU A 153      41.371-107.913  21.693  1.00 27.61           C  
ATOM   2245  CB  GLU A 153      42.008-110.212  21.004  1.00 27.61           C  
ATOM   2246  HB2 GLU A 153      41.701-109.973  19.986  1.00 27.61           H  
ATOM   2247  HB3 GLU A 153      43.034-109.867  21.135  1.00 27.61           H  
ATOM   2248  O   GLU A 153      42.507-107.494  21.899  1.00 27.61           O  
ATOM   2249  CG  GLU A 153      42.021-111.740  21.168  1.00 27.61           C  
ATOM   2250  HG2 GLU A 153      41.022-112.137  20.985  1.00 27.61           H  
ATOM   2251  HG3 GLU A 153      42.298-111.980  22.195  1.00 27.61           H  
ATOM   2252  CD  GLU A 153      43.001-112.394  20.181  1.00 27.61           C  
ATOM   2253  OE1 GLU A 153      43.826-113.217  20.637  1.00 27.61           O  
ATOM   2254  OE2 GLU A 153      42.896-112.085  18.972  1.00 27.61           O  
ATOM   2255  N   ALA A 154      40.451-107.083  21.174  1.00 23.52           N  
ATOM   2256  H   ALA A 154      39.510-107.437  21.086  1.00 23.52           H  
ATOM   2257  CA  ALA A 154      40.775-105.786  20.507  1.00 23.52           C  
ATOM   2258  HA  ALA A 154      41.390-106.022  19.638  1.00 23.52           H  
ATOM   2259  C   ALA A 154      41.567-104.713  21.332  1.00 23.52           C  
ATOM   2260  CB  ALA A 154      39.448-105.198  20.003  1.00 23.52           C  
ATOM   2261  HB1 ALA A 154      39.635-104.285  19.438  1.00 23.52           H  
ATOM   2262  HB2 ALA A 154      38.806-104.963  20.852  1.00 23.52           H  
ATOM   2263  HB3 ALA A 154      38.946-105.915  19.355  1.00 23.52           H  
ATOM   2264  O   ALA A 154      41.392-104.621  22.544  1.00 23.52           O  
ATOM   2265  N   GLY A 155      42.368-103.792  20.744  1.00 27.29           N  
ATOM   2266  H   GLY A 155      42.862-103.206  21.402  1.00 27.29           H  
ATOM   2267  CA  GLY A 155      42.630-103.517  19.311  1.00 27.29           C  
ATOM   2268  HA2 GLY A 155      41.683-103.338  18.803  1.00 27.29           H  
ATOM   2269  HA3 GLY A 155      43.076-104.406  18.866  1.00 27.29           H  
ATOM   2270  C   GLY A 155      43.588-102.325  18.989  1.00 27.29           C  
ATOM   2271  O   GLY A 155      44.800-102.484  19.047  1.00 27.29           O  
ATOM   2272  N   VAL A 156      43.009-101.181  18.591  1.00 23.84           N  
ATOM   2273  H   VAL A 156      42.009-101.158  18.731  1.00 23.84           H  
ATOM   2274  CA  VAL A 156      43.505-100.018  17.773  1.00 23.84           C  
ATOM   2275  HA  VAL A 156      44.096-100.393  16.937  1.00 23.84           H  
ATOM   2276  C   VAL A 156      44.349 -98.953  18.535  1.00 23.84           C  
ATOM   2277  CB  VAL A 156      42.176 -99.385  17.257  1.00 23.84           C  
ATOM   2278  HB  VAL A 156      41.484 -99.404  18.099  1.00 23.84           H  
ATOM   2279  O   VAL A 156      44.095 -98.800  19.729  1.00 23.84           O  
ATOM   2280  CG1 VAL A 156      42.108 -97.928  16.784  1.00 23.84           C  
ATOM   2281 HG11 VAL A 156      42.497 -97.838  15.770  1.00 23.84           H  
ATOM   2282 HG12 VAL A 156      42.649 -97.265  17.459  1.00 23.84           H  
ATOM   2283 HG13 VAL A 156      41.066 -97.609  16.761  1.00 23.84           H  
ATOM   2284  CG2 VAL A 156      41.543-100.263  16.165  1.00 23.84           C  
ATOM   2285 HG21 VAL A 156      40.584 -99.846  15.855  1.00 23.84           H  
ATOM   2286 HG22 VAL A 156      42.204-100.297  15.299  1.00 23.84           H  
ATOM   2287 HG23 VAL A 156      41.390-101.283  16.519  1.00 23.84           H  
ATOM   2288  N   ASP A 157      45.214 -98.047  18.005  1.00 25.42           N  
ATOM   2289  H   ASP A 157      45.396 -97.328  18.690  1.00 25.42           H  
ATOM   2290  CA  ASP A 157      46.104 -97.814  16.805  1.00 25.42           C  
ATOM   2291  HA  ASP A 157      46.851 -98.601  16.708  1.00 25.42           H  
ATOM   2292  C   ASP A 157      46.820 -96.425  17.036  1.00 25.42           C  
ATOM   2293  CB  ASP A 157      45.320 -97.661  15.485  1.00 25.42           C  
ATOM   2294  HB2 ASP A 157      45.957 -97.157  14.758  1.00 25.42           H  
ATOM   2295  HB3 ASP A 157      44.475 -96.992  15.648  1.00 25.42           H  
ATOM   2296  O   ASP A 157      46.348 -95.662  17.879  1.00 25.42           O  
ATOM   2297  CG  ASP A 157      44.872 -98.966  14.818  1.00 25.42           C  
ATOM   2298  OD1 ASP A 157      45.482-100.018  15.106  1.00 25.42           O  
ATOM   2299  OD2 ASP A 157      43.901 -98.899  14.031  1.00 25.42           O  
ATOM   2300  N   GLU A 158      47.877 -95.892  16.377  1.00 27.88           N  
ATOM   2301  H   GLU A 158      48.002 -94.935  16.674  1.00 27.88           H  
ATOM   2302  CA  GLU A 158      49.039 -96.429  15.619  1.00 27.88           C  
ATOM   2303  HA  GLU A 158      49.385 -97.332  16.122  1.00 27.88           H  
ATOM   2304  C   GLU A 158      50.271 -95.449  15.595  1.00 27.88           C  
ATOM   2305  CB  GLU A 158      48.712 -96.795  14.149  1.00 27.88           C  
ATOM   2306  HB2 GLU A 158      47.788 -96.318  13.822  1.00 27.88           H  
ATOM   2307  HB3 GLU A 158      49.508 -96.381  13.530  1.00 27.88           H  
ATOM   2308  O   GLU A 158      51.304 -95.783  16.170  1.00 27.88           O  
ATOM   2309  CG  GLU A 158      48.708 -98.294  13.804  1.00 27.88           C  
ATOM   2310  HG2 GLU A 158      49.348 -98.825  14.509  1.00 27.88           H  
ATOM   2311  HG3 GLU A 158      47.696 -98.687  13.900  1.00 27.88           H  
ATOM   2312  CD  GLU A 158      49.240 -98.517  12.373  1.00 27.88           C  
ATOM   2313  OE1 GLU A 158      50.200 -99.308  12.220  1.00 27.88           O  
ATOM   2314  OE2 GLU A 158      48.751 -97.829  11.445  1.00 27.88           O  
ATOM   2315  N   LEU A 159      50.228 -94.286  14.890  1.00 21.28           N  
ATOM   2316  H   LEU A 159      49.302 -94.017  14.589  1.00 21.28           H  
ATOM   2317  CA  LEU A 159      51.307 -93.972  13.900  1.00 21.28           C  
ATOM   2318  HA  LEU A 159      52.018 -94.794  13.980  1.00 21.28           H  
ATOM   2319  C   LEU A 159      52.216 -92.693  14.002  1.00 21.28           C  
ATOM   2320  CB  LEU A 159      50.681 -94.085  12.482  1.00 21.28           C  
ATOM   2321  HB2 LEU A 159      50.578 -93.093  12.041  1.00 21.28           H  
ATOM   2322  HB3 LEU A 159      49.664 -94.469  12.554  1.00 21.28           H  
ATOM   2323  O   LEU A 159      53.432 -92.831  14.089  1.00 21.28           O  
ATOM   2324  CG  LEU A 159      51.444 -94.995  11.499  1.00 21.28           C  
ATOM   2325  HG  LEU A 159      51.569 -95.982  11.944  1.00 21.28           H  
ATOM   2326  CD1 LEU A 159      50.642 -95.134  10.204  1.00 21.28           C  
ATOM   2327 HD11 LEU A 159      49.672 -95.575  10.431  1.00 21.28           H  
ATOM   2328 HD12 LEU A 159      50.503 -94.165   9.726  1.00 21.28           H  
ATOM   2329 HD13 LEU A 159      51.158 -95.815   9.527  1.00 21.28           H  
ATOM   2330  CD2 LEU A 159      52.820 -94.439  11.121  1.00 21.28           C  
ATOM   2331 HD21 LEU A 159      52.724 -93.441  10.695  1.00 21.28           H  
ATOM   2332 HD22 LEU A 159      53.458 -94.403  12.005  1.00 21.28           H  
ATOM   2333 HD23 LEU A 159      53.289 -95.102  10.394  1.00 21.28           H  
ATOM   2334  N   LEU A 160      51.708 -91.463  13.777  1.00 24.09           N  
ATOM   2335  H   LEU A 160      50.714 -91.377  13.936  1.00 24.09           H  
ATOM   2336  CA  LEU A 160      52.224 -90.660  12.628  1.00 24.09           C  
ATOM   2337  HA  LEU A 160      52.727 -91.378  11.980  1.00 24.09           H  
ATOM   2338  C   LEU A 160      53.285 -89.523  12.795  1.00 24.09           C  
ATOM   2339  CB  LEU A 160      51.004 -90.121  11.837  1.00 24.09           C  
ATOM   2340  HB2 LEU A 160      50.085 -90.411  12.346  1.00 24.09           H  
ATOM   2341  HB3 LEU A 160      51.026 -89.031  11.836  1.00 24.09           H  
ATOM   2342  O   LEU A 160      54.145 -89.402  11.921  1.00 24.09           O  
ATOM   2343  CG  LEU A 160      50.899 -90.610  10.378  1.00 24.09           C  
ATOM   2344  HG  LEU A 160      50.875 -91.699  10.360  1.00 24.09           H  
ATOM   2345  CD1 LEU A 160      49.596 -90.098   9.762  1.00 24.09           C  
ATOM   2346 HD11 LEU A 160      49.589 -89.008   9.750  1.00 24.09           H  
ATOM   2347 HD12 LEU A 160      48.748 -90.458  10.345  1.00 24.09           H  
ATOM   2348 HD13 LEU A 160      49.498 -90.472   8.743  1.00 24.09           H  
ATOM   2349  CD2 LEU A 160      52.054 -90.144   9.490  1.00 24.09           C  
ATOM   2350 HD21 LEU A 160      52.133 -89.058   9.520  1.00 24.09           H  
ATOM   2351 HD22 LEU A 160      51.888 -90.472   8.464  1.00 24.09           H  
ATOM   2352 HD23 LEU A 160      52.991 -90.578   9.841  1.00 24.09           H  
ATOM   2353  N   GLU A 161      53.206 -88.603  13.768  1.00 23.67           N  
ATOM   2354  H   GLU A 161      52.538 -88.726  14.515  1.00 23.67           H  
ATOM   2355  CA  GLU A 161      53.939 -87.306  13.680  1.00 23.67           C  
ATOM   2356  HA  GLU A 161      53.837 -86.954  12.653  1.00 23.67           H  
ATOM   2357  C   GLU A 161      55.465 -87.402  13.932  1.00 23.67           C  
ATOM   2358  CB  GLU A 161      53.300 -86.224  14.581  1.00 23.67           C  
ATOM   2359  HB2 GLU A 161      54.084 -85.561  14.946  1.00 23.67           H  
ATOM   2360  HB3 GLU A 161      52.821 -86.693  15.440  1.00 23.67           H  
ATOM   2361  O   GLU A 161      55.903 -87.622  15.059  1.00 23.67           O  
ATOM   2362  CG  GLU A 161      52.287 -85.359  13.811  1.00 23.67           C  
ATOM   2363  HG2 GLU A 161      51.440 -85.981  13.522  1.00 23.67           H  
ATOM   2364  HG3 GLU A 161      52.766 -85.004  12.899  1.00 23.67           H  
ATOM   2365  CD  GLU A 161      51.789 -84.145  14.617  1.00 23.67           C  
ATOM   2366  OE1 GLU A 161      51.567 -83.091  13.978  1.00 23.67           O  
ATOM   2367  OE2 GLU A 161      51.628 -84.276  15.851  1.00 23.67           O  
ATOM   2368  N   ALA A 162      56.288 -87.206  12.882  1.00 24.52           N  
ATOM   2369  H   ALA A 162      55.846 -87.131  11.978  1.00 24.52           H  
ATOM   2370  CA  ALA A 162      57.710 -87.606  12.910  1.00 24.52           C  
ATOM   2371  HA  ALA A 162      58.053 -87.621  13.945  1.00 24.52           H  
ATOM   2372  C   ALA A 162      58.737 -86.736  12.127  1.00 24.52           C  
ATOM   2373  CB  ALA A 162      57.741 -89.049  12.377  1.00 24.52           C  
ATOM   2374  HB1 ALA A 162      58.749 -89.456  12.460  1.00 24.52           H  
ATOM   2375  HB2 ALA A 162      57.070 -89.676  12.963  1.00 24.52           H  
ATOM   2376  HB3 ALA A 162      57.428 -89.073  11.333  1.00 24.52           H  
ATOM   2377  O   ALA A 162      59.896 -87.132  12.014  1.00 24.52           O  
ATOM   2378  N   LEU A 163      58.343 -85.628  11.479  1.00 22.08           N  
ATOM   2379  H   LEU A 163      57.423 -85.278  11.703  1.00 22.08           H  
ATOM   2380  CA  LEU A 163      58.867 -85.347  10.122  1.00 22.08           C  
ATOM   2381  HA  LEU A 163      59.236 -86.304   9.752  1.00 22.08           H  
ATOM   2382  C   LEU A 163      60.083 -84.394   9.939  1.00 22.08           C  
ATOM   2383  CB  LEU A 163      57.673 -84.971   9.214  1.00 22.08           C  
ATOM   2384  HB2 LEU A 163      56.741 -85.156   9.749  1.00 22.08           H  
ATOM   2385  HB3 LEU A 163      57.700 -83.906   8.981  1.00 22.08           H  
ATOM   2386  O   LEU A 163      61.058 -84.795   9.300  1.00 22.08           O  
ATOM   2387  CG  LEU A 163      57.614 -85.783   7.906  1.00 22.08           C  
ATOM   2388  HG  LEU A 163      57.641 -86.846   8.143  1.00 22.08           H  
ATOM   2389  CD1 LEU A 163      56.300 -85.493   7.181  1.00 22.08           C  
ATOM   2390 HD11 LEU A 163      55.459 -85.751   7.824  1.00 22.08           H  
ATOM   2391 HD12 LEU A 163      56.240 -84.437   6.918  1.00 22.08           H  
ATOM   2392 HD13 LEU A 163      56.236 -86.095   6.275  1.00 22.08           H  
ATOM   2393  CD2 LEU A 163      58.763 -85.463   6.948  1.00 22.08           C  
ATOM   2394 HD21 LEU A 163      59.710 -85.788   7.379  1.00 22.08           H  
ATOM   2395 HD22 LEU A 163      58.616 -85.991   6.006  1.00 22.08           H  
ATOM   2396 HD23 LEU A 163      58.802 -84.391   6.754  1.00 22.08           H  
ATOM   2397  N   GLY A 164      60.008 -83.122  10.360  1.00 24.54           N  
ATOM   2398  H   GLY A 164      59.231 -82.867  10.953  1.00 24.54           H  
ATOM   2399  CA  GLY A 164      60.912 -82.041   9.891  1.00 24.54           C  
ATOM   2400  HA2 GLY A 164      60.522 -81.079  10.225  1.00 24.54           H  
ATOM   2401  HA3 GLY A 164      60.913 -82.039   8.801  1.00 24.54           H  
ATOM   2402  C   GLY A 164      62.369 -82.152  10.380  1.00 24.54           C  
ATOM   2403  O   GLY A 164      62.581 -82.412  11.561  1.00 24.54           O  
ATOM   2404  N   ARG A 165      63.370 -81.986   9.487  1.00 26.21           N  
ATOM   2405  H   ARG A 165      63.115 -81.686   8.557  1.00 26.21           H  
ATOM   2406  CA  ARG A 165      64.629 -82.760   9.622  1.00 26.21           C  
ATOM   2407  HA  ARG A 165      64.674 -83.163  10.634  1.00 26.21           H  
ATOM   2408  C   ARG A 165      66.009 -82.094   9.409  1.00 26.21           C  
ATOM   2409  CB  ARG A 165      64.515 -83.945   8.639  1.00 26.21           C  
ATOM   2410  HB2 ARG A 165      64.880 -83.629   7.662  1.00 26.21           H  
ATOM   2411  HB3 ARG A 165      63.470 -84.232   8.520  1.00 26.21           H  
ATOM   2412  O   ARG A 165      66.964 -82.586   9.998  1.00 26.21           O  
ATOM   2413  CG  ARG A 165      65.285 -85.190   9.105  1.00 26.21           C  
ATOM   2414  HG2 ARG A 165      66.273 -84.909   9.469  1.00 26.21           H  
ATOM   2415  HG3 ARG A 165      64.744 -85.670   9.921  1.00 26.21           H  
ATOM   2416  CD  ARG A 165      65.490 -86.178   7.956  1.00 26.21           C  
ATOM   2417  HD2 ARG A 165      66.033 -85.663   7.163  1.00 26.21           H  
ATOM   2418  HD3 ARG A 165      66.115 -86.997   8.313  1.00 26.21           H  
ATOM   2419  NE  ARG A 165      64.219 -86.730   7.450  1.00 26.21           N  
ATOM   2420  HE  ARG A 165      63.468 -86.817   8.120  1.00 26.21           H  
ATOM   2421  NH1 ARG A 165      64.828 -86.905   5.235  1.00 26.21           N  
ATOM   2422 HH11 ARG A 165      65.574 -86.239   5.376  1.00 26.21           H  
ATOM   2423 HH12 ARG A 165      64.581 -87.088   4.273  1.00 26.21           H  
ATOM   2424  NH2 ARG A 165      62.861 -87.714   5.922  1.00 26.21           N  
ATOM   2425 HH21 ARG A 165      62.170 -87.844   6.647  1.00 26.21           H  
ATOM   2426 HH22 ARG A 165      62.663 -87.971   4.965  1.00 26.21           H  
ATOM   2427  CZ  ARG A 165      63.982 -87.114   6.208  1.00 26.21           C  
ATOM   2428  N   GLU A 166      66.168 -81.148   8.479  1.00 20.71           N  
ATOM   2429  H   GLU A 166      65.341 -80.691   8.124  1.00 20.71           H  
ATOM   2430  CA  GLU A 166      67.337 -81.192   7.556  1.00 20.71           C  
ATOM   2431  HA  GLU A 166      67.737 -82.202   7.638  1.00 20.71           H  
ATOM   2432  C   GLU A 166      68.576 -80.304   7.880  1.00 20.71           C  
ATOM   2433  CB  GLU A 166      66.805 -81.068   6.113  1.00 20.71           C  
ATOM   2434  HB2 GLU A 166      65.761 -81.382   6.112  1.00 20.71           H  
ATOM   2435  HB3 GLU A 166      66.826 -80.025   5.797  1.00 20.71           H  
ATOM   2436  O   GLU A 166      68.742 -79.865   9.015  1.00 20.71           O  
ATOM   2437  CG  GLU A 166      67.561 -81.945   5.093  1.00 20.71           C  
ATOM   2438  HG2 GLU A 166      68.166 -82.687   5.614  1.00 20.71           H  
ATOM   2439  HG3 GLU A 166      68.238 -81.319   4.512  1.00 20.71           H  
ATOM   2440  CD  GLU A 166      66.579 -82.677   4.164  1.00 20.71           C  
ATOM   2441  OE1 GLU A 166      66.519 -83.933   4.247  1.00 20.71           O  
ATOM   2442  OE2 GLU A 166      65.811 -81.983   3.464  1.00 20.71           O  
ATOM   2443  N   LEU A 167      69.509 -80.162   6.917  1.00 20.75           N  
ATOM   2444  H   LEU A 167      69.223 -80.383   5.974  1.00 20.75           H  
ATOM   2445  CA  LEU A 167      70.968 -80.278   7.149  1.00 20.75           C  
ATOM   2446  HA  LEU A 167      71.142 -80.622   8.169  1.00 20.75           H  
ATOM   2447  C   LEU A 167      71.866 -79.033   6.958  1.00 20.75           C  
ATOM   2448  CB  LEU A 167      71.490 -81.342   6.155  1.00 20.75           C  
ATOM   2449  HB2 LEU A 167      71.085 -81.111   5.169  1.00 20.75           H  
ATOM   2450  HB3 LEU A 167      72.572 -81.250   6.064  1.00 20.75           H  
ATOM   2451  O   LEU A 167      72.796 -78.851   7.742  1.00 20.75           O  
ATOM   2452  CG  LEU A 167      71.168 -82.802   6.501  1.00 20.75           C  
ATOM   2453  HG  LEU A 167      70.145 -82.882   6.869  1.00 20.75           H  
ATOM   2454  CD1 LEU A 167      71.306 -83.679   5.255  1.00 20.75           C  
ATOM   2455 HD11 LEU A 167      71.091 -84.718   5.502  1.00 20.75           H  
ATOM   2456 HD12 LEU A 167      70.599 -83.342   4.497  1.00 20.75           H  
ATOM   2457 HD13 LEU A 167      72.314 -83.590   4.851  1.00 20.75           H  
ATOM   2458  CD2 LEU A 167      72.123 -83.341   7.569  1.00 20.75           C  
ATOM   2459 HD21 LEU A 167      72.031 -82.741   8.474  1.00 20.75           H  
ATOM   2460 HD22 LEU A 167      73.150 -83.285   7.209  1.00 20.75           H  
ATOM   2461 HD23 LEU A 167      71.869 -84.375   7.802  1.00 20.75           H  
ATOM   2462  N   ASP A 168      71.696 -78.295   5.858  1.00 22.14           N  
ATOM   2463  H   ASP A 168      70.884 -78.497   5.291  1.00 22.14           H  
ATOM   2464  CA  ASP A 168      72.806 -77.600   5.162  1.00 22.14           C  
ATOM   2465  HA  ASP A 168      73.707 -78.201   5.285  1.00 22.14           H  
ATOM   2466  C   ASP A 168      73.138 -76.188   5.726  1.00 22.14           C  
ATOM   2467  CB  ASP A 168      72.475 -77.586   3.656  1.00 22.14           C  
ATOM   2468  HB2 ASP A 168      71.617 -76.935   3.493  1.00 22.14           H  
ATOM   2469  HB3 ASP A 168      73.316 -77.177   3.096  1.00 22.14           H  
ATOM   2470  O   ASP A 168      72.381 -75.650   6.532  1.00 22.14           O  
ATOM   2471  CG  ASP A 168      72.173 -78.984   3.094  1.00 22.14           C  
ATOM   2472  OD1 ASP A 168      72.949 -79.922   3.384  1.00 22.14           O  
ATOM   2473  OD2 ASP A 168      71.143 -79.110   2.396  1.00 22.14           O  
ATOM   2474  N   GLY A 169      74.239 -75.504   5.369  1.00 20.87           N  
ATOM   2475  H   GLY A 169      74.376 -74.650   5.891  1.00 20.87           H  
ATOM   2476  CA  GLY A 169      75.267 -75.750   4.338  1.00 20.87           C  
ATOM   2477  HA2 GLY A 169      75.620 -76.779   4.397  1.00 20.87           H  
ATOM   2478  HA3 GLY A 169      74.831 -75.582   3.353  1.00 20.87           H  
ATOM   2479  C   GLY A 169      76.485 -74.805   4.484  1.00 20.87           C  
ATOM   2480  O   GLY A 169      76.813 -74.433   5.610  1.00 20.87           O  
ATOM   2481  N   ASP A 170      77.142 -74.448   3.365  1.00 19.54           N  
ATOM   2482  H   ASP A 170      76.770 -74.755   2.478  1.00 19.54           H  
ATOM   2483  CA  ASP A 170      78.315 -73.533   3.284  1.00 19.54           C  
ATOM   2484  HA  ASP A 170      79.067 -73.860   4.002  1.00 19.54           H  
ATOM   2485  C   ASP A 170      78.008 -72.055   3.640  1.00 19.54           C  
ATOM   2486  CB  ASP A 170      78.950 -73.590   1.865  1.00 19.54           C  
ATOM   2487  HB2 ASP A 170      78.152 -73.503   1.127  1.00 19.54           H  
ATOM   2488  HB3 ASP A 170      79.581 -72.709   1.746  1.00 19.54           H  
ATOM   2489  O   ASP A 170      76.968 -71.532   3.172  1.00 19.54           O  
ATOM   2490  CG  ASP A 170      79.836 -74.807   1.514  1.00 19.54           C  
ATOM   2491  OD1 ASP A 170      80.665 -75.236   2.352  1.00 19.54           O  
ATOM   2492  OD2 ASP A 170      79.748 -75.266   0.347  1.00 19.54           O  
ATOM   2493  OXT ASP A 170      78.859 -71.435   4.323  1.00 19.54           O  
TER    2494      ASP A 170                                                       
ATOM   2494  N   MET B   1      -0.250  37.995 -43.447  1.00 77.12           N  
ATOM   2495  H   MET B   1      -0.407  38.459 -42.563  1.00 77.12           H  
ATOM   2496  H2  MET B   1      -1.104  37.564 -43.772  1.00 77.12           H  
ATOM   2497  H3  MET B   1       0.059  38.667 -44.134  1.00 77.12           H  
ATOM   2498  CA  MET B   1       0.777  36.955 -43.288  1.00 77.12           C  
ATOM   2499  HA  MET B   1       1.705  37.443 -42.990  1.00 77.12           H  
ATOM   2500  C   MET B   1       1.002  36.241 -44.609  1.00 77.12           C  
ATOM   2501  CB  MET B   1       0.386  35.922 -42.227  1.00 77.12           C  
ATOM   2502  HB2 MET B   1       1.033  35.049 -42.311  1.00 77.12           H  
ATOM   2503  HB3 MET B   1      -0.638  35.597 -42.410  1.00 77.12           H  
ATOM   2504  O   MET B   1       0.037  36.071 -45.352  1.00 77.12           O  
ATOM   2505  CG  MET B   1       0.501  36.447 -40.797  1.00 77.12           C  
ATOM   2506  HG2 MET B   1       1.553  36.591 -40.550  1.00 77.12           H  
ATOM   2507  HG3 MET B   1      -0.018  37.401 -40.707  1.00 77.12           H  
ATOM   2508  SD  MET B   1      -0.236  35.284 -39.631  1.00 77.12           S  
ATOM   2509  CE  MET B   1       0.072  36.135 -38.058  1.00 77.12           C  
ATOM   2510  HE1 MET B   1      -0.348  37.140 -38.083  1.00 77.12           H  
ATOM   2511  HE2 MET B   1      -0.394  35.575 -37.247  1.00 77.12           H  
ATOM   2512  HE3 MET B   1       1.144  36.186 -37.869  1.00 77.12           H  
ATOM   2513  N   THR B   2       2.230  35.808 -44.881  1.00 88.03           N  
ATOM   2514  H   THR B   2       2.960  36.036 -44.221  1.00 88.03           H  
ATOM   2515  CA  THR B   2       2.527  34.764 -45.879  1.00 88.03           C  
ATOM   2516  HA  THR B   2       2.052  35.031 -46.823  1.00 88.03           H  
ATOM   2517  C   THR B   2       1.956  33.407 -45.440  1.00 88.03           C  
ATOM   2518  CB  THR B   2       4.043  34.640 -46.129  1.00 88.03           C  
ATOM   2519  HB  THR B   2       4.212  33.844 -46.854  1.00 88.03           H  
ATOM   2520  O   THR B   2       1.470  33.258 -44.315  1.00 88.03           O  
ATOM   2521  CG2 THR B   2       4.657  35.922 -46.684  1.00 88.03           C  
ATOM   2522 HG21 THR B   2       4.538  36.744 -45.978  1.00 88.03           H  
ATOM   2523 HG22 THR B   2       4.176  36.184 -47.627  1.00 88.03           H  
ATOM   2524 HG23 THR B   2       5.721  35.765 -46.863  1.00 88.03           H  
ATOM   2525  OG1 THR B   2       4.725  34.311 -44.946  1.00 88.03           O  
ATOM   2526  HG1 THR B   2       5.168  35.105 -44.639  1.00 88.03           H  
ATOM   2527  N   ASP B   3       1.984  32.395 -46.314  1.00 82.86           N  
ATOM   2528  H   ASP B   3       2.366  32.526 -47.239  1.00 82.86           H  
ATOM   2529  CA  ASP B   3       1.553  31.048 -45.915  1.00 82.86           C  
ATOM   2530  HA  ASP B   3       0.586  31.151 -45.423  1.00 82.86           H  
ATOM   2531  C   ASP B   3       2.505  30.443 -44.869  1.00 82.86           C  
ATOM   2532  CB  ASP B   3       1.347  30.158 -47.150  1.00 82.86           C  
ATOM   2533  HB2 ASP B   3       2.283  29.670 -47.420  1.00 82.86           H  
ATOM   2534  HB3 ASP B   3       1.031  30.775 -47.992  1.00 82.86           H  
ATOM   2535  O   ASP B   3       2.062  29.968 -43.823  1.00 82.86           O  
ATOM   2536  CG  ASP B   3       0.247  29.126 -46.890  1.00 82.86           C  
ATOM   2537  OD1 ASP B   3      -0.888  29.581 -46.597  1.00 82.86           O  
ATOM   2538  OD2 ASP B   3       0.535  27.918 -46.973  1.00 82.86           O  
ATOM   2539  N   SER B   4       3.815  30.611 -45.086  1.00 83.43           N  
ATOM   2540  H   SER B   4       4.111  30.984 -45.977  1.00 83.43           H  
ATOM   2541  CA  SER B   4       4.885  30.231 -44.159  1.00 83.43           C  
ATOM   2542  HA  SER B   4       4.868  29.149 -44.031  1.00 83.43           H  
ATOM   2543  C   SER B   4       4.746  30.869 -42.772  1.00 83.43           C  
ATOM   2544  CB  SER B   4       6.240  30.631 -44.755  1.00 83.43           C  
ATOM   2545  HB2 SER B   4       6.315  31.718 -44.774  1.00 83.43           H  
ATOM   2546  HB3 SER B   4       7.045  30.235 -44.136  1.00 83.43           H  
ATOM   2547  O   SER B   4       4.966  30.186 -41.778  1.00 83.43           O  
ATOM   2548  OG  SER B   4       6.367  30.145 -46.081  1.00 83.43           O  
ATOM   2549  HG  SER B   4       6.887  29.338 -46.065  1.00 83.43           H  
ATOM   2550  N   GLU B   5       4.347  32.143 -42.672  1.00 87.40           N  
ATOM   2551  H   GLU B   5       4.222  32.680 -43.518  1.00 87.40           H  
ATOM   2552  CA  GLU B   5       4.118  32.816 -41.381  1.00 87.40           C  
ATOM   2553  HA  GLU B   5       5.015  32.742 -40.766  1.00 87.40           H  
ATOM   2554  C   GLU B   5       2.980  32.172 -40.578  1.00 87.40           C  
ATOM   2555  CB  GLU B   5       3.809  34.299 -41.619  1.00 87.40           C  
ATOM   2556  HB2 GLU B   5       3.256  34.701 -40.770  1.00 87.40           H  
ATOM   2557  HB3 GLU B   5       3.172  34.365 -42.501  1.00 87.40           H  
ATOM   2558  O   GLU B   5       3.177  31.840 -39.410  1.00 87.40           O  
ATOM   2559  CG  GLU B   5       5.066  35.158 -41.819  1.00 87.40           C  
ATOM   2560  HG2 GLU B   5       5.452  35.463 -40.847  1.00 87.40           H  
ATOM   2561  HG3 GLU B   5       5.832  34.558 -42.312  1.00 87.40           H  
ATOM   2562  CD  GLU B   5       4.766  36.391 -42.681  1.00 87.40           C  
ATOM   2563  OE1 GLU B   5       5.621  36.730 -43.521  1.00 87.40           O  
ATOM   2564  OE2 GLU B   5       3.617  36.889 -42.666  1.00 87.40           O  
ATOM   2565  N   LYS B   6       1.820  31.916 -41.204  1.00 87.04           N  
ATOM   2566  H   LYS B   6       1.743  32.161 -42.180  1.00 87.04           H  
ATOM   2567  CA  LYS B   6       0.697  31.227 -40.535  1.00 87.04           C  
ATOM   2568  HA  LYS B   6       0.405  31.785 -39.645  1.00 87.04           H  
ATOM   2569  C   LYS B   6       1.112  29.829 -40.070  1.00 87.04           C  
ATOM   2570  CB  LYS B   6      -0.505  31.086 -41.478  1.00 87.04           C  
ATOM   2571  HB2 LYS B   6      -1.276  30.513 -40.962  1.00 87.04           H  
ATOM   2572  HB3 LYS B   6      -0.181  30.502 -42.339  1.00 87.04           H  
ATOM   2573  O   LYS B   6       0.831  29.423 -38.945  1.00 87.04           O  
ATOM   2574  CG  LYS B   6      -1.130  32.413 -41.941  1.00 87.04           C  
ATOM   2575  HG2 LYS B   6      -1.550  32.923 -41.074  1.00 87.04           H  
ATOM   2576  HG3 LYS B   6      -0.367  33.052 -42.385  1.00 87.04           H  
ATOM   2577  CD  LYS B   6      -2.248  32.173 -42.970  1.00 87.04           C  
ATOM   2578  HD2 LYS B   6      -2.780  33.107 -43.149  1.00 87.04           H  
ATOM   2579  HD3 LYS B   6      -2.948  31.444 -42.560  1.00 87.04           H  
ATOM   2580  CE  LYS B   6      -1.654  31.662 -44.290  1.00 87.04           C  
ATOM   2581  HE2 LYS B   6      -1.194  32.492 -44.827  1.00 87.04           H  
ATOM   2582  HE3 LYS B   6      -0.854  30.956 -44.064  1.00 87.04           H  
ATOM   2583  NZ  LYS B   6      -2.635  30.955 -45.144  1.00 87.04           N  
ATOM   2584  HZ1 LYS B   6      -2.125  30.494 -45.884  1.00 87.04           H  
ATOM   2585  HZ2 LYS B   6      -3.078  30.200 -44.640  1.00 87.04           H  
ATOM   2586  HZ3 LYS B   6      -3.319  31.575 -45.554  1.00 87.04           H  
ATOM   2587  N   VAL B   7       1.798  29.080 -40.938  1.00 85.61           N  
ATOM   2588  H   VAL B   7       1.996  29.467 -41.849  1.00 85.61           H  
ATOM   2589  CA  VAL B   7       2.245  27.713 -40.634  1.00 85.61           C  
ATOM   2590  HA  VAL B   7       1.399  27.159 -40.226  1.00 85.61           H  
ATOM   2591  C   VAL B   7       3.320  27.703 -39.540  1.00 85.61           C  
ATOM   2592  CB  VAL B   7       2.682  26.988 -41.920  1.00 85.61           C  
ATOM   2593  HB  VAL B   7       3.456  27.569 -42.422  1.00 85.61           H  
ATOM   2594  O   VAL B   7       3.318  26.796 -38.709  1.00 85.61           O  
ATOM   2595  CG1 VAL B   7       3.221  25.585 -41.630  1.00 85.61           C  
ATOM   2596 HG11 VAL B   7       3.413  25.071 -42.572  1.00 85.61           H  
ATOM   2597 HG12 VAL B   7       2.495  25.013 -41.053  1.00 85.61           H  
ATOM   2598 HG13 VAL B   7       4.154  25.649 -41.070  1.00 85.61           H  
ATOM   2599  CG2 VAL B   7       1.489  26.801 -42.870  1.00 85.61           C  
ATOM   2600 HG21 VAL B   7       0.732  26.166 -42.409  1.00 85.61           H  
ATOM   2601 HG22 VAL B   7       1.037  27.760 -43.121  1.00 85.61           H  
ATOM   2602 HG23 VAL B   7       1.824  26.341 -43.800  1.00 85.61           H  
ATOM   2603  N   ALA B   8       4.176  28.726 -39.458  1.00 84.76           N  
ATOM   2604  H   ALA B   8       4.167  29.433 -40.178  1.00 84.76           H  
ATOM   2605  CA  ALA B   8       5.136  28.878 -38.367  1.00 84.76           C  
ATOM   2606  HA  ALA B   8       5.724  27.963 -38.299  1.00 84.76           H  
ATOM   2607  C   ALA B   8       4.451  29.079 -37.002  1.00 84.76           C  
ATOM   2608  CB  ALA B   8       6.092  30.032 -38.696  1.00 84.76           C  
ATOM   2609  HB1 ALA B   8       6.842  30.120 -37.910  1.00 84.76           H  
ATOM   2610  HB2 ALA B   8       6.595  29.836 -39.643  1.00 84.76           H  
ATOM   2611  HB3 ALA B   8       5.540  30.969 -38.770  1.00 84.76           H  
ATOM   2612  O   ALA B   8       4.929  28.542 -36.002  1.00 84.76           O  
ATOM   2613  N   GLU B   9       3.318  29.787 -36.939  1.00 88.33           N  
ATOM   2614  H   GLU B   9       2.982  30.250 -37.772  1.00 88.33           H  
ATOM   2615  CA  GLU B   9       2.526  29.908 -35.706  1.00 88.33           C  
ATOM   2616  HA  GLU B   9       3.200  30.160 -34.887  1.00 88.33           H  
ATOM   2617  C   GLU B   9       1.856  28.584 -35.313  1.00 88.33           C  
ATOM   2618  CB  GLU B   9       1.496  31.040 -35.816  1.00 88.33           C  
ATOM   2619  HB2 GLU B   9       0.869  30.892 -36.695  1.00 88.33           H  
ATOM   2620  HB3 GLU B   9       0.867  31.016 -34.926  1.00 88.33           H  
ATOM   2621  O   GLU B   9       1.970  28.167 -34.158  1.00 88.33           O  
ATOM   2622  CG  GLU B   9       2.194  32.406 -35.887  1.00 88.33           C  
ATOM   2623  HG2 GLU B   9       2.759  32.476 -36.816  1.00 88.33           H  
ATOM   2624  HG3 GLU B   9       2.906  32.468 -35.064  1.00 88.33           H  
ATOM   2625  CD  GLU B   9       1.231  33.596 -35.793  1.00 88.33           C  
ATOM   2626  OE1 GLU B   9       1.758  34.700 -35.527  1.00 88.33           O  
ATOM   2627  OE2 GLU B   9       0.007  33.402 -35.958  1.00 88.33           O  
ATOM   2628  N   TYR B  10       1.250  27.863 -36.265  1.00 88.76           N  
ATOM   2629  H   TYR B  10       1.146  28.271 -37.183  1.00 88.76           H  
ATOM   2630  CA  TYR B  10       0.688  26.530 -36.004  1.00 88.76           C  
ATOM   2631  HA  TYR B  10      -0.030  26.616 -35.189  1.00 88.76           H  
ATOM   2632  C   TYR B  10       1.753  25.522 -35.546  1.00 88.76           C  
ATOM   2633  CB  TYR B  10      -0.048  26.004 -37.246  1.00 88.76           C  
ATOM   2634  HB2 TYR B  10       0.619  26.059 -38.106  1.00 88.76           H  
ATOM   2635  HB3 TYR B  10      -0.281  24.951 -37.086  1.00 88.76           H  
ATOM   2636  O   TYR B  10       1.529  24.784 -34.584  1.00 88.76           O  
ATOM   2637  CG  TYR B  10      -1.356  26.708 -37.561  1.00 88.76           C  
ATOM   2638  CD1 TYR B  10      -2.408  26.687 -36.623  1.00 88.76           C  
ATOM   2639  HD1 TYR B  10      -2.279  26.179 -35.678  1.00 88.76           H  
ATOM   2640  CD2 TYR B  10      -1.539  27.354 -38.799  1.00 88.76           C  
ATOM   2641  HD2 TYR B  10      -0.740  27.372 -39.525  1.00 88.76           H  
ATOM   2642  CE1 TYR B  10      -3.629  27.330 -36.909  1.00 88.76           C  
ATOM   2643  HE1 TYR B  10      -4.428  27.320 -36.182  1.00 88.76           H  
ATOM   2644  CE2 TYR B  10      -2.758  27.994 -39.091  1.00 88.76           C  
ATOM   2645  HE2 TYR B  10      -2.902  28.502 -40.033  1.00 88.76           H  
ATOM   2646  OH  TYR B  10      -4.975  28.609 -38.438  1.00 88.76           O  
ATOM   2647  HH  TYR B  10      -5.594  28.571 -37.705  1.00 88.76           H  
ATOM   2648  CZ  TYR B  10      -3.803  27.988 -38.146  1.00 88.76           C  
ATOM   2649  N   LEU B  11       2.934  25.514 -36.173  1.00 85.75           N  
ATOM   2650  H   LEU B  11       3.052  26.118 -36.975  1.00 85.75           H  
ATOM   2651  CA  LEU B  11       4.047  24.643 -35.788  1.00 85.75           C  
ATOM   2652  HA  LEU B  11       3.661  23.626 -35.717  1.00 85.75           H  
ATOM   2653  C   LEU B  11       4.610  25.020 -34.406  1.00 85.75           C  
ATOM   2654  CB  LEU B  11       5.117  24.695 -36.895  1.00 85.75           C  
ATOM   2655  HB2 LEU B  11       5.550  25.696 -36.908  1.00 85.75           H  
ATOM   2656  HB3 LEU B  11       4.635  24.532 -37.859  1.00 85.75           H  
ATOM   2657  O   LEU B  11       4.915  24.134 -33.602  1.00 85.75           O  
ATOM   2658  CG  LEU B  11       6.249  23.662 -36.742  1.00 85.75           C  
ATOM   2659  HG  LEU B  11       6.705  23.761 -35.757  1.00 85.75           H  
ATOM   2660  CD1 LEU B  11       5.754  22.223 -36.922  1.00 85.75           C  
ATOM   2661 HD11 LEU B  11       5.263  22.112 -37.889  1.00 85.75           H  
ATOM   2662 HD12 LEU B  11       5.057  21.961 -36.126  1.00 85.75           H  
ATOM   2663 HD13 LEU B  11       6.598  21.535 -36.871  1.00 85.75           H  
ATOM   2664  CD2 LEU B  11       7.326  23.923 -37.795  1.00 85.75           C  
ATOM   2665 HD21 LEU B  11       7.721  24.932 -37.678  1.00 85.75           H  
ATOM   2666 HD22 LEU B  11       6.906  23.817 -38.795  1.00 85.75           H  
ATOM   2667 HD23 LEU B  11       8.144  23.213 -37.672  1.00 85.75           H  
ATOM   2668  N   ARG B  12       4.684  26.320 -34.083  1.00 87.49           N  
ATOM   2669  H   ARG B  12       4.451  26.997 -34.796  1.00 87.49           H  
ATOM   2670  CA  ARG B  12       5.049  26.815 -32.744  1.00 87.49           C  
ATOM   2671  HA  ARG B  12       6.006  26.379 -32.459  1.00 87.49           H  
ATOM   2672  C   ARG B  12       4.036  26.362 -31.690  1.00 87.49           C  
ATOM   2673  CB  ARG B  12       5.197  28.347 -32.785  1.00 87.49           C  
ATOM   2674  HB2 ARG B  12       4.226  28.796 -32.994  1.00 87.49           H  
ATOM   2675  HB3 ARG B  12       5.877  28.608 -33.596  1.00 87.49           H  
ATOM   2676  O   ARG B  12       4.449  25.894 -30.634  1.00 87.49           O  
ATOM   2677  CG  ARG B  12       5.756  28.945 -31.482  1.00 87.49           C  
ATOM   2678  HG2 ARG B  12       5.161  28.598 -30.637  1.00 87.49           H  
ATOM   2679  HG3 ARG B  12       6.783  28.611 -31.339  1.00 87.49           H  
ATOM   2680  CD  ARG B  12       5.706  30.482 -31.488  1.00 87.49           C  
ATOM   2681  HD2 ARG B  12       6.059  30.844 -30.523  1.00 87.49           H  
ATOM   2682  HD3 ARG B  12       4.664  30.783 -31.599  1.00 87.49           H  
ATOM   2683  NE  ARG B  12       6.537  31.077 -32.558  1.00 87.49           N  
ATOM   2684  HE  ARG B  12       7.407  30.608 -32.767  1.00 87.49           H  
ATOM   2685  NH1 ARG B  12       5.163  32.844 -33.131  1.00 87.49           N  
ATOM   2686 HH11 ARG B  12       4.920  33.596 -33.760  1.00 87.49           H  
ATOM   2687 HH12 ARG B  12       4.494  32.579 -32.423  1.00 87.49           H  
ATOM   2688  NH2 ARG B  12       7.072  32.533 -34.227  1.00 87.49           N  
ATOM   2689 HH21 ARG B  12       7.922  32.022 -34.417  1.00 87.49           H  
ATOM   2690 HH22 ARG B  12       6.828  33.337 -34.787  1.00 87.49           H  
ATOM   2691  CZ  ARG B  12       6.252  32.144 -33.292  1.00 87.49           C  
ATOM   2692  N   ARG B  13       2.727  26.435 -31.968  1.00 88.80           N  
ATOM   2693  H   ARG B  13       2.449  26.861 -32.841  1.00 88.80           H  
ATOM   2694  CA  ARG B  13       1.691  25.941 -31.045  1.00 88.80           C  
ATOM   2695  HA  ARG B  13       1.894  26.371 -30.064  1.00 88.80           H  
ATOM   2696  C   ARG B  13       1.788  24.427 -30.849  1.00 88.80           C  
ATOM   2697  CB  ARG B  13       0.287  26.386 -31.505  1.00 88.80           C  
ATOM   2698  HB2 ARG B  13       0.272  27.470 -31.625  1.00 88.80           H  
ATOM   2699  HB3 ARG B  13       0.075  25.939 -32.476  1.00 88.80           H  
ATOM   2700  O   ARG B  13       1.869  23.984 -29.710  1.00 88.80           O  
ATOM   2701  CG  ARG B  13      -0.829  25.974 -30.524  1.00 88.80           C  
ATOM   2702  HG2 ARG B  13      -0.770  24.898 -30.355  1.00 88.80           H  
ATOM   2703  HG3 ARG B  13      -1.797  26.174 -30.983  1.00 88.80           H  
ATOM   2704  CD  ARG B  13      -0.769  26.721 -29.179  1.00 88.80           C  
ATOM   2705  HD2 ARG B  13      -1.318  27.656 -29.284  1.00 88.80           H  
ATOM   2706  HD3 ARG B  13       0.265  26.962 -28.933  1.00 88.80           H  
ATOM   2707  NE  ARG B  13      -1.312  25.918 -28.068  1.00 88.80           N  
ATOM   2708  HE  ARG B  13      -1.264  24.913 -28.161  1.00 88.80           H  
ATOM   2709  NH1 ARG B  13      -1.896  27.633 -26.643  1.00 88.80           N  
ATOM   2710 HH11 ARG B  13      -2.230  27.924 -25.736  1.00 88.80           H  
ATOM   2711 HH12 ARG B  13      -1.726  28.305 -27.378  1.00 88.80           H  
ATOM   2712  NH2 ARG B  13      -2.000  25.533 -25.938  1.00 88.80           N  
ATOM   2713 HH21 ARG B  13      -2.285  25.835 -25.018  1.00 88.80           H  
ATOM   2714 HH22 ARG B  13      -1.701  24.578 -26.075  1.00 88.80           H  
ATOM   2715  CZ  ARG B  13      -1.737  26.363 -26.898  1.00 88.80           C  
ATOM   2716  N   ALA B  14       1.880  23.648 -31.928  1.00 89.06           N  
ATOM   2717  H   ALA B  14       1.803  24.077 -32.839  1.00 89.06           H  
ATOM   2718  CA  ALA B  14       1.978  22.188 -31.850  1.00 89.06           C  
ATOM   2719  HA  ALA B  14       1.103  21.812 -31.320  1.00 89.06           H  
ATOM   2720  C   ALA B  14       3.223  21.714 -31.072  1.00 89.06           C  
ATOM   2721  CB  ALA B  14       1.962  21.626 -33.277  1.00 89.06           C  
ATOM   2722  HB1 ALA B  14       1.050  21.935 -33.787  1.00 89.06           H  
ATOM   2723  HB2 ALA B  14       2.824  21.991 -33.835  1.00 89.06           H  
ATOM   2724  HB3 ALA B  14       1.994  20.537 -33.240  1.00 89.06           H  
ATOM   2725  O   ALA B  14       3.142  20.766 -30.293  1.00 89.06           O  
ATOM   2726  N   THR B  15       4.366  22.390 -31.233  1.00 90.82           N  
ATOM   2727  H   THR B  15       4.384  23.150 -31.898  1.00 90.82           H  
ATOM   2728  CA  THR B  15       5.603  22.070 -30.494  1.00 90.82           C  
ATOM   2729  HA  THR B  15       5.684  20.985 -30.427  1.00 90.82           H  
ATOM   2730  C   THR B  15       5.603  22.573 -29.045  1.00 90.82           C  
ATOM   2731  CB  THR B  15       6.861  22.561 -31.226  1.00 90.82           C  
ATOM   2732  HB  THR B  15       7.721  22.437 -30.568  1.00 90.82           H  
ATOM   2733  O   THR B  15       6.257  21.960 -28.202  1.00 90.82           O  
ATOM   2734  CG2 THR B  15       7.124  21.767 -32.506  1.00 90.82           C  
ATOM   2735 HG21 THR B  15       7.284  20.718 -32.257  1.00 90.82           H  
ATOM   2736 HG22 THR B  15       6.278  21.845 -33.188  1.00 90.82           H  
ATOM   2737 HG23 THR B  15       8.018  22.152 -32.997  1.00 90.82           H  
ATOM   2738  OG1 THR B  15       6.759  23.917 -31.585  1.00 90.82           O  
ATOM   2739  HG1 THR B  15       6.170  23.969 -32.341  1.00 90.82           H  
ATOM   2740  N   LEU B  16       4.847  23.627 -28.715  1.00 92.26           N  
ATOM   2741  H   LEU B  16       4.380  24.134 -29.453  1.00 92.26           H  
ATOM   2742  CA  LEU B  16       4.560  24.014 -27.326  1.00 92.26           C  
ATOM   2743  HA  LEU B  16       5.489  24.004 -26.756  1.00 92.26           H  
ATOM   2744  C   LEU B  16       3.634  22.998 -26.642  1.00 92.26           C  
ATOM   2745  CB  LEU B  16       3.962  25.434 -27.285  1.00 92.26           C  
ATOM   2746  HB2 LEU B  16       3.198  25.515 -28.059  1.00 92.26           H  
ATOM   2747  HB3 LEU B  16       3.465  25.583 -26.327  1.00 92.26           H  
ATOM   2748  O   LEU B  16       3.961  22.521 -25.559  1.00 92.26           O  
ATOM   2749  CG  LEU B  16       5.000  26.556 -27.472  1.00 92.26           C  
ATOM   2750  HG  LEU B  16       5.666  26.313 -28.299  1.00 92.26           H  
ATOM   2751  CD1 LEU B  16       4.297  27.879 -27.782  1.00 92.26           C  
ATOM   2752 HD11 LEU B  16       3.632  28.148 -26.961  1.00 92.26           H  
ATOM   2753 HD12 LEU B  16       5.036  28.668 -27.919  1.00 92.26           H  
ATOM   2754 HD13 LEU B  16       3.714  27.775 -28.696  1.00 92.26           H  
ATOM   2755  CD2 LEU B  16       5.843  26.762 -26.210  1.00 92.26           C  
ATOM   2756 HD21 LEU B  16       5.200  27.051 -25.378  1.00 92.26           H  
ATOM   2757 HD22 LEU B  16       6.361  25.841 -25.944  1.00 92.26           H  
ATOM   2758 HD23 LEU B  16       6.576  27.551 -26.380  1.00 92.26           H  
ATOM   2759  N   ASP B  17       2.540  22.599 -27.295  1.00 92.45           N  
ATOM   2760  H   ASP B  17       2.312  23.048 -28.171  1.00 92.45           H  
ATOM   2761  CA  ASP B  17       1.601  21.599 -26.768  1.00 92.45           C  
ATOM   2762  HA  ASP B  17       1.255  21.922 -25.786  1.00 92.45           H  
ATOM   2763  C   ASP B  17       2.268  20.227 -26.574  1.00 92.45           C  
ATOM   2764  CB  ASP B  17       0.383  21.481 -27.704  1.00 92.45           C  
ATOM   2765  HB2 ASP B  17       0.725  21.349 -28.731  1.00 92.45           H  
ATOM   2766  HB3 ASP B  17      -0.186  20.595 -27.423  1.00 92.45           H  
ATOM   2767  O   ASP B  17       2.032  19.560 -25.567  1.00 92.45           O  
ATOM   2768  CG  ASP B  17      -0.565  22.680 -27.621  1.00 92.45           C  
ATOM   2769  OD1 ASP B  17      -0.765  23.217 -26.513  1.00 92.45           O  
ATOM   2770  OD2 ASP B  17      -1.173  23.061 -28.643  1.00 92.45           O  
ATOM   2771  N   LEU B  18       3.154  19.818 -27.492  1.00 92.02           N  
ATOM   2772  H   LEU B  18       3.245  20.361 -28.339  1.00 92.02           H  
ATOM   2773  CA  LEU B  18       3.950  18.593 -27.354  1.00 92.02           C  
ATOM   2774  HA  LEU B  18       3.276  17.766 -27.133  1.00 92.02           H  
ATOM   2775  C   LEU B  18       4.948  18.679 -26.191  1.00 92.02           C  
ATOM   2776  CB  LEU B  18       4.660  18.314 -28.692  1.00 92.02           C  
ATOM   2777  HB2 LEU B  18       3.900  18.181 -29.463  1.00 92.02           H  
ATOM   2778  HB3 LEU B  18       5.255  19.189 -28.955  1.00 92.02           H  
ATOM   2779  O   LEU B  18       5.172  17.684 -25.503  1.00 92.02           O  
ATOM   2780  CG  LEU B  18       5.590  17.084 -28.696  1.00 92.02           C  
ATOM   2781  HG  LEU B  18       6.403  17.233 -27.984  1.00 92.02           H  
ATOM   2782  CD1 LEU B  18       4.856  15.792 -28.346  1.00 92.02           C  
ATOM   2783 HD11 LEU B  18       4.008  15.667 -29.019  1.00 92.02           H  
ATOM   2784 HD12 LEU B  18       5.520  14.935 -28.455  1.00 92.02           H  
ATOM   2785 HD13 LEU B  18       4.494  15.822 -27.318  1.00 92.02           H  
ATOM   2786  CD2 LEU B  18       6.206  16.918 -30.086  1.00 92.02           C  
ATOM   2787 HD21 LEU B  18       6.884  16.065 -30.095  1.00 92.02           H  
ATOM   2788 HD22 LEU B  18       6.763  17.816 -30.353  1.00 92.02           H  
ATOM   2789 HD23 LEU B  18       5.420  16.752 -30.823  1.00 92.02           H  
ATOM   2790  N   ARG B  19       5.540  19.856 -25.950  1.00 92.02           N  
ATOM   2791  H   ARG B  19       5.294  20.640 -26.538  1.00 92.02           H  
ATOM   2792  CA  ARG B  19       6.445  20.083 -24.814  1.00 92.02           C  
ATOM   2793  HA  ARG B  19       7.211  19.307 -24.812  1.00 92.02           H  
ATOM   2794  C   ARG B  19       5.697  19.960 -23.489  1.00 92.02           C  
ATOM   2795  CB  ARG B  19       7.113  21.455 -24.953  1.00 92.02           C  
ATOM   2796  HB2 ARG B  19       6.369  22.233 -24.783  1.00 92.02           H  
ATOM   2797  HB3 ARG B  19       7.492  21.553 -25.970  1.00 92.02           H  
ATOM   2798  O   ARG B  19       6.175  19.247 -22.616  1.00 92.02           O  
ATOM   2799  CG  ARG B  19       8.287  21.660 -23.982  1.00 92.02           C  
ATOM   2800  HG2 ARG B  19       8.021  21.303 -22.986  1.00 92.02           H  
ATOM   2801  HG3 ARG B  19       9.145  21.087 -24.335  1.00 92.02           H  
ATOM   2802  CD  ARG B  19       8.670  23.141 -23.864  1.00 92.02           C  
ATOM   2803  HD2 ARG B  19       9.616  23.211 -23.328  1.00 92.02           H  
ATOM   2804  HD3 ARG B  19       7.905  23.645 -23.274  1.00 92.02           H  
ATOM   2805  NE  ARG B  19       8.775  23.803 -25.182  1.00 92.02           N  
ATOM   2806  HE  ARG B  19       8.435  23.278 -25.976  1.00 92.02           H  
ATOM   2807  NH1 ARG B  19       9.644  25.797 -24.452  1.00 92.02           N  
ATOM   2808 HH11 ARG B  19       9.665  25.431 -23.511  1.00 92.02           H  
ATOM   2809 HH12 ARG B  19       9.956  26.741 -24.625  1.00 92.02           H  
ATOM   2810  NH2 ARG B  19       9.145  25.528 -26.614  1.00 92.02           N  
ATOM   2811 HH21 ARG B  19       8.789  24.968 -27.376  1.00 92.02           H  
ATOM   2812 HH22 ARG B  19       9.475  26.468 -26.779  1.00 92.02           H  
ATOM   2813  CZ  ARG B  19       9.189  25.035 -25.408  1.00 92.02           C  
ATOM   2814  N   ALA B  20       4.527  20.593 -23.378  1.00 95.38           N  
ATOM   2815  H   ALA B  20       4.217  21.165 -24.150  1.00 95.38           H  
ATOM   2816  CA  ALA B  20       3.670  20.515 -22.198  1.00 95.38           C  
ATOM   2817  HA  ALA B  20       4.240  20.831 -21.324  1.00 95.38           H  
ATOM   2818  C   ALA B  20       3.193  19.077 -21.937  1.00 95.38           C  
ATOM   2819  CB  ALA B  20       2.498  21.486 -22.385  1.00 95.38           C  
ATOM   2820  HB1 ALA B  20       1.905  21.202 -23.254  1.00 95.38           H  
ATOM   2821  HB2 ALA B  20       1.865  21.462 -21.498  1.00 95.38           H  
ATOM   2822  HB3 ALA B  20       2.874  22.500 -22.520  1.00 95.38           H  
ATOM   2823  O   ALA B  20       3.347  18.576 -20.829  1.00 95.38           O  
ATOM   2824  N   ALA B  21       2.724  18.360 -22.966  1.00 94.92           N  
ATOM   2825  H   ALA B  21       2.578  18.816 -23.856  1.00 94.92           H  
ATOM   2826  CA  ALA B  21       2.325  16.958 -22.822  1.00 94.92           C  
ATOM   2827  HA  ALA B  21       1.564  16.898 -22.045  1.00 94.92           H  
ATOM   2828  C   ALA B  21       3.497  16.057 -22.376  1.00 94.92           C  
ATOM   2829  CB  ALA B  21       1.704  16.487 -24.144  1.00 94.92           C  
ATOM   2830  HB1 ALA B  21       1.342  15.465 -24.028  1.00 94.92           H  
ATOM   2831  HB2 ALA B  21       2.445  16.520 -24.943  1.00 94.92           H  
ATOM   2832  HB3 ALA B  21       0.864  17.129 -24.404  1.00 94.92           H  
ATOM   2833  O   ALA B  21       3.352  15.254 -21.461  1.00 94.92           O  
ATOM   2834  N   ARG B  22       4.693  16.229 -22.959  1.00 93.48           N  
ATOM   2835  H   ARG B  22       4.768  16.906 -23.704  1.00 93.48           H  
ATOM   2836  CA  ARG B  22       5.905  15.509 -22.522  1.00 93.48           C  
ATOM   2837  HA  ARG B  22       5.671  14.449 -22.424  1.00 93.48           H  
ATOM   2838  C   ARG B  22       6.399  15.924 -21.136  1.00 93.48           C  
ATOM   2839  CB  ARG B  22       7.033  15.685 -23.547  1.00 93.48           C  
ATOM   2840  HB2 ARG B  22       7.126  16.739 -23.810  1.00 93.48           H  
ATOM   2841  HB3 ARG B  22       7.973  15.362 -23.098  1.00 93.48           H  
ATOM   2842  O   ARG B  22       7.188  15.187 -20.557  1.00 93.48           O  
ATOM   2843  CG  ARG B  22       6.806  14.843 -24.807  1.00 93.48           C  
ATOM   2844  HG2 ARG B  22       6.759  13.790 -24.530  1.00 93.48           H  
ATOM   2845  HG3 ARG B  22       5.868  15.126 -25.284  1.00 93.48           H  
ATOM   2846  CD  ARG B  22       7.969  15.065 -25.779  1.00 93.48           C  
ATOM   2847  HD2 ARG B  22       7.982  16.116 -26.069  1.00 93.48           H  
ATOM   2848  HD3 ARG B  22       8.902  14.823 -25.269  1.00 93.48           H  
ATOM   2849  NE  ARG B  22       7.836  14.219 -26.978  1.00 93.48           N  
ATOM   2850  HE  ARG B  22       7.068  13.563 -26.980  1.00 93.48           H  
ATOM   2851  NH1 ARG B  22       9.679  14.987 -28.113  1.00 93.48           N  
ATOM   2852 HH11 ARG B  22      10.299  14.917 -28.908  1.00 93.48           H  
ATOM   2853 HH12 ARG B  22       9.934  15.532 -27.303  1.00 93.48           H  
ATOM   2854  NH2 ARG B  22       8.361  13.450 -29.055  1.00 93.48           N  
ATOM   2855 HH21 ARG B  22       7.577  12.814 -29.024  1.00 93.48           H  
ATOM   2856 HH22 ARG B  22       8.943  13.455 -29.881  1.00 93.48           H  
ATOM   2857  CZ  ARG B  22       8.624  14.222 -28.038  1.00 93.48           C  
ATOM   2858  N   GLN B  23       6.017  17.096 -20.633  1.00 94.53           N  
ATOM   2859  H   GLN B  23       5.396  17.679 -21.177  1.00 94.53           H  
ATOM   2860  CA  GLN B  23       6.301  17.509 -19.262  1.00 94.53           C  
ATOM   2861  HA  GLN B  23       7.306  17.178 -18.997  1.00 94.53           H  
ATOM   2862  C   GLN B  23       5.343  16.807 -18.295  1.00 94.53           C  
ATOM   2863  CB  GLN B  23       6.267  19.039 -19.157  1.00 94.53           C  
ATOM   2864  HB2 GLN B  23       5.236  19.390 -19.204  1.00 94.53           H  
ATOM   2865  HB3 GLN B  23       6.822  19.471 -19.990  1.00 94.53           H  
ATOM   2866  O   GLN B  23       5.828  16.110 -17.412  1.00 94.53           O  
ATOM   2867  CG  GLN B  23       6.903  19.523 -17.851  1.00 94.53           C  
ATOM   2868  HG2 GLN B  23       6.431  19.015 -17.010  1.00 94.53           H  
ATOM   2869  HG3 GLN B  23       7.963  19.268 -17.835  1.00 94.53           H  
ATOM   2870  CD  GLN B  23       6.770  21.031 -17.689  1.00 94.53           C  
ATOM   2871  NE2 GLN B  23       6.208  21.493 -16.601  1.00 94.53           N  
ATOM   2872 HE21 GLN B  23       5.787  20.841 -15.955  1.00 94.53           H  
ATOM   2873 HE22 GLN B  23       6.111  22.489 -16.461  1.00 94.53           H  
ATOM   2874  OE1 GLN B  23       7.179  21.796 -18.556  1.00 94.53           O  
ATOM   2875  N   ARG B  24       4.027  16.853 -18.556  1.00 95.47           N  
ATOM   2876  H   ARG B  24       3.708  17.468 -19.291  1.00 95.47           H  
ATOM   2877  CA  ARG B  24       3.006  16.171 -17.741  1.00 95.47           C  
ATOM   2878  HA  ARG B  24       3.068  16.585 -16.735  1.00 95.47           H  
ATOM   2879  C   ARG B  24       3.255  14.669 -17.588  1.00 95.47           C  
ATOM   2880  CB  ARG B  24       1.600  16.468 -18.300  1.00 95.47           C  
ATOM   2881  HB2 ARG B  24       1.457  17.549 -18.318  1.00 95.47           H  
ATOM   2882  HB3 ARG B  24       1.542  16.103 -19.326  1.00 95.47           H  
ATOM   2883  O   ARG B  24       3.060  14.137 -16.507  1.00 95.47           O  
ATOM   2884  CG  ARG B  24       0.442  15.840 -17.495  1.00 95.47           C  
ATOM   2885  HG2 ARG B  24       0.503  14.754 -17.555  1.00 95.47           H  
ATOM   2886  HG3 ARG B  24      -0.502  16.146 -17.946  1.00 95.47           H  
ATOM   2887  CD  ARG B  24       0.441  16.261 -16.018  1.00 95.47           C  
ATOM   2888  HD2 ARG B  24       0.380  17.347 -15.952  1.00 95.47           H  
ATOM   2889  HD3 ARG B  24       1.379  15.948 -15.560  1.00 95.47           H  
ATOM   2890  NE  ARG B  24      -0.672  15.657 -15.259  1.00 95.47           N  
ATOM   2891  HE  ARG B  24      -1.376  15.110 -15.734  1.00 95.47           H  
ATOM   2892  NH1 ARG B  24       0.109  16.185 -13.160  1.00 95.47           N  
ATOM   2893 HH11 ARG B  24       0.915  16.634 -13.571  1.00 95.47           H  
ATOM   2894 HH12 ARG B  24       0.077  16.008 -12.166  1.00 95.47           H  
ATOM   2895  NH2 ARG B  24      -1.780  15.004 -13.407  1.00 95.47           N  
ATOM   2896 HH21 ARG B  24      -2.376  14.494 -14.043  1.00 95.47           H  
ATOM   2897 HH22 ARG B  24      -1.861  14.847 -12.413  1.00 95.47           H  
ATOM   2898  CZ  ARG B  24      -0.773  15.626 -13.943  1.00 95.47           C  
ATOM   2899  N   ILE B  25       3.746  13.994 -18.631  1.00 94.96           N  
ATOM   2900  H   ILE B  25       3.803  14.470 -19.520  1.00 94.96           H  
ATOM   2901  CA  ILE B  25       4.143  12.576 -18.533  1.00 94.96           C  
ATOM   2902  HA  ILE B  25       3.291  12.002 -18.169  1.00 94.96           H  
ATOM   2903  C   ILE B  25       5.258  12.374 -17.490  1.00 94.96           C  
ATOM   2904  CB  ILE B  25       4.521  12.020 -19.925  1.00 94.96           C  
ATOM   2905  HB  ILE B  25       5.245  12.694 -20.382  1.00 94.96           H  
ATOM   2906  O   ILE B  25       5.136  11.494 -16.650  1.00 94.96           O  
ATOM   2907  CG1 ILE B  25       3.264  11.943 -20.820  1.00 94.96           C  
ATOM   2908 HG12 ILE B  25       2.613  11.144 -20.464  1.00 94.96           H  
ATOM   2909 HG13 ILE B  25       2.707  12.876 -20.744  1.00 94.96           H  
ATOM   2910  CG2 ILE B  25       5.154  10.623 -19.830  1.00 94.96           C  
ATOM   2911 HG21 ILE B  25       6.082  10.650 -19.258  1.00 94.96           H  
ATOM   2912 HG22 ILE B  25       5.400  10.218 -20.811  1.00 94.96           H  
ATOM   2913 HG23 ILE B  25       4.476   9.933 -19.326  1.00 94.96           H  
ATOM   2914  CD1 ILE B  25       3.568  11.714 -22.306  1.00 94.96           C  
ATOM   2915 HD11 ILE B  25       2.638  11.782 -22.869  1.00 94.96           H  
ATOM   2916 HD12 ILE B  25       3.996  10.724 -22.465  1.00 94.96           H  
ATOM   2917 HD13 ILE B  25       4.257  12.478 -22.667  1.00 94.96           H  
ATOM   2918  N   ARG B  26       6.303  13.218 -17.471  1.00 94.30           N  
ATOM   2919  H   ARG B  26       6.284  14.022 -18.082  1.00 94.30           H  
ATOM   2920  CA  ARG B  26       7.369  13.123 -16.451  1.00 94.30           C  
ATOM   2921  HA  ARG B  26       7.674  12.082 -16.350  1.00 94.30           H  
ATOM   2922  C   ARG B  26       6.897  13.526 -15.055  1.00 94.30           C  
ATOM   2923  CB  ARG B  26       8.594  13.960 -16.831  1.00 94.30           C  
ATOM   2924  HB2 ARG B  26       8.286  14.993 -16.992  1.00 94.30           H  
ATOM   2925  HB3 ARG B  26       9.287  13.938 -15.990  1.00 94.30           H  
ATOM   2926  O   ARG B  26       7.393  12.972 -14.087  1.00 94.30           O  
ATOM   2927  CG  ARG B  26       9.326  13.425 -18.069  1.00 94.30           C  
ATOM   2928  HG2 ARG B  26       8.711  13.583 -18.955  1.00 94.30           H  
ATOM   2929  HG3 ARG B  26       9.492  12.354 -17.949  1.00 94.30           H  
ATOM   2930  CD  ARG B  26      10.691  14.112 -18.243  1.00 94.30           C  
ATOM   2931  HD2 ARG B  26      11.319  13.827 -17.399  1.00 94.30           H  
ATOM   2932  HD3 ARG B  26      11.172  13.735 -19.145  1.00 94.30           H  
ATOM   2933  NE  ARG B  26      10.585  15.587 -18.280  1.00 94.30           N  
ATOM   2934  HE  ARG B  26      10.720  16.048 -17.391  1.00 94.30           H  
ATOM   2935  NH1 ARG B  26       9.968  15.813 -20.467  1.00 94.30           N  
ATOM   2936 HH11 ARG B  26       9.980  14.803 -20.479  1.00 94.30           H  
ATOM   2937 HH12 ARG B  26       9.309  16.285 -21.069  1.00 94.30           H  
ATOM   2938  NH2 ARG B  26       9.999  17.610 -19.144  1.00 94.30           N  
ATOM   2939 HH21 ARG B  26       9.694  18.186 -19.916  1.00 94.30           H  
ATOM   2940 HH22 ARG B  26      10.109  18.011 -18.224  1.00 94.30           H  
ATOM   2941  CZ  ARG B  26      10.196  16.330 -19.296  1.00 94.30           C  
ATOM   2942  N   GLU B  27       5.951  14.456 -14.948  1.00 93.94           N  
ATOM   2943  H   GLU B  27       5.631  14.919 -15.787  1.00 93.94           H  
ATOM   2944  CA  GLU B  27       5.321  14.820 -13.668  1.00 93.94           C  
ATOM   2945  HA  GLU B  27       6.095  15.075 -12.945  1.00 93.94           H  
ATOM   2946  C   GLU B  27       4.504  13.644 -13.085  1.00 93.94           C  
ATOM   2947  CB  GLU B  27       4.428  16.058 -13.869  1.00 93.94           C  
ATOM   2948  HB2 GLU B  27       3.852  16.237 -12.961  1.00 93.94           H  
ATOM   2949  HB3 GLU B  27       3.725  15.836 -14.672  1.00 93.94           H  
ATOM   2950  O   GLU B  27       4.486  13.437 -11.876  1.00 93.94           O  
ATOM   2951  CG  GLU B  27       5.218  17.341 -14.205  1.00 93.94           C  
ATOM   2952  HG2 GLU B  27       6.004  17.105 -14.922  1.00 93.94           H  
ATOM   2953  HG3 GLU B  27       5.704  17.698 -13.297  1.00 93.94           H  
ATOM   2954  CD  GLU B  27       4.358  18.471 -14.806  1.00 93.94           C  
ATOM   2955  OE1 GLU B  27       4.950  19.523 -15.155  1.00 93.94           O  
ATOM   2956  OE2 GLU B  27       3.141  18.270 -15.035  1.00 93.94           O  
ATOM   2957  N   LEU B  28       3.869  12.840 -13.948  1.00 93.48           N  
ATOM   2958  H   LEU B  28       3.888  13.091 -14.926  1.00 93.48           H  
ATOM   2959  CA  LEU B  28       3.114  11.640 -13.568  1.00 93.48           C  
ATOM   2960  HA  LEU B  28       2.552  11.841 -12.657  1.00 93.48           H  
ATOM   2961  C   LEU B  28       4.004  10.420 -13.275  1.00 93.48           C  
ATOM   2962  CB  LEU B  28       2.140  11.296 -14.710  1.00 93.48           C  
ATOM   2963  HB2 LEU B  28       2.696  11.304 -15.647  1.00 93.48           H  
ATOM   2964  HB3 LEU B  28       1.772  10.280 -14.564  1.00 93.48           H  
ATOM   2965  O   LEU B  28       3.707   9.659 -12.359  1.00 93.48           O  
ATOM   2966  CG  LEU B  28       0.930  12.235 -14.830  1.00 93.48           C  
ATOM   2967  HG  LEU B  28       1.250  13.276 -14.783  1.00 93.48           H  
ATOM   2968  CD1 LEU B  28       0.247  12.001 -16.179  1.00 93.48           C  
ATOM   2969 HD11 LEU B  28       0.957  12.179 -16.987  1.00 93.48           H  
ATOM   2970 HD12 LEU B  28      -0.121  10.976 -16.233  1.00 93.48           H  
ATOM   2971 HD13 LEU B  28      -0.594  12.687 -16.286  1.00 93.48           H  
ATOM   2972  CD2 LEU B  28      -0.078  11.976 -13.711  1.00 93.48           C  
ATOM   2973 HD21 LEU B  28       0.341  12.308 -12.761  1.00 93.48           H  
ATOM   2974 HD22 LEU B  28      -0.315  10.913 -13.654  1.00 93.48           H  
ATOM   2975 HD23 LEU B  28      -1.001  12.521 -13.906  1.00 93.48           H  
ATOM   2976  N   GLU B  29       5.060  10.203 -14.063  1.00 92.17           N  
ATOM   2977  H   GLU B  29       5.188  10.813 -14.858  1.00 92.17           H  
ATOM   2978  CA  GLU B  29       5.889   8.988 -13.994  1.00 92.17           C  
ATOM   2979  HA  GLU B  29       5.304   8.173 -13.569  1.00 92.17           H  
ATOM   2980  C   GLU B  29       7.122   9.142 -13.085  1.00 92.17           C  
ATOM   2981  CB  GLU B  29       6.314   8.562 -15.420  1.00 92.17           C  
ATOM   2982  HB2 GLU B  29       7.030   7.743 -15.341  1.00 92.17           H  
ATOM   2983  HB3 GLU B  29       6.814   9.402 -15.901  1.00 92.17           H  
ATOM   2984  O   GLU B  29       7.528   8.176 -12.445  1.00 92.17           O  
ATOM   2985  CG  GLU B  29       5.136   8.084 -16.298  1.00 92.17           C  
ATOM   2986  HG2 GLU B  29       4.386   8.873 -16.347  1.00 92.17           H  
ATOM   2987  HG3 GLU B  29       4.675   7.225 -15.810  1.00 92.17           H  
ATOM   2988  CD  GLU B  29       5.523   7.695 -17.743  1.00 92.17           C  
ATOM   2989  OE1 GLU B  29       4.774   6.894 -18.365  1.00 92.17           O  
ATOM   2990  OE2 GLU B  29       6.509   8.235 -18.292  1.00 92.17           O  
ATOM   2991  N   SER B  30       7.742  10.327 -13.023  1.00 92.80           N  
ATOM   2992  H   SER B  30       7.349  11.107 -13.531  1.00 92.80           H  
ATOM   2993  CA  SER B  30       9.114  10.481 -12.509  1.00 92.80           C  
ATOM   2994  HA  SER B  30       9.282   9.711 -11.755  1.00 92.80           H  
ATOM   2995  C   SER B  30       9.398  11.824 -11.813  1.00 92.80           C  
ATOM   2996  CB  SER B  30      10.119  10.224 -13.648  1.00 92.80           C  
ATOM   2997  HB2 SER B  30      11.101  10.036 -13.214  1.00 92.80           H  
ATOM   2998  HB3 SER B  30       9.823   9.340 -14.212  1.00 92.80           H  
ATOM   2999  O   SER B  30      10.543  12.286 -11.829  1.00 92.80           O  
ATOM   3000  OG  SER B  30      10.204  11.352 -14.510  1.00 92.80           O  
ATOM   3001  HG  SER B  30      10.373  12.085 -13.914  1.00 92.80           H  
ATOM   3002  N   ASP B  31       8.394  12.503 -11.245  1.00 96.32           N  
ATOM   3003  H   ASP B  31       7.448  12.161 -11.334  1.00 96.32           H  
ATOM   3004  CA  ASP B  31       8.638  13.773 -10.542  1.00 96.32           C  
ATOM   3005  HA  ASP B  31       9.182  14.411 -11.239  1.00 96.32           H  
ATOM   3006  C   ASP B  31       9.483  13.532  -9.274  1.00 96.32           C  
ATOM   3007  CB  ASP B  31       7.330  14.501 -10.197  1.00 96.32           C  
ATOM   3008  HB2 ASP B  31       6.645  14.402 -11.039  1.00 96.32           H  
ATOM   3009  HB3 ASP B  31       6.869  14.028  -9.330  1.00 96.32           H  
ATOM   3010  O   ASP B  31       9.197  12.569  -8.543  1.00 96.32           O  
ATOM   3011  CG  ASP B  31       7.532  16.000  -9.928  1.00 96.32           C  
ATOM   3012  OD1 ASP B  31       8.361  16.615 -10.640  1.00 96.32           O  
ATOM   3013  OD2 ASP B  31       6.845  16.526  -9.025  1.00 96.32           O  
ATOM   3014  N   PRO B  32      10.520  14.349  -8.993  1.00 98.01           N  
ATOM   3015  CA  PRO B  32      11.271  14.270  -7.746  1.00 98.01           C  
ATOM   3016  HA  PRO B  32      11.600  13.240  -7.605  1.00 98.01           H  
ATOM   3017  C   PRO B  32      10.411  14.708  -6.558  1.00 98.01           C  
ATOM   3018  CB  PRO B  32      12.500  15.173  -7.921  1.00 98.01           C  
ATOM   3019  HB2 PRO B  32      13.392  14.731  -7.478  1.00 98.01           H  
ATOM   3020  HB3 PRO B  32      12.315  16.156  -7.487  1.00 98.01           H  
ATOM   3021  O   PRO B  32       9.878  15.818  -6.535  1.00 98.01           O  
ATOM   3022  CG  PRO B  32      12.629  15.318  -9.436  1.00 98.01           C  
ATOM   3023  HG2 PRO B  32      13.158  14.458  -9.847  1.00 98.01           H  
ATOM   3024  HG3 PRO B  32      13.122  16.249  -9.714  1.00 98.01           H  
ATOM   3025  CD  PRO B  32      11.173  15.289  -9.891  1.00 98.01           C  
ATOM   3026  HD2 PRO B  32      11.127  14.968 -10.932  1.00 98.01           H  
ATOM   3027  HD3 PRO B  32      10.727  16.276  -9.773  1.00 98.01           H  
ATOM   3028  N   VAL B  33      10.324  13.863  -5.535  1.00 98.83           N  
ATOM   3029  H   VAL B  33      10.816  12.983  -5.600  1.00 98.83           H  
ATOM   3030  CA  VAL B  33       9.562  14.143  -4.313  1.00 98.83           C  
ATOM   3031  HA  VAL B  33       8.856  14.951  -4.503  1.00 98.83           H  
ATOM   3032  C   VAL B  33      10.519  14.621  -3.224  1.00 98.83           C  
ATOM   3033  CB  VAL B  33       8.729  12.914  -3.911  1.00 98.83           C  
ATOM   3034  HB  VAL B  33       9.375  12.037  -3.861  1.00 98.83           H  
ATOM   3035  O   VAL B  33      11.372  13.869  -2.763  1.00 98.83           O  
ATOM   3036  CG1 VAL B  33       8.048  13.085  -2.553  1.00 98.83           C  
ATOM   3037 HG11 VAL B  33       7.428  13.982  -2.554  1.00 98.83           H  
ATOM   3038 HG12 VAL B  33       7.425  12.218  -2.333  1.00 98.83           H  
ATOM   3039 HG13 VAL B  33       8.797  13.174  -1.766  1.00 98.83           H  
ATOM   3040  CG2 VAL B  33       7.637  12.658  -4.963  1.00 98.83           C  
ATOM   3041 HG21 VAL B  33       8.091  12.388  -5.916  1.00 98.83           H  
ATOM   3042 HG22 VAL B  33       6.987  11.841  -4.649  1.00 98.83           H  
ATOM   3043 HG23 VAL B  33       7.034  13.556  -5.101  1.00 98.83           H  
ATOM   3044  N   ALA B  34      10.405  15.884  -2.825  1.00 98.86           N  
ATOM   3045  H   ALA B  34       9.584  16.387  -3.130  1.00 98.86           H  
ATOM   3046  CA  ALA B  34      11.176  16.483  -1.745  1.00 98.86           C  
ATOM   3047  HA  ALA B  34      12.238  16.328  -1.934  1.00 98.86           H  
ATOM   3048  C   ALA B  34      10.845  15.846  -0.391  1.00 98.86           C  
ATOM   3049  CB  ALA B  34      10.901  17.992  -1.732  1.00 98.86           C  
ATOM   3050  HB1 ALA B  34       9.830  18.175  -1.651  1.00 98.86           H  
ATOM   3051  HB2 ALA B  34      11.281  18.448  -2.646  1.00 98.86           H  
ATOM   3052  HB3 ALA B  34      11.390  18.447  -0.870  1.00 98.86           H  
ATOM   3053  O   ALA B  34       9.679  15.707  -0.028  1.00 98.86           O  
ATOM   3054  N   VAL B  35      11.888  15.535   0.381  1.00 98.90           N  
ATOM   3055  H   VAL B  35      12.810  15.671  -0.008  1.00 98.90           H  
ATOM   3056  CA  VAL B  35      11.794  15.322   1.828  1.00 98.90           C  
ATOM   3057  HA  VAL B  35      10.838  14.855   2.066  1.00 98.90           H  
ATOM   3058  C   VAL B  35      11.835  16.703   2.478  1.00 98.90           C  
ATOM   3059  CB  VAL B  35      12.920  14.407   2.349  1.00 98.90           C  
ATOM   3060  HB  VAL B  35      13.886  14.876   2.162  1.00 98.90           H  
ATOM   3061  O   VAL B  35      12.896  17.332   2.533  1.00 98.90           O  
ATOM   3062  CG1 VAL B  35      12.777  14.166   3.858  1.00 98.90           C  
ATOM   3063 HG11 VAL B  35      13.559  13.488   4.200  1.00 98.90           H  
ATOM   3064 HG12 VAL B  35      12.876  15.105   4.403  1.00 98.90           H  
ATOM   3065 HG13 VAL B  35      11.803  13.730   4.078  1.00 98.90           H  
ATOM   3066  CG2 VAL B  35      12.915  13.039   1.652  1.00 98.90           C  
ATOM   3067 HG21 VAL B  35      13.084  13.160   0.582  1.00 98.90           H  
ATOM   3068 HG22 VAL B  35      13.709  12.412   2.057  1.00 98.90           H  
ATOM   3069 HG23 VAL B  35      11.956  12.546   1.807  1.00 98.90           H  
ATOM   3070  N   VAL B  36      10.673  17.179   2.920  1.00 98.60           N  
ATOM   3071  H   VAL B  36       9.859  16.588   2.827  1.00 98.60           H  
ATOM   3072  CA  VAL B  36      10.473  18.520   3.489  1.00 98.60           C  
ATOM   3073  HA  VAL B  36      11.123  19.222   2.967  1.00 98.60           H  
ATOM   3074  C   VAL B  36      10.861  18.570   4.964  1.00 98.60           C  
ATOM   3075  CB  VAL B  36       9.013  18.973   3.285  1.00 98.60           C  
ATOM   3076  HB  VAL B  36       8.343  18.235   3.724  1.00 98.60           H  
ATOM   3077  O   VAL B  36      11.448  19.543   5.428  1.00 98.60           O  
ATOM   3078  CG1 VAL B  36       8.747  20.322   3.954  1.00 98.60           C  
ATOM   3079 HG11 VAL B  36       8.811  20.221   5.038  1.00 98.60           H  
ATOM   3080 HG12 VAL B  36       9.499  21.039   3.626  1.00 98.60           H  
ATOM   3081 HG13 VAL B  36       7.751  20.682   3.698  1.00 98.60           H  
ATOM   3082  CG2 VAL B  36       8.683  19.105   1.794  1.00 98.60           C  
ATOM   3083 HG21 VAL B  36       8.767  18.139   1.296  1.00 98.60           H  
ATOM   3084 HG22 VAL B  36       7.662  19.465   1.674  1.00 98.60           H  
ATOM   3085 HG23 VAL B  36       9.361  19.819   1.325  1.00 98.60           H  
ATOM   3086  N   ALA B  37      10.584  17.492   5.694  1.00 98.81           N  
ATOM   3087  H   ALA B  37      10.106  16.725   5.242  1.00 98.81           H  
ATOM   3088  CA  ALA B  37      11.028  17.291   7.065  1.00 98.81           C  
ATOM   3089  HA  ALA B  37      12.042  17.674   7.170  1.00 98.81           H  
ATOM   3090  C   ALA B  37      11.050  15.797   7.412  1.00 98.81           C  
ATOM   3091  CB  ALA B  37      10.117  18.082   8.009  1.00 98.81           C  
ATOM   3092  HB1 ALA B  37      10.355  17.870   9.051  1.00 98.81           H  
ATOM   3093  HB2 ALA B  37       9.074  17.828   7.818  1.00 98.81           H  
ATOM   3094  HB3 ALA B  37      10.257  19.148   7.836  1.00 98.81           H  
ATOM   3095  O   ALA B  37      10.531  14.952   6.679  1.00 98.81           O  
ATOM   3096  N   MET B  38      11.673  15.478   8.545  1.00 98.78           N  
ATOM   3097  H   MET B  38      12.023  16.233   9.116  1.00 98.78           H  
ATOM   3098  CA  MET B  38      11.782  14.125   9.094  1.00 98.78           C  
ATOM   3099  HA  MET B  38      11.015  13.483   8.661  1.00 98.78           H  
ATOM   3100  C   MET B  38      11.593  14.186  10.609  1.00 98.78           C  
ATOM   3101  CB  MET B  38      13.169  13.531   8.793  1.00 98.78           C  
ATOM   3102  HB2 MET B  38      13.158  12.477   9.068  1.00 98.78           H  
ATOM   3103  HB3 MET B  38      13.910  14.037   9.412  1.00 98.78           H  
ATOM   3104  O   MET B  38      12.127  15.106  11.230  1.00 98.78           O  
ATOM   3105  CG  MET B  38      13.601  13.667   7.330  1.00 98.78           C  
ATOM   3106  HG2 MET B  38      13.723  14.723   7.087  1.00 98.78           H  
ATOM   3107  HG3 MET B  38      12.806  13.270   6.698  1.00 98.78           H  
ATOM   3108  SD  MET B  38      15.143  12.816   6.910  1.00 98.78           S  
ATOM   3109  CE  MET B  38      16.349  13.686   7.953  1.00 98.78           C  
ATOM   3110  HE1 MET B  38      16.353  14.748   7.708  1.00 98.78           H  
ATOM   3111  HE2 MET B  38      16.100  13.558   9.007  1.00 98.78           H  
ATOM   3112  HE3 MET B  38      17.341  13.272   7.774  1.00 98.78           H  
ATOM   3113  N   ALA B  39      10.904  13.216  11.199  1.00 98.76           N  
ATOM   3114  H   ALA B  39      10.454  12.526  10.615  1.00 98.76           H  
ATOM   3115  CA  ALA B  39      10.835  12.981  12.642  1.00 98.76           C  
ATOM   3116  HA  ALA B  39      11.637  13.524  13.140  1.00 98.76           H  
ATOM   3117  C   ALA B  39      11.037  11.483  12.924  1.00 98.76           C  
ATOM   3118  CB  ALA B  39       9.499  13.501  13.186  1.00 98.76           C  
ATOM   3119  HB1 ALA B  39       8.670  12.951  12.740  1.00 98.76           H  
ATOM   3120  HB2 ALA B  39       9.463  13.376  14.269  1.00 98.76           H  
ATOM   3121  HB3 ALA B  39       9.392  14.562  12.961  1.00 98.76           H  
ATOM   3122  O   ALA B  39      10.737  10.642  12.073  1.00 98.76           O  
ATOM   3123  N   CYS B  40      11.571  11.133  14.094  1.00 98.68           N  
ATOM   3124  H   CYS B  40      11.770  11.834  14.793  1.00 98.68           H  
ATOM   3125  CA  CYS B  40      11.815   9.741  14.463  1.00 98.68           C  
ATOM   3126  HA  CYS B  40      10.981   9.141  14.099  1.00 98.68           H  
ATOM   3127  C   CYS B  40      11.891   9.554  15.980  1.00 98.68           C  
ATOM   3128  CB  CYS B  40      13.104   9.232  13.793  1.00 98.68           C  
ATOM   3129  HB2 CYS B  40      12.982   9.262  12.710  1.00 98.68           H  
ATOM   3130  HB3 CYS B  40      13.267   8.195  14.084  1.00 98.68           H  
ATOM   3131  O   CYS B  40      12.451  10.399  16.669  1.00 98.68           O  
ATOM   3132  SG  CYS B  40      14.553  10.224  14.264  1.00 98.68           S  
ATOM   3133  HG  CYS B  40      14.292  10.280  15.573  1.00 98.68           H  
ATOM   3134  N   ARG B  41      11.429   8.405  16.479  1.00 98.63           N  
ATOM   3135  H   ARG B  41      11.044   7.737  15.827  1.00 98.63           H  
ATOM   3136  CA  ARG B  41      11.778   7.909  17.817  1.00 98.63           C  
ATOM   3137  HA  ARG B  41      12.472   8.611  18.280  1.00 98.63           H  
ATOM   3138  C   ARG B  41      12.520   6.594  17.637  1.00 98.63           C  
ATOM   3139  CB  ARG B  41      10.535   7.771  18.721  1.00 98.63           C  
ATOM   3140  HB2 ARG B  41      10.227   6.725  18.734  1.00 98.63           H  
ATOM   3141  HB3 ARG B  41       9.705   8.360  18.330  1.00 98.63           H  
ATOM   3142  O   ARG B  41      11.981   5.671  17.030  1.00 98.63           O  
ATOM   3143  CG  ARG B  41      10.827   8.214  20.166  1.00 98.63           C  
ATOM   3144  HG2 ARG B  41      10.095   7.791  20.854  1.00 98.63           H  
ATOM   3145  HG3 ARG B  41      11.803   7.826  20.460  1.00 98.63           H  
ATOM   3146  CD  ARG B  41      10.842   9.743  20.308  1.00 98.63           C  
ATOM   3147  HD2 ARG B  41      11.347  10.157  19.435  1.00 98.63           H  
ATOM   3148  HD3 ARG B  41      11.418   9.999  21.197  1.00 98.63           H  
ATOM   3149  NE  ARG B  41       9.504  10.360  20.433  1.00 98.63           N  
ATOM   3150  HE  ARG B  41       8.809   9.909  21.010  1.00 98.63           H  
ATOM   3151  NH1 ARG B  41       9.960  12.327  19.299  1.00 98.63           N  
ATOM   3152 HH11 ARG B  41      10.888  12.064  19.000  1.00 98.63           H  
ATOM   3153 HH12 ARG B  41       9.567  13.167  18.900  1.00 98.63           H  
ATOM   3154  NH2 ARG B  41       8.022  12.086  20.297  1.00 98.63           N  
ATOM   3155 HH21 ARG B  41       7.310  11.603  20.827  1.00 98.63           H  
ATOM   3156 HH22 ARG B  41       7.871  13.042  20.008  1.00 98.63           H  
ATOM   3157  CZ  ARG B  41       9.175  11.571  20.012  1.00 98.63           C  
ATOM   3158  N   LEU B  42      13.765   6.517  18.087  1.00 98.65           N  
ATOM   3159  H   LEU B  42      14.132   7.287  18.627  1.00 98.65           H  
ATOM   3160  CA  LEU B  42      14.656   5.393  17.811  1.00 98.65           C  
ATOM   3161  HA  LEU B  42      14.042   4.545  17.506  1.00 98.65           H  
ATOM   3162  C   LEU B  42      15.425   4.955  19.076  1.00 98.65           C  
ATOM   3163  CB  LEU B  42      15.593   5.759  16.640  1.00 98.65           C  
ATOM   3164  HB2 LEU B  42      16.413   5.041  16.617  1.00 98.65           H  
ATOM   3165  HB3 LEU B  42      16.027   6.739  16.840  1.00 98.65           H  
ATOM   3166  O   LEU B  42      15.573   5.738  20.019  1.00 98.65           O  
ATOM   3167  CG  LEU B  42      14.952   5.808  15.240  1.00 98.65           C  
ATOM   3168  HG  LEU B  42      14.094   6.481  15.258  1.00 98.65           H  
ATOM   3169  CD1 LEU B  42      15.962   6.342  14.223  1.00 98.65           C  
ATOM   3170 HD11 LEU B  42      16.838   5.696  14.181  1.00 98.65           H  
ATOM   3171 HD12 LEU B  42      16.278   7.344  14.514  1.00 98.65           H  
ATOM   3172 HD13 LEU B  42      15.504   6.401  13.235  1.00 98.65           H  
ATOM   3173  CD2 LEU B  42      14.491   4.433  14.752  1.00 98.65           C  
ATOM   3174 HD21 LEU B  42      13.719   4.052  15.421  1.00 98.65           H  
ATOM   3175 HD22 LEU B  42      14.065   4.524  13.753  1.00 98.65           H  
ATOM   3176 HD23 LEU B  42      15.331   3.739  14.734  1.00 98.65           H  
ATOM   3177  N   PRO B  43      15.907   3.699  19.126  1.00 97.67           N  
ATOM   3178  CA  PRO B  43      16.657   3.177  20.264  1.00 97.67           C  
ATOM   3179  HA  PRO B  43      15.991   3.149  21.126  1.00 97.67           H  
ATOM   3180  C   PRO B  43      17.899   3.999  20.619  1.00 97.67           C  
ATOM   3181  CB  PRO B  43      17.032   1.747  19.882  1.00 97.67           C  
ATOM   3182  HB2 PRO B  43      17.968   1.737  19.323  1.00 97.67           H  
ATOM   3183  HB3 PRO B  43      17.103   1.116  20.767  1.00 97.67           H  
ATOM   3184  O   PRO B  43      18.461   4.711  19.788  1.00 97.67           O  
ATOM   3185  CG  PRO B  43      15.894   1.333  18.955  1.00 97.67           C  
ATOM   3186  HG2 PRO B  43      15.015   1.062  19.540  1.00 97.67           H  
ATOM   3187  HG3 PRO B  43      16.184   0.527  18.282  1.00 97.67           H  
ATOM   3188  CD  PRO B  43      15.613   2.622  18.194  1.00 97.67           C  
ATOM   3189  HD2 PRO B  43      16.259   2.690  17.318  1.00 97.67           H  
ATOM   3190  HD3 PRO B  43      14.566   2.641  17.891  1.00 97.67           H  
ATOM   3191  N   GLY B  44      18.363   3.864  21.863  1.00 97.28           N  
ATOM   3192  H   GLY B  44      17.889   3.223  22.483  1.00 97.28           H  
ATOM   3193  CA  GLY B  44      19.551   4.575  22.356  1.00 97.28           C  
ATOM   3194  HA2 GLY B  44      20.307   4.607  21.571  1.00 97.28           H  
ATOM   3195  HA3 GLY B  44      19.961   4.021  23.201  1.00 97.28           H  
ATOM   3196  C   GLY B  44      19.295   6.015  22.815  1.00 97.28           C  
ATOM   3197  O   GLY B  44      20.264   6.747  23.032  1.00 97.28           O  
ATOM   3198  N   GLY B  45      18.019   6.390  22.984  1.00 96.02           N  
ATOM   3199  H   GLY B  45      17.300   5.721  22.746  1.00 96.02           H  
ATOM   3200  CA  GLY B  45      17.572   7.704  23.463  1.00 96.02           C  
ATOM   3201  HA2 GLY B  45      18.321   8.126  24.133  1.00 96.02           H  
ATOM   3202  HA3 GLY B  45      16.647   7.577  24.025  1.00 96.02           H  
ATOM   3203  C   GLY B  45      17.301   8.728  22.359  1.00 96.02           C  
ATOM   3204  O   GLY B  45      17.296   9.918  22.638  1.00 96.02           O  
ATOM   3205  N   VAL B  46      17.114   8.289  21.111  1.00 97.87           N  
ATOM   3206  H   VAL B  46      17.046   7.295  20.944  1.00 97.87           H  
ATOM   3207  CA  VAL B  46      16.941   9.181  19.959  1.00 97.87           C  
ATOM   3208  HA  VAL B  46      17.556  10.070  20.097  1.00 97.87           H  
ATOM   3209  C   VAL B  46      15.484   9.637  19.857  1.00 97.87           C  
ATOM   3210  CB  VAL B  46      17.428   8.468  18.688  1.00 97.87           C  
ATOM   3211  HB  VAL B  46      16.970   7.479  18.646  1.00 97.87           H  
ATOM   3212  O   VAL B  46      14.598   8.856  19.502  1.00 97.87           O  
ATOM   3213  CG1 VAL B  46      17.081   9.215  17.402  1.00 97.87           C  
ATOM   3214 HG11 VAL B  46      17.538  10.205  17.426  1.00 97.87           H  
ATOM   3215 HG12 VAL B  46      17.457   8.648  16.551  1.00 97.87           H  
ATOM   3216 HG13 VAL B  46      16.002   9.321  17.287  1.00 97.87           H  
ATOM   3217  CG2 VAL B  46      18.949   8.279  18.715  1.00 97.87           C  
ATOM   3218 HG21 VAL B  46      19.231   7.657  19.565  1.00 97.87           H  
ATOM   3219 HG22 VAL B  46      19.446   9.245  18.797  1.00 97.87           H  
ATOM   3220 HG23 VAL B  46      19.272   7.784  17.799  1.00 97.87           H  
ATOM   3221  N   SER B  47      15.244  10.917  20.136  1.00 96.88           N  
ATOM   3222  H   SER B  47      16.013  11.496  20.442  1.00 96.88           H  
ATOM   3223  CA  SER B  47      13.954  11.594  19.991  1.00 96.88           C  
ATOM   3224  HA  SER B  47      13.192  10.821  19.894  1.00 96.88           H  
ATOM   3225  C   SER B  47      13.849  12.467  18.736  1.00 96.88           C  
ATOM   3226  CB  SER B  47      13.623  12.398  21.254  1.00 96.88           C  
ATOM   3227  HB2 SER B  47      13.903  11.823  22.137  1.00 96.88           H  
ATOM   3228  HB3 SER B  47      12.547  12.569  21.286  1.00 96.88           H  
ATOM   3229  O   SER B  47      12.731  12.753  18.302  1.00 96.88           O  
ATOM   3230  OG  SER B  47      14.271  13.655  21.280  1.00 96.88           O  
ATOM   3231  HG  SER B  47      15.213  13.525  21.150  1.00 96.88           H  
ATOM   3232  N   THR B  48      14.981  12.856  18.132  1.00 97.01           N  
ATOM   3233  H   THR B  48      15.841  12.729  18.646  1.00 97.01           H  
ATOM   3234  CA  THR B  48      15.036  13.618  16.874  1.00 97.01           C  
ATOM   3235  HA  THR B  48      14.055  13.518  16.409  1.00 97.01           H  
ATOM   3236  C   THR B  48      16.085  13.080  15.880  1.00 97.01           C  
ATOM   3237  CB  THR B  48      15.267  15.130  17.096  1.00 97.01           C  
ATOM   3238  HB  THR B  48      14.791  15.642  16.260  1.00 97.01           H  
ATOM   3239  O   THR B  48      17.038  12.405  16.272  1.00 97.01           O  
ATOM   3240  CG2 THR B  48      14.681  15.721  18.378  1.00 97.01           C  
ATOM   3241 HG21 THR B  48      15.209  15.322  19.244  1.00 97.01           H  
ATOM   3242 HG22 THR B  48      13.623  15.469  18.452  1.00 97.01           H  
ATOM   3243 HG23 THR B  48      14.799  16.804  18.365  1.00 97.01           H  
ATOM   3244  OG1 THR B  48      16.632  15.470  17.057  1.00 97.01           O  
ATOM   3245  HG1 THR B  48      16.684  16.289  16.559  1.00 97.01           H  
ATOM   3246  N   PRO B  49      15.978  13.409  14.576  1.00 98.40           N  
ATOM   3247  CA  PRO B  49      17.017  13.111  13.585  1.00 98.40           C  
ATOM   3248  HA  PRO B  49      17.138  12.029  13.540  1.00 98.40           H  
ATOM   3249  C   PRO B  49      18.389  13.751  13.856  1.00 98.40           C  
ATOM   3250  CB  PRO B  49      16.458  13.601  12.246  1.00 98.40           C  
ATOM   3251  HB2 PRO B  49      16.739  14.641  12.080  1.00 98.40           H  
ATOM   3252  HB3 PRO B  49      16.790  12.976  11.418  1.00 98.40           H  
ATOM   3253  O   PRO B  49      19.383  13.310  13.288  1.00 98.40           O  
ATOM   3254  CG  PRO B  49      14.951  13.511  12.448  1.00 98.40           C  
ATOM   3255  HG2 PRO B  49      14.618  12.483  12.304  1.00 98.40           H  
ATOM   3256  HG3 PRO B  49      14.420  14.184  11.774  1.00 98.40           H  
ATOM   3257  CD  PRO B  49      14.790  13.913  13.912  1.00 98.40           C  
ATOM   3258  HD2 PRO B  49      14.767  14.998  14.016  1.00 98.40           H  
ATOM   3259  HD3 PRO B  49      13.878  13.470  14.313  1.00 98.40           H  
ATOM   3260  N   GLU B  50      18.474  14.779  14.699  1.00 97.19           N  
ATOM   3261  H   GLU B  50      17.646  15.082  15.192  1.00 97.19           H  
ATOM   3262  CA  GLU B  50      19.747  15.414  15.054  1.00 97.19           C  
ATOM   3263  HA  GLU B  50      20.385  15.455  14.170  1.00 97.19           H  
ATOM   3264  C   GLU B  50      20.498  14.557  16.087  1.00 97.19           C  
ATOM   3265  CB  GLU B  50      19.517  16.863  15.521  1.00 97.19           C  
ATOM   3266  HB2 GLU B  50      18.910  16.871  16.426  1.00 97.19           H  
ATOM   3267  HB3 GLU B  50      20.489  17.287  15.774  1.00 97.19           H  
ATOM   3268  O   GLU B  50      21.646  14.184  15.850  1.00 97.19           O  
ATOM   3269  CG  GLU B  50      18.872  17.770  14.449  1.00 97.19           C  
ATOM   3270  HG2 GLU B  50      18.961  18.805  14.782  1.00 97.19           H  
ATOM   3271  HG3 GLU B  50      19.437  17.675  13.522  1.00 97.19           H  
ATOM   3272  CD  GLU B  50      17.385  17.479  14.186  1.00 97.19           C  
ATOM   3273  OE1 GLU B  50      16.941  17.448  13.014  1.00 97.19           O  
ATOM   3274  OE2 GLU B  50      16.610  17.276  15.148  1.00 97.19           O  
ATOM   3275  N   GLU B  51      19.809  14.107  17.141  1.00 97.29           N  
ATOM   3276  H   GLU B  51      18.868  14.448  17.282  1.00 97.29           H  
ATOM   3277  CA  GLU B  51      20.314  13.106  18.100  1.00 97.29           C  
ATOM   3278  HA  GLU B  51      21.223  13.471  18.576  1.00 97.29           H  
ATOM   3279  C   GLU B  51      20.635  11.767  17.401  1.00 97.29           C  
ATOM   3280  CB  GLU B  51      19.239  12.858  19.174  1.00 97.29           C  
ATOM   3281  HB2 GLU B  51      18.349  12.484  18.669  1.00 97.29           H  
ATOM   3282  HB3 GLU B  51      19.588  12.081  19.854  1.00 97.29           H  
ATOM   3283  O   GLU B  51      21.584  11.060  17.751  1.00 97.29           O  
ATOM   3284  CG  GLU B  51      18.877  14.108  20.002  1.00 97.29           C  
ATOM   3285  HG2 GLU B  51      18.672  14.944  19.333  1.00 97.29           H  
ATOM   3286  HG3 GLU B  51      19.731  14.374  20.624  1.00 97.29           H  
ATOM   3287  CD  GLU B  51      17.633  13.892  20.877  1.00 97.29           C  
ATOM   3288  OE1 GLU B  51      17.533  14.491  21.966  1.00 97.29           O  
ATOM   3289  OE2 GLU B  51      16.720  13.157  20.432  1.00 97.29           O  
ATOM   3290  N   PHE B  52      19.867  11.421  16.360  1.00 98.56           N  
ATOM   3291  H   PHE B  52      19.055  11.989  16.166  1.00 98.56           H  
ATOM   3292  CA  PHE B  52      20.146  10.256  15.520  1.00 98.56           C  
ATOM   3293  HA  PHE B  52      20.224   9.392  16.180  1.00 98.56           H  
ATOM   3294  C   PHE B  52      21.469  10.399  14.758  1.00 98.56           C  
ATOM   3295  CB  PHE B  52      18.999  10.045  14.521  1.00 98.56           C  
ATOM   3296  HB2 PHE B  52      19.033  10.870  13.810  1.00 98.56           H  
ATOM   3297  HB3 PHE B  52      18.039  10.116  15.032  1.00 98.56           H  
ATOM   3298  O   PHE B  52      22.207   9.421  14.611  1.00 98.56           O  
ATOM   3299  CG  PHE B  52      19.019   8.759  13.712  1.00 98.56           C  
ATOM   3300  CD1 PHE B  52      18.336   8.736  12.484  1.00 98.56           C  
ATOM   3301  HD1 PHE B  52      17.796   9.617  12.170  1.00 98.56           H  
ATOM   3302  CD2 PHE B  52      19.697   7.601  14.144  1.00 98.56           C  
ATOM   3303  HD2 PHE B  52      20.230   7.583  15.083  1.00 98.56           H  
ATOM   3304  CE1 PHE B  52      18.345   7.586  11.676  1.00 98.56           C  
ATOM   3305  HE1 PHE B  52      17.815   7.575  10.736  1.00 98.56           H  
ATOM   3306  CE2 PHE B  52      19.719   6.458  13.330  1.00 98.56           C  
ATOM   3307  HE2 PHE B  52      20.278   5.590  13.649  1.00 98.56           H  
ATOM   3308  CZ  PHE B  52      19.041   6.446  12.101  1.00 98.56           C  
ATOM   3309  HZ  PHE B  52      19.054   5.565  11.477  1.00 98.56           H  
ATOM   3310  N   TRP B  53      21.793  11.605  14.278  1.00 98.57           N  
ATOM   3311  H   TRP B  53      21.187  12.391  14.466  1.00 98.57           H  
ATOM   3312  CA  TRP B  53      23.061  11.843  13.598  1.00 98.57           C  
ATOM   3313  HA  TRP B  53      23.184  11.068  12.842  1.00 98.57           H  
ATOM   3314  C   TRP B  53      24.254  11.702  14.545  1.00 98.57           C  
ATOM   3315  CB  TRP B  53      23.076  13.193  12.878  1.00 98.57           C  
ATOM   3316  HB2 TRP B  53      22.919  13.994  13.601  1.00 98.57           H  
ATOM   3317  HB3 TRP B  53      22.264  13.225  12.152  1.00 98.57           H  
ATOM   3318  O   TRP B  53      25.249  11.106  14.144  1.00 98.57           O  
ATOM   3319  CG  TRP B  53      24.372  13.422  12.165  1.00 98.57           C  
ATOM   3320  CD1 TRP B  53      25.307  14.330  12.522  1.00 98.57           C  
ATOM   3321  HD1 TRP B  53      25.197  15.031  13.336  1.00 98.57           H  
ATOM   3322  CD2 TRP B  53      24.979  12.616  11.106  1.00 98.57           C  
ATOM   3323  CE2 TRP B  53      26.316  13.072  10.907  1.00 98.57           C  
ATOM   3324  CE3 TRP B  53      24.559  11.504  10.340  1.00 98.57           C  
ATOM   3325  HE3 TRP B  53      23.564  11.111  10.489  1.00 98.57           H  
ATOM   3326  NE1 TRP B  53      26.448  14.142  11.767  1.00 98.57           N  
ATOM   3327  HE1 TRP B  53      27.301  14.661  11.921  1.00 98.57           H  
ATOM   3328  CH2 TRP B  53      26.742  11.353   9.256  1.00 98.57           C  
ATOM   3329  HH2 TRP B  53      27.408  10.859   8.565  1.00 98.57           H  
ATOM   3330  CZ2 TRP B  53      27.196  12.448  10.011  1.00 98.57           C  
ATOM   3331  HZ2 TRP B  53      28.211  12.805   9.909  1.00 98.57           H  
ATOM   3332  CZ3 TRP B  53      25.423  10.892   9.413  1.00 98.57           C  
ATOM   3333  HZ3 TRP B  53      25.075  10.050   8.832  1.00 98.57           H  
ATOM   3334  N   GLU B  54      24.161  12.149  15.801  1.00 97.88           N  
ATOM   3335  H   GLU B  54      23.337  12.662  16.082  1.00 97.88           H  
ATOM   3336  CA  GLU B  54      25.220  11.916  16.797  1.00 97.88           C  
ATOM   3337  HA  GLU B  54      26.158  12.328  16.425  1.00 97.88           H  
ATOM   3338  C   GLU B  54      25.458  10.415  17.030  1.00 97.88           C  
ATOM   3339  CB  GLU B  54      24.897  12.621  18.121  1.00 97.88           C  
ATOM   3340  HB2 GLU B  54      25.657  12.341  18.850  1.00 97.88           H  
ATOM   3341  HB3 GLU B  54      23.926  12.287  18.486  1.00 97.88           H  
ATOM   3342  O   GLU B  54      26.593   9.944  16.926  1.00 97.88           O  
ATOM   3343  CG  GLU B  54      24.903  14.149  17.972  1.00 97.88           C  
ATOM   3344  HG2 GLU B  54      25.822  14.446  17.468  1.00 97.88           H  
ATOM   3345  HG3 GLU B  54      24.064  14.454  17.347  1.00 97.88           H  
ATOM   3346  CD  GLU B  54      24.809  14.850  19.334  1.00 97.88           C  
ATOM   3347  OE1 GLU B  54      25.573  15.824  19.526  1.00 97.88           O  
ATOM   3348  OE2 GLU B  54      23.981  14.402  20.160  1.00 97.88           O  
ATOM   3349  N   LEU B  55      24.387   9.632  17.223  1.00 98.13           N  
ATOM   3350  H   LEU B  55      23.488  10.088  17.286  1.00 98.13           H  
ATOM   3351  CA  LEU B  55      24.457   8.171  17.378  1.00 98.13           C  
ATOM   3352  HA  LEU B  55      25.051   7.958  18.266  1.00 98.13           H  
ATOM   3353  C   LEU B  55      25.164   7.488  16.190  1.00 98.13           C  
ATOM   3354  CB  LEU B  55      23.019   7.654  17.610  1.00 98.13           C  
ATOM   3355  HB2 LEU B  55      22.398   7.886  16.745  1.00 98.13           H  
ATOM   3356  HB3 LEU B  55      22.616   8.220  18.450  1.00 98.13           H  
ATOM   3357  O   LEU B  55      25.980   6.582  16.382  1.00 98.13           O  
ATOM   3358  CG  LEU B  55      22.900   6.149  17.932  1.00 98.13           C  
ATOM   3359  HG  LEU B  55      23.758   5.838  18.528  1.00 98.13           H  
ATOM   3360  CD1 LEU B  55      21.647   5.887  18.768  1.00 98.13           C  
ATOM   3361 HD11 LEU B  55      20.750   6.055  18.172  1.00 98.13           H  
ATOM   3362 HD12 LEU B  55      21.646   4.854  19.116  1.00 98.13           H  
ATOM   3363 HD13 LEU B  55      21.628   6.540  19.640  1.00 98.13           H  
ATOM   3364  CD2 LEU B  55      22.796   5.259  16.687  1.00 98.13           C  
ATOM   3365 HD21 LEU B  55      21.963   5.586  16.066  1.00 98.13           H  
ATOM   3366 HD22 LEU B  55      22.640   4.225  16.993  1.00 98.13           H  
ATOM   3367 HD23 LEU B  55      23.720   5.298  16.111  1.00 98.13           H  
ATOM   3368  N   LEU B  56      24.874   7.930  14.963  1.00 98.28           N  
ATOM   3369  H   LEU B  56      24.196   8.676  14.892  1.00 98.28           H  
ATOM   3370  CA  LEU B  56      25.485   7.423  13.730  1.00 98.28           C  
ATOM   3371  HA  LEU B  56      25.502   6.333  13.761  1.00 98.28           H  
ATOM   3372  C   LEU B  56      26.943   7.884  13.550  1.00 98.28           C  
ATOM   3373  CB  LEU B  56      24.625   7.891  12.543  1.00 98.28           C  
ATOM   3374  HB2 LEU B  56      25.179   7.725  11.619  1.00 98.28           H  
ATOM   3375  HB3 LEU B  56      24.474   8.966  12.636  1.00 98.28           H  
ATOM   3376  O   LEU B  56      27.795   7.079  13.171  1.00 98.28           O  
ATOM   3377  CG  LEU B  56      23.254   7.203  12.414  1.00 98.28           C  
ATOM   3378  HG  LEU B  56      22.735   7.202  13.372  1.00 98.28           H  
ATOM   3379  CD1 LEU B  56      22.418   7.981  11.396  1.00 98.28           C  
ATOM   3380 HD11 LEU B  56      22.165   8.953  11.819  1.00 98.28           H  
ATOM   3381 HD12 LEU B  56      21.487   7.453  11.190  1.00 98.28           H  
ATOM   3382 HD13 LEU B  56      22.978   8.131  10.473  1.00 98.28           H  
ATOM   3383  CD2 LEU B  56      23.383   5.752  11.934  1.00 98.28           C  
ATOM   3384 HD21 LEU B  56      23.920   5.165  12.680  1.00 98.28           H  
ATOM   3385 HD22 LEU B  56      23.921   5.718  10.987  1.00 98.28           H  
ATOM   3386 HD23 LEU B  56      22.388   5.324  11.810  1.00 98.28           H  
ATOM   3387  N   SER B  57      27.222   9.159  13.823  1.00 97.94           N  
ATOM   3388  H   SER B  57      26.456   9.737  14.138  1.00 97.94           H  
ATOM   3389  CA  SER B  57      28.524   9.824  13.668  1.00 97.94           C  
ATOM   3390  HA  SER B  57      28.886   9.682  12.650  1.00 97.94           H  
ATOM   3391  C   SER B  57      29.571   9.261  14.632  1.00 97.94           C  
ATOM   3392  CB  SER B  57      28.322  11.325  13.914  1.00 97.94           C  
ATOM   3393  HB2 SER B  57      27.910  11.472  14.912  1.00 97.94           H  
ATOM   3394  HB3 SER B  57      27.609  11.713  13.185  1.00 97.94           H  
ATOM   3395  O   SER B  57      30.675   8.904  14.221  1.00 97.94           O  
ATOM   3396  OG  SER B  57      29.530  12.052  13.803  1.00 97.94           O  
ATOM   3397  HG  SER B  57      29.570  12.655  14.548  1.00 97.94           H  
ATOM   3398  N   GLU B  58      29.202   9.093  15.904  1.00 97.13           N  
ATOM   3399  H   GLU B  58      28.289   9.414  16.194  1.00 97.13           H  
ATOM   3400  CA  GLU B  58      30.054   8.464  16.919  1.00 97.13           C  
ATOM   3401  HA  GLU B  58      31.053   8.898  16.875  1.00 97.13           H  
ATOM   3402  C   GLU B  58      30.208   6.947  16.715  1.00 97.13           C  
ATOM   3403  CB  GLU B  58      29.466   8.724  18.311  1.00 97.13           C  
ATOM   3404  HB2 GLU B  58      28.426   8.398  18.327  1.00 97.13           H  
ATOM   3405  HB3 GLU B  58      30.025   8.123  19.027  1.00 97.13           H  
ATOM   3406  O   GLU B  58      31.118   6.336  17.274  1.00 97.13           O  
ATOM   3407  CG  GLU B  58      29.551  10.194  18.743  1.00 97.13           C  
ATOM   3408  HG2 GLU B  58      29.014  10.815  18.026  1.00 97.13           H  
ATOM   3409  HG3 GLU B  58      30.598  10.498  18.739  1.00 97.13           H  
ATOM   3410  CD  GLU B  58      28.966  10.406  20.147  1.00 97.13           C  
ATOM   3411  OE1 GLU B  58      28.501  11.530  20.415  1.00 97.13           O  
ATOM   3412  OE2 GLU B  58      29.003   9.451  20.961  1.00 97.13           O  
ATOM   3413  N   GLY B  59      29.329   6.321  15.923  1.00 97.54           N  
ATOM   3414  H   GLY B  59      28.636   6.883  15.449  1.00 97.54           H  
ATOM   3415  CA  GLY B  59      29.276   4.868  15.781  1.00 97.54           C  
ATOM   3416  HA2 GLY B  59      28.565   4.614  14.995  1.00 97.54           H  
ATOM   3417  HA3 GLY B  59      30.264   4.496  15.509  1.00 97.54           H  
ATOM   3418  C   GLY B  59      28.837   4.178  17.074  1.00 97.54           C  
ATOM   3419  O   GLY B  59      29.450   3.193  17.486  1.00 97.54           O  
ATOM   3420  N   ARG B  60      27.801   4.706  17.735  1.00 97.32           N  
ATOM   3421  H   ARG B  60      27.323   5.488  17.310  1.00 97.32           H  
ATOM   3422  CA  ARG B  60      27.231   4.129  18.959  1.00 97.32           C  
ATOM   3423  HA  ARG B  60      28.050   3.749  19.570  1.00 97.32           H  
ATOM   3424  C   ARG B  60      26.320   2.938  18.643  1.00 97.32           C  
ATOM   3425  CB  ARG B  60      26.490   5.215  19.754  1.00 97.32           C  
ATOM   3426  HB2 ARG B  60      25.888   5.807  19.066  1.00 97.32           H  
ATOM   3427  HB3 ARG B  60      25.822   4.726  20.463  1.00 97.32           H  
ATOM   3428  O   ARG B  60      25.544   2.963  17.690  1.00 97.32           O  
ATOM   3429  CG  ARG B  60      27.438   6.152  20.527  1.00 97.32           C  
ATOM   3430  HG2 ARG B  60      27.980   5.577  21.277  1.00 97.32           H  
ATOM   3431  HG3 ARG B  60      28.165   6.579  19.836  1.00 97.32           H  
ATOM   3432  CD  ARG B  60      26.690   7.304  21.219  1.00 97.32           C  
ATOM   3433  HD2 ARG B  60      26.287   7.956  20.445  1.00 97.32           H  
ATOM   3434  HD3 ARG B  60      27.403   7.882  21.807  1.00 97.32           H  
ATOM   3435  NE  ARG B  60      25.617   6.819  22.119  1.00 97.32           N  
ATOM   3436  HE  ARG B  60      25.817   5.973  22.633  1.00 97.32           H  
ATOM   3437  NH1 ARG B  60      24.056   8.459  21.701  1.00 97.32           N  
ATOM   3438 HH11 ARG B  60      23.138   8.859  21.834  1.00 97.32           H  
ATOM   3439 HH12 ARG B  60      24.757   9.002  21.218  1.00 97.32           H  
ATOM   3440  NH2 ARG B  60      23.512   6.722  22.991  1.00 97.32           N  
ATOM   3441 HH21 ARG B  60      22.569   7.082  23.029  1.00 97.32           H  
ATOM   3442 HH22 ARG B  60      23.719   5.824  23.404  1.00 97.32           H  
ATOM   3443  CZ  ARG B  60      24.408   7.340  22.268  1.00 97.32           C  
ATOM   3444  N   ASP B  61      26.409   1.915  19.488  1.00 97.43           N  
ATOM   3445  H   ASP B  61      27.063   1.994  20.253  1.00 97.43           H  
ATOM   3446  CA  ASP B  61      25.495   0.771  19.523  1.00 97.43           C  
ATOM   3447  HA  ASP B  61      25.093   0.585  18.526  1.00 97.43           H  
ATOM   3448  C   ASP B  61      24.330   1.093  20.472  1.00 97.43           C  
ATOM   3449  CB  ASP B  61      26.288  -0.473  19.963  1.00 97.43           C  
ATOM   3450  HB2 ASP B  61      26.695  -0.294  20.958  1.00 97.43           H  
ATOM   3451  HB3 ASP B  61      27.132  -0.609  19.286  1.00 97.43           H  
ATOM   3452  O   ASP B  61      24.548   1.432  21.638  1.00 97.43           O  
ATOM   3453  CG  ASP B  61      25.485  -1.776  19.995  1.00 97.43           C  
ATOM   3454  OD1 ASP B  61      24.286  -1.771  19.651  1.00 97.43           O  
ATOM   3455  OD2 ASP B  61      26.091  -2.793  20.416  1.00 97.43           O  
ATOM   3456  N   ALA B  62      23.102   1.027  19.963  1.00 97.42           N  
ATOM   3457  H   ALA B  62      23.008   0.764  18.993  1.00 97.42           H  
ATOM   3458  CA  ALA B  62      21.876   1.332  20.695  1.00 97.42           C  
ATOM   3459  HA  ALA B  62      22.121   2.027  21.498  1.00 97.42           H  
ATOM   3460  C   ALA B  62      21.228   0.096  21.348  1.00 97.42           C  
ATOM   3461  CB  ALA B  62      20.911   2.036  19.741  1.00 97.42           C  
ATOM   3462  HB1 ALA B  62      20.333   1.291  19.194  1.00 97.42           H  
ATOM   3463  HB2 ALA B  62      20.218   2.648  20.319  1.00 97.42           H  
ATOM   3464  HB3 ALA B  62      21.453   2.667  19.036  1.00 97.42           H  
ATOM   3465  O   ALA B  62      20.176   0.220  21.981  1.00 97.42           O  
ATOM   3466  N   VAL B  63      21.822  -1.093  21.185  1.00 94.20           N  
ATOM   3467  H   VAL B  63      22.674  -1.140  20.645  1.00 94.20           H  
ATOM   3468  CA  VAL B  63      21.333  -2.339  21.784  1.00 94.20           C  
ATOM   3469  HA  VAL B  63      20.259  -2.395  21.604  1.00 94.20           H  
ATOM   3470  C   VAL B  63      21.558  -2.324  23.298  1.00 94.20           C  
ATOM   3471  CB  VAL B  63      21.980  -3.565  21.110  1.00 94.20           C  
ATOM   3472  HB  VAL B  63      23.066  -3.482  21.162  1.00 94.20           H  
ATOM   3473  O   VAL B  63      22.688  -2.289  23.786  1.00 94.20           O  
ATOM   3474  CG1 VAL B  63      21.584  -4.883  21.787  1.00 94.20           C  
ATOM   3475 HG11 VAL B  63      22.007  -5.723  21.235  1.00 94.20           H  
ATOM   3476 HG12 VAL B  63      21.971  -4.916  22.805  1.00 94.20           H  
ATOM   3477 HG13 VAL B  63      20.499  -4.977  21.808  1.00 94.20           H  
ATOM   3478  CG2 VAL B  63      21.546  -3.651  19.638  1.00 94.20           C  
ATOM   3479 HG21 VAL B  63      21.857  -2.754  19.103  1.00 94.20           H  
ATOM   3480 HG22 VAL B  63      22.029  -4.505  19.163  1.00 94.20           H  
ATOM   3481 HG23 VAL B  63      20.464  -3.758  19.563  1.00 94.20           H  
ATOM   3482  N   ALA B  64      20.459  -2.392  24.046  1.00 93.66           N  
ATOM   3483  H   ALA B  64      19.572  -2.435  23.565  1.00 93.66           H  
ATOM   3484  CA  ALA B  64      20.411  -2.401  25.504  1.00 93.66           C  
ATOM   3485  HA  ALA B  64      21.425  -2.375  25.903  1.00 93.66           H  
ATOM   3486  C   ALA B  64      19.740  -3.689  26.029  1.00 93.66           C  
ATOM   3487  CB  ALA B  64      19.695  -1.112  25.939  1.00 93.66           C  
ATOM   3488  HB1 ALA B  64      18.656  -1.139  25.611  1.00 93.66           H  
ATOM   3489  HB2 ALA B  64      19.729  -1.001  27.023  1.00 93.66           H  
ATOM   3490  HB3 ALA B  64      20.186  -0.250  25.486  1.00 93.66           H  
ATOM   3491  O   ALA B  64      19.570  -4.664  25.295  1.00 93.66           O  
ATOM   3492  N   GLY B  65      19.372  -3.721  27.315  1.00 92.58           N  
ATOM   3493  H   GLY B  65      19.474  -2.871  27.851  1.00 92.58           H  
ATOM   3494  CA  GLY B  65      18.530  -4.787  27.874  1.00 92.58           C  
ATOM   3495  HA2 GLY B  65      18.958  -5.758  27.624  1.00 92.58           H  
ATOM   3496  HA3 GLY B  65      18.498  -4.694  28.959  1.00 92.58           H  
ATOM   3497  C   GLY B  65      17.087  -4.742  27.348  1.00 92.58           C  
ATOM   3498  O   GLY B  65      16.694  -3.794  26.671  1.00 92.58           O  
ATOM   3499  N   LEU B  66      16.292  -5.767  27.672  1.00 95.60           N  
ATOM   3500  H   LEU B  66      16.656  -6.504  28.259  1.00 95.60           H  
ATOM   3501  CA  LEU B  66      14.844  -5.736  27.424  1.00 95.60           C  
ATOM   3502  HA  LEU B  66      14.693  -5.422  26.391  1.00 95.60           H  
ATOM   3503  C   LEU B  66      14.140  -4.706  28.345  1.00 95.60           C  
ATOM   3504  CB  LEU B  66      14.225  -7.137  27.610  1.00 95.60           C  
ATOM   3505  HB2 LEU B  66      14.345  -7.425  28.654  1.00 95.60           H  
ATOM   3506  HB3 LEU B  66      13.156  -7.053  27.418  1.00 95.60           H  
ATOM   3507  O   LEU B  66      14.657  -4.428  29.433  1.00 95.60           O  
ATOM   3508  CG  LEU B  66      14.780  -8.274  26.729  1.00 95.60           C  
ATOM   3509  HG  LEU B  66      15.778  -8.541  27.079  1.00 95.60           H  
ATOM   3510  CD1 LEU B  66      13.877  -9.504  26.846  1.00 95.60           C  
ATOM   3511 HD11 LEU B  66      14.266 -10.315  26.232  1.00 95.60           H  
ATOM   3512 HD12 LEU B  66      12.868  -9.265  26.510  1.00 95.60           H  
ATOM   3513 HD13 LEU B  66      13.831  -9.837  27.883  1.00 95.60           H  
ATOM   3514  CD2 LEU B  66      14.872  -7.913  25.248  1.00 95.60           C  
ATOM   3515 HD21 LEU B  66      15.601  -7.113  25.115  1.00 95.60           H  
ATOM   3516 HD22 LEU B  66      15.197  -8.780  24.672  1.00 95.60           H  
ATOM   3517 HD23 LEU B  66      13.899  -7.583  24.884  1.00 95.60           H  
ATOM   3518  N   PRO B  67      12.965  -4.168  27.959  1.00 94.66           N  
ATOM   3519  CA  PRO B  67      12.194  -3.240  28.788  1.00 94.66           C  
ATOM   3520  HA  PRO B  67      12.810  -2.363  28.991  1.00 94.66           H  
ATOM   3521  C   PRO B  67      11.734  -3.862  30.113  1.00 94.66           C  
ATOM   3522  CB  PRO B  67      10.985  -2.816  27.945  1.00 94.66           C  
ATOM   3523  HB2 PRO B  67      10.119  -3.431  28.190  1.00 94.66           H  
ATOM   3524  HB3 PRO B  67      10.752  -1.760  28.082  1.00 94.66           H  
ATOM   3525  O   PRO B  67      11.304  -5.014  30.155  1.00 94.66           O  
ATOM   3526  CG  PRO B  67      11.413  -3.114  26.513  1.00 94.66           C  
ATOM   3527  HG2 PRO B  67      12.003  -2.280  26.132  1.00 94.66           H  
ATOM   3528  HG3 PRO B  67      10.562  -3.320  25.864  1.00 94.66           H  
ATOM   3529  CD  PRO B  67      12.299  -4.342  26.677  1.00 94.66           C  
ATOM   3530  HD2 PRO B  67      11.678  -5.237  26.714  1.00 94.66           H  
ATOM   3531  HD3 PRO B  67      13.000  -4.400  25.844  1.00 94.66           H  
ATOM   3532  N   THR B  68      11.766  -3.076  31.190  1.00 94.56           N  
ATOM   3533  H   THR B  68      12.150  -2.147  31.094  1.00 94.56           H  
ATOM   3534  CA  THR B  68      11.323  -3.473  32.543  1.00 94.56           C  
ATOM   3535  HA  THR B  68      11.131  -4.546  32.565  1.00 94.56           H  
ATOM   3536  C   THR B  68      10.023  -2.793  32.983  1.00 94.56           C  
ATOM   3537  CB  THR B  68      12.415  -3.167  33.578  1.00 94.56           C  
ATOM   3538  HB  THR B  68      12.003  -3.270  34.582  1.00 94.56           H  
ATOM   3539  O   THR B  68       9.410  -3.209  33.963  1.00 94.56           O  
ATOM   3540  CG2 THR B  68      13.619  -4.099  33.463  1.00 94.56           C  
ATOM   3541 HG21 THR B  68      14.020  -4.076  32.449  1.00 94.56           H  
ATOM   3542 HG22 THR B  68      13.307  -5.115  33.703  1.00 94.56           H  
ATOM   3543 HG23 THR B  68      14.395  -3.798  34.167  1.00 94.56           H  
ATOM   3544  OG1 THR B  68      12.901  -1.852  33.415  1.00 94.56           O  
ATOM   3545  HG1 THR B  68      13.581  -1.706  34.076  1.00 94.56           H  
ATOM   3546  N   ASP B  69       9.580  -1.761  32.266  1.00 93.54           N  
ATOM   3547  H   ASP B  69      10.108  -1.473  31.454  1.00 93.54           H  
ATOM   3548  CA  ASP B  69       8.431  -0.903  32.578  1.00 93.54           C  
ATOM   3549  HA  ASP B  69       8.282  -0.895  33.658  1.00 93.54           H  
ATOM   3550  C   ASP B  69       7.107  -1.381  31.949  1.00 93.54           C  
ATOM   3551  CB  ASP B  69       8.780   0.532  32.142  1.00 93.54           C  
ATOM   3552  HB2 ASP B  69       9.696   0.843  32.644  1.00 93.54           H  
ATOM   3553  HB3 ASP B  69       7.982   1.198  32.472  1.00 93.54           H  
ATOM   3554  O   ASP B  69       6.035  -0.891  32.296  1.00 93.54           O  
ATOM   3555  CG  ASP B  69       8.972   0.680  30.624  1.00 93.54           C  
ATOM   3556  OD1 ASP B  69       9.689  -0.166  30.035  1.00 93.54           O  
ATOM   3557  OD2 ASP B  69       8.381   1.620  30.054  1.00 93.54           O  
ATOM   3558  N   ARG B  70       7.167  -2.371  31.050  1.00 94.00           N  
ATOM   3559  H   ARG B  70       8.096  -2.687  30.811  1.00 94.00           H  
ATOM   3560  CA  ARG B  70       6.036  -2.825  30.215  1.00 94.00           C  
ATOM   3561  HA  ARG B  70       5.298  -2.024  30.182  1.00 94.00           H  
ATOM   3562  C   ARG B  70       5.279  -4.044  30.748  1.00 94.00           C  
ATOM   3563  CB  ARG B  70       6.520  -3.068  28.780  1.00 94.00           C  
ATOM   3564  HB2 ARG B  70       5.659  -3.277  28.144  1.00 94.00           H  
ATOM   3565  HB3 ARG B  70       7.183  -3.933  28.764  1.00 94.00           H  
ATOM   3566  O   ARG B  70       4.451  -4.609  30.041  1.00 94.00           O  
ATOM   3567  CG  ARG B  70       7.266  -1.855  28.225  1.00 94.00           C  
ATOM   3568  HG2 ARG B  70       6.666  -0.952  28.341  1.00 94.00           H  
ATOM   3569  HG3 ARG B  70       8.212  -1.737  28.755  1.00 94.00           H  
ATOM   3570  CD  ARG B  70       7.563  -2.089  26.757  1.00 94.00           C  
ATOM   3571  HD2 ARG B  70       6.628  -2.058  26.197  1.00 94.00           H  
ATOM   3572  HD3 ARG B  70       8.011  -3.075  26.638  1.00 94.00           H  
ATOM   3573  NE  ARG B  70       8.493  -1.075  26.245  1.00 94.00           N  
ATOM   3574  HE  ARG B  70       8.877  -0.403  26.894  1.00 94.00           H  
ATOM   3575  NH1 ARG B  70       8.459  -1.897  24.129  1.00 94.00           N  
ATOM   3576 HH11 ARG B  70       8.798  -1.872  23.178  1.00 94.00           H  
ATOM   3577 HH12 ARG B  70       7.770  -2.604  24.342  1.00 94.00           H  
ATOM   3578  NH2 ARG B  70       9.807  -0.217  24.586  1.00 94.00           N  
ATOM   3579 HH21 ARG B  70      10.086  -0.279  23.617  1.00 94.00           H  
ATOM   3580 HH22 ARG B  70      10.191   0.519  25.160  1.00 94.00           H  
ATOM   3581  CZ  ARG B  70       8.916  -1.057  25.001  1.00 94.00           C  
ATOM   3582  N   GLY B  71       5.589  -4.493  31.965  1.00 93.96           N  
ATOM   3583  H   GLY B  71       6.257  -3.960  32.503  1.00 93.96           H  
ATOM   3584  CA  GLY B  71       4.982  -5.694  32.555  1.00 93.96           C  
ATOM   3585  HA2 GLY B  71       5.257  -5.744  33.608  1.00 93.96           H  
ATOM   3586  HA3 GLY B  71       3.897  -5.622  32.484  1.00 93.96           H  
ATOM   3587  C   GLY B  71       5.411  -7.014  31.898  1.00 93.96           C  
ATOM   3588  O   GLY B  71       4.699  -8.008  32.014  1.00 93.96           O  
ATOM   3589  N   TRP B  72       6.551  -7.037  31.201  1.00 94.02           N  
ATOM   3590  H   TRP B  72       7.106  -6.195  31.153  1.00 94.02           H  
ATOM   3591  CA  TRP B  72       7.120  -8.259  30.630  1.00 94.02           C  
ATOM   3592  HA  TRP B  72       6.341  -8.804  30.096  1.00 94.02           H  
ATOM   3593  C   TRP B  72       7.670  -9.170  31.734  1.00 94.02           C  
ATOM   3594  CB  TRP B  72       8.241  -7.907  29.641  1.00 94.02           C  
ATOM   3595  HB2 TRP B  72       8.762  -8.830  29.389  1.00 94.02           H  
ATOM   3596  HB3 TRP B  72       8.964  -7.263  30.142  1.00 94.02           H  
ATOM   3597  O   TRP B  72       8.434  -8.719  32.589  1.00 94.02           O  
ATOM   3598  CG  TRP B  72       7.855  -7.258  28.345  1.00 94.02           C  
ATOM   3599  CD1 TRP B  72       6.671  -6.675  28.039  1.00 94.02           C  
ATOM   3600  HD1 TRP B  72       5.824  -6.579  28.702  1.00 94.02           H  
ATOM   3601  CD2 TRP B  72       8.675  -7.139  27.141  1.00 94.02           C  
ATOM   3602  CE2 TRP B  72       7.897  -6.511  26.125  1.00 94.02           C  
ATOM   3603  CE3 TRP B  72       9.992  -7.525  26.801  1.00 94.02           C  
ATOM   3604  HE3 TRP B  72      10.608  -7.997  27.552  1.00 94.02           H  
ATOM   3605  NE1 TRP B  72       6.701  -6.217  26.739  1.00 94.02           N  
ATOM   3606  HE1 TRP B  72       5.926  -5.722  26.322  1.00 94.02           H  
ATOM   3607  CH2 TRP B  72       9.697  -6.707  24.521  1.00 94.02           C  
ATOM   3608  HH2 TRP B  72      10.079  -6.552  23.522  1.00 94.02           H  
ATOM   3609  CZ2 TRP B  72       8.386  -6.316  24.828  1.00 94.02           C  
ATOM   3610  HZ2 TRP B  72       7.757  -5.882  24.065  1.00 94.02           H  
ATOM   3611  CZ3 TRP B  72      10.500  -7.309  25.504  1.00 94.02           C  
ATOM   3612  HZ3 TRP B  72      11.507  -7.611  25.257  1.00 94.02           H  
ATOM   3613  N   ASP B  73       7.345 -10.462  31.682  1.00 92.97           N  
ATOM   3614  H   ASP B  73       6.695 -10.783  30.979  1.00 92.97           H  
ATOM   3615  CA  ASP B  73       7.932 -11.469  32.570  1.00 92.97           C  
ATOM   3616  HA  ASP B  73       8.063 -11.031  33.559  1.00 92.97           H  
ATOM   3617  C   ASP B  73       9.329 -11.876  32.068  1.00 92.97           C  
ATOM   3618  CB  ASP B  73       6.966 -12.646  32.743  1.00 92.97           C  
ATOM   3619  HB2 ASP B  73       6.792 -13.114  31.775  1.00 92.97           H  
ATOM   3620  HB3 ASP B  73       6.014 -12.265  33.112  1.00 92.97           H  
ATOM   3621  O   ASP B  73       9.522 -12.871  31.369  1.00 92.97           O  
ATOM   3622  CG  ASP B  73       7.483 -13.701  33.728  1.00 92.97           C  
ATOM   3623  OD1 ASP B  73       8.602 -13.550  34.269  1.00 92.97           O  
ATOM   3624  OD2 ASP B  73       6.771 -14.718  33.884  1.00 92.97           O  
ATOM   3625  N   LEU B  74      10.318 -11.049  32.409  1.00 93.43           N  
ATOM   3626  H   LEU B  74      10.063 -10.219  32.925  1.00 93.43           H  
ATOM   3627  CA  LEU B  74      11.724 -11.255  32.054  1.00 93.43           C  
ATOM   3628  HA  LEU B  74      11.799 -11.380  30.973  1.00 93.43           H  
ATOM   3629  C   LEU B  74      12.332 -12.526  32.676  1.00 93.43           C  
ATOM   3630  CB  LEU B  74      12.534 -10.014  32.473  1.00 93.43           C  
ATOM   3631  HB2 LEU B  74      12.463  -9.912  33.556  1.00 93.43           H  
ATOM   3632  HB3 LEU B  74      13.581 -10.194  32.228  1.00 93.43           H  
ATOM   3633  O   LEU B  74      13.359 -12.997  32.184  1.00 93.43           O  
ATOM   3634  CG  LEU B  74      12.101  -8.686  31.822  1.00 93.43           C  
ATOM   3635  HG  LEU B  74      11.073  -8.454  32.098  1.00 93.43           H  
ATOM   3636  CD1 LEU B  74      13.000  -7.563  32.336  1.00 93.43           C  
ATOM   3637 HD11 LEU B  74      12.911  -7.499  33.421  1.00 93.43           H  
ATOM   3638 HD12 LEU B  74      12.678  -6.619  31.897  1.00 93.43           H  
ATOM   3639 HD13 LEU B  74      14.037  -7.753  32.062  1.00 93.43           H  
ATOM   3640  CD2 LEU B  74      12.214  -8.713  30.298  1.00 93.43           C  
ATOM   3641 HD21 LEU B  74      11.994  -7.723  29.899  1.00 93.43           H  
ATOM   3642 HD22 LEU B  74      13.220  -9.018  30.009  1.00 93.43           H  
ATOM   3643 HD23 LEU B  74      11.485  -9.413  29.888  1.00 93.43           H  
ATOM   3644  N   ASP B  75      11.713 -13.082  33.722  1.00 91.36           N  
ATOM   3645  H   ASP B  75      10.822 -12.709  34.018  1.00 91.36           H  
ATOM   3646  CA  ASP B  75      12.192 -14.285  34.402  1.00 91.36           C  
ATOM   3647  HA  ASP B  75      13.282 -14.278  34.412  1.00 91.36           H  
ATOM   3648  C   ASP B  75      11.754 -15.550  33.644  1.00 91.36           C  
ATOM   3649  CB  ASP B  75      11.708 -14.309  35.866  1.00 91.36           C  
ATOM   3650  HB2 ASP B  75      11.875 -15.314  36.256  1.00 91.36           H  
ATOM   3651  HB3 ASP B  75      10.634 -14.124  35.897  1.00 91.36           H  
ATOM   3652  O   ASP B  75      12.574 -16.448  33.431  1.00 91.36           O  
ATOM   3653  CG  ASP B  75      12.416 -13.327  36.818  1.00 91.36           C  
ATOM   3654  OD1 ASP B  75      13.357 -12.619  36.389  1.00 91.36           O  
ATOM   3655  OD2 ASP B  75      12.058 -13.343  38.020  1.00 91.36           O  
ATOM   3656  N   SER B  76      10.497 -15.625  33.180  1.00 91.60           N  
ATOM   3657  H   SER B  76       9.852 -14.879  33.401  1.00 91.60           H  
ATOM   3658  CA  SER B  76      10.028 -16.761  32.366  1.00 91.60           C  
ATOM   3659  HA  SER B  76      10.481 -17.664  32.775  1.00 91.60           H  
ATOM   3660  C   SER B  76      10.469 -16.692  30.902  1.00 91.60           C  
ATOM   3661  CB  SER B  76       8.515 -16.961  32.468  1.00 91.60           C  
ATOM   3662  HB2 SER B  76       8.258 -17.918  32.013  1.00 91.60           H  
ATOM   3663  HB3 SER B  76       8.226 -16.990  33.519  1.00 91.60           H  
ATOM   3664  O   SER B  76      10.688 -17.741  30.290  1.00 91.60           O  
ATOM   3665  OG  SER B  76       7.794 -15.949  31.814  1.00 91.60           O  
ATOM   3666  HG  SER B  76       7.324 -15.481  32.507  1.00 91.60           H  
ATOM   3667  N   LEU B  77      10.705 -15.490  30.357  1.00 93.33           N  
ATOM   3668  H   LEU B  77      10.422 -14.679  30.888  1.00 93.33           H  
ATOM   3669  CA  LEU B  77      11.181 -15.298  28.982  1.00 93.33           C  
ATOM   3670  HA  LEU B  77      10.449 -15.758  28.318  1.00 93.33           H  
ATOM   3671  C   LEU B  77      12.524 -15.984  28.680  1.00 93.33           C  
ATOM   3672  CB  LEU B  77      11.279 -13.789  28.671  1.00 93.33           C  
ATOM   3673  HB2 LEU B  77      11.641 -13.274  29.561  1.00 93.33           H  
ATOM   3674  HB3 LEU B  77      12.015 -13.626  27.884  1.00 93.33           H  
ATOM   3675  O   LEU B  77      12.819 -16.218  27.510  1.00 93.33           O  
ATOM   3676  CG  LEU B  77       9.951 -13.160  28.212  1.00 93.33           C  
ATOM   3677  HG  LEU B  77       9.143 -13.460  28.879  1.00 93.33           H  
ATOM   3678  CD1 LEU B  77      10.072 -11.633  28.224  1.00 93.33           C  
ATOM   3679 HD11 LEU B  77       9.136 -11.187  27.887  1.00 93.33           H  
ATOM   3680 HD12 LEU B  77      10.890 -11.310  27.580  1.00 93.33           H  
ATOM   3681 HD13 LEU B  77      10.254 -11.303  29.246  1.00 93.33           H  
ATOM   3682  CD2 LEU B  77       9.589 -13.581  26.785  1.00 93.33           C  
ATOM   3683 HD21 LEU B  77       9.528 -14.667  26.715  1.00 93.33           H  
ATOM   3684 HD22 LEU B  77       8.604 -13.187  26.534  1.00 93.33           H  
ATOM   3685 HD23 LEU B  77      10.329 -13.211  26.075  1.00 93.33           H  
ATOM   3686  N   PHE B  78      13.343 -16.339  29.676  1.00 92.18           N  
ATOM   3687  H   PHE B  78      13.044 -16.157  30.623  1.00 92.18           H  
ATOM   3688  CA  PHE B  78      14.654 -16.950  29.445  1.00 92.18           C  
ATOM   3689  HA  PHE B  78      14.818 -17.054  28.373  1.00 92.18           H  
ATOM   3690  C   PHE B  78      14.795 -18.351  30.044  1.00 92.18           C  
ATOM   3691  CB  PHE B  78      15.755 -16.032  29.983  1.00 92.18           C  
ATOM   3692  HB2 PHE B  78      16.713 -16.527  29.826  1.00 92.18           H  
ATOM   3693  HB3 PHE B  78      15.613 -15.920  31.058  1.00 92.18           H  
ATOM   3694  O   PHE B  78      14.889 -18.525  31.255  1.00 92.18           O  
ATOM   3695  CG  PHE B  78      15.824 -14.657  29.348  1.00 92.18           C  
ATOM   3696  CD1 PHE B  78      15.853 -14.509  27.947  1.00 92.18           C  
ATOM   3697  HD1 PHE B  78      15.796 -15.370  27.298  1.00 92.18           H  
ATOM   3698  CD2 PHE B  78      15.832 -13.515  30.169  1.00 92.18           C  
ATOM   3699  HD2 PHE B  78      15.748 -13.612  31.242  1.00 92.18           H  
ATOM   3700  CE1 PHE B  78      15.881 -13.226  27.376  1.00 92.18           C  
ATOM   3701  HE1 PHE B  78      15.841 -13.116  26.303  1.00 92.18           H  
ATOM   3702  CE2 PHE B  78      15.885 -12.233  29.598  1.00 92.18           C  
ATOM   3703  HE2 PHE B  78      15.852 -11.361  30.234  1.00 92.18           H  
ATOM   3704  CZ  PHE B  78      15.917 -12.089  28.202  1.00 92.18           C  
ATOM   3705  HZ  PHE B  78      15.930 -11.101  27.767  1.00 92.18           H  
ATOM   3706  N   HIS B  79      14.999 -19.355  29.187  1.00 91.81           N  
ATOM   3707  H   HIS B  79      14.905 -19.177  28.197  1.00 91.81           H  
ATOM   3708  CA  HIS B  79      15.307 -20.721  29.619  1.00 91.81           C  
ATOM   3709  HA  HIS B  79      15.500 -20.704  30.691  1.00 91.81           H  
ATOM   3710  C   HIS B  79      16.563 -21.286  28.913  1.00 91.81           C  
ATOM   3711  CB  HIS B  79      14.058 -21.590  29.417  1.00 91.81           C  
ATOM   3712  HB2 HIS B  79      13.941 -21.814  28.357  1.00 91.81           H  
ATOM   3713  HB3 HIS B  79      13.185 -21.034  29.758  1.00 91.81           H  
ATOM   3714  O   HIS B  79      16.845 -20.902  27.778  1.00 91.81           O  
ATOM   3715  CG  HIS B  79      14.109 -22.872  30.197  1.00 91.81           C  
ATOM   3716  CD2 HIS B  79      13.744 -23.055  31.504  1.00 91.81           C  
ATOM   3717  HD2 HIS B  79      13.325 -22.302  32.155  1.00 91.81           H  
ATOM   3718  ND1 HIS B  79      14.630 -24.059  29.754  1.00 91.81           N  
ATOM   3719  HD1 HIS B  79      14.917 -24.268  28.809  1.00 91.81           H  
ATOM   3720  CE1 HIS B  79      14.628 -24.929  30.769  1.00 91.81           C  
ATOM   3721  HE1 HIS B  79      14.986 -25.946  30.708  1.00 91.81           H  
ATOM   3722  NE2 HIS B  79      14.053 -24.381  31.850  1.00 91.81           N  
ATOM   3723  N   PRO B  80      17.334 -22.209  29.531  1.00 88.60           N  
ATOM   3724  CA  PRO B  80      18.452 -22.906  28.870  1.00 88.60           C  
ATOM   3725  HA  PRO B  80      19.139 -22.157  28.476  1.00 88.60           H  
ATOM   3726  C   PRO B  80      18.076 -23.860  27.719  1.00 88.60           C  
ATOM   3727  CB  PRO B  80      19.155 -23.692  29.985  1.00 88.60           C  
ATOM   3728  HB2 PRO B  80      18.738 -24.696  30.056  1.00 88.60           H  
ATOM   3729  HB3 PRO B  80      20.232 -23.740  29.823  1.00 88.60           H  
ATOM   3730  O   PRO B  80      18.963 -24.426  27.088  1.00 88.60           O  
ATOM   3731  CG  PRO B  80      18.810 -22.917  31.252  1.00 88.60           C  
ATOM   3732  HG2 PRO B  80      18.860 -23.546  32.141  1.00 88.60           H  
ATOM   3733  HG3 PRO B  80      19.469 -22.054  31.350  1.00 88.60           H  
ATOM   3734  CD  PRO B  80      17.387 -22.448  30.970  1.00 88.60           C  
ATOM   3735  HD2 PRO B  80      16.686 -23.234  31.249  1.00 88.60           H  
ATOM   3736  HD3 PRO B  80      17.187 -21.545  31.546  1.00 88.60           H  
ATOM   3737  N   ASP B  81      16.782 -24.073  27.476  1.00 88.18           N  
ATOM   3738  H   ASP B  81      16.148 -23.383  27.853  1.00 88.18           H  
ATOM   3739  CA  ASP B  81      16.241 -24.931  26.412  1.00 88.18           C  
ATOM   3740  HA  ASP B  81      17.005 -25.614  26.041  1.00 88.18           H  
ATOM   3741  C   ASP B  81      15.745 -24.019  25.279  1.00 88.18           C  
ATOM   3742  CB  ASP B  81      15.107 -25.796  26.994  1.00 88.18           C  
ATOM   3743  HB2 ASP B  81      14.425 -25.142  27.536  1.00 88.18           H  
ATOM   3744  HB3 ASP B  81      15.530 -26.510  27.701  1.00 88.18           H  
ATOM   3745  O   ASP B  81      14.770 -23.297  25.502  1.00 88.18           O  
ATOM   3746  CG  ASP B  81      14.234 -26.538  25.981  1.00 88.18           C  
ATOM   3747  OD1 ASP B  81      14.578 -26.565  24.780  1.00 88.18           O  
ATOM   3748  OD2 ASP B  81      13.192 -27.047  26.447  1.00 88.18           O  
ATOM   3749  N   PRO B  82      16.375 -24.023  24.087  1.00 83.57           N  
ATOM   3750  CA  PRO B  82      15.969 -23.159  22.977  1.00 83.57           C  
ATOM   3751  HA  PRO B  82      16.028 -22.121  23.305  1.00 83.57           H  
ATOM   3752  C   PRO B  82      14.548 -23.443  22.469  1.00 83.57           C  
ATOM   3753  CB  PRO B  82      16.999 -23.406  21.865  1.00 83.57           C  
ATOM   3754  HB2 PRO B  82      16.625 -24.153  21.165  1.00 83.57           H  
ATOM   3755  HB3 PRO B  82      17.247 -22.487  21.335  1.00 83.57           H  
ATOM   3756  O   PRO B  82      13.900 -22.558  21.906  1.00 83.57           O  
ATOM   3757  CG  PRO B  82      18.213 -23.972  22.597  1.00 83.57           C  
ATOM   3758  HG2 PRO B  82      18.817 -24.609  21.951  1.00 83.57           H  
ATOM   3759  HG3 PRO B  82      18.810 -23.154  23.001  1.00 83.57           H  
ATOM   3760  CD  PRO B  82      17.583 -24.757  23.741  1.00 83.57           C  
ATOM   3761  HD2 PRO B  82      18.286 -24.803  24.573  1.00 83.57           H  
ATOM   3762  HD3 PRO B  82      17.318 -25.760  23.409  1.00 83.57           H  
ATOM   3763  N   THR B  83      14.056 -24.666  22.664  1.00 82.79           N  
ATOM   3764  H   THR B  83      14.606 -25.330  23.191  1.00 82.79           H  
ATOM   3765  CA  THR B  83      12.739 -25.138  22.214  1.00 82.79           C  
ATOM   3766  HA  THR B  83      12.418 -24.519  21.376  1.00 82.79           H  
ATOM   3767  C   THR B  83      11.635 -24.965  23.258  1.00 82.79           C  
ATOM   3768  CB  THR B  83      12.817 -26.585  21.688  1.00 82.79           C  
ATOM   3769  HB  THR B  83      11.827 -27.041  21.682  1.00 82.79           H  
ATOM   3770  O   THR B  83      10.506 -25.367  23.014  1.00 82.79           O  
ATOM   3771  CG2 THR B  83      13.359 -26.584  20.256  1.00 82.79           C  
ATOM   3772 HG21 THR B  83      14.343 -26.119  20.224  1.00 82.79           H  
ATOM   3773 HG22 THR B  83      12.674 -26.041  19.605  1.00 82.79           H  
ATOM   3774 HG23 THR B  83      13.434 -27.612  19.901  1.00 82.79           H  
ATOM   3775  OG1 THR B  83      13.714 -27.411  22.406  1.00 82.79           O  
ATOM   3776  HG1 THR B  83      13.765 -27.144  23.327  1.00 82.79           H  
ATOM   3777  N   ARG B  84      11.912 -24.322  24.399  1.00 84.76           N  
ATOM   3778  H   ARG B  84      12.860 -24.010  24.558  1.00 84.76           H  
ATOM   3779  CA  ARG B  84      10.902 -24.052  25.430  1.00 84.76           C  
ATOM   3780  HA  ARG B  84      10.367 -24.983  25.620  1.00 84.76           H  
ATOM   3781  C   ARG B  84       9.869 -23.018  24.953  1.00 84.76           C  
ATOM   3782  CB  ARG B  84      11.627 -23.599  26.711  1.00 84.76           C  
ATOM   3783  HB2 ARG B  84      12.107 -22.639  26.521  1.00 84.76           H  
ATOM   3784  HB3 ARG B  84      12.412 -24.315  26.951  1.00 84.76           H  
ATOM   3785  O   ARG B  84      10.230 -21.864  24.714  1.00 84.76           O  
ATOM   3786  CG  ARG B  84      10.699 -23.464  27.925  1.00 84.76           C  
ATOM   3787  HG2 ARG B  84      11.179 -22.844  28.682  1.00 84.76           H  
ATOM   3788  HG3 ARG B  84       9.777 -22.964  27.630  1.00 84.76           H  
ATOM   3789  CD  ARG B  84      10.354 -24.828  28.531  1.00 84.76           C  
ATOM   3790  HD2 ARG B  84      10.276 -25.578  27.744  1.00 84.76           H  
ATOM   3791  HD3 ARG B  84       9.372 -24.744  28.997  1.00 84.76           H  
ATOM   3792  NE  ARG B  84      11.322 -25.228  29.571  1.00 84.76           N  
ATOM   3793  HE  ARG B  84      11.445 -24.573  30.330  1.00 84.76           H  
ATOM   3794  NH1 ARG B  84      11.897 -27.330  28.803  1.00 84.76           N  
ATOM   3795 HH11 ARG B  84      11.905 -27.027  27.840  1.00 84.76           H  
ATOM   3796 HH12 ARG B  84      12.284 -28.251  28.952  1.00 84.76           H  
ATOM   3797  NH2 ARG B  84      12.286 -26.770  30.916  1.00 84.76           N  
ATOM   3798 HH21 ARG B  84      12.383 -26.051  31.619  1.00 84.76           H  
ATOM   3799 HH22 ARG B  84      12.594 -27.717  31.081  1.00 84.76           H  
ATOM   3800  CZ  ARG B  84      11.824 -26.435  29.745  1.00 84.76           C  
ATOM   3801  N   SER B  85       8.594 -23.399  24.904  1.00 87.79           N  
ATOM   3802  H   SER B  85       8.370 -24.383  24.943  1.00 87.79           H  
ATOM   3803  CA  SER B  85       7.462 -22.492  24.656  1.00 87.79           C  
ATOM   3804  HA  SER B  85       7.532 -22.131  23.629  1.00 87.79           H  
ATOM   3805  C   SER B  85       7.470 -21.282  25.596  1.00 87.79           C  
ATOM   3806  CB  SER B  85       6.137 -23.248  24.805  1.00 87.79           C  
ATOM   3807  HB2 SER B  85       5.321 -22.645  24.408  1.00 87.79           H  
ATOM   3808  HB3 SER B  85       5.948 -23.455  25.859  1.00 87.79           H  
ATOM   3809  O   SER B  85       7.919 -21.382  26.739  1.00 87.79           O  
ATOM   3810  OG  SER B  85       6.212 -24.469  24.104  1.00 87.79           O  
ATOM   3811  HG  SER B  85       6.375 -24.239  23.186  1.00 87.79           H  
ATOM   3812  N   GLY B  86       7.009 -20.127  25.113  1.00 91.03           N  
ATOM   3813  H   GLY B  86       6.597 -20.120  24.191  1.00 91.03           H  
ATOM   3814  CA  GLY B  86       6.994 -18.871  25.877  1.00 91.03           C  
ATOM   3815  HA2 GLY B  86       6.302 -18.178  25.400  1.00 91.03           H  
ATOM   3816  HA3 GLY B  86       6.617 -19.069  26.881  1.00 91.03           H  
ATOM   3817  C   GLY B  86       8.343 -18.150  26.023  1.00 91.03           C  
ATOM   3818  O   GLY B  86       8.383 -17.059  26.579  1.00 91.03           O  
ATOM   3819  N   THR B  87       9.454 -18.711  25.524  1.00 92.71           N  
ATOM   3820  H   THR B  87       9.375 -19.622  25.096  1.00 92.71           H  
ATOM   3821  CA  THR B  87      10.801 -18.144  25.758  1.00 92.71           C  
ATOM   3822  HA  THR B  87      10.725 -17.413  26.562  1.00 92.71           H  
ATOM   3823  C   THR B  87      11.392 -17.408  24.558  1.00 92.71           C  
ATOM   3824  CB  THR B  87      11.805 -19.191  26.249  1.00 92.71           C  
ATOM   3825  HB  THR B  87      12.721 -18.677  26.540  1.00 92.71           H  
ATOM   3826  O   THR B  87      11.216 -17.825  23.412  1.00 92.71           O  
ATOM   3827  CG2 THR B  87      11.290 -19.963  27.457  1.00 92.71           C  
ATOM   3828 HG21 THR B  87      11.039 -19.264  28.255  1.00 92.71           H  
ATOM   3829 HG22 THR B  87      12.070 -20.640  27.805  1.00 92.71           H  
ATOM   3830 HG23 THR B  87      10.401 -20.539  27.200  1.00 92.71           H  
ATOM   3831  OG1 THR B  87      12.133 -20.118  25.236  1.00 92.71           O  
ATOM   3832  HG1 THR B  87      11.396 -20.727  25.154  1.00 92.71           H  
ATOM   3833  N   ALA B  88      12.173 -16.362  24.821  1.00 93.40           N  
ATOM   3834  H   ALA B  88      12.315 -16.115  25.790  1.00 93.40           H  
ATOM   3835  CA  ALA B  88      12.967 -15.631  23.845  1.00 93.40           C  
ATOM   3836  HA  ALA B  88      12.585 -15.867  22.852  1.00 93.40           H  
ATOM   3837  C   ALA B  88      14.461 -16.024  23.904  1.00 93.40           C  
ATOM   3838  CB  ALA B  88      12.754 -14.129  24.061  1.00 93.40           C  
ATOM   3839  HB1 ALA B  88      13.328 -13.565  23.326  1.00 93.40           H  
ATOM   3840  HB2 ALA B  88      13.082 -13.848  25.062  1.00 93.40           H  
ATOM   3841  HB3 ALA B  88      11.697 -13.888  23.949  1.00 93.40           H  
ATOM   3842  O   ALA B  88      15.048 -16.201  24.973  1.00 93.40           O  
ATOM   3843  N   HIS B  89      15.116 -16.126  22.745  1.00 90.43           N  
ATOM   3844  H   HIS B  89      14.575 -16.053  21.895  1.00 90.43           H  
ATOM   3845  CA  HIS B  89      16.572 -16.319  22.636  1.00 90.43           C  
ATOM   3846  HA  HIS B  89      16.919 -16.982  23.428  1.00 90.43           H  
ATOM   3847  C   HIS B  89      17.337 -15.003  22.773  1.00 90.43           C  
ATOM   3848  CB  HIS B  89      16.919 -16.937  21.275  1.00 90.43           C  
ATOM   3849  HB2 HIS B  89      18.004 -16.970  21.177  1.00 90.43           H  
ATOM   3850  HB3 HIS B  89      16.539 -16.289  20.484  1.00 90.43           H  
ATOM   3851  O   HIS B  89      18.452 -14.981  23.295  1.00 90.43           O  
ATOM   3852  CG  HIS B  89      16.408 -18.328  21.015  1.00 90.43           C  
ATOM   3853  CD2 HIS B  89      15.676 -19.119  21.855  1.00 90.43           C  
ATOM   3854  HD2 HIS B  89      15.335 -18.871  22.849  1.00 90.43           H  
ATOM   3855  ND1 HIS B  89      16.592 -18.993  19.807  1.00 90.43           N  
ATOM   3856  CE1 HIS B  89      15.949 -20.161  19.931  1.00 90.43           C  
ATOM   3857  HE1 HIS B  89      15.855 -20.895  19.145  1.00 90.43           H  
ATOM   3858  NE2 HIS B  89      15.384 -20.260  21.143  1.00 90.43           N  
ATOM   3859  HE2 HIS B  89      14.780 -21.016  21.433  1.00 90.43           H  
ATOM   3860  N   GLN B  90      16.740 -13.919  22.278  1.00 91.66           N  
ATOM   3861  H   GLN B  90      15.807 -14.030  21.908  1.00 91.66           H  
ATOM   3862  CA  GLN B  90      17.311 -12.580  22.255  1.00 91.66           C  
ATOM   3863  HA  GLN B  90      18.367 -12.644  21.991  1.00 91.66           H  
ATOM   3864  C   GLN B  90      17.223 -11.930  23.644  1.00 91.66           C  
ATOM   3865  CB  GLN B  90      16.613 -11.794  21.135  1.00 91.66           C  
ATOM   3866  HB2 GLN B  90      16.860 -12.259  20.180  1.00 91.66           H  
ATOM   3867  HB3 GLN B  90      15.532 -11.821  21.274  1.00 91.66           H  
ATOM   3868  O   GLN B  90      16.132 -11.703  24.160  1.00 91.66           O  
ATOM   3869  CG  GLN B  90      17.079 -10.340  21.129  1.00 91.66           C  
ATOM   3870  HG2 GLN B  90      16.676  -9.862  22.021  1.00 91.66           H  
ATOM   3871  HG3 GLN B  90      18.167 -10.307  21.171  1.00 91.66           H  
ATOM   3872  CD  GLN B  90      16.631  -9.529  19.921  1.00 91.66           C  
ATOM   3873  NE2 GLN B  90      16.612  -8.227  20.068  1.00 91.66           N  
ATOM   3874 HE21 GLN B  90      16.956  -7.843  20.937  1.00 91.66           H  
ATOM   3875 HE22 GLN B  90      16.309  -7.613  19.325  1.00 91.66           H  
ATOM   3876  OE1 GLN B  90      16.346 -10.033  18.847  1.00 91.66           O  
ATOM   3877  N   ARG B  91      18.380 -11.631  24.254  1.00 93.14           N  
ATOM   3878  H   ARG B  91      19.236 -11.850  23.765  1.00 93.14           H  
ATOM   3879  CA  ARG B  91      18.483 -11.171  25.658  1.00 93.14           C  
ATOM   3880  HA  ARG B  91      17.553 -11.431  26.163  1.00 93.14           H  
ATOM   3881  C   ARG B  91      18.588  -9.655  25.849  1.00 93.14           C  
ATOM   3882  CB  ARG B  91      19.621 -11.912  26.375  1.00 93.14           C  
ATOM   3883  HB2 ARG B  91      19.627 -11.595  27.417  1.00 93.14           H  
ATOM   3884  HB3 ARG B  91      20.579 -11.650  25.926  1.00 93.14           H  
ATOM   3885  O   ARG B  91      18.705  -9.178  26.974  1.00 93.14           O  
ATOM   3886  CG  ARG B  91      19.423 -13.433  26.315  1.00 93.14           C  
ATOM   3887  HG2 ARG B  91      19.751 -13.807  25.345  1.00 93.14           H  
ATOM   3888  HG3 ARG B  91      18.365 -13.664  26.437  1.00 93.14           H  
ATOM   3889  CD  ARG B  91      20.202 -14.134  27.427  1.00 93.14           C  
ATOM   3890  HD2 ARG B  91      19.969 -13.642  28.372  1.00 93.14           H  
ATOM   3891  HD3 ARG B  91      21.269 -14.025  27.235  1.00 93.14           H  
ATOM   3892  NE  ARG B  91      19.845 -15.565  27.477  1.00 93.14           N  
ATOM   3893  HE  ARG B  91      19.820 -16.038  26.585  1.00 93.14           H  
ATOM   3894  NH1 ARG B  91      19.300 -15.714  29.710  1.00 93.14           N  
ATOM   3895 HH11 ARG B  91      18.842 -16.213  30.459  1.00 93.14           H  
ATOM   3896 HH12 ARG B  91      19.421 -14.714  29.794  1.00 93.14           H  
ATOM   3897  NH2 ARG B  91      19.061 -17.495  28.390  1.00 93.14           N  
ATOM   3898 HH21 ARG B  91      19.014 -17.907  27.469  1.00 93.14           H  
ATOM   3899 HH22 ARG B  91      18.650 -17.986  29.171  1.00 93.14           H  
ATOM   3900  CZ  ARG B  91      19.411 -16.246  28.524  1.00 93.14           C  
ATOM   3901  N   GLY B  92      18.558  -8.915  24.751  1.00 94.07           N  
ATOM   3902  H   GLY B  92      18.422  -9.395  23.873  1.00 94.07           H  
ATOM   3903  CA  GLY B  92      18.650  -7.462  24.673  1.00 94.07           C  
ATOM   3904  HA2 GLY B  92      19.670  -7.145  24.892  1.00 94.07           H  
ATOM   3905  HA3 GLY B  92      17.971  -6.997  25.388  1.00 94.07           H  
ATOM   3906  C   GLY B  92      18.284  -7.010  23.262  1.00 94.07           C  
ATOM   3907  O   GLY B  92      18.104  -7.847  22.382  1.00 94.07           O  
ATOM   3908  N   GLY B  93      18.149  -5.717  23.015  1.00 96.02           N  
ATOM   3909  H   GLY B  93      18.358  -5.057  23.751  1.00 96.02           H  
ATOM   3910  CA  GLY B  93      17.771  -5.179  21.706  1.00 96.02           C  
ATOM   3911  HA2 GLY B  93      16.779  -5.536  21.426  1.00 96.02           H  
ATOM   3912  HA3 GLY B  93      18.475  -5.511  20.943  1.00 96.02           H  
ATOM   3913  C   GLY B  93      17.743  -3.659  21.720  1.00 96.02           C  
ATOM   3914  O   GLY B  93      17.972  -3.039  22.759  1.00 96.02           O  
ATOM   3915  N   GLY B  94      17.460  -3.049  20.575  1.00 97.89           N  
ATOM   3916  H   GLY B  94      17.268  -3.600  19.751  1.00 97.89           H  
ATOM   3917  CA  GLY B  94      17.170  -1.620  20.532  1.00 97.89           C  
ATOM   3918  HA2 GLY B  94      17.854  -1.073  21.180  1.00 97.89           H  
ATOM   3919  HA3 GLY B  94      17.297  -1.254  19.514  1.00 97.89           H  
ATOM   3920  C   GLY B  94      15.727  -1.366  20.963  1.00 97.89           C  
ATOM   3921  O   GLY B  94      14.819  -1.595  20.174  1.00 97.89           O  
ATOM   3922  N   PHE B  95      15.497  -0.888  22.184  1.00 97.30           N  
ATOM   3923  H   PHE B  95      16.282  -0.717  22.796  1.00 97.30           H  
ATOM   3924  CA  PHE B  95      14.150  -0.599  22.696  1.00 97.30           C  
ATOM   3925  HA  PHE B  95      13.407  -0.886  21.953  1.00 97.30           H  
ATOM   3926  C   PHE B  95      13.937   0.895  22.943  1.00 97.30           C  
ATOM   3927  CB  PHE B  95      13.872  -1.445  23.945  1.00 97.30           C  
ATOM   3928  HB2 PHE B  95      14.696  -1.344  24.652  1.00 97.30           H  
ATOM   3929  HB3 PHE B  95      12.972  -1.065  24.428  1.00 97.30           H  
ATOM   3930  O   PHE B  95      14.883   1.629  23.239  1.00 97.30           O  
ATOM   3931  CG  PHE B  95      13.652  -2.905  23.605  1.00 97.30           C  
ATOM   3932  CD1 PHE B  95      12.382  -3.329  23.177  1.00 97.30           C  
ATOM   3933  HD1 PHE B  95      11.556  -2.633  23.173  1.00 97.30           H  
ATOM   3934  CD2 PHE B  95      14.718  -3.823  23.644  1.00 97.30           C  
ATOM   3935  HD2 PHE B  95      15.691  -3.506  23.988  1.00 97.30           H  
ATOM   3936  CE1 PHE B  95      12.181  -4.646  22.740  1.00 97.30           C  
ATOM   3937  HE1 PHE B  95      11.207  -4.946  22.382  1.00 97.30           H  
ATOM   3938  CE2 PHE B  95      14.514  -5.147  23.216  1.00 97.30           C  
ATOM   3939  HE2 PHE B  95      15.333  -5.851  23.226  1.00 97.30           H  
ATOM   3940  CZ  PHE B  95      13.250  -5.555  22.755  1.00 97.30           C  
ATOM   3941  HZ  PHE B  95      13.096  -6.567  22.410  1.00 97.30           H  
ATOM   3942  N   LEU B  96      12.684   1.339  22.826  1.00 94.36           N  
ATOM   3943  H   LEU B  96      11.964   0.683  22.559  1.00 94.36           H  
ATOM   3944  CA  LEU B  96      12.282   2.712  23.130  1.00 94.36           C  
ATOM   3945  HA  LEU B  96      13.105   3.386  22.892  1.00 94.36           H  
ATOM   3946  C   LEU B  96      11.960   2.879  24.619  1.00 94.36           C  
ATOM   3947  CB  LEU B  96      11.065   3.107  22.275  1.00 94.36           C  
ATOM   3948  HB2 LEU B  96      10.238   2.445  22.533  1.00 94.36           H  
ATOM   3949  HB3 LEU B  96      10.771   4.123  22.542  1.00 94.36           H  
ATOM   3950  O   LEU B  96      11.201   2.094  25.191  1.00 94.36           O  
ATOM   3951  CG  LEU B  96      11.280   3.042  20.754  1.00 94.36           C  
ATOM   3952  HG  LEU B  96      11.539   2.024  20.463  1.00 94.36           H  
ATOM   3953  CD1 LEU B  96       9.981   3.427  20.054  1.00 94.36           C  
ATOM   3954 HD11 LEU B  96       9.182   2.766  20.390  1.00 94.36           H  
ATOM   3955 HD12 LEU B  96      10.092   3.327  18.974  1.00 94.36           H  
ATOM   3956 HD13 LEU B  96       9.721   4.456  20.302  1.00 94.36           H  
ATOM   3957  CD2 LEU B  96      12.381   3.983  20.269  1.00 94.36           C  
ATOM   3958 HD21 LEU B  96      12.166   5.008  20.572  1.00 94.36           H  
ATOM   3959 HD22 LEU B  96      13.340   3.674  20.685  1.00 94.36           H  
ATOM   3960 HD23 LEU B  96      12.444   3.930  19.182  1.00 94.36           H  
ATOM   3961  N   THR B  97      12.461   3.953  25.223  1.00 83.92           N  
ATOM   3962  H   THR B  97      13.108   4.554  24.733  1.00 83.92           H  
ATOM   3963  CA  THR B  97      12.013   4.437  26.540  1.00 83.92           C  
ATOM   3964  HA  THR B  97      11.962   3.603  27.239  1.00 83.92           H  
ATOM   3965  C   THR B  97      10.607   5.040  26.479  1.00 83.92           C  
ATOM   3966  CB  THR B  97      13.010   5.476  27.081  1.00 83.92           C  
ATOM   3967  HB  THR B  97      12.543   6.079  27.860  1.00 83.92           H  
ATOM   3968  O   THR B  97       9.833   4.889  27.415  1.00 83.92           O  
ATOM   3969  CG2 THR B  97      14.243   4.782  27.663  1.00 83.92           C  
ATOM   3970 HG21 THR B  97      13.943   4.136  28.489  1.00 83.92           H  
ATOM   3971 HG22 THR B  97      14.935   5.537  28.035  1.00 83.92           H  
ATOM   3972 HG23 THR B  97      14.737   4.186  26.895  1.00 83.92           H  
ATOM   3973  OG1 THR B  97      13.488   6.304  26.043  1.00 83.92           O  
ATOM   3974  HG1 THR B  97      12.937   7.090  26.045  1.00 83.92           H  
ATOM   3975  N   GLU B  98      10.231   5.638  25.345  1.00 86.24           N  
ATOM   3976  H   GLU B  98      10.956   5.815  24.665  1.00 86.24           H  
ATOM   3977  CA  GLU B  98       8.985   6.411  25.213  1.00 86.24           C  
ATOM   3978  HA  GLU B  98       8.836   6.970  26.137  1.00 86.24           H  
ATOM   3979  C   GLU B  98       7.716   5.560  25.020  1.00 86.24           C  
ATOM   3980  CB  GLU B  98       9.119   7.442  24.073  1.00 86.24           C  
ATOM   3981  HB2 GLU B  98       8.277   8.132  24.133  1.00 86.24           H  
ATOM   3982  HB3 GLU B  98       9.056   6.924  23.116  1.00 86.24           H  
ATOM   3983  O   GLU B  98       6.619   6.100  24.961  1.00 86.24           O  
ATOM   3984  CG  GLU B  98      10.419   8.264  24.088  1.00 86.24           C  
ATOM   3985  HG2 GLU B  98      11.219   7.647  23.680  1.00 86.24           H  
ATOM   3986  HG3 GLU B  98      10.303   9.122  23.426  1.00 86.24           H  
ATOM   3987  CD  GLU B  98      10.796   8.736  25.499  1.00 86.24           C  
ATOM   3988  OE1 GLU B  98      11.848   8.260  25.989  1.00 86.24           O  
ATOM   3989  OE2 GLU B  98      10.013   9.496  26.102  1.00 86.24           O  
ATOM   3990  N   ALA B  99       7.813   4.228  24.925  1.00 93.20           N  
ATOM   3991  H   ALA B  99       8.723   3.810  25.057  1.00 93.20           H  
ATOM   3992  CA  ALA B  99       6.660   3.366  24.618  1.00 93.20           C  
ATOM   3993  HA  ALA B  99       6.241   3.680  23.662  1.00 93.20           H  
ATOM   3994  C   ALA B  99       5.520   3.447  25.661  1.00 93.20           C  
ATOM   3995  CB  ALA B  99       7.173   1.929  24.481  1.00 93.20           C  
ATOM   3996  HB1 ALA B  99       6.344   1.265  24.237  1.00 93.20           H  
ATOM   3997  HB2 ALA B  99       7.918   1.875  23.687  1.00 93.20           H  
ATOM   3998  HB3 ALA B  99       7.620   1.611  25.423  1.00 93.20           H  
ATOM   3999  O   ALA B  99       4.346   3.229  25.336  1.00 93.20           O  
ATOM   4000  N   THR B 100       5.859   3.764  26.912  1.00 94.43           N  
ATOM   4001  H   THR B 100       6.835   3.917  27.121  1.00 94.43           H  
ATOM   4002  CA  THR B 100       4.923   3.963  28.031  1.00 94.43           C  
ATOM   4003  HA  THR B 100       3.983   3.464  27.798  1.00 94.43           H  
ATOM   4004  C   THR B 100       4.558   5.435  28.270  1.00 94.43           C  
ATOM   4005  CB  THR B 100       5.480   3.313  29.310  1.00 94.43           C  
ATOM   4006  HB  THR B 100       4.865   3.601  30.163  1.00 94.43           H  
ATOM   4007  O   THR B 100       3.676   5.707  29.086  1.00 94.43           O  
ATOM   4008  CG2 THR B 100       5.460   1.788  29.198  1.00 94.43           C  
ATOM   4009 HG21 THR B 100       4.453   1.444  28.961  1.00 94.43           H  
ATOM   4010 HG22 THR B 100       6.150   1.460  28.421  1.00 94.43           H  
ATOM   4011 HG23 THR B 100       5.761   1.352  30.150  1.00 94.43           H  
ATOM   4012  OG1 THR B 100       6.808   3.728  29.530  1.00 94.43           O  
ATOM   4013  HG1 THR B 100       7.354   2.962  29.722  1.00 94.43           H  
ATOM   4014  N   ALA B 101       5.165   6.374  27.537  1.00 94.97           N  
ATOM   4015  H   ALA B 101       5.789   6.082  26.798  1.00 94.97           H  
ATOM   4016  CA  ALA B 101       4.891   7.808  27.602  1.00 94.97           C  
ATOM   4017  HA  ALA B 101       4.434   8.032  28.566  1.00 94.97           H  
ATOM   4018  C   ALA B 101       3.910   8.258  26.498  1.00 94.97           C  
ATOM   4019  CB  ALA B 101       6.226   8.562  27.535  1.00 94.97           C  
ATOM   4020  HB1 ALA B 101       6.678   8.429  26.552  1.00 94.97           H  
ATOM   4021  HB2 ALA B 101       6.063   9.627  27.701  1.00 94.97           H  
ATOM   4022  HB3 ALA B 101       6.911   8.183  28.294  1.00 94.97           H  
ATOM   4023  O   ALA B 101       3.825   7.635  25.440  1.00 94.97           O  
ATOM   4024  N   PHE B 102       3.136   9.314  26.781  1.00 95.54           N  
ATOM   4025  H   PHE B 102       3.228   9.731  27.696  1.00 95.54           H  
ATOM   4026  CA  PHE B 102       2.271  10.043  25.838  1.00 95.54           C  
ATOM   4027  HA  PHE B 102       2.865  10.368  24.984  1.00 95.54           H  
ATOM   4028  C   PHE B 102       1.657  11.271  26.540  1.00 95.54           C  
ATOM   4029  CB  PHE B 102       1.122   9.126  25.371  1.00 95.54           C  
ATOM   4030  HB2 PHE B 102       1.530   8.202  24.962  1.00 95.54           H  
ATOM   4031  HB3 PHE B 102       0.524   8.852  26.240  1.00 95.54           H  
ATOM   4032  O   PHE B 102       1.363  11.192  27.737  1.00 95.54           O  
ATOM   4033  CG  PHE B 102       0.219   9.691  24.294  1.00 95.54           C  
ATOM   4034  CD1 PHE B 102      -1.178   9.658  24.461  1.00 95.54           C  
ATOM   4035  HD1 PHE B 102      -1.601   9.286  25.383  1.00 95.54           H  
ATOM   4036  CD2 PHE B 102       0.765  10.166  23.087  1.00 95.54           C  
ATOM   4037  HD2 PHE B 102       1.835  10.179  22.937  1.00 95.54           H  
ATOM   4038  CE1 PHE B 102      -2.024  10.090  23.426  1.00 95.54           C  
ATOM   4039  HE1 PHE B 102      -3.096  10.065  23.556  1.00 95.54           H  
ATOM   4040  CE2 PHE B 102      -0.081  10.604  22.055  1.00 95.54           C  
ATOM   4041  HE2 PHE B 102       0.349  10.968  21.133  1.00 95.54           H  
ATOM   4042  CZ  PHE B 102      -1.475  10.567  22.224  1.00 95.54           C  
ATOM   4043  HZ  PHE B 102      -2.120  10.918  21.433  1.00 95.54           H  
ATOM   4044  N   ASP B 103       1.370  12.363  25.820  1.00 92.75           N  
ATOM   4045  H   ASP B 103       1.667  12.391  24.855  1.00 92.75           H  
ATOM   4046  CA  ASP B 103       0.472  13.433  26.303  1.00 92.75           C  
ATOM   4047  HA  ASP B 103       0.344  13.320  27.380  1.00 92.75           H  
ATOM   4048  C   ASP B 103      -0.922  13.322  25.645  1.00 92.75           C  
ATOM   4049  CB  ASP B 103       1.087  14.838  26.145  1.00 92.75           C  
ATOM   4050  HB2 ASP B 103       2.083  14.832  26.588  1.00 92.75           H  
ATOM   4051  HB3 ASP B 103       1.189  15.077  25.086  1.00 92.75           H  
ATOM   4052  O   ASP B 103      -1.161  13.895  24.578  1.00 92.75           O  
ATOM   4053  CG  ASP B 103       0.249  15.934  26.842  1.00 92.75           C  
ATOM   4054  OD1 ASP B 103      -0.950  15.695  27.140  1.00 92.75           O  
ATOM   4055  OD2 ASP B 103       0.794  17.034  27.088  1.00 92.75           O  
ATOM   4056  N   PRO B 104      -1.889  12.617  26.265  1.00 90.32           N  
ATOM   4057  CA  PRO B 104      -3.238  12.525  25.716  1.00 90.32           C  
ATOM   4058  HA  PRO B 104      -3.193  12.212  24.673  1.00 90.32           H  
ATOM   4059  C   PRO B 104      -4.003  13.851  25.770  1.00 90.32           C  
ATOM   4060  CB  PRO B 104      -3.929  11.444  26.546  1.00 90.32           C  
ATOM   4061  HB2 PRO B 104      -5.002  11.610  26.644  1.00 90.32           H  
ATOM   4062  HB3 PRO B 104      -3.738  10.479  26.077  1.00 90.32           H  
ATOM   4063  O   PRO B 104      -4.875  14.075  24.933  1.00 90.32           O  
ATOM   4064  CG  PRO B 104      -3.216  11.502  27.896  1.00 90.32           C  
ATOM   4065  HG2 PRO B 104      -3.641  12.301  28.502  1.00 90.32           H  
ATOM   4066  HG3 PRO B 104      -3.266  10.549  28.423  1.00 90.32           H  
ATOM   4067  CD  PRO B 104      -1.783  11.858  27.504  1.00 90.32           C  
ATOM   4068  HD2 PRO B 104      -1.214  10.946  27.320  1.00 90.32           H  
ATOM   4069  HD3 PRO B 104      -1.317  12.440  28.299  1.00 90.32           H  
ATOM   4070  N   ALA B 105      -3.690  14.741  26.717  1.00 86.97           N  
ATOM   4071  H   ALA B 105      -2.814  14.637  27.209  1.00 86.97           H  
ATOM   4072  CA  ALA B 105      -4.398  16.010  26.859  1.00 86.97           C  
ATOM   4073  HA  ALA B 105      -5.470  15.815  26.817  1.00 86.97           H  
ATOM   4074  C   ALA B 105      -4.064  16.966  25.705  1.00 86.97           C  
ATOM   4075  CB  ALA B 105      -4.068  16.613  28.230  1.00 86.97           C  
ATOM   4076  HB1 ALA B 105      -4.628  17.538  28.363  1.00 86.97           H  
ATOM   4077  HB2 ALA B 105      -4.338  15.910  29.018  1.00 86.97           H  
ATOM   4078  HB3 ALA B 105      -3.002  16.831  28.293  1.00 86.97           H  
ATOM   4079  O   ALA B 105      -4.952  17.674  25.230  1.00 86.97           O  
ATOM   4080  N   PHE B 106      -2.821  16.931  25.214  1.00 90.68           N  
ATOM   4081  H   PHE B 106      -2.140  16.369  25.705  1.00 90.68           H  
ATOM   4082  CA  PHE B 106      -2.376  17.658  24.023  1.00 90.68           C  
ATOM   4083  HA  PHE B 106      -2.484  18.728  24.198  1.00 90.68           H  
ATOM   4084  C   PHE B 106      -3.201  17.309  22.774  1.00 90.68           C  
ATOM   4085  CB  PHE B 106      -0.891  17.340  23.811  1.00 90.68           C  
ATOM   4086  HB2 PHE B 106      -0.355  17.554  24.736  1.00 90.68           H  
ATOM   4087  HB3 PHE B 106      -0.771  16.277  23.601  1.00 90.68           H  
ATOM   4088  O   PHE B 106      -3.665  18.201  22.067  1.00 90.68           O  
ATOM   4089  CG  PHE B 106      -0.237  18.129  22.702  1.00 90.68           C  
ATOM   4090  CD1 PHE B 106      -0.251  17.647  21.381  1.00 90.68           C  
ATOM   4091  HD1 PHE B 106      -0.733  16.709  21.145  1.00 90.68           H  
ATOM   4092  CD2 PHE B 106       0.413  19.338  23.006  1.00 90.68           C  
ATOM   4093  HD2 PHE B 106       0.460  19.676  24.031  1.00 90.68           H  
ATOM   4094  CE1 PHE B 106       0.382  18.379  20.364  1.00 90.68           C  
ATOM   4095  HE1 PHE B 106       0.386  18.002  19.352  1.00 90.68           H  
ATOM   4096  CE2 PHE B 106       1.040  20.075  21.988  1.00 90.68           C  
ATOM   4097  HE2 PHE B 106       1.569  20.989  22.215  1.00 90.68           H  
ATOM   4098  CZ  PHE B 106       1.027  19.590  20.672  1.00 90.68           C  
ATOM   4099  HZ  PHE B 106       1.546  20.141  19.901  1.00 90.68           H  
ATOM   4100  N   PHE B 107      -3.455  16.017  22.539  1.00 89.04           N  
ATOM   4101  H   PHE B 107      -3.028  15.336  23.150  1.00 89.04           H  
ATOM   4102  CA  PHE B 107      -4.254  15.532  21.404  1.00 89.04           C  
ATOM   4103  HA  PHE B 107      -4.111  16.225  20.575  1.00 89.04           H  
ATOM   4104  C   PHE B 107      -5.775  15.520  21.666  1.00 89.04           C  
ATOM   4105  CB  PHE B 107      -3.711  14.167  20.944  1.00 89.04           C  
ATOM   4106  HB2 PHE B 107      -4.347  13.776  20.151  1.00 89.04           H  
ATOM   4107  HB3 PHE B 107      -3.754  13.465  21.777  1.00 89.04           H  
ATOM   4108  O   PHE B 107      -6.533  14.964  20.871  1.00 89.04           O  
ATOM   4109  CG  PHE B 107      -2.294  14.239  20.404  1.00 89.04           C  
ATOM   4110  CD1 PHE B 107      -2.056  14.772  19.122  1.00 89.04           C  
ATOM   4111  HD1 PHE B 107      -2.882  15.101  18.510  1.00 89.04           H  
ATOM   4112  CD2 PHE B 107      -1.208  13.811  21.190  1.00 89.04           C  
ATOM   4113  HD2 PHE B 107      -1.375  13.403  22.176  1.00 89.04           H  
ATOM   4114  CE1 PHE B 107      -0.740  14.892  18.639  1.00 89.04           C  
ATOM   4115  HE1 PHE B 107      -0.555  15.302  17.657  1.00 89.04           H  
ATOM   4116  CE2 PHE B 107       0.107  13.926  20.707  1.00 89.04           C  
ATOM   4117  HE2 PHE B 107       0.937  13.604  21.319  1.00 89.04           H  
ATOM   4118  CZ  PHE B 107       0.341  14.476  19.435  1.00 89.04           C  
ATOM   4119  HZ  PHE B 107       1.351  14.579  19.067  1.00 89.04           H  
ATOM   4120  N   GLY B 108      -6.246  16.108  22.775  1.00 80.87           N  
ATOM   4121  H   GLY B 108      -5.586  16.570  23.383  1.00 80.87           H  
ATOM   4122  CA  GLY B 108      -7.669  16.139  23.145  1.00 80.87           C  
ATOM   4123  HA2 GLY B 108      -7.786  16.796  24.006  1.00 80.87           H  
ATOM   4124  HA3 GLY B 108      -8.242  16.548  22.313  1.00 80.87           H  
ATOM   4125  C   GLY B 108      -8.271  14.772  23.509  1.00 80.87           C  
ATOM   4126  O   GLY B 108      -9.493  14.628  23.550  1.00 80.87           O  
ATOM   4127  N   MET B 109      -7.428  13.772  23.766  1.00 82.57           N  
ATOM   4128  H   MET B 109      -6.448  14.003  23.834  1.00 82.57           H  
ATOM   4129  CA  MET B 109      -7.795  12.384  24.043  1.00 82.57           C  
ATOM   4130  HA  MET B 109      -8.690  12.141  23.472  1.00 82.57           H  
ATOM   4131  C   MET B 109      -8.088  12.173  25.535  1.00 82.57           C  
ATOM   4132  CB  MET B 109      -6.649  11.487  23.552  1.00 82.57           C  
ATOM   4133  HB2 MET B 109      -6.370  11.800  22.546  1.00 82.57           H  
ATOM   4134  HB3 MET B 109      -5.784  11.615  24.203  1.00 82.57           H  
ATOM   4135  O   MET B 109      -7.451  12.764  26.410  1.00 82.57           O  
ATOM   4136  CG  MET B 109      -7.023  10.004  23.510  1.00 82.57           C  
ATOM   4137  HG2 MET B 109      -7.389   9.697  24.490  1.00 82.57           H  
ATOM   4138  HG3 MET B 109      -7.827   9.871  22.786  1.00 82.57           H  
ATOM   4139  SD  MET B 109      -5.661   8.892  23.072  1.00 82.57           S  
ATOM   4140  CE  MET B 109      -5.252   9.479  21.407  1.00 82.57           C  
ATOM   4141  HE1 MET B 109      -4.797  10.467  21.465  1.00 82.57           H  
ATOM   4142  HE2 MET B 109      -4.544   8.790  20.946  1.00 82.57           H  
ATOM   4143  HE3 MET B 109      -6.160   9.532  20.807  1.00 82.57           H  
ATOM   4144  N   SER B 110      -9.037  11.290  25.864  1.00 80.00           N  
ATOM   4145  H   SER B 110      -9.499  10.778  25.126  1.00 80.00           H  
ATOM   4146  CA  SER B 110      -9.289  10.954  27.273  1.00 80.00           C  
ATOM   4147  HA  SER B 110      -9.260  11.893  27.826  1.00 80.00           H  
ATOM   4148  C   SER B 110      -8.201  10.017  27.834  1.00 80.00           C  
ATOM   4149  CB  SER B 110     -10.699  10.387  27.477  1.00 80.00           C  
ATOM   4150  HB2 SER B 110     -11.415  10.970  26.898  1.00 80.00           H  
ATOM   4151  HB3 SER B 110     -10.955  10.484  28.532  1.00 80.00           H  
ATOM   4152  O   SER B 110      -7.769   9.110  27.124  1.00 80.00           O  
ATOM   4153  OG  SER B 110     -10.797   9.021  27.125  1.00 80.00           O  
ATOM   4154  HG  SER B 110     -10.763   8.953  26.168  1.00 80.00           H  
ATOM   4155  N   PRO B 111      -7.797  10.126  29.118  1.00 84.89           N  
ATOM   4156  CA  PRO B 111      -6.827   9.195  29.710  1.00 84.89           C  
ATOM   4157  HA  PRO B 111      -5.892   9.273  29.155  1.00 84.89           H  
ATOM   4158  C   PRO B 111      -7.271   7.722  29.704  1.00 84.89           C  
ATOM   4159  CB  PRO B 111      -6.599   9.699  31.140  1.00 84.89           C  
ATOM   4160  HB2 PRO B 111      -7.317   9.241  31.821  1.00 84.89           H  
ATOM   4161  HB3 PRO B 111      -5.580   9.508  31.474  1.00 84.89           H  
ATOM   4162  O   PRO B 111      -6.429   6.831  29.702  1.00 84.89           O  
ATOM   4163  CG  PRO B 111      -6.888  11.195  31.032  1.00 84.89           C  
ATOM   4164  HG2 PRO B 111      -6.015  11.708  30.628  1.00 84.89           H  
ATOM   4165  HG3 PRO B 111      -7.178  11.625  31.991  1.00 84.89           H  
ATOM   4166  CD  PRO B 111      -8.029  11.248  30.016  1.00 84.89           C  
ATOM   4167  HD2 PRO B 111      -7.996  12.201  29.487  1.00 84.89           H  
ATOM   4168  HD3 PRO B 111      -8.987  11.122  30.521  1.00 84.89           H  
ATOM   4169  N   ARG B 112      -8.588   7.456  29.680  1.00 82.82           N  
ATOM   4170  H   ARG B 112      -9.216   8.244  29.618  1.00 82.82           H  
ATOM   4171  CA  ARG B 112      -9.147   6.100  29.521  1.00 82.82           C  
ATOM   4172  HA  ARG B 112      -8.630   5.405  30.184  1.00 82.82           H  
ATOM   4173  C   ARG B 112      -8.929   5.548  28.115  1.00 82.82           C  
ATOM   4174  CB  ARG B 112     -10.652   6.092  29.821  1.00 82.82           C  
ATOM   4175  HB2 ARG B 112     -11.083   5.249  29.280  1.00 82.82           H  
ATOM   4176  HB3 ARG B 112     -11.111   7.002  29.434  1.00 82.82           H  
ATOM   4177  O   ARG B 112      -8.544   4.396  27.976  1.00 82.82           O  
ATOM   4178  CG  ARG B 112     -10.983   5.928  31.313  1.00 82.82           C  
ATOM   4179  HG2 ARG B 112     -10.551   6.755  31.876  1.00 82.82           H  
ATOM   4180  HG3 ARG B 112     -10.551   4.995  31.675  1.00 82.82           H  
ATOM   4181  CD  ARG B 112     -12.505   5.898  31.539  1.00 82.82           C  
ATOM   4182  HD2 ARG B 112     -12.702   5.706  32.594  1.00 82.82           H  
ATOM   4183  HD3 ARG B 112     -12.912   6.875  31.275  1.00 82.82           H  
ATOM   4184  NE  ARG B 112     -13.137   4.848  30.720  1.00 82.82           N  
ATOM   4185  HE  ARG B 112     -12.535   4.089  30.434  1.00 82.82           H  
ATOM   4186  NH1 ARG B 112     -15.249   5.699  30.415  1.00 82.82           N  
ATOM   4187 HH11 ARG B 112     -15.066   6.388  31.131  1.00 82.82           H  
ATOM   4188 HH12 ARG B 112     -16.153   5.612  29.974  1.00 82.82           H  
ATOM   4189  NH2 ARG B 112     -14.577   3.894  29.270  1.00 82.82           N  
ATOM   4190 HH21 ARG B 112     -13.846   3.234  29.046  1.00 82.82           H  
ATOM   4191 HH22 ARG B 112     -15.470   3.788  28.811  1.00 82.82           H  
ATOM   4192  CZ  ARG B 112     -14.322   4.823  30.146  1.00 82.82           C  
ATOM   4193  N   GLU B 113      -9.175   6.369  27.098  1.00 86.74           N  
ATOM   4194  H   GLU B 113      -9.466   7.316  27.292  1.00 86.74           H  
ATOM   4195  CA  GLU B 113      -8.910   6.013  25.704  1.00 86.74           C  
ATOM   4196  HA  GLU B 113      -9.409   5.075  25.461  1.00 86.74           H  
ATOM   4197  C   GLU B 113      -7.409   5.804  25.487  1.00 86.74           C  
ATOM   4198  CB  GLU B 113      -9.476   7.113  24.798  1.00 86.74           C  
ATOM   4199  HB2 GLU B 113     -10.553   7.167  24.959  1.00 86.74           H  
ATOM   4200  HB3 GLU B 113      -9.038   8.067  25.090  1.00 86.74           H  
ATOM   4201  O   GLU B 113      -7.017   4.767  24.968  1.00 86.74           O  
ATOM   4202  CG  GLU B 113      -9.203   6.885  23.306  1.00 86.74           C  
ATOM   4203  HG2 GLU B 113      -8.125   6.862  23.143  1.00 86.74           H  
ATOM   4204  HG3 GLU B 113      -9.609   5.918  23.009  1.00 86.74           H  
ATOM   4205  CD  GLU B 113      -9.793   7.994  22.426  1.00 86.74           C  
ATOM   4206  OE1 GLU B 113      -9.678   7.848  21.184  1.00 86.74           O  
ATOM   4207  OE2 GLU B 113     -10.289   9.002  22.987  1.00 86.74           O  
ATOM   4208  N   ALA B 114      -6.557   6.713  25.972  1.00 92.92           N  
ATOM   4209  H   ALA B 114      -6.935   7.557  26.377  1.00 92.92           H  
ATOM   4210  CA  ALA B 114      -5.103   6.616  25.806  1.00 92.92           C  
ATOM   4211  HA  ALA B 114      -4.893   6.604  24.737  1.00 92.92           H  
ATOM   4212  C   ALA B 114      -4.489   5.328  26.389  1.00 92.92           C  
ATOM   4213  CB  ALA B 114      -4.442   7.861  26.412  1.00 92.92           C  
ATOM   4214  HB1 ALA B 114      -5.184   8.584  26.753  1.00 92.92           H  
ATOM   4215  HB2 ALA B 114      -3.825   8.320  25.639  1.00 92.92           H  
ATOM   4216  HB3 ALA B 114      -3.800   7.588  27.249  1.00 92.92           H  
ATOM   4217  O   ALA B 114      -3.484   4.842  25.870  1.00 92.92           O  
ATOM   4218  N   LEU B 115      -5.112   4.758  27.428  1.00 91.51           N  
ATOM   4219  H   LEU B 115      -5.921   5.228  27.807  1.00 91.51           H  
ATOM   4220  CA  LEU B 115      -4.735   3.470  28.020  1.00 91.51           C  
ATOM   4221  HA  LEU B 115      -3.655   3.475  28.169  1.00 91.51           H  
ATOM   4222  C   LEU B 115      -5.062   2.265  27.111  1.00 91.51           C  
ATOM   4223  CB  LEU B 115      -5.448   3.358  29.383  1.00 91.51           C  
ATOM   4224  HB2 LEU B 115      -5.460   4.334  29.868  1.00 91.51           H  
ATOM   4225  HB3 LEU B 115      -6.483   3.068  29.201  1.00 91.51           H  
ATOM   4226  O   LEU B 115      -4.488   1.197  27.289  1.00 91.51           O  
ATOM   4227  CG  LEU B 115      -4.807   2.353  30.358  1.00 91.51           C  
ATOM   4228  HG  LEU B 115      -4.632   1.398  29.862  1.00 91.51           H  
ATOM   4229  CD1 LEU B 115      -3.483   2.882  30.920  1.00 91.51           C  
ATOM   4230 HD11 LEU B 115      -3.077   2.167  31.636  1.00 91.51           H  
ATOM   4231 HD12 LEU B 115      -3.638   3.843  31.412  1.00 91.51           H  
ATOM   4232 HD13 LEU B 115      -2.759   3.003  30.115  1.00 91.51           H  
ATOM   4233  CD2 LEU B 115      -5.749   2.109  31.538  1.00 91.51           C  
ATOM   4234 HD21 LEU B 115      -6.686   1.690  31.171  1.00 91.51           H  
ATOM   4235 HD22 LEU B 115      -5.949   3.046  32.059  1.00 91.51           H  
ATOM   4236 HD23 LEU B 115      -5.297   1.395  32.226  1.00 91.51           H  
ATOM   4237  N   ALA B 116      -5.969   2.439  26.145  1.00 92.93           N  
ATOM   4238  H   ALA B 116      -6.407   3.346  26.068  1.00 92.93           H  
ATOM   4239  CA  ALA B 116      -6.338   1.459  25.121  1.00 92.93           C  
ATOM   4240  HA  ALA B 116      -6.033   0.464  25.446  1.00 92.93           H  
ATOM   4241  C   ALA B 116      -5.671   1.719  23.754  1.00 92.93           C  
ATOM   4242  CB  ALA B 116      -7.865   1.480  24.986  1.00 92.93           C  
ATOM   4243  HB1 ALA B 116      -8.179   2.419  24.531  1.00 92.93           H  
ATOM   4244  HB2 ALA B 116      -8.334   1.383  25.965  1.00 92.93           H  
ATOM   4245  HB3 ALA B 116      -8.186   0.658  24.345  1.00 92.93           H  
ATOM   4246  O   ALA B 116      -5.641   0.825  22.912  1.00 92.93           O  
ATOM   4247  N   VAL B 117      -5.144   2.927  23.509  1.00 95.47           N  
ATOM   4248  H   VAL B 117      -5.246   3.642  24.215  1.00 95.47           H  
ATOM   4249  CA  VAL B 117      -4.439   3.260  22.260  1.00 95.47           C  
ATOM   4250  HA  VAL B 117      -4.996   2.818  21.434  1.00 95.47           H  
ATOM   4251  C   VAL B 117      -3.046   2.631  22.241  1.00 95.47           C  
ATOM   4252  CB  VAL B 117      -4.391   4.779  21.994  1.00 95.47           C  
ATOM   4253  HB  VAL B 117      -3.882   5.285  22.815  1.00 95.47           H  
ATOM   4254  O   VAL B 117      -2.221   2.930  23.105  1.00 95.47           O  
ATOM   4255  CG1 VAL B 117      -3.675   5.103  20.682  1.00 95.47           C  
ATOM   4256 HG11 VAL B 117      -3.653   6.181  20.516  1.00 95.47           H  
ATOM   4257 HG12 VAL B 117      -2.647   4.742  20.723  1.00 95.47           H  
ATOM   4258 HG13 VAL B 117      -4.184   4.617  19.850  1.00 95.47           H  
ATOM   4259  CG2 VAL B 117      -5.794   5.374  21.823  1.00 95.47           C  
ATOM   4260 HG21 VAL B 117      -5.728   6.434  21.578  1.00 95.47           H  
ATOM   4261 HG22 VAL B 117      -6.364   5.271  22.746  1.00 95.47           H  
ATOM   4262 HG23 VAL B 117      -6.328   4.856  21.027  1.00 95.47           H  
ATOM   4263  N   ASP B 118      -2.787   1.798  21.230  1.00 97.10           N  
ATOM   4264  H   ASP B 118      -3.520   1.650  20.551  1.00 97.10           H  
ATOM   4265  CA  ASP B 118      -1.505   1.151  20.939  1.00 97.10           C  
ATOM   4266  HA  ASP B 118      -1.318   0.400  21.706  1.00 97.10           H  
ATOM   4267  C   ASP B 118      -0.360   2.187  20.936  1.00 97.10           C  
ATOM   4268  CB  ASP B 118      -1.638   0.399  19.592  1.00 97.10           C  
ATOM   4269  HB2 ASP B 118      -2.093   1.071  18.864  1.00 97.10           H  
ATOM   4270  HB3 ASP B 118      -2.318  -0.439  19.745  1.00 97.10           H  
ATOM   4271  O   ASP B 118      -0.476   3.218  20.255  1.00 97.10           O  
ATOM   4272  CG  ASP B 118      -0.342  -0.153  18.974  1.00 97.10           C  
ATOM   4273  OD1 ASP B 118       0.707  -0.138  19.650  1.00 97.10           O  
ATOM   4274  OD2 ASP B 118      -0.371  -0.533  17.783  1.00 97.10           O  
ATOM   4275  N   PRO B 119       0.756   1.936  21.659  1.00 97.40           N  
ATOM   4276  CA  PRO B 119       1.984   2.721  21.563  1.00 97.40           C  
ATOM   4277  HA  PRO B 119       1.874   3.616  22.175  1.00 97.40           H  
ATOM   4278  C   PRO B 119       2.370   3.138  20.137  1.00 97.40           C  
ATOM   4279  CB  PRO B 119       3.073   1.826  22.161  1.00 97.40           C  
ATOM   4280  HB2 PRO B 119       3.876   2.412  22.609  1.00 97.40           H  
ATOM   4281  HB3 PRO B 119       3.469   1.158  21.396  1.00 97.40           H  
ATOM   4282  O   PRO B 119       2.817   4.268  19.949  1.00 97.40           O  
ATOM   4283  CG  PRO B 119       2.331   0.993  23.200  1.00 97.40           C  
ATOM   4284  HG2 PRO B 119       2.266   1.543  24.139  1.00 97.40           H  
ATOM   4285  HG3 PRO B 119       2.818   0.031  23.358  1.00 97.40           H  
ATOM   4286  CD  PRO B 119       0.939   0.830  22.596  1.00 97.40           C  
ATOM   4287  HD2 PRO B 119       0.885  -0.125  22.073  1.00 97.40           H  
ATOM   4288  HD3 PRO B 119       0.185   0.862  23.383  1.00 97.40           H  
ATOM   4289  N   GLN B 120       2.153   2.286  19.126  1.00 98.32           N  
ATOM   4290  H   GLN B 120       1.745   1.385  19.331  1.00 98.32           H  
ATOM   4291  CA  GLN B 120       2.436   2.620  17.727  1.00 98.32           C  
ATOM   4292  HA  GLN B 120       3.489   2.893  17.649  1.00 98.32           H  
ATOM   4293  C   GLN B 120       1.613   3.819  17.227  1.00 98.32           C  
ATOM   4294  CB  GLN B 120       2.180   1.411  16.816  1.00 98.32           C  
ATOM   4295  HB2 GLN B 120       1.115   1.180  16.820  1.00 98.32           H  
ATOM   4296  HB3 GLN B 120       2.442   1.691  15.795  1.00 98.32           H  
ATOM   4297  O   GLN B 120       2.163   4.684  16.546  1.00 98.32           O  
ATOM   4298  CG  GLN B 120       2.988   0.159  17.192  1.00 98.32           C  
ATOM   4299  HG2 GLN B 120       4.044   0.420  17.251  1.00 98.32           H  
ATOM   4300  HG3 GLN B 120       2.680  -0.220  18.166  1.00 98.32           H  
ATOM   4301  CD  GLN B 120       2.816  -0.951  16.166  1.00 98.32           C  
ATOM   4302  NE2 GLN B 120       1.660  -1.564  16.066  1.00 98.32           N  
ATOM   4303 HE21 GLN B 120       1.589  -2.318  15.398  1.00 98.32           H  
ATOM   4304 HE22 GLN B 120       0.901  -1.298  16.677  1.00 98.32           H  
ATOM   4305  OE1 GLN B 120       3.738  -1.263  15.428  1.00 98.32           O  
ATOM   4306  N   GLN B 121       0.325   3.914  17.588  1.00 97.92           N  
ATOM   4307  H   GLN B 121      -0.041   3.220  18.224  1.00 97.92           H  
ATOM   4308  CA  GLN B 121      -0.525   5.062  17.244  1.00 97.92           C  
ATOM   4309  HA  GLN B 121      -0.386   5.301  16.189  1.00 97.92           H  
ATOM   4310  C   GLN B 121      -0.148   6.307  18.058  1.00 97.92           C  
ATOM   4311  CB  GLN B 121      -2.017   4.768  17.481  1.00 97.92           C  
ATOM   4312  HB2 GLN B 121      -2.571   5.653  17.170  1.00 97.92           H  
ATOM   4313  HB3 GLN B 121      -2.175   4.623  18.550  1.00 97.92           H  
ATOM   4314  O   GLN B 121      -0.059   7.399  17.496  1.00 97.92           O  
ATOM   4315  CG  GLN B 121      -2.595   3.545  16.758  1.00 97.92           C  
ATOM   4316  HG2 GLN B 121      -2.222   3.535  15.734  1.00 97.92           H  
ATOM   4317  HG3 GLN B 121      -2.241   2.637  17.246  1.00 97.92           H  
ATOM   4318  CD  GLN B 121      -4.130   3.522  16.721  1.00 97.92           C  
ATOM   4319  NE2 GLN B 121      -4.721   2.469  16.202  1.00 97.92           N  
ATOM   4320 HE21 GLN B 121      -5.730   2.443  16.222  1.00 97.92           H  
ATOM   4321 HE22 GLN B 121      -4.189   1.663  15.904  1.00 97.92           H  
ATOM   4322  OE1 GLN B 121      -4.831   4.455  17.105  1.00 97.92           O  
ATOM   4323  N   ARG B 122       0.089   6.151  19.372  1.00 97.78           N  
ATOM   4324  H   ARG B 122       0.016   5.217  19.749  1.00 97.78           H  
ATOM   4325  CA  ARG B 122       0.453   7.263  20.275  1.00 97.78           C  
ATOM   4326  HA  ARG B 122      -0.330   8.021  20.259  1.00 97.78           H  
ATOM   4327  C   ARG B 122       1.723   7.969  19.799  1.00 97.78           C  
ATOM   4328  CB  ARG B 122       0.634   6.759  21.721  1.00 97.78           C  
ATOM   4329  HB2 ARG B 122       0.948   7.601  22.339  1.00 97.78           H  
ATOM   4330  HB3 ARG B 122       1.427   6.012  21.751  1.00 97.78           H  
ATOM   4331  O   ARG B 122       1.737   9.182  19.622  1.00 97.78           O  
ATOM   4332  CG  ARG B 122      -0.650   6.160  22.315  1.00 97.78           C  
ATOM   4333  HG2 ARG B 122      -0.793   5.157  21.912  1.00 97.78           H  
ATOM   4334  HG3 ARG B 122      -1.498   6.780  22.027  1.00 97.78           H  
ATOM   4335  CD  ARG B 122      -0.639   6.067  23.844  1.00 97.78           C  
ATOM   4336  HD2 ARG B 122      -0.564   7.073  24.257  1.00 97.78           H  
ATOM   4337  HD3 ARG B 122      -1.598   5.657  24.160  1.00 97.78           H  
ATOM   4338  NE  ARG B 122       0.480   5.258  24.369  1.00 97.78           N  
ATOM   4339  HE  ARG B 122       1.413   5.611  24.209  1.00 97.78           H  
ATOM   4340  NH1 ARG B 122      -0.757   3.650  25.464  1.00 97.78           N  
ATOM   4341 HH11 ARG B 122      -1.602   3.993  25.029  1.00 97.78           H  
ATOM   4342 HH12 ARG B 122      -0.822   2.755  25.928  1.00 97.78           H  
ATOM   4343  NH2 ARG B 122       1.458   3.590  25.569  1.00 97.78           N  
ATOM   4344 HH21 ARG B 122       2.383   3.908  25.318  1.00 97.78           H  
ATOM   4345 HH22 ARG B 122       1.365   2.763  26.142  1.00 97.78           H  
ATOM   4346  CZ  ARG B 122       0.385   4.176  25.122  1.00 97.78           C  
ATOM   4347  N   LEU B 123       2.752   7.184  19.498  1.00 97.64           N  
ATOM   4348  H   LEU B 123       2.654   6.192  19.663  1.00 97.64           H  
ATOM   4349  CA  LEU B 123       4.048   7.673  19.041  1.00 97.64           C  
ATOM   4350  HA  LEU B 123       4.377   8.455  19.725  1.00 97.64           H  
ATOM   4351  C   LEU B 123       3.979   8.279  17.627  1.00 97.64           C  
ATOM   4352  CB  LEU B 123       4.995   6.467  19.123  1.00 97.64           C  
ATOM   4353  HB2 LEU B 123       4.756   5.787  18.305  1.00 97.64           H  
ATOM   4354  HB3 LEU B 123       4.812   5.938  20.058  1.00 97.64           H  
ATOM   4355  O   LEU B 123       4.657   9.259  17.329  1.00 97.64           O  
ATOM   4356  CG  LEU B 123       6.486   6.806  19.086  1.00 97.64           C  
ATOM   4357  HG  LEU B 123       6.718   7.386  18.193  1.00 97.64           H  
ATOM   4358  CD1 LEU B 123       6.916   7.575  20.336  1.00 97.64           C  
ATOM   4359 HD11 LEU B 123       6.631   7.035  21.239  1.00 97.64           H  
ATOM   4360 HD12 LEU B 123       6.451   8.560  20.356  1.00 97.64           H  
ATOM   4361 HD13 LEU B 123       7.997   7.714  20.324  1.00 97.64           H  
ATOM   4362  CD2 LEU B 123       7.261   5.489  19.036  1.00 97.64           C  
ATOM   4363 HD21 LEU B 123       7.120   4.938  19.966  1.00 97.64           H  
ATOM   4364 HD22 LEU B 123       8.321   5.693  18.890  1.00 97.64           H  
ATOM   4365 HD23 LEU B 123       6.907   4.877  18.206  1.00 97.64           H  
ATOM   4366  N   MET B 124       3.123   7.735  16.756  1.00 98.43           N  
ATOM   4367  H   MET B 124       2.605   6.914  17.034  1.00 98.43           H  
ATOM   4368  CA  MET B 124       2.887   8.291  15.420  1.00 98.43           C  
ATOM   4369  HA  MET B 124       3.855   8.502  14.966  1.00 98.43           H  
ATOM   4370  C   MET B 124       2.144   9.635  15.437  1.00 98.43           C  
ATOM   4371  CB  MET B 124       2.159   7.256  14.551  1.00 98.43           C  
ATOM   4372  HB2 MET B 124       1.484   6.653  15.160  1.00 98.43           H  
ATOM   4373  HB3 MET B 124       1.547   7.764  13.806  1.00 98.43           H  
ATOM   4374  O   MET B 124       2.417  10.474  14.578  1.00 98.43           O  
ATOM   4375  CG  MET B 124       3.162   6.369  13.808  1.00 98.43           C  
ATOM   4376  HG2 MET B 124       3.878   5.963  14.522  1.00 98.43           H  
ATOM   4377  HG3 MET B 124       2.621   5.540  13.351  1.00 98.43           H  
ATOM   4378  SD  MET B 124       4.042   7.275  12.501  1.00 98.43           S  
ATOM   4379  CE  MET B 124       5.231   6.036  11.953  1.00 98.43           C  
ATOM   4380  HE1 MET B 124       5.982   5.887  12.728  1.00 98.43           H  
ATOM   4381  HE2 MET B 124       5.722   6.393  11.048  1.00 98.43           H  
ATOM   4382  HE3 MET B 124       4.715   5.098  11.745  1.00 98.43           H  
ATOM   4383  N   LEU B 125       1.273   9.888  16.422  1.00 97.84           N  
ATOM   4384  H   LEU B 125       1.061   9.155  17.084  1.00 97.84           H  
ATOM   4385  CA  LEU B 125       0.684  11.216  16.627  1.00 97.84           C  
ATOM   4386  HA  LEU B 125       0.223  11.539  15.694  1.00 97.84           H  
ATOM   4387  C   LEU B 125       1.758  12.262  16.954  1.00 97.84           C  
ATOM   4388  CB  LEU B 125      -0.382  11.172  17.735  1.00 97.84           C  
ATOM   4389  HB2 LEU B 125      -0.573  12.192  18.067  1.00 97.84           H  
ATOM   4390  HB3 LEU B 125       0.014  10.628  18.593  1.00 97.84           H  
ATOM   4391  O   LEU B 125       1.804  13.303  16.298  1.00 97.84           O  
ATOM   4392  CG  LEU B 125      -1.727  10.557  17.325  1.00 97.84           C  
ATOM   4393  HG  LEU B 125      -1.581   9.558  16.915  1.00 97.84           H  
ATOM   4394  CD1 LEU B 125      -2.620  10.462  18.563  1.00 97.84           C  
ATOM   4395 HD11 LEU B 125      -2.708  11.443  19.030  1.00 97.84           H  
ATOM   4396 HD12 LEU B 125      -2.177   9.759  19.269  1.00 97.84           H  
ATOM   4397 HD13 LEU B 125      -3.612  10.113  18.277  1.00 97.84           H  
ATOM   4398  CD2 LEU B 125      -2.442  11.424  16.289  1.00 97.84           C  
ATOM   4399 HD21 LEU B 125      -2.558  12.440  16.667  1.00 97.84           H  
ATOM   4400 HD22 LEU B 125      -3.427  11.018  16.060  1.00 97.84           H  
ATOM   4401 HD23 LEU B 125      -1.870  11.456  15.361  1.00 97.84           H  
ATOM   4402  N   GLU B 126       2.659  11.965  17.894  1.00 98.15           N  
ATOM   4403  H   GLU B 126       2.562  11.094  18.396  1.00 98.15           H  
ATOM   4404  CA  GLU B 126       3.778  12.849  18.251  1.00 98.15           C  
ATOM   4405  HA  GLU B 126       3.391  13.805  18.604  1.00 98.15           H  
ATOM   4406  C   GLU B 126       4.667  13.150  17.037  1.00 98.15           C  
ATOM   4407  CB  GLU B 126       4.615  12.228  19.377  1.00 98.15           C  
ATOM   4408  HB2 GLU B 126       5.463  12.885  19.569  1.00 98.15           H  
ATOM   4409  HB3 GLU B 126       4.991  11.258  19.051  1.00 98.15           H  
ATOM   4410  O   GLU B 126       4.862  14.315  16.689  1.00 98.15           O  
ATOM   4411  CG  GLU B 126       3.826  12.055  20.684  1.00 98.15           C  
ATOM   4412  HG2 GLU B 126       2.953  11.430  20.497  1.00 98.15           H  
ATOM   4413  HG3 GLU B 126       3.473  13.035  21.006  1.00 98.15           H  
ATOM   4414  CD  GLU B 126       4.654  11.417  21.811  1.00 98.15           C  
ATOM   4415  OE1 GLU B 126       4.102  11.342  22.933  1.00 98.15           O  
ATOM   4416  OE2 GLU B 126       5.818  11.014  21.551  1.00 98.15           O  
ATOM   4417  N   LEU B 127       5.118  12.115  16.320  1.00 98.53           N  
ATOM   4418  H   LEU B 127       4.930  11.184  16.663  1.00 98.53           H  
ATOM   4419  CA  LEU B 127       5.942  12.276  15.118  1.00 98.53           C  
ATOM   4420  HA  LEU B 127       6.826  12.857  15.382  1.00 98.53           H  
ATOM   4421  C   LEU B 127       5.226  13.053  13.999  1.00 98.53           C  
ATOM   4422  CB  LEU B 127       6.387  10.892  14.615  1.00 98.53           C  
ATOM   4423  HB2 LEU B 127       6.451  10.930  13.527  1.00 98.53           H  
ATOM   4424  HB3 LEU B 127       5.631  10.148  14.868  1.00 98.53           H  
ATOM   4425  O   LEU B 127       5.877  13.809  13.277  1.00 98.53           O  
ATOM   4426  CG  LEU B 127       7.764  10.443  15.132  1.00 98.53           C  
ATOM   4427  HG  LEU B 127       8.519  11.153  14.796  1.00 98.53           H  
ATOM   4428  CD1 LEU B 127       7.866  10.317  16.651  1.00 98.53           C  
ATOM   4429 HD11 LEU B 127       7.163   9.571  17.022  1.00 98.53           H  
ATOM   4430 HD12 LEU B 127       8.882  10.038  16.931  1.00 98.53           H  
ATOM   4431 HD13 LEU B 127       7.650  11.277  17.120  1.00 98.53           H  
ATOM   4432  CD2 LEU B 127       8.076   9.082  14.512  1.00 98.53           C  
ATOM   4433 HD21 LEU B 127       7.254   8.400  14.727  1.00 98.53           H  
ATOM   4434 HD22 LEU B 127       8.188   9.187  13.433  1.00 98.53           H  
ATOM   4435 HD23 LEU B 127       8.995   8.681  14.939  1.00 98.53           H  
ATOM   4436  N   SER B 128       3.904  12.901  13.851  1.00 98.41           N  
ATOM   4437  H   SER B 128       3.430  12.229  14.437  1.00 98.41           H  
ATOM   4438  CA  SER B 128       3.115  13.660  12.866  1.00 98.41           C  
ATOM   4439  HA  SER B 128       3.616  13.579  11.902  1.00 98.41           H  
ATOM   4440  C   SER B 128       3.030  15.156  13.200  1.00 98.41           C  
ATOM   4441  CB  SER B 128       1.716  13.054  12.697  1.00 98.41           C  
ATOM   4442  HB2 SER B 128       1.278  13.447  11.780  1.00 98.41           H  
ATOM   4443  HB3 SER B 128       1.797  11.972  12.590  1.00 98.41           H  
ATOM   4444  O   SER B 128       3.034  15.990  12.296  1.00 98.41           O  
ATOM   4445  OG  SER B 128       0.836  13.368  13.760  1.00 98.41           O  
ATOM   4446  HG  SER B 128       1.275  13.244  14.604  1.00 98.41           H  
ATOM   4447  N   TRP B 129       3.023  15.513  14.486  1.00 98.12           N  
ATOM   4448  H   TRP B 129       3.042  14.791  15.192  1.00 98.12           H  
ATOM   4449  CA  TRP B 129       3.062  16.906  14.925  1.00 98.12           C  
ATOM   4450  HA  TRP B 129       2.400  17.498  14.292  1.00 98.12           H  
ATOM   4451  C   TRP B 129       4.472  17.492  14.788  1.00 98.12           C  
ATOM   4452  CB  TRP B 129       2.545  16.987  16.364  1.00 98.12           C  
ATOM   4453  HB2 TRP B 129       1.612  16.429  16.433  1.00 98.12           H  
ATOM   4454  HB3 TRP B 129       3.258  16.517  17.041  1.00 98.12           H  
ATOM   4455  O   TRP B 129       4.663  18.548  14.182  1.00 98.12           O  
ATOM   4456  CG  TRP B 129       2.283  18.384  16.822  1.00 98.12           C  
ATOM   4457  CD1 TRP B 129       3.218  19.263  17.242  1.00 98.12           C  
ATOM   4458  HD1 TRP B 129       4.277  19.061  17.307  1.00 98.12           H  
ATOM   4459  CD2 TRP B 129       1.011  19.096  16.869  1.00 98.12           C  
ATOM   4460  CE2 TRP B 129       1.256  20.416  17.348  1.00 98.12           C  
ATOM   4461  CE3 TRP B 129      -0.327  18.758  16.565  1.00 98.12           C  
ATOM   4462  HE3 TRP B 129      -0.547  17.763  16.206  1.00 98.12           H  
ATOM   4463  NE1 TRP B 129       2.623  20.472  17.532  1.00 98.12           N  
ATOM   4464  HE1 TRP B 129       3.162  21.293  17.769  1.00 98.12           H  
ATOM   4465  CH2 TRP B 129      -1.099  20.974  17.244  1.00 98.12           C  
ATOM   4466  HH2 TRP B 129      -1.909  21.670  17.407  1.00 98.12           H  
ATOM   4467  CZ2 TRP B 129       0.224  21.340  17.546  1.00 98.12           C  
ATOM   4468  HZ2 TRP B 129       0.461  22.309  17.961  1.00 98.12           H  
ATOM   4469  CZ3 TRP B 129      -1.371  19.686  16.746  1.00 98.12           C  
ATOM   4470  HZ3 TRP B 129      -2.388  19.399  16.524  1.00 98.12           H  
ATOM   4471  N   GLU B 130       5.476  16.770  15.290  1.00 98.06           N  
ATOM   4472  H   GLU B 130       5.247  15.912  15.771  1.00 98.06           H  
ATOM   4473  CA  GLU B 130       6.884  17.166  15.242  1.00 98.06           C  
ATOM   4474  HA  GLU B 130       7.018  18.102  15.784  1.00 98.06           H  
ATOM   4475  C   GLU B 130       7.375  17.391  13.810  1.00 98.06           C  
ATOM   4476  CB  GLU B 130       7.753  16.082  15.893  1.00 98.06           C  
ATOM   4477  HB2 GLU B 130       7.472  15.113  15.480  1.00 98.06           H  
ATOM   4478  HB3 GLU B 130       8.796  16.271  15.641  1.00 98.06           H  
ATOM   4479  O   GLU B 130       8.060  18.378  13.552  1.00 98.06           O  
ATOM   4480  CG  GLU B 130       7.629  16.053  17.423  1.00 98.06           C  
ATOM   4481  HG2 GLU B 130       8.049  16.977  17.821  1.00 98.06           H  
ATOM   4482  HG3 GLU B 130       6.578  16.015  17.707  1.00 98.06           H  
ATOM   4483  CD  GLU B 130       8.363  14.856  18.040  1.00 98.06           C  
ATOM   4484  OE1 GLU B 130       8.224  14.633  19.262  1.00 98.06           O  
ATOM   4485  OE2 GLU B 130       9.110  14.146  17.332  1.00 98.06           O  
ATOM   4486  N   VAL B 131       7.025  16.516  12.858  1.00 98.41           N  
ATOM   4487  H   VAL B 131       6.475  15.710  13.116  1.00 98.41           H  
ATOM   4488  CA  VAL B 131       7.509  16.642  11.473  1.00 98.41           C  
ATOM   4489  HA  VAL B 131       8.590  16.760  11.532  1.00 98.41           H  
ATOM   4490  C   VAL B 131       6.980  17.905  10.780  1.00 98.41           C  
ATOM   4491  CB  VAL B 131       7.239  15.352  10.669  1.00 98.41           C  
ATOM   4492  HB  VAL B 131       7.455  14.498  11.311  1.00 98.41           H  
ATOM   4493  O   VAL B 131       7.699  18.500   9.981  1.00 98.41           O  
ATOM   4494  CG1 VAL B 131       5.801  15.208  10.162  1.00 98.41           C  
ATOM   4495 HG11 VAL B 131       5.565  15.986   9.436  1.00 98.41           H  
ATOM   4496 HG12 VAL B 131       5.116  15.281  11.006  1.00 98.41           H  
ATOM   4497 HG13 VAL B 131       5.673  14.233   9.694  1.00 98.41           H  
ATOM   4498  CG2 VAL B 131       8.195  15.249   9.483  1.00 98.41           C  
ATOM   4499 HG21 VAL B 131       9.221  15.304   9.849  1.00 98.41           H  
ATOM   4500 HG22 VAL B 131       8.049  14.299   8.970  1.00 98.41           H  
ATOM   4501 HG23 VAL B 131       8.020  16.073   8.792  1.00 98.41           H  
ATOM   4502  N   LEU B 132       5.773  18.365  11.125  1.00 98.46           N  
ATOM   4503  H   LEU B 132       5.260  17.862  11.834  1.00 98.46           H  
ATOM   4504  CA  LEU B 132       5.193  19.611  10.612  1.00 98.46           C  
ATOM   4505  HA  LEU B 132       5.398  19.693   9.544  1.00 98.46           H  
ATOM   4506  C   LEU B 132       5.836  20.843  11.261  1.00 98.46           C  
ATOM   4507  CB  LEU B 132       3.672  19.574  10.837  1.00 98.46           C  
ATOM   4508  HB2 LEU B 132       3.491  19.309  11.879  1.00 98.46           H  
ATOM   4509  HB3 LEU B 132       3.262  20.569  10.661  1.00 98.46           H  
ATOM   4510  O   LEU B 132       6.297  21.746  10.561  1.00 98.46           O  
ATOM   4511  CG  LEU B 132       2.917  18.571   9.953  1.00 98.46           C  
ATOM   4512  HG  LEU B 132       3.329  17.573  10.098  1.00 98.46           H  
ATOM   4513  CD1 LEU B 132       1.438  18.563  10.334  1.00 98.46           C  
ATOM   4514 HD11 LEU B 132       1.000  19.537  10.117  1.00 98.46           H  
ATOM   4515 HD12 LEU B 132       1.330  18.324  11.392  1.00 98.46           H  
ATOM   4516 HD13 LEU B 132       0.906  17.814   9.748  1.00 98.46           H  
ATOM   4517  CD2 LEU B 132       3.004  18.932   8.471  1.00 98.46           C  
ATOM   4518 HD21 LEU B 132       4.033  18.824   8.127  1.00 98.46           H  
ATOM   4519 HD22 LEU B 132       2.684  19.963   8.321  1.00 98.46           H  
ATOM   4520 HD23 LEU B 132       2.376  18.259   7.887  1.00 98.46           H  
ATOM   4521  N   GLU B 133       5.995  20.834  12.587  1.00 96.70           N  
ATOM   4522  H   GLU B 133       5.608  20.065  13.115  1.00 96.70           H  
ATOM   4523  CA  GLU B 133       6.733  21.880  13.306  1.00 96.70           C  
ATOM   4524  HA  GLU B 133       6.251  22.843  13.137  1.00 96.70           H  
ATOM   4525  C   GLU B 133       8.193  22.023  12.834  1.00 96.70           C  
ATOM   4526  CB  GLU B 133       6.730  21.563  14.806  1.00 96.70           C  
ATOM   4527  HB2 GLU B 133       6.998  20.521  14.975  1.00 96.70           H  
ATOM   4528  HB3 GLU B 133       7.508  22.178  15.258  1.00 96.70           H  
ATOM   4529  O   GLU B 133       8.760  23.119  12.848  1.00 96.70           O  
ATOM   4530  CG  GLU B 133       5.387  21.871  15.484  1.00 96.70           C  
ATOM   4531  HG2 GLU B 133       4.704  21.039  15.313  1.00 96.70           H  
ATOM   4532  HG3 GLU B 133       4.953  22.754  15.015  1.00 96.70           H  
ATOM   4533  CD  GLU B 133       5.510  22.147  16.993  1.00 96.70           C  
ATOM   4534  OE1 GLU B 133       4.472  22.557  17.564  1.00 96.70           O  
ATOM   4535  OE2 GLU B 133       6.633  22.077  17.551  1.00 96.70           O  
ATOM   4536  N   ARG B 134       8.812  20.921  12.400  1.00 96.49           N  
ATOM   4537  H   ARG B 134       8.312  20.050  12.504  1.00 96.49           H  
ATOM   4538  CA  ARG B 134      10.173  20.877  11.839  1.00 96.49           C  
ATOM   4539  HA  ARG B 134      10.797  21.611  12.349  1.00 96.49           H  
ATOM   4540  C   ARG B 134      10.234  21.264  10.357  1.00 96.49           C  
ATOM   4541  CB  ARG B 134      10.754  19.479  12.087  1.00 96.49           C  
ATOM   4542  HB2 ARG B 134      11.688  19.377  11.534  1.00 96.49           H  
ATOM   4543  HB3 ARG B 134      10.053  18.733  11.712  1.00 96.49           H  
ATOM   4544  O   ARG B 134      11.304  21.634   9.886  1.00 96.49           O  
ATOM   4545  CG  ARG B 134      11.037  19.233  13.583  1.00 96.49           C  
ATOM   4546  HG2 ARG B 134      10.217  19.607  14.196  1.00 96.49           H  
ATOM   4547  HG3 ARG B 134      11.935  19.782  13.867  1.00 96.49           H  
ATOM   4548  CD  ARG B 134      11.220  17.742  13.901  1.00 96.49           C  
ATOM   4549  HD2 ARG B 134      11.443  17.620  14.961  1.00 96.49           H  
ATOM   4550  HD3 ARG B 134      10.286  17.218  13.699  1.00 96.49           H  
ATOM   4551  NE  ARG B 134      12.283  17.142  13.082  1.00 96.49           N  
ATOM   4552  HE  ARG B 134      11.991  16.544  12.323  1.00 96.49           H  
ATOM   4553  NH1 ARG B 134      14.113  17.883  14.242  1.00 96.49           N  
ATOM   4554 HH11 ARG B 134      13.535  18.188  15.012  1.00 96.49           H  
ATOM   4555 HH12 ARG B 134      15.111  17.807  14.376  1.00 96.49           H  
ATOM   4556  NH2 ARG B 134      14.383  16.865  12.296  1.00 96.49           N  
ATOM   4557 HH21 ARG B 134      14.017  16.322  11.528  1.00 96.49           H  
ATOM   4558 HH22 ARG B 134      15.369  17.034  12.436  1.00 96.49           H  
ATOM   4559  CZ  ARG B 134      13.582  17.306  13.212  1.00 96.49           C  
ATOM   4560  N   ALA B 135       9.110  21.222   9.641  1.00 97.94           N  
ATOM   4561  H   ALA B 135       8.277  20.863  10.086  1.00 97.94           H  
ATOM   4562  CA  ALA B 135       8.970  21.746   8.280  1.00 97.94           C  
ATOM   4563  HA  ALA B 135       9.879  21.536   7.717  1.00 97.94           H  
ATOM   4564  C   ALA B 135       8.747  23.269   8.232  1.00 97.94           C  
ATOM   4565  CB  ALA B 135       7.799  21.020   7.604  1.00 97.94           C  
ATOM   4566  HB1 ALA B 135       6.873  21.199   8.149  1.00 97.94           H  
ATOM   4567  HB2 ALA B 135       7.673  21.403   6.591  1.00 97.94           H  
ATOM   4568  HB3 ALA B 135       7.991  19.948   7.563  1.00 97.94           H  
ATOM   4569  O   ALA B 135       8.813  23.854   7.154  1.00 97.94           O  
ATOM   4570  N   GLY B 136       8.444  23.905   9.371  1.00 97.14           N  
ATOM   4571  H   GLY B 136       8.402  23.364  10.223  1.00 97.14           H  
ATOM   4572  CA  GLY B 136       7.962  25.289   9.406  1.00 97.14           C  
ATOM   4573  HA2 GLY B 136       8.071  25.672  10.421  1.00 97.14           H  
ATOM   4574  HA3 GLY B 136       8.560  25.906   8.736  1.00 97.14           H  
ATOM   4575  C   GLY B 136       6.489  25.426   9.001  1.00 97.14           C  
ATOM   4576  O   GLY B 136       6.062  26.509   8.616  1.00 97.14           O  
ATOM   4577  N   ILE B 137       5.703  24.346   9.089  1.00 96.84           N  
ATOM   4578  H   ILE B 137       6.094  23.499   9.474  1.00 96.84           H  
ATOM   4579  CA  ILE B 137       4.284  24.314   8.712  1.00 96.84           C  
ATOM   4580  HA  ILE B 137       4.019  25.248   8.216  1.00 96.84           H  
ATOM   4581  C   ILE B 137       3.452  24.151   9.993  1.00 96.84           C  
ATOM   4582  CB  ILE B 137       4.022  23.174   7.697  1.00 96.84           C  
ATOM   4583  HB  ILE B 137       4.308  22.231   8.162  1.00 96.84           H  
ATOM   4584  O   ILE B 137       3.586  23.126  10.663  1.00 96.84           O  
ATOM   4585  CG1 ILE B 137       4.873  23.366   6.417  1.00 96.84           C  
ATOM   4586 HG12 ILE B 137       4.555  24.269   5.896  1.00 96.84           H  
ATOM   4587 HG13 ILE B 137       5.921  23.492   6.688  1.00 96.84           H  
ATOM   4588  CG2 ILE B 137       2.523  23.103   7.340  1.00 96.84           C  
ATOM   4589 HG21 ILE B 137       2.212  24.025   6.847  1.00 96.84           H  
ATOM   4590 HG22 ILE B 137       2.334  22.262   6.673  1.00 96.84           H  
ATOM   4591 HG23 ILE B 137       1.917  22.948   8.232  1.00 96.84           H  
ATOM   4592  CD1 ILE B 137       4.812  22.180   5.447  1.00 96.84           C  
ATOM   4593 HD11 ILE B 137       5.020  21.259   5.993  1.00 96.84           H  
ATOM   4594 HD12 ILE B 137       5.568  22.308   4.673  1.00 96.84           H  
ATOM   4595 HD13 ILE B 137       3.832  22.118   4.974  1.00 96.84           H  
ATOM   4596  N   PRO B 138       2.571  25.102  10.365  1.00 94.85           N  
ATOM   4597  CA  PRO B 138       1.721  24.961  11.544  1.00 94.85           C  
ATOM   4598  HA  PRO B 138       2.361  24.937  12.426  1.00 94.85           H  
ATOM   4599  C   PRO B 138       0.848  23.704  11.446  1.00 94.85           C  
ATOM   4600  CB  PRO B 138       0.856  26.227  11.599  1.00 94.85           C  
ATOM   4601  HB2 PRO B 138       0.624  26.515  12.624  1.00 94.85           H  
ATOM   4602  HB3 PRO B 138      -0.062  26.102  11.026  1.00 94.85           H  
ATOM   4603  O   PRO B 138       0.046  23.612  10.517  1.00 94.85           O  
ATOM   4604  CG  PRO B 138       1.742  27.250  10.905  1.00 94.85           C  
ATOM   4605  HG2 PRO B 138       2.488  27.592  11.622  1.00 94.85           H  
ATOM   4606  HG3 PRO B 138       1.171  28.088  10.506  1.00 94.85           H  
ATOM   4607  CD  PRO B 138       2.407  26.428   9.799  1.00 94.85           C  
ATOM   4608  HD2 PRO B 138       1.754  26.374   8.928  1.00 94.85           H  
ATOM   4609  HD3 PRO B 138       3.367  26.864   9.522  1.00 94.85           H  
ATOM   4610  N   PRO B 139       0.899  22.768  12.411  1.00 94.71           N  
ATOM   4611  CA  PRO B 139       0.098  21.543  12.344  1.00 94.71           C  
ATOM   4612  HA  PRO B 139       0.452  20.961  11.493  1.00 94.71           H  
ATOM   4613  C   PRO B 139      -1.409  21.788  12.158  1.00 94.71           C  
ATOM   4614  CB  PRO B 139       0.428  20.789  13.635  1.00 94.71           C  
ATOM   4615  HB2 PRO B 139      -0.221  21.125  14.443  1.00 94.71           H  
ATOM   4616  HB3 PRO B 139       0.359  19.709  13.506  1.00 94.71           H  
ATOM   4617  O   PRO B 139      -2.098  21.036  11.476  1.00 94.71           O  
ATOM   4618  CG  PRO B 139       1.866  21.222  13.921  1.00 94.71           C  
ATOM   4619  HG2 PRO B 139       2.560  20.640  13.314  1.00 94.71           H  
ATOM   4620  HG3 PRO B 139       2.132  21.131  14.975  1.00 94.71           H  
ATOM   4621  CD  PRO B 139       1.893  22.674  13.470  1.00 94.71           C  
ATOM   4622  HD2 PRO B 139       1.618  23.329  14.297  1.00 94.71           H  
ATOM   4623  HD3 PRO B 139       2.894  22.919  13.115  1.00 94.71           H  
ATOM   4624  N   THR B 140      -1.914  22.904  12.691  1.00 89.38           N  
ATOM   4625  H   THR B 140      -1.290  23.490  13.228  1.00 89.38           H  
ATOM   4626  CA  THR B 140      -3.317  23.328  12.586  1.00 89.38           C  
ATOM   4627  HA  THR B 140      -3.945  22.439  12.647  1.00 89.38           H  
ATOM   4628  C   THR B 140      -3.695  24.023  11.269  1.00 89.38           C  
ATOM   4629  CB  THR B 140      -3.680  24.242  13.769  1.00 89.38           C  
ATOM   4630  HB  THR B 140      -4.696  24.616  13.642  1.00 89.38           H  
ATOM   4631  O   THR B 140      -4.876  24.304  11.080  1.00 89.38           O  
ATOM   4632  CG2 THR B 140      -3.611  23.502  15.106  1.00 89.38           C  
ATOM   4633 HG21 THR B 140      -2.606  23.117  15.280  1.00 89.38           H  
ATOM   4634 HG22 THR B 140      -3.881  24.181  15.915  1.00 89.38           H  
ATOM   4635 HG23 THR B 140      -4.312  22.667  15.097  1.00 89.38           H  
ATOM   4636  OG1 THR B 140      -2.790  25.341  13.848  1.00 89.38           O  
ATOM   4637  HG1 THR B 140      -2.937  25.882  13.069  1.00 89.38           H  
ATOM   4638  N   SER B 141      -2.755  24.345  10.368  1.00 91.71           N  
ATOM   4639  H   SER B 141      -1.799  24.051  10.511  1.00 91.71           H  
ATOM   4640  CA  SER B 141      -3.079  24.987   9.075  1.00 91.71           C  
ATOM   4641  HA  SER B 141      -3.918  25.666   9.228  1.00 91.71           H  
ATOM   4642  C   SER B 141      -3.519  23.991   7.997  1.00 91.71           C  
ATOM   4643  CB  SER B 141      -1.914  25.837   8.553  1.00 91.71           C  
ATOM   4644  HB2 SER B 141      -1.569  26.510   9.339  1.00 91.71           H  
ATOM   4645  HB3 SER B 141      -2.261  26.434   7.710  1.00 91.71           H  
ATOM   4646  O   SER B 141      -4.178  24.386   7.039  1.00 91.71           O  
ATOM   4647  OG  SER B 141      -0.853  25.014   8.123  1.00 91.71           O  
ATOM   4648  HG  SER B 141      -0.103  25.551   7.858  1.00 91.71           H  
ATOM   4649  N   LEU B 142      -3.215  22.700   8.171  1.00 94.71           N  
ATOM   4650  H   LEU B 142      -2.647  22.456   8.970  1.00 94.71           H  
ATOM   4651  CA  LEU B 142      -3.538  21.634   7.215  1.00 94.71           C  
ATOM   4652  HA  LEU B 142      -3.471  22.054   6.211  1.00 94.71           H  
ATOM   4653  C   LEU B 142      -4.982  21.098   7.322  1.00 94.71           C  
ATOM   4654  CB  LEU B 142      -2.485  20.518   7.333  1.00 94.71           C  
ATOM   4655  HB2 LEU B 142      -2.512  20.121   8.348  1.00 94.71           H  
ATOM   4656  HB3 LEU B 142      -2.765  19.716   6.651  1.00 94.71           H  
ATOM   4657  O   LEU B 142      -5.335  20.135   6.635  1.00 94.71           O  
ATOM   4658  CG  LEU B 142      -1.038  20.921   6.994  1.00 94.71           C  
ATOM   4659  HG  LEU B 142      -0.675  21.646   7.723  1.00 94.71           H  
ATOM   4660  CD1 LEU B 142      -0.165  19.672   7.062  1.00 94.71           C  
ATOM   4661 HD11 LEU B 142       0.868  19.940   6.841  1.00 94.71           H  
ATOM   4662 HD12 LEU B 142      -0.508  18.935   6.336  1.00 94.71           H  
ATOM   4663 HD13 LEU B 142      -0.221  19.241   8.062  1.00 94.71           H  
ATOM   4664  CD2 LEU B 142      -0.894  21.506   5.587  1.00 94.71           C  
ATOM   4665 HD21 LEU B 142      -1.402  22.469   5.531  1.00 94.71           H  
ATOM   4666 HD22 LEU B 142      -1.313  20.820   4.851  1.00 94.71           H  
ATOM   4667 HD23 LEU B 142       0.160  21.671   5.364  1.00 94.71           H  
ATOM   4668  N   GLN B 143      -5.832  21.730   8.134  1.00 90.19           N  
ATOM   4669  H   GLN B 143      -5.480  22.536   8.631  1.00 90.19           H  
ATOM   4670  CA  GLN B 143      -7.265  21.433   8.237  1.00 90.19           C  
ATOM   4671  HA  GLN B 143      -7.389  20.429   8.642  1.00 90.19           H  
ATOM   4672  C   GLN B 143      -7.953  21.494   6.859  1.00 90.19           C  
ATOM   4673  CB  GLN B 143      -7.916  22.444   9.196  1.00 90.19           C  
ATOM   4674  HB2 GLN B 143      -7.585  23.445   8.918  1.00 90.19           H  
ATOM   4675  HB3 GLN B 143      -8.999  22.416   9.074  1.00 90.19           H  
ATOM   4676  O   GLN B 143      -7.827  22.478   6.132  1.00 90.19           O  
ATOM   4677  CG  GLN B 143      -7.560  22.201  10.674  1.00 90.19           C  
ATOM   4678  HG2 GLN B 143      -6.525  21.870  10.759  1.00 90.19           H  
ATOM   4679  HG3 GLN B 143      -7.643  23.147  11.208  1.00 90.19           H  
ATOM   4680  CD  GLN B 143      -8.485  21.208  11.375  1.00 90.19           C  
ATOM   4681  NE2 GLN B 143      -7.952  20.300  12.159  1.00 90.19           N  
ATOM   4682 HE21 GLN B 143      -6.959  20.123  12.106  1.00 90.19           H  
ATOM   4683 HE22 GLN B 143      -8.577  19.650  12.614  1.00 90.19           H  
ATOM   4684  OE1 GLN B 143      -9.700  21.251  11.258  1.00 90.19           O  
ATOM   4685  N   ALA B 144      -8.692  20.439   6.509  1.00 91.30           N  
ATOM   4686  H   ALA B 144      -8.688  19.648   7.137  1.00 91.30           H  
ATOM   4687  CA  ALA B 144      -9.343  20.221   5.213  1.00 91.30           C  
ATOM   4688  HA  ALA B 144      -9.735  19.205   5.251  1.00 91.30           H  
ATOM   4689  C   ALA B 144      -8.404  20.226   3.982  1.00 91.30           C  
ATOM   4690  CB  ALA B 144     -10.568  21.139   5.083  1.00 91.30           C  
ATOM   4691  HB1 ALA B 144     -11.207  21.021   5.958  1.00 91.30           H  
ATOM   4692  HB2 ALA B 144     -11.134  20.858   4.195  1.00 91.30           H  
ATOM   4693  HB3 ALA B 144     -10.248  22.178   4.995  1.00 91.30           H  
ATOM   4694  O   ALA B 144      -8.874  20.324   2.845  1.00 91.30           O  
ATOM   4695  N   SER B 145      -7.085  20.098   4.176  1.00 95.55           N  
ATOM   4696  H   SER B 145      -6.743  20.026   5.124  1.00 95.55           H  
ATOM   4697  CA  SER B 145      -6.126  19.951   3.072  1.00 95.55           C  
ATOM   4698  HA  SER B 145      -6.443  20.626   2.277  1.00 95.55           H  
ATOM   4699  C   SER B 145      -6.105  18.514   2.521  1.00 95.55           C  
ATOM   4700  CB  SER B 145      -4.713  20.381   3.490  1.00 95.55           C  
ATOM   4701  HB2 SER B 145      -4.088  20.452   2.600  1.00 95.55           H  
ATOM   4702  HB3 SER B 145      -4.752  21.361   3.964  1.00 95.55           H  
ATOM   4703  O   SER B 145      -6.282  17.563   3.291  1.00 95.55           O  
ATOM   4704  OG  SER B 145      -4.130  19.444   4.374  1.00 95.55           O  
ATOM   4705  HG  SER B 145      -4.556  19.558   5.227  1.00 95.55           H  
ATOM   4706  N   PRO B 146      -5.821  18.310   1.219  1.00 97.96           N  
ATOM   4707  CA  PRO B 146      -5.570  16.990   0.646  1.00 97.96           C  
ATOM   4708  HA  PRO B 146      -6.274  16.265   1.054  1.00 97.96           H  
ATOM   4709  C   PRO B 146      -4.145  16.521   0.996  1.00 97.96           C  
ATOM   4710  CB  PRO B 146      -5.845  17.151  -0.852  1.00 97.96           C  
ATOM   4711  HB2 PRO B 146      -5.309  16.426  -1.464  1.00 97.96           H  
ATOM   4712  HB3 PRO B 146      -6.917  17.070  -1.031  1.00 97.96           H  
ATOM   4713  O   PRO B 146      -3.296  16.329   0.126  1.00 97.96           O  
ATOM   4714  CG  PRO B 146      -5.392  18.584  -1.123  1.00 97.96           C  
ATOM   4715  HG2 PRO B 146      -4.316  18.596  -1.294  1.00 97.96           H  
ATOM   4716  HG3 PRO B 146      -5.915  19.017  -1.976  1.00 97.96           H  
ATOM   4717  CD  PRO B 146      -5.721  19.326   0.178  1.00 97.96           C  
ATOM   4718  HD2 PRO B 146      -4.935  20.046   0.403  1.00 97.96           H  
ATOM   4719  HD3 PRO B 146      -6.681  19.832   0.076  1.00 97.96           H  
ATOM   4720  N   THR B 147      -3.872  16.376   2.294  1.00 98.81           N  
ATOM   4721  H   THR B 147      -4.607  16.586   2.955  1.00 98.81           H  
ATOM   4722  CA  THR B 147      -2.622  15.811   2.811  1.00 98.81           C  
ATOM   4723  HA  THR B 147      -1.851  15.937   2.050  1.00 98.81           H  
ATOM   4724  C   THR B 147      -2.821  14.323   3.081  1.00 98.81           C  
ATOM   4725  CB  THR B 147      -2.130  16.549   4.062  1.00 98.81           C  
ATOM   4726  HB  THR B 147      -2.890  16.478   4.840  1.00 98.81           H  
ATOM   4727  O   THR B 147      -3.635  13.959   3.929  1.00 98.81           O  
ATOM   4728  CG2 THR B 147      -0.806  15.997   4.595  1.00 98.81           C  
ATOM   4729 HG21 THR B 147      -0.495  16.577   5.464  1.00 98.81           H  
ATOM   4730 HG22 THR B 147      -0.034  16.061   3.827  1.00 98.81           H  
ATOM   4731 HG23 THR B 147      -0.922  14.957   4.897  1.00 98.81           H  
ATOM   4732  OG1 THR B 147      -1.903  17.907   3.755  1.00 98.81           O  
ATOM   4733  HG1 THR B 147      -2.705  18.395   3.953  1.00 98.81           H  
ATOM   4734  N   GLY B 148      -2.121  13.461   2.341  1.00 98.85           N  
ATOM   4735  H   GLY B 148      -1.456  13.833   1.678  1.00 98.85           H  
ATOM   4736  CA  GLY B 148      -2.189  12.007   2.518  1.00 98.85           C  
ATOM   4737  HA2 GLY B 148      -1.794  11.511   1.632  1.00 98.85           H  
ATOM   4738  HA3 GLY B 148      -3.230  11.705   2.635  1.00 98.85           H  
ATOM   4739  C   GLY B 148      -1.404  11.527   3.743  1.00 98.85           C  
ATOM   4740  O   GLY B 148      -0.437  12.169   4.152  1.00 98.85           O  
ATOM   4741  N   VAL B 149      -1.799  10.390   4.318  1.00 98.92           N  
ATOM   4742  H   VAL B 149      -2.583   9.900   3.910  1.00 98.92           H  
ATOM   4743  CA  VAL B 149      -1.157   9.781   5.495  1.00 98.92           C  
ATOM   4744  HA  VAL B 149      -0.182  10.242   5.652  1.00 98.92           H  
ATOM   4745  C   VAL B 149      -0.936   8.292   5.238  1.00 98.92           C  
ATOM   4746  CB  VAL B 149      -1.992  10.001   6.776  1.00 98.92           C  
ATOM   4747  HB  VAL B 149      -2.948   9.487   6.682  1.00 98.92           H  
ATOM   4748  O   VAL B 149      -1.886   7.512   5.242  1.00 98.92           O  
ATOM   4749  CG1 VAL B 149      -1.262   9.447   8.006  1.00 98.92           C  
ATOM   4750 HG11 VAL B 149      -1.876   9.604   8.893  1.00 98.92           H  
ATOM   4751 HG12 VAL B 149      -0.303   9.948   8.136  1.00 98.92           H  
ATOM   4752 HG13 VAL B 149      -1.103   8.374   7.894  1.00 98.92           H  
ATOM   4753  CG2 VAL B 149      -2.279  11.481   7.051  1.00 98.92           C  
ATOM   4754 HG21 VAL B 149      -1.345  12.039   7.121  1.00 98.92           H  
ATOM   4755 HG22 VAL B 149      -2.831  11.577   7.986  1.00 98.92           H  
ATOM   4756 HG23 VAL B 149      -2.889  11.902   6.252  1.00 98.92           H  
ATOM   4757  N   PHE B 150       0.320   7.900   5.033  1.00 98.90           N  
ATOM   4758  H   PHE B 150       1.043   8.604   5.033  1.00 98.90           H  
ATOM   4759  CA  PHE B 150       0.728   6.538   4.692  1.00 98.90           C  
ATOM   4760  HA  PHE B 150      -0.151   5.902   4.596  1.00 98.90           H  
ATOM   4761  C   PHE B 150       1.615   5.971   5.806  1.00 98.90           C  
ATOM   4762  CB  PHE B 150       1.436   6.550   3.326  1.00 98.90           C  
ATOM   4763  HB2 PHE B 150       1.766   5.537   3.098  1.00 98.90           H  
ATOM   4764  HB3 PHE B 150       2.325   7.177   3.386  1.00 98.90           H  
ATOM   4765  O   PHE B 150       2.765   6.388   5.966  1.00 98.90           O  
ATOM   4766  CG  PHE B 150       0.570   7.042   2.178  1.00 98.90           C  
ATOM   4767  CD1 PHE B 150      -0.154   6.121   1.396  1.00 98.90           C  
ATOM   4768  HD1 PHE B 150      -0.094   5.065   1.612  1.00 98.90           H  
ATOM   4769  CD2 PHE B 150       0.480   8.419   1.894  1.00 98.90           C  
ATOM   4770  HD2 PHE B 150       1.030   9.129   2.494  1.00 98.90           H  
ATOM   4771  CE1 PHE B 150      -0.962   6.576   0.338  1.00 98.90           C  
ATOM   4772  HE1 PHE B 150      -1.514   5.869  -0.263  1.00 98.90           H  
ATOM   4773  CE2 PHE B 150      -0.334   8.874   0.840  1.00 98.90           C  
ATOM   4774  HE2 PHE B 150      -0.405   9.930   0.626  1.00 98.90           H  
ATOM   4775  CZ  PHE B 150      -1.058   7.951   0.066  1.00 98.90           C  
ATOM   4776  HZ  PHE B 150      -1.694   8.299  -0.735  1.00 98.90           H  
ATOM   4777  N   VAL B 151       1.089   5.026   6.592  1.00 98.82           N  
ATOM   4778  H   VAL B 151       0.154   4.700   6.396  1.00 98.82           H  
ATOM   4779  CA  VAL B 151       1.794   4.483   7.768  1.00 98.82           C  
ATOM   4780  HA  VAL B 151       2.756   4.987   7.863  1.00 98.82           H  
ATOM   4781  C   VAL B 151       2.084   2.998   7.584  1.00 98.82           C  
ATOM   4782  CB  VAL B 151       1.046   4.748   9.092  1.00 98.82           C  
ATOM   4783  HB  VAL B 151       0.161   4.114   9.148  1.00 98.82           H  
ATOM   4784  O   VAL B 151       1.174   2.174   7.520  1.00 98.82           O  
ATOM   4785  CG1 VAL B 151       1.961   4.453  10.289  1.00 98.82           C  
ATOM   4786 HG11 VAL B 151       2.323   3.426  10.247  1.00 98.82           H  
ATOM   4787 HG12 VAL B 151       2.813   5.133  10.284  1.00 98.82           H  
ATOM   4788 HG13 VAL B 151       1.405   4.584  11.217  1.00 98.82           H  
ATOM   4789  CG2 VAL B 151       0.605   6.211   9.226  1.00 98.82           C  
ATOM   4790 HG21 VAL B 151       0.132   6.366  10.196  1.00 98.82           H  
ATOM   4791 HG22 VAL B 151       1.465   6.874   9.131  1.00 98.82           H  
ATOM   4792 HG23 VAL B 151      -0.120   6.446   8.447  1.00 98.82           H  
ATOM   4793  N   GLY B 152       3.370   2.662   7.520  1.00 98.82           N  
ATOM   4794  H   GLY B 152       4.058   3.401   7.496  1.00 98.82           H  
ATOM   4795  CA  GLY B 152       3.857   1.293   7.553  1.00 98.82           C  
ATOM   4796  HA2 GLY B 152       3.253   0.685   6.879  1.00 98.82           H  
ATOM   4797  HA3 GLY B 152       4.892   1.274   7.215  1.00 98.82           H  
ATOM   4798  C   GLY B 152       3.802   0.714   8.965  1.00 98.82           C  
ATOM   4799  O   GLY B 152       4.457   1.228   9.872  1.00 98.82           O  
ATOM   4800  N   LEU B 153       3.044  -0.361   9.141  1.00 98.12           N  
ATOM   4801  H   LEU B 153       2.545  -0.728   8.344  1.00 98.12           H  
ATOM   4802  CA  LEU B 153       2.775  -0.998  10.430  1.00 98.12           C  
ATOM   4803  HA  LEU B 153       3.449  -0.609  11.193  1.00 98.12           H  
ATOM   4804  C   LEU B 153       3.013  -2.508  10.366  1.00 98.12           C  
ATOM   4805  CB  LEU B 153       1.321  -0.663  10.827  1.00 98.12           C  
ATOM   4806  HB2 LEU B 153       0.696  -0.713   9.936  1.00 98.12           H  
ATOM   4807  HB3 LEU B 153       0.934  -1.401  11.529  1.00 98.12           H  
ATOM   4808  O   LEU B 153       3.204  -3.080   9.291  1.00 98.12           O  
ATOM   4809  CG  LEU B 153       1.222   0.732  11.469  1.00 98.12           C  
ATOM   4810  HG  LEU B 153       2.030   1.364  11.099  1.00 98.12           H  
ATOM   4811  CD1 LEU B 153      -0.090   1.415  11.112  1.00 98.12           C  
ATOM   4812 HD11 LEU B 153      -0.083   2.419  11.537  1.00 98.12           H  
ATOM   4813 HD12 LEU B 153      -0.174   1.505  10.029  1.00 98.12           H  
ATOM   4814 HD13 LEU B 153      -0.938   0.851  11.500  1.00 98.12           H  
ATOM   4815  CD2 LEU B 153       1.339   0.651  12.990  1.00 98.12           C  
ATOM   4816 HD21 LEU B 153       1.341   1.655  13.414  1.00 98.12           H  
ATOM   4817 HD22 LEU B 153       2.265   0.145  13.263  1.00 98.12           H  
ATOM   4818 HD23 LEU B 153       0.502   0.092  13.409  1.00 98.12           H  
ATOM   4819  N   ILE B 154       2.982  -3.122  11.547  1.00 97.19           N  
ATOM   4820  H   ILE B 154       2.906  -2.538  12.368  1.00 97.19           H  
ATOM   4821  CA  ILE B 154       2.700  -4.541  11.780  1.00 97.19           C  
ATOM   4822  HA  ILE B 154       2.269  -4.976  10.879  1.00 97.19           H  
ATOM   4823  C   ILE B 154       1.684  -4.571  12.935  1.00 97.19           C  
ATOM   4824  CB  ILE B 154       3.983  -5.329  12.146  1.00 97.19           C  
ATOM   4825  HB  ILE B 154       4.384  -4.929  13.077  1.00 97.19           H  
ATOM   4826  O   ILE B 154       1.884  -3.831  13.904  1.00 97.19           O  
ATOM   4827  CG1 ILE B 154       5.051  -5.158  11.049  1.00 97.19           C  
ATOM   4828 HG12 ILE B 154       4.614  -5.430  10.088  1.00 97.19           H  
ATOM   4829 HG13 ILE B 154       5.329  -4.104  11.015  1.00 97.19           H  
ATOM   4830  CG2 ILE B 154       3.665  -6.821  12.353  1.00 97.19           C  
ATOM   4831 HG21 ILE B 154       4.545  -7.356  12.709  1.00 97.19           H  
ATOM   4832 HG22 ILE B 154       3.331  -7.258  11.412  1.00 97.19           H  
ATOM   4833 HG23 ILE B 154       2.886  -6.959  13.103  1.00 97.19           H  
ATOM   4834  CD1 ILE B 154       6.349  -5.945  11.257  1.00 97.19           C  
ATOM   4835 HD11 ILE B 154       6.174  -7.013  11.123  1.00 97.19           H  
ATOM   4836 HD12 ILE B 154       6.734  -5.759  12.260  1.00 97.19           H  
ATOM   4837 HD13 ILE B 154       7.084  -5.620  10.521  1.00 97.19           H  
ATOM   4838  N   PRO B 155       0.608  -5.376  12.887  1.00 96.52           N  
ATOM   4839  CA  PRO B 155      -0.280  -5.548  14.035  1.00 96.52           C  
ATOM   4840  HA  PRO B 155      -0.740  -4.588  14.267  1.00 96.52           H  
ATOM   4841  C   PRO B 155       0.486  -6.065  15.259  1.00 96.52           C  
ATOM   4842  CB  PRO B 155      -1.365  -6.530  13.583  1.00 96.52           C  
ATOM   4843  HB2 PRO B 155      -1.084  -7.552  13.840  1.00 96.52           H  
ATOM   4844  HB3 PRO B 155      -2.335  -6.282  14.014  1.00 96.52           H  
ATOM   4845  O   PRO B 155       1.279  -6.998  15.148  1.00 96.52           O  
ATOM   4846  CG  PRO B 155      -1.364  -6.378  12.064  1.00 96.52           C  
ATOM   4847  HG2 PRO B 155      -1.733  -7.280  11.575  1.00 96.52           H  
ATOM   4848  HG3 PRO B 155      -1.956  -5.508  11.780  1.00 96.52           H  
ATOM   4849  CD  PRO B 155       0.103  -6.109  11.739  1.00 96.52           C  
ATOM   4850  HD2 PRO B 155       0.174  -5.526  10.821  1.00 96.52           H  
ATOM   4851  HD3 PRO B 155       0.643  -7.051  11.636  1.00 96.52           H  
ATOM   4852  N   GLN B 156       0.253  -5.462  16.424  1.00 95.15           N  
ATOM   4853  H   GLN B 156      -0.423  -4.712  16.462  1.00 95.15           H  
ATOM   4854  CA  GLN B 156       0.863  -5.855  17.696  1.00 95.15           C  
ATOM   4855  HA  GLN B 156       1.358  -6.820  17.588  1.00 95.15           H  
ATOM   4856  C   GLN B 156      -0.229  -5.999  18.753  1.00 95.15           C  
ATOM   4857  CB  GLN B 156       1.904  -4.818  18.155  1.00 95.15           C  
ATOM   4858  HB2 GLN B 156       1.409  -3.857  18.294  1.00 95.15           H  
ATOM   4859  HB3 GLN B 156       2.305  -5.131  19.119  1.00 95.15           H  
ATOM   4860  O   GLN B 156      -1.123  -5.161  18.849  1.00 95.15           O  
ATOM   4861  CG  GLN B 156       3.068  -4.625  17.175  1.00 95.15           C  
ATOM   4862  HG2 GLN B 156       2.676  -4.299  16.211  1.00 95.15           H  
ATOM   4863  HG3 GLN B 156       3.711  -3.821  17.533  1.00 95.15           H  
ATOM   4864  CD  GLN B 156       3.925  -5.868  16.983  1.00 95.15           C  
ATOM   4865  NE2 GLN B 156       4.254  -6.201  15.757  1.00 95.15           N  
ATOM   4866 HE21 GLN B 156       3.794  -5.733  14.989  1.00 95.15           H  
ATOM   4867 HE22 GLN B 156       4.736  -7.082  15.643  1.00 95.15           H  
ATOM   4868  OE1 GLN B 156       4.317  -6.552  17.919  1.00 95.15           O  
ATOM   4869  N   GLU B 157      -0.157  -7.043  19.575  1.00 93.94           N  
ATOM   4870  H   GLU B 157       0.586  -7.718  19.461  1.00 93.94           H  
ATOM   4871  CA  GLU B 157      -1.109  -7.223  20.671  1.00 93.94           C  
ATOM   4872  HA  GLU B 157      -2.124  -7.069  20.306  1.00 93.94           H  
ATOM   4873  C   GLU B 157      -0.835  -6.228  21.809  1.00 93.94           C  
ATOM   4874  CB  GLU B 157      -1.011  -8.634  21.241  1.00 93.94           C  
ATOM   4875  HB2 GLU B 157       0.023  -8.826  21.529  1.00 93.94           H  
ATOM   4876  HB3 GLU B 157      -1.624  -8.644  22.142  1.00 93.94           H  
ATOM   4877  O   GLU B 157       0.135  -6.391  22.558  1.00 93.94           O  
ATOM   4878  CG  GLU B 157      -1.480  -9.775  20.329  1.00 93.94           C  
ATOM   4879  HG2 GLU B 157      -0.901  -9.759  19.405  1.00 93.94           H  
ATOM   4880  HG3 GLU B 157      -2.535  -9.638  20.091  1.00 93.94           H  
ATOM   4881  CD  GLU B 157      -1.273 -11.111  21.056  1.00 93.94           C  
ATOM   4882  OE1 GLU B 157      -1.026 -12.143  20.395  1.00 93.94           O  
ATOM   4883  OE2 GLU B 157      -1.302 -11.094  22.311  1.00 93.94           O  
ATOM   4884  N   TYR B 158      -1.718  -5.241  21.986  1.00 94.11           N  
ATOM   4885  H   TYR B 158      -2.462  -5.134  21.312  1.00 94.11           H  
ATOM   4886  CA  TYR B 158      -1.706  -4.328  23.131  1.00 94.11           C  
ATOM   4887  HA  TYR B 158      -0.801  -4.516  23.709  1.00 94.11           H  
ATOM   4888  C   TYR B 158      -2.907  -4.565  24.054  1.00 94.11           C  
ATOM   4889  CB  TYR B 158      -1.659  -2.867  22.656  1.00 94.11           C  
ATOM   4890  HB2 TYR B 158      -0.799  -2.731  22.001  1.00 94.11           H  
ATOM   4891  HB3 TYR B 158      -2.550  -2.673  22.059  1.00 94.11           H  
ATOM   4892  O   TYR B 158      -4.055  -4.458  23.634  1.00 94.11           O  
ATOM   4893  CG  TYR B 158      -1.575  -1.838  23.777  1.00 94.11           C  
ATOM   4894  CD1 TYR B 158      -2.444  -0.729  23.804  1.00 94.11           C  
ATOM   4895  HD1 TYR B 158      -3.204  -0.613  23.045  1.00 94.11           H  
ATOM   4896  CD2 TYR B 158      -0.615  -1.984  24.798  1.00 94.11           C  
ATOM   4897  HD2 TYR B 158       0.036  -2.845  24.805  1.00 94.11           H  
ATOM   4898  CE1 TYR B 158      -2.315   0.247  24.813  1.00 94.11           C  
ATOM   4899  HE1 TYR B 158      -2.972   1.104  24.831  1.00 94.11           H  
ATOM   4900  CE2 TYR B 158      -0.493  -1.024  25.817  1.00 94.11           C  
ATOM   4901  HE2 TYR B 158       0.256  -1.148  26.585  1.00 94.11           H  
ATOM   4902  OH  TYR B 158      -1.172   1.057  26.776  1.00 94.11           O  
ATOM   4903  HH  TYR B 158      -0.666   0.707  27.513  1.00 94.11           H  
ATOM   4904  CZ  TYR B 158      -1.334   0.107  25.815  1.00 94.11           C  
ATOM   4905  N   GLY B 159      -2.638  -4.831  25.335  1.00 91.28           N  
ATOM   4906  H   GLY B 159      -1.673  -4.956  25.607  1.00 91.28           H  
ATOM   4907  CA  GLY B 159      -3.677  -4.969  26.359  1.00 91.28           C  
ATOM   4908  HA2 GLY B 159      -4.391  -4.158  26.216  1.00 91.28           H  
ATOM   4909  HA3 GLY B 159      -3.231  -4.855  27.346  1.00 91.28           H  
ATOM   4910  C   GLY B 159      -4.443  -6.306  26.324  1.00 91.28           C  
ATOM   4911  O   GLY B 159      -3.921  -7.313  25.828  1.00 91.28           O  
ATOM   4912  N   PRO B 160      -5.658  -6.352  26.910  1.00 91.25           N  
ATOM   4913  CA  PRO B 160      -6.554  -7.514  26.865  1.00 91.25           C  
ATOM   4914  HA  PRO B 160      -6.074  -8.358  27.359  1.00 91.25           H  
ATOM   4915  C   PRO B 160      -6.935  -7.903  25.430  1.00 91.25           C  
ATOM   4916  CB  PRO B 160      -7.807  -7.110  27.656  1.00 91.25           C  
ATOM   4917  HB2 PRO B 160      -8.170  -7.930  28.275  1.00 91.25           H  
ATOM   4918  HB3 PRO B 160      -8.591  -6.777  26.977  1.00 91.25           H  
ATOM   4919  O   PRO B 160      -6.753  -7.113  24.508  1.00 91.25           O  
ATOM   4920  CG  PRO B 160      -7.351  -5.932  28.514  1.00 91.25           C  
ATOM   4921  HG2 PRO B 160      -6.891  -6.303  29.430  1.00 91.25           H  
ATOM   4922  HG3 PRO B 160      -8.173  -5.253  28.741  1.00 91.25           H  
ATOM   4923  CD  PRO B 160      -6.292  -5.268  27.642  1.00 91.25           C  
ATOM   4924  HD2 PRO B 160      -5.582  -4.726  28.266  1.00 91.25           H  
ATOM   4925  HD3 PRO B 160      -6.769  -4.590  26.933  1.00 91.25           H  
ATOM   4926  N   ARG B 161      -7.493  -9.102  25.233  1.00 93.06           N  
ATOM   4927  H   ARG B 161      -7.630  -9.733  26.009  1.00 93.06           H  
ATOM   4928  CA  ARG B 161      -8.129  -9.445  23.953  1.00 93.06           C  
ATOM   4929  HA  ARG B 161      -7.467  -9.169  23.133  1.00 93.06           H  
ATOM   4930  C   ARG B 161      -9.423  -8.652  23.767  1.00 93.06           C  
ATOM   4931  CB  ARG B 161      -8.396 -10.953  23.873  1.00 93.06           C  
ATOM   4932  HB2 ARG B 161      -8.961 -11.155  22.963  1.00 93.06           H  
ATOM   4933  HB3 ARG B 161      -9.025 -11.265  24.707  1.00 93.06           H  
ATOM   4934  O   ARG B 161     -10.075  -8.297  24.752  1.00 93.06           O  
ATOM   4935  CG  ARG B 161      -7.107 -11.789  23.863  1.00 93.06           C  
ATOM   4936  HG2 ARG B 161      -6.538 -11.630  24.779  1.00 93.06           H  
ATOM   4937  HG3 ARG B 161      -6.479 -11.501  23.020  1.00 93.06           H
[truncated: 1,849,078 more chars]
