# Supplementary material for: Module-Based Polyketide Synthase Engineering for de Novo Polyketide Biosynthesis
Source: ACS Synth Biol. 2023 Oct 23;12(11):3148–55. doi: 10.1021/acssynbio.3c00282 (PMC10661043; doi:10.1021/acssynbio.3c00282)
Supplement: Supplementary file 2 — sb3c00282_si_002.zip [file sb3c00282_si_002.zip › Final_PKS_Structures/menzella_pdbs/pikM6_ACP_rapM2_KSAT_dimer.pdb]

ATOM      1  N   LEU A   1      18.009  32.419 -15.957  1.00 19.31           N  
ATOM      2  H   LEU A   1      17.475  32.659 -15.134  1.00 19.31           H  
ATOM      3  H2  LEU A   1      18.394  33.255 -16.375  1.00 19.31           H  
ATOM      4  H3  LEU A   1      18.780  31.835 -15.666  1.00 19.31           H  
ATOM      5  CA  LEU A   1      17.176  31.678 -16.939  1.00 19.31           C  
ATOM      6  HA  LEU A   1      17.817  31.394 -17.773  1.00 19.31           H  
ATOM      7  C   LEU A   1      16.082  32.539 -17.582  1.00 19.31           C  
ATOM      8  CB  LEU A   1      16.648  30.367 -16.333  1.00 19.31           C  
ATOM      9  HB2 LEU A   1      15.759  30.037 -16.870  1.00 19.31           H  
ATOM     10  HB3 LEU A   1      16.367  30.537 -15.294  1.00 19.31           H  
ATOM     11  O   LEU A   1      16.062  32.633 -18.800  1.00 19.31           O  
ATOM     12  CG  LEU A   1      17.731  29.269 -16.425  1.00 19.31           C  
ATOM     13  HG  LEU A   1      18.710  29.726 -16.284  1.00 19.31           H  
ATOM     14  CD1 LEU A   1      17.550  28.225 -15.332  1.00 19.31           C  
ATOM     15 HD11 LEU A   1      17.628  28.678 -14.344  1.00 19.31           H  
ATOM     16 HD12 LEU A   1      18.324  27.463 -15.418  1.00 19.31           H  
ATOM     17 HD13 LEU A   1      16.581  27.737 -15.428  1.00 19.31           H  
ATOM     18  CD2 LEU A   1      17.698  28.589 -17.793  1.00 19.31           C  
ATOM     19 HD21 LEU A   1      17.856  29.308 -18.596  1.00 19.31           H  
ATOM     20 HD22 LEU A   1      18.487  27.839 -17.845  1.00 19.31           H  
ATOM     21 HD23 LEU A   1      16.744  28.083 -17.943  1.00 19.31           H  
ATOM     22  N   LEU A   2      15.223  33.226 -16.814  1.00 20.73           N  
ATOM     23  H   LEU A   2      15.205  33.058 -15.819  1.00 20.73           H  
ATOM     24  CA  LEU A   2      14.098  34.020 -17.357  1.00 20.73           C  
ATOM     25  HA  LEU A   2      13.431  33.348 -17.896  1.00 20.73           H  
ATOM     26  C   LEU A   2      14.474  35.132 -18.363  1.00 20.73           C  
ATOM     27  CB  LEU A   2      13.329  34.631 -16.168  1.00 20.73           C  
ATOM     28  HB2 LEU A   2      14.046  34.988 -15.428  1.00 20.73           H  
ATOM     29  HB3 LEU A   2      12.764  35.501 -16.505  1.00 20.73           H  
ATOM     30  O   LEU A   2      13.690  35.418 -19.266  1.00 20.73           O  
ATOM     31  CG  LEU A   2      12.344  33.647 -15.508  1.00 20.73           C  
ATOM     32  HG  LEU A   2      12.785  32.650 -15.490  1.00 20.73           H  
ATOM     33  CD1 LEU A   2      12.059  34.067 -14.069  1.00 20.73           C  
ATOM     34 HD11 LEU A   2      11.359  33.367 -13.613  1.00 20.73           H  
ATOM     35 HD12 LEU A   2      12.977  34.061 -13.482  1.00 20.73           H  
ATOM     36 HD13 LEU A   2      11.622  35.066 -14.044  1.00 20.73           H  
ATOM     37  CD2 LEU A   2      11.020  33.603 -16.274  1.00 20.73           C  
ATOM     38 HD21 LEU A   2      10.541  34.582 -16.259  1.00 20.73           H  
ATOM     39 HD22 LEU A   2      11.190  33.295 -17.306  1.00 20.73           H  
ATOM     40 HD23 LEU A   2      10.355  32.879 -15.803  1.00 20.73           H  
ATOM     41  N   ALA A   3      15.653  35.755 -18.239  1.00 24.64           N  
ATOM     42  H   ALA A   3      16.242  35.521 -17.453  1.00 24.64           H  
ATOM     43  CA  ALA A   3      16.051  36.891 -19.080  1.00 24.64           C  
ATOM     44  HA  ALA A   3      15.315  37.686 -18.954  1.00 24.64           H  
ATOM     45  C   ALA A   3      16.100  36.563 -20.589  1.00 24.64           C  
ATOM     46  CB  ALA A   3      17.402  37.415 -18.575  1.00 24.64           C  
ATOM     47  HB1 ALA A   3      17.692  38.290 -19.157  1.00 24.64           H  
ATOM     48  HB2 ALA A   3      17.325  37.707 -17.528  1.00 24.64           H  
ATOM     49  HB3 ALA A   3      18.173  36.651 -18.685  1.00 24.64           H  
ATOM     50  O   ALA A   3      15.641  37.362 -21.408  1.00 24.64           O  
ATOM     51  N   MET A   4      16.588  35.371 -20.968  1.00 26.99           N  
ATOM     52  H   MET A   4      16.893  34.721 -20.257  1.00 26.99           H  
ATOM     53  CA  MET A   4      16.716  34.967 -22.380  1.00 26.99           C  
ATOM     54  HA  MET A   4      17.316  35.710 -22.906  1.00 26.99           H  
ATOM     55  C   MET A   4      15.372  34.903 -23.112  1.00 26.99           C  
ATOM     56  CB  MET A   4      17.415  33.602 -22.499  1.00 26.99           C  
ATOM     57  HB2 MET A   4      17.045  33.087 -23.386  1.00 26.99           H  
ATOM     58  HB3 MET A   4      17.186  32.981 -21.634  1.00 26.99           H  
ATOM     59  O   MET A   4      15.295  35.268 -24.285  1.00 26.99           O  
ATOM     60  CG  MET A   4      18.930  33.742 -22.656  1.00 26.99           C  
ATOM     61  HG2 MET A   4      19.153  34.362 -23.523  1.00 26.99           H  
ATOM     62  HG3 MET A   4      19.325  34.239 -21.770  1.00 26.99           H  
ATOM     63  SD  MET A   4      19.787  32.156 -22.839  1.00 26.99           S  
ATOM     64  CE  MET A   4      19.521  31.796 -24.600  1.00 26.99           C  
ATOM     65  HE1 MET A   4      18.454  31.733 -24.815  1.00 26.99           H  
ATOM     66  HE2 MET A   4      19.971  32.580 -25.208  1.00 26.99           H  
ATOM     67  HE3 MET A   4      19.991  30.844 -24.847  1.00 26.99           H  
ATOM     68  N   GLY A   5      14.290  34.512 -22.430  1.00 27.75           N  
ATOM     69  H   GLY A   5      14.393  34.264 -21.456  1.00 27.75           H  
ATOM     70  CA  GLY A   5      12.970  34.376 -23.057  1.00 27.75           C  
ATOM     71  HA2 GLY A   5      13.038  33.666 -23.881  1.00 27.75           H  
ATOM     72  HA3 GLY A   5      12.270  33.982 -22.320  1.00 27.75           H  
ATOM     73  C   GLY A   5      12.400  35.692 -23.605  1.00 27.75           C  
ATOM     74  O   GLY A   5      11.477  35.684 -24.423  1.00 27.75           O  
ATOM     75  N   ARG A   6      12.927  36.846 -23.172  1.00 33.09           N  
ATOM     76  H   ARG A   6      13.696  36.801 -22.519  1.00 33.09           H  
ATOM     77  CA  ARG A   6      12.516  38.157 -23.693  1.00 33.09           C  
ATOM     78  HA  ARG A   6      11.474  38.081 -24.005  1.00 33.09           H  
ATOM     79  C   ARG A   6      13.272  38.537 -24.967  1.00 33.09           C  
ATOM     80  CB  ARG A   6      12.602  39.203 -22.571  1.00 33.09           C  
ATOM     81  HB2 ARG A   6      13.620  39.582 -22.479  1.00 33.09           H  
ATOM     82  HB3 ARG A   6      12.343  38.711 -21.634  1.00 33.09           H  
ATOM     83  O   ARG A   6      12.628  38.995 -25.906  1.00 33.09           O  
ATOM     84  CG  ARG A   6      11.619  40.365 -22.798  1.00 33.09           C  
ATOM     85  HG2 ARG A   6      10.707  39.991 -23.263  1.00 33.09           H  
ATOM     86  HG3 ARG A   6      12.071  41.107 -23.456  1.00 33.09           H  
ATOM     87  CD  ARG A   6      11.237  41.003 -21.456  1.00 33.09           C  
ATOM     88  HD2 ARG A   6      12.127  41.453 -21.016  1.00 33.09           H  
ATOM     89  HD3 ARG A   6      10.875  40.221 -20.788  1.00 33.09           H  
ATOM     90  NE  ARG A   6      10.189  42.030 -21.609  1.00 33.09           N  
ATOM     91  HE  ARG A   6      10.030  42.384 -22.542  1.00 33.09           H  
ATOM     92  NH1 ARG A   6       9.676  42.271 -19.378  1.00 33.09           N  
ATOM     93 HH11 ARG A   6      10.401  41.612 -19.136  1.00 33.09           H  
ATOM     94 HH12 ARG A   6       9.169  42.751 -18.648  1.00 33.09           H  
ATOM     95  NH2 ARG A   6       8.624  43.525 -20.890  1.00 33.09           N  
ATOM     96 HH21 ARG A   6       8.487  43.854 -21.835  1.00 33.09           H  
ATOM     97 HH22 ARG A   6       8.127  43.979 -20.137  1.00 33.09           H  
ATOM     98  CZ  ARG A   6       9.503  42.599 -20.630  1.00 33.09           C  
ATOM     99  N   TYR A   7      14.578  38.261 -25.034  1.00 32.24           N  
ATOM    100  H   TYR A   7      15.026  37.848 -24.228  1.00 32.24           H  
ATOM    101  CA  TYR A   7      15.402  38.503 -26.227  1.00 32.24           C  
ATOM    102  HA  TYR A   7      15.371  39.564 -26.474  1.00 32.24           H  
ATOM    103  C   TYR A   7      14.887  37.749 -27.457  1.00 32.24           C  
ATOM    104  CB  TYR A   7      16.861  38.111 -25.950  1.00 32.24           C  
ATOM    105  HB2 TYR A   7      17.356  37.913 -26.901  1.00 32.24           H  
ATOM    106  HB3 TYR A   7      16.899  37.187 -25.374  1.00 32.24           H  
ATOM    107  O   TYR A   7      14.721  38.350 -28.517  1.00 32.24           O  
ATOM    108  CG  TYR A   7      17.660  39.192 -25.254  1.00 32.24           C  
ATOM    109  CD1 TYR A   7      18.076  40.315 -25.994  1.00 32.24           C  
ATOM    110  HD1 TYR A   7      17.830  40.402 -27.042  1.00 32.24           H  
ATOM    111  CD2 TYR A   7      18.006  39.074 -23.893  1.00 32.24           C  
ATOM    112  HD2 TYR A   7      17.695  38.210 -23.325  1.00 32.24           H  
ATOM    113  CE1 TYR A   7      18.835  41.325 -25.376  1.00 32.24           C  
ATOM    114  HE1 TYR A   7      19.171  42.185 -25.936  1.00 32.24           H  
ATOM    115  CE2 TYR A   7      18.780  40.079 -23.276  1.00 32.24           C  
ATOM    116  HE2 TYR A   7      19.064  39.988 -22.238  1.00 32.24           H  
ATOM    117  OH  TYR A   7      19.938  42.183 -23.441  1.00 32.24           O  
ATOM    118  HH  TYR A   7      20.217  41.974 -22.547  1.00 32.24           H  
ATOM    119  CZ  TYR A   7      19.195  41.206 -24.020  1.00 32.24           C  
ATOM    120  N   ALA A   8      14.559  36.461 -27.306  1.00 32.50           N  
ATOM    121  H   ALA A   8      14.756  36.011 -26.424  1.00 32.50           H  
ATOM    122  CA  ALA A   8      14.089  35.634 -28.420  1.00 32.50           C  
ATOM    123  HA  ALA A   8      14.869  35.594 -29.180  1.00 32.50           H  
ATOM    124  C   ALA A   8      12.823  36.201 -29.095  1.00 32.50           C  
ATOM    125  CB  ALA A   8      13.856  34.213 -27.892  1.00 32.50           C  
ATOM    126  HB1 ALA A   8      13.537  33.569 -28.712  1.00 32.50           H  
ATOM    127  HB2 ALA A   8      14.782  33.815 -27.477  1.00 32.50           H  
ATOM    128  HB3 ALA A   8      13.086  34.216 -27.121  1.00 32.50           H  
ATOM    129  O   ALA A   8      12.724  36.217 -30.320  1.00 32.50           O  
ATOM    130  N   ARG A   9      11.875  36.733 -28.308  1.00 34.52           N  
ATOM    131  H   ARG A   9      12.044  36.750 -27.313  1.00 34.52           H  
ATOM    132  CA  ARG A   9      10.647  37.345 -28.849  1.00 34.52           C  
ATOM    133  HA  ARG A   9      10.222  36.678 -29.599  1.00 34.52           H  
ATOM    134  C   ARG A   9      10.902  38.644 -29.606  1.00 34.52           C  
ATOM    135  CB  ARG A   9       9.617  37.584 -27.736  1.00 34.52           C  
ATOM    136  HB2 ARG A   9       8.929  38.369 -28.051  1.00 34.52           H  
ATOM    137  HB3 ARG A   9      10.120  37.916 -26.828  1.00 34.52           H  
ATOM    138  O   ARG A   9      10.157  38.937 -30.532  1.00 34.52           O  
ATOM    139  CG  ARG A   9       8.793  36.318 -27.473  1.00 34.52           C  
ATOM    140  HG2 ARG A   9       9.448  35.511 -27.145  1.00 34.52           H  
ATOM    141  HG3 ARG A   9       8.308  36.014 -28.401  1.00 34.52           H  
ATOM    142  CD  ARG A   9       7.709  36.558 -26.421  1.00 34.52           C  
ATOM    143  HD2 ARG A   9       7.132  37.445 -26.686  1.00 34.52           H  
ATOM    144  HD3 ARG A   9       7.045  35.694 -26.429  1.00 34.52           H  
ATOM    145  NE  ARG A   9       8.298  36.710 -25.079  1.00 34.52           N  
ATOM    146  HE  ARG A   9       9.307  36.716 -25.034  1.00 34.52           H  
ATOM    147  NH1 ARG A   9       6.347  36.512 -23.891  1.00 34.52           N  
ATOM    148 HH11 ARG A   9       5.852  36.444 -23.013  1.00 34.52           H  
ATOM    149 HH12 ARG A   9       5.847  36.405 -24.762  1.00 34.52           H  
ATOM    150  NH2 ARG A   9       8.293  36.755 -22.815  1.00 34.52           N  
ATOM    151 HH21 ARG A   9       9.301  36.697 -22.842  1.00 34.52           H  
ATOM    152 HH22 ARG A   9       7.797  36.677 -21.938  1.00 34.52           H  
ATOM    153  CZ  ARG A   9       7.641  36.666 -23.938  1.00 34.52           C  
ATOM    154  N   PHE A  10      11.916  39.416 -29.216  1.00 39.85           N  
ATOM    155  H   PHE A  10      12.520  39.095 -28.473  1.00 39.85           H  
ATOM    156  CA  PHE A  10      12.239  40.673 -29.889  1.00 39.85           C  
ATOM    157  HA  PHE A  10      11.322  41.248 -30.020  1.00 39.85           H  
ATOM    158  C   PHE A  10      12.808  40.426 -31.293  1.00 39.85           C  
ATOM    159  CB  PHE A  10      13.192  41.493 -29.010  1.00 39.85           C  
ATOM    160  HB2 PHE A  10      14.150  40.979 -28.933  1.00 39.85           H  
ATOM    161  HB3 PHE A  10      12.776  41.560 -28.005  1.00 39.85           H  
ATOM    162  O   PHE A  10      12.329  41.018 -32.254  1.00 39.85           O  
ATOM    163  CG  PHE A  10      13.422  42.899 -29.526  1.00 39.85           C  
ATOM    164  CD1 PHE A  10      14.523  43.180 -30.357  1.00 39.85           C  
ATOM    165  HD1 PHE A  10      15.216  42.397 -30.629  1.00 39.85           H  
ATOM    166  CD2 PHE A  10      12.517  43.926 -29.195  1.00 39.85           C  
ATOM    167  HD2 PHE A  10      11.661  43.715 -28.571  1.00 39.85           H  
ATOM    168  CE1 PHE A  10      14.721  44.483 -30.847  1.00 39.85           C  
ATOM    169  HE1 PHE A  10      15.565  44.696 -31.487  1.00 39.85           H  
ATOM    170  CE2 PHE A  10      12.717  45.229 -29.685  1.00 39.85           C  
ATOM    171  HE2 PHE A  10      12.023  46.018 -29.435  1.00 39.85           H  
ATOM    172  CZ  PHE A  10      13.820  45.507 -30.510  1.00 39.85           C  
ATOM    173  HZ  PHE A  10      13.976  46.506 -30.890  1.00 39.85           H  
ATOM    174  N   LEU A  11      13.774  39.507 -31.424  1.00 38.59           N  
ATOM    175  H   LEU A  11      14.106  39.040 -30.591  1.00 38.59           H  
ATOM    176  CA  LEU A  11      14.452  39.223 -32.698  1.00 38.59           C  
ATOM    177  HA  LEU A  11      14.751  40.167 -33.154  1.00 38.59           H  
ATOM    178  C   LEU A  11      13.562  38.524 -33.739  1.00 38.59           C  
ATOM    179  CB  LEU A  11      15.704  38.370 -32.429  1.00 38.59           C  
ATOM    180  HB2 LEU A  11      15.411  37.509 -31.828  1.00 38.59           H  
ATOM    181  HB3 LEU A  11      16.080  37.992 -33.379  1.00 38.59           H  
ATOM    182  O   LEU A  11      13.726  38.767 -34.929  1.00 38.59           O  
ATOM    183  CG  LEU A  11      16.853  39.111 -31.724  1.00 38.59           C  
ATOM    184  HG  LEU A  11      16.481  39.584 -30.815  1.00 38.59           H  
ATOM    185  CD1 LEU A  11      17.936  38.106 -31.333  1.00 38.59           C  
ATOM    186 HD11 LEU A  11      18.751  38.621 -30.824  1.00 38.59           H  
ATOM    187 HD12 LEU A  11      18.329  37.614 -32.223  1.00 38.59           H  
ATOM    188 HD13 LEU A  11      17.521  37.357 -30.659  1.00 38.59           H  
ATOM    189  CD2 LEU A  11      17.489  40.179 -32.617  1.00 38.59           C  
ATOM    190 HD21 LEU A  11      17.841  39.731 -33.547  1.00 38.59           H  
ATOM    191 HD22 LEU A  11      18.335  40.634 -32.103  1.00 38.59           H  
ATOM    192 HD23 LEU A  11      16.768  40.963 -32.848  1.00 38.59           H  
ATOM    193  N   ALA A  12      12.628  37.668 -33.314  1.00 37.31           N  
ATOM    194  H   ALA A  12      12.575  37.455 -32.328  1.00 37.31           H  
ATOM    195  CA  ALA A  12      11.687  37.001 -34.222  1.00 37.31           C  
ATOM    196  HA  ALA A  12      12.220  36.705 -35.125  1.00 37.31           H  
ATOM    197  C   ALA A  12      10.518  37.904 -34.669  1.00 37.31           C  
ATOM    198  CB  ALA A  12      11.178  35.732 -33.527  1.00 37.31           C  
ATOM    199  HB1 ALA A  12      10.522  35.184 -34.204  1.00 37.31           H  
ATOM    200  HB2 ALA A  12      10.623  35.997 -32.627  1.00 37.31           H  
ATOM    201  HB3 ALA A  12      12.020  35.094 -33.258  1.00 37.31           H  
ATOM    202  O   ALA A  12       9.713  37.505 -35.512  1.00 37.31           O  
ATOM    203  N   GLY A  13      10.382  39.088 -34.065  1.00 38.89           N  
ATOM    204  H   GLY A  13      11.112  39.391 -33.437  1.00 38.89           H  
ATOM    205  CA  GLY A  13       9.307  40.026 -34.352  1.00 38.89           C  
ATOM    206  HA2 GLY A  13       9.285  40.783 -33.568  1.00 38.89           H  
ATOM    207  HA3 GLY A  13       8.361  39.485 -34.341  1.00 38.89           H  
ATOM    208  C   GLY A  13       9.451  40.738 -35.704  1.00 38.89           C  
ATOM    209  O   GLY A  13      10.443  40.566 -36.416  1.00 38.89           O  
ATOM    210  N   PRO A  14       8.457  41.565 -36.075  1.00 45.96           N  
ATOM    211  CA  PRO A  14       8.502  42.361 -37.296  1.00 45.96           C  
ATOM    212  HA  PRO A  14       8.477  41.692 -38.156  1.00 45.96           H  
ATOM    213  C   PRO A  14       9.766  43.220 -37.332  1.00 45.96           C  
ATOM    214  CB  PRO A  14       7.243  43.239 -37.277  1.00 45.96           C  
ATOM    215  HB2 PRO A  14       7.482  44.237 -36.911  1.00 45.96           H  
ATOM    216  HB3 PRO A  14       6.786  43.303 -38.265  1.00 45.96           H  
ATOM    217  O   PRO A  14      10.112  43.844 -36.325  1.00 45.96           O  
ATOM    218  CG  PRO A  14       6.318  42.552 -36.274  1.00 45.96           C  
ATOM    219  HG2 PRO A  14       5.732  41.789 -36.786  1.00 45.96           H  
ATOM    220  HG3 PRO A  14       5.662  43.264 -35.773  1.00 45.96           H  
ATOM    221  CD  PRO A  14       7.274  41.879 -35.297  1.00 45.96           C  
ATOM    222  HD2 PRO A  14       7.541  42.576 -34.503  1.00 45.96           H  
ATOM    223  HD3 PRO A  14       6.809  40.986 -34.880  1.00 45.96           H  
ATOM    224  N   ARG A  15      10.431  43.293 -38.495  1.00 50.64           N  
ATOM    225  H   ARG A  15      10.100  42.752 -39.281  1.00 50.64           H  
ATOM    226  CA  ARG A  15      11.563  44.209 -38.668  1.00 50.64           C  
ATOM    227  HA  ARG A  15      12.331  43.897 -37.961  1.00 50.64           H  
ATOM    228  C   ARG A  15      11.093  45.628 -38.320  1.00 50.64           C  
ATOM    229  CB  ARG A  15      12.146  44.179 -40.088  1.00 50.64           C  
ATOM    230  HB2 ARG A  15      12.757  45.072 -40.217  1.00 50.64           H  
ATOM    231  HB3 ARG A  15      11.339  44.214 -40.820  1.00 50.64           H  
ATOM    232  O   ARG A  15      10.068  46.056 -38.859  1.00 50.64           O  
ATOM    233  CG  ARG A  15      13.037  42.954 -40.341  1.00 50.64           C  
ATOM    234  HG2 ARG A  15      13.794  42.889 -39.560  1.00 50.64           H  
ATOM    235  HG3 ARG A  15      12.432  42.047 -40.332  1.00 50.64           H  
ATOM    236  CD  ARG A  15      13.730  43.111 -41.701  1.00 50.64           C  
ATOM    237  HD2 ARG A  15      14.277  44.053 -41.691  1.00 50.64           H  
ATOM    238  HD3 ARG A  15      12.973  43.157 -42.483  1.00 50.64           H  
ATOM    239  NE  ARG A  15      14.668  42.008 -41.994  1.00 50.64           N  
ATOM    240  HE  ARG A  15      14.599  41.172 -41.432  1.00 50.64           H  
ATOM    241  NH1 ARG A  15      15.859  43.116 -43.613  1.00 50.64           N  
ATOM    242 HH11 ARG A  15      15.245  43.910 -43.496  1.00 50.64           H  
ATOM    243 HH12 ARG A  15      16.799  43.427 -43.810  1.00 50.64           H  
ATOM    244  NH2 ARG A  15      16.525  41.099 -42.970  1.00 50.64           N  
ATOM    245 HH21 ARG A  15      17.309  41.248 -43.588  1.00 50.64           H  
ATOM    246 HH22 ARG A  15      16.502  40.301 -42.351  1.00 50.64           H  
ATOM    247  CZ  ARG A  15      15.672  42.074 -42.857  1.00 50.64           C  
ATOM    248  N   PRO A  16      11.795  46.345 -37.430  1.00 50.21           N  
ATOM    249  CA  PRO A  16      11.450  47.722 -37.108  1.00 50.21           C  
ATOM    250  HA  PRO A  16      10.476  47.746 -36.621  1.00 50.21           H  
ATOM    251  C   PRO A  16      11.383  48.523 -38.409  1.00 50.21           C  
ATOM    252  CB  PRO A  16      12.519  48.213 -36.127  1.00 50.21           C  
ATOM    253  HB2 PRO A  16      12.119  48.174 -35.113  1.00 50.21           H  
ATOM    254  HB3 PRO A  16      12.860  49.221 -36.360  1.00 50.21           H  
ATOM    255  O   PRO A  16      12.243  48.371 -39.271  1.00 50.21           O  
ATOM    256  CG  PRO A  16      13.649  47.193 -36.261  1.00 50.21           C  
ATOM    257  HG2 PRO A  16      14.355  47.535 -37.018  1.00 50.21           H  
ATOM    258  HG3 PRO A  16      14.130  46.998 -35.302  1.00 50.21           H  
ATOM    259  CD  PRO A  16      13.004  45.922 -36.758  1.00 50.21           C  
ATOM    260  HD2 PRO A  16      12.746  45.277 -35.918  1.00 50.21           H  
ATOM    261  HD3 PRO A  16      13.692  45.415 -37.435  1.00 50.21           H  
ATOM    262  N   GLY A  17      10.307  49.291 -38.591  1.00 59.01           N  
ATOM    263  H   GLY A  17       9.627  49.335 -37.846  1.00 59.01           H  
ATOM    264  CA  GLY A  17      10.134  50.175 -39.742  1.00 59.01           C  
ATOM    265  HA2 GLY A  17      10.438  49.653 -40.650  1.00 59.01           H  
ATOM    266  HA3 GLY A  17       9.083  50.451 -39.833  1.00 59.01           H  
ATOM    267  C   GLY A  17      10.968  51.447 -39.601  1.00 59.01           C  
ATOM    268  O   GLY A  17      11.585  51.689 -38.564  1.00 59.01           O  
ATOM    269  N   ARG A  18      10.979  52.279 -40.649  1.00 58.36           N  
ATOM    270  H   ARG A  18      10.433  52.022 -41.460  1.00 58.36           H  
ATOM    271  CA  ARG A  18      11.672  53.576 -40.649  1.00 58.36           C  
ATOM    272  HA  ARG A  18      12.741  53.399 -40.529  1.00 58.36           H  
ATOM    273  C   ARG A  18      11.201  54.397 -39.445  1.00 58.36           C  
ATOM    274  CB  ARG A  18      11.418  54.300 -41.987  1.00 58.36           C  
ATOM    275  HB2 ARG A  18      10.947  53.611 -42.687  1.00 58.36           H  
ATOM    276  HB3 ARG A  18      10.733  55.135 -41.840  1.00 58.36           H  
ATOM    277  O   ARG A  18      10.026  54.749 -39.361  1.00 58.36           O  
ATOM    278  CG  ARG A  18      12.707  54.816 -42.638  1.00 58.36           C  
ATOM    279  HG2 ARG A  18      13.165  55.568 -41.994  1.00 58.36           H  
ATOM    280  HG3 ARG A  18      13.402  53.987 -42.771  1.00 58.36           H  
ATOM    281  CD  ARG A  18      12.394  55.430 -44.009  1.00 58.36           C  
ATOM    282  HD2 ARG A  18      11.868  54.692 -44.614  1.00 58.36           H  
ATOM    283  HD3 ARG A  18      11.748  56.295 -43.863  1.00 58.36           H  
ATOM    284  NE  ARG A  18      13.624  55.836 -44.710  1.00 58.36           N  
ATOM    285  HE  ARG A  18      14.493  55.578 -44.264  1.00 58.36           H  
ATOM    286  NH1 ARG A  18      12.677  56.901 -46.499  1.00 58.36           N  
ATOM    287 HH11 ARG A  18      11.767  56.642 -46.147  1.00 58.36           H  
ATOM    288 HH12 ARG A  18      12.776  57.453 -47.339  1.00 58.36           H  
ATOM    289  NH2 ARG A  18      14.893  56.904 -46.290  1.00 58.36           N  
ATOM    290 HH21 ARG A  18      15.745  56.651 -45.810  1.00 58.36           H  
ATOM    291 HH22 ARG A  18      14.965  57.458 -47.131  1.00 58.36           H  
ATOM    292  CZ  ARG A  18      13.729  56.542 -45.823  1.00 58.36           C  
ATOM    293  N   SER A  19      12.106  54.672 -38.515  1.00 61.53           N  
ATOM    294  H   SER A  19      13.044  54.311 -38.614  1.00 61.53           H  
ATOM    295  CA  SER A  19      11.817  55.574 -37.405  1.00 61.53           C  
ATOM    296  HA  SER A  19      10.882  55.276 -36.932  1.00 61.53           H  
ATOM    297  C   SER A  19      11.671  56.999 -37.944  1.00 61.53           C  
ATOM    298  CB  SER A  19      12.929  55.470 -36.366  1.00 61.53           C  
ATOM    299  HB2 SER A  19      13.882  55.643 -36.865  1.00 61.53           H  
ATOM    300  HB3 SER A  19      12.928  54.474 -35.923  1.00 61.53           H  
ATOM    301  O   SER A  19      12.443  57.418 -38.806  1.00 61.53           O  
ATOM    302  OG  SER A  19      12.760  56.440 -35.362  1.00 61.53           O  
ATOM    303  HG  SER A  19      13.491  57.052 -35.474  1.00 61.53           H  
ATOM    304  N   SER A  20      10.672  57.739 -37.455  1.00 63.60           N  
ATOM    305  H   SER A  20      10.048  57.333 -36.772  1.00 63.60           H  
ATOM    306  CA  SER A  20      10.561  59.184 -37.702  1.00 63.60           C  
ATOM    307  HA  SER A  20      10.719  59.386 -38.761  1.00 63.60           H  
ATOM    308  C   SER A  20      11.606  59.970 -36.919  1.00 63.60           C  
ATOM    309  CB  SER A  20       9.168  59.681 -37.308  1.00 63.60           C  
ATOM    310  HB2 SER A  20       9.104  60.758 -37.461  1.00 63.60           H  
ATOM    311  HB3 SER A  20       8.428  59.195 -37.945  1.00 63.60           H  
ATOM    312  O   SER A  20      11.977  61.070 -37.317  1.00 63.60           O  
ATOM    313  OG  SER A  20       8.885  59.370 -35.954  1.00 63.60           O  
ATOM    314  HG  SER A  20       9.278  60.043 -35.394  1.00 63.60           H  
ATOM    315  N   ALA A  21      12.062  59.413 -35.795  1.00 67.04           N  
ATOM    316  H   ALA A  21      11.748  58.484 -35.556  1.00 67.04           H  
ATOM    317  CA  ALA A  21      13.229  59.919 -35.104  1.00 67.04           C  
ATOM    318  HA  ALA A  21      13.165  61.007 -35.081  1.00 67.04           H  
ATOM    319  C   ALA A  21      14.484  59.478 -35.871  1.00 67.04           C  
ATOM    320  CB  ALA A  21      13.230  59.421 -33.654  1.00 67.04           C  
ATOM    321  HB1 ALA A  21      13.294  58.334 -33.619  1.00 67.04           H  
ATOM    322  HB2 ALA A  21      14.094  59.833 -33.133  1.00 67.04           H  
ATOM    323  HB3 ALA A  21      12.323  59.749 -33.146  1.00 67.04           H  
ATOM    324  O   ALA A  21      14.534  58.315 -36.298  1.00 67.04           O  
ATOM    325  N   PRO A  22      15.491  60.356 -36.008  1.00 70.91           N  
ATOM    326  CA  PRO A  22      16.823  59.950 -36.424  1.00 70.91           C  
ATOM    327  HA  PRO A  22      16.808  59.714 -37.488  1.00 70.91           H  
ATOM    328  C   PRO A  22      17.256  58.719 -35.617  1.00 70.91           C  
ATOM    329  CB  PRO A  22      17.707  61.178 -36.178  1.00 70.91           C  
ATOM    330  HB2 PRO A  22      18.090  61.165 -35.158  1.00 70.91           H  
ATOM    331  HB3 PRO A  22      18.515  61.261 -36.905  1.00 70.91           H  
ATOM    332  O   PRO A  22      16.913  58.583 -34.441  1.00 70.91           O  
ATOM    333  CG  PRO A  22      16.745  62.353 -36.256  1.00 70.91           C  
ATOM    334  HG2 PRO A  22      16.566  62.616 -37.299  1.00 70.91           H  
ATOM    335  HG3 PRO A  22      17.107  63.215 -35.696  1.00 70.91           H  
ATOM    336  CD  PRO A  22      15.480  61.764 -35.644  1.00 70.91           C  
ATOM    337  HD2 PRO A  22      14.607  62.277 -36.047  1.00 70.91           H  
ATOM    338  HD3 PRO A  22      15.516  61.861 -34.558  1.00 70.91           H  
ATOM    339  N   VAL A  23      17.943  57.783 -36.258  1.00 77.76           N  
ATOM    340  H   VAL A  23      18.223  57.941 -37.216  1.00 77.76           H  
ATOM    341  CA  VAL A  23      18.385  56.550 -35.602  1.00 77.76           C  
ATOM    342  HA  VAL A  23      17.952  56.477 -34.605  1.00 77.76           H  
ATOM    343  C   VAL A  23      19.888  56.617 -35.451  1.00 77.76           C  
ATOM    344  CB  VAL A  23      17.946  55.299 -36.383  1.00 77.76           C  
ATOM    345  HB  VAL A  23      18.373  55.327 -37.385  1.00 77.76           H  
ATOM    346  O   VAL A  23      20.578  56.849 -36.435  1.00 77.76           O  
ATOM    347  CG1 VAL A  23      18.410  54.012 -35.690  1.00 77.76           C  
ATOM    348 HG11 VAL A  23      19.499  53.958 -35.684  1.00 77.76           H  
ATOM    349 HG12 VAL A  23      18.045  53.979 -34.664  1.00 77.76           H  
ATOM    350 HG13 VAL A  23      18.040  53.140 -36.230  1.00 77.76           H  
ATOM    351  CG2 VAL A  23      16.419  55.242 -36.506  1.00 77.76           C  
ATOM    352 HG21 VAL A  23      16.075  56.092 -37.095  1.00 77.76           H  
ATOM    353 HG22 VAL A  23      16.124  54.326 -37.017  1.00 77.76           H  
ATOM    354 HG23 VAL A  23      15.965  55.279 -35.516  1.00 77.76           H  
ATOM    355  N   LEU A  24      20.390  56.382 -34.244  1.00 80.08           N  
ATOM    356  H   LEU A  24      19.761  56.231 -33.469  1.00 80.08           H  
ATOM    357  CA  LEU A  24      21.807  56.145 -34.009  1.00 80.08           C  
ATOM    358  HA  LEU A  24      22.383  56.507 -34.860  1.00 80.08           H  
ATOM    359  C   LEU A  24      22.033  54.641 -33.863  1.00 80.08           C  
ATOM    360  CB  LEU A  24      22.257  56.928 -32.771  1.00 80.08           C  
ATOM    361  HB2 LEU A  24      21.670  56.594 -31.916  1.00 80.08           H  
ATOM    362  HB3 LEU A  24      22.050  57.987 -32.931  1.00 80.08           H  
ATOM    363  O   LEU A  24      21.461  54.002 -32.979  1.00 80.08           O  
ATOM    364  CG  LEU A  24      23.751  56.755 -32.446  1.00 80.08           C  
ATOM    365  HG  LEU A  24      23.982  55.697 -32.327  1.00 80.08           H  
ATOM    366  CD1 LEU A  24      24.665  57.343 -33.519  1.00 80.08           C  
ATOM    367 HD11 LEU A  24      25.694  57.355 -33.160  1.00 80.08           H  
ATOM    368 HD12 LEU A  24      24.630  56.728 -34.419  1.00 80.08           H  
ATOM    369 HD13 LEU A  24      24.362  58.362 -33.757  1.00 80.08           H  
ATOM    370  CD2 LEU A  24      24.049  57.456 -31.129  1.00 80.08           C  
ATOM    371 HD21 LEU A  24      25.088  57.280 -30.850  1.00 80.08           H  
ATOM    372 HD22 LEU A  24      23.395  57.065 -30.350  1.00 80.08           H  
ATOM    373 HD23 LEU A  24      23.882  58.528 -31.234  1.00 80.08           H  
ATOM    374  N   LEU A  25      22.881  54.085 -34.718  1.00 79.14           N  
ATOM    375  H   LEU A  25      23.313  54.679 -35.412  1.00 79.14           H  
ATOM    376  CA  LEU A  25      23.408  52.740 -34.571  1.00 79.14           C  
ATOM    377  HA  LEU A  25      22.744  52.156 -33.934  1.00 79.14           H  
ATOM    378  C   LEU A  25      24.782  52.831 -33.910  1.00 79.14           C  
ATOM    379  CB  LEU A  25      23.474  52.078 -35.952  1.00 79.14           C  
ATOM    380  HB2 LEU A  25      22.484  52.089 -36.409  1.00 79.14           H  
ATOM    381  HB3 LEU A  25      24.153  52.669 -36.567  1.00 79.14           H  
ATOM    382  O   LEU A  25      25.737  53.297 -34.530  1.00 79.14           O  
ATOM    383  CG  LEU A  25      24.006  50.639 -35.922  1.00 79.14           C  
ATOM    384  HG  LEU A  25      24.981  50.630 -35.435  1.00 79.14           H  
ATOM    385  CD1 LEU A  25      23.088  49.686 -35.155  1.00 79.14           C  
ATOM    386 HD11 LEU A  25      22.075  49.742 -35.553  1.00 79.14           H  
ATOM    387 HD12 LEU A  25      23.080  49.946 -34.097  1.00 79.14           H  
ATOM    388 HD13 LEU A  25      23.459  48.665 -35.249  1.00 79.14           H  
ATOM    389  CD2 LEU A  25      24.185  50.133 -37.350  1.00 79.14           C  
ATOM    390 HD21 LEU A  25      24.473  49.082 -37.350  1.00 79.14           H  
ATOM    391 HD22 LEU A  25      24.956  50.719 -37.851  1.00 79.14           H  
ATOM    392 HD23 LEU A  25      23.260  50.258 -37.913  1.00 79.14           H  
ATOM    393  N   VAL A  26      24.883  52.363 -32.668  1.00 81.58           N  
ATOM    394  H   VAL A  26      24.059  51.990 -32.217  1.00 81.58           H  
ATOM    395  CA  VAL A  26      26.165  52.262 -31.961  1.00 81.58           C  
ATOM    396  HA  VAL A  26      26.860  52.969 -32.415  1.00 81.58           H  
ATOM    397  C   VAL A  26      26.726  50.855 -32.137  1.00 81.58           C  
ATOM    398  CB  VAL A  26      26.048  52.649 -30.479  1.00 81.58           C  
ATOM    399  HB  VAL A  26      25.475  51.895 -29.940  1.00 81.58           H  
ATOM    400  O   VAL A  26      26.032  49.880 -31.839  1.00 81.58           O  
ATOM    401  CG1 VAL A  26      27.449  52.746 -29.872  1.00 81.58           C  
ATOM    402 HG11 VAL A  26      27.400  53.226 -28.895  1.00 81.58           H  
ATOM    403 HG12 VAL A  26      27.879  51.750 -29.766  1.00 81.58           H  
ATOM    404 HG13 VAL A  26      28.095  53.352 -30.508  1.00 81.58           H  
ATOM    405  CG2 VAL A  26      25.359  54.006 -30.289  1.00 81.58           C  
ATOM    406 HG21 VAL A  26      24.326  53.959 -30.634  1.00 81.58           H  
ATOM    407 HG22 VAL A  26      25.894  54.775 -30.846  1.00 81.58           H  
ATOM    408 HG23 VAL A  26      25.352  54.269 -29.232  1.00 81.58           H  
ATOM    409  N   ARG A  27      27.958  50.731 -32.639  1.00 80.51           N  
ATOM    410  H   ARG A  27      28.479  51.573 -32.838  1.00 80.51           H  
ATOM    411  CA  ARG A  27      28.569  49.441 -32.998  1.00 80.51           C  
ATOM    412  HA  ARG A  27      27.937  48.626 -32.645  1.00 80.51           H  
ATOM    413  C   ARG A  27      29.942  49.274 -32.374  1.00 80.51           C  
ATOM    414  CB  ARG A  27      28.736  49.317 -34.515  1.00 80.51           C  
ATOM    415  HB2 ARG A  27      29.527  49.996 -34.834  1.00 80.51           H  
ATOM    416  HB3 ARG A  27      29.051  48.300 -34.746  1.00 80.51           H  
ATOM    417  O   ARG A  27      30.716  50.218 -32.345  1.00 80.51           O  
ATOM    418  CG  ARG A  27      27.462  49.648 -35.289  1.00 80.51           C  
ATOM    419  HG2 ARG A  27      27.250  50.715 -35.216  1.00 80.51           H  
ATOM    420  HG3 ARG A  27      26.632  49.076 -34.876  1.00 80.51           H  
ATOM    421  CD  ARG A  27      27.640  49.273 -36.750  1.00 80.51           C  
ATOM    422  HD2 ARG A  27      27.900  48.215 -36.785  1.00 80.51           H  
ATOM    423  HD3 ARG A  27      26.697  49.442 -37.270  1.00 80.51           H  
ATOM    424  NE  ARG A  27      28.691  50.032 -37.431  1.00 80.51           N  
ATOM    425  HE  ARG A  27      29.309  50.610 -36.879  1.00 80.51           H  
ATOM    426  NH1 ARG A  27      28.402  49.115 -39.521  1.00 80.51           N  
ATOM    427 HH11 ARG A  27      28.768  48.956 -40.449  1.00 80.51           H  
ATOM    428 HH12 ARG A  27      27.667  48.525 -39.159  1.00 80.51           H  
ATOM    429  NH2 ARG A  27      30.036  50.609 -39.132  1.00 80.51           N  
ATOM    430 HH21 ARG A  27      30.322  50.564 -40.099  1.00 80.51           H  
ATOM    431 HH22 ARG A  27      30.560  51.141 -38.452  1.00 80.51           H  
ATOM    432  CZ  ARG A  27      29.022  49.921 -38.700  1.00 80.51           C  
ATOM    433  N   ALA A  28      30.264  48.054 -31.966  1.00 76.43           N  
ATOM    434  H   ALA A  28      29.569  47.323 -32.016  1.00 76.43           H  
ATOM    435  CA  ALA A  28      31.632  47.665 -31.643  1.00 76.43           C  
ATOM    436  HA  ALA A  28      31.985  48.228 -30.779  1.00 76.43           H  
ATOM    437  C   ALA A  28      32.582  47.945 -32.826  1.00 76.43           C  
ATOM    438  CB  ALA A  28      31.592  46.175 -31.287  1.00 76.43           C  
ATOM    439  HB1 ALA A  28      31.120  46.040 -30.314  1.00 76.43           H  
ATOM    440  HB2 ALA A  28      32.605  45.775 -31.258  1.00 76.43           H  
ATOM    441  HB3 ALA A  28      31.043  45.618 -32.047  1.00 76.43           H  
ATOM    442  O   ALA A  28      32.196  47.730 -33.977  1.00 76.43           O  
ATOM    443  N   SER A  29      33.809  48.395 -32.546  1.00 84.00           N  
ATOM    444  H   SER A  29      33.999  48.666 -31.592  1.00 84.00           H  
ATOM    445  CA  SER A  29      34.896  48.584 -33.523  1.00 84.00           C  
ATOM    446  HA  SER A  29      34.460  48.636 -34.520  1.00 84.00           H  
ATOM    447  C   SER A  29      35.904  47.432 -33.538  1.00 84.00           C  
ATOM    448  CB  SER A  29      35.629  49.903 -33.277  1.00 84.00           C  
ATOM    449  HB2 SER A  29      34.907  50.719 -33.256  1.00 84.00           H  
ATOM    450  HB3 SER A  29      36.331  50.080 -34.092  1.00 84.00           H  
ATOM    451  O   SER A  29      36.760  47.384 -34.420  1.00 84.00           O  
ATOM    452  OG  SER A  29      36.338  49.879 -32.055  1.00 84.00           O  
ATOM    453  HG  SER A  29      36.937  49.129 -32.040  1.00 84.00           H  
ATOM    454  N   GLU A  30      35.783  46.488 -32.602  1.00 74.90           N  
ATOM    455  H   GLU A  30      35.097  46.604 -31.870  1.00 74.90           H  
ATOM    456  CA  GLU A  30      36.568  45.256 -32.568  1.00 74.90           C  
ATOM    457  HA  GLU A  30      37.324  45.304 -33.352  1.00 74.90           H  
ATOM    458  C   GLU A  30      35.668  44.026 -32.811  1.00 74.90           C  
ATOM    459  CB  GLU A  30      37.324  45.161 -31.238  1.00 74.90           C  
ATOM    460  HB2 GLU A  30      36.603  45.162 -30.420  1.00 74.90           H  
ATOM    461  HB3 GLU A  30      37.870  44.218 -31.206  1.00 74.90           H  
ATOM    462  O   GLU A  30      34.604  43.900 -32.194  1.00 74.90           O  
ATOM    463  CG  GLU A  30      38.320  46.323 -31.062  1.00 74.90           C  
ATOM    464  HG2 GLU A  30      37.881  47.256 -31.414  1.00 74.90           H  
ATOM    465  HG3 GLU A  30      39.199  46.127 -31.675  1.00 74.90           H  
ATOM    466  CD  GLU A  30      38.740  46.524 -29.603  1.00 74.90           C  
ATOM    467  OE1 GLU A  30      38.870  47.709 -29.216  1.00 74.90           O  
ATOM    468  OE2 GLU A  30      38.914  45.516 -28.884  1.00 74.90           O  
ATOM    469  N   PRO A  31      36.048  43.109 -33.720  1.00 62.57           N  
ATOM    470  CA  PRO A  31      35.298  41.881 -33.946  1.00 62.57           C  
ATOM    471  HA  PRO A  31      34.247  42.114 -34.117  1.00 62.57           H  
ATOM    472  C   PRO A  31      35.406  40.940 -32.744  1.00 62.57           C  
ATOM    473  CB  PRO A  31      35.893  41.256 -35.211  1.00 62.57           C  
ATOM    474  HB2 PRO A  31      35.384  41.643 -36.093  1.00 62.57           H  
ATOM    475  HB3 PRO A  31      35.845  40.167 -35.200  1.00 62.57           H  
ATOM    476  O   PRO A  31      36.422  40.893 -32.049  1.00 62.57           O  
ATOM    477  CG  PRO A  31      37.335  41.758 -35.203  1.00 62.57           C  
ATOM    478  HG2 PRO A  31      37.750  41.806 -36.210  1.00 62.57           H  
ATOM    479  HG3 PRO A  31      37.941  41.111 -34.569  1.00 62.57           H  
ATOM    480  CD  PRO A  31      37.229  43.144 -34.568  1.00 62.57           C  
ATOM    481  HD2 PRO A  31      38.128  43.352 -33.987  1.00 62.57           H  
ATOM    482  HD3 PRO A  31      37.094  43.898 -35.344  1.00 62.57           H  
ATOM    483  N   LEU A  32      34.373  40.118 -32.540  1.00 52.12           N  
ATOM    484  H   LEU A  32      33.578  40.180 -33.159  1.00 52.12           H  
ATOM    485  CA  LEU A  32      34.420  39.044 -31.552  1.00 52.12           C  
ATOM    486  HA  LEU A  32      34.984  39.425 -30.701  1.00 52.12           H  
ATOM    487  C   LEU A  32      35.204  37.842 -32.125  1.00 52.12           C  
ATOM    488  CB  LEU A  32      32.986  38.715 -31.071  1.00 52.12           C  
ATOM    489  HB2 LEU A  32      32.572  37.892 -31.653  1.00 52.12           H  
ATOM    490  HB3 LEU A  32      32.342  39.572 -31.262  1.00 52.12           H  
ATOM    491  O   LEU A  32      34.615  36.920 -32.687  1.00 52.12           O  
ATOM    492  CG  LEU A  32      32.955  38.380 -29.564  1.00 52.12           C  
ATOM    493  HG  LEU A  32      33.967  38.396 -29.157  1.00 52.12           H  
ATOM    494  CD1 LEU A  32      32.122  39.408 -28.800  1.00 52.12           C  
ATOM    495 HD11 LEU A  32      32.481  39.440 -27.771  1.00 52.12           H  
ATOM    496 HD12 LEU A  32      32.276  40.406 -29.211  1.00 52.12           H  
ATOM    497 HD13 LEU A  32      31.063  39.152 -28.834  1.00 52.12           H  
ATOM    498  CD2 LEU A  32      32.372  36.993 -29.288  1.00 52.12           C  
ATOM    499 HD21 LEU A  32      31.347  36.937 -29.653  1.00 52.12           H  
ATOM    500 HD22 LEU A  32      32.979  36.247 -29.801  1.00 52.12           H  
ATOM    501 HD23 LEU A  32      32.399  36.796 -28.217  1.00 52.12           H  
ATOM    502  N   GLY A  33      36.537  37.867 -32.009  1.00 51.50           N  
ATOM    503  H   GLY A  33      36.942  38.734 -31.686  1.00 51.50           H  
ATOM    504  CA  GLY A  33      37.449  36.833 -32.530  1.00 51.50           C  
ATOM    505  HA2 GLY A  33      38.344  36.805 -31.908  1.00 51.50           H  
ATOM    506  HA3 GLY A  33      36.964  35.859 -32.465  1.00 51.50           H  
ATOM    507  C   GLY A  33      37.897  37.047 -33.987  1.00 51.50           C  
ATOM    508  O   GLY A  33      37.642  38.093 -34.579  1.00 51.50           O  
ATOM    509  N   ASP A  34      38.584  36.055 -34.569  1.00 50.63           N  
ATOM    510  H   ASP A  34      38.806  35.230 -34.031  1.00 50.63           H  
ATOM    511  CA  ASP A  34      39.124  36.133 -35.936  1.00 50.63           C  
ATOM    512  HA  ASP A  34      39.707  37.050 -36.027  1.00 50.63           H  
ATOM    513  C   ASP A  34      37.995  36.179 -36.985  1.00 50.63           C  
ATOM    514  CB  ASP A  34      40.064  34.943 -36.227  1.00 50.63           C  
ATOM    515  HB2 ASP A  34      40.272  34.927 -37.296  1.00 50.63           H  
ATOM    516  HB3 ASP A  34      39.548  34.015 -35.977  1.00 50.63           H  
ATOM    517  O   ASP A  34      37.283  35.194 -37.201  1.00 50.63           O  
ATOM    518  CG  ASP A  34      41.414  34.983 -35.499  1.00 50.63           C  
ATOM    519  OD1 ASP A  34      41.862  36.091 -35.134  1.00 50.63           O  
ATOM    520  OD2 ASP A  34      42.002  33.889 -35.335  1.00 50.63           O  
ATOM    521  N   TRP A  35      37.840  37.314 -37.675  1.00 52.41           N  
ATOM    522  H   TRP A  35      38.422  38.103 -37.433  1.00 52.41           H  
ATOM    523  CA  TRP A  35      36.897  37.461 -38.787  1.00 52.41           C  
ATOM    524  HA  TRP A  35      36.146  36.675 -38.712  1.00 52.41           H  
ATOM    525  C   TRP A  35      37.599  37.311 -40.143  1.00 52.41           C  
ATOM    526  CB  TRP A  35      36.150  38.790 -38.688  1.00 52.41           C  
ATOM    527  HB2 TRP A  35      35.736  38.888 -37.684  1.00 52.41           H  
ATOM    528  HB3 TRP A  35      36.849  39.613 -38.842  1.00 52.41           H  
ATOM    529  O   TRP A  35      38.622  37.942 -40.397  1.00 52.41           O  
ATOM    530  CG  TRP A  35      35.028  38.898 -39.670  1.00 52.41           C  
ATOM    531  CD1 TRP A  35      35.085  39.518 -40.870  1.00 52.41           C  
ATOM    532  HD1 TRP A  35      35.955  40.014 -41.274  1.00 52.41           H  
ATOM    533  CD2 TRP A  35      33.664  38.385 -39.548  1.00 52.41           C  
ATOM    534  CE2 TRP A  35      32.934  38.767 -40.713  1.00 52.41           C  
ATOM    535  CE3 TRP A  35      32.953  37.699 -38.539  1.00 52.41           C  
ATOM    536  HE3 TRP A  35      33.468  37.428 -37.629  1.00 52.41           H  
ATOM    537  NE1 TRP A  35      33.854  39.436 -41.486  1.00 52.41           N  
ATOM    538  HE1 TRP A  35      33.638  39.906 -42.354  1.00 52.41           H  
ATOM    539  CH2 TRP A  35      30.886  37.826 -39.841  1.00 52.41           C  
ATOM    540  HH2 TRP A  35      29.825  37.647 -39.931  1.00 52.41           H  
ATOM    541  CZ2 TRP A  35      31.568  38.499 -40.868  1.00 52.41           C  
ATOM    542  HZ2 TRP A  35      31.047  38.845 -41.749  1.00 52.41           H  
ATOM    543  CZ3 TRP A  35      31.579  37.422 -38.684  1.00 52.41           C  
ATOM    544  HZ3 TRP A  35      31.045  36.933 -37.883  1.00 52.41           H  
ATOM    545  N   GLN A  36      37.043  36.494 -41.040  1.00 54.47           N  
ATOM    546  H   GLN A  36      36.157  36.070 -40.806  1.00 54.47           H  
ATOM    547  CA  GLN A  36      37.551  36.331 -42.408  1.00 54.47           C  
ATOM    548  HA  GLN A  36      38.628  36.496 -42.420  1.00 54.47           H  
ATOM    549  C   GLN A  36      36.902  37.366 -43.340  1.00 54.47           C  
ATOM    550  CB  GLN A  36      37.276  34.897 -42.898  1.00 54.47           C  
ATOM    551  HB2 GLN A  36      36.216  34.672 -42.780  1.00 54.47           H  
ATOM    552  HB3 GLN A  36      37.521  34.838 -43.959  1.00 54.47           H  
ATOM    553  O   GLN A  36      35.684  37.344 -43.494  1.00 54.47           O  
ATOM    554  CG  GLN A  36      38.109  33.844 -42.150  1.00 54.47           C  
ATOM    555  HG2 GLN A  36      37.863  33.862 -41.088  1.00 54.47           H  
ATOM    556  HG3 GLN A  36      39.164  34.096 -42.258  1.00 54.47           H  
ATOM    557  CD  GLN A  36      37.887  32.424 -42.670  1.00 54.47           C  
ATOM    558  NE2 GLN A  36      38.857  31.550 -42.512  1.00 54.47           N  
ATOM    559 HE21 GLN A  36      38.716  30.651 -42.950  1.00 54.47           H  
ATOM    560 HE22 GLN A  36      39.737  31.843 -42.114  1.00 54.47           H  
ATOM    561  OE1 GLN A  36      36.835  32.051 -43.174  1.00 54.47           O  
ATOM    562  N   GLU A  37      37.692  38.227 -43.998  1.00 59.75           N  
ATOM    563  H   GLU A  37      38.680  38.226 -43.789  1.00 59.75           H  
ATOM    564  CA  GLU A  37      37.206  39.299 -44.902  1.00 59.75           C  
ATOM    565  HA  GLU A  37      36.680  40.059 -44.324  1.00 59.75           H  
ATOM    566  C   GLU A  37      36.232  38.808 -45.985  1.00 59.75           C  
ATOM    567  CB  GLU A  37      38.394  39.958 -45.627  1.00 59.75           C  
ATOM    568  HB2 GLU A  37      39.052  39.175 -46.005  1.00 59.75           H  
ATOM    569  HB3 GLU A  37      38.012  40.520 -46.478  1.00 59.75           H  
ATOM    570  O   GLU A  37      35.276  39.499 -46.330  1.00 59.75           O  
ATOM    571  CG  GLU A  37      39.192  40.935 -44.753  1.00 59.75           C  
ATOM    572  HG2 GLU A  37      39.610  40.388 -43.908  1.00 59.75           H  
ATOM    573  HG3 GLU A  37      38.508  41.689 -44.364  1.00 59.75           H  
ATOM    574  CD  GLU A  37      40.335  41.623 -45.527  1.00 59.75           C  
ATOM    575  OE1 GLU A  37      40.785  42.693 -45.061  1.00 59.75           O  
ATOM    576  OE2 GLU A  37      40.780  41.067 -46.559  1.00 59.75           O  
ATOM    577  N   GLU A  38      36.430  37.582 -46.480  1.00 58.61           N  
ATOM    578  H   GLU A  38      37.252  37.085 -46.167  1.00 58.61           H  
ATOM    579  CA  GLU A  38      35.568  36.919 -47.471  1.00 58.61           C  
ATOM    580  HA  GLU A  38      35.598  37.474 -48.409  1.00 58.61           H  
ATOM    581  C   GLU A  38      34.094  36.830 -47.030  1.00 58.61           C  
ATOM    582  CB  GLU A  38      36.100  35.495 -47.701  1.00 58.61           C  
ATOM    583  HB2 GLU A  38      36.111  34.993 -46.733  1.00 58.61           H  
ATOM    584  HB3 GLU A  38      35.418  34.954 -48.358  1.00 58.61           H  
ATOM    585  O   GLU A  38      33.209  36.636 -47.864  1.00 58.61           O  
ATOM    586  CG  GLU A  38      37.511  35.453 -48.320  1.00 58.61           C  
ATOM    587  HG2 GLU A  38      38.143  36.196 -47.834  1.00 58.61           H  
ATOM    588  HG3 GLU A  38      37.435  35.720 -49.374  1.00 58.61           H  
ATOM    589  CD  GLU A  38      38.203  34.085 -48.177  1.00 58.61           C  
ATOM    590  OE1 GLU A  38      39.379  33.993 -48.597  1.00 58.61           O  
ATOM    591  OE2 GLU A  38      37.577  33.137 -47.649  1.00 58.61           O  
ATOM    592  N   ARG A  39      33.816  36.966 -45.725  1.00 54.20           N  
ATOM    593  H   ARG A  39      34.587  37.182 -45.110  1.00 54.20           H  
ATOM    594  CA  ARG A  39      32.472  36.887 -45.136  1.00 54.20           C  
ATOM    595  HA  ARG A  39      31.857  36.257 -45.778  1.00 54.20           H  
ATOM    596  C   ARG A  39      31.718  38.222 -45.083  1.00 54.20           C  
ATOM    597  CB  ARG A  39      32.542  36.235 -43.747  1.00 54.20           C  
ATOM    598  HB2 ARG A  39      33.184  36.825 -43.093  1.00 54.20           H  
ATOM    599  HB3 ARG A  39      31.542  36.229 -43.316  1.00 54.20           H  
ATOM    600  O   ARG A  39      30.590  38.234 -44.597  1.00 54.20           O  
ATOM    601  CG  ARG A  39      33.045  34.788 -43.811  1.00 54.20           C  
ATOM    602  HG2 ARG A  39      32.445  34.228 -44.528  1.00 54.20           H  
ATOM    603  HG3 ARG A  39      34.090  34.767 -44.121  1.00 54.20           H  
ATOM    604  CD  ARG A  39      32.904  34.152 -42.428  1.00 54.20           C  
ATOM    605  HD2 ARG A  39      31.866  34.253 -42.112  1.00 54.20           H  
ATOM    606  HD3 ARG A  39      33.537  34.695 -41.726  1.00 54.20           H  
ATOM    607  NE  ARG A  39      33.292  32.732 -42.449  1.00 54.20           N  
ATOM    608  HE  ARG A  39      33.987  32.470 -43.134  1.00 54.20           H  
ATOM    609  NH1 ARG A  39      32.108  32.089 -40.592  1.00 54.20           N  
ATOM    610 HH11 ARG A  39      31.859  31.390 -39.906  1.00 54.20           H  
ATOM    611 HH12 ARG A  39      31.860  33.057 -40.451  1.00 54.20           H  
ATOM    612  NH2 ARG A  39      33.296  30.577 -41.738  1.00 54.20           N  
ATOM    613 HH21 ARG A  39      33.027  29.870 -41.069  1.00 54.20           H  
ATOM    614 HH22 ARG A  39      33.985  30.382 -42.450  1.00 54.20           H  
ATOM    615  CZ  ARG A  39      32.892  31.807 -41.597  1.00 54.20           C  
ATOM    616  N   GLY A  40      32.286  39.316 -45.591  1.00 57.00           N  
ATOM    617  H   GLY A  40      33.237  39.246 -45.924  1.00 57.00           H  
ATOM    618  CA  GLY A  40      31.674  40.653 -45.540  1.00 57.00           C  
ATOM    619  HA2 GLY A  40      30.590  40.567 -45.604  1.00 57.00           H  
ATOM    620  HA3 GLY A  40      32.019  41.234 -46.396  1.00 57.00           H  
ATOM    621  C   GLY A  40      32.027  41.430 -44.267  1.00 57.00           C  
ATOM    622  O   GLY A  40      32.921  41.026 -43.528  1.00 57.00           O  
ATOM    623  N   ASP A  41      31.360  42.562 -44.011  1.00 63.08           N  
ATOM    624  H   ASP A  41      30.603  42.845 -44.618  1.00 63.08           H  
ATOM    625  CA  ASP A  41      31.602  43.369 -42.803  1.00 63.08           C  
ATOM    626  HA  ASP A  41      32.680  43.458 -42.674  1.00 63.08           H  
ATOM    627  C   ASP A  41      31.035  42.662 -41.562  1.00 63.08           C  
ATOM    628  CB  ASP A  41      31.043  44.799 -42.961  1.00 63.08           C  
ATOM    629  HB2 ASP A  41      29.954  44.758 -42.952  1.00 63.08           H  
ATOM    630  HB3 ASP A  41      31.355  45.184 -43.932  1.00 63.08           H  
ATOM    631  O   ASP A  41      29.889  42.213 -41.549  1.00 63.08           O  
ATOM    632  CG  ASP A  41      31.524  45.797 -41.883  1.00 63.08           C  
ATOM    633  OD1 ASP A  41      32.407  45.461 -41.053  1.00 63.08           O  
ATOM    634  OD2 ASP A  41      31.062  46.956 -41.888  1.00 63.08           O  
ATOM    635  N   TRP A  42      31.852  42.548 -40.518  1.00 62.15           N  
ATOM    636  H   TRP A  42      32.748  43.010 -40.568  1.00 62.15           H  
ATOM    637  CA  TRP A  42      31.490  41.884 -39.264  1.00 62.15           C  
ATOM    638  HA  TRP A  42      30.909  40.988 -39.485  1.00 62.15           H  
ATOM    639  C   TRP A  42      30.642  42.770 -38.350  1.00 62.15           C  
ATOM    640  CB  TRP A  42      32.784  41.477 -38.562  1.00 62.15           C  
ATOM    641  HB2 TRP A  42      32.548  40.897 -37.670  1.00 62.15           H  
ATOM    642  HB3 TRP A  42      33.345  40.843 -39.249  1.00 62.15           H  
ATOM    643  O   TRP A  42      29.995  42.277 -37.422  1.00 62.15           O  
ATOM    644  CG  TRP A  42      33.701  42.591 -38.203  1.00 62.15           C  
ATOM    645  CD1 TRP A  42      34.759  43.027 -38.926  1.00 62.15           C  
ATOM    646  HD1 TRP A  42      35.085  42.600 -39.863  1.00 62.15           H  
ATOM    647  CD2 TRP A  42      33.624  43.443 -37.037  1.00 62.15           C  
ATOM    648  CE2 TRP A  42      34.660  44.417 -37.130  1.00 62.15           C  
ATOM    649  CE3 TRP A  42      32.759  43.482 -35.926  1.00 62.15           C  
ATOM    650  HE3 TRP A  42      31.982  42.738 -35.826  1.00 62.15           H  
ATOM    651  NE1 TRP A  42      35.333  44.108 -38.289  1.00 62.15           N  
ATOM    652  HE1 TRP A  42      36.132  44.613 -38.648  1.00 62.15           H  
ATOM    653  CH2 TRP A  42      33.906  45.442 -35.099  1.00 62.15           C  
ATOM    654  HH2 TRP A  42      33.970  46.205 -34.337  1.00 62.15           H  
ATOM    655  CZ2 TRP A  42      34.806  45.423 -36.175  1.00 62.15           C  
ATOM    656  HZ2 TRP A  42      35.584  46.166 -36.267  1.00 62.15           H  
ATOM    657  CZ3 TRP A  42      32.899  44.482 -34.959  1.00 62.15           C  
ATOM    658  HZ3 TRP A  42      32.244  44.519 -34.101  1.00 62.15           H  
ATOM    659  N   ARG A  43      30.674  44.087 -38.573  1.00 68.73           N  
ATOM    660  H   ARG A  43      31.200  44.417 -39.369  1.00 68.73           H  
ATOM    661  CA  ARG A  43      29.962  45.059 -37.744  1.00 68.73           C  
ATOM    662  HA  ARG A  43      30.182  44.837 -36.700  1.00 68.73           H  
ATOM    663  C   ARG A  43      28.458  44.918 -37.930  1.00 68.73           C  
ATOM    664  CB  ARG A  43      30.456  46.476 -38.064  1.00 68.73           C  
ATOM    665  HB2 ARG A  43      29.757  47.211 -37.664  1.00 68.73           H  
ATOM    666  HB3 ARG A  43      30.521  46.609 -39.144  1.00 68.73           H  
ATOM    667  O   ARG A  43      27.969  44.614 -39.015  1.00 68.73           O  
ATOM    668  CG  ARG A  43      31.820  46.703 -37.405  1.00 68.73           C  
ATOM    669  HG2 ARG A  43      31.671  46.784 -36.329  1.00 68.73           H  
ATOM    670  HG3 ARG A  43      32.460  45.844 -37.607  1.00 68.73           H  
ATOM    671  CD  ARG A  43      32.539  47.952 -37.902  1.00 68.73           C  
ATOM    672  HD2 ARG A  43      31.840  48.789 -37.934  1.00 68.73           H  
ATOM    673  HD3 ARG A  43      33.336  48.194 -37.199  1.00 68.73           H  
ATOM    674  NE  ARG A  43      33.127  47.690 -39.220  1.00 68.73           N  
ATOM    675  HE  ARG A  43      32.957  46.782 -39.627  1.00 68.73           H  
ATOM    676  NH1 ARG A  43      33.746  49.837 -39.777  1.00 68.73           N  
ATOM    677 HH11 ARG A  43      34.165  50.473 -40.441  1.00 68.73           H  
ATOM    678 HH12 ARG A  43      33.365  50.205 -38.917  1.00 68.73           H  
ATOM    679  NH2 ARG A  43      34.201  48.102 -41.130  1.00 68.73           N  
ATOM    680 HH21 ARG A  43      33.893  47.171 -41.371  1.00 68.73           H  
ATOM    681 HH22 ARG A  43      34.459  48.740 -41.870  1.00 68.73           H  
ATOM    682  CZ  ARG A  43      33.698  48.554 -40.023  1.00 68.73           C  
ATOM    683  N   ALA A  44      27.710  45.185 -36.858  1.00 66.44           N  
ATOM    684  H   ALA A  44      28.174  45.427 -35.995  1.00 66.44           H  
ATOM    685  CA  ALA A  44      26.254  45.215 -36.929  1.00 66.44           C  
ATOM    686  HA  ALA A  44      25.908  44.212 -37.181  1.00 66.44           H  
ATOM    687  C   ALA A  44      25.793  46.173 -38.044  1.00 66.44           C  
ATOM    688  CB  ALA A  44      25.683  45.598 -35.558  1.00 66.44           C  
ATOM    689  HB1 ALA A  44      26.022  46.596 -35.279  1.00 66.44           H  
ATOM    690  HB2 ALA A  44      24.594  45.595 -35.601  1.00 66.44           H  
ATOM    691  HB3 ALA A  44      26.011  44.882 -34.805  1.00 66.44           H  
ATOM    692  O   ALA A  44      26.356  47.251 -38.228  1.00 66.44           O  
ATOM    693  N   HIS A  45      24.761  45.800 -38.787  1.00 68.20           N  
ATOM    694  H   HIS A  45      24.322  44.905 -38.622  1.00 68.20           H  
ATOM    695  CA  HIS A  45      24.170  46.663 -39.803  1.00 68.20           C  
ATOM    696  HA  HIS A  45      24.668  47.633 -39.798  1.00 68.20           H  
ATOM    697  C   HIS A  45      22.703  46.922 -39.469  1.00 68.20           C  
ATOM    698  CB  HIS A  45      24.382  46.069 -41.201  1.00 68.20           C  
ATOM    699  HB2 HIS A  45      23.942  45.072 -41.234  1.00 68.20           H  
ATOM    700  HB3 HIS A  45      25.451  45.976 -41.392  1.00 68.20           H  
ATOM    701  O   HIS A  45      22.007  46.057 -38.934  1.00 68.20           O  
ATOM    702  CG  HIS A  45      23.768  46.906 -42.297  1.00 68.20           C  
ATOM    703  CD2 HIS A  45      23.022  46.447 -43.350  1.00 68.20           C  
ATOM    704  HD2 HIS A  45      22.765  45.418 -43.552  1.00 68.20           H  
ATOM    705  ND1 HIS A  45      23.801  48.282 -42.402  1.00 68.20           N  
ATOM    706  HD1 HIS A  45      24.409  48.914 -41.900  1.00 68.20           H  
ATOM    707  CE1 HIS A  45      23.079  48.635 -43.478  1.00 68.20           C  
ATOM    708  HE1 HIS A  45      22.967  49.643 -43.849  1.00 68.20           H  
ATOM    709  NE2 HIS A  45      22.601  47.551 -44.095  1.00 68.20           N  
ATOM    710  N   TRP A  46      22.247  48.133 -39.769  1.00 67.60           N  
ATOM    711  H   TRP A  46      22.868  48.778 -40.239  1.00 67.60           H  
ATOM    712  CA  TRP A  46      20.855  48.531 -39.683  1.00 67.60           C  
ATOM    713  HA  TRP A  46      20.243  47.686 -39.367  1.00 67.60           H  
ATOM    714  C   TRP A  46      20.374  48.987 -41.061  1.00 67.60           C  
ATOM    715  CB  TRP A  46      20.736  49.635 -38.637  1.00 67.60           C  
ATOM    716  HB2 TRP A  46      21.192  49.280 -37.713  1.00 67.60           H  
ATOM    717  HB3 TRP A  46      21.284  50.516 -38.971  1.00 67.60           H  
ATOM    718  O   TRP A  46      20.849  49.985 -41.584  1.00 67.60           O  
ATOM    719  CG  TRP A  46      19.342  50.027 -38.315  1.00 67.60           C  
ATOM    720  CD1 TRP A  46      18.728  51.162 -38.701  1.00 67.60           C  
ATOM    721  HD1 TRP A  46      19.189  51.921 -39.316  1.00 67.60           H  
ATOM    722  CD2 TRP A  46      18.401  49.318 -37.470  1.00 67.60           C  
ATOM    723  CE2 TRP A  46      17.229  50.119 -37.343  1.00 67.60           C  
ATOM    724  CE3 TRP A  46      18.453  48.106 -36.752  1.00 67.60           C  
ATOM    725  HE3 TRP A  46      19.329  47.481 -36.839  1.00 67.60           H  
ATOM    726  NE1 TRP A  46      17.474  51.220 -38.131  1.00 67.60           N  
ATOM    727  HE1 TRP A  46      16.878  52.032 -38.205  1.00 67.60           H  
ATOM    728  CH2 TRP A  46      16.324  48.621 -35.694  1.00 67.60           C  
ATOM    729  HH2 TRP A  46      15.606  48.421 -34.912  1.00 67.60           H  
ATOM    730  CZ2 TRP A  46      16.184  49.775 -36.482  1.00 67.60           C  
ATOM    731  HZ2 TRP A  46      15.340  50.436 -36.355  1.00 67.60           H  
ATOM    732  CZ3 TRP A  46      17.419  47.759 -35.867  1.00 67.60           C  
ATOM    733  HZ3 TRP A  46      17.506  46.865 -35.267  1.00 67.60           H  
ATOM    734  N   ASP A  47      19.415  48.281 -41.656  1.00 66.56           N  
ATOM    735  H   ASP A  47      19.178  47.383 -41.259  1.00 66.56           H  
ATOM    736  CA  ASP A  47      19.016  48.525 -43.055  1.00 66.56           C  
ATOM    737  HA  ASP A  47      19.906  48.496 -43.685  1.00 66.56           H  
ATOM    738  C   ASP A  47      18.318  49.890 -43.283  1.00 66.56           C  
ATOM    739  CB  ASP A  47      18.060  47.405 -43.513  1.00 66.56           C  
ATOM    740  HB2 ASP A  47      17.178  47.424 -42.872  1.00 66.56           H  
ATOM    741  HB3 ASP A  47      17.727  47.631 -44.526  1.00 66.56           H  
ATOM    742  O   ASP A  47      18.173  50.354 -44.414  1.00 66.56           O  
ATOM    743  CG  ASP A  47      18.629  45.977 -43.529  1.00 66.56           C  
ATOM    744  OD1 ASP A  47      19.855  45.803 -43.623  1.00 66.56           O  
ATOM    745  OD2 ASP A  47      17.800  45.030 -43.445  1.00 66.56           O  
ATOM    746  N   LEU A  48      17.802  50.527 -42.226  1.00 69.94           N  
ATOM    747  H   LEU A  48      18.059  50.175 -41.315  1.00 69.94           H  
ATOM    748  CA  LEU A  48      17.043  51.784 -42.319  1.00 69.94           C  
ATOM    749  HA  LEU A  48      16.615  51.864 -43.319  1.00 69.94           H  
ATOM    750  C   LEU A  48      17.951  52.998 -42.114  1.00 69.94           C  
ATOM    751  CB  LEU A  48      15.916  51.772 -41.287  1.00 69.94           C  
ATOM    752  HB2 LEU A  48      15.382  52.722 -41.313  1.00 69.94           H  
ATOM    753  HB3 LEU A  48      16.370  51.679 -40.300  1.00 69.94           H  
ATOM    754  O   LEU A  48      19.006  52.833 -41.521  1.00 69.94           O  
ATOM    755  CG  LEU A  48      14.914  50.633 -41.478  1.00 69.94           C  
ATOM    756  HG  LEU A  48      15.418  49.669 -41.543  1.00 69.94           H  
ATOM    757  CD1 LEU A  48      14.023  50.628 -40.252  1.00 69.94           C  
ATOM    758 HD11 LEU A  48      14.507  50.063 -39.454  1.00 69.94           H  
ATOM    759 HD12 LEU A  48      13.086  50.139 -40.518  1.00 69.94           H  
ATOM    760 HD13 LEU A  48      13.826  51.638 -39.894  1.00 69.94           H  
ATOM    761  CD2 LEU A  48      14.049  50.828 -42.727  1.00 69.94           C  
ATOM    762 HD21 LEU A  48      13.369  49.982 -42.822  1.00 69.94           H  
ATOM    763 HD22 LEU A  48      14.682  50.847 -43.614  1.00 69.94           H  
ATOM    764 HD23 LEU A  48      13.472  51.750 -42.650  1.00 69.94           H  
ATOM    765  N   PRO A  49      17.566  54.227 -42.523  1.00 73.32           N  
ATOM    766  CA  PRO A  49      18.416  55.397 -42.327  1.00 73.32           C  
ATOM    767  HA  PRO A  49      19.305  55.292 -42.949  1.00 73.32           H  
ATOM    768  C   PRO A  49      18.815  55.545 -40.871  1.00 73.32           C  
ATOM    769  CB  PRO A  49      17.628  56.622 -42.773  1.00 73.32           C  
ATOM    770  HB2 PRO A  49      17.114  57.086 -41.931  1.00 73.32           H  
ATOM    771  HB3 PRO A  49      18.265  57.348 -43.277  1.00 73.32           H  
ATOM    772  O   PRO A  49      17.963  55.599 -39.981  1.00 73.32           O  
ATOM    773  CG  PRO A  49      16.605  56.021 -43.709  1.00 73.32           C  
ATOM    774  HG2 PRO A  49      15.726  56.666 -43.699  1.00 73.32           H  
ATOM    775  HG3 PRO A  49      17.037  55.934 -44.706  1.00 73.32           H  
ATOM    776  CD  PRO A  49      16.325  54.626 -43.147  1.00 73.32           C  
ATOM    777  HD2 PRO A  49      16.032  53.940 -43.942  1.00 73.32           H  
ATOM    778  HD3 PRO A  49      15.554  54.694 -42.379  1.00 73.32           H  
ATOM    779  N   HIS A  50      20.117  55.594 -40.663  1.00 79.49           N  
ATOM    780  H   HIS A  50      20.757  55.519 -41.440  1.00 79.49           H  
ATOM    781  CA  HIS A  50      20.725  55.732 -39.365  1.00 79.49           C  
ATOM    782  HA  HIS A  50      20.064  56.319 -38.728  1.00 79.49           H  
ATOM    783  C   HIS A  50      22.035  56.495 -39.517  1.00 79.49           C  
ATOM    784  CB  HIS A  50      20.931  54.346 -38.732  1.00 79.49           C  
ATOM    785  HB2 HIS A  50      19.959  53.865 -38.620  1.00 79.49           H  
ATOM    786  HB3 HIS A  50      21.344  54.478 -37.732  1.00 79.49           H  
ATOM    787  O   HIS A  50      22.657  56.494 -40.578  1.00 79.49           O  
ATOM    788  CG  HIS A  50      21.847  53.429 -39.508  1.00 79.49           C  
ATOM    789  CD2 HIS A  50      23.148  53.154 -39.213  1.00 79.49           C  
ATOM    790  HD2 HIS A  50      23.705  53.590 -38.396  1.00 79.49           H  
ATOM    791  ND1 HIS A  50      21.565  52.737 -40.660  1.00 79.49           N  
ATOM    792  HD1 HIS A  50      20.673  52.679 -41.130  1.00 79.49           H  
ATOM    793  CE1 HIS A  50      22.660  52.074 -41.049  1.00 79.49           C  
ATOM    794  HE1 HIS A  50      22.731  51.453 -41.930  1.00 79.49           H  
ATOM    795  NE2 HIS A  50      23.644  52.259 -40.167  1.00 79.49           N  
ATOM    796  N   THR A  51      22.447  57.145 -38.443  1.00 80.37           N  
ATOM    797  H   THR A  51      21.854  57.132 -37.626  1.00 80.37           H  
ATOM    798  CA  THR A  51      23.823  57.567 -38.239  1.00 80.37           C  
ATOM    799  HA  THR A  51      24.295  57.753 -39.204  1.00 80.37           H  
ATOM    800  C   THR A  51      24.550  56.428 -37.543  1.00 80.37           C  
ATOM    801  CB  THR A  51      23.886  58.846 -37.403  1.00 80.37           C  
ATOM    802  HB  THR A  51      23.621  58.616 -36.371  1.00 80.37           H  
ATOM    803  O   THR A  51      23.995  55.793 -36.648  1.00 80.37           O  
ATOM    804  CG2 THR A  51      25.278  59.470 -37.446  1.00 80.37           C  
ATOM    805 HG21 THR A  51      25.256  60.464 -36.998  1.00 80.37           H  
ATOM    806 HG22 THR A  51      25.979  58.853 -36.884  1.00 80.37           H  
ATOM    807 HG23 THR A  51      25.624  59.561 -38.475  1.00 80.37           H  
ATOM    808  OG1 THR A  51      22.978  59.811 -37.899  1.00 80.37           O  
ATOM    809  HG1 THR A  51      23.234  60.021 -38.800  1.00 80.37           H  
ATOM    810  N   VAL A  52      25.777  56.144 -37.956  1.00 84.47           N  
ATOM    811  H   VAL A  52      26.196  56.696 -38.691  1.00 84.47           H  
ATOM    812  CA  VAL A  52      26.617  55.134 -37.312  1.00 84.47           C  
ATOM    813  HA  VAL A  52      25.999  54.444 -36.738  1.00 84.47           H  
ATOM    814  C   VAL A  52      27.584  55.820 -36.357  1.00 84.47           C  
ATOM    815  CB  VAL A  52      27.377  54.307 -38.359  1.00 84.47           C  
ATOM    816  HB  VAL A  52      27.969  54.975 -38.985  1.00 84.47           H  
ATOM    817  O   VAL A  52      28.212  56.811 -36.726  1.00 84.47           O  
ATOM    818  CG1 VAL A  52      28.311  53.295 -37.699  1.00 84.47           C  
ATOM    819 HG11 VAL A  52      28.800  52.722 -38.487  1.00 84.47           H  
ATOM    820 HG12 VAL A  52      29.099  53.797 -37.137  1.00 84.47           H  
ATOM    821 HG13 VAL A  52      27.754  52.633 -37.036  1.00 84.47           H  
ATOM    822  CG2 VAL A  52      26.423  53.514 -39.251  1.00 84.47           C  
ATOM    823 HG21 VAL A  52      26.989  52.971 -40.008  1.00 84.47           H  
ATOM    824 HG22 VAL A  52      25.739  54.184 -39.770  1.00 84.47           H  
ATOM    825 HG23 VAL A  52      25.866  52.797 -38.648  1.00 84.47           H  
ATOM    826  N   ALA A  53      27.744  55.259 -35.161  1.00 85.37           N  
ATOM    827  H   ALA A  53      27.158  54.472 -34.919  1.00 85.37           H  
ATOM    828  CA  ALA A  53      28.879  55.528 -34.293  1.00 85.37           C  
ATOM    829  HA  ALA A  53      29.595  56.167 -34.809  1.00 85.37           H  
ATOM    830  C   ALA A  53      29.586  54.210 -33.957  1.00 85.37           C  
ATOM    831  CB  ALA A  53      28.410  56.277 -33.046  1.00 85.37           C  
ATOM    832  HB1 ALA A  53      29.272  56.423 -32.394  1.00 85.37           H  
ATOM    833  HB2 ALA A  53      28.011  57.251 -33.328  1.00 85.37           H  
ATOM    834  HB3 ALA A  53      27.651  55.699 -32.519  1.00 85.37           H  
ATOM    835  O   ALA A  53      29.033  53.357 -33.261  1.00 85.37           O  
ATOM    836  N   ASP A  54      30.807  54.049 -34.459  1.00 84.10           N  
ATOM    837  H   ASP A  54      31.221  54.796 -34.997  1.00 84.10           H  
ATOM    838  CA  ASP A  54      31.679  52.944 -34.065  1.00 84.10           C  
ATOM    839  HA  ASP A  54      31.069  52.057 -33.893  1.00 84.10           H  
ATOM    840  C   ASP A  54      32.373  53.314 -32.739  1.00 84.10           C  
ATOM    841  CB  ASP A  54      32.669  52.598 -35.197  1.00 84.10           C  
ATOM    842  HB2 ASP A  54      33.391  51.880 -34.807  1.00 84.10           H  
ATOM    843  HB3 ASP A  54      33.217  53.499 -35.475  1.00 84.10           H  
ATOM    844  O   ASP A  54      32.868  54.432 -32.577  1.00 84.10           O  
ATOM    845  CG  ASP A  54      32.034  51.981 -36.465  1.00 84.10           C  
ATOM    846  OD1 ASP A  54      30.905  51.438 -36.426  1.00 84.10           O  
ATOM    847  OD2 ASP A  54      32.680  51.992 -37.539  1.00 84.10           O  
ATOM    848  N   VAL A  55      32.383  52.392 -31.777  1.00 85.30           N  
ATOM    849  H   VAL A  55      31.965  51.495 -31.979  1.00 85.30           H  
ATOM    850  CA  VAL A  55      32.903  52.584 -30.414  1.00 85.30           C  
ATOM    851  HA  VAL A  55      33.462  53.520 -30.410  1.00 85.30           H  
ATOM    852  C   VAL A  55      33.862  51.452 -30.029  1.00 85.30           C  
ATOM    853  CB  VAL A  55      31.773  52.711 -29.373  1.00 85.30           C  
ATOM    854  HB  VAL A  55      32.215  52.752 -28.377  1.00 85.30           H  
ATOM    855  O   VAL A  55      33.681  50.333 -30.509  1.00 85.30           O  
ATOM    856  CG1 VAL A  55      30.986  54.009 -29.581  1.00 85.30           C  
ATOM    857 HG11 VAL A  55      30.175  54.079 -28.856  1.00 85.30           H  
ATOM    858 HG12 VAL A  55      31.649  54.865 -29.456  1.00 85.30           H  
ATOM    859 HG13 VAL A  55      30.559  54.038 -30.584  1.00 85.30           H  
ATOM    860  CG2 VAL A  55      30.788  51.540 -29.407  1.00 85.30           C  
ATOM    861 HG21 VAL A  55      30.263  51.532 -30.363  1.00 85.30           H  
ATOM    862 HG22 VAL A  55      31.311  50.595 -29.260  1.00 85.30           H  
ATOM    863 HG23 VAL A  55      30.034  51.665 -28.630  1.00 85.30           H  
ATOM    864  N   PRO A  56      34.859  51.708 -29.158  1.00 85.31           N  
ATOM    865  CA  PRO A  56      35.869  50.718 -28.791  1.00 85.31           C  
ATOM    866  HA  PRO A  56      36.431  50.444 -29.684  1.00 85.31           H  
ATOM    867  C   PRO A  56      35.287  49.450 -28.164  1.00 85.31           C  
ATOM    868  CB  PRO A  56      36.822  51.416 -27.821  1.00 85.31           C  
ATOM    869  HB2 PRO A  56      37.855  51.104 -27.973  1.00 85.31           H  
ATOM    870  HB3 PRO A  56      36.511  51.219 -26.795  1.00 85.31           H  
ATOM    871  O   PRO A  56      34.255  49.491 -27.484  1.00 85.31           O  
ATOM    872  CG  PRO A  56      36.622  52.898 -28.112  1.00 85.31           C  
ATOM    873  HG2 PRO A  56      37.244  53.191 -28.958  1.00 85.31           H  
ATOM    874  HG3 PRO A  56      36.838  53.516 -27.241  1.00 85.31           H  
ATOM    875  CD  PRO A  56      35.153  52.975 -28.508  1.00 85.31           C  
ATOM    876  HD2 PRO A  56      34.534  53.070 -27.616  1.00 85.31           H  
ATOM    877  HD3 PRO A  56      35.009  53.833 -29.165  1.00 85.31           H  
ATOM    878  N   GLY A  57      36.007  48.345 -28.335  1.00 76.59           N  
ATOM    879  H   GLY A  57      36.897  48.398 -28.810  1.00 76.59           H  
ATOM    880  CA  GLY A  57      35.625  47.040 -27.821  1.00 76.59           C  
ATOM    881  HA2 GLY A  57      36.533  46.484 -27.588  1.00 76.59           H  
ATOM    882  HA3 GLY A  57      35.056  47.158 -26.900  1.00 76.59           H  
ATOM    883  C   GLY A  57      34.788  46.202 -28.781  1.00 76.59           C  
ATOM    884  O   GLY A  57      34.434  46.616 -29.887  1.00 76.59           O  
ATOM    885  N   ASP A  58      34.494  44.992 -28.316  1.00 65.75           N  
ATOM    886  H   ASP A  58      34.801  44.781 -27.377  1.00 65.75           H  
ATOM    887  CA  ASP A  58      33.667  43.989 -28.970  1.00 65.75           C  
ATOM    888  HA  ASP A  58      33.634  44.219 -30.035  1.00 65.75           H  
ATOM    889  C   ASP A  58      32.215  44.049 -28.458  1.00 65.75           C  
ATOM    890  CB  ASP A  58      34.344  42.607 -28.836  1.00 65.75           C  
ATOM    891  HB2 ASP A  58      35.377  42.698 -29.173  1.00 65.75           H  
ATOM    892  HB3 ASP A  58      33.854  41.919 -29.525  1.00 65.75           H  
ATOM    893  O   ASP A  58      31.863  44.882 -27.620  1.00 65.75           O  
ATOM    894  CG  ASP A  58      34.330  41.989 -27.427  1.00 65.75           C  
ATOM    895  OD1 ASP A  58      33.312  42.134 -26.711  1.00 65.75           O  
ATOM    896  OD2 ASP A  58      35.297  41.287 -27.069  1.00 65.75           O  
ATOM    897  N   HIS A  59      31.344  43.159 -28.947  1.00 55.92           N  
ATOM    898  H   HIS A  59      31.689  42.487 -29.617  1.00 55.92           H  
ATOM    899  CA  HIS A  59      29.931  43.114 -28.546  1.00 55.92           C  
ATOM    900  HA  HIS A  59      29.442  44.015 -28.916  1.00 55.92           H  
ATOM    901  C   HIS A  59      29.708  43.079 -27.017  1.00 55.92           C  
ATOM    902  CB  HIS A  59      29.278  41.886 -29.197  1.00 55.92           C  
ATOM    903  HB2 HIS A  59      29.409  41.942 -30.278  1.00 55.92           H  
ATOM    904  HB3 HIS A  59      29.782  40.989 -28.837  1.00 55.92           H  
ATOM    905  O   HIS A  59      28.708  43.611 -26.535  1.00 55.92           O  
ATOM    906  CG  HIS A  59      27.807  41.750 -28.896  1.00 55.92           C  
ATOM    907  CD2 HIS A  59      27.223  40.869 -28.023  1.00 55.92           C  
ATOM    908  HD2 HIS A  59      27.742  40.134 -27.427  1.00 55.92           H  
ATOM    909  ND1 HIS A  59      26.803  42.530 -29.416  1.00 55.92           N  
ATOM    910  HD1 HIS A  59      26.931  43.328 -30.023  1.00 55.92           H  
ATOM    911  CE1 HIS A  59      25.642  42.129 -28.874  1.00 55.92           C  
ATOM    912  HE1 HIS A  59      24.680  42.579 -29.072  1.00 55.92           H  
ATOM    913  NE2 HIS A  59      25.841  41.106 -28.028  1.00 55.92           N  
ATOM    914  N   PHE A  60      30.617  42.473 -26.247  1.00 57.70           N  
ATOM    915  H   PHE A  60      31.487  42.183 -26.671  1.00 57.70           H  
ATOM    916  CA  PHE A  60      30.547  42.428 -24.787  1.00 57.70           C  
ATOM    917  HA  PHE A  60      29.509  42.550 -24.477  1.00 57.70           H  
ATOM    918  C   PHE A  60      31.337  43.567 -24.130  1.00 57.70           C  
ATOM    919  CB  PHE A  60      31.033  41.061 -24.280  1.00 57.70           C  
ATOM    920  HB2 PHE A  60      32.069  40.921 -24.587  1.00 57.70           H  
ATOM    921  HB3 PHE A  60      31.018  41.073 -23.190  1.00 57.70           H  
ATOM    922  O   PHE A  60      30.824  44.217 -23.213  1.00 57.70           O  
ATOM    923  CG  PHE A  60      30.204  39.878 -24.747  1.00 57.70           C  
ATOM    924  CD1 PHE A  60      28.865  39.741 -24.335  1.00 57.70           C  
ATOM    925  HD1 PHE A  60      28.421  40.485 -23.691  1.00 57.70           H  
ATOM    926  CD2 PHE A  60      30.770  38.906 -25.588  1.00 57.70           C  
ATOM    927  HD2 PHE A  60      31.813  38.986 -25.860  1.00 57.70           H  
ATOM    928  CE1 PHE A  60      28.096  38.651 -24.782  1.00 57.70           C  
ATOM    929  HE1 PHE A  60      27.063  38.561 -24.480  1.00 57.70           H  
ATOM    930  CE2 PHE A  60      29.997  37.831 -26.059  1.00 57.70           C  
ATOM    931  HE2 PHE A  60      30.438  37.100 -26.721  1.00 57.70           H  
ATOM    932  CZ  PHE A  60      28.657  37.702 -25.655  1.00 57.70           C  
ATOM    933  HZ  PHE A  60      28.062  36.877 -26.016  1.00 57.70           H  
ATOM    934  N   THR A  61      32.575  43.823 -24.559  1.00 65.18           N  
ATOM    935  H   THR A  61      32.941  43.302 -25.343  1.00 65.18           H  
ATOM    936  CA  THR A  61      33.451  44.804 -23.896  1.00 65.18           C  
ATOM    937  HA  THR A  61      33.350  44.665 -22.820  1.00 65.18           H  
ATOM    938  C   THR A  61      33.042  46.246 -24.169  1.00 65.18           C  
ATOM    939  CB  THR A  61      34.940  44.601 -24.202  1.00 65.18           C  
ATOM    940  HB  THR A  61      35.519  45.275 -23.571  1.00 65.18           H  
ATOM    941  O   THR A  61      33.278  47.094 -23.307  1.00 65.18           O  
ATOM    942  CG2 THR A  61      35.379  43.165 -23.934  1.00 65.18           C  
ATOM    943 HG21 THR A  61      34.810  42.765 -23.095  1.00 65.18           H  
ATOM    944 HG22 THR A  61      36.446  43.149 -23.713  1.00 65.18           H  
ATOM    945 HG23 THR A  61      35.182  42.538 -24.804  1.00 65.18           H  
ATOM    946  OG1 THR A  61      35.218  44.879 -25.544  1.00 65.18           O  
ATOM    947  HG1 THR A  61      36.152  44.704 -25.682  1.00 65.18           H  
ATOM    948  N   MET A  62      32.317  46.527 -25.262  1.00 71.14           N  
ATOM    949  H   MET A  62      32.217  45.822 -25.979  1.00 71.14           H  
ATOM    950  CA  MET A  62      31.766  47.865 -25.512  1.00 71.14           C  
ATOM    951  HA  MET A  62      32.606  48.555 -25.586  1.00 71.14           H  
ATOM    952  C   MET A  62      30.874  48.340 -24.352  1.00 71.14           C  
ATOM    953  CB  MET A  62      31.027  47.931 -26.864  1.00 71.14           C  
ATOM    954  HB2 MET A  62      30.847  48.982 -27.088  1.00 71.14           H  
ATOM    955  HB3 MET A  62      31.676  47.539 -27.647  1.00 71.14           H  
ATOM    956  O   MET A  62      30.935  49.497 -23.946  1.00 71.14           O  
ATOM    957  CG  MET A  62      29.680  47.187 -26.895  1.00 71.14           C  
ATOM    958  HG2 MET A  62      29.855  46.135 -26.672  1.00 71.14           H  
ATOM    959  HG3 MET A  62      29.037  47.601 -26.119  1.00 71.14           H  
ATOM    960  SD  MET A  62      28.748  47.294 -28.449  1.00 71.14           S  
ATOM    961  CE  MET A  62      28.224  49.028 -28.380  1.00 71.14           C  
ATOM    962  HE1 MET A  62      27.637  49.201 -27.478  1.00 71.14           H  
ATOM    963  HE2 MET A  62      27.620  49.259 -29.257  1.00 71.14           H  
ATOM    964  HE3 MET A  62      29.103  49.672 -28.370  1.00 71.14           H  
ATOM    965  N   MET A  63      30.088  47.428 -23.762  1.00 63.48           N  
ATOM    966  H   MET A  63      30.117  46.485 -24.120  1.00 63.48           H  
ATOM    967  CA  MET A  63      29.201  47.733 -22.634  1.00 63.48           C  
ATOM    968  HA  MET A  63      28.896  48.778 -22.691  1.00 63.48           H  
ATOM    969  C   MET A  63      29.881  47.555 -21.274  1.00 63.48           C  
ATOM    970  CB  MET A  63      27.941  46.855 -22.698  1.00 63.48           C  
ATOM    971  HB2 MET A  63      28.237  45.808 -22.762  1.00 63.48           H  
ATOM    972  HB3 MET A  63      27.375  46.982 -21.775  1.00 63.48           H  
ATOM    973  O   MET A  63      29.489  48.217 -20.316  1.00 63.48           O  
ATOM    974  CG  MET A  63      27.017  47.182 -23.878  1.00 63.48           C  
ATOM    975  HG2 MET A  63      26.159  46.511 -23.834  1.00 63.48           H  
ATOM    976  HG3 MET A  63      27.546  46.960 -24.805  1.00 63.48           H  
ATOM    977  SD  MET A  63      26.396  48.889 -23.966  1.00 63.48           S  
ATOM    978  CE  MET A  63      25.384  48.965 -22.464  1.00 63.48           C  
ATOM    979  HE1 MET A  63      24.860  49.920 -22.434  1.00 63.48           H  
ATOM    980  HE2 MET A  63      26.024  48.884 -21.585  1.00 63.48           H  
ATOM    981  HE3 MET A  63      24.658  48.152 -22.468  1.00 63.48           H  
ATOM    982  N   ARG A  64      30.863  46.649 -21.161  1.00 57.32           N  
ATOM    983  H   ARG A  64      31.116  46.124 -21.985  1.00 57.32           H  
ATOM    984  CA  ARG A  64      31.522  46.336 -19.883  1.00 57.32           C  
ATOM    985  HA  ARG A  64      30.809  46.495 -19.074  1.00 57.32           H  
ATOM    986  C   ARG A  64      32.702  47.259 -19.572  1.00 57.32           C  
ATOM    987  CB  ARG A  64      31.942  44.860 -19.878  1.00 57.32           C  
ATOM    988  HB2 ARG A  64      31.097  44.243 -20.184  1.00 57.32           H  
ATOM    989  HB3 ARG A  64      32.746  44.726 -20.602  1.00 57.32           H  
ATOM    990  O   ARG A  64      32.783  47.772 -18.461  1.00 57.32           O  
ATOM    991  CG  ARG A  64      32.407  44.404 -18.483  1.00 57.32           C  
ATOM    992  HG2 ARG A  64      31.557  44.428 -17.801  1.00 57.32           H  
ATOM    993  HG3 ARG A  64      33.173  45.076 -18.096  1.00 57.32           H  
ATOM    994  CD  ARG A  64      32.980  42.986 -18.521  1.00 57.32           C  
ATOM    995  HD2 ARG A  64      32.218  42.316 -18.920  1.00 57.32           H  
ATOM    996  HD3 ARG A  64      33.221  42.682 -17.503  1.00 57.32           H  
ATOM    997  NE  ARG A  64      34.204  42.938 -19.337  1.00 57.32           N  
ATOM    998  HE  ARG A  64      34.775  43.771 -19.333  1.00 57.32           H  
ATOM    999  NH1 ARG A  64      33.969  40.834 -20.239  1.00 57.32           N  
ATOM   1000 HH11 ARG A  64      34.298  40.144 -20.899  1.00 57.32           H  
ATOM   1001 HH12 ARG A  64      33.115  40.713 -19.714  1.00 57.32           H  
ATOM   1002  NH2 ARG A  64      35.690  42.131 -20.828  1.00 57.32           N  
ATOM   1003 HH21 ARG A  64      35.990  41.475 -21.534  1.00 57.32           H  
ATOM   1004 HH22 ARG A  64      36.087  43.059 -20.846  1.00 57.32           H  
ATOM   1005  CZ  ARG A  64      34.613  41.966 -20.126  1.00 57.32           C  
ATOM   1006  N   ASP A  65      33.588  47.465 -20.543  1.00 69.34           N  
ATOM   1007  H   ASP A  65      33.400  47.064 -21.451  1.00 69.34           H  
ATOM   1008  CA  ASP A  65      34.893  48.110 -20.356  1.00 69.34           C  
ATOM   1009  HA  ASP A  65      35.078  48.241 -19.290  1.00 69.34           H  
ATOM   1010  C   ASP A  65      34.933  49.516 -20.999  1.00 69.34           C  
ATOM   1011  CB  ASP A  65      36.005  47.182 -20.900  1.00 69.34           C  
ATOM   1012  HB2 ASP A  65      35.910  47.133 -21.985  1.00 69.34           H  
ATOM   1013  HB3 ASP A  65      36.972  47.631 -20.673  1.00 69.34           H  
ATOM   1014  O   ASP A  65      35.616  50.406 -20.492  1.00 69.34           O  
ATOM   1015  CG  ASP A  65      35.991  45.741 -20.338  1.00 69.34           C  
ATOM   1016  OD1 ASP A  65      35.534  45.501 -19.198  1.00 69.34           O  
ATOM   1017  OD2 ASP A  65      36.369  44.790 -21.059  1.00 69.34           O  
ATOM   1018  N   HIS A  66      34.154  49.755 -22.067  1.00 73.88           N  
ATOM   1019  H   HIS A  66      33.662  48.968 -22.465  1.00 73.88           H  
ATOM   1020  CA  HIS A  66      34.150  51.013 -22.839  1.00 73.88           C  
ATOM   1021  HA  HIS A  66      34.929  51.659 -22.434  1.00 73.88           H  
ATOM   1022  C   HIS A  66      32.855  51.836 -22.738  1.00 73.88           C  
ATOM   1023  CB  HIS A  66      34.532  50.738 -24.296  1.00 73.88           C  
ATOM   1024  HB2 HIS A  66      34.566  51.675 -24.852  1.00 73.88           H  
ATOM   1025  HB3 HIS A  66      33.771  50.107 -24.756  1.00 73.88           H  
ATOM   1026  O   HIS A  66      32.650  52.763 -23.525  1.00 73.88           O  
ATOM   1027  CG  HIS A  66      35.874  50.078 -24.426  1.00 73.88           C  
ATOM   1028  CD2 HIS A  66      36.111  48.768 -24.735  1.00 73.88           C  
ATOM   1029  HD2 HIS A  66      35.360  48.017 -24.931  1.00 73.88           H  
ATOM   1030  ND1 HIS A  66      37.095  50.684 -24.239  1.00 73.88           N  
ATOM   1031  HD1 HIS A  66      37.250  51.653 -23.998  1.00 73.88           H  
ATOM   1032  CE1 HIS A  66      38.047  49.761 -24.449  1.00 73.88           C  
ATOM   1033  HE1 HIS A  66      39.111  49.935 -24.392  1.00 73.88           H  
ATOM   1034  NE2 HIS A  66      37.494  48.576 -24.736  1.00 73.88           N  
ATOM   1035  N   ALA A  67      32.006  51.571 -21.741  1.00 69.35           N  
ATOM   1036  H   ALA A  67      32.214  50.783 -21.145  1.00 69.35           H  
ATOM   1037  CA  ALA A  67      30.733  52.276 -21.553  1.00 69.35           C  
ATOM   1038  HA  ALA A  67      30.077  51.975 -22.370  1.00 69.35           H  
ATOM   1039  C   ALA A  67      30.822  53.823 -21.605  1.00 69.35           C  
ATOM   1040  CB  ALA A  67      30.091  51.799 -20.244  1.00 69.35           C  
ATOM   1041  HB1 ALA A  67      29.950  50.719 -20.280  1.00 69.35           H  
ATOM   1042  HB2 ALA A  67      29.117  52.273 -20.124  1.00 69.35           H  
ATOM   1043  HB3 ALA A  67      30.717  52.045 -19.386  1.00 69.35           H  
ATOM   1044  O   ALA A  67      29.917  54.434 -22.179  1.00 69.35           O  
ATOM   1045  N   PRO A  68      31.880  54.489 -21.084  1.00 74.62           N  
ATOM   1046  CA  PRO A  68      32.024  55.939 -21.232  1.00 74.62           C  
ATOM   1047  HA  PRO A  68      31.167  56.421 -20.762  1.00 74.62           H  
ATOM   1048  C   PRO A  68      32.099  56.406 -22.694  1.00 74.62           C  
ATOM   1049  CB  PRO A  68      33.290  56.311 -20.450  1.00 74.62           C  
ATOM   1050  HB2 PRO A  68      34.162  56.284 -21.105  1.00 74.62           H  
ATOM   1051  HB3 PRO A  68      33.199  57.291 -19.982  1.00 74.62           H  
ATOM   1052  O   PRO A  68      31.432  57.374 -23.048  1.00 74.62           O  
ATOM   1053  CG  PRO A  68      33.407  55.196 -19.413  1.00 74.62           C  
ATOM   1054  HG2 PRO A  68      32.738  55.397 -18.576  1.00 74.62           H  
ATOM   1055  HG3 PRO A  68      34.433  55.066 -19.068  1.00 74.62           H  
ATOM   1056  CD  PRO A  68      32.913  53.980 -20.188  1.00 74.62           C  
ATOM   1057  HD2 PRO A  68      33.735  53.567 -20.773  1.00 74.62           H  
ATOM   1058  HD3 PRO A  68      32.530  53.230 -19.496  1.00 74.62           H  
ATOM   1059  N   ALA A  69      32.833  55.692 -23.557  1.00 78.63           N  
ATOM   1060  H   ALA A  69      33.254  54.829 -23.244  1.00 78.63           H  
ATOM   1061  CA  ALA A  69      32.949  56.025 -24.981  1.00 78.63           C  
ATOM   1062  HA  ALA A  69      33.216  57.078 -25.078  1.00 78.63           H  
ATOM   1063  C   ALA A  69      31.620  55.814 -25.726  1.00 78.63           C  
ATOM   1064  CB  ALA A  69      34.072  55.177 -25.592  1.00 78.63           C  
ATOM   1065  HB1 ALA A  69      34.198  55.451 -26.640  1.00 78.63           H  
ATOM   1066  HB2 ALA A  69      33.825  54.118 -25.528  1.00 78.63           H  
ATOM   1067  HB3 ALA A  69      35.008  55.367 -25.066  1.00 78.63           H  
ATOM   1068  O   ALA A  69      31.257  56.603 -26.597  1.00 78.63           O  
ATOM   1069  N   VAL A  70      30.854  54.787 -25.337  1.00 75.92           N  
ATOM   1070  H   VAL A  70      31.229  54.156 -24.644  1.00 75.92           H  
ATOM   1071  CA  VAL A  70      29.485  54.565 -25.831  1.00 75.92           C  
ATOM   1072  HA  VAL A  70      29.509  54.495 -26.919  1.00 75.92           H  
ATOM   1073  C   VAL A  70      28.583  55.748 -25.480  1.00 75.92           C  
ATOM   1074  CB  VAL A  70      28.894  53.255 -25.269  1.00 75.92           C  
ATOM   1075  HB  VAL A  70      28.790  53.342 -24.188  1.00 75.92           H  
ATOM   1076  O   VAL A  70      27.879  56.268 -26.343  1.00 75.92           O  
ATOM   1077  CG1 VAL A  70      27.507  52.932 -25.834  1.00 75.92           C  
ATOM   1078 HG11 VAL A  70      27.082  52.093 -25.283  1.00 75.92           H  
ATOM   1079 HG12 VAL A  70      27.595  52.645 -26.882  1.00 75.92           H  
ATOM   1080 HG13 VAL A  70      26.833  53.783 -25.737  1.00 75.92           H  
ATOM   1081  CG2 VAL A  70      29.803  52.059 -25.565  1.00 75.92           C  
ATOM   1082 HG21 VAL A  70      30.680  52.088 -24.918  1.00 75.92           H  
ATOM   1083 HG22 VAL A  70      30.146  52.090 -26.599  1.00 75.92           H  
ATOM   1084 HG23 VAL A  70      29.280  51.121 -25.376  1.00 75.92           H  
ATOM   1085  N   ALA A  71      28.612  56.199 -24.224  1.00 73.19           N  
ATOM   1086  H   ALA A  71      29.221  55.744 -23.558  1.00 73.19           H  
ATOM   1087  CA  ALA A  71      27.795  57.320 -23.772  1.00 73.19           C  
ATOM   1088  HA  ALA A  71      26.752  57.107 -24.002  1.00 73.19           H  
ATOM   1089  C   ALA A  71      28.163  58.628 -24.489  1.00 73.19           C  
ATOM   1090  CB  ALA A  71      27.944  57.448 -22.252  1.00 73.19           C  
ATOM   1091  HB1 ALA A  71      28.980  57.670 -21.994  1.00 73.19           H  
ATOM   1092  HB2 ALA A  71      27.308  58.257 -21.892  1.00 73.19           H  
ATOM   1093  HB3 ALA A  71      27.647  56.516 -21.772  1.00 73.19           H  
ATOM   1094  O   ALA A  71      27.277  59.367 -24.918  1.00 73.19           O  
ATOM   1095  N   GLU A  72      29.456  58.897 -24.658  1.00 78.96           N  
ATOM   1096  H   GLU A  72      30.142  58.272 -24.260  1.00 78.96           H  
ATOM   1097  CA  GLU A  72      29.943  60.096 -25.340  1.00 78.96           C  
ATOM   1098  HA  GLU A  72      29.500  60.970 -24.863  1.00 78.96           H  
ATOM   1099  C   GLU A  72      29.528  60.124 -26.821  1.00 78.96           C  
ATOM   1100  CB  GLU A  72      31.462  60.166 -25.146  1.00 78.96           C  
ATOM   1101  HB2 GLU A  72      31.683  59.959 -24.099  1.00 78.96           H  
ATOM   1102  HB3 GLU A  72      31.943  59.406 -25.761  1.00 78.96           H  
ATOM   1103  O   GLU A  72      29.031  61.146 -27.303  1.00 78.96           O  
ATOM   1104  CG  GLU A  72      32.026  61.552 -25.478  1.00 78.96           C  
ATOM   1105  HG2 GLU A  72      31.452  62.299 -24.930  1.00 78.96           H  
ATOM   1106  HG3 GLU A  72      31.898  61.741 -26.544  1.00 78.96           H  
ATOM   1107  CD  GLU A  72      33.513  61.686 -25.110  1.00 78.96           C  
ATOM   1108  OE1 GLU A  72      33.962  62.847 -24.986  1.00 78.96           O  
ATOM   1109  OE2 GLU A  72      34.188  60.643 -24.945  1.00 78.96           O  
ATOM   1110  N   ALA A  73      29.612  58.984 -27.518  1.00 80.28           N  
ATOM   1111  H   ALA A  73      30.049  58.183 -27.084  1.00 80.28           H  
ATOM   1112  CA  ALA A  73      29.144  58.847 -28.898  1.00 80.28           C  
ATOM   1113  HA  ALA A  73      29.679  59.564 -29.521  1.00 80.28           H  
ATOM   1114  C   ALA A  73      27.638  59.138 -29.043  1.00 80.28           C  
ATOM   1115  CB  ALA A  73      29.485  57.433 -29.378  1.00 80.28           C  
ATOM   1116  HB1 ALA A  73      29.135  57.312 -30.404  1.00 80.28           H  
ATOM   1117  HB2 ALA A  73      30.564  57.282 -29.348  1.00 80.28           H  
ATOM   1118  HB3 ALA A  73      29.001  56.688 -28.747  1.00 80.28           H  
ATOM   1119  O   ALA A  73      27.219  59.826 -29.976  1.00 80.28           O  
ATOM   1120  N   VAL A  74      26.824  58.665 -28.094  1.00 73.57           N  
ATOM   1121  H   VAL A  74      27.230  58.100 -27.362  1.00 73.57           H  
ATOM   1122  CA  VAL A  74      25.375  58.925 -28.077  1.00 73.57           C  
ATOM   1123  HA  VAL A  74      24.973  58.712 -29.067  1.00 73.57           H  
ATOM   1124  C   VAL A  74      25.072  60.401 -27.805  1.00 73.57           C  
ATOM   1125  CB  VAL A  74      24.670  58.001 -27.063  1.00 73.57           C  
ATOM   1126  HB  VAL A  74      25.137  58.122 -26.086  1.00 73.57           H  
ATOM   1127  O   VAL A  74      24.224  60.991 -28.475  1.00 73.57           O  
ATOM   1128  CG1 VAL A  74      23.174  58.316 -26.927  1.00 73.57           C  
ATOM   1129 HG11 VAL A  74      23.035  59.306 -26.492  1.00 73.57           H  
ATOM   1130 HG12 VAL A  74      22.700  57.587 -26.270  1.00 73.57           H  
ATOM   1131 HG13 VAL A  74      22.696  58.286 -27.906  1.00 73.57           H  
ATOM   1132  CG2 VAL A  74      24.774  56.525 -27.474  1.00 73.57           C  
ATOM   1133 HG21 VAL A  74      25.807  56.258 -27.701  1.00 73.57           H  
ATOM   1134 HG22 VAL A  74      24.169  56.334 -28.360  1.00 73.57           H  
ATOM   1135 HG23 VAL A  74      24.426  55.892 -26.658  1.00 73.57           H  
ATOM   1136  N   LEU A  75      25.769  61.019 -26.849  1.00 70.88           N  
ATOM   1137  H   LEU A  75      26.465  60.487 -26.346  1.00 70.88           H  
ATOM   1138  CA  LEU A  75      25.553  62.419 -26.474  1.00 70.88           C  
ATOM   1139  HA  LEU A  75      24.488  62.580 -26.308  1.00 70.88           H  
ATOM   1140  C   LEU A  75      25.962  63.401 -27.579  1.00 70.88           C  
ATOM   1141  CB  LEU A  75      26.322  62.710 -25.175  1.00 70.88           C  
ATOM   1142  HB2 LEU A  75      27.327  62.298 -25.266  1.00 70.88           H  
ATOM   1143  HB3 LEU A  75      26.422  63.789 -25.058  1.00 70.88           H  
ATOM   1144  O   LEU A  75      25.235  64.361 -27.832  1.00 70.88           O  
ATOM   1145  CG  LEU A  75      25.654  62.145 -23.909  1.00 70.88           C  
ATOM   1146  HG  LEU A  75      25.475  61.076 -24.020  1.00 70.88           H  
ATOM   1147  CD1 LEU A  75      26.586  62.352 -22.715  1.00 70.88           C  
ATOM   1148 HD11 LEU A  75      27.533  61.847 -22.907  1.00 70.88           H  
ATOM   1149 HD12 LEU A  75      26.143  61.922 -21.817  1.00 70.88           H  
ATOM   1150 HD13 LEU A  75      26.772  63.415 -22.561  1.00 70.88           H  
ATOM   1151  CD2 LEU A  75      24.315  62.834 -23.621  1.00 70.88           C  
ATOM   1152 HD21 LEU A  75      24.007  62.644 -22.593  1.00 70.88           H  
ATOM   1153 HD22 LEU A  75      23.552  62.433 -24.288  1.00 70.88           H  
ATOM   1154 HD23 LEU A  75      24.405  63.909 -23.779  1.00 70.88           H  
ATOM   1155  N   SER A  76      27.085  63.155 -28.259  1.00 71.62           N  
ATOM   1156  H   SER A  76      27.649  62.366 -27.978  1.00 71.62           H  
ATOM   1157  CA  SER A  76      27.570  64.011 -29.351  1.00 71.62           C  
ATOM   1158  HA  SER A  76      27.709  65.024 -28.974  1.00 71.62           H  
ATOM   1159  C   SER A  76      26.572  64.076 -30.515  1.00 71.62           C  
ATOM   1160  CB  SER A  76      28.927  63.483 -29.822  1.00 71.62           C  
ATOM   1161  HB2 SER A  76      29.604  63.430 -28.968  1.00 71.62           H  
ATOM   1162  HB3 SER A  76      28.810  62.482 -30.238  1.00 71.62           H  
ATOM   1163  O   SER A  76      26.252  65.153 -31.026  1.00 71.62           O  
ATOM   1164  OG  SER A  76      29.480  64.343 -30.795  1.00 71.62           O  
ATOM   1165  HG  SER A  76      30.386  64.071 -30.958  1.00 71.62           H  
ATOM   1166  N   TRP A  77      25.990  62.930 -30.878  1.00 71.13           N  
ATOM   1167  H   TRP A  77      26.272  62.078 -30.415  1.00 71.13           H  
ATOM   1168  CA  TRP A  77      24.999  62.843 -31.948  1.00 71.13           C  
ATOM   1169  HA  TRP A  77      25.412  63.288 -32.853  1.00 71.13           H  
ATOM   1170  C   TRP A  77      23.697  63.599 -31.636  1.00 71.13           C  
ATOM   1171  CB  TRP A  77      24.742  61.364 -32.216  1.00 71.13           C  
ATOM   1172  HB2 TRP A  77      25.671  60.891 -32.535  1.00 71.13           H  
ATOM   1173  HB3 TRP A  77      24.430  60.885 -31.287  1.00 71.13           H  
ATOM   1174  O   TRP A  77      23.130  64.246 -32.515  1.00 71.13           O  
ATOM   1175  CG  TRP A  77      23.700  61.113 -33.248  1.00 71.13           C  
ATOM   1176  CD1 TRP A  77      23.873  61.190 -34.583  1.00 71.13           C  
ATOM   1177  HD1 TRP A  77      24.804  61.450 -35.066  1.00 71.13           H  
ATOM   1178  CD2 TRP A  77      22.301  60.790 -33.038  1.00 71.13           C  
ATOM   1179  CE2 TRP A  77      21.696  60.596 -34.311  1.00 71.13           C  
ATOM   1180  CE3 TRP A  77      21.497  60.616 -31.893  1.00 71.13           C  
ATOM   1181  HE3 TRP A  77      21.941  60.754 -30.918  1.00 71.13           H  
ATOM   1182  NE1 TRP A  77      22.691  60.873 -35.218  1.00 71.13           N  
ATOM   1183  HE1 TRP A  77      22.604  60.796 -36.222  1.00 71.13           H  
ATOM   1184  CH2 TRP A  77      19.585  60.049 -33.280  1.00 71.13           C  
ATOM   1185  HH2 TRP A  77      18.542  59.776 -33.337  1.00 71.13           H  
ATOM   1186  CZ2 TRP A  77      20.369  60.185 -34.442  1.00 71.13           C  
ATOM   1187  HZ2 TRP A  77      19.976  59.982 -35.427  1.00 71.13           H  
ATOM   1188  CZ3 TRP A  77      20.143  60.266 -32.013  1.00 71.13           C  
ATOM   1189  HZ3 TRP A  77      19.535  60.146 -31.129  1.00 71.13           H  
ATOM   1190  N   LEU A  78      23.247  63.598 -30.378  1.00 60.49           N  
ATOM   1191  H   LEU A  78      23.763  63.076 -29.684  1.00 60.49           H  
ATOM   1192  CA  LEU A  78      22.033  64.319 -29.975  1.00 60.49           C  
ATOM   1193  HA  LEU A  78      21.226  64.028 -30.648  1.00 60.49           H  
ATOM   1194  C   LEU A  78      22.149  65.854 -30.106  1.00 60.49           C  
ATOM   1195  CB  LEU A  78      21.665  63.916 -28.533  1.00 60.49           C  
ATOM   1196  HB2 LEU A  78      22.556  64.006 -27.913  1.00 60.49           H  
ATOM   1197  HB3 LEU A  78      20.928  64.621 -28.148  1.00 60.49           H  
ATOM   1198  O   LEU A  78      21.123  66.529 -30.191  1.00 60.49           O  
ATOM   1199  CG  LEU A  78      21.089  62.495 -28.388  1.00 60.49           C  
ATOM   1200  HG  LEU A  78      21.740  61.778 -28.888  1.00 60.49           H  
ATOM   1201  CD1 LEU A  78      21.005  62.114 -26.908  1.00 60.49           C  
ATOM   1202 HD11 LEU A  78      22.005  62.145 -26.476  1.00 60.49           H  
ATOM   1203 HD12 LEU A  78      20.357  62.809 -26.375  1.00 60.49           H  
ATOM   1204 HD13 LEU A  78      20.620  61.099 -26.811  1.00 60.49           H  
ATOM   1205  CD2 LEU A  78      19.680  62.383 -28.981  1.00 60.49           C  
ATOM   1206 HD21 LEU A  78      19.015  63.105 -28.508  1.00 60.49           H  
ATOM   1207 HD22 LEU A  78      19.297  61.375 -28.824  1.00 60.49           H  
ATOM   1208 HD23 LEU A  78      19.713  62.573 -30.054  1.00 60.49           H  
ATOM   1209  N   GLY A  79      23.359  66.426 -30.115  1.00 62.81           N  
ATOM   1210  H   GLY A  79      24.168  65.824 -30.068  1.00 62.81           H  
ATOM   1211  CA  GLY A  79      23.565  67.880 -30.082  1.00 62.81           C  
ATOM   1212  HA2 GLY A  79      24.571  68.065 -29.705  1.00 62.81           H  
ATOM   1213  HA3 GLY A  79      22.858  68.324 -29.382  1.00 62.81           H  
ATOM   1214  C   GLY A  79      23.438  68.628 -31.421  1.00 62.81           C  
ATOM   1215  O   GLY A  79      23.103  69.812 -31.413  1.00 62.81           O  
ATOM   1216  N   THR A  80      23.709  67.990 -32.565  1.00 48.67           N  
ATOM   1217  H   THR A  80      23.900  66.999 -32.530  1.00 48.67           H  
ATOM   1218  CA  THR A  80      23.904  68.681 -33.862  1.00 48.67           C  
ATOM   1219  HA  THR A  80      24.272  69.686 -33.659  1.00 48.67           H  
ATOM   1220  C   THR A  80      22.628  68.884 -34.694  1.00 48.67           C  
ATOM   1221  CB  THR A  80      24.978  67.977 -34.714  1.00 48.67           C  
ATOM   1222  HB  THR A  80      24.831  68.235 -35.763  1.00 48.67           H  
ATOM   1223  O   THR A  80      22.356  70.000 -35.125  1.00 48.67           O  
ATOM   1224  CG2 THR A  80      26.396  68.383 -34.316  1.00 48.67           C  
ATOM   1225 HG21 THR A  80      27.116  67.852 -34.939  1.00 48.67           H  
ATOM   1226 HG22 THR A  80      26.525  69.455 -34.469  1.00 48.67           H  
ATOM   1227 HG23 THR A  80      26.578  68.145 -33.268  1.00 48.67           H  
ATOM   1228  OG1 THR A  80      24.899  66.577 -34.567  1.00 48.67           O  
ATOM   1229  HG1 THR A  80      25.567  66.298 -33.937  1.00 48.67           H  
ATOM   1230  N   GLU A  81      21.828  67.847 -34.937  1.00 40.54           N  
ATOM   1231  H   GLU A  81      22.126  66.949 -34.584  1.00 40.54           H  
ATOM   1232  CA  GLU A  81      20.788  67.842 -35.993  1.00 40.54           C  
ATOM   1233  HA  GLU A  81      21.203  68.282 -36.900  1.00 40.54           H  
ATOM   1234  C   GLU A  81      19.492  68.649 -35.701  1.00 40.54           C  
ATOM   1235  CB  GLU A  81      20.455  66.366 -36.303  1.00 40.54           C  
ATOM   1236  HB2 GLU A  81      20.581  65.784 -35.390  1.00 40.54           H  
ATOM   1237  HB3 GLU A  81      19.401  66.273 -36.564  1.00 40.54           H  
ATOM   1238  O   GLU A  81      18.802  69.064 -36.627  1.00 40.54           O  
ATOM   1239  CG  GLU A  81      21.332  65.736 -37.406  1.00 40.54           C  
ATOM   1240  HG2 GLU A  81      21.405  64.668 -37.201  1.00 40.54           H  
ATOM   1241  HG3 GLU A  81      22.339  66.147 -37.342  1.00 40.54           H  
ATOM   1242  CD  GLU A  81      20.767  65.903 -38.831  1.00 40.54           C  
ATOM   1243  OE1 GLU A  81      21.582  66.032 -39.771  1.00 40.54           O  
ATOM   1244  OE2 GLU A  81      19.525  65.849 -38.985  1.00 40.54           O  
ATOM   1245  N   VAL A  82      19.102  68.909 -34.444  1.00 37.70           N  
ATOM   1246  H   VAL A  82      19.715  68.593 -33.706  1.00 37.70           H  
ATOM   1247  CA  VAL A  82      17.685  69.237 -34.110  1.00 37.70           C  
ATOM   1248  HA  VAL A  82      17.067  68.769 -34.876  1.00 37.70           H  
ATOM   1249  C   VAL A  82      17.288  70.744 -34.167  1.00 37.70           C  
ATOM   1250  CB  VAL A  82      17.292  68.538 -32.777  1.00 37.70           C  
ATOM   1251  HB  VAL A  82      17.897  68.959 -31.973  1.00 37.70           H  
ATOM   1252  O   VAL A  82      16.109  71.072 -34.061  1.00 37.70           O  
ATOM   1253  CG1 VAL A  82      15.812  68.677 -32.382  1.00 37.70           C  
ATOM   1254 HG11 VAL A  82      15.594  69.703 -32.088  1.00 37.70           H  
ATOM   1255 HG12 VAL A  82      15.176  68.394 -33.221  1.00 37.70           H  
ATOM   1256 HG13 VAL A  82      15.587  68.039 -31.527  1.00 37.70           H  
ATOM   1257  CG2 VAL A  82      17.563  67.022 -32.840  1.00 37.70           C  
ATOM   1258 HG21 VAL A  82      17.009  66.577 -33.667  1.00 37.70           H  
ATOM   1259 HG22 VAL A  82      17.267  66.545 -31.906  1.00 37.70           H  
ATOM   1260 HG23 VAL A  82      18.626  66.826 -32.978  1.00 37.70           H  
ATOM   1261  N   ARG A  83      18.204  71.712 -34.347  1.00 35.37           N  
ATOM   1262  H   ARG A  83      19.139  71.402 -34.569  1.00 35.37           H  
ATOM   1263  CA  ARG A  83      17.973  73.169 -34.074  1.00 35.37           C  
ATOM   1264  HA  ARG A  83      17.213  73.216 -33.295  1.00 35.37           H  
ATOM   1265  C   ARG A  83      17.338  74.063 -35.191  1.00 35.37           C  
ATOM   1266  CB  ARG A  83      19.275  73.781 -33.486  1.00 35.37           C  
ATOM   1267  HB2 ARG A  83      19.467  74.765 -33.914  1.00 35.37           H  
ATOM   1268  HB3 ARG A  83      20.127  73.161 -33.767  1.00 35.37           H  
ATOM   1269  O   ARG A  83      17.476  75.280 -35.110  1.00 35.37           O  
ATOM   1270  CG  ARG A  83      19.255  73.933 -31.956  1.00 35.37           C  
ATOM   1271  HG2 ARG A  83      18.377  74.508 -31.661  1.00 35.37           H  
ATOM   1272  HG3 ARG A  83      19.210  72.946 -31.496  1.00 35.37           H  
ATOM   1273  CD  ARG A  83      20.520  74.670 -31.488  1.00 35.37           C  
ATOM   1274  HD2 ARG A  83      21.391  74.105 -31.820  1.00 35.37           H  
ATOM   1275  HD3 ARG A  83      20.540  75.651 -31.961  1.00 35.37           H  
ATOM   1276  NE  ARG A  83      20.574  74.824 -30.019  1.00 35.37           N  
ATOM   1277  HE  ARG A  83      19.920  74.270 -29.485  1.00 35.37           H  
ATOM   1278  NH1 ARG A  83      22.360  76.269 -29.944  1.00 35.37           N  
ATOM   1279 HH11 ARG A  83      23.056  76.779 -29.418  1.00 35.37           H  
ATOM   1280 HH12 ARG A  83      22.418  76.222 -30.951  1.00 35.37           H  
ATOM   1281  NH2 ARG A  83      21.433  75.570 -28.040  1.00 35.37           N  
ATOM   1282 HH21 ARG A  83      20.778  74.988 -27.538  1.00 35.37           H  
ATOM   1283 HH22 ARG A  83      22.134  76.093 -27.534  1.00 35.37           H  
ATOM   1284  CZ  ARG A  83      21.450  75.552 -29.344  1.00 35.37           C  
ATOM   1285  N   GLY A  84      16.670  73.528 -36.220  1.00 31.23           N  
ATOM   1286  H   GLY A  84      16.525  72.529 -36.191  1.00 31.23           H  
ATOM   1287  CA  GLY A  84      16.271  74.262 -37.456  1.00 31.23           C  
ATOM   1288  HA2 GLY A  84      15.841  73.541 -38.151  1.00 31.23           H  
ATOM   1289  HA3 GLY A  84      17.181  74.641 -37.920  1.00 31.23           H  
ATOM   1290  C   GLY A  84      15.276  75.460 -37.368  1.00 31.23           C  
ATOM   1291  O   GLY A  84      14.663  75.717 -36.335  1.00 31.23           O  
ATOM   1292  N   GLU A  85      15.110  76.191 -38.492  1.00 29.70           N  
ATOM   1293  H   GLU A  85      15.608  75.877 -39.312  1.00 29.70           H  
ATOM   1294  CA  GLU A  85      14.378  77.477 -38.657  1.00 29.70           C  
ATOM   1295  HA  GLU A  85      14.787  78.198 -37.949  1.00 29.70           H  
ATOM   1296  C   GLU A  85      12.847  77.397 -38.422  1.00 29.70           C  
ATOM   1297  CB  GLU A  85      14.605  78.030 -40.089  1.00 29.70           C  
ATOM   1298  HB2 GLU A  85      14.313  77.260 -40.803  1.00 29.70           H  
ATOM   1299  HB3 GLU A  85      13.947  78.887 -40.227  1.00 29.70           H  
ATOM   1300  O   GLU A  85      12.119  76.785 -39.202  1.00 29.70           O  
ATOM   1301  CG  GLU A  85      16.039  78.492 -40.410  1.00 29.70           C  
ATOM   1302  HG2 GLU A  85      16.715  77.645 -40.286  1.00 29.70           H  
ATOM   1303  HG3 GLU A  85      16.321  79.255 -39.684  1.00 29.70           H  
ATOM   1304  CD  GLU A  85      16.197  79.055 -41.841  1.00 29.70           C  
ATOM   1305  OE1 GLU A  85      17.151  79.839 -42.050  1.00 29.70           O  
ATOM   1306  OE2 GLU A  85      15.372  78.712 -42.719  1.00 29.70           O  
ATOM   1307  N   ALA A  86      12.316  78.072 -37.392  1.00 33.87           N  
ATOM   1308  H   ALA A  86      12.942  78.551 -36.760  1.00 33.87           H  
ATOM   1309  CA  ALA A  86      10.877  78.094 -37.081  1.00 33.87           C  
ATOM   1310  HA  ALA A  86      10.452  77.148 -37.415  1.00 33.87           H  
ATOM   1311  C   ALA A  86      10.130  79.275 -37.777  1.00 33.87           C  
ATOM   1312  CB  ALA A  86      10.716  78.113 -35.554  1.00 33.87           C  
ATOM   1313  HB1 ALA A  86       9.657  78.074 -35.298  1.00 33.87           H  
ATOM   1314  HB2 ALA A  86      11.219  77.250 -35.120  1.00 33.87           H  
ATOM   1315  HB3 ALA A  86      11.149  79.026 -35.145  1.00 33.87           H  
ATOM   1316  O   ALA A  86      10.407  80.433 -37.454  1.00 33.87           O  
ATOM   1317  N   PRO A  87       9.188  79.035 -38.721  1.00 29.83           N  
ATOM   1318  CA  PRO A  87       8.542  80.076 -39.548  1.00 29.83           C  
ATOM   1319  HA  PRO A  87       9.317  80.754 -39.904  1.00 29.83           H  
ATOM   1320  C   PRO A  87       7.479  80.938 -38.821  1.00 29.83           C  
ATOM   1321  CB  PRO A  87       7.972  79.330 -40.762  1.00 29.83           C  
ATOM   1322  HB2 PRO A  87       7.052  79.780 -41.133  1.00 29.83           H  
ATOM   1323  HB3 PRO A  87       8.724  79.303 -41.551  1.00 29.83           H  
ATOM   1324  O   PRO A  87       6.887  80.521 -37.828  1.00 29.83           O  
ATOM   1325  CG  PRO A  87       7.739  77.912 -40.245  1.00 29.83           C  
ATOM   1326  HG2 PRO A  87       7.785  77.174 -41.046  1.00 29.83           H  
ATOM   1327  HG3 PRO A  87       6.775  77.867 -39.737  1.00 29.83           H  
ATOM   1328  CD  PRO A  87       8.852  77.713 -39.226  1.00 29.83           C  
ATOM   1329  HD2 PRO A  87       8.512  77.055 -38.427  1.00 29.83           H  
ATOM   1330  HD3 PRO A  87       9.720  77.283 -39.726  1.00 29.83           H  
ATOM   1331  N   SER A  88       7.227  82.164 -39.318  1.00 31.37           N  
ATOM   1332  H   SER A  88       7.659  82.412 -40.197  1.00 31.37           H  
ATOM   1333  CA  SER A  88       6.500  83.233 -38.596  1.00 31.37           C  
ATOM   1334  HA  SER A  88       6.755  83.107 -37.543  1.00 31.37           H  
ATOM   1335  C   SER A  88       4.960  83.173 -38.680  1.00 31.37           C  
ATOM   1336  CB  SER A  88       7.030  84.620 -39.001  1.00 31.37           C  
ATOM   1337  HB2 SER A  88       6.804  85.327 -38.204  1.00 31.37           H  
ATOM   1338  HB3 SER A  88       8.113  84.571 -39.114  1.00 31.37           H  
ATOM   1339  O   SER A  88       4.381  82.788 -39.693  1.00 31.37           O  
ATOM   1340  OG  SER A  88       6.445  85.098 -40.198  1.00 31.37           O  
ATOM   1341  HG  SER A  88       7.036  85.738 -40.600  1.00 31.37           H  
ATOM   1342  N   ALA A  89       4.280  83.595 -37.604  1.00 31.59           N  
ATOM   1343  H   ALA A  89       4.820  83.861 -36.793  1.00 31.59           H  
ATOM   1344  CA  ALA A  89       2.835  83.404 -37.397  1.00 31.59           C  
ATOM   1345  HA  ALA A  89       2.562  82.419 -37.776  1.00 31.59           H  
ATOM   1346  C   ALA A  89       1.896  84.424 -38.090  1.00 31.59           C  
ATOM   1347  CB  ALA A  89       2.602  83.413 -35.878  1.00 31.59           C  
ATOM   1348  HB1 ALA A  89       1.552  83.207 -35.671  1.00 31.59           H  
ATOM   1349  HB2 ALA A  89       2.860  84.386 -35.460  1.00 31.59           H  
ATOM   1350  HB3 ALA A  89       3.207  82.640 -35.403  1.00 31.59           H  
ATOM   1351  O   ALA A  89       0.718  84.137 -38.283  1.00 31.59           O  
ATOM   1352  N   LEU A  90       2.381  85.627 -38.430  1.00 29.71           N  
ATOM   1353  H   LEU A  90       3.375  85.764 -38.312  1.00 29.71           H  
ATOM   1354  CA  LEU A  90       1.551  86.813 -38.726  1.00 29.71           C  
ATOM   1355  HA  LEU A  90       0.831  86.936 -37.917  1.00 29.71           H  
ATOM   1356  C   LEU A  90       0.703  86.744 -40.015  1.00 29.71           C  
ATOM   1357  CB  LEU A  90       2.479  88.054 -38.763  1.00 29.71           C  
ATOM   1358  HB2 LEU A  90       3.500  87.727 -38.964  1.00 29.71           H  
ATOM   1359  HB3 LEU A  90       2.198  88.699 -39.595  1.00 29.71           H  
ATOM   1360  O   LEU A  90      -0.403  87.269 -40.036  1.00 29.71           O  
ATOM   1361  CG  LEU A  90       2.451  88.892 -37.469  1.00 29.71           C  
ATOM   1362  HG  LEU A  90       2.254  88.243 -36.616  1.00 29.71           H  
ATOM   1363  CD1 LEU A  90       3.799  89.576 -37.238  1.00 29.71           C  
ATOM   1364 HD11 LEU A  90       4.036  90.228 -38.078  1.00 29.71           H  
ATOM   1365 HD12 LEU A  90       3.758  90.168 -36.323  1.00 29.71           H  
ATOM   1366 HD13 LEU A  90       4.581  88.824 -37.129  1.00 29.71           H  
ATOM   1367  CD2 LEU A  90       1.374  89.978 -37.540  1.00 29.71           C  
ATOM   1368 HD21 LEU A  90       1.334  90.522 -36.596  1.00 29.71           H  
ATOM   1369 HD22 LEU A  90       1.588  90.674 -38.350  1.00 29.71           H  
ATOM   1370 HD23 LEU A  90       0.403  89.517 -37.721  1.00 29.71           H  
ATOM   1371  N   ALA A  91       1.209  86.159 -41.103  1.00 30.36           N  
ATOM   1372  H   ALA A  91       2.090  85.673 -41.011  1.00 30.36           H  
ATOM   1373  CA  ALA A  91       0.737  86.480 -42.460  1.00 30.36           C  
ATOM   1374  HA  ALA A  91       0.582  87.558 -42.515  1.00 30.36           H  
ATOM   1375  C   ALA A  91      -0.601  85.840 -42.908  1.00 30.36           C  
ATOM   1376  CB  ALA A  91       1.872  86.118 -43.430  1.00 30.36           C  
ATOM   1377  HB1 ALA A  91       2.785  86.644 -43.150  1.00 30.36           H  
ATOM   1378  HB2 ALA A  91       1.595  86.413 -44.442  1.00 30.36           H  
ATOM   1379  HB3 ALA A  91       2.052  85.043 -43.411  1.00 30.36           H  
ATOM   1380  O   ALA A  91      -1.125  86.214 -43.954  1.00 30.36           O  
ATOM   1381  N   GLY A  92      -1.131  84.836 -42.200  1.00 29.27           N  
ATOM   1382  H   GLY A  92      -0.701  84.609 -41.314  1.00 29.27           H  
ATOM   1383  CA  GLY A  92      -2.093  83.891 -42.792  1.00 29.27           C  
ATOM   1384  HA2 GLY A  92      -2.067  82.974 -42.204  1.00 29.27           H  
ATOM   1385  HA3 GLY A  92      -1.762  83.642 -43.800  1.00 29.27           H  
ATOM   1386  C   GLY A  92      -3.562  84.330 -42.886  1.00 29.27           C  
ATOM   1387  O   GLY A  92      -4.207  84.087 -43.904  1.00 29.27           O  
ATOM   1388  N   LEU A  93      -4.135  84.898 -41.823  1.00 30.21           N  
ATOM   1389  H   LEU A  93      -3.545  85.177 -41.052  1.00 30.21           H  
ATOM   1390  CA  LEU A  93      -5.589  84.863 -41.600  1.00 30.21           C  
ATOM   1391  HA  LEU A  93      -6.031  84.321 -42.436  1.00 30.21           H  
ATOM   1392  C   LEU A  93      -6.284  86.242 -41.684  1.00 30.21           C  
ATOM   1393  CB  LEU A  93      -5.870  84.003 -40.338  1.00 30.21           C  
ATOM   1394  HB2 LEU A  93      -4.928  83.548 -40.031  1.00 30.21           H  
ATOM   1395  HB3 LEU A  93      -6.158  84.649 -39.509  1.00 30.21           H  
ATOM   1396  O   LEU A  93      -7.406  86.364 -41.232  1.00 30.21           O  
ATOM   1397  CG  LEU A  93      -6.894  82.855 -40.511  1.00 30.21           C  
ATOM   1398  HG  LEU A  93      -6.808  82.488 -41.534  1.00 30.21           H  
ATOM   1399  CD1 LEU A  93      -6.529  81.675 -39.610  1.00 30.21           C  
ATOM   1400 HD11 LEU A  93      -6.584  81.969 -38.561  1.00 30.21           H  
ATOM   1401 HD12 LEU A  93      -5.515  81.341 -39.831  1.00 30.21           H  
ATOM   1402 HD13 LEU A  93      -7.208  80.846 -39.806  1.00 30.21           H  
ATOM   1403  CD2 LEU A  93      -8.370  83.194 -40.267  1.00 30.21           C  
ATOM   1404 HD21 LEU A  93      -8.944  82.845 -41.125  1.00 30.21           H  
ATOM   1405 HD22 LEU A  93      -8.762  82.672 -39.395  1.00 30.21           H  
ATOM   1406 HD23 LEU A  93      -8.514  84.271 -40.181  1.00 30.21           H  
ATOM   1407  N   ASP A  94      -5.713  87.262 -42.335  1.00 33.95           N  
ATOM   1408  H   ASP A  94      -4.745  87.189 -42.614  1.00 33.95           H  
ATOM   1409  CA  ASP A  94      -6.467  88.482 -42.726  1.00 33.95           C  
ATOM   1410  HA  ASP A  94      -6.941  88.926 -41.850  1.00 33.95           H  
ATOM   1411  C   ASP A  94      -7.576  88.175 -43.759  1.00 33.95           C  
ATOM   1412  CB  ASP A  94      -5.513  89.514 -43.362  1.00 33.95           C  
ATOM   1413  HB2 ASP A  94      -4.882  89.009 -44.094  1.00 33.95           H  
ATOM   1414  HB3 ASP A  94      -6.111  90.248 -43.902  1.00 33.95           H  
ATOM   1415  O   ASP A  94      -8.619  88.826 -43.819  1.00 33.95           O  
ATOM   1416  CG  ASP A  94      -4.637  90.293 -42.376  1.00 33.95           C  
ATOM   1417  OD1 ASP A  94      -5.054  90.461 -41.211  1.00 33.95           O  
ATOM   1418  OD2 ASP A  94      -3.560  90.747 -42.824  1.00 33.95           O  
ATOM   1419  N   ALA A  95      -7.351  87.163 -44.604  1.00 35.65           N  
ATOM   1420  H   ALA A  95      -6.481  86.664 -44.489  1.00 35.65           H  
ATOM   1421  CA  ALA A  95      -8.139  86.903 -45.811  1.00 35.65           C  
ATOM   1422  HA  ALA A  95      -8.152  87.811 -46.414  1.00 35.65           H  
ATOM   1423  C   ALA A  95      -9.605  86.506 -45.559  1.00 35.65           C  
ATOM   1424  CB  ALA A  95      -7.413  85.800 -46.594  1.00 35.65           C  
ATOM   1425  HB1 ALA A  95      -7.380  84.883 -46.005  1.00 35.65           H  
ATOM   1426  HB2 ALA A  95      -6.395  86.116 -46.823  1.00 35.65           H  
ATOM   1427  HB3 ALA A  95      -7.941  85.606 -47.528  1.00 35.65           H  
ATOM   1428  O   ALA A  95     -10.437  86.628 -46.459  1.00 35.65           O  
ATOM   1429  N   LEU A  96      -9.923  85.986 -44.370  1.00 33.04           N  
ATOM   1430  H   LEU A  96      -9.225  86.009 -43.641  1.00 33.04           H  
ATOM   1431  CA  LEU A  96     -11.207  85.336 -44.114  1.00 33.04           C  
ATOM   1432  HA  LEU A  96     -11.437  84.709 -44.976  1.00 33.04           H  
ATOM   1433  C   LEU A  96     -12.374  86.325 -43.965  1.00 33.04           C  
ATOM   1434  CB  LEU A  96     -11.070  84.454 -42.861  1.00 33.04           C  
ATOM   1435  HB2 LEU A  96     -11.122  85.093 -41.980  1.00 33.04           H  
ATOM   1436  HB3 LEU A  96     -10.096  83.964 -42.857  1.00 33.04           H  
ATOM   1437  O   LEU A  96     -13.481  86.034 -44.412  1.00 33.04           O  
ATOM   1438  CG  LEU A  96     -12.173  83.387 -42.797  1.00 33.04           C  
ATOM   1439  HG  LEU A  96     -13.128  83.807 -43.111  1.00 33.04           H  
ATOM   1440  CD1 LEU A  96     -11.818  82.221 -43.709  1.00 33.04           C  
ATOM   1441 HD11 LEU A  96     -10.873  81.780 -43.390  1.00 33.04           H  
ATOM   1442 HD12 LEU A  96     -11.720  82.565 -44.739  1.00 33.04           H  
ATOM   1443 HD13 LEU A  96     -12.635  81.500 -43.672  1.00 33.04           H  
ATOM   1444  CD2 LEU A  96     -12.353  82.858 -41.378  1.00 33.04           C  
ATOM   1445 HD21 LEU A  96     -12.576  83.698 -40.721  1.00 33.04           H  
ATOM   1446 HD22 LEU A  96     -11.443  82.367 -41.033  1.00 33.04           H  
ATOM   1447 HD23 LEU A  96     -13.195  82.166 -41.354  1.00 33.04           H  
ATOM   1448  N   GLU A  97     -12.139  87.481 -43.336  1.00 35.04           N  
ATOM   1449  H   GLU A  97     -11.194  87.693 -43.050  1.00 35.04           H  
ATOM   1450  CA  GLU A  97     -13.204  88.405 -42.913  1.00 35.04           C  
ATOM   1451  HA  GLU A  97     -13.934  87.859 -42.316  1.00 35.04           H  
ATOM   1452  C   GLU A  97     -13.991  89.023 -44.077  1.00 35.04           C  
ATOM   1453  CB  GLU A  97     -12.611  89.537 -42.051  1.00 35.04           C  
ATOM   1454  HB2 GLU A  97     -11.570  89.704 -42.328  1.00 35.04           H  
ATOM   1455  HB3 GLU A  97     -13.161  90.457 -42.249  1.00 35.04           H  
ATOM   1456  O   GLU A  97     -15.180  89.296 -43.938  1.00 35.04           O  
ATOM   1457  CG  GLU A  97     -12.719  89.252 -40.546  1.00 35.04           C  
ATOM   1458  HG2 GLU A  97     -12.110  88.380 -40.306  1.00 35.04           H  
ATOM   1459  HG3 GLU A  97     -13.756  89.009 -40.318  1.00 35.04           H  
ATOM   1460  CD  GLU A  97     -12.283  90.447 -39.676  1.00 35.04           C  
ATOM   1461  OE1 GLU A  97     -12.720  90.487 -38.502  1.00 35.04           O  
ATOM   1462  OE2 GLU A  97     -11.543  91.319 -40.182  1.00 35.04           O  
ATOM   1463  N   ALA A  98     -13.368  89.248 -45.237  1.00 35.36           N  
ATOM   1464  H   ALA A  98     -12.395  88.986 -45.312  1.00 35.36           H  
ATOM   1465  CA  ALA A  98     -13.984  90.035 -46.307  1.00 35.36           C  
ATOM   1466  HA  ALA A  98     -14.247  91.013 -45.906  1.00 35.36           H  
ATOM   1467  C   ALA A  98     -15.277  89.418 -46.877  1.00 35.36           C  
ATOM   1468  CB  ALA A  98     -12.942  90.227 -47.415  1.00 35.36           C  
ATOM   1469  HB1 ALA A  98     -12.649  89.261 -47.825  1.00 35.36           H  
ATOM   1470  HB2 ALA A  98     -12.062  90.727 -47.010  1.00 35.36           H  
ATOM   1471  HB3 ALA A  98     -13.364  90.842 -48.210  1.00 35.36           H  
ATOM   1472  O   ALA A  98     -16.188  90.144 -47.272  1.00 35.36           O  
ATOM   1473  N   ALA A  99     -15.366  88.087 -46.942  1.00 32.13           N  
ATOM   1474  H   ALA A  99     -14.635  87.546 -46.502  1.00 32.13           H  
ATOM   1475  CA  ALA A  99     -16.396  87.372 -47.701  1.00 32.13           C  
ATOM   1476  HA  ALA A  99     -16.640  87.973 -48.577  1.00 32.13           H  
ATOM   1477  C   ALA A  99     -17.730  87.177 -46.946  1.00 32.13           C  
ATOM   1478  CB  ALA A  99     -15.789  86.056 -48.206  1.00 32.13           C  
ATOM   1479  HB1 ALA A  99     -16.497  85.550 -48.863  1.00 32.13           H  
ATOM   1480  HB2 ALA A  99     -14.874  86.258 -48.763  1.00 32.13           H  
ATOM   1481  HB3 ALA A  99     -15.561  85.408 -47.360  1.00 32.13           H  
ATOM   1482  O   ALA A  99     -18.463  86.237 -47.244  1.00 32.13           O  
ATOM   1483  N   LEU A 100     -18.013  88.020 -45.944  1.00 31.47           N  
ATOM   1484  H   LEU A 100     -17.352  88.766 -45.783  1.00 31.47           H  
ATOM   1485  CA  LEU A 100     -19.182  87.936 -45.061  1.00 31.47           C  
ATOM   1486  HA  LEU A 100     -19.301  86.895 -44.762  1.00 31.47           H  
ATOM   1487  C   LEU A 100     -20.512  88.296 -45.806  1.00 31.47           C  
ATOM   1488  CB  LEU A 100     -18.872  88.757 -43.781  1.00 31.47           C  
ATOM   1489  HB2 LEU A 100     -18.451  89.712 -44.093  1.00 31.47           H  
ATOM   1490  HB3 LEU A 100     -19.800  88.940 -43.238  1.00 31.47           H  
ATOM   1491  O   LEU A 100     -20.816  87.768 -46.868  1.00 31.47           O  
ATOM   1492  CG  LEU A 100     -17.921  88.149 -42.739  1.00 31.47           C  
ATOM   1493  HG  LEU A 100     -17.063  87.691 -43.231  1.00 31.47           H  
ATOM   1494  CD1 LEU A 100     -17.454  89.252 -41.783  1.00 31.47           C  
ATOM   1495 HD11 LEU A 100     -16.965  90.052 -42.340  1.00 31.47           H  
ATOM   1496 HD12 LEU A 100     -16.727  88.842 -41.082  1.00 31.47           H  
ATOM   1497 HD13 LEU A 100     -18.297  89.668 -41.232  1.00 31.47           H  
ATOM   1498  CD2 LEU A 100     -18.639  87.100 -41.886  1.00 31.47           C  
ATOM   1499 HD21 LEU A 100     -17.940  86.700 -41.151  1.00 31.47           H  
ATOM   1500 HD22 LEU A 100     -18.979  86.282 -42.521  1.00 31.47           H  
ATOM   1501 HD23 LEU A 100     -19.490  87.542 -41.367  1.00 31.47           H  
ATOM   1502  N   PRO A 101     -21.425  89.120 -45.275  1.00 37.91           N  
ATOM   1503  CA  PRO A 101     -22.712  88.655 -44.778  1.00 37.91           C  
ATOM   1504  HA  PRO A 101     -22.672  87.575 -44.639  1.00 37.91           H  
ATOM   1505  C   PRO A 101     -23.925  88.940 -45.692  1.00 37.91           C  
ATOM   1506  CB  PRO A 101     -22.818  89.327 -43.399  1.00 37.91           C  
ATOM   1507  HB2 PRO A 101     -22.388  88.660 -42.652  1.00 37.91           H  
ATOM   1508  HB3 PRO A 101     -23.843  89.569 -43.118  1.00 37.91           H  
ATOM   1509  O   PRO A 101     -25.049  88.938 -45.198  1.00 37.91           O  
ATOM   1510  CG  PRO A 101     -21.953  90.591 -43.486  1.00 37.91           C  
ATOM   1511  HG2 PRO A 101     -21.255  90.632 -42.650  1.00 37.91           H  
ATOM   1512  HG3 PRO A 101     -22.579  91.483 -43.491  1.00 37.91           H  
ATOM   1513  CD  PRO A 101     -21.208  90.475 -44.815  1.00 37.91           C  
ATOM   1514  HD2 PRO A 101     -21.664  91.153 -45.536  1.00 37.91           H  
ATOM   1515  HD3 PRO A 101     -20.158  90.748 -44.715  1.00 37.91           H  
ATOM   1516  N   GLU A 102     -23.764  89.189 -46.998  1.00 36.70           N  
ATOM   1517  H   GLU A 102     -22.836  89.137 -47.393  1.00 36.70           H  
ATOM   1518  CA  GLU A 102     -24.898  89.591 -47.871  1.00 36.70           C  
ATOM   1519  HA  GLU A 102     -25.439  90.395 -47.372  1.00 36.70           H  
ATOM   1520  C   GLU A 102     -25.958  88.491 -48.124  1.00 36.70           C  
ATOM   1521  CB  GLU A 102     -24.406  90.140 -49.226  1.00 36.70           C  
ATOM   1522  HB2 GLU A 102     -25.284  90.285 -49.855  1.00 36.70           H  
ATOM   1523  HB3 GLU A 102     -23.759  89.408 -49.709  1.00 36.70           H  
ATOM   1524  O   GLU A 102     -26.957  88.727 -48.807  1.00 36.70           O  
ATOM   1525  CG  GLU A 102     -23.679  91.491 -49.128  1.00 36.70           C  
ATOM   1526  HG2 GLU A 102     -22.649  91.316 -48.818  1.00 36.70           H  
ATOM   1527  HG3 GLU A 102     -24.163  92.084 -48.352  1.00 36.70           H  
ATOM   1528  CD  GLU A 102     -23.707  92.300 -50.443  1.00 36.70           C  
ATOM   1529  OE1 GLU A 102     -23.386  93.509 -50.371  1.00 36.70           O  
ATOM   1530  OE2 GLU A 102     -24.071  91.742 -51.504  1.00 36.70           O  
ATOM   1531  N   VAL A 103     -25.751  87.273 -47.618  1.00 36.61           N  
ATOM   1532  H   VAL A 103     -24.964  87.159 -46.995  1.00 36.61           H  
ATOM   1533  CA  VAL A 103     -26.472  86.073 -48.070  1.00 36.61           C  
ATOM   1534  HA  VAL A 103     -26.401  86.101 -49.158  1.00 36.61           H  
ATOM   1535  C   VAL A 103     -27.972  86.086 -47.661  1.00 36.61           C  
ATOM   1536  CB  VAL A 103     -25.734  84.791 -47.631  1.00 36.61           C  
ATOM   1537  HB  VAL A 103     -25.805  84.693 -46.548  1.00 36.61           H  
ATOM   1538  O   VAL A 103     -28.301  86.516 -46.549  1.00 36.61           O  
ATOM   1539  CG1 VAL A 103     -26.306  83.526 -48.276  1.00 36.61           C  
ATOM   1540 HG11 VAL A 103     -26.221  83.569 -49.362  1.00 36.61           H  
ATOM   1541 HG12 VAL A 103     -25.761  82.649 -47.929  1.00 36.61           H  
ATOM   1542 HG13 VAL A 103     -27.348  83.387 -47.987  1.00 36.61           H  
ATOM   1543  CG2 VAL A 103     -24.245  84.835 -48.022  1.00 36.61           C  
ATOM   1544 HG21 VAL A 103     -23.766  83.890 -47.764  1.00 36.61           H  
ATOM   1545 HG22 VAL A 103     -24.143  85.002 -49.094  1.00 36.61           H  
ATOM   1546 HG23 VAL A 103     -23.725  85.627 -47.484  1.00 36.61           H  
ATOM   1547  N   PRO A 104     -28.902  85.623 -48.535  1.00 41.83           N  
ATOM   1548  CA  PRO A 104     -30.359  85.623 -48.318  1.00 41.83           C  
ATOM   1549  HA  PRO A 104     -30.681  86.664 -48.291  1.00 41.83           H  
ATOM   1550  C   PRO A 104     -30.884  84.919 -47.050  1.00 41.83           C  
ATOM   1551  CB  PRO A 104     -30.957  84.953 -49.562  1.00 41.83           C  
ATOM   1552  HB2 PRO A 104     -31.013  83.875 -49.414  1.00 41.83           H  
ATOM   1553  HB3 PRO A 104     -31.940  85.356 -49.807  1.00 41.83           H  
ATOM   1554  O   PRO A 104     -30.193  84.157 -46.383  1.00 41.83           O  
ATOM   1555  CG  PRO A 104     -29.942  85.250 -50.655  1.00 41.83           C  
ATOM   1556  HG2 PRO A 104     -29.983  84.515 -51.459  1.00 41.83           H  
ATOM   1557  HG3 PRO A 104     -30.097  86.257 -51.041  1.00 41.83           H  
ATOM   1558  CD  PRO A 104     -28.625  85.188 -49.902  1.00 41.83           C  
ATOM   1559  HD2 PRO A 104     -27.910  85.833 -50.412  1.00 41.83           H  
ATOM   1560  HD3 PRO A 104     -28.282  84.154 -49.904  1.00 41.83           H  
ATOM   1561  N   ALA A 105     -32.173  85.143 -46.751  1.00 41.45           N  
ATOM   1562  H   ALA A 105     -32.694  85.719 -47.397  1.00 41.45           H  
ATOM   1563  CA  ALA A 105     -32.817  84.841 -45.465  1.00 41.45           C  
ATOM   1564  HA  ALA A 105     -32.366  85.484 -44.710  1.00 41.45           H  
ATOM   1565  C   ALA A 105     -32.675  83.398 -44.943  1.00 41.45           C  
ATOM   1566  CB  ALA A 105     -34.306  85.202 -45.584  1.00 41.45           C  
ATOM   1567  HB1 ALA A 105     -34.782  84.581 -46.342  1.00 41.45           H  
ATOM   1568  HB2 ALA A 105     -34.414  86.252 -45.855  1.00 41.45           H  
ATOM   1569  HB3 ALA A 105     -34.798  85.030 -44.627  1.00 41.45           H  
ATOM   1570  O   ALA A 105     -32.426  83.232 -43.753  1.00 41.45           O  
ATOM   1571  N   THR A 106     -32.877  82.390 -45.798  1.00 40.46           N  
ATOM   1572  H   THR A 106     -33.021  82.594 -46.777  1.00 40.46           H  
ATOM   1573  CA  THR A 106     -32.873  80.960 -45.431  1.00 40.46           C  
ATOM   1574  HA  THR A 106     -33.530  80.794 -44.576  1.00 40.46           H  
ATOM   1575  C   THR A 106     -31.491  80.474 -45.020  1.00 40.46           C  
ATOM   1576  CB  THR A 106     -33.337  80.083 -46.614  1.00 40.46           C  
ATOM   1577  HB  THR A 106     -32.856  79.106 -46.558  1.00 40.46           H  
ATOM   1578  O   THR A 106     -31.312  79.926 -43.940  1.00 40.46           O  
ATOM   1579  CG2 THR A 106     -34.845  79.859 -46.604  1.00 40.46           C  
ATOM   1580 HG21 THR A 106     -35.127  79.245 -47.458  1.00 40.46           H  
ATOM   1581 HG22 THR A 106     -35.128  79.342 -45.687  1.00 40.46           H  
ATOM   1582 HG23 THR A 106     -35.362  80.817 -46.655  1.00 40.46           H  
ATOM   1583  OG1 THR A 106     -33.018  80.690 -47.856  1.00 40.46           O  
ATOM   1584  HG1 THR A 106     -32.443  80.084 -48.329  1.00 40.46           H  
ATOM   1585  N   GLU A 107     -30.514  80.687 -45.900  1.00 42.22           N  
ATOM   1586  H   GLU A 107     -30.739  81.189 -46.747  1.00 42.22           H  
ATOM   1587  CA  GLU A 107     -29.148  80.153 -45.791  1.00 42.22           C  
ATOM   1588  HA  GLU A 107     -29.170  79.084 -45.580  1.00 42.22           H  
ATOM   1589  C   GLU A 107     -28.341  80.829 -44.681  1.00 42.22           C  
ATOM   1590  CB  GLU A 107     -28.432  80.388 -47.127  1.00 42.22           C  
ATOM   1591  HB2 GLU A 107     -28.541  81.440 -47.391  1.00 42.22           H  
ATOM   1592  HB3 GLU A 107     -27.371  80.168 -47.005  1.00 42.22           H  
ATOM   1593  O   GLU A 107     -27.361  80.276 -44.178  1.00 42.22           O  
ATOM   1594  CG  GLU A 107     -28.978  79.510 -48.262  1.00 42.22           C  
ATOM   1595  HG2 GLU A 107     -28.830  78.463 -47.997  1.00 42.22           H  
ATOM   1596  HG3 GLU A 107     -30.050  79.683 -48.361  1.00 42.22           H  
ATOM   1597  CD  GLU A 107     -28.311  79.803 -49.616  1.00 42.22           C  
ATOM   1598  OE1 GLU A 107     -28.514  78.987 -50.542  1.00 42.22           O  
ATOM   1599  OE2 GLU A 107     -27.679  80.876 -49.756  1.00 42.22           O  
ATOM   1600  N   ARG A 108     -28.762  82.035 -44.282  1.00 39.91           N  
ATOM   1601  H   ARG A 108     -29.545  82.433 -44.780  1.00 39.91           H  
ATOM   1602  CA  ARG A 108     -28.094  82.848 -43.264  1.00 39.91           C  
ATOM   1603  HA  ARG A 108     -27.088  83.074 -43.618  1.00 39.91           H  
ATOM   1604  C   ARG A 108     -27.942  82.110 -41.934  1.00 39.91           C  
ATOM   1605  CB  ARG A 108     -28.893  84.148 -43.096  1.00 39.91           C  
ATOM   1606  HB2 ARG A 108     -29.789  83.946 -42.508  1.00 39.91           H  
ATOM   1607  HB3 ARG A 108     -29.202  84.509 -44.077  1.00 39.91           H  
ATOM   1608  O   ARG A 108     -26.976  82.347 -41.223  1.00 39.91           O  
ATOM   1609  CG  ARG A 108     -28.053  85.254 -42.445  1.00 39.91           C  
ATOM   1610  HG2 ARG A 108     -27.219  85.493 -43.104  1.00 39.91           H  
ATOM   1611  HG3 ARG A 108     -27.653  84.916 -41.488  1.00 39.91           H  
ATOM   1612  CD  ARG A 108     -28.888  86.518 -42.227  1.00 39.91           C  
ATOM   1613  HD2 ARG A 108     -29.370  86.776 -43.171  1.00 39.91           H  
ATOM   1614  HD3 ARG A 108     -28.215  87.330 -41.953  1.00 39.91           H  
ATOM   1615  NE  ARG A 108     -29.873  86.318 -41.144  1.00 39.91           N  
ATOM   1616  HE  ARG A 108     -29.584  85.695 -40.403  1.00 39.91           H  
ATOM   1617  NH1 ARG A 108     -31.591  87.568 -42.006  1.00 39.91           N  
ATOM   1618 HH11 ARG A 108     -32.542  87.904 -41.954  1.00 39.91           H  
ATOM   1619 HH12 ARG A 108     -30.994  87.786 -42.791  1.00 39.91           H  
ATOM   1620  NH2 ARG A 108     -31.870  86.479 -40.072  1.00 39.91           N  
ATOM   1621 HH21 ARG A 108     -31.543  85.801 -39.398  1.00 39.91           H  
ATOM   1622 HH22 ARG A 108     -32.838  86.765 -40.053  1.00 39.91           H  
ATOM   1623  CZ  ARG A 108     -31.103  86.790 -41.080  1.00 39.91           C  
ATOM   1624  N   GLU A 109     -28.891  81.239 -41.603  1.00 41.61           N  
ATOM   1625  H   GLU A 109     -29.629  81.074 -42.273  1.00 41.61           H  
ATOM   1626  CA  GLU A 109     -28.922  80.460 -40.363  1.00 41.61           C  
ATOM   1627  HA  GLU A 109     -28.644  81.108 -39.532  1.00 41.61           H  
ATOM   1628  C   GLU A 109     -27.916  79.294 -40.389  1.00 41.61           C  
ATOM   1629  CB  GLU A 109     -30.376  79.990 -40.165  1.00 41.61           C  
ATOM   1630  HB2 GLU A 109     -31.033  80.722 -40.635  1.00 41.61           H  
ATOM   1631  HB3 GLU A 109     -30.528  79.036 -40.668  1.00 41.61           H  
ATOM   1632  O   GLU A 109     -27.198  79.074 -39.414  1.00 41.61           O  
ATOM   1633  CG  GLU A 109     -30.811  79.886 -38.698  1.00 41.61           C  
ATOM   1634  HG2 GLU A 109     -30.460  80.775 -38.172  1.00 41.61           H  
ATOM   1635  HG3 GLU A 109     -30.339  79.015 -38.244  1.00 41.61           H  
ATOM   1636  CD  GLU A 109     -32.343  79.797 -38.555  1.00 41.61           C  
ATOM   1637  OE1 GLU A 109     -32.847  80.238 -37.496  1.00 41.61           O  
ATOM   1638  OE2 GLU A 109     -33.016  79.339 -39.506  1.00 41.61           O  
ATOM   1639  N   GLU A 110     -27.795  78.602 -41.529  1.00 42.76           N  
ATOM   1640  H   GLU A 110     -28.374  78.860 -42.315  1.00 42.76           H  
ATOM   1641  CA  GLU A 110     -26.836  77.502 -41.718  1.00 42.76           C  
ATOM   1642  HA  GLU A 110     -26.980  76.742 -40.951  1.00 42.76           H  
ATOM   1643  C   GLU A 110     -25.390  77.988 -41.629  1.00 42.76           C  
ATOM   1644  CB  GLU A 110     -26.992  76.863 -43.109  1.00 42.76           C  
ATOM   1645  HB2 GLU A 110     -27.060  77.651 -43.860  1.00 42.76           H  
ATOM   1646  HB3 GLU A 110     -26.093  76.283 -43.315  1.00 42.76           H  
ATOM   1647  O   GLU A 110     -24.550  77.384 -40.958  1.00 42.76           O  
ATOM   1648  CG  GLU A 110     -28.181  75.911 -43.258  1.00 42.76           C  
ATOM   1649  HG2 GLU A 110     -29.106  76.479 -43.155  1.00 42.76           H  
ATOM   1650  HG3 GLU A 110     -28.139  75.176 -42.455  1.00 42.76           H  
ATOM   1651  CD  GLU A 110     -28.164  75.192 -44.620  1.00 42.76           C  
ATOM   1652  OE1 GLU A 110     -28.701  74.064 -44.686  1.00 42.76           O  
ATOM   1653  OE2 GLU A 110     -27.600  75.758 -45.585  1.00 42.76           O  
ATOM   1654  N   LEU A 111     -25.078  79.078 -42.339  1.00 39.84           N  
ATOM   1655  H   LEU A 111     -25.815  79.509 -42.879  1.00 39.84           H  
ATOM   1656  CA  LEU A 111     -23.697  79.509 -42.549  1.00 39.84           C  
ATOM   1657  HA  LEU A 111     -23.145  78.650 -42.932  1.00 39.84           H  
ATOM   1658  C   LEU A 111     -23.018  79.948 -41.240  1.00 39.84           C  
ATOM   1659  CB  LEU A 111     -23.678  80.632 -43.602  1.00 39.84           C  
ATOM   1660  HB2 LEU A 111     -23.761  81.589 -43.088  1.00 39.84           H  
ATOM   1661  HB3 LEU A 111     -24.539  80.547 -44.264  1.00 39.84           H  
ATOM   1662  O   LEU A 111     -21.806  79.773 -41.086  1.00 39.84           O  
ATOM   1663  CG  LEU A 111     -22.395  80.597 -44.452  1.00 39.84           C  
ATOM   1664  HG  LEU A 111     -21.566  80.216 -43.855  1.00 39.84           H  
ATOM   1665  CD1 LEU A 111     -22.577  79.692 -45.675  1.00 39.84           C  
ATOM   1666 HD11 LEU A 111     -21.649  79.651 -46.246  1.00 39.84           H  
ATOM   1667 HD12 LEU A 111     -22.854  78.688 -45.354  1.00 39.84           H  
ATOM   1668 HD13 LEU A 111     -23.370  80.084 -46.312  1.00 39.84           H  
ATOM   1669  CD2 LEU A 111     -22.019  81.996 -44.933  1.00 39.84           C  
ATOM   1670 HD21 LEU A 111     -21.842  82.645 -44.076  1.00 39.84           H  
ATOM   1671 HD22 LEU A 111     -21.108  81.953 -45.532  1.00 39.84           H  
ATOM   1672 HD23 LEU A 111     -22.825  82.412 -45.537  1.00 39.84           H  
ATOM   1673  N   VAL A 112     -23.810  80.457 -40.287  1.00 39.63           N  
ATOM   1674  H   VAL A 112     -24.796  80.518 -40.498  1.00 39.63           H  
ATOM   1675  CA  VAL A 112     -23.375  80.866 -38.942  1.00 39.63           C  
ATOM   1676  HA  VAL A 112     -22.601  81.627 -39.041  1.00 39.63           H  
ATOM   1677  C   VAL A 112     -22.739  79.696 -38.185  1.00 39.63           C  
ATOM   1678  CB  VAL A 112     -24.557  81.488 -38.167  1.00 39.63           C  
ATOM   1679  HB  VAL A 112     -25.418  80.824 -38.237  1.00 39.63           H  
ATOM   1680  O   VAL A 112     -21.663  79.883 -37.624  1.00 39.63           O  
ATOM   1681  CG1 VAL A 112     -24.253  81.735 -36.685  1.00 39.63           C  
ATOM   1682 HG11 VAL A 112     -24.119  80.786 -36.165  1.00 39.63           H  
ATOM   1683 HG12 VAL A 112     -25.085  82.260 -36.215  1.00 39.63           H  
ATOM   1684 HG13 VAL A 112     -23.343  82.325 -36.577  1.00 39.63           H  
ATOM   1685  CG2 VAL A 112     -24.928  82.850 -38.772  1.00 39.63           C  
ATOM   1686 HG21 VAL A 112     -25.005  82.779 -39.857  1.00 39.63           H  
ATOM   1687 HG22 VAL A 112     -25.888  83.178 -38.371  1.00 39.63           H  
ATOM   1688 HG23 VAL A 112     -24.162  83.588 -38.533  1.00 39.63           H  
ATOM   1689  N   GLN A 113     -23.297  78.479 -38.278  1.00 41.92           N  
ATOM   1690  H   GLN A 113     -24.149  78.375 -38.811  1.00 41.92           H  
ATOM   1691  CA  GLN A 113     -22.683  77.264 -37.703  1.00 41.92           C  
ATOM   1692  HA  GLN A 113     -22.611  77.352 -36.619  1.00 41.92           H  
ATOM   1693  C   GLN A 113     -21.282  77.008 -38.264  1.00 41.92           C  
ATOM   1694  CB  GLN A 113     -23.490  76.011 -38.085  1.00 41.92           C  
ATOM   1695  HB2 GLN A 113     -22.954  75.141 -37.704  1.00 41.92           H  
ATOM   1696  HB3 GLN A 113     -23.519  75.923 -39.171  1.00 41.92           H  
ATOM   1697  O   GLN A 113     -20.380  76.504 -37.599  1.00 41.92           O  
ATOM   1698  CG  GLN A 113     -24.919  75.934 -37.547  1.00 41.92           C  
ATOM   1699  HG2 GLN A 113     -24.894  75.970 -36.458  1.00 41.92           H  
ATOM   1700  HG3 GLN A 113     -25.495  76.784 -37.911  1.00 41.92           H  
ATOM   1701  CD  GLN A 113     -25.621  74.649 -37.991  1.00 41.92           C  
ATOM   1702  NE2 GLN A 113     -26.779  74.356 -37.444  1.00 41.92           N  
ATOM   1703 HE21 GLN A 113     -27.242  73.535 -37.808  1.00 41.92           H  
ATOM   1704 HE22 GLN A 113     -27.212  74.999 -36.797  1.00 41.92           H  
ATOM   1705  OE1 GLN A 113     -25.161  73.882 -38.825  1.00 41.92           O  
ATOM   1706  N   ARG A 114     -21.106  77.276 -39.562  1.00 42.07           N  
ATOM   1707  H   ARG A 114     -21.871  77.719 -40.051  1.00 42.07           H  
ATOM   1708  CA  ARG A 114     -19.896  76.897 -40.286  1.00 42.07           C  
ATOM   1709  HA  ARG A 114     -19.631  75.889 -39.965  1.00 42.07           H  
ATOM   1710  C   ARG A 114     -18.728  77.799 -39.928  1.00 42.07           C  
ATOM   1711  CB  ARG A 114     -20.170  76.936 -41.797  1.00 42.07           C  
ATOM   1712  HB2 ARG A 114     -21.221  76.726 -41.997  1.00 42.07           H  
ATOM   1713  HB3 ARG A 114     -19.931  77.918 -42.204  1.00 42.07           H  
ATOM   1714  O   ARG A 114     -17.606  77.310 -39.790  1.00 42.07           O  
ATOM   1715  CG  ARG A 114     -19.327  75.859 -42.462  1.00 42.07           C  
ATOM   1716  HG2 ARG A 114     -18.302  75.926 -42.096  1.00 42.07           H  
ATOM   1717  HG3 ARG A 114     -19.799  74.926 -42.157  1.00 42.07           H  
ATOM   1718  CD  ARG A 114     -19.315  75.915 -43.992  1.00 42.07           C  
ATOM   1719  HD2 ARG A 114     -20.327  75.711 -44.342  1.00 42.07           H  
ATOM   1720  HD3 ARG A 114     -19.052  76.927 -44.299  1.00 42.07           H  
ATOM   1721  NE  ARG A 114     -18.336  74.963 -44.587  1.00 42.07           N  
ATOM   1722  HE  ARG A 114     -17.379  75.042 -44.275  1.00 42.07           H  
ATOM   1723  NH1 ARG A 114     -19.522  74.477 -46.492  1.00 42.07           N  
ATOM   1724 HH11 ARG A 114     -20.216  75.167 -46.241  1.00 42.07           H  
ATOM   1725 HH12 ARG A 114     -19.637  73.969 -47.357  1.00 42.07           H  
ATOM   1726  NH2 ARG A 114     -17.601  73.420 -46.105  1.00 42.07           N  
ATOM   1727 HH21 ARG A 114     -17.727  72.943 -46.987  1.00 42.07           H  
ATOM   1728 HH22 ARG A 114     -16.757  73.258 -45.575  1.00 42.07           H  
ATOM   1729  CZ  ARG A 114     -18.493  74.290 -45.718  1.00 42.07           C  
ATOM   1730  N   LEU A 115     -18.993  79.101 -39.849  1.00 37.55           N  
ATOM   1731  H   LEU A 115     -19.954  79.390 -39.964  1.00 37.55           H  
ATOM   1732  CA  LEU A 115     -17.986  80.132 -39.618  1.00 37.55           C  
ATOM   1733  HA  LEU A 115     -17.147  79.945 -40.288  1.00 37.55           H  
ATOM   1734  C   LEU A 115     -17.384  80.054 -38.207  1.00 37.55           C  
ATOM   1735  CB  LEU A 115     -18.586  81.515 -39.944  1.00 37.55           C  
ATOM   1736  HB2 LEU A 115     -19.672  81.485 -39.856  1.00 37.55           H  
ATOM   1737  HB3 LEU A 115     -18.250  82.221 -39.185  1.00 37.55           H  
ATOM   1738  O   LEU A 115     -16.204  80.369 -38.059  1.00 37.55           O  
ATOM   1739  CG  LEU A 115     -18.171  82.052 -41.335  1.00 37.55           C  
ATOM   1740  HG  LEU A 115     -17.461  81.372 -41.808  1.00 37.55           H  
ATOM   1741  CD1 LEU A 115     -19.370  82.187 -42.270  1.00 37.55           C  
ATOM   1742 HD11 LEU A 115     -19.858  81.218 -42.377  1.00 37.55           H  
ATOM   1743 HD12 LEU A 115     -19.041  82.530 -43.251  1.00 37.55           H  
ATOM   1744 HD13 LEU A 115     -20.084  82.901 -41.860  1.00 37.55           H  
ATOM   1745  CD2 LEU A 115     -17.498  83.418 -41.223  1.00 37.55           C  
ATOM   1746 HD21 LEU A 115     -18.149  84.120 -40.701  1.00 37.55           H  
ATOM   1747 HD22 LEU A 115     -16.553  83.314 -40.688  1.00 37.55           H  
ATOM   1748 HD23 LEU A 115     -17.279  83.809 -42.216  1.00 37.55           H  
ATOM   1749  N   GLU A 116     -18.114  79.505 -37.228  1.00 35.47           N  
ATOM   1750  H   GLU A 116     -19.095  79.326 -37.392  1.00 35.47           H  
ATOM   1751  CA  GLU A 116     -17.580  79.118 -35.910  1.00 35.47           C  
ATOM   1752  HA  GLU A 116     -17.273  80.013 -35.367  1.00 35.47           H  
ATOM   1753  C   GLU A 116     -16.344  78.206 -36.010  1.00 35.47           C  
ATOM   1754  CB  GLU A 116     -18.665  78.401 -35.086  1.00 35.47           C  
ATOM   1755  HB2 GLU A 116     -18.201  77.968 -34.200  1.00 35.47           H  
ATOM   1756  HB3 GLU A 116     -19.078  77.588 -35.683  1.00 35.47           H  
ATOM   1757  O   GLU A 116     -15.448  78.303 -35.174  1.00 35.47           O  
ATOM   1758  CG  GLU A 116     -19.785  79.344 -34.619  1.00 35.47           C  
ATOM   1759  HG2 GLU A 116     -19.337  80.123 -34.001  1.00 35.47           H  
ATOM   1760  HG3 GLU A 116     -20.229  79.831 -35.488  1.00 35.47           H  
ATOM   1761  CD  GLU A 116     -20.890  78.624 -33.826  1.00 35.47           C  
ATOM   1762  OE1 GLU A 116     -21.456  79.274 -32.918  1.00 35.47           O  
ATOM   1763  OE2 GLU A 116     -21.173  77.443 -34.134  1.00 35.47           O  
ATOM   1764  N   ARG A 117     -16.226  77.375 -37.063  1.00 40.43           N  
ATOM   1765  H   ARG A 117     -16.988  77.347 -37.726  1.00 40.43           H  
ATOM   1766  CA  ARG A 117     -15.021  76.557 -37.292  1.00 40.43           C  
ATOM   1767  HA  ARG A 117     -14.811  75.983 -36.389  1.00 40.43           H  
ATOM   1768  C   ARG A 117     -13.772  77.383 -37.551  1.00 40.43           C  
ATOM   1769  CB  ARG A 117     -15.168  75.610 -38.490  1.00 40.43           C  
ATOM   1770  HB2 ARG A 117     -15.468  76.161 -39.381  1.00 40.43           H  
ATOM   1771  HB3 ARG A 117     -14.183  75.187 -38.688  1.00 40.43           H  
ATOM   1772  O   ARG A 117     -12.728  77.121 -36.970  1.00 40.43           O  
ATOM   1773  CG  ARG A 117     -16.123  74.450 -38.236  1.00 40.43           C  
ATOM   1774  HG2 ARG A 117     -17.152  74.805 -38.168  1.00 40.43           H  
ATOM   1775  HG3 ARG A 117     -15.852  73.979 -37.291  1.00 40.43           H  
ATOM   1776  CD  ARG A 117     -15.974  73.415 -39.354  1.00 40.43           C  
ATOM   1777  HD2 ARG A 117     -14.924  73.327 -39.634  1.00 40.43           H  
ATOM   1778  HD3 ARG A 117     -16.261  72.448 -38.941  1.00 40.43           H  
ATOM   1779  NE  ARG A 117     -16.778  73.743 -40.550  1.00 40.43           N  
ATOM   1780  HE  ARG A 117     -16.562  74.615 -41.011  1.00 40.43           H  
ATOM   1781  NH1 ARG A 117     -18.200  71.938 -40.407  1.00 40.43           N  
ATOM   1782 HH11 ARG A 117     -18.951  71.373 -40.777  1.00 40.43           H  
ATOM   1783 HH12 ARG A 117     -17.912  71.798 -39.449  1.00 40.43           H  
ATOM   1784  NH2 ARG A 117     -18.212  73.140 -42.233  1.00 40.43           N  
ATOM   1785 HH21 ARG A 117     -18.015  74.002 -42.721  1.00 40.43           H  
ATOM   1786 HH22 ARG A 117     -18.966  72.538 -42.533  1.00 40.43           H  
ATOM   1787  CZ  ARG A 117     -17.718  72.958 -41.050  1.00 40.43           C  
ATOM   1788  N   MET A 118     -13.839  78.271 -38.541  1.00 32.63           N  
ATOM   1789  H   MET A 118     -14.750  78.506 -38.908  1.00 32.63           H  
ATOM   1790  CA  MET A 118     -12.631  78.875 -39.114  1.00 32.63           C  
ATOM   1791  HA  MET A 118     -11.830  78.136 -39.148  1.00 32.63           H  
ATOM   1792  C   MET A 118     -12.133  80.028 -38.257  1.00 32.63           C  
ATOM   1793  CB  MET A 118     -12.893  79.377 -40.536  1.00 32.63           C  
ATOM   1794  HB2 MET A 118     -13.764  80.033 -40.539  1.00 32.63           H  
ATOM   1795  HB3 MET A 118     -12.024  79.950 -40.859  1.00 32.63           H  
ATOM   1796  O   MET A 118     -10.936  80.147 -38.011  1.00 32.63           O  
ATOM   1797  CG  MET A 118     -13.119  78.237 -41.528  1.00 32.63           C  
ATOM   1798  HG2 MET A 118     -14.036  77.717 -41.252  1.00 32.63           H  
ATOM   1799  HG3 MET A 118     -12.290  77.532 -41.460  1.00 32.63           H  
ATOM   1800  SD  MET A 118     -13.274  78.790 -43.245  1.00 32.63           S  
ATOM   1801  CE  MET A 118     -11.522  79.079 -43.626  1.00 32.63           C  
ATOM   1802  HE1 MET A 118     -10.999  78.124 -43.666  1.00 32.63           H  
ATOM   1803  HE2 MET A 118     -11.060  79.693 -42.854  1.00 32.63           H  
ATOM   1804  HE3 MET A 118     -11.433  79.571 -44.595  1.00 32.63           H  
ATOM   1805  N   LEU A 119     -13.073  80.852 -37.787  1.00 32.94           N  
ATOM   1806  H   LEU A 119     -14.038  80.634 -37.987  1.00 32.94           H  
ATOM   1807  CA  LEU A 119     -12.821  82.086 -37.040  1.00 32.94           C  
ATOM   1808  HA  LEU A 119     -12.182  82.741 -37.631  1.00 32.94           H  
ATOM   1809  C   LEU A 119     -12.091  81.840 -35.706  1.00 32.94           C  
ATOM   1810  CB  LEU A 119     -14.182  82.764 -36.803  1.00 32.94           C  
ATOM   1811  HB2 LEU A 119     -14.850  82.038 -36.340  1.00 32.94           H  
ATOM   1812  HB3 LEU A 119     -14.049  83.578 -36.090  1.00 32.94           H  
ATOM   1813  O   LEU A 119     -11.496  82.756 -35.143  1.00 32.94           O  
ATOM   1814  CG  LEU A 119     -14.852  83.338 -38.068  1.00 32.94           C  
ATOM   1815  HG  LEU A 119     -14.833  82.607 -38.876  1.00 32.94           H  
ATOM   1816  CD1 LEU A 119     -16.304  83.690 -37.746  1.00 32.94           C  
ATOM   1817 HD11 LEU A 119     -16.788  84.147 -38.609  1.00 32.94           H  
ATOM   1818 HD12 LEU A 119     -16.850  82.797 -37.443  1.00 32.94           H  
ATOM   1819 HD13 LEU A 119     -16.334  84.404 -36.923  1.00 32.94           H  
ATOM   1820  CD2 LEU A 119     -14.168  84.625 -38.532  1.00 32.94           C  
ATOM   1821 HD21 LEU A 119     -14.282  85.407 -37.781  1.00 32.94           H  
ATOM   1822 HD22 LEU A 119     -14.615  84.967 -39.465  1.00 32.94           H  
ATOM   1823 HD23 LEU A 119     -13.102  84.461 -38.689  1.00 32.94           H  
ATOM   1824  N   ALA A 120     -12.103  80.589 -35.241  1.00 34.03           N  
ATOM   1825  H   ALA A 120     -12.659  79.922 -35.757  1.00 34.03           H  
ATOM   1826  CA  ALA A 120     -11.372  80.050 -34.100  1.00 34.03           C  
ATOM   1827  HA  ALA A 120     -11.638  80.611 -33.205  1.00 34.03           H  
ATOM   1828  C   ALA A 120      -9.838  80.080 -34.249  1.00 34.03           C  
ATOM   1829  CB  ALA A 120     -11.846  78.598 -33.949  1.00 34.03           C  
ATOM   1830  HB1 ALA A 120     -12.931  78.563 -33.848  1.00 34.03           H  
ATOM   1831  HB2 ALA A 120     -11.397  78.160 -33.058  1.00 34.03           H  
ATOM   1832  HB3 ALA A 120     -11.545  78.010 -34.816  1.00 34.03           H  
ATOM   1833  O   ALA A 120      -9.126  80.143 -33.250  1.00 34.03           O  
ATOM   1834  N   ALA A 121      -9.325  80.036 -35.481  1.00 31.06           N  
ATOM   1835  H   ALA A 121      -9.965  80.008 -36.262  1.00 31.06           H  
ATOM   1836  CA  ALA A 121      -7.903  79.849 -35.783  1.00 31.06           C  
ATOM   1837  HA  ALA A 121      -7.500  79.072 -35.133  1.00 31.06           H  
ATOM   1838  C   ALA A 121      -7.032  81.105 -35.586  1.00 31.06           C  
ATOM   1839  CB  ALA A 121      -7.828  79.366 -37.236  1.00 31.06           C  
ATOM   1840  HB1 ALA A 121      -8.265  80.115 -37.896  1.00 31.06           H  
ATOM   1841  HB2 ALA A 121      -6.788  79.202 -37.515  1.00 31.06           H  
ATOM   1842  HB3 ALA A 121      -8.377  78.430 -37.344  1.00 31.06           H  
ATOM   1843  O   ALA A 121      -5.808  81.020 -35.591  1.00 31.06           O  
ATOM   1844  N   LEU A 122      -7.662  82.277 -35.472  1.00 25.93           N  
ATOM   1845  H   LEU A 122      -8.671  82.242 -35.432  1.00 25.93           H  
ATOM   1846  CA  LEU A 122      -7.055  83.568 -35.792  1.00 25.93           C  
ATOM   1847  HA  LEU A 122      -6.574  83.491 -36.767  1.00 25.93           H  
ATOM   1848  C   LEU A 122      -5.989  84.084 -34.840  1.00 25.93           C  
ATOM   1849  CB  LEU A 122      -8.181  84.625 -35.847  1.00 25.93           C  
ATOM   1850  HB2 LEU A 122      -7.873  85.546 -35.352  1.00 25.93           H  
ATOM   1851  HB3 LEU A 122      -9.055  84.259 -35.309  1.00 25.93           H  
ATOM   1852  O   LEU A 122      -5.168  84.840 -35.322  1.00 25.93           O  
ATOM   1853  CG  LEU A 122      -8.572  84.964 -37.280  1.00 25.93           C  
ATOM   1854  HG  LEU A 122      -8.598  84.030 -37.842  1.00 25.93           H  
ATOM   1855  CD1 LEU A 122      -9.947  85.617 -37.357  1.00 25.93           C  
ATOM   1856 HD11 LEU A 122     -10.700  84.952 -36.933  1.00 25.93           H  
ATOM   1857 HD12 LEU A 122      -9.949  86.555 -36.802  1.00 25.93           H  
ATOM   1858 HD13 LEU A 122     -10.200  85.824 -38.396  1.00 25.93           H  
ATOM   1859  CD2 LEU A 122      -7.567  85.939 -37.869  1.00 25.93           C  
ATOM   1860 HD21 LEU A 122      -7.664  86.911 -37.384  1.00 25.93           H  
ATOM   1861 HD22 LEU A 122      -6.543  85.600 -37.709  1.00 25.93           H  
ATOM   1862 HD23 LEU A 122      -7.784  86.087 -38.926  1.00 25.93           H  
ATOM   1863  N   ARG A 123      -6.105  83.813 -33.529  1.00 26.86           N  
ATOM   1864  H   ARG A 123      -6.692  83.019 -33.318  1.00 26.86           H  
ATOM   1865  CA  ARG A 123      -5.761  84.710 -32.395  1.00 26.86           C  
ATOM   1866  HA  ARG A 123      -5.902  85.741 -32.719  1.00 26.86           H  
ATOM   1867  C   ARG A 123      -4.299  84.579 -31.895  1.00 26.86           C  
ATOM   1868  CB  ARG A 123      -6.769  84.436 -31.250  1.00 26.86           C  
ATOM   1869  HB2 ARG A 123      -7.314  83.515 -31.456  1.00 26.86           H  
ATOM   1870  HB3 ARG A 123      -6.247  84.285 -30.304  1.00 26.86           H  
ATOM   1871  O   ARG A 123      -4.038  83.694 -31.087  1.00 26.86           O  
ATOM   1872  CG  ARG A 123      -7.774  85.570 -31.030  1.00 26.86           C  
ATOM   1873  HG2 ARG A 123      -7.249  86.481 -30.744  1.00 26.86           H  
ATOM   1874  HG3 ARG A 123      -8.321  85.742 -31.956  1.00 26.86           H  
ATOM   1875  CD  ARG A 123      -8.751  85.163 -29.918  1.00 26.86           C  
ATOM   1876  HD2 ARG A 123      -8.235  85.204 -28.958  1.00 26.86           H  
ATOM   1877  HD3 ARG A 123      -9.070  84.137 -30.099  1.00 26.86           H  
ATOM   1878  NE  ARG A 123      -9.943  86.030 -29.895  1.00 26.86           N  
ATOM   1879  HE  ARG A 123      -9.939  86.822 -30.521  1.00 26.86           H  
ATOM   1880  NH1 ARG A 123     -11.151  84.815 -28.365  1.00 26.86           N  
ATOM   1881 HH11 ARG A 123     -10.359  84.198 -28.248  1.00 26.86           H  
ATOM   1882 HH12 ARG A 123     -12.010  84.638 -27.865  1.00 26.86           H  
ATOM   1883  NH2 ARG A 123     -12.086  86.582 -29.358  1.00 26.86           N  
ATOM   1884 HH21 ARG A 123     -12.062  87.329 -30.037  1.00 26.86           H  
ATOM   1885 HH22 ARG A 123     -12.940  86.386 -28.856  1.00 26.86           H  
ATOM   1886  CZ  ARG A 123     -11.049  85.807 -29.206  1.00 26.86           C  
ATOM   1887  N   PRO A 124      -3.362  85.466 -32.298  1.00 31.06           N  
ATOM   1888  CA  PRO A 124      -1.925  85.305 -32.038  1.00 31.06           C  
ATOM   1889  HA  PRO A 124      -1.738  84.400 -31.460  1.00 31.06           H  
ATOM   1890  C   PRO A 124      -1.208  86.478 -31.315  1.00 31.06           C  
ATOM   1891  CB  PRO A 124      -1.310  85.127 -33.446  1.00 31.06           C  
ATOM   1892  HB2 PRO A 124      -0.967  84.101 -33.583  1.00 31.06           H  
ATOM   1893  HB3 PRO A 124      -0.475  85.811 -33.598  1.00 31.06           H  
ATOM   1894  O   PRO A 124      -0.216  86.228 -30.648  1.00 31.06           O  
ATOM   1895  CG  PRO A 124      -2.432  85.438 -34.441  1.00 31.06           C  
ATOM   1896  HG2 PRO A 124      -2.844  84.495 -34.801  1.00 31.06           H  
ATOM   1897  HG3 PRO A 124      -2.088  86.058 -35.269  1.00 31.06           H  
ATOM   1898  CD  PRO A 124      -3.421  86.182 -33.545  1.00 31.06           C  
ATOM   1899  HD2 PRO A 124      -4.419  86.341 -33.954  1.00 31.06           H  
ATOM   1900  HD3 PRO A 124      -3.039  87.191 -33.389  1.00 31.06           H  
ATOM   1901  N   VAL A 125      -1.608  87.754 -31.493  1.00 25.17           N  
ATOM   1902  H   VAL A 125      -2.495  87.870 -31.962  1.00 25.17           H  
ATOM   1903  CA  VAL A 125      -0.622  88.852 -31.704  1.00 25.17           C  
ATOM   1904  HA  VAL A 125       0.249  88.394 -32.174  1.00 25.17           H  
ATOM   1905  C   VAL A 125      -0.050  89.589 -30.469  1.00 25.17           C  
ATOM   1906  CB  VAL A 125      -1.143  89.909 -32.718  1.00 25.17           C  
ATOM   1907  HB  VAL A 125      -1.953  90.467 -32.248  1.00 25.17           H  
ATOM   1908  O   VAL A 125       1.165  89.667 -30.340  1.00 25.17           O  
ATOM   1909  CG1 VAL A 125      -0.049  90.904 -33.135  1.00 25.17           C  
ATOM   1910 HG11 VAL A 125       0.757  90.373 -33.641  1.00 25.17           H  
ATOM   1911 HG12 VAL A 125      -0.459  91.658 -33.807  1.00 25.17           H  
ATOM   1912 HG13 VAL A 125       0.368  91.425 -32.273  1.00 25.17           H  
ATOM   1913  CG2 VAL A 125      -1.718  89.325 -34.017  1.00 25.17           C  
ATOM   1914 HG21 VAL A 125      -2.779  89.116 -33.884  1.00 25.17           H  
ATOM   1915 HG22 VAL A 125      -1.657  90.047 -34.831  1.00 25.17           H  
ATOM   1916 HG23 VAL A 125      -1.169  88.431 -34.312  1.00 25.17           H  
ATOM   1917  N   ALA A 126      -0.877  90.322 -29.699  1.00 22.76           N  
ATOM   1918  H   ALA A 126      -1.856  90.080 -29.758  1.00 22.76           H  
ATOM   1919  CA  ALA A 126      -0.594  91.765 -29.496  1.00 22.76           C  
ATOM   1920  HA  ALA A 126       0.275  92.033 -30.096  1.00 22.76           H  
ATOM   1921  C   ALA A 126      -0.292  92.345 -28.089  1.00 22.76           C  
ATOM   1922  CB  ALA A 126      -1.801  92.536 -30.061  1.00 22.76           C  
ATOM   1923  HB1 ALA A 126      -2.714  92.247 -29.540  1.00 22.76           H  
ATOM   1924  HB2 ALA A 126      -1.641  93.606 -29.926  1.00 22.76           H  
ATOM   1925  HB3 ALA A 126      -1.910  92.350 -31.130  1.00 22.76           H  
ATOM   1926  O   ALA A 126       0.474  93.300 -27.996  1.00 22.76           O  
ATOM   1927  N   GLN A 127      -1.004  91.958 -27.029  1.00 29.04           N  
ATOM   1928  H   GLN A 127      -1.521  91.091 -27.077  1.00 29.04           H  
ATOM   1929  CA  GLN A 127      -1.246  92.855 -25.872  1.00 29.04           C  
ATOM   1930  HA  GLN A 127      -1.338  93.881 -26.229  1.00 29.04           H  
ATOM   1931  C   GLN A 127      -0.126  92.824 -24.796  1.00 29.04           C  
ATOM   1932  CB  GLN A 127      -2.586  92.440 -25.220  1.00 29.04           C  
ATOM   1933  HB2 GLN A 127      -2.529  91.383 -24.959  1.00 29.04           H  
ATOM   1934  HB3 GLN A 127      -2.713  93.003 -24.296  1.00 29.04           H  
ATOM   1935  O   GLN A 127       0.215  91.736 -24.357  1.00 29.04           O  
ATOM   1936  CG  GLN A 127      -3.832  92.677 -26.095  1.00 29.04           C  
ATOM   1937  HG2 GLN A 127      -3.699  92.199 -27.065  1.00 29.04           H  
ATOM   1938  HG3 GLN A 127      -3.946  93.749 -26.256  1.00 29.04           H  
ATOM   1939  CD  GLN A 127      -5.118  92.121 -25.476  1.00 29.04           C  
ATOM   1940  NE2 GLN A 127      -6.274  92.633 -25.840  1.00 29.04           N  
ATOM   1941 HE21 GLN A 127      -7.076  92.236 -25.372  1.00 29.04           H  
ATOM   1942 HE22 GLN A 127      -6.323  93.406 -26.488  1.00 29.04           H  
ATOM   1943  OE1 GLN A 127      -5.134  91.200 -24.681  1.00 29.04           O  
ATOM   1944  N   ALA A 128       0.379  93.913 -24.180  1.00 28.03           N  
ATOM   1945  H   ALA A 128       0.839  93.629 -23.327  1.00 28.03           H  
ATOM   1946  CA  ALA A 128       0.989  95.125 -24.762  1.00 28.03           C  
ATOM   1947  HA  ALA A 128       1.386  94.851 -25.740  1.00 28.03           H  
ATOM   1948  C   ALA A 128       2.213  95.634 -23.933  1.00 28.03           C  
ATOM   1949  CB  ALA A 128      -0.037  96.249 -24.984  1.00 28.03           C  
ATOM   1950  HB1 ALA A 128      -0.788  95.933 -25.708  1.00 28.03           H  
ATOM   1951  HB2 ALA A 128       0.468  97.131 -25.378  1.00 28.03           H  
ATOM   1952  HB3 ALA A 128      -0.532  96.501 -24.047  1.00 28.03           H  
ATOM   1953  O   ALA A 128       3.342  95.310 -24.281  1.00 28.03           O  
ATOM   1954  N   ALA A 129       2.020  96.488 -22.905  1.00 26.40           N  
ATOM   1955  H   ALA A 129       1.069  96.656 -22.610  1.00 26.40           H  
ATOM   1956  CA  ALA A 129       3.021  97.511 -22.526  1.00 26.40           C  
ATOM   1957  HA  ALA A 129       3.906  97.391 -23.150  1.00 26.40           H  
ATOM   1958  C   ALA A 129       3.532  97.549 -21.070  1.00 26.40           C  
ATOM   1959  CB  ALA A 129       2.400  98.882 -22.847  1.00 26.40           C  
ATOM   1960  HB1 ALA A 129       3.147  99.663 -22.703  1.00 26.40           H  
ATOM   1961  HB2 ALA A 129       2.065  98.908 -23.883  1.00 26.40           H  
ATOM   1962  HB3 ALA A 129       1.557  99.074 -22.184  1.00 26.40           H  
ATOM   1963  O   ALA A 129       4.499  98.264 -20.831  1.00 26.40           O  
ATOM   1964  N   ASP A 130       2.860  96.910 -20.105  1.00 27.47           N  
ATOM   1965  H   ASP A 130       2.140  96.257 -20.378  1.00 27.47           H  
ATOM   1966  CA  ASP A 130       2.879  97.296 -18.674  1.00 27.47           C  
ATOM   1967  HA  ASP A 130       2.510  98.320 -18.615  1.00 27.47           H  
ATOM   1968  C   ASP A 130       4.290  97.337 -18.038  1.00 27.47           C  
ATOM   1969  CB  ASP A 130       1.916  96.380 -17.876  1.00 27.47           C  
ATOM   1970  HB2 ASP A 130       1.768  95.443 -18.412  1.00 27.47           H  
ATOM   1971  HB3 ASP A 130       2.368  96.132 -16.916  1.00 27.47           H  
ATOM   1972  O   ASP A 130       4.830  96.326 -17.597  1.00 27.47           O  
ATOM   1973  CG  ASP A 130       0.557  97.018 -17.557  1.00 27.47           C  
ATOM   1974  OD1 ASP A 130       0.481  98.269 -17.525  1.00 27.47           O  
ATOM   1975  OD2 ASP A 130      -0.400  96.247 -17.335  1.00 27.47           O  
ATOM   1976  N   ALA A 131       4.923  98.520 -18.039  1.00 28.34           N  
ATOM   1977  H   ALA A 131       4.394  99.286 -18.432  1.00 28.34           H  
ATOM   1978  CA  ALA A 131       6.374  98.583 -18.267  1.00 28.34           C  
ATOM   1979  HA  ALA A 131       6.612  97.781 -18.966  1.00 28.34           H  
ATOM   1980  C   ALA A 131       7.299  98.320 -17.053  1.00 28.34           C  
ATOM   1981  CB  ALA A 131       6.699  99.891 -19.004  1.00 28.34           C  
ATOM   1982  HB1 ALA A 131       6.302  99.854 -20.018  1.00 28.34           H  
ATOM   1983  HB2 ALA A 131       7.780 100.014 -19.065  1.00 28.34           H  
ATOM   1984  HB3 ALA A 131       6.263 100.747 -18.489  1.00 28.34           H  
ATOM   1985  O   ALA A 131       8.320  97.666 -17.208  1.00 28.34           O  
ATOM   1986  N   SER A 132       7.068  98.784 -15.823  1.00 24.08           N  
ATOM   1987  H   SER A 132       7.560  98.240 -15.128  1.00 24.08           H  
ATOM   1988  CA  SER A 132       6.983 100.218 -15.515  1.00 24.08           C  
ATOM   1989  HA  SER A 132       6.967 100.778 -16.450  1.00 24.08           H  
ATOM   1990  C   SER A 132       8.216 100.741 -14.753  1.00 24.08           C  
ATOM   1991  CB  SER A 132       5.680 100.555 -14.781  1.00 24.08           C  
ATOM   1992  HB2 SER A 132       5.668 101.619 -14.542  1.00 24.08           H  
ATOM   1993  HB3 SER A 132       4.833 100.336 -15.431  1.00 24.08           H  
ATOM   1994  O   SER A 132       9.096 101.363 -15.338  1.00 24.08           O  
ATOM   1995  OG  SER A 132       5.555  99.803 -13.585  1.00 24.08           O  
ATOM   1996  HG  SER A 132       5.134  98.971 -13.809  1.00 24.08           H  
ATOM   1997  N   GLY A 133       8.255 100.561 -13.431  1.00 25.20           N  
ATOM   1998  H   GLY A 133       7.475 100.056 -13.036  1.00 25.20           H  
ATOM   1999  CA  GLY A 133       9.115 101.299 -12.499  1.00 25.20           C  
ATOM   2000  HA2 GLY A 133       9.190 102.334 -12.831  1.00 25.20           H  
ATOM   2001  HA3 GLY A 133       8.657 101.289 -11.510  1.00 25.20           H  
ATOM   2002  C   GLY A 133      10.531 100.751 -12.374  1.00 25.20           C  
ATOM   2003  O   GLY A 133      11.011 100.595 -11.255  1.00 25.20           O  
ATOM   2004  N   THR A 134      11.157 100.407 -13.501  1.00 28.87           N  
ATOM   2005  H   THR A 134      10.707 100.652 -14.372  1.00 28.87           H  
ATOM   2006  CA  THR A 134      12.400  99.630 -13.611  1.00 28.87           C  
ATOM   2007  HA  THR A 134      12.252  98.658 -13.139  1.00 28.87           H  
ATOM   2008  C   THR A 134      13.555 100.330 -12.893  1.00 28.87           C  
ATOM   2009  CB  THR A 134      12.737  99.381 -15.093  1.00 28.87           C  
ATOM   2010  HB  THR A 134      13.699  98.874 -15.160  1.00 28.87           H  
ATOM   2011  O   THR A 134      14.258 101.157 -13.476  1.00 28.87           O  
ATOM   2012  CG2 THR A 134      11.680  98.520 -15.787  1.00 28.87           C  
ATOM   2013 HG21 THR A 134      11.975  98.355 -16.824  1.00 28.87           H  
ATOM   2014 HG22 THR A 134      11.599  97.554 -15.289  1.00 28.87           H  
ATOM   2015 HG23 THR A 134      10.709  99.015 -15.780  1.00 28.87           H  
ATOM   2016  OG1 THR A 134      12.808 100.606 -15.784  1.00 28.87           O  
ATOM   2017  HG1 THR A 134      13.467 101.128 -15.321  1.00 28.87           H  
ATOM   2018  N   GLY A 135      13.686 100.074 -11.589  1.00 24.41           N  
ATOM   2019  H   GLY A 135      12.985  99.484 -11.164  1.00 24.41           H  
ATOM   2020  CA  GLY A 135      14.552 100.839 -10.699  1.00 24.41           C  
ATOM   2021  HA2 GLY A 135      14.197 101.869 -10.667  1.00 24.41           H  
ATOM   2022  HA3 GLY A 135      14.506 100.422  -9.693  1.00 24.41           H  
ATOM   2023  C   GLY A 135      16.002 100.819 -11.167  1.00 24.41           C  
ATOM   2024  O   GLY A 135      16.486  99.803 -11.660  1.00 24.41           O  
ATOM   2025  N   ALA A 136      16.683 101.954 -11.016  1.00 26.80           N  
ATOM   2026  H   ALA A 136      16.204 102.738 -10.597  1.00 26.80           H  
ATOM   2027  CA  ALA A 136      18.005 102.216 -11.578  1.00 26.80           C  
ATOM   2028  HA  ALA A 136      18.013 101.869 -12.611  1.00 26.80           H  
ATOM   2029  C   ALA A 136      19.127 101.465 -10.845  1.00 26.80           C  
ATOM   2030  CB  ALA A 136      18.214 103.741 -11.580  1.00 26.80           C  
ATOM   2031  HB1 ALA A 136      19.169 103.976 -12.049  1.00 26.80           H  
ATOM   2032  HB2 ALA A 136      17.420 104.224 -12.151  1.00 26.80           H  
ATOM   2033  HB3 ALA A 136      18.217 104.124 -10.560  1.00 26.80           H  
ATOM   2034  O   ALA A 136      20.038 102.115 -10.339  1.00 26.80           O  
ATOM   2035  N   ASN A 137      19.047 100.130 -10.732  1.00 22.43           N  
ATOM   2036  H   ASN A 137      18.285  99.648 -11.186  1.00 22.43           H  
ATOM   2037  CA  ASN A 137      20.042  99.363  -9.992  1.00 22.43           C  
ATOM   2038  HA  ASN A 137      19.952  99.684  -8.954  1.00 22.43           H  
ATOM   2039  C   ASN A 137      21.432  99.727 -10.549  1.00 22.43           C  
ATOM   2040  CB  ASN A 137      19.759  97.850 -10.025  1.00 22.43           C  
ATOM   2041  HB2 ASN A 137      18.688  97.677  -9.927  1.00 22.43           H  
ATOM   2042  HB3 ASN A 137      20.091  97.432 -10.976  1.00 22.43           H  
ATOM   2043  O   ASN A 137      21.693  99.486 -11.728  1.00 22.43           O  
ATOM   2044  CG  ASN A 137      20.448  97.116  -8.880  1.00 22.43           C  
ATOM   2045  ND2 ASN A 137      20.432  95.807  -8.878  1.00 22.43           N  
ATOM   2046 HD21 ASN A 137      20.931  95.355  -8.125  1.00 22.43           H  
ATOM   2047 HD22 ASN A 137      20.066  95.296  -9.668  1.00 22.43           H  
ATOM   2048  OD1 ASN A 137      20.974  97.695  -7.947  1.00 22.43           O  
ATOM   2049  N   PRO A 138      22.289 100.387  -9.753  1.00 24.71           N  
ATOM   2050  CA  PRO A 138      23.441 101.135 -10.258  1.00 24.71           C  
ATOM   2051  HA  PRO A 138      23.155 101.686 -11.154  1.00 24.71           H  
ATOM   2052  C   PRO A 138      24.627 100.233 -10.621  1.00 24.71           C  
ATOM   2053  CB  PRO A 138      23.770 102.126  -9.132  1.00 24.71           C  
ATOM   2054  HB2 PRO A 138      23.160 103.020  -9.254  1.00 24.71           H  
ATOM   2055  HB3 PRO A 138      24.825 102.400  -9.094  1.00 24.71           H  
ATOM   2056  O   PRO A 138      25.746 100.725 -10.746  1.00 24.71           O  
ATOM   2057  CG  PRO A 138      23.335 101.389  -7.871  1.00 24.71           C  
ATOM   2058  HG2 PRO A 138      24.095 100.661  -7.587  1.00 24.71           H  
ATOM   2059  HG3 PRO A 138      23.126 102.074  -7.049  1.00 24.71           H  
ATOM   2060  CD  PRO A 138      22.085 100.673  -8.341  1.00 24.71           C  
ATOM   2061  HD2 PRO A 138      21.226 101.331  -8.213  1.00 24.71           H  
ATOM   2062  HD3 PRO A 138      21.961  99.768  -7.746  1.00 24.71           H  
ATOM   2063  N   SER A 139      24.414  98.916 -10.689  1.00 19.70           N  
ATOM   2064  H   SER A 139      23.462  98.588 -10.775  1.00 19.70           H  
ATOM   2065  CA  SER A 139      25.473  97.908 -10.641  1.00 19.70           C  
ATOM   2066  HA  SER A 139      26.051  98.065  -9.730  1.00 19.70           H  
ATOM   2067  C   SER A 139      26.422  98.039 -11.833  1.00 19.70           C  
ATOM   2068  CB  SER A 139      24.869  96.503 -10.573  1.00 19.70           C  
ATOM   2069  HB2 SER A 139      25.671  95.765 -10.586  1.00 19.70           H  
ATOM   2070  HB3 SER A 139      24.307  96.394  -9.646  1.00 19.70           H  
ATOM   2071  O   SER A 139      25.965  98.030 -12.975  1.00 19.70           O  
ATOM   2072  OG  SER A 139      24.007  96.280 -11.669  1.00 19.70           O  
ATOM   2073  HG  SER A 139      24.440  96.620 -12.455  1.00 19.70           H  
ATOM   2074  N   GLY A 140      27.724  98.171 -11.554  1.00 21.72           N  
ATOM   2075  H   GLY A 140      28.018  98.124 -10.589  1.00 21.72           H  
ATOM   2076  CA  GLY A 140      28.684  98.751 -12.498  1.00 21.72           C  
ATOM   2077  HA2 GLY A 140      28.144  99.201 -13.331  1.00 21.72           H  
ATOM   2078  HA3 GLY A 140      29.203  99.559 -11.981  1.00 21.72           H  
ATOM   2079  C   GLY A 140      29.775  97.856 -13.102  1.00 21.72           C  
ATOM   2080  O   GLY A 140      30.399  98.322 -14.049  1.00 21.72           O  
ATOM   2081  N   ASP A 141      30.045  96.647 -12.587  1.00 19.16           N  
ATOM   2082  H   ASP A 141      29.455  96.308 -11.841  1.00 19.16           H  
ATOM   2083  CA  ASP A 141      31.421  96.093 -12.628  1.00 19.16           C  
ATOM   2084  HA  ASP A 141      32.110  96.934 -12.701  1.00 19.16           H  
ATOM   2085  C   ASP A 141      31.838  95.173 -13.804  1.00 19.16           C  
ATOM   2086  CB  ASP A 141      31.738  95.387 -11.290  1.00 19.16           C  
ATOM   2087  HB2 ASP A 141      30.906  94.734 -11.025  1.00 19.16           H  
ATOM   2088  HB3 ASP A 141      32.616  94.756 -11.431  1.00 19.16           H  
ATOM   2089  O   ASP A 141      32.870  95.433 -14.420  1.00 19.16           O  
ATOM   2090  CG  ASP A 141      32.051  96.330 -10.117  1.00 19.16           C  
ATOM   2091  OD1 ASP A 141      32.428  97.500 -10.360  1.00 19.16           O  
ATOM   2092  OD2 ASP A 141      31.883  95.887  -8.959  1.00 19.16           O  
ATOM   2093  N   ASP A 142      31.173  94.031 -14.033  1.00 18.67           N  
ATOM   2094  H   ASP A 142      30.297  93.900 -13.547  1.00 18.67           H  
ATOM   2095  CA  ASP A 142      31.932  92.793 -14.348  1.00 18.67           C  
ATOM   2096  HA  ASP A 142      32.833  92.884 -13.741  1.00 18.67           H  
ATOM   2097  C   ASP A 142      32.505  92.590 -15.783  1.00 18.67           C  
ATOM   2098  CB  ASP A 142      31.159  91.553 -13.843  1.00 18.67           C  
ATOM   2099  HB2 ASP A 142      30.134  91.834 -13.602  1.00 18.67           H  
ATOM   2100  HB3 ASP A 142      31.105  90.815 -14.643  1.00 18.67           H  
ATOM   2101  O   ASP A 142      31.995  93.114 -16.772  1.00 18.67           O  
ATOM   2102  CG  ASP A 142      31.795  90.877 -12.617  1.00 18.67           C  
ATOM   2103  OD1 ASP A 142      33.023  91.030 -12.426  1.00 18.67           O  
ATOM   2104  OD2 ASP A 142      31.048  90.166 -11.910  1.00 18.67           O  
ATOM   2105  N   LEU A 143      33.582  91.776 -15.865  1.00 20.11           N  
ATOM   2106  H   LEU A 143      33.774  91.298 -14.996  1.00 20.11           H  
ATOM   2107  CA  LEU A 143      34.766  91.929 -16.753  1.00 20.11           C  
ATOM   2108  HA  LEU A 143      34.844  92.973 -17.057  1.00 20.11           H  
ATOM   2109  C   LEU A 143      34.915  91.071 -18.045  1.00 20.11           C  
ATOM   2110  CB  LEU A 143      35.994  91.548 -15.886  1.00 20.11           C  
ATOM   2111  HB2 LEU A 143      36.862  91.417 -16.533  1.00 20.11           H  
ATOM   2112  HB3 LEU A 143      35.791  90.574 -15.441  1.00 20.11           H  
ATOM   2113  O   LEU A 143      35.551  91.538 -18.988  1.00 20.11           O  
ATOM   2114  CG  LEU A 143      36.395  92.523 -14.767  1.00 20.11           C  
ATOM   2115  HG  LEU A 143      35.507  92.902 -14.261  1.00 20.11           H  
ATOM   2116  CD1 LEU A 143      37.270  91.796 -13.742  1.00 20.11           C  
ATOM   2117 HD11 LEU A 143      37.571  92.493 -12.960  1.00 20.11           H  
ATOM   2118 HD12 LEU A 143      36.690  90.997 -13.279  1.00 20.11           H  
ATOM   2119 HD13 LEU A 143      38.152  91.375 -14.225  1.00 20.11           H  
ATOM   2120  CD2 LEU A 143      37.203  93.694 -15.332  1.00 20.11           C  
ATOM   2121 HD21 LEU A 143      36.593  94.232 -16.057  1.00 20.11           H  
ATOM   2122 HD22 LEU A 143      37.460  94.378 -14.523  1.00 20.11           H  
ATOM   2123 HD23 LEU A 143      38.111  93.332 -15.815  1.00 20.11           H  
ATOM   2124  N   GLY A 144      34.550  89.778 -18.004  1.00 20.91           N  
ATOM   2125  H   GLY A 144      33.823  89.582 -17.330  1.00 20.91           H  
ATOM   2126  CA  GLY A 144      35.527  88.666 -18.187  1.00 20.91           C  
ATOM   2127  HA2 GLY A 144      36.448  88.960 -17.684  1.00 20.91           H  
ATOM   2128  HA3 GLY A 144      35.141  87.808 -17.637  1.00 20.91           H  
ATOM   2129  C   GLY A 144      35.952  88.134 -19.585  1.00 20.91           C  
ATOM   2130  O   GLY A 144      35.499  88.587 -20.626  1.00 20.91           O  
ATOM   2131  N   GLU A 145      36.847  87.123 -19.567  1.00 20.70           N  
ATOM   2132  H   GLU A 145      37.068  86.751 -18.654  1.00 20.70           H  
ATOM   2133  CA  GLU A 145      37.832  86.742 -20.617  1.00 20.70           C  
ATOM   2134  HA  GLU A 145      38.379  87.632 -20.928  1.00 20.70           H  
ATOM   2135  C   GLU A 145      37.363  86.054 -21.916  1.00 20.70           C  
ATOM   2136  CB  GLU A 145      38.838  85.733 -20.007  1.00 20.70           C  
ATOM   2137  HB2 GLU A 145      38.277  84.938 -19.516  1.00 20.70           H  
ATOM   2138  HB3 GLU A 145      39.411  85.278 -20.816  1.00 20.70           H  
ATOM   2139  O   GLU A 145      38.076  86.156 -22.913  1.00 20.70           O  
ATOM   2140  CG  GLU A 145      39.865  86.313 -19.027  1.00 20.70           C  
ATOM   2141  HG2 GLU A 145      39.340  86.688 -18.148  1.00 20.70           H  
ATOM   2142  HG3 GLU A 145      40.361  87.156 -19.508  1.00 20.70           H  
ATOM   2143  CD  GLU A 145      40.919  85.272 -18.594  1.00 20.70           C  
ATOM   2144  OE1 GLU A 145      42.039  85.706 -18.233  1.00 20.70           O  
ATOM   2145  OE2 GLU A 145      40.598  84.063 -18.591  1.00 20.70           O  
ATOM   2146  N   ALA A 146      36.300  85.241 -21.883  1.00 20.62           N  
ATOM   2147  H   ALA A 146      35.703  85.295 -21.070  1.00 20.62           H  
ATOM   2148  CA  ALA A 146      36.221  84.010 -22.695  1.00 20.62           C  
ATOM   2149  HA  ALA A 146      37.038  83.362 -22.378  1.00 20.62           H  
ATOM   2150  C   ALA A 146      36.392  84.241 -24.220  1.00 20.62           C  
ATOM   2151  CB  ALA A 146      34.913  83.288 -22.348  1.00 20.62           C  
ATOM   2152  HB1 ALA A 146      34.859  82.350 -22.902  1.00 20.62           H  
ATOM   2153  HB2 ALA A 146      34.064  83.912 -22.628  1.00 20.62           H  
ATOM   2154  HB3 ALA A 146      34.875  83.074 -21.280  1.00 20.62           H  
ATOM   2155  O   ALA A 146      35.532  84.839 -24.860  1.00 20.62           O  
ATOM   2156  N   GLY A 147      37.535  83.799 -24.769  1.00 23.39           N  
ATOM   2157  H   GLY A 147      38.140  83.258 -24.169  1.00 23.39           H  
ATOM   2158  CA  GLY A 147      38.181  84.421 -25.934  1.00 23.39           C  
ATOM   2159  HA2 GLY A 147      37.914  85.477 -25.943  1.00 23.39           H  
ATOM   2160  HA3 GLY A 147      39.259  84.373 -25.780  1.00 23.39           H  
ATOM   2161  C   GLY A 147      37.865  83.873 -27.336  1.00 23.39           C  
ATOM   2162  O   GLY A 147      36.786  84.081 -27.875  1.00 23.39           O  
ATOM   2163  N   VAL A 148      38.897  83.306 -27.974  1.00 20.19           N  
ATOM   2164  H   VAL A 148      39.634  82.943 -27.386  1.00 20.19           H  
ATOM   2165  CA  VAL A 148      39.298  83.539 -29.381  1.00 20.19           C  
ATOM   2166  HA  VAL A 148      38.845  84.462 -29.742  1.00 20.19           H  
ATOM   2167  C   VAL A 148      38.902  82.438 -30.369  1.00 20.19           C  
ATOM   2168  CB  VAL A 148      40.845  83.690 -29.391  1.00 20.19           C  
ATOM   2169  HB  VAL A 148      41.277  82.852 -28.844  1.00 20.19           H  
ATOM   2170  O   VAL A 148      38.811  82.730 -31.559  1.00 20.19           O  
ATOM   2171  CG1 VAL A 148      41.525  83.724 -30.770  1.00 20.19           C  
ATOM   2172 HG11 VAL A 148      42.591  83.920 -30.659  1.00 20.19           H  
ATOM   2173 HG12 VAL A 148      41.418  82.754 -31.256  1.00 20.19           H  
ATOM   2174 HG13 VAL A 148      41.066  84.490 -31.394  1.00 20.19           H  
ATOM   2175  CG2 VAL A 148      41.265  84.979 -28.664  1.00 20.19           C  
ATOM   2176 HG21 VAL A 148      42.352  85.055 -28.643  1.00 20.19           H  
ATOM   2177 HG22 VAL A 148      40.847  85.845 -29.177  1.00 20.19           H  
ATOM   2178 HG23 VAL A 148      40.911  84.966 -27.633  1.00 20.19           H  
ATOM   2179  N   ASP A 149      38.759  81.205 -29.882  1.00 19.71           N  
ATOM   2180  H   ASP A 149      38.657  81.145 -28.879  1.00 19.71           H  
ATOM   2181  CA  ASP A 149      39.454  80.050 -30.471  1.00 19.71           C  
ATOM   2182  HA  ASP A 149      40.457  80.387 -30.733  1.00 19.71           H  
ATOM   2183  C   ASP A 149      38.894  79.493 -31.808  1.00 19.71           C  
ATOM   2184  CB  ASP A 149      39.652  78.969 -29.375  1.00 19.71           C  
ATOM   2185  HB2 ASP A 149      40.148  78.098 -29.802  1.00 19.71           H  
ATOM   2186  HB3 ASP A 149      38.678  78.656 -29.000  1.00 19.71           H  
ATOM   2187  O   ASP A 149      38.768  80.186 -32.809  1.00 19.71           O  
ATOM   2188  CG  ASP A 149      40.540  79.421 -28.213  1.00 19.71           C  
ATOM   2189  OD1 ASP A 149      41.521  80.155 -28.476  1.00 19.71           O  
ATOM   2190  OD2 ASP A 149      40.210  79.078 -27.058  1.00 19.71           O  
ATOM   2191  N   GLU A 150      38.715  78.178 -31.876  1.00 24.59           N  
ATOM   2192  H   GLU A 150      38.690  77.695 -30.990  1.00 24.59           H  
ATOM   2193  CA  GLU A 150      38.948  77.305 -33.035  1.00 24.59           C  
ATOM   2194  HA  GLU A 150      39.937  77.533 -33.431  1.00 24.59           H  
ATOM   2195  C   GLU A 150      37.944  77.421 -34.210  1.00 24.59           C  
ATOM   2196  CB  GLU A 150      38.925  75.880 -32.440  1.00 24.59           C  
ATOM   2197  HB2 GLU A 150      38.042  75.803 -31.806  1.00 24.59           H  
ATOM   2198  HB3 GLU A 150      38.797  75.131 -33.221  1.00 24.59           H  
ATOM   2199  O   GLU A 150      36.838  77.923 -34.054  1.00 24.59           O  
ATOM   2200  CG  GLU A 150      40.221  75.565 -31.656  1.00 24.59           C  
ATOM   2201  HG2 GLU A 150      40.906  75.048 -32.328  1.00 24.59           H  
ATOM   2202  HG3 GLU A 150      40.716  76.494 -31.372  1.00 24.59           H  
ATOM   2203  CD  GLU A 150      40.024  74.724 -30.383  1.00 24.59           C  
ATOM   2204  OE1 GLU A 150      41.031  74.117 -29.954  1.00 24.59           O  
ATOM   2205  OE2 GLU A 150      38.894  74.702 -29.847  1.00 24.59           O  
ATOM   2206  N   LEU A 151      38.160  76.880 -35.424  1.00 23.25           N  
ATOM   2207  H   LEU A 151      37.322  76.952 -35.982  1.00 23.25           H  
ATOM   2208  CA  LEU A 151      39.373  76.558 -36.193  1.00 23.25           C  
ATOM   2209  HA  LEU A 151      39.948  77.481 -36.271  1.00 23.25           H  
ATOM   2210  C   LEU A 151      39.008  76.140 -37.655  1.00 23.25           C  
ATOM   2211  CB  LEU A 151      40.261  75.500 -35.492  1.00 23.25           C  
ATOM   2212  HB2 LEU A 151      40.506  75.810 -34.476  1.00 23.25           H  
ATOM   2213  HB3 LEU A 151      39.722  74.555 -35.434  1.00 23.25           H  
ATOM   2214  O   LEU A 151      38.864  76.996 -38.519  1.00 23.25           O  
ATOM   2215  CG  LEU A 151      41.614  75.301 -36.167  1.00 23.25           C  
ATOM   2216  HG  LEU A 151      41.420  75.398 -37.235  1.00 23.25           H  
ATOM   2217  CD1 LEU A 151      42.666  76.344 -35.805  1.00 23.25           C  
ATOM   2218 HD11 LEU A 151      42.289  77.340 -36.038  1.00 23.25           H  
ATOM   2219 HD12 LEU A 151      42.888  76.290 -34.740  1.00 23.25           H  
ATOM   2220 HD13 LEU A 151      43.576  76.164 -36.377  1.00 23.25           H  
ATOM   2221  CD2 LEU A 151      42.185  73.929 -35.832  1.00 23.25           C  
ATOM   2222 HD21 LEU A 151      42.296  73.847 -34.751  1.00 23.25           H  
ATOM   2223 HD22 LEU A 151      41.514  73.131 -36.151  1.00 23.25           H  
ATOM   2224 HD23 LEU A 151      43.174  73.811 -36.276  1.00 23.25           H  
ATOM   2225  N   LEU A 152      38.981  74.836 -37.979  1.00 22.25           N  
ATOM   2226  H   LEU A 152      39.010  74.186 -37.206  1.00 22.25           H  
ATOM   2227  CA  LEU A 152      39.423  74.324 -39.298  1.00 22.25           C  
ATOM   2228  HA  LEU A 152      39.687  75.160 -39.946  1.00 22.25           H  
ATOM   2229  C   LEU A 152      38.395  73.486 -40.077  1.00 22.25           C  
ATOM   2230  CB  LEU A 152      40.679  73.428 -39.100  1.00 22.25           C  
ATOM   2231  HB2 LEU A 152      40.626  72.983 -38.107  1.00 22.25           H  
ATOM   2232  HB3 LEU A 152      40.610  72.585 -39.788  1.00 22.25           H  
ATOM   2233  O   LEU A 152      38.203  73.706 -41.267  1.00 22.25           O  
ATOM   2234  CG  LEU A 152      42.098  73.987 -39.346  1.00 22.25           C  
ATOM   2235  HG  LEU A 152      42.313  74.928 -38.841  1.00 22.25           H  
ATOM   2236  CD1 LEU A 152      43.129  72.946 -38.899  1.00 22.25           C  
ATOM   2237 HD11 LEU A 152      42.847  72.473 -37.959  1.00 22.25           H  
ATOM   2238 HD12 LEU A 152      43.185  72.147 -39.638  1.00 22.25           H  
ATOM   2239 HD13 LEU A 152      44.109  73.413 -38.798  1.00 22.25           H  
ATOM   2240  CD2 LEU A 152      42.349  74.310 -40.809  1.00 22.25           C  
ATOM   2241 HD21 LEU A 152      42.182  73.423 -41.421  1.00 22.25           H  
ATOM   2242 HD22 LEU A 152      43.375  74.654 -40.938  1.00 22.25           H  
ATOM   2243 HD23 LEU A 152      41.667  75.096 -41.133  1.00 22.25           H  
ATOM   2244  N   GLU A 153      37.937  72.383 -39.481  1.00 23.84           N  
ATOM   2245  H   GLU A 153      38.027  72.345 -38.475  1.00 23.84           H  
ATOM   2246  CA  GLU A 153      38.233  71.108 -40.156  1.00 23.84           C  
ATOM   2247  HA  GLU A 153      38.944  71.288 -40.963  1.00 23.84           H  
ATOM   2248  C   GLU A 153      37.054  70.388 -40.801  1.00 23.84           C  
ATOM   2249  CB  GLU A 153      38.917  70.179 -39.137  1.00 23.84           C  
ATOM   2250  HB2 GLU A 153      38.156  69.721 -38.506  1.00 23.84           H  
ATOM   2251  HB3 GLU A 153      39.569  70.774 -38.497  1.00 23.84           H  
ATOM   2252  O   GLU A 153      37.256  69.729 -41.819  1.00 23.84           O  
ATOM   2253  CG  GLU A 153      39.782  69.097 -39.798  1.00 23.84           C  
ATOM   2254  HG2 GLU A 153      40.482  69.583 -40.478  1.00 23.84           H  
ATOM   2255  HG3 GLU A 153      39.144  68.434 -40.382  1.00 23.84           H  
ATOM   2256  CD  GLU A 153      40.558  68.266 -38.767  1.00 23.84           C  
ATOM   2257  OE1 GLU A 153      41.683  67.836 -39.108  1.00 23.84           O  
ATOM   2258  OE2 GLU A 153      40.023  68.071 -37.654  1.00 23.84           O  
ATOM   2259  N   ALA A 154      35.871  70.428 -40.185  1.00 21.52           N  
ATOM   2260  H   ALA A 154      35.759  71.043 -39.391  1.00 21.52           H  
ATOM   2261  CA  ALA A 154      34.922  69.333 -40.361  1.00 21.52           C  
ATOM   2262  HA  ALA A 154      35.432  68.438 -40.005  1.00 21.52           H  
ATOM   2263  C   ALA A 154      34.564  69.074 -41.840  1.00 21.52           C  
ATOM   2264  CB  ALA A 154      33.706  69.522 -39.455  1.00 21.52           C  
ATOM   2265  HB1 ALA A 154      33.042  68.662 -39.545  1.00 21.52           H  
ATOM   2266  HB2 ALA A 154      34.027  69.613 -38.417  1.00 21.52           H  
ATOM   2267  HB3 ALA A 154      33.165  70.421 -39.748  1.00 21.52           H  
ATOM   2268  O   ALA A 154      34.306  69.982 -42.625  1.00 21.52           O  
ATOM   2269  N   LEU A 155      34.604  67.785 -42.172  1.00 22.70           N  
ATOM   2270  H   LEU A 155      34.448  67.165 -41.390  1.00 22.70           H  
ATOM   2271  CA  LEU A 155      35.510  67.214 -43.176  1.00 22.70           C  
ATOM   2272  HA  LEU A 155      36.345  67.902 -43.305  1.00 22.70           H  
ATOM   2273  C   LEU A 155      34.859  67.033 -44.565  1.00 22.70           C  
ATOM   2274  CB  LEU A 155      36.027  65.888 -42.550  1.00 22.70           C  
ATOM   2275  HB2 LEU A 155      35.694  65.833 -41.514  1.00 22.70           H  
ATOM   2276  HB3 LEU A 155      35.546  65.037 -43.032  1.00 22.70           H  
ATOM   2277  O   LEU A 155      33.817  67.603 -44.865  1.00 22.70           O  
ATOM   2278  CG  LEU A 155      37.559  65.700 -42.541  1.00 22.70           C  
ATOM   2279  HG  LEU A 155      38.060  66.638 -42.778  1.00 22.70           H  
ATOM   2280  CD1 LEU A 155      38.024  65.238 -41.158  1.00 22.70           C  
ATOM   2281 HD11 LEU A 155      37.781  65.997 -40.415  1.00 22.70           H  
ATOM   2282 HD12 LEU A 155      39.108  65.116 -41.155  1.00 22.70           H  
ATOM   2283 HD13 LEU A 155      37.552  64.295 -40.884  1.00 22.70           H  
ATOM   2284  CD2 LEU A 155      37.993  64.632 -43.551  1.00 22.70           C  
ATOM   2285 HD21 LEU A 155      37.782  64.962 -44.568  1.00 22.70           H  
ATOM   2286 HD22 LEU A 155      39.069  64.478 -43.467  1.00 22.70           H  
ATOM   2287 HD23 LEU A 155      37.485  63.689 -43.349  1.00 22.70           H  
ATOM   2288  N   GLY A 156      35.472  66.217 -45.431  1.00 21.57           N  
ATOM   2289  H   GLY A 156      36.309  65.753 -45.109  1.00 21.57           H  
ATOM   2290  CA  GLY A 156      35.237  66.257 -46.877  1.00 21.57           C  
ATOM   2291  HA2 GLY A 156      36.207  66.391 -47.355  1.00 21.57           H  
ATOM   2292  HA3 GLY A 156      34.658  67.149 -47.114  1.00 21.57           H  
ATOM   2293  C   GLY A 156      34.555  65.096 -47.616  1.00 21.57           C  
ATOM   2294  O   GLY A 156      34.639  65.138 -48.833  1.00 21.57           O  
ATOM   2295  N   ARG A 157      33.994  64.040 -47.002  1.00 22.28           N  
ATOM   2296  H   ARG A 157      33.818  64.099 -46.009  1.00 22.28           H  
ATOM   2297  CA  ARG A 157      34.121  62.701 -47.634  1.00 22.28           C  
ATOM   2298  HA  ARG A 157      35.182  62.725 -47.881  1.00 22.28           H  
ATOM   2299  C   ARG A 157      33.586  62.427 -49.059  1.00 22.28           C  
ATOM   2300  CB  ARG A 157      34.011  61.517 -46.662  1.00 22.28           C  
ATOM   2301  HB2 ARG A 157      33.928  61.876 -45.637  1.00 22.28           H  
ATOM   2302  HB3 ARG A 157      33.131  60.919 -46.899  1.00 22.28           H  
ATOM   2303  O   ARG A 157      34.435  62.444 -49.936  1.00 22.28           O  
ATOM   2304  CG  ARG A 157      35.288  60.664 -46.806  1.00 22.28           C  
ATOM   2305  HG2 ARG A 157      36.154  61.242 -46.481  1.00 22.28           H  
ATOM   2306  HG3 ARG A 157      35.423  60.414 -47.858  1.00 22.28           H  
ATOM   2307  CD  ARG A 157      35.254  59.348 -46.035  1.00 22.28           C  
ATOM   2308  HD2 ARG A 157      34.375  58.782 -46.346  1.00 22.28           H  
ATOM   2309  HD3 ARG A 157      36.136  58.778 -46.327  1.00 22.28           H  
ATOM   2310  NE  ARG A 157      35.235  59.542 -44.569  1.00 22.28           N  
ATOM   2311  HE  ARG A 157      34.878  60.423 -44.227  1.00 22.28           H  
ATOM   2312  NH1 ARG A 157      35.945  57.429 -44.034  1.00 22.28           N  
ATOM   2313 HH11 ARG A 157      36.093  56.695 -43.357  1.00 22.28           H  
ATOM   2314 HH12 ARG A 157      35.953  57.203 -45.019  1.00 22.28           H  
ATOM   2315  NH2 ARG A 157      35.424  58.858 -42.400  1.00 22.28           N  
ATOM   2316 HH21 ARG A 157      35.613  58.120 -41.736  1.00 22.28           H  
ATOM   2317 HH22 ARG A 157      35.045  59.738 -42.080  1.00 22.28           H  
ATOM   2318  CZ  ARG A 157      35.537  58.615 -43.677  1.00 22.28           C  
ATOM   2319  N   GLU A 158      32.345  62.009 -49.347  1.00 21.57           N  
ATOM   2320  H   GLU A 158      31.629  61.945 -48.638  1.00 21.57           H  
ATOM   2321  CA  GLU A 158      32.118  61.374 -50.676  1.00 21.57           C  
ATOM   2322  HA  GLU A 158      32.801  60.526 -50.712  1.00 21.57           H  
ATOM   2323  C   GLU A 158      32.486  62.308 -51.864  1.00 21.57           C  
ATOM   2324  CB  GLU A 158      30.680  60.840 -50.858  1.00 21.57           C  
ATOM   2325  HB2 GLU A 158      30.397  61.068 -51.885  1.00 21.57           H  
ATOM   2326  HB3 GLU A 158      29.996  61.394 -50.216  1.00 21.57           H  
ATOM   2327  O   GLU A 158      31.895  63.378 -51.985  1.00 21.57           O  
ATOM   2328  CG  GLU A 158      30.516  59.327 -50.600  1.00 21.57           C  
ATOM   2329  HG2 GLU A 158      31.506  58.872 -50.630  1.00 21.57           H  
ATOM   2330  HG3 GLU A 158      30.152  59.209 -49.579  1.00 21.57           H  
ATOM   2331  CD  GLU A 158      29.557  58.596 -51.581  1.00 21.57           C  
ATOM   2332  OE1 GLU A 158      29.225  57.420 -51.330  1.00 21.57           O  
ATOM   2333  OE2 GLU A 158      29.069  59.238 -52.542  1.00 21.57           O  
ATOM   2334  N   LEU A 159      33.415  62.064 -52.805  1.00 21.23           N  
ATOM   2335  H   LEU A 159      33.480  62.862 -53.420  1.00 21.23           H  
ATOM   2336  CA  LEU A 159      34.251  60.919 -53.234  1.00 21.23           C  
ATOM   2337  HA  LEU A 159      34.263  61.027 -54.319  1.00 21.23           H  
ATOM   2338  C   LEU A 159      33.703  59.491 -53.109  1.00 21.23           C  
ATOM   2339  CB  LEU A 159      35.733  61.011 -52.802  1.00 21.23           C  
ATOM   2340  HB2 LEU A 159      35.775  61.286 -51.748  1.00 21.23           H  
ATOM   2341  HB3 LEU A 159      36.174  60.017 -52.886  1.00 21.23           H  
ATOM   2342  O   LEU A 159      33.325  58.943 -54.135  1.00 21.23           O  
ATOM   2343  CG  LEU A 159      36.622  61.973 -53.616  1.00 21.23           C  
ATOM   2344  HG  LEU A 159      36.242  62.989 -53.509  1.00 21.23           H  
ATOM   2345  CD1 LEU A 159      38.050  61.927 -53.066  1.00 21.23           C  
ATOM   2346 HD11 LEU A 159      38.456  60.921 -53.174  1.00 21.23           H  
ATOM   2347 HD12 LEU A 159      38.032  62.183 -52.007  1.00 21.23           H  
ATOM   2348 HD13 LEU A 159      38.681  62.643 -53.593  1.00 21.23           H  
ATOM   2349  CD2 LEU A 159      36.715  61.639 -55.112  1.00 21.23           C  
ATOM   2350 HD21 LEU A 159      37.461  62.274 -55.590  1.00 21.23           H  
ATOM   2351 HD22 LEU A 159      36.990  60.591 -55.234  1.00 21.23           H  
ATOM   2352 HD23 LEU A 159      35.754  61.813 -55.596  1.00 21.23           H  
ATOM   2353  N   ASP A 160      33.833  58.883 -51.929  1.00 21.23           N  
ATOM   2354  H   ASP A 160      34.232  59.429 -51.179  1.00 21.23           H  
ATOM   2355  CA  ASP A 160      33.754  57.432 -51.678  1.00 21.23           C  
ATOM   2356  HA  ASP A 160      34.322  56.949 -52.473  1.00 21.23           H  
ATOM   2357  C   ASP A 160      32.352  56.774 -51.809  1.00 21.23           C  
ATOM   2358  CB  ASP A 160      34.504  57.109 -50.376  1.00 21.23           C  
ATOM   2359  HB2 ASP A 160      34.146  57.763 -49.581  1.00 21.23           H  
ATOM   2360  HB3 ASP A 160      34.324  56.067 -50.110  1.00 21.23           H  
ATOM   2361  O   ASP A 160      31.907  56.618 -52.940  1.00 21.23           O  
ATOM   2362  CG  ASP A 160      36.015  57.257 -50.450  1.00 21.23           C  
ATOM   2363  OD1 ASP A 160      36.593  57.122 -51.553  1.00 21.23           O  
ATOM   2364  OD2 ASP A 160      36.596  57.535 -49.372  1.00 21.23           O  
ATOM   2365  N   GLY A 161      31.623  56.309 -50.784  1.00 27.72           N  
ATOM   2366  H   GLY A 161      30.711  55.996 -51.084  1.00 27.72           H  
ATOM   2367  CA  GLY A 161      31.823  56.235 -49.332  1.00 27.72           C  
ATOM   2368  HA2 GLY A 161      32.463  55.390 -49.080  1.00 27.72           H  
ATOM   2369  HA3 GLY A 161      32.286  57.158 -48.981  1.00 27.72           H  
ATOM   2370  C   GLY A 161      30.504  56.126 -48.555  1.00 27.72           C  
ATOM   2371  O   GLY A 161      30.143  57.092 -47.883  1.00 27.72           O  
ATOM   2372  N   ASP A 162      29.743  55.031 -48.565  1.00 21.46           N  
ATOM   2373  H   ASP A 162      28.803  55.180 -48.227  1.00 21.46           H  
ATOM   2374  CA  ASP A 162      30.216  53.633 -48.482  1.00 21.46           C  
ATOM   2375  HA  ASP A 162      30.730  53.529 -47.527  1.00 21.46           H  
ATOM   2376  C   ASP A 162      31.270  53.186 -49.506  1.00 21.46           C  
ATOM   2377  CB  ASP A 162      29.009  52.660 -48.437  1.00 21.46           C  
ATOM   2378  HB2 ASP A 162      29.334  51.694 -48.822  1.00 21.46           H  
ATOM   2379  HB3 ASP A 162      28.231  53.024 -49.108  1.00 21.46           H  
ATOM   2380  O   ASP A 162      30.993  53.177 -50.725  1.00 21.46           O  
ATOM   2381  CG  ASP A 162      28.401  52.395 -47.041  1.00 21.46           C  
ATOM   2382  OD1 ASP A 162      29.018  52.747 -46.005  1.00 21.46           O  
ATOM   2383  OD2 ASP A 162      27.292  51.807 -47.004  1.00 21.46           O  
ATOM   2384  OXT ASP A 162      32.374  52.854 -49.014  1.00 21.46           O  
TER    2385      ASP A 162                                                       
ATOM   2385  N   MET B   1       6.533 -36.618  45.564  1.00 72.57           N  
ATOM   2386  H   MET B   1       5.633 -36.558  46.019  1.00 72.57           H  
ATOM   2387  H2  MET B   1       7.233 -36.905  46.232  1.00 72.57           H  
ATOM   2388  H3  MET B   1       6.502 -37.297  44.817  1.00 72.57           H  
ATOM   2389  CA  MET B   1       6.901 -35.305  45.019  1.00 72.57           C  
ATOM   2390  HA  MET B   1       7.903 -35.396  44.601  1.00 72.57           H  
ATOM   2391  C   MET B   1       6.929 -34.303  46.164  1.00 72.57           C  
ATOM   2392  CB  MET B   1       5.984 -34.895  43.859  1.00 72.57           C  
ATOM   2393  HB2 MET B   1       5.601 -35.791  43.370  1.00 72.57           H  
ATOM   2394  HB3 MET B   1       5.140 -34.307  44.219  1.00 72.57           H  
ATOM   2395  O   MET B   1       5.874 -34.012  46.728  1.00 72.57           O  
ATOM   2396  CG  MET B   1       6.775 -34.103  42.822  1.00 72.57           C  
ATOM   2397  HG2 MET B   1       7.137 -33.199  43.312  1.00 72.57           H  
ATOM   2398  HG3 MET B   1       7.629 -34.688  42.480  1.00 72.57           H  
ATOM   2399  SD  MET B   1       5.818 -33.567  41.388  1.00 72.57           S  
ATOM   2400  CE  MET B   1       5.551 -35.110  40.473  1.00 72.57           C  
ATOM   2401  HE1 MET B   1       4.934 -35.796  41.053  1.00 72.57           H  
ATOM   2402  HE2 MET B   1       6.513 -35.570  40.243  1.00 72.57           H  
ATOM   2403  HE3 MET B   1       5.050 -34.877  39.534  1.00 72.57           H  
ATOM   2404  N   THR B   2       8.121 -33.885  46.584  1.00 85.05           N  
ATOM   2405  H   THR B   2       8.927 -34.161  46.042  1.00 85.05           H  
ATOM   2406  CA  THR B   2       8.308 -32.802  47.559  1.00 85.05           C  
ATOM   2407  HA  THR B   2       7.792 -33.063  48.483  1.00 85.05           H  
ATOM   2408  C   THR B   2       7.686 -31.514  47.025  1.00 85.05           C  
ATOM   2409  CB  THR B   2       9.792 -32.560  47.890  1.00 85.05           C  
ATOM   2410  HB  THR B   2       9.848 -31.795  48.664  1.00 85.05           H  
ATOM   2411  O   THR B   2       7.415 -31.393  45.828  1.00 85.05           O  
ATOM   2412  CG2 THR B   2      10.507 -33.810  48.399  1.00 85.05           C  
ATOM   2413 HG21 THR B   2       9.986 -34.203  49.272  1.00 85.05           H  
ATOM   2414 HG22 THR B   2      11.525 -33.547  48.688  1.00 85.05           H  
ATOM   2415 HG23 THR B   2      10.548 -34.575  47.624  1.00 85.05           H  
ATOM   2416  OG1 THR B   2      10.486 -32.098  46.763  1.00 85.05           O  
ATOM   2417  HG1 THR B   2      10.941 -32.845  46.367  1.00 85.05           H  
ATOM   2418  N   ASP B   3       7.436 -30.546  47.903  1.00 75.86           N  
ATOM   2419  H   ASP B   3       7.656 -30.662  48.882  1.00 75.86           H  
ATOM   2420  CA  ASP B   3       6.897 -29.259  47.462  1.00 75.86           C  
ATOM   2421  HA  ASP B   3       5.967 -29.452  46.927  1.00 75.86           H  
ATOM   2422  C   ASP B   3       7.853 -28.574  46.467  1.00 75.86           C  
ATOM   2423  CB  ASP B   3       6.592 -28.397  48.695  1.00 75.86           C  
ATOM   2424  HB2 ASP B   3       7.480 -27.834  48.980  1.00 75.86           H  
ATOM   2425  HB3 ASP B   3       6.322 -29.043  49.530  1.00 75.86           H  
ATOM   2426  O   ASP B   3       7.426 -28.098  45.417  1.00 75.86           O  
ATOM   2427  CG  ASP B   3       5.412 -27.460  48.443  1.00 75.86           C  
ATOM   2428  OD1 ASP B   3       4.382 -27.978  47.944  1.00 75.86           O  
ATOM   2429  OD2 ASP B   3       5.542 -26.272  48.800  1.00 75.86           O  
ATOM   2430  N   SER B   4       9.165 -28.677  46.711  1.00 76.52           N  
ATOM   2431  H   SER B   4       9.467 -29.048  47.601  1.00 76.52           H  
ATOM   2432  CA  SER B   4      10.213 -28.223  45.791  1.00 76.52           C  
ATOM   2433  HA  SER B   4      10.089 -27.152  45.625  1.00 76.52           H  
ATOM   2434  C   SER B   4      10.157 -28.910  44.421  1.00 76.52           C  
ATOM   2435  CB  SER B   4      11.593 -28.462  46.411  1.00 76.52           C  
ATOM   2436  HB2 SER B   4      12.365 -28.064  45.751  1.00 76.52           H  
ATOM   2437  HB3 SER B   4      11.753 -29.534  46.530  1.00 76.52           H  
ATOM   2438  O   SER B   4      10.308 -28.236  43.407  1.00 76.52           O  
ATOM   2439  OG  SER B   4      11.686 -27.840  47.679  1.00 76.52           O  
ATOM   2440  HG  SER B   4      11.996 -26.939  47.561  1.00 76.52           H  
ATOM   2441  N   GLU B   5       9.909 -30.224  44.357  1.00 81.09           N  
ATOM   2442  H   GLU B   5       9.786 -30.738  45.218  1.00 81.09           H  
ATOM   2443  CA  GLU B   5       9.782 -30.951  43.082  1.00 81.09           C  
ATOM   2444  HA  GLU B   5      10.651 -30.743  42.457  1.00 81.09           H  
ATOM   2445  C   GLU B   5       8.548 -30.500  42.284  1.00 81.09           C  
ATOM   2446  CB  GLU B   5       9.719 -32.464  43.337  1.00 81.09           C  
ATOM   2447  HB2 GLU B   5       9.339 -32.955  42.441  1.00 81.09           H  
ATOM   2448  HB3 GLU B   5       9.021 -32.633  44.157  1.00 81.09           H  
ATOM   2449  O   GLU B   5       8.650 -30.286  41.077  1.00 81.09           O  
ATOM   2450  CG  GLU B   5      11.069 -33.111  43.678  1.00 81.09           C  
ATOM   2451  HG2 GLU B   5      11.697 -33.082  42.788  1.00 81.09           H  
ATOM   2452  HG3 GLU B   5      11.567 -32.527  44.452  1.00 81.09           H  
ATOM   2453  CD  GLU B   5      10.922 -34.564  44.169  1.00 81.09           C  
ATOM   2454  OE1 GLU B   5      11.895 -35.329  44.055  1.00 81.09           O  
ATOM   2455  OE2 GLU B   5       9.860 -34.905  44.749  1.00 81.09           O  
ATOM   2456  N   LYS B   6       7.405 -30.275  42.947  1.00 78.97           N  
ATOM   2457  H   LYS B   6       7.399 -30.421  43.947  1.00 78.97           H  
ATOM   2458  CA  LYS B   6       6.197 -29.748  42.283  1.00 78.97           C  
ATOM   2459  HA  LYS B   6       5.951 -30.374  41.425  1.00 78.97           H  
ATOM   2460  C   LYS B   6       6.431 -28.338  41.747  1.00 78.97           C  
ATOM   2461  CB  LYS B   6       5.012 -29.712  43.253  1.00 78.97           C  
ATOM   2462  HB2 LYS B   6       5.286 -29.103  44.114  1.00 78.97           H  
ATOM   2463  HB3 LYS B   6       4.173 -29.228  42.753  1.00 78.97           H  
ATOM   2464  O   LYS B   6       6.096 -28.033  40.606  1.00 78.97           O  
ATOM   2465  CG  LYS B   6       4.554 -31.091  43.736  1.00 78.97           C  
ATOM   2466  HG2 LYS B   6       4.182 -31.677  42.895  1.00 78.97           H  
ATOM   2467  HG3 LYS B   6       5.387 -31.615  44.207  1.00 78.97           H  
ATOM   2468  CD  LYS B   6       3.435 -30.889  44.758  1.00 78.97           C  
ATOM   2469  HD2 LYS B   6       2.538 -30.540  44.246  1.00 78.97           H  
ATOM   2470  HD3 LYS B   6       3.748 -30.127  45.473  1.00 78.97           H  
ATOM   2471  CE  LYS B   6       3.143 -32.176  45.523  1.00 78.97           C  
ATOM   2472  HE2 LYS B   6       2.746 -32.920  44.832  1.00 78.97           H  
ATOM   2473  HE3 LYS B   6       4.081 -32.547  45.936  1.00 78.97           H  
ATOM   2474  NZ  LYS B   6       2.184 -31.892  46.616  1.00 78.97           N  
ATOM   2475  HZ1 LYS B   6       2.021 -32.710  47.186  1.00 78.97           H  
ATOM   2476  HZ2 LYS B   6       2.560 -31.159  47.202  1.00 78.97           H  
ATOM   2477  HZ3 LYS B   6       1.308 -31.556  46.241  1.00 78.97           H  
ATOM   2478  N   VAL B   7       7.023 -27.467  42.566  1.00 79.35           N  
ATOM   2479  H   VAL B   7       7.253 -27.768  43.502  1.00 79.35           H  
ATOM   2480  CA  VAL B   7       7.325 -26.084  42.174  1.00 79.35           C  
ATOM   2481  HA  VAL B   7       6.413 -25.624  41.791  1.00 79.35           H  
ATOM   2482  C   VAL B   7       8.339 -26.043  41.027  1.00 79.35           C  
ATOM   2483  CB  VAL B   7       7.779 -25.259  43.391  1.00 79.35           C  
ATOM   2484  HB  VAL B   7       8.612 -25.761  43.884  1.00 79.35           H  
ATOM   2485  O   VAL B   7       8.197 -25.214  40.129  1.00 79.35           O  
ATOM   2486  CG1 VAL B   7       8.218 -23.850  42.986  1.00 79.35           C  
ATOM   2487 HG11 VAL B   7       9.142 -23.892  42.410  1.00 79.35           H  
ATOM   2488 HG12 VAL B   7       7.442 -23.369  42.390  1.00 79.35           H  
ATOM   2489 HG13 VAL B   7       8.390 -23.258  43.885  1.00 79.35           H  
ATOM   2490  CG2 VAL B   7       6.629 -25.080  44.392  1.00 79.35           C  
ATOM   2491 HG21 VAL B   7       5.830 -24.485  43.951  1.00 79.35           H  
ATOM   2492 HG22 VAL B   7       6.993 -24.582  45.291  1.00 79.35           H  
ATOM   2493 HG23 VAL B   7       6.215 -26.044  44.691  1.00 79.35           H  
ATOM   2494  N   ALA B   8       9.309 -26.962  40.990  1.00 78.95           N  
ATOM   2495  H   ALA B   8       9.411 -27.601  41.766  1.00 78.95           H  
ATOM   2496  CA  ALA B   8      10.253 -27.076  39.880  1.00 78.95           C  
ATOM   2497  HA  ALA B   8      10.753 -26.115  39.760  1.00 78.95           H  
ATOM   2498  C   ALA B   8       9.558 -27.396  38.542  1.00 78.95           C  
ATOM   2499  CB  ALA B   8      11.315 -28.123  40.235  1.00 78.95           C  
ATOM   2500  HB1 ALA B   8      12.055 -28.179  39.436  1.00 78.95           H  
ATOM   2501  HB2 ALA B   8      11.816 -27.842  41.161  1.00 78.95           H  
ATOM   2502  HB3 ALA B   8      10.852 -29.102  40.360  1.00 78.95           H  
ATOM   2503  O   ALA B   8       9.939 -26.835  37.512  1.00 78.95           O  
ATOM   2504  N   GLU B   9       8.517 -28.238  38.534  1.00 82.51           N  
ATOM   2505  H   GLU B   9       8.254 -28.703  39.391  1.00 82.51           H  
ATOM   2506  CA  GLU B   9       7.718 -28.499  37.327  1.00 82.51           C  
ATOM   2507  HA  GLU B   9       8.391 -28.737  36.503  1.00 82.51           H  
ATOM   2508  C   GLU B   9       6.912 -27.273  36.882  1.00 82.51           C  
ATOM   2509  CB  GLU B   9       6.777 -29.695  37.522  1.00 82.51           C  
ATOM   2510  HB2 GLU B   9       6.090 -29.716  36.677  1.00 82.51           H  
ATOM   2511  HB3 GLU B   9       6.199 -29.571  38.438  1.00 82.51           H  
ATOM   2512  O   GLU B   9       6.932 -26.926  35.697  1.00 82.51           O  
ATOM   2513  CG  GLU B   9       7.538 -31.027  37.557  1.00 82.51           C  
ATOM   2514  HG2 GLU B   9       8.147 -31.067  38.460  1.00 82.51           H  
ATOM   2515  HG3 GLU B   9       8.213 -31.059  36.702  1.00 82.51           H  
ATOM   2516  CD  GLU B   9       6.614 -32.254  37.504  1.00 82.51           C  
ATOM   2517  OE1 GLU B   9       7.178 -33.361  37.353  1.00 82.51           O  
ATOM   2518  OE2 GLU B   9       5.376 -32.086  37.567  1.00 82.51           O  
ATOM   2519  N   TYR B  10       6.273 -26.561  37.817  1.00 79.79           N  
ATOM   2520  H   TYR B  10       6.253 -26.914  38.763  1.00 79.79           H  
ATOM   2521  CA  TYR B  10       5.557 -25.321  37.497  1.00 79.79           C  
ATOM   2522  HA  TYR B  10       4.829 -25.538  36.714  1.00 79.79           H  
ATOM   2523  C   TYR B  10       6.490 -24.240  36.940  1.00 79.79           C  
ATOM   2524  CB  TYR B  10       4.809 -24.798  38.731  1.00 79.79           C  
ATOM   2525  HB2 TYR B  10       4.461 -23.787  38.520  1.00 79.79           H  
ATOM   2526  HB3 TYR B  10       5.502 -24.734  39.570  1.00 79.79           H  
ATOM   2527  O   TYR B  10       6.162 -23.596  35.941  1.00 79.79           O  
ATOM   2528  CG  TYR B  10       3.597 -25.619  39.126  1.00 79.79           C  
ATOM   2529  CD1 TYR B  10       2.539 -25.793  38.211  1.00 79.79           C  
ATOM   2530  HD1 TYR B  10       2.590 -25.350  37.228  1.00 79.79           H  
ATOM   2531  CD2 TYR B  10       3.511 -26.187  40.411  1.00 79.79           C  
ATOM   2532  HD2 TYR B  10       4.320 -26.059  41.114  1.00 79.79           H  
ATOM   2533  CE1 TYR B  10       1.407 -26.546  38.575  1.00 79.79           C  
ATOM   2534  HE1 TYR B  10       0.594 -26.694  37.880  1.00 79.79           H  
ATOM   2535  CE2 TYR B  10       2.379 -26.936  40.782  1.00 79.79           C  
ATOM   2536  HE2 TYR B  10       2.321 -27.373  41.768  1.00 79.79           H  
ATOM   2537  OH  TYR B  10       0.226 -27.834  40.209  1.00 79.79           O  
ATOM   2538  HH  TYR B  10       0.293 -28.179  41.102  1.00 79.79           H  
ATOM   2539  CZ  TYR B  10       1.326 -27.119  39.860  1.00 79.79           C  
ATOM   2540  N   LEU B  11       7.677 -24.065  37.531  1.00 76.67           N  
ATOM   2541  H   LEU B  11       7.882 -24.604  38.361  1.00 76.67           H  
ATOM   2542  CA  LEU B  11       8.666 -23.096  37.059  1.00 76.67           C  
ATOM   2543  HA  LEU B  11       8.167 -22.130  36.976  1.00 76.67           H  
ATOM   2544  C   LEU B  11       9.195 -23.467  35.666  1.00 76.67           C  
ATOM   2545  CB  LEU B  11       9.798 -22.996  38.096  1.00 76.67           C  
ATOM   2546  HB2 LEU B  11       9.363 -22.903  39.091  1.00 76.67           H  
ATOM   2547  HB3 LEU B  11      10.373 -23.921  38.070  1.00 76.67           H  
ATOM   2548  O   LEU B  11       9.355 -22.593  34.809  1.00 76.67           O  
ATOM   2549  CG  LEU B  11      10.745 -21.802  37.868  1.00 76.67           C  
ATOM   2550  HG  LEU B  11      11.105 -21.807  36.839  1.00 76.67           H  
ATOM   2551  CD1 LEU B  11      10.058 -20.463  38.154  1.00 76.67           C  
ATOM   2552 HD11 LEU B  11       9.670 -20.450  39.173  1.00 76.67           H  
ATOM   2553 HD12 LEU B  11      10.776 -19.651  38.040  1.00 76.67           H  
ATOM   2554 HD13 LEU B  11       9.245 -20.296  37.449  1.00 76.67           H  
ATOM   2555  CD2 LEU B  11      11.953 -21.924  38.796  1.00 76.67           C  
ATOM   2556 HD21 LEU B  11      12.638 -21.094  38.623  1.00 76.67           H  
ATOM   2557 HD22 LEU B  11      11.629 -21.913  39.836  1.00 76.67           H  
ATOM   2558 HD23 LEU B  11      12.480 -22.857  38.595  1.00 76.67           H  
ATOM   2559  N   ARG B  12       9.405 -24.765  35.404  1.00 79.54           N  
ATOM   2560  H   ARG B  12       9.279 -25.427  36.157  1.00 79.54           H  
ATOM   2561  CA  ARG B  12       9.769 -25.269  34.073  1.00 79.54           C  
ATOM   2562  HA  ARG B  12      10.663 -24.746  33.734  1.00 79.54           H  
ATOM   2563  C   ARG B  12       8.673 -24.965  33.051  1.00 79.54           C  
ATOM   2564  CB  ARG B  12      10.076 -26.772  34.153  1.00 79.54           C  
ATOM   2565  HB2 ARG B  12      10.798 -26.939  34.952  1.00 79.54           H  
ATOM   2566  HB3 ARG B  12       9.164 -27.318  34.393  1.00 79.54           H  
ATOM   2567  O   ARG B  12       8.984 -24.480  31.968  1.00 79.54           O  
ATOM   2568  CG  ARG B  12      10.661 -27.311  32.836  1.00 79.54           C  
ATOM   2569  HG2 ARG B  12       9.984 -27.080  32.014  1.00 79.54           H  
ATOM   2570  HG3 ARG B  12      11.618 -26.829  32.638  1.00 79.54           H  
ATOM   2571  CD  ARG B  12      10.846 -28.834  32.872  1.00 79.54           C  
ATOM   2572  HD2 ARG B  12      11.190 -29.163  31.892  1.00 79.54           H  
ATOM   2573  HD3 ARG B  12       9.873 -29.289  33.057  1.00 79.54           H  
ATOM   2574  NE  ARG B  12      11.828 -29.257  33.893  1.00 79.54           N  
ATOM   2575  HE  ARG B  12      12.637 -28.665  34.014  1.00 79.54           H  
ATOM   2576  NH1 ARG B  12      10.757 -31.164  34.632  1.00 79.54           N  
ATOM   2577 HH11 ARG B  12       9.996 -31.009  33.986  1.00 79.54           H  
ATOM   2578 HH12 ARG B  12      10.678 -31.921  35.296  1.00 79.54           H  
ATOM   2579  NH2 ARG B  12      12.691 -30.558  35.550  1.00 79.54           N  
ATOM   2580 HH21 ARG B  12      13.475 -29.928  35.651  1.00 79.54           H  
ATOM   2581 HH22 ARG B  12      12.609 -31.361  36.157  1.00 79.54           H  
ATOM   2582  CZ  ARG B  12      11.751 -30.320  34.679  1.00 79.54           C  
ATOM   2583  N   ARG B  13       7.397 -25.192  33.383  1.00 82.65           N  
ATOM   2584  H   ARG B  13       7.202 -25.607  34.283  1.00 82.65           H  
ATOM   2585  CA  ARG B  13       6.284 -24.877  32.474  1.00 82.65           C  
ATOM   2586  HA  ARG B  13       6.499 -25.351  31.517  1.00 82.65           H  
ATOM   2587  C   ARG B  13       6.204 -23.378  32.182  1.00 82.65           C  
ATOM   2588  CB  ARG B  13       4.957 -25.429  33.032  1.00 82.65           C  
ATOM   2589  HB2 ARG B  13       5.060 -26.497  33.226  1.00 82.65           H  
ATOM   2590  HB3 ARG B  13       4.737 -24.938  33.980  1.00 82.65           H  
ATOM   2591  O   ARG B  13       6.153 -23.001  31.016  1.00 82.65           O  
ATOM   2592  CG  ARG B  13       3.770 -25.202  32.077  1.00 82.65           C  
ATOM   2593  HG2 ARG B  13       2.845 -25.462  32.592  1.00 82.65           H  
ATOM   2594  HG3 ARG B  13       3.711 -24.145  31.817  1.00 82.65           H  
ATOM   2595  CD  ARG B  13       3.869 -26.049  30.800  1.00 82.65           C  
ATOM   2596  HD2 ARG B  13       3.494 -27.048  31.020  1.00 82.65           H  
ATOM   2597  HD3 ARG B  13       4.909 -26.133  30.483  1.00 82.65           H  
ATOM   2598  NE  ARG B  13       3.116 -25.449  29.690  1.00 82.65           N  
ATOM   2599  HE  ARG B  13       2.978 -24.449  29.714  1.00 82.65           H  
ATOM   2600  NH1 ARG B  13       2.992 -27.304  28.328  1.00 82.65           N  
ATOM   2601 HH11 ARG B  13       2.706 -27.708  27.448  1.00 82.65           H  
ATOM   2602 HH12 ARG B  13       3.375 -27.875  29.069  1.00 82.65           H  
ATOM   2603  NH2 ARG B  13       2.266 -25.326  27.605  1.00 82.65           N  
ATOM   2604 HH21 ARG B  13       2.471 -24.339  27.674  1.00 82.65           H  
ATOM   2605 HH22 ARG B  13       2.049 -25.717  26.700  1.00 82.65           H  
ATOM   2606  CZ  ARG B  13       2.787 -26.035  28.555  1.00 82.65           C  
ATOM   2607  N   ALA B  14       6.270 -22.534  33.212  1.00 79.79           N  
ATOM   2608  H   ALA B  14       6.296 -22.919  34.145  1.00 79.79           H  
ATOM   2609  CA  ALA B  14       6.200 -21.081  33.057  1.00 79.79           C  
ATOM   2610  HA  ALA B  14       5.263 -20.829  32.559  1.00 79.79           H  
ATOM   2611  C   ALA B  14       7.345 -20.525  32.192  1.00 79.79           C  
ATOM   2612  CB  ALA B  14       6.201 -20.443  34.452  1.00 79.79           C  
ATOM   2613  HB1 ALA B  14       6.117 -19.360  34.358  1.00 79.79           H  
ATOM   2614  HB2 ALA B  14       7.124 -20.687  34.977  1.00 79.79           H  
ATOM   2615  HB3 ALA B  14       5.354 -20.814  35.029  1.00 79.79           H  
ATOM   2616  O   ALA B  14       7.120 -19.671  31.336  1.00 79.79           O  
ATOM   2617  N   THR B  15       8.570 -21.028  32.378  1.00 84.03           N  
ATOM   2618  H   THR B  15       8.698 -21.727  33.096  1.00 84.03           H  
ATOM   2619  CA  THR B  15       9.734 -20.611  31.576  1.00 84.03           C  
ATOM   2620  HA  THR B  15       9.728 -19.523  31.510  1.00 84.03           H  
ATOM   2621  C   THR B  15       9.671 -21.119  30.134  1.00 84.03           C  
ATOM   2622  CB  THR B  15      11.065 -21.018  32.228  1.00 84.03           C  
ATOM   2623  HB  THR B  15      11.866 -20.895  31.498  1.00 84.03           H  
ATOM   2624  O   THR B  15      10.054 -20.384  29.223  1.00 84.03           O  
ATOM   2625  CG2 THR B  15      11.392 -20.150  33.441  1.00 84.03           C  
ATOM   2626 HG21 THR B  15      10.604 -20.226  34.191  1.00 84.03           H  
ATOM   2627 HG22 THR B  15      11.492 -19.110  33.133  1.00 84.03           H  
ATOM   2628 HG23 THR B  15      12.336 -20.477  33.877  1.00 84.03           H  
ATOM   2629  OG1 THR B  15      11.051 -22.355  32.666  1.00 84.03           O  
ATOM   2630  HG1 THR B  15      10.518 -22.395  33.463  1.00 84.03           H  
ATOM   2631  N   LEU B  16       9.136 -22.323  29.896  1.00 85.08           N  
ATOM   2632  H   LEU B  16       8.889 -22.903  30.685  1.00 85.08           H  
ATOM   2633  CA  LEU B  16       8.871 -22.832  28.546  1.00 85.08           C  
ATOM   2634  HA  LEU B  16       9.776 -22.725  27.948  1.00 85.08           H  
ATOM   2635  C   LEU B  16       7.792 -22.018  27.820  1.00 85.08           C  
ATOM   2636  CB  LEU B  16       8.477 -24.319  28.614  1.00 85.08           C  
ATOM   2637  HB2 LEU B  16       7.722 -24.443  29.391  1.00 85.08           H  
ATOM   2638  HB3 LEU B  16       8.015 -24.602  27.668  1.00 85.08           H  
ATOM   2639  O   LEU B  16       8.007 -21.624  26.675  1.00 85.08           O  
ATOM   2640  CG  LEU B  16       9.646 -25.280  28.886  1.00 85.08           C  
ATOM   2641  HG  LEU B  16      10.187 -24.976  29.782  1.00 85.08           H  
ATOM   2642  CD1 LEU B  16       9.102 -26.694  29.099  1.00 85.08           C  
ATOM   2643 HD11 LEU B  16       8.577 -27.033  28.206  1.00 85.08           H  
ATOM   2644 HD12 LEU B  16       9.921 -27.378  29.320  1.00 85.08           H  
ATOM   2645 HD13 LEU B  16       8.410 -26.691  29.942  1.00 85.08           H  
ATOM   2646  CD2 LEU B  16      10.638 -25.323  27.721  1.00 85.08           C  
ATOM   2647 HD21 LEU B  16      11.160 -24.369  27.647  1.00 85.08           H  
ATOM   2648 HD22 LEU B  16      11.375 -26.106  27.897  1.00 85.08           H  
ATOM   2649 HD23 LEU B  16      10.105 -25.529  26.792  1.00 85.08           H  
ATOM   2650  N   ASP B  17       6.681 -21.708  28.492  1.00 85.42           N  
ATOM   2651  H   ASP B  17       6.546 -22.104  29.411  1.00 85.42           H  
ATOM   2652  CA  ASP B  17       5.606 -20.883  27.932  1.00 85.42           C  
ATOM   2653  HA  ASP B  17       5.289 -21.309  26.980  1.00 85.42           H  
ATOM   2654  C   ASP B  17       6.089 -19.449  27.646  1.00 85.42           C  
ATOM   2655  CB  ASP B  17       4.396 -20.872  28.887  1.00 85.42           C  
ATOM   2656  HB2 ASP B  17       4.734 -20.609  29.889  1.00 85.42           H  
ATOM   2657  HB3 ASP B  17       3.705 -20.096  28.557  1.00 85.42           H  
ATOM   2658  O   ASP B  17       5.748 -18.875  26.612  1.00 85.42           O  
ATOM   2659  CG  ASP B  17       3.612 -22.194  28.939  1.00 85.42           C  
ATOM   2660  OD1 ASP B  17       3.651 -22.987  27.976  1.00 85.42           O  
ATOM   2661  OD2 ASP B  17       2.879 -22.424  29.925  1.00 85.42           O  
ATOM   2662  N   LEU B  18       6.936 -18.875  28.513  1.00 85.18           N  
ATOM   2663  H   LEU B  18       7.131 -19.359  29.378  1.00 85.18           H  
ATOM   2664  CA  LEU B  18       7.561 -17.566  28.283  1.00 85.18           C  
ATOM   2665  HA  LEU B  18       6.777 -16.838  28.070  1.00 85.18           H  
ATOM   2666  C   LEU B  18       8.492 -17.591  27.069  1.00 85.18           C  
ATOM   2667  CB  LEU B  18       8.316 -17.131  29.553  1.00 85.18           C  
ATOM   2668  HB2 LEU B  18       7.595 -17.009  30.361  1.00 85.18           H  
ATOM   2669  HB3 LEU B  18       9.004 -17.928  29.837  1.00 85.18           H  
ATOM   2670  O   LEU B  18       8.489 -16.655  26.267  1.00 85.18           O  
ATOM   2671  CG  LEU B  18       9.129 -15.828  29.405  1.00 85.18           C  
ATOM   2672  HG  LEU B  18       9.894 -15.952  28.638  1.00 85.18           H  
ATOM   2673  CD1 LEU B  18       8.253 -14.631  29.039  1.00 85.18           C  
ATOM   2674 HD11 LEU B  18       7.785 -14.775  28.066  1.00 85.18           H  
ATOM   2675 HD12 LEU B  18       7.480 -14.510  29.798  1.00 85.18           H  
ATOM   2676 HD13 LEU B  18       8.853 -13.721  29.005  1.00 85.18           H  
ATOM   2677  CD2 LEU B  18       9.836 -15.512  30.722  1.00 85.18           C  
ATOM   2678 HD21 LEU B  18       9.100 -15.368  31.512  1.00 85.18           H  
ATOM   2679 HD22 LEU B  18      10.427 -14.601  30.622  1.00 85.18           H  
ATOM   2680 HD23 LEU B  18      10.496 -16.335  30.994  1.00 85.18           H  
ATOM   2681  N   ARG B  19       9.291 -18.653  26.919  1.00 85.64           N  
ATOM   2682  H   ARG B  19       9.257 -19.379  27.621  1.00 85.64           H  
ATOM   2683  CA  ARG B  19      10.177 -18.813  25.764  1.00 85.64           C  
ATOM   2684  HA  ARG B  19      10.796 -17.920  25.679  1.00 85.64           H  
ATOM   2685  C   ARG B  19       9.377 -18.899  24.465  1.00 85.64           C  
ATOM   2686  CB  ARG B  19      11.084 -20.031  25.973  1.00 85.64           C  
ATOM   2687  HB2 ARG B  19      11.583 -19.937  26.938  1.00 85.64           H  
ATOM   2688  HB3 ARG B  19      10.482 -20.939  25.982  1.00 85.64           H  
ATOM   2689  O   ARG B  19       9.739 -18.213  23.515  1.00 85.64           O  
ATOM   2690  CG  ARG B  19      12.155 -20.126  24.874  1.00 85.64           C  
ATOM   2691  HG2 ARG B  19      11.687 -20.243  23.897  1.00 85.64           H  
ATOM   2692  HG3 ARG B  19      12.737 -19.204  24.870  1.00 85.64           H  
ATOM   2693  CD  ARG B  19      13.105 -21.302  25.119  1.00 85.64           C  
ATOM   2694  HD2 ARG B  19      13.511 -21.222  26.127  1.00 85.64           H  
ATOM   2695  HD3 ARG B  19      13.925 -21.230  24.404  1.00 85.64           H  
ATOM   2696  NE  ARG B  19      12.426 -22.599  24.939  1.00 85.64           N  
ATOM   2697  HE  ARG B  19      11.516 -22.575  24.502  1.00 85.64           H  
ATOM   2698  NH1 ARG B  19      14.130 -23.939  25.697  1.00 85.64           N  
ATOM   2699 HH11 ARG B  19      14.682 -23.113  25.881  1.00 85.64           H  
ATOM   2700 HH12 ARG B  19      14.531 -24.859  25.808  1.00 85.64           H  
ATOM   2701  NH2 ARG B  19      12.265 -24.867  24.894  1.00 85.64           N  
ATOM   2702 HH21 ARG B  19      11.369 -24.791  24.435  1.00 85.64           H  
ATOM   2703 HH22 ARG B  19      12.675 -25.781  25.025  1.00 85.64           H  
ATOM   2704  CZ  ARG B  19      12.940 -23.791  25.181  1.00 85.64           C  
ATOM   2705  N   ALA B  20       8.291 -19.674  24.453  1.00 89.97           N  
ATOM   2706  H   ALA B  20       8.066 -20.206  25.282  1.00 89.97           H  
ATOM   2707  CA  ALA B  20       7.391 -19.781  23.307  1.00 89.97           C  
ATOM   2708  HA  ALA B  20       7.964 -20.088  22.432  1.00 89.97           H  
ATOM   2709  C   ALA B  20       6.736 -18.430  22.970  1.00 89.97           C  
ATOM   2710  CB  ALA B  20       6.349 -20.865  23.605  1.00 89.97           C  
ATOM   2711  HB1 ALA B  20       5.751 -20.590  24.473  1.00 89.97           H  
ATOM   2712  HB2 ALA B  20       6.847 -21.816  23.798  1.00 89.97           H  
ATOM   2713  HB3 ALA B  20       5.692 -20.981  22.743  1.00 89.97           H  
ATOM   2714  O   ALA B  20       6.761 -18.010  21.818  1.00 89.97           O  
ATOM   2715  N   ALA B  21       6.244 -17.692  23.972  1.00 89.52           N  
ATOM   2716  H   ALA B  21       6.203 -18.092  24.899  1.00 89.52           H  
ATOM   2717  CA  ALA B  21       5.654 -16.371  23.755  1.00 89.52           C  
ATOM   2718  HA  ALA B  21       4.855 -16.470  23.020  1.00 89.52           H  
ATOM   2719  C   ALA B  21       6.669 -15.360  23.186  1.00 89.52           C  
ATOM   2720  CB  ALA B  21       5.040 -15.884  25.074  1.00 89.52           C  
ATOM   2721  HB1 ALA B  21       5.817 -15.760  25.829  1.00 89.52           H  
ATOM   2722  HB2 ALA B  21       4.307 -16.608  25.428  1.00 89.52           H  
ATOM   2723  HB3 ALA B  21       4.541 -14.929  24.909  1.00 89.52           H  
ATOM   2724  O   ALA B  21       6.375 -14.654  22.228  1.00 89.52           O  
ATOM   2725  N   ARG B  22       7.897 -15.316  23.721  1.00 87.52           N  
ATOM   2726  H   ARG B  22       8.090 -15.915  24.511  1.00 87.52           H  
ATOM   2727  CA  ARG B  22       8.963 -14.445  23.188  1.00 87.52           C  
ATOM   2728  HA  ARG B  22       8.587 -13.426  23.101  1.00 87.52           H  
ATOM   2729  C   ARG B  22       9.396 -14.827  21.776  1.00 87.52           C  
ATOM   2730  CB  ARG B  22      10.183 -14.471  24.113  1.00 87.52           C  
ATOM   2731  HB2 ARG B  22      11.033 -14.043  23.581  1.00 87.52           H  
ATOM   2732  HB3 ARG B  22      10.423 -15.501  24.376  1.00 87.52           H  
ATOM   2733  O   ARG B  22       9.840 -13.963  21.031  1.00 87.52           O  
ATOM   2734  CG  ARG B  22       9.954 -13.644  25.380  1.00 87.52           C  
ATOM   2735  HG2 ARG B  22       9.111 -14.043  25.944  1.00 87.52           H  
ATOM   2736  HG3 ARG B  22       9.739 -12.613  25.100  1.00 87.52           H  
ATOM   2737  CD  ARG B  22      11.218 -13.687  26.243  1.00 87.52           C  
ATOM   2738  HD2 ARG B  22      12.070 -13.376  25.639  1.00 87.52           H  
ATOM   2739  HD3 ARG B  22      11.371 -14.712  26.581  1.00 87.52           H  
ATOM   2740  NE  ARG B  22      11.103 -12.791  27.405  1.00 87.52           N  
ATOM   2741  HE  ARG B  22      10.308 -12.168  27.419  1.00 87.52           H  
ATOM   2742  NH1 ARG B  22      13.026 -13.436  28.484  1.00 87.52           N  
ATOM   2743 HH11 ARG B  22      13.254 -14.038  27.705  1.00 87.52           H  
ATOM   2744 HH12 ARG B  22      13.680 -13.296  29.241  1.00 87.52           H  
ATOM   2745  NH2 ARG B  22      11.706 -11.888  29.404  1.00 87.52           N  
ATOM   2746 HH21 ARG B  22      12.310 -11.848  30.212  1.00 87.52           H  
ATOM   2747 HH22 ARG B  22      10.898 -11.284  29.380  1.00 87.52           H  
ATOM   2748  CZ  ARG B  22      11.944 -12.709  28.420  1.00 87.52           C  
ATOM   2749  N   GLN B  23       9.323 -16.109  21.434  1.00 88.52           N  
ATOM   2750  H   GLN B  23       8.959 -16.777  22.099  1.00 88.52           H  
ATOM   2751  CA  GLN B  23       9.589 -16.562  20.078  1.00 88.52           C  
ATOM   2752  HA  GLN B  23      10.505 -16.091  19.724  1.00 88.52           H  
ATOM   2753  C   GLN B  23       8.485 -16.098  19.122  1.00 88.52           C  
ATOM   2754  CB  GLN B  23       9.812 -18.076  20.089  1.00 88.52           C  
ATOM   2755  HB2 GLN B  23      10.648 -18.306  20.750  1.00 88.52           H  
ATOM   2756  HB3 GLN B  23       8.921 -18.588  20.452  1.00 88.52           H  
ATOM   2757  O   GLN B  23       8.819 -15.492  18.111  1.00 88.52           O  
ATOM   2758  CG  GLN B  23      10.130 -18.566  18.678  1.00 88.52           C  
ATOM   2759  HG2 GLN B  23      10.950 -17.988  18.250  1.00 88.52           H  
ATOM   2760  HG3 GLN B  23       9.244 -18.404  18.065  1.00 88.52           H  
ATOM   2761  CD  GLN B  23      10.491 -20.038  18.602  1.00 88.52           C  
ATOM   2762  NE2 GLN B  23      10.406 -20.592  17.417  1.00 88.52           N  
ATOM   2763 HE21 GLN B  23       9.911 -20.077  16.703  1.00 88.52           H  
ATOM   2764 HE22 GLN B  23      10.556 -21.585  17.316  1.00 88.52           H  
ATOM   2765  OE1 GLN B  23      10.874 -20.674  19.581  1.00 88.52           O  
ATOM   2766  N   ARG B  24       7.208 -16.250  19.498  1.00 91.78           N  
ATOM   2767  H   ARG B  24       7.007 -16.797  20.323  1.00 91.78           H  
ATOM   2768  CA  ARG B  24       6.075 -15.766  18.695  1.00 91.78           C  
ATOM   2769  HA  ARG B  24       6.136 -16.251  17.722  1.00 91.78           H  
ATOM   2770  C   ARG B  24       6.144 -14.260  18.420  1.00 91.78           C  
ATOM   2771  CB  ARG B  24       4.749 -16.160  19.373  1.00 91.78           C  
ATOM   2772  HB2 ARG B  24       4.728 -17.244  19.492  1.00 91.78           H  
ATOM   2773  HB3 ARG B  24       4.706 -15.712  20.365  1.00 91.78           H  
ATOM   2774  O   ARG B  24       5.882 -13.843  17.304  1.00 91.78           O  
ATOM   2775  CG  ARG B  24       3.488 -15.733  18.595  1.00 91.78           C  
ATOM   2776  HG2 ARG B  24       2.607 -16.092  19.128  1.00 91.78           H  
ATOM   2777  HG3 ARG B  24       3.432 -14.646  18.547  1.00 91.78           H  
ATOM   2778  CD  ARG B  24       3.467 -16.302  17.171  1.00 91.78           C  
ATOM   2779  HD2 ARG B  24       4.330 -15.920  16.624  1.00 91.78           H  
ATOM   2780  HD3 ARG B  24       3.544 -17.388  17.214  1.00 91.78           H  
ATOM   2781  NE  ARG B  24       2.251 -15.927  16.427  1.00 91.78           N  
ATOM   2782  HE  ARG B  24       1.519 -15.389  16.867  1.00 91.78           H  
ATOM   2783  NH1 ARG B  24       2.988 -16.632  14.362  1.00 91.78           N  
ATOM   2784 HH11 ARG B  24       3.880 -16.902  14.752  1.00 91.78           H  
ATOM   2785 HH12 ARG B  24       2.867 -16.603  13.360  1.00 91.78           H  
ATOM   2786  NH2 ARG B  24       0.982 -15.667  14.582  1.00 91.78           N  
ATOM   2787 HH21 ARG B  24       0.371 -15.113  15.165  1.00 91.78           H  
ATOM   2788 HH22 ARG B  24       0.850 -15.638  13.581  1.00 91.78           H  
ATOM   2789  CZ  ARG B  24       2.082 -16.084  15.127  1.00 91.78           C  
ATOM   2790  N   ILE B  25       6.547 -13.450  19.404  1.00 90.83           N  
ATOM   2791  H   ILE B  25       6.672 -13.848  20.324  1.00 90.83           H  
ATOM   2792  CA  ILE B  25       6.745 -11.999  19.205  1.00 90.83           C  
ATOM   2793  HA  ILE B  25       5.815 -11.562  18.842  1.00 90.83           H  
ATOM   2794  C   ILE B  25       7.800 -11.730  18.124  1.00 90.83           C  
ATOM   2795  CB  ILE B  25       7.121 -11.306  20.534  1.00 90.83           C  
ATOM   2796  HB  ILE B  25       7.970 -11.834  20.968  1.00 90.83           H  
ATOM   2797  O   ILE B  25       7.557 -10.942  17.218  1.00 90.83           O  
ATOM   2798  CG1 ILE B  25       5.936 -11.368  21.521  1.00 90.83           C  
ATOM   2799 HG12 ILE B  25       5.142 -10.704  21.181  1.00 90.83           H  
ATOM   2800 HG13 ILE B  25       5.531 -12.380  21.541  1.00 90.83           H  
ATOM   2801  CG2 ILE B  25       7.527  -9.838  20.317  1.00 90.83           C  
ATOM   2802 HG21 ILE B  25       8.417  -9.761  19.692  1.00 90.83           H  
ATOM   2803 HG22 ILE B  25       7.759  -9.336  21.256  1.00 90.83           H  
ATOM   2804 HG23 ILE B  25       6.727  -9.292  19.816  1.00 90.83           H  
ATOM   2805  CD1 ILE B  25       6.319 -11.004  22.960  1.00 90.83           C  
ATOM   2806 HD11 ILE B  25       7.169 -11.604  23.285  1.00 90.83           H  
ATOM   2807 HD12 ILE B  25       6.564  -9.945  23.038  1.00 90.83           H  
ATOM   2808 HD13 ILE B  25       5.471 -11.214  23.611  1.00 90.83           H  
ATOM   2809  N   ARG B  26       8.951 -12.415  18.178  1.00 89.05           N  
ATOM   2810  H   ARG B  26       9.067 -13.115  18.897  1.00 89.05           H  
ATOM   2811  CA  ARG B  26       9.997 -12.246  17.157  1.00 89.05           C  
ATOM   2812  HA  ARG B  26      10.230 -11.185  17.061  1.00 89.05           H  
ATOM   2813  C   ARG B  26       9.522 -12.668  15.771  1.00 89.05           C  
ATOM   2814  CB  ARG B  26      11.269 -13.012  17.523  1.00 89.05           C  
ATOM   2815  HB2 ARG B  26      11.013 -14.038  17.788  1.00 89.05           H  
ATOM   2816  HB3 ARG B  26      11.914 -13.036  16.645  1.00 89.05           H  
ATOM   2817  O   ARG B  26       9.843 -11.982  14.813  1.00 89.05           O  
ATOM   2818  CG  ARG B  26      12.038 -12.336  18.663  1.00 89.05           C  
ATOM   2819  HG2 ARG B  26      11.454 -12.366  19.582  1.00 89.05           H  
ATOM   2820  HG3 ARG B  26      12.219 -11.294  18.399  1.00 89.05           H  
ATOM   2821  CD  ARG B  26      13.390 -13.026  18.871  1.00 89.05           C  
ATOM   2822  HD2 ARG B  26      13.937 -12.999  17.929  1.00 89.05           H  
ATOM   2823  HD3 ARG B  26      13.973 -12.458  19.596  1.00 89.05           H  
ATOM   2824  NE  ARG B  26      13.229 -14.432  19.298  1.00 89.05           N  
ATOM   2825  HE  ARG B  26      13.088 -15.093  18.548  1.00 89.05           H  
ATOM   2826  NH1 ARG B  26      13.288 -14.073  21.557  1.00 89.05           N  
ATOM   2827 HH11 ARG B  26      13.341 -13.087  21.342  1.00 89.05           H  
ATOM   2828 HH12 ARG B  26      13.259 -14.415  22.507  1.00 89.05           H  
ATOM   2829  NH2 ARG B  26      12.990 -16.149  20.769  1.00 89.05           N  
ATOM   2830 HH21 ARG B  26      12.884 -16.768  19.978  1.00 89.05           H  
ATOM   2831 HH22 ARG B  26      12.856 -16.495  21.709  1.00 89.05           H  
ATOM   2832  CZ  ARG B  26      13.168 -14.877  20.537  1.00 89.05           C  
ATOM   2833  N   GLU B  27       8.753 -13.750  15.676  1.00 90.11           N  
ATOM   2834  H   GLU B  27       8.547 -14.279  16.512  1.00 90.11           H  
ATOM   2835  CA  GLU B  27       8.159 -14.200  14.410  1.00 90.11           C  
ATOM   2836  HA  GLU B  27       8.956 -14.347  13.681  1.00 90.11           H  
ATOM   2837  C   GLU B  27       7.194 -13.140  13.832  1.00 90.11           C  
ATOM   2838  CB  GLU B  27       7.458 -15.556  14.626  1.00 90.11           C  
ATOM   2839  HB2 GLU B  27       6.779 -15.459  15.473  1.00 90.11           H  
ATOM   2840  HB3 GLU B  27       6.867 -15.799  13.743  1.00 90.11           H  
ATOM   2841  O   GLU B  27       7.224 -12.841  12.644  1.00 90.11           O  
ATOM   2842  CG  GLU B  27       8.451 -16.713  14.882  1.00 90.11           C  
ATOM   2843  HG2 GLU B  27       9.219 -16.377  15.579  1.00 90.11           H  
ATOM   2844  HG3 GLU B  27       8.951 -16.957  13.945  1.00 90.11           H  
ATOM   2845  CD  GLU B  27       7.812 -17.989  15.470  1.00 90.11           C  
ATOM   2846  OE1 GLU B  27       8.590 -18.928  15.794  1.00 90.11           O  
ATOM   2847  OE2 GLU B  27       6.579 -18.001  15.712  1.00 90.11           O  
ATOM   2848  N   LEU B  28       6.390 -12.491  14.676  1.00 91.52           N  
ATOM   2849  H   LEU B  28       6.382 -12.767  15.648  1.00 91.52           H  
ATOM   2850  CA  LEU B  28       5.455 -11.445  14.240  1.00 91.52           C  
ATOM   2851  HA  LEU B  28       4.917 -11.797  13.359  1.00 91.52           H  
ATOM   2852  C   LEU B  28       6.142 -10.129  13.829  1.00 91.52           C  
ATOM   2853  CB  LEU B  28       4.454 -11.191  15.376  1.00 91.52           C  
ATOM   2854  HB2 LEU B  28       3.904 -10.273  15.166  1.00 91.52           H  
ATOM   2855  HB3 LEU B  28       5.015 -11.029  16.297  1.00 91.52           H  
ATOM   2856  O   LEU B  28       5.669  -9.446  12.922  1.00 91.52           O  
ATOM   2857  CG  LEU B  28       3.442 -12.330  15.583  1.00 91.52           C  
ATOM   2858  HG  LEU B  28       3.950 -13.294  15.601  1.00 91.52           H  
ATOM   2859  CD1 LEU B  28       2.752 -12.130  16.932  1.00 91.52           C  
ATOM   2860 HD11 LEU B  28       2.219 -11.179  16.932  1.00 91.52           H  
ATOM   2861 HD12 LEU B  28       3.494 -12.135  17.731  1.00 91.52           H  
ATOM   2862 HD13 LEU B  28       2.039 -12.938  17.098  1.00 91.52           H  
ATOM   2863  CD2 LEU B  28       2.391 -12.348  14.475  1.00 91.52           C  
ATOM   2864 HD21 LEU B  28       1.606 -13.066  14.711  1.00 91.52           H  
ATOM   2865 HD22 LEU B  28       2.846 -12.625  13.525  1.00 91.52           H  
ATOM   2866 HD23 LEU B  28       1.928 -11.366  14.375  1.00 91.52           H  
ATOM   2867  N   GLU B  29       7.235  -9.750  14.495  1.00 89.75           N  
ATOM   2868  H   GLU B  29       7.508 -10.305  15.293  1.00 89.75           H  
ATOM   2869  CA  GLU B  29       7.885  -8.441  14.298  1.00 89.75           C  
ATOM   2870  HA  GLU B  29       7.165  -7.724  13.902  1.00 89.75           H  
ATOM   2871  C   GLU B  29       9.059  -8.485  13.301  1.00 89.75           C  
ATOM   2872  CB  GLU B  29       8.371  -7.904  15.660  1.00 89.75           C  
ATOM   2873  HB2 GLU B  29       8.988  -7.023  15.489  1.00 89.75           H  
ATOM   2874  HB3 GLU B  29       8.991  -8.666  16.133  1.00 89.75           H  
ATOM   2875  O   GLU B  29       9.286  -7.536  12.551  1.00 89.75           O  
ATOM   2876  CG  GLU B  29       7.221  -7.506  16.608  1.00 89.75           C  
ATOM   2877  HG2 GLU B  29       6.572  -8.368  16.759  1.00 89.75           H  
ATOM   2878  HG3 GLU B  29       6.633  -6.724  16.128  1.00 89.75           H  
ATOM   2879  CD  GLU B  29       7.696  -7.007  17.990  1.00 89.75           C  
ATOM   2880  OE1 GLU B  29       6.918  -6.295  18.680  1.00 89.75           O  
ATOM   2881  OE2 GLU B  29       8.802  -7.392  18.433  1.00 89.75           O  
ATOM   2882  N   SER B  30       9.838  -9.571  13.304  1.00 85.97           N  
ATOM   2883  H   SER B  30       9.552 -10.366  13.858  1.00 85.97           H  
ATOM   2884  CA  SER B  30      11.185  -9.608  12.709  1.00 85.97           C  
ATOM   2885  HA  SER B  30      11.207  -8.925  11.860  1.00 85.97           H  
ATOM   2886  C   SER B  30      11.581 -10.976  12.139  1.00 85.97           C  
ATOM   2887  CB  SER B  30      12.229  -9.101  13.722  1.00 85.97           C  
ATOM   2888  HB2 SER B  30      12.066  -8.036  13.887  1.00 85.97           H  
ATOM   2889  HB3 SER B  30      13.236  -9.223  13.323  1.00 85.97           H  
ATOM   2890  O   SER B  30      12.774 -11.251  11.996  1.00 85.97           O  
ATOM   2891  OG  SER B  30      12.110  -9.786  14.960  1.00 85.97           O  
ATOM   2892  HG  SER B  30      11.189  -9.688  15.214  1.00 85.97           H  
ATOM   2893  N   ASP B  31      10.617 -11.840  11.782  1.00 91.13           N  
ATOM   2894  H   ASP B  31       9.647 -11.626  11.962  1.00 91.13           H  
ATOM   2895  CA  ASP B  31      10.961 -13.093  11.094  1.00 91.13           C  
ATOM   2896  HA  ASP B  31      11.618 -13.637  11.773  1.00 91.13           H  
ATOM   2897  C   ASP B  31      11.686 -12.767   9.775  1.00 91.13           C  
ATOM   2898  CB  ASP B  31       9.746 -14.001  10.832  1.00 91.13           C  
ATOM   2899  HB2 ASP B  31       9.057 -13.899  11.670  1.00 91.13           H  
ATOM   2900  HB3 ASP B  31       9.229 -13.680   9.927  1.00 91.13           H  
ATOM   2901  O   ASP B  31      11.164 -11.967   8.976  1.00 91.13           O  
ATOM   2902  CG  ASP B  31      10.080 -15.501  10.735  1.00 91.13           C  
ATOM   2903  OD1 ASP B  31      11.251 -15.882  10.968  1.00 91.13           O  
ATOM   2904  OD2 ASP B  31       9.150 -16.296  10.477  1.00 91.13           O  
ATOM   2905  N   PRO B  32      12.891 -13.321   9.542  1.00 95.68           N  
ATOM   2906  CA  PRO B  32      13.595 -13.142   8.285  1.00 95.68           C  
ATOM   2907  HA  PRO B  32      13.682 -12.075   8.078  1.00 95.68           H  
ATOM   2908  C   PRO B  32      12.848 -13.835   7.148  1.00 95.68           C  
ATOM   2909  CB  PRO B  32      14.988 -13.742   8.486  1.00 95.68           C  
ATOM   2910  HB2 PRO B  32      15.033 -14.747   8.066  1.00 95.68           H  
ATOM   2911  HB3 PRO B  32      15.751 -13.104   8.040  1.00 95.68           H  
ATOM   2912  O   PRO B  32      12.376 -14.966   7.295  1.00 95.68           O  
ATOM   2913  CG  PRO B  32      15.154 -13.820  10.000  1.00 95.68           C  
ATOM   2914  HG2 PRO B  32      15.821 -14.630  10.297  1.00 95.68           H  
ATOM   2915  HG3 PRO B  32      15.512 -12.863  10.379  1.00 95.68           H  
ATOM   2916  CD  PRO B  32      13.731 -14.054  10.478  1.00 95.68           C  
ATOM   2917  HD2 PRO B  32      13.498 -15.117  10.421  1.00 95.68           H  
ATOM   2918  HD3 PRO B  32      13.632 -13.691  11.501  1.00 95.68           H  
ATOM   2919  N   LEU B  33      12.804 -13.196   5.984  1.00 98.43           N  
ATOM   2920  H   LEU B  33      13.248 -12.292   5.903  1.00 98.43           H  
ATOM   2921  CA  LEU B  33      12.155 -13.764   4.804  1.00 98.43           C  
ATOM   2922  HA  LEU B  33      11.546 -14.620   5.095  1.00 98.43           H  
ATOM   2923  C   LEU B  33      13.193 -14.284   3.816  1.00 98.43           C  
ATOM   2924  CB  LEU B  33      11.212 -12.746   4.165  1.00 98.43           C  
ATOM   2925  HB2 LEU B  33      10.691 -13.262   3.358  1.00 98.43           H  
ATOM   2926  HB3 LEU B  33      11.795 -11.940   3.720  1.00 98.43           H  
ATOM   2927  O   LEU B  33      14.206 -13.633   3.581  1.00 98.43           O  
ATOM   2928  CG  LEU B  33      10.170 -12.149   5.120  1.00 98.43           C  
ATOM   2929  HG  LEU B  33      10.661 -11.567   5.900  1.00 98.43           H  
ATOM   2930  CD1 LEU B  33       9.280 -11.217   4.317  1.00 98.43           C  
ATOM   2931 HD11 LEU B  33       8.283 -11.254   4.757  1.00 98.43           H  
ATOM   2932 HD12 LEU B  33       9.674 -10.201   4.330  1.00 98.43           H  
ATOM   2933 HD13 LEU B  33       9.179 -11.551   3.284  1.00 98.43           H  
ATOM   2934  CD2 LEU B  33       9.302 -13.217   5.789  1.00 98.43           C  
ATOM   2935 HD21 LEU B  33       8.854 -13.864   5.035  1.00 98.43           H  
ATOM   2936 HD22 LEU B  33       9.905 -13.814   6.472  1.00 98.43           H  
ATOM   2937 HD23 LEU B  33       8.517 -12.746   6.381  1.00 98.43           H  
ATOM   2938  N   ALA B  34      12.951 -15.451   3.237  1.00 98.53           N  
ATOM   2939  H   ALA B  34      12.038 -15.861   3.373  1.00 98.53           H  
ATOM   2940  CA  ALA B  34      13.785 -16.035   2.203  1.00 98.53           C  
ATOM   2941  HA  ALA B  34      14.814 -15.691   2.313  1.00 98.53           H  
ATOM   2942  C   ALA B  34      13.278 -15.614   0.823  1.00 98.53           C  
ATOM   2943  CB  ALA B  34      13.766 -17.556   2.368  1.00 98.53           C  
ATOM   2944  HB1 ALA B  34      14.302 -17.841   3.273  1.00 98.53           H  
ATOM   2945  HB2 ALA B  34      12.736 -17.910   2.422  1.00 98.53           H  
ATOM   2946  HB3 ALA B  34      14.239 -18.022   1.504  1.00 98.53           H  
ATOM   2947  O   ALA B  34      12.109 -15.817   0.506  1.00 98.53           O  
ATOM   2948  N   ILE B  35      14.172 -15.092  -0.015  1.00 98.76           N  
ATOM   2949  H   ILE B  35      15.117 -14.959   0.315  1.00 98.76           H  
ATOM   2950  CA  ILE B  35      13.948 -15.026  -1.461  1.00 98.76           C  
ATOM   2951  HA  ILE B  35      12.892 -14.844  -1.664  1.00 98.76           H  
ATOM   2952  C   ILE B  35      14.327 -16.399  -2.013  1.00 98.76           C  
ATOM   2953  CB  ILE B  35      14.769 -13.888  -2.109  1.00 98.76           C  
ATOM   2954  HB  ILE B  35      15.827 -14.068  -1.915  1.00 98.76           H  
ATOM   2955  O   ILE B  35      15.491 -16.791  -1.913  1.00 98.76           O  
ATOM   2956  CG1 ILE B  35      14.388 -12.518  -1.496  1.00 98.76           C  
ATOM   2957 HG12 ILE B  35      13.356 -12.280  -1.753  1.00 98.76           H  
ATOM   2958 HG13 ILE B  35      14.458 -12.574  -0.410  1.00 98.76           H  
ATOM   2959  CG2 ILE B  35      14.547 -13.883  -3.634  1.00 98.76           C  
ATOM   2960 HG21 ILE B  35      15.156 -13.116  -4.112  1.00 98.76           H  
ATOM   2961 HG22 ILE B  35      13.496 -13.701  -3.863  1.00 98.76           H  
ATOM   2962 HG23 ILE B  35      14.835 -14.840  -4.068  1.00 98.76           H  
ATOM   2963  CD1 ILE B  35      15.291 -11.358  -1.938  1.00 98.76           C  
ATOM   2964 HD11 ILE B  35      16.333 -11.593  -1.717  1.00 98.76           H  
ATOM   2965 HD12 ILE B  35      15.176 -11.163  -3.004  1.00 98.76           H  
ATOM   2966 HD13 ILE B  35      15.010 -10.457  -1.392  1.00 98.76           H  
ATOM   2967  N   VAL B  36      13.359 -17.133  -2.557  1.00 98.16           N  
ATOM   2968  H   VAL B  36      12.425 -16.750  -2.574  1.00 98.16           H  
ATOM   2969  CA  VAL B  36      13.554 -18.504  -3.068  1.00 98.16           C  
ATOM   2970  HA  VAL B  36      14.553 -18.845  -2.797  1.00 98.16           H  
ATOM   2971  C   VAL B  36      13.510 -18.588  -4.590  1.00 98.16           C  
ATOM   2972  CB  VAL B  36      12.565 -19.498  -2.432  1.00 98.16           C  
ATOM   2973  HB  VAL B  36      12.746 -20.483  -2.864  1.00 98.16           H  
ATOM   2974  O   VAL B  36      14.081 -19.497  -5.178  1.00 98.16           O  
ATOM   2975  CG1 VAL B  36      12.816 -19.596  -0.923  1.00 98.16           C  
ATOM   2976 HG11 VAL B  36      12.198 -20.394  -0.511  1.00 98.16           H  
ATOM   2977 HG12 VAL B  36      13.862 -19.838  -0.737  1.00 98.16           H  
ATOM   2978 HG13 VAL B  36      12.555 -18.660  -0.429  1.00 98.16           H  
ATOM   2979  CG2 VAL B  36      11.094 -19.135  -2.670  1.00 98.16           C  
ATOM   2980 HG21 VAL B  36      10.460 -19.923  -2.265  1.00 98.16           H  
ATOM   2981 HG22 VAL B  36      10.841 -18.201  -2.168  1.00 98.16           H  
ATOM   2982 HG23 VAL B  36      10.896 -19.047  -3.739  1.00 98.16           H  
ATOM   2983  N   GLY B  37      12.893 -17.603  -5.241  1.00 98.51           N  
ATOM   2984  H   GLY B  37      12.452 -16.876  -4.696  1.00 98.51           H  
ATOM   2985  CA  GLY B  37      12.848 -17.478  -6.694  1.00 98.51           C  
ATOM   2986  HA2 GLY B  37      11.908 -17.878  -7.073  1.00 98.51           H  
ATOM   2987  HA3 GLY B  37      13.669 -18.033  -7.147  1.00 98.51           H  
ATOM   2988  C   GLY B  37      12.933 -16.024  -7.115  1.00 98.51           C  
ATOM   2989  O   GLY B  37      12.570 -15.123  -6.360  1.00 98.51           O  
ATOM   2990  N   MET B  38      13.440 -15.782  -8.318  1.00 98.60           N  
ATOM   2991  H   MET B  38      13.718 -16.561  -8.898  1.00 98.60           H  
ATOM   2992  CA  MET B  38      13.452 -14.451  -8.920  1.00 98.60           C  
ATOM   2993  HA  MET B  38      12.493 -13.987  -8.691  1.00 98.60           H  
ATOM   2994  C   MET B  38      13.555 -14.549 -10.435  1.00 98.60           C  
ATOM   2995  CB  MET B  38      14.566 -13.538  -8.362  1.00 98.60           C  
ATOM   2996  HB2 MET B  38      14.089 -12.818  -7.698  1.00 98.60           H  
ATOM   2997  HB3 MET B  38      15.028 -12.975  -9.174  1.00 98.60           H  
ATOM   2998  O   MET B  38      14.276 -15.405 -10.954  1.00 98.60           O  
ATOM   2999  CG  MET B  38      15.665 -14.224  -7.547  1.00 98.60           C  
ATOM   3000  HG2 MET B  38      16.124 -15.012  -8.143  1.00 98.60           H  
ATOM   3001  HG3 MET B  38      15.203 -14.673  -6.668  1.00 98.60           H  
ATOM   3002  SD  MET B  38      16.943 -13.092  -6.948  1.00 98.60           S  
ATOM   3003  CE  MET B  38      18.274 -13.486  -8.109  1.00 98.60           C  
ATOM   3004  HE1 MET B  38      18.613 -14.510  -7.950  1.00 98.60           H  
ATOM   3005  HE2 MET B  38      17.905 -13.380  -9.129  1.00 98.60           H  
ATOM   3006  HE3 MET B  38      19.109 -12.803  -7.953  1.00 98.60           H  
ATOM   3007  N   ALA B  39      12.869 -13.643 -11.121  1.00 98.78           N  
ATOM   3008  H   ALA B  39      12.308 -12.979 -10.606  1.00 98.78           H  
ATOM   3009  CA  ALA B  39      12.903 -13.476 -12.566  1.00 98.78           C  
ATOM   3010  HA  ALA B  39      13.860 -13.830 -12.950  1.00 98.78           H  
ATOM   3011  C   ALA B  39      12.771 -11.989 -12.922  1.00 98.78           C  
ATOM   3012  CB  ALA B  39      11.795 -14.329 -13.187  1.00 98.78           C  
ATOM   3013  HB1 ALA B  39      11.794 -14.220 -14.271  1.00 98.78           H  
ATOM   3014  HB2 ALA B  39      11.952 -15.381 -12.945  1.00 98.78           H  
ATOM   3015  HB3 ALA B  39      10.829 -14.016 -12.791  1.00 98.78           H  
ATOM   3016  O   ALA B  39      12.270 -11.183 -12.129  1.00 98.78           O  
ATOM   3017  N   CYS B  40      13.249 -11.608 -14.103  1.00 98.74           N  
ATOM   3018  H   CYS B  40      13.593 -12.295 -14.758  1.00 98.74           H  
ATOM   3019  CA  CYS B  40      13.164 -10.235 -14.578  1.00 98.74           C  
ATOM   3020  HA  CYS B  40      12.187  -9.840 -14.300  1.00 98.74           H  
ATOM   3021  C   CYS B  40      13.259 -10.153 -16.102  1.00 98.74           C  
ATOM   3022  CB  CYS B  40      14.252  -9.370 -13.909  1.00 98.74           C  
ATOM   3023  HB2 CYS B  40      14.040  -9.307 -12.842  1.00 98.74           H  
ATOM   3024  HB3 CYS B  40      14.199  -8.362 -14.320  1.00 98.74           H  
ATOM   3025  O   CYS B  40      13.908 -10.978 -16.739  1.00 98.74           O  
ATOM   3026  SG  CYS B  40      15.930 -10.035 -14.153  1.00 98.74           S  
ATOM   3027  HG  CYS B  40      16.593  -8.959 -13.723  1.00 98.74           H  
ATOM   3028  N   ARG B  41      12.677  -9.088 -16.660  1.00 98.64           N  
ATOM   3029  H   ARG B  41      12.180  -8.462 -16.043  1.00 98.64           H  
ATOM   3030  CA  ARG B  41      13.063  -8.552 -17.967  1.00 98.64           C  
ATOM   3031  HA  ARG B  41      13.935  -9.103 -18.319  1.00 98.64           H  
ATOM   3032  C   ARG B  41      13.480  -7.105 -17.798  1.00 98.64           C  
ATOM   3033  CB  ARG B  41      11.969  -8.685 -19.032  1.00 98.64           C  
ATOM   3034  HB2 ARG B  41      12.281  -8.093 -19.893  1.00 98.64           H  
ATOM   3035  HB3 ARG B  41      11.026  -8.278 -18.668  1.00 98.64           H  
ATOM   3036  O   ARG B  41      12.730  -6.310 -17.230  1.00 98.64           O  
ATOM   3037  CG  ARG B  41      11.766 -10.129 -19.499  1.00 98.64           C  
ATOM   3038  HG2 ARG B  41      11.190 -10.677 -18.754  1.00 98.64           H  
ATOM   3039  HG3 ARG B  41      12.734 -10.615 -19.625  1.00 98.64           H  
ATOM   3040  CD  ARG B  41      11.034 -10.133 -20.848  1.00 98.64           C  
ATOM   3041  HD2 ARG B  41      10.098  -9.587 -20.733  1.00 98.64           H  
ATOM   3042  HD3 ARG B  41      11.649  -9.626 -21.591  1.00 98.64           H  
ATOM   3043  NE  ARG B  41      10.768 -11.509 -21.298  1.00 98.64           N  
ATOM   3044  HE  ARG B  41      11.410 -12.223 -20.984  1.00 98.64           H  
ATOM   3045  NH1 ARG B  41       8.701 -11.199 -22.304  1.00 98.64           N  
ATOM   3046 HH11 ARG B  41       7.821 -11.672 -22.456  1.00 98.64           H  
ATOM   3047 HH12 ARG B  41       8.750 -10.191 -22.258  1.00 98.64           H  
ATOM   3048  NH2 ARG B  41       9.452 -13.231 -21.970  1.00 98.64           N  
ATOM   3049 HH21 ARG B  41      10.012 -13.886 -21.444  1.00 98.64           H  
ATOM   3050 HH22 ARG B  41       8.488 -13.479 -22.139  1.00 98.64           H  
ATOM   3051  CZ  ARG B  41       9.664 -11.958 -21.868  1.00 98.64           C  
ATOM   3052  N   LEU B  42      14.676  -6.776 -18.263  1.00 98.76           N  
ATOM   3053  H   LEU B  42      15.181  -7.465 -18.803  1.00 98.76           H  
ATOM   3054  CA  LEU B  42      15.276  -5.449 -18.142  1.00 98.76           C  
ATOM   3055  HA  LEU B  42      14.483  -4.726 -17.950  1.00 98.76           H  
ATOM   3056  C   LEU B  42      15.932  -5.053 -19.480  1.00 98.76           C  
ATOM   3057  CB  LEU B  42      16.262  -5.432 -16.952  1.00 98.76           C  
ATOM   3058  HB2 LEU B  42      17.021  -6.197 -17.116  1.00 98.76           H  
ATOM   3059  HB3 LEU B  42      16.783  -4.475 -16.926  1.00 98.76           H  
ATOM   3060  O   LEU B  42      16.147  -5.921 -20.329  1.00 98.76           O  
ATOM   3061  CG  LEU B  42      15.617  -5.683 -15.574  1.00 98.76           C  
ATOM   3062  HG  LEU B  42      14.964  -6.554 -15.621  1.00 98.76           H  
ATOM   3063  CD1 LEU B  42      16.676  -5.983 -14.517  1.00 98.76           C  
ATOM   3064 HD11 LEU B  42      16.191  -6.160 -13.557  1.00 98.76           H  
ATOM   3065 HD12 LEU B  42      17.226  -6.878 -14.809  1.00 98.76           H  
ATOM   3066 HD13 LEU B  42      17.364  -5.143 -14.422  1.00 98.76           H  
ATOM   3067  CD2 LEU B  42      14.803  -4.482 -15.102  1.00 98.76           C  
ATOM   3068 HD21 LEU B  42      14.054  -4.229 -15.853  1.00 98.76           H  
ATOM   3069 HD22 LEU B  42      15.456  -3.625 -14.935  1.00 98.76           H  
ATOM   3070 HD23 LEU B  42      14.290  -4.735 -14.174  1.00 98.76           H  
ATOM   3071  N   PRO B  43      16.227  -3.760 -19.697  1.00 98.15           N  
ATOM   3072  CA  PRO B  43      16.852  -3.296 -20.932  1.00 98.15           C  
ATOM   3073  HA  PRO B  43      16.168  -3.495 -21.758  1.00 98.15           H  
ATOM   3074  C   PRO B  43      18.193  -3.977 -21.224  1.00 98.15           C  
ATOM   3075  CB  PRO B  43      17.015  -1.783 -20.765  1.00 98.15           C  
ATOM   3076  HB2 PRO B  43      16.915  -1.259 -21.716  1.00 98.15           H  
ATOM   3077  HB3 PRO B  43      17.978  -1.556 -20.306  1.00 98.15           H  
ATOM   3078  O   PRO B  43      18.890  -4.426 -20.312  1.00 98.15           O  
ATOM   3079  CG  PRO B  43      15.901  -1.417 -19.788  1.00 98.15           C  
ATOM   3080  HG2 PRO B  43      16.125  -0.501 -19.240  1.00 98.15           H  
ATOM   3081  HG3 PRO B  43      14.952  -1.333 -20.319  1.00 98.15           H  
ATOM   3082  CD  PRO B  43      15.861  -2.626 -18.862  1.00 98.15           C  
ATOM   3083  HD2 PRO B  43      16.591  -2.499 -18.063  1.00 98.15           H  
ATOM   3084  HD3 PRO B  43      14.860  -2.737 -18.446  1.00 98.15           H  
ATOM   3085  N   GLY B  44      18.577  -4.003 -22.501  1.00 97.38           N  
ATOM   3086  H   GLY B  44      17.935  -3.657 -23.201  1.00 97.38           H  
ATOM   3087  CA  GLY B  44      19.849  -4.578 -22.946  1.00 97.38           C  
ATOM   3088  HA2 GLY B  44      20.639  -4.316 -22.242  1.00 97.38           H  
ATOM   3089  HA3 GLY B  44      20.100  -4.157 -23.920  1.00 97.38           H  
ATOM   3090  C   GLY B  44      19.819  -6.101 -23.088  1.00 97.38           C  
ATOM   3091  O   GLY B  44      20.829  -6.751 -22.821  1.00 97.38           O  
ATOM   3092  N   GLY B  45      18.673  -6.676 -23.472  1.00 96.08           N  
ATOM   3093  H   GLY B  45      17.900  -6.100 -23.775  1.00 96.08           H  
ATOM   3094  CA  GLY B  45      18.526  -8.123 -23.658  1.00 96.08           C  
ATOM   3095  HA2 GLY B  45      19.324  -8.491 -24.302  1.00 96.08           H  
ATOM   3096  HA3 GLY B  45      17.572  -8.320 -24.148  1.00 96.08           H  
ATOM   3097  C   GLY B  45      18.522  -8.940 -22.371  1.00 96.08           C  
ATOM   3098  O   GLY B  45      18.767 -10.146 -22.406  1.00 96.08           O  
ATOM   3099  N   VAL B  46      18.253  -8.316 -21.221  1.00 98.06           N  
ATOM   3100  H   VAL B  46      18.008  -7.337 -21.247  1.00 98.06           H  
ATOM   3101  CA  VAL B  46      18.180  -9.031 -19.945  1.00 98.06           C  
ATOM   3102  HA  VAL B  46      18.980  -9.771 -19.917  1.00 98.06           H  
ATOM   3103  C   VAL B  46      16.850  -9.765 -19.856  1.00 98.06           C  
ATOM   3104  CB  VAL B  46      18.394  -8.079 -18.763  1.00 98.06           C  
ATOM   3105  HB  VAL B  46      17.707  -7.239 -18.861  1.00 98.06           H  
ATOM   3106  O   VAL B  46      15.803  -9.149 -19.662  1.00 98.06           O  
ATOM   3107  CG1 VAL B  46      18.149  -8.757 -17.410  1.00 98.06           C  
ATOM   3108 HG11 VAL B  46      18.779  -9.641 -17.315  1.00 98.06           H  
ATOM   3109 HG12 VAL B  46      17.103  -9.048 -17.309  1.00 98.06           H  
ATOM   3110 HG13 VAL B  46      18.381  -8.050 -16.614  1.00 98.06           H  
ATOM   3111  CG2 VAL B  46      19.821  -7.530 -18.760  1.00 98.06           C  
ATOM   3112 HG21 VAL B  46      20.544  -8.340 -18.669  1.00 98.06           H  
ATOM   3113 HG22 VAL B  46      20.002  -6.998 -19.695  1.00 98.06           H  
ATOM   3114 HG23 VAL B  46      19.946  -6.829 -17.935  1.00 98.06           H  
ATOM   3115  N   SER B  47      16.906 -11.093 -19.959  1.00 95.99           N  
ATOM   3116  H   SER B  47      17.790 -11.506 -20.221  1.00 95.99           H  
ATOM   3117  CA  SER B  47      15.748 -11.991 -19.847  1.00 95.99           C  
ATOM   3118  HA  SER B  47      14.839 -11.393 -19.796  1.00 95.99           H  
ATOM   3119  C   SER B  47      15.759 -12.855 -18.581  1.00 95.99           C  
ATOM   3120  CB  SER B  47      15.658 -12.850 -21.110  1.00 95.99           C  
ATOM   3121  HB2 SER B  47      15.672 -12.196 -21.982  1.00 95.99           H  
ATOM   3122  HB3 SER B  47      14.710 -13.387 -21.106  1.00 95.99           H  
ATOM   3123  O   SER B  47      14.866 -13.667 -18.363  1.00 95.99           O  
ATOM   3124  OG  SER B  47      16.713 -13.794 -21.224  1.00 95.99           O  
ATOM   3125  HG  SER B  47      17.529 -13.493 -20.818  1.00 95.99           H  
ATOM   3126  N   SER B  48      16.794 -12.712 -17.752  1.00 96.81           N  
ATOM   3127  H   SER B  48      17.508 -12.039 -17.995  1.00 96.81           H  
ATOM   3128  CA  SER B  48      16.982 -13.487 -16.530  1.00 96.81           C  
ATOM   3129  HA  SER B  48      16.004 -13.634 -16.072  1.00 96.81           H  
ATOM   3130  C   SER B  48      17.909 -12.767 -15.538  1.00 96.81           C  
ATOM   3131  CB  SER B  48      17.571 -14.858 -16.887  1.00 96.81           C  
ATOM   3132  HB2 SER B  48      17.619 -15.473 -15.989  1.00 96.81           H  
ATOM   3133  HB3 SER B  48      16.929 -15.357 -17.613  1.00 96.81           H  
ATOM   3134  O   SER B  48      18.698 -11.903 -15.937  1.00 96.81           O  
ATOM   3135  OG  SER B  48      18.876 -14.729 -17.419  1.00 96.81           O  
ATOM   3136  HG  SER B  48      18.801 -14.422 -18.326  1.00 96.81           H  
ATOM   3137  N   PRO B  49      17.901 -13.146 -14.246  1.00 98.39           N  
ATOM   3138  CA  PRO B  49      18.878 -12.659 -13.273  1.00 98.39           C  
ATOM   3139  HA  PRO B  49      18.736 -11.585 -13.150  1.00 98.39           H  
ATOM   3140  C   PRO B  49      20.342 -12.922 -13.660  1.00 98.39           C  
ATOM   3141  CB  PRO B  49      18.526 -13.367 -11.964  1.00 98.39           C  
ATOM   3142  HB2 PRO B  49      18.748 -12.733 -11.105  1.00 98.39           H  
ATOM   3143  HB3 PRO B  49      19.063 -14.312 -11.888  1.00 98.39           H  
ATOM   3144  O   PRO B  49      21.208 -12.100 -13.358  1.00 98.39           O  
ATOM   3145  CG  PRO B  49      17.031 -13.649 -12.098  1.00 98.39           C  
ATOM   3146  HG2 PRO B  49      16.725 -14.495 -11.483  1.00 98.39           H  
ATOM   3147  HG3 PRO B  49      16.461 -12.756 -11.840  1.00 98.39           H  
ATOM   3148  CD  PRO B  49      16.878 -13.943 -13.589  1.00 98.39           C  
ATOM   3149  HD2 PRO B  49      15.878 -13.667 -13.922  1.00 98.39           H  
ATOM   3150  HD3 PRO B  49      17.072 -14.996 -13.791  1.00 98.39           H  
ATOM   3151  N   GLU B  50      20.651 -14.033 -14.341  1.00 96.06           N  
ATOM   3152  H   GLU B  50      19.931 -14.710 -14.552  1.00 96.06           H  
ATOM   3153  CA  GLU B  50      22.006 -14.298 -14.845  1.00 96.06           C  
ATOM   3154  HA  GLU B  50      22.722 -14.134 -14.040  1.00 96.06           H  
ATOM   3155  C   GLU B  50      22.402 -13.356 -15.982  1.00 96.06           C  
ATOM   3156  CB  GLU B  50      22.165 -15.741 -15.347  1.00 96.06           C  
ATOM   3157  HB2 GLU B  50      21.427 -15.955 -16.120  1.00 96.06           H  
ATOM   3158  HB3 GLU B  50      23.148 -15.822 -15.811  1.00 96.06           H  
ATOM   3159  O   GLU B  50      23.564 -12.952 -16.054  1.00 96.06           O  
ATOM   3160  CG  GLU B  50      22.111 -16.802 -14.243  1.00 96.06           C  
ATOM   3161  HG2 GLU B  50      22.778 -16.503 -13.435  1.00 96.06           H  
ATOM   3162  HG3 GLU B  50      22.493 -17.737 -14.653  1.00 96.06           H  
ATOM   3163  CD  GLU B  50      20.702 -17.050 -13.704  1.00 96.06           C  
ATOM   3164  OE1 GLU B  50      20.584 -17.509 -12.552  1.00 96.06           O  
ATOM   3165  OE2 GLU B  50      19.698 -16.801 -14.410  1.00 96.06           O  
ATOM   3166  N   ASP B  51      21.461 -12.985 -16.854  1.00 97.21           N  
ATOM   3167  H   ASP B  51      20.532 -13.371 -16.771  1.00 97.21           H  
ATOM   3168  CA  ASP B  51      21.706 -11.971 -17.885  1.00 97.21           C  
ATOM   3169  HA  ASP B  51      22.606 -12.238 -18.440  1.00 97.21           H  
ATOM   3170  C   ASP B  51      21.955 -10.605 -17.249  1.00 97.21           C  
ATOM   3171  CB  ASP B  51      20.549 -11.883 -18.886  1.00 97.21           C  
ATOM   3172  HB2 ASP B  51      19.640 -11.580 -18.366  1.00 97.21           H  
ATOM   3173  HB3 ASP B  51      20.790 -11.116 -19.622  1.00 97.21           H  
ATOM   3174  O   ASP B  51      22.910  -9.929 -17.629  1.00 97.21           O  
ATOM   3175  CG  ASP B  51      20.295 -13.189 -19.626  1.00 97.21           C  
ATOM   3176  OD1 ASP B  51      21.275 -13.943 -19.843  1.00 97.21           O  
ATOM   3177  OD2 ASP B  51      19.099 -13.458 -19.889  1.00 97.21           O  
ATOM   3178  N   LEU B  52      21.175 -10.240 -16.221  1.00 98.58           N  
ATOM   3179  H   LEU B  52      20.395 -10.835 -15.981  1.00 98.58           H  
ATOM   3180  CA  LEU B  52      21.409  -9.017 -15.451  1.00 98.58           C  
ATOM   3181  HA  LEU B  52      21.355  -8.174 -16.140  1.00 98.58           H  
ATOM   3182  C   LEU B  52      22.809  -9.028 -14.833  1.00 98.58           C  
ATOM   3183  CB  LEU B  52      20.336  -8.851 -14.357  1.00 98.58           C  
ATOM   3184  HB2 LEU B  52      19.346  -8.834 -14.813  1.00 98.58           H  
ATOM   3185  HB3 LEU B  52      20.371  -9.715 -13.693  1.00 98.58           H  
ATOM   3186  O   LEU B  52      23.535  -8.043 -14.936  1.00 98.58           O  
ATOM   3187  CG  LEU B  52      20.526  -7.581 -13.502  1.00 98.58           C  
ATOM   3188  HG  LEU B  52      21.486  -7.633 -12.990  1.00 98.58           H  
ATOM   3189  CD1 LEU B  52      20.487  -6.293 -14.326  1.00 98.58           C  
ATOM   3190 HD11 LEU B  52      21.353  -6.244 -14.986  1.00 98.58           H  
ATOM   3191 HD12 LEU B  52      19.580  -6.257 -14.930  1.00 98.58           H  
ATOM   3192 HD13 LEU B  52      20.520  -5.427 -13.665  1.00 98.58           H  
ATOM   3193  CD2 LEU B  52      19.449  -7.514 -12.421  1.00 98.58           C  
ATOM   3194 HD21 LEU B  52      19.572  -6.610 -11.825  1.00 98.58           H  
ATOM   3195 HD22 LEU B  52      19.553  -8.380 -11.767  1.00 98.58           H  
ATOM   3196 HD23 LEU B  52      18.457  -7.516 -12.872  1.00 98.58           H  
ATOM   3197  N   TRP B  53      23.210 -10.141 -14.211  1.00 97.92           N  
ATOM   3198  H   TRP B  53      22.563 -10.913 -14.135  1.00 97.92           H  
ATOM   3199  CA  TRP B  53      24.550 -10.261 -13.639  1.00 97.92           C  
ATOM   3200  HA  TRP B  53      24.689  -9.460 -12.913  1.00 97.92           H  
ATOM   3201  C   TRP B  53      25.639 -10.078 -14.697  1.00 97.92           C  
ATOM   3202  CB  TRP B  53      24.728 -11.599 -12.917  1.00 97.92           C  
ATOM   3203  HB2 TRP B  53      24.004 -11.654 -12.104  1.00 97.92           H  
ATOM   3204  HB3 TRP B  53      24.530 -12.419 -13.609  1.00 97.92           H  
ATOM   3205  O   TRP B  53      26.563  -9.302 -14.473  1.00 97.92           O  
ATOM   3206  CG  TRP B  53      26.107 -11.752 -12.353  1.00 97.92           C  
ATOM   3207  CD1 TRP B  53      27.120 -12.459 -12.905  1.00 97.92           C  
ATOM   3208  HD1 TRP B  53      27.052 -13.011 -13.830  1.00 97.92           H  
ATOM   3209  CD2 TRP B  53      26.705 -10.992 -11.262  1.00 97.92           C  
ATOM   3210  CE2 TRP B  53      28.094 -11.313 -11.195  1.00 97.92           C  
ATOM   3211  CE3 TRP B  53      26.217 -10.011 -10.371  1.00 97.92           C  
ATOM   3212  HE3 TRP B  53      25.186  -9.699 -10.437  1.00 97.92           H  
ATOM   3213  NE1 TRP B  53      28.300 -12.198 -12.233  1.00 97.92           N  
ATOM   3214  HE1 TRP B  53      29.203 -12.373 -12.651  1.00 97.92           H  
ATOM   3215  CH2 TRP B  53      28.419  -9.787  -9.346  1.00 97.92           C  
ATOM   3216  HH2 TRP B  53      29.061  -9.307  -8.623  1.00 97.92           H  
ATOM   3217  CZ2 TRP B  53      28.945 -10.733 -10.244  1.00 97.92           C  
ATOM   3218  HZ2 TRP B  53      29.996 -10.978 -10.241  1.00 97.92           H  
ATOM   3219  CZ3 TRP B  53      27.065  -9.416  -9.421  1.00 97.92           C  
ATOM   3220  HZ3 TRP B  53      26.680  -8.657  -8.757  1.00 97.92           H  
ATOM   3221  N   ARG B  54      25.516 -10.736 -15.858  1.00 97.55           N  
ATOM   3222  H   ARG B  54      24.707 -11.327 -15.989  1.00 97.55           H  
ATOM   3223  CA  ARG B  54      26.476 -10.581 -16.962  1.00 97.55           C  
ATOM   3224  HA  ARG B  54      27.476 -10.817 -16.598  1.00 97.55           H  
ATOM   3225  C   ARG B  54      26.564  -9.137 -17.444  1.00 97.55           C  
ATOM   3226  CB  ARG B  54      26.119 -11.512 -18.129  1.00 97.55           C  
ATOM   3227  HB2 ARG B  54      26.610 -11.147 -19.031  1.00 97.55           H  
ATOM   3228  HB3 ARG B  54      25.042 -11.506 -18.299  1.00 97.55           H  
ATOM   3229  O   ARG B  54      27.673  -8.647 -17.618  1.00 97.55           O  
ATOM   3230  CG  ARG B  54      26.610 -12.938 -17.861  1.00 97.55           C  
ATOM   3231  HG2 ARG B  54      26.114 -13.349 -16.982  1.00 97.55           H  
ATOM   3232  HG3 ARG B  54      27.682 -12.901 -17.664  1.00 97.55           H  
ATOM   3233  CD  ARG B  54      26.381 -13.856 -19.066  1.00 97.55           C  
ATOM   3234  HD2 ARG B  54      27.021 -14.727 -18.927  1.00 97.55           H  
ATOM   3235  HD3 ARG B  54      26.691 -13.343 -19.976  1.00 97.55           H  
ATOM   3236  NE  ARG B  54      24.974 -14.294 -19.191  1.00 97.55           N  
ATOM   3237  HE  ARG B  54      24.256 -13.698 -18.804  1.00 97.55           H  
ATOM   3238  NH1 ARG B  54      25.384 -16.278 -20.270  1.00 97.55           N  
ATOM   3239 HH11 ARG B  54      25.019 -17.110 -20.713  1.00 97.55           H  
ATOM   3240 HH12 ARG B  54      26.367 -16.049 -20.287  1.00 97.55           H  
ATOM   3241  NH2 ARG B  54      23.292 -15.712 -19.801  1.00 97.55           N  
ATOM   3242 HH21 ARG B  54      22.597 -15.000 -19.627  1.00 97.55           H  
ATOM   3243 HH22 ARG B  54      22.941 -16.536 -20.268  1.00 97.55           H  
ATOM   3244  CZ  ARG B  54      24.554 -15.416 -19.748  1.00 97.55           C  
ATOM   3245  N   LEU B  55      25.424  -8.462 -17.604  1.00 98.28           N  
ATOM   3246  H   LEU B  55      24.556  -8.957 -17.453  1.00 98.28           H  
ATOM   3247  CA  LEU B  55      25.346  -7.058 -18.015  1.00 98.28           C  
ATOM   3248  HA  LEU B  55      25.850  -6.952 -18.976  1.00 98.28           H  
ATOM   3249  C   LEU B  55      26.070  -6.132 -17.023  1.00 98.28           C  
ATOM   3250  CB  LEU B  55      23.851  -6.712 -18.197  1.00 98.28           C  
ATOM   3251  HB2 LEU B  55      23.315  -6.833 -17.255  1.00 98.28           H  
ATOM   3252  HB3 LEU B  55      23.441  -7.440 -18.897  1.00 98.28           H  
ATOM   3253  O   LEU B  55      26.804  -5.227 -17.425  1.00 98.28           O  
ATOM   3254  CG  LEU B  55      23.585  -5.302 -18.756  1.00 98.28           C  
ATOM   3255  HG  LEU B  55      24.403  -5.040 -19.428  1.00 98.28           H  
ATOM   3256  CD1 LEU B  55      22.317  -5.260 -19.600  1.00 98.28           C  
ATOM   3257 HD11 LEU B  55      21.433  -5.296 -18.965  1.00 98.28           H  
ATOM   3258 HD12 LEU B  55      22.296  -6.087 -20.311  1.00 98.28           H  
ATOM   3259 HD13 LEU B  55      22.293  -4.334 -20.174  1.00 98.28           H  
ATOM   3260  CD2 LEU B  55      23.451  -4.232 -17.666  1.00 98.28           C  
ATOM   3261 HD21 LEU B  55      23.226  -3.273 -18.133  1.00 98.28           H  
ATOM   3262 HD22 LEU B  55      22.644  -4.493 -16.980  1.00 98.28           H  
ATOM   3263 HD23 LEU B  55      24.382  -4.123 -17.110  1.00 98.28           H  
ATOM   3264  N   LEU B  56      25.889  -6.375 -15.724  1.00 98.25           N  
ATOM   3265  H   LEU B  56      25.254  -7.118 -15.471  1.00 98.25           H  
ATOM   3266  CA  LEU B  56      26.525  -5.605 -14.654  1.00 98.25           C  
ATOM   3267  HA  LEU B  56      26.417  -4.541 -14.863  1.00 98.25           H  
ATOM   3268  C   LEU B  56      28.027  -5.887 -14.544  1.00 98.25           C  
ATOM   3269  CB  LEU B  56      25.835  -5.946 -13.327  1.00 98.25           C  
ATOM   3270  HB2 LEU B  56      26.404  -5.498 -12.513  1.00 98.25           H  
ATOM   3271  HB3 LEU B  56      25.865  -7.028 -13.193  1.00 98.25           H  
ATOM   3272  O   LEU B  56      28.820  -4.958 -14.414  1.00 98.25           O  
ATOM   3273  CG  LEU B  56      24.378  -5.470 -13.223  1.00 98.25           C  
ATOM   3274  HG  LEU B  56      23.804  -5.757 -14.104  1.00 98.25           H  
ATOM   3275  CD1 LEU B  56      23.764  -6.119 -11.988  1.00 98.25           C  
ATOM   3276 HD11 LEU B  56      23.687  -7.194 -12.155  1.00 98.25           H  
ATOM   3277 HD12 LEU B  56      22.767  -5.716 -11.811  1.00 98.25           H  
ATOM   3278 HD13 LEU B  56      24.420  -5.940 -11.136  1.00 98.25           H  
ATOM   3279  CD2 LEU B  56      24.285  -3.955 -13.082  1.00 98.25           C  
ATOM   3280 HD21 LEU B  56      23.238  -3.657 -13.026  1.00 98.25           H  
ATOM   3281 HD22 LEU B  56      24.827  -3.610 -12.202  1.00 98.25           H  
ATOM   3282 HD23 LEU B  56      24.713  -3.488 -13.969  1.00 98.25           H  
ATOM   3283  N   GLU B  57      28.426  -7.157 -14.615  1.00 96.87           N  
ATOM   3284  H   GLU B  57      27.721  -7.873 -14.716  1.00 96.87           H  
ATOM   3285  CA  GLU B  57      29.822  -7.590 -14.519  1.00 96.87           C  
ATOM   3286  HA  GLU B  57      30.258  -7.171 -13.613  1.00 96.87           H  
ATOM   3287  C   GLU B  57      30.653  -7.083 -15.703  1.00 96.87           C  
ATOM   3288  CB  GLU B  57      29.856  -9.122 -14.408  1.00 96.87           C  
ATOM   3289  HB2 GLU B  57      29.401  -9.553 -15.300  1.00 96.87           H  
ATOM   3290  HB3 GLU B  57      29.263  -9.414 -13.541  1.00 96.87           H  
ATOM   3291  O   GLU B  57      31.770  -6.603 -15.503  1.00 96.87           O  
ATOM   3292  CG  GLU B  57      31.273  -9.692 -14.239  1.00 96.87           C  
ATOM   3293  HG2 GLU B  57      31.844  -9.520 -15.151  1.00 96.87           H  
ATOM   3294  HG3 GLU B  57      31.766  -9.163 -13.423  1.00 96.87           H  
ATOM   3295  CD  GLU B  57      31.244 -11.200 -13.937  1.00 96.87           C  
ATOM   3296  OE1 GLU B  57      31.993 -11.635 -13.036  1.00 96.87           O  
ATOM   3297  OE2 GLU B  57      30.441 -11.932 -14.562  1.00 96.87           O  
ATOM   3298  N   SER B  58      30.101  -7.090 -16.923  1.00 97.45           N  
ATOM   3299  H   SER B  58      29.186  -7.497 -17.052  1.00 97.45           H  
ATOM   3300  CA  SER B  58      30.741  -6.461 -18.086  1.00 97.45           C  
ATOM   3301  HA  SER B  58      31.787  -6.765 -18.104  1.00 97.45           H  
ATOM   3302  C   SER B  58      30.724  -4.930 -18.026  1.00 97.45           C  
ATOM   3303  CB  SER B  58      30.094  -6.949 -19.386  1.00 97.45           C  
ATOM   3304  HB2 SER B  58      30.163  -8.037 -19.423  1.00 97.45           H  
ATOM   3305  HB3 SER B  58      30.635  -6.538 -20.239  1.00 97.45           H  
ATOM   3306  O   SER B  58      31.422  -4.274 -18.802  1.00 97.45           O  
ATOM   3307  OG  SER B  58      28.735  -6.582 -19.476  1.00 97.45           O  
ATOM   3308  HG  SER B  58      28.640  -5.732 -19.913  1.00 97.45           H  
ATOM   3309  N   GLY B  59      29.941  -4.352 -17.111  1.00 97.82           N  
ATOM   3310  H   GLY B  59      29.423  -4.952 -16.486  1.00 97.82           H  
ATOM   3311  CA  GLY B  59      29.758  -2.916 -16.967  1.00 97.82           C  
ATOM   3312  HA2 GLY B  59      30.726  -2.458 -16.761  1.00 97.82           H  
ATOM   3313  HA3 GLY B  59      29.095  -2.737 -16.120  1.00 97.82           H  
ATOM   3314  C   GLY B  59      29.134  -2.278 -18.206  1.00 97.82           C  
ATOM   3315  O   GLY B  59      29.592  -1.212 -18.624  1.00 97.82           O  
ATOM   3316  N   THR B  60      28.144  -2.953 -18.795  1.00 98.08           N  
ATOM   3317  H   THR B  60      27.829  -3.804 -18.353  1.00 98.08           H  
ATOM   3318  CA  THR B  60      27.417  -2.516 -19.993  1.00 98.08           C  
ATOM   3319  HA  THR B  60      28.129  -2.098 -20.705  1.00 98.08           H  
ATOM   3320  C   THR B  60      26.386  -1.435 -19.647  1.00 98.08           C  
ATOM   3321  CB  THR B  60      26.745  -3.729 -20.654  1.00 98.08           C  
ATOM   3322  HB  THR B  60      26.151  -4.236 -19.895  1.00 98.08           H  
ATOM   3323  O   THR B  60      25.674  -1.550 -18.646  1.00 98.08           O  
ATOM   3324  CG2 THR B  60      25.862  -3.405 -21.859  1.00 98.08           C  
ATOM   3325 HG21 THR B  60      25.508  -4.324 -22.326  1.00 98.08           H  
ATOM   3326 HG22 THR B  60      24.989  -2.838 -21.535  1.00 98.08           H  
ATOM   3327 HG23 THR B  60      26.418  -2.814 -22.588  1.00 98.08           H  
ATOM   3328  OG1 THR B  60      27.719  -4.641 -21.115  1.00 98.08           O  
ATOM   3329  HG1 THR B  60      27.237  -5.341 -21.561  1.00 98.08           H  
ATOM   3330  N   ASP B  61      26.317  -0.400 -20.489  1.00 98.05           N  
ATOM   3331  H   ASP B  61      26.933  -0.399 -21.290  1.00 98.05           H  
ATOM   3332  CA  ASP B  61      25.257   0.621 -20.527  1.00 98.05           C  
ATOM   3333  HA  ASP B  61      24.828   0.755 -19.534  1.00 98.05           H  
ATOM   3334  C   ASP B  61      24.149   0.131 -21.478  1.00 98.05           C  
ATOM   3335  CB  ASP B  61      25.873   1.971 -20.969  1.00 98.05           C  
ATOM   3336  HB2 ASP B  61      26.614   2.270 -20.227  1.00 98.05           H  
ATOM   3337  HB3 ASP B  61      26.396   1.822 -21.913  1.00 98.05           H  
ATOM   3338  O   ASP B  61      24.413  -0.142 -22.651  1.00 98.05           O  
ATOM   3339  CG  ASP B  61      24.876   3.132 -21.151  1.00 98.05           C  
ATOM   3340  OD1 ASP B  61      23.669   2.919 -20.907  1.00 98.05           O  
ATOM   3341  OD2 ASP B  61      25.322   4.224 -21.599  1.00 98.05           O  
ATOM   3342  N   ALA B  62      22.936  -0.040 -20.955  1.00 97.97           N  
ATOM   3343  H   ALA B  62      22.792   0.264 -20.002  1.00 97.97           H  
ATOM   3344  CA  ALA B  62      21.772  -0.566 -21.664  1.00 97.97           C  
ATOM   3345  HA  ALA B  62      22.120  -1.137 -22.525  1.00 97.97           H  
ATOM   3346  C   ALA B  62      20.839   0.532 -22.209  1.00 97.97           C  
ATOM   3347  CB  ALA B  62      21.034  -1.526 -20.728  1.00 97.97           C  
ATOM   3348  HB1 ALA B  62      21.739  -2.226 -20.280  1.00 97.97           H  
ATOM   3349  HB2 ALA B  62      20.280  -2.076 -21.292  1.00 97.97           H  
ATOM   3350  HB3 ALA B  62      20.540  -0.959 -19.939  1.00 97.97           H  
ATOM   3351  O   ALA B  62      19.776   0.224 -22.757  1.00 97.97           O  
ATOM   3352  N   VAL B  63      21.208   1.809 -22.062  1.00 97.02           N  
ATOM   3353  H   VAL B  63      22.087   2.018 -21.611  1.00 97.02           H  
ATOM   3354  CA  VAL B  63      20.466   2.929 -22.646  1.00 97.02           C  
ATOM   3355  HA  VAL B  63      19.411   2.796 -22.406  1.00 97.02           H  
ATOM   3356  C   VAL B  63      20.610   2.903 -24.170  1.00 97.02           C  
ATOM   3357  CB  VAL B  63      20.917   4.273 -22.042  1.00 97.02           C  
ATOM   3358  HB  VAL B  63      21.989   4.401 -22.189  1.00 97.02           H  
ATOM   3359  O   VAL B  63      21.705   2.790 -24.722  1.00 97.02           O  
ATOM   3360  CG1 VAL B  63      20.215   5.468 -22.700  1.00 97.02           C  
ATOM   3361 HG11 VAL B  63      19.134   5.362 -22.604  1.00 97.02           H  
ATOM   3362 HG12 VAL B  63      20.489   5.535 -23.753  1.00 97.02           H  
ATOM   3363 HG13 VAL B  63      20.529   6.390 -22.210  1.00 97.02           H  
ATOM   3364  CG2 VAL B  63      20.597   4.322 -20.540  1.00 97.02           C  
ATOM   3365 HG21 VAL B  63      21.167   3.554 -20.016  1.00 97.02           H  
ATOM   3366 HG22 VAL B  63      19.533   4.155 -20.370  1.00 97.02           H  
ATOM   3367 HG23 VAL B  63      20.883   5.290 -20.129  1.00 97.02           H  
ATOM   3368  N   SER B  64      19.489   3.038 -24.874  1.00 95.41           N  
ATOM   3369  H   SER B  64      18.625   3.180 -24.369  1.00 95.41           H  
ATOM   3370  CA  SER B  64      19.412   3.009 -26.337  1.00 95.41           C  
ATOM   3371  HA  SER B  64      20.402   3.201 -26.750  1.00 95.41           H  
ATOM   3372  C   SER B  64      18.486   4.108 -26.872  1.00 95.41           C  
ATOM   3373  CB  SER B  64      18.990   1.607 -26.794  1.00 95.41           C  
ATOM   3374  HB2 SER B  64      19.669   0.868 -26.369  1.00 95.41           H  
ATOM   3375  HB3 SER B  64      19.047   1.542 -27.881  1.00 95.41           H  
ATOM   3376  O   SER B  64      17.993   4.948 -26.116  1.00 95.41           O  
ATOM   3377  OG  SER B  64      17.673   1.322 -26.386  1.00 95.41           O  
ATOM   3378  HG  SER B  64      17.665   1.255 -25.429  1.00 95.41           H  
ATOM   3379  N   GLY B  65      18.298   4.157 -28.193  1.00 94.11           N  
ATOM   3380  H   GLY B  65      18.647   3.386 -28.744  1.00 94.11           H  
ATOM   3381  CA  GLY B  65      17.307   5.040 -28.813  1.00 94.11           C  
ATOM   3382  HA2 GLY B  65      17.440   6.056 -28.440  1.00 94.11           H  
ATOM   3383  HA3 GLY B  65      17.446   5.049 -29.894  1.00 94.11           H  
ATOM   3384  C   GLY B  65      15.872   4.596 -28.519  1.00 94.11           C  
ATOM   3385  O   GLY B  65      15.633   3.472 -28.085  1.00 94.11           O  
ATOM   3386  N   PHE B  66      14.905   5.479 -28.766  1.00 94.39           N  
ATOM   3387  H   PHE B  66      15.150   6.411 -29.068  1.00 94.39           H  
ATOM   3388  CA  PHE B  66      13.489   5.143 -28.593  1.00 94.39           C  
ATOM   3389  HA  PHE B  66      13.365   4.814 -27.562  1.00 94.39           H  
ATOM   3390  C   PHE B  66      13.038   3.983 -29.507  1.00 94.39           C  
ATOM   3391  CB  PHE B  66      12.619   6.392 -28.807  1.00 94.39           C  
ATOM   3392  HB2 PHE B  66      11.596   6.060 -28.984  1.00 94.39           H  
ATOM   3393  HB3 PHE B  66      12.949   6.906 -29.710  1.00 94.39           H  
ATOM   3394  O   PHE B  66      13.530   3.870 -30.635  1.00 94.39           O  
ATOM   3395  CG  PHE B  66      12.569   7.390 -27.660  1.00 94.39           C  
ATOM   3396  CD1 PHE B  66      13.425   7.295 -26.541  1.00 94.39           C  
ATOM   3397  HD1 PHE B  66      14.188   6.533 -26.486  1.00 94.39           H  
ATOM   3398  CD2 PHE B  66      11.612   8.421 -27.701  1.00 94.39           C  
ATOM   3399  HD2 PHE B  66      10.945   8.507 -28.546  1.00 94.39           H  
ATOM   3400  CE1 PHE B  66      13.312   8.200 -25.474  1.00 94.39           C  
ATOM   3401  HE1 PHE B  66      13.955   8.114 -24.610  1.00 94.39           H  
ATOM   3402  CE2 PHE B  66      11.516   9.338 -26.640  1.00 94.39           C  
ATOM   3403  HE2 PHE B  66      10.781  10.129 -26.662  1.00 94.39           H  
ATOM   3404  CZ  PHE B  66      12.368   9.232 -25.533  1.00 94.39           C  
ATOM   3405  HZ  PHE B  66      12.306   9.955 -24.733  1.00 94.39           H  
ATOM   3406  N   PRO B  67      12.074   3.151 -29.062  1.00 93.34           N  
ATOM   3407  CA  PRO B  67      11.470   2.113 -29.891  1.00 93.34           C  
ATOM   3408  HA  PRO B  67      12.243   1.410 -30.199  1.00 93.34           H  
ATOM   3409  C   PRO B  67      10.789   2.723 -31.119  1.00 93.34           C  
ATOM   3410  CB  PRO B  67      10.446   1.392 -29.006  1.00 93.34           C  
ATOM   3411  HB2 PRO B  67      10.464   0.313 -29.163  1.00 93.34           H  
ATOM   3412  HB3 PRO B  67       9.447   1.786 -29.195  1.00 93.34           H  
ATOM   3413  O   PRO B  67      10.122   3.753 -31.024  1.00 93.34           O  
ATOM   3414  CG  PRO B  67      10.858   1.761 -27.585  1.00 93.34           C  
ATOM   3415  HG2 PRO B  67      11.627   1.070 -27.239  1.00 93.34           H  
ATOM   3416  HG3 PRO B  67      10.014   1.777 -26.896  1.00 93.34           H  
ATOM   3417  CD  PRO B  67      11.458   3.148 -27.748  1.00 93.34           C  
ATOM   3418  HD2 PRO B  67      10.669   3.900 -27.717  1.00 93.34           H  
ATOM   3419  HD3 PRO B  67      12.182   3.315 -26.951  1.00 93.34           H  
ATOM   3420  N   THR B  68      10.920   2.068 -32.270  1.00 92.21           N  
ATOM   3421  H   THR B  68      11.429   1.195 -32.270  1.00 92.21           H  
ATOM   3422  CA  THR B  68      10.353   2.539 -33.550  1.00 92.21           C  
ATOM   3423  HA  THR B  68      10.063   3.585 -33.452  1.00 92.21           H  
ATOM   3424  C   THR B  68       9.078   1.795 -33.954  1.00 92.21           C  
ATOM   3425  CB  THR B  68      11.396   2.468 -34.673  1.00 92.21           C  
ATOM   3426  HB  THR B  68      10.922   2.713 -35.623  1.00 92.21           H  
ATOM   3427  O   THR B  68       8.403   2.176 -34.904  1.00 92.21           O  
ATOM   3428  CG2 THR B  68      12.552   3.441 -34.435  1.00 92.21           C  
ATOM   3429 HG21 THR B  68      13.066   3.214 -33.502  1.00 92.21           H  
ATOM   3430 HG22 THR B  68      13.256   3.380 -35.264  1.00 92.21           H  
ATOM   3431 HG23 THR B  68      12.162   4.458 -34.382  1.00 92.21           H  
ATOM   3432  OG1 THR B  68      11.964   1.181 -34.756  1.00 92.21           O  
ATOM   3433  HG1 THR B  68      12.728   1.171 -34.175  1.00 92.21           H  
ATOM   3434  N   ASP B  69       8.710   0.757 -33.209  1.00 91.53           N  
ATOM   3435  H   ASP B  69       9.285   0.494 -32.421  1.00 91.53           H  
ATOM   3436  CA  ASP B  69       7.611  -0.171 -33.482  1.00 91.53           C  
ATOM   3437  HA  ASP B  69       7.286  -0.037 -34.514  1.00 91.53           H  
ATOM   3438  C   ASP B  69       6.369   0.062 -32.599  1.00 91.53           C  
ATOM   3439  CB  ASP B  69       8.157  -1.603 -33.357  1.00 91.53           C  
ATOM   3440  HB2 ASP B  69       7.369  -2.303 -33.633  1.00 91.53           H  
ATOM   3441  HB3 ASP B  69       8.971  -1.728 -34.071  1.00 91.53           H  
ATOM   3442  O   ASP B  69       5.386  -0.667 -32.701  1.00 91.53           O  
ATOM   3443  CG  ASP B  69       8.679  -1.960 -31.956  1.00 91.53           C  
ATOM   3444  OD1 ASP B  69       8.925  -1.032 -31.142  1.00 91.53           O  
ATOM   3445  OD2 ASP B  69       8.854  -3.171 -31.717  1.00 91.53           O  
ATOM   3446  N   ARG B  70       6.376   1.107 -31.759  1.00 91.57           N  
ATOM   3447  H   ARG B  70       7.247   1.616 -31.696  1.00 91.57           H  
ATOM   3448  CA  ARG B  70       5.279   1.449 -30.826  1.00 91.57           C  
ATOM   3449  HA  ARG B  70       4.652   0.566 -30.700  1.00 91.57           H  
ATOM   3450  C   ARG B  70       4.324   2.531 -31.331  1.00 91.57           C  
ATOM   3451  CB  ARG B  70       5.854   1.810 -29.452  1.00 91.57           C  
ATOM   3452  HB2 ARG B  70       5.037   2.061 -28.776  1.00 91.57           H  
ATOM   3453  HB3 ARG B  70       6.510   2.676 -29.543  1.00 91.57           H  
ATOM   3454  O   ARG B  70       3.462   2.987 -30.586  1.00 91.57           O  
ATOM   3455  CG  ARG B  70       6.629   0.631 -28.863  1.00 91.57           C  
ATOM   3456  HG2 ARG B  70       5.998  -0.258 -28.852  1.00 91.57           H  
ATOM   3457  HG3 ARG B  70       7.515   0.431 -29.465  1.00 91.57           H  
ATOM   3458  CD  ARG B  70       7.049   0.970 -27.442  1.00 91.57           C  
ATOM   3459  HD2 ARG B  70       7.578   1.923 -27.442  1.00 91.57           H  
ATOM   3460  HD3 ARG B  70       6.155   1.066 -26.826  1.00 91.57           H  
ATOM   3461  NE  ARG B  70       7.929  -0.075 -26.900  1.00 91.57           N  
ATOM   3462  HE  ARG B  70       8.312  -0.748 -27.549  1.00 91.57           H  
ATOM   3463  NH1 ARG B  70       7.896   0.717 -24.773  1.00 91.57           N  
ATOM   3464 HH11 ARG B  70       7.229   1.446 -24.980  1.00 91.57           H  
ATOM   3465 HH12 ARG B  70       8.145   0.587 -23.803  1.00 91.57           H  
ATOM   3466  NH2 ARG B  70       9.167  -1.037 -25.244  1.00 91.57           N  
ATOM   3467 HH21 ARG B  70       9.634  -1.669 -25.878  1.00 91.57           H  
ATOM   3468 HH22 ARG B  70       9.482  -0.988 -24.286  1.00 91.57           H  
ATOM   3469  CZ  ARG B  70       8.324  -0.135 -25.648  1.00 91.57           C  
ATOM   3470  N   GLY B  71       4.496   2.976 -32.577  1.00 91.29           N  
ATOM   3471  H   GLY B  71       5.211   2.535 -33.137  1.00 91.29           H  
ATOM   3472  CA  GLY B  71       3.694   4.055 -33.164  1.00 91.29           C  
ATOM   3473  HA2 GLY B  71       2.637   3.849 -32.999  1.00 91.29           H  
ATOM   3474  HA3 GLY B  71       3.878   4.083 -34.238  1.00 91.29           H  
ATOM   3475  C   GLY B  71       4.005   5.446 -32.601  1.00 91.29           C  
ATOM   3476  O   GLY B  71       3.194   6.357 -32.742  1.00 91.29           O  
ATOM   3477  N   TRP B  72       5.154   5.619 -31.945  1.00 89.41           N  
ATOM   3478  H   TRP B  72       5.796   4.842 -31.871  1.00 89.41           H  
ATOM   3479  CA  TRP B  72       5.614   6.926 -31.482  1.00 89.41           C  
ATOM   3480  HA  TRP B  72       4.782   7.460 -31.024  1.00 89.41           H  
ATOM   3481  C   TRP B  72       6.114   7.742 -32.672  1.00 89.41           C  
ATOM   3482  CB  TRP B  72       6.726   6.754 -30.440  1.00 89.41           C  
ATOM   3483  HB2 TRP B  72       7.560   6.227 -30.904  1.00 89.41           H  
ATOM   3484  HB3 TRP B  72       7.085   7.744 -30.157  1.00 89.41           H  
ATOM   3485  O   TRP B  72       6.873   7.230 -33.493  1.00 89.41           O  
ATOM   3486  CG  TRP B  72       6.366   6.024 -29.183  1.00 89.41           C  
ATOM   3487  CD1 TRP B  72       5.163   5.480 -28.876  1.00 89.41           C  
ATOM   3488  HD1 TRP B  72       4.288   5.480 -29.509  1.00 89.41           H  
ATOM   3489  CD2 TRP B  72       7.227   5.761 -28.034  1.00 89.41           C  
ATOM   3490  CE2 TRP B  72       6.449   5.094 -27.048  1.00 89.41           C  
ATOM   3491  CE3 TRP B  72       8.573   6.044 -27.709  1.00 89.41           C  
ATOM   3492  HE3 TRP B  72       9.196   6.533 -28.443  1.00 89.41           H  
ATOM   3493  NE1 TRP B  72       5.218   4.909 -27.628  1.00 89.41           N  
ATOM   3494  HE1 TRP B  72       4.439   4.421 -27.208  1.00 89.41           H  
ATOM   3495  CH2 TRP B  72       8.287   5.089 -25.481  1.00 89.41           C  
ATOM   3496  HH2 TRP B  72       8.669   4.870 -24.494  1.00 89.41           H  
ATOM   3497  CZ2 TRP B  72       6.954   4.790 -25.786  1.00 89.41           C  
ATOM   3498  HZ2 TRP B  72       6.292   4.377 -25.039  1.00 89.41           H  
ATOM   3499  CZ3 TRP B  72       9.102   5.706 -26.447  1.00 89.41           C  
ATOM   3500  HZ3 TRP B  72      10.129   5.942 -26.212  1.00 89.41           H  
ATOM   3501  N   ASP B  73       5.746   9.019 -32.744  1.00 88.86           N  
ATOM   3502  H   ASP B  73       5.090   9.390 -32.072  1.00 88.86           H  
ATOM   3503  CA  ASP B  73       6.281   9.938 -33.752  1.00 88.86           C  
ATOM   3504  HA  ASP B  73       6.384   9.402 -34.695  1.00 88.86           H  
ATOM   3505  C   ASP B  73       7.687  10.415 -33.351  1.00 88.86           C  
ATOM   3506  CB  ASP B  73       5.292  11.084 -33.998  1.00 88.86           C  
ATOM   3507  HB2 ASP B  73       4.312  10.659 -34.215  1.00 88.86           H  
ATOM   3508  HB3 ASP B  73       5.205  11.694 -33.099  1.00 88.86           H  
ATOM   3509  O   ASP B  73       7.898  11.566 -32.978  1.00 88.86           O  
ATOM   3510  CG  ASP B  73       5.707  11.969 -35.179  1.00 88.86           C  
ATOM   3511  OD1 ASP B  73       6.788  11.749 -35.769  1.00 88.86           O  
ATOM   3512  OD2 ASP B  73       4.930  12.889 -35.514  1.00 88.86           O  
ATOM   3513  N   VAL B  74       8.653   9.490 -33.350  1.00 88.35           N  
ATOM   3514  H   VAL B  74       8.391   8.554 -33.624  1.00 88.35           H  
ATOM   3515  CA  VAL B  74      10.018   9.738 -32.858  1.00 88.35           C  
ATOM   3516  HA  VAL B  74       9.945  10.058 -31.819  1.00 88.35           H  
ATOM   3517  C   VAL B  74      10.701  10.882 -33.624  1.00 88.35           C  
ATOM   3518  CB  VAL B  74      10.870   8.447 -32.904  1.00 88.35           C  
ATOM   3519  HB  VAL B  74      11.034   8.164 -33.944  1.00 88.35           H  
ATOM   3520  O   VAL B  74      11.497  11.607 -33.030  1.00 88.35           O  
ATOM   3521  CG1 VAL B  74      12.236   8.636 -32.228  1.00 88.35           C  
ATOM   3522 HG11 VAL B  74      12.103   8.982 -31.204  1.00 88.35           H  
ATOM   3523 HG12 VAL B  74      12.825   9.364 -32.785  1.00 88.35           H  
ATOM   3524 HG13 VAL B  74      12.784   7.694 -32.226  1.00 88.35           H  
ATOM   3525  CG2 VAL B  74      10.189   7.271 -32.186  1.00 88.35           C  
ATOM   3526 HG21 VAL B  74       9.927   7.550 -31.166  1.00 88.35           H  
ATOM   3527 HG22 VAL B  74       9.290   6.969 -32.724  1.00 88.35           H  
ATOM   3528 HG23 VAL B  74      10.854   6.407 -32.159  1.00 88.35           H  
ATOM   3529  N   GLU B  75      10.369  11.092 -34.905  1.00 84.23           N  
ATOM   3530  H   GLU B  75       9.621  10.546 -35.306  1.00 84.23           H  
ATOM   3531  CA  GLU B  75      10.939  12.172 -35.724  1.00 84.23           C  
ATOM   3532  HA  GLU B  75      12.025  12.153 -35.626  1.00 84.23           H  
ATOM   3533  C   GLU B  75      10.494  13.565 -35.258  1.00 84.23           C  
ATOM   3534  CB  GLU B  75      10.592  11.988 -37.213  1.00 84.23           C  
ATOM   3535  HB2 GLU B  75       9.514  11.881 -37.329  1.00 84.23           H  
ATOM   3536  HB3 GLU B  75      10.908  12.890 -37.739  1.00 84.23           H  
ATOM   3537  O   GLU B  75      11.332  14.462 -35.151  1.00 84.23           O  
ATOM   3538  CG  GLU B  75      11.307  10.788 -37.856  1.00 84.23           C  
ATOM   3539  HG2 GLU B  75      12.356  10.818 -37.565  1.00 84.23           H  
ATOM   3540  HG3 GLU B  75      10.879   9.867 -37.459  1.00 84.23           H  
ATOM   3541  CD  GLU B  75      11.223  10.770 -39.397  1.00 84.23           C  
ATOM   3542  OE1 GLU B  75      12.035  10.030 -40.003  1.00 84.23           O  
ATOM   3543  OE2 GLU B  75      10.378  11.489 -39.977  1.00 84.23           O  
ATOM   3544  N   ASN B  76       9.208  13.751 -34.935  1.00 85.24           N  
ATOM   3545  H   ASN B  76       8.556  12.990 -35.067  1.00 85.24           H  
ATOM   3546  CA  ASN B  76       8.686  15.058 -34.516  1.00 85.24           C  
ATOM   3547  HA  ASN B  76       9.340  15.836 -34.909  1.00 85.24           H  
ATOM   3548  C   ASN B  76       8.661  15.258 -32.994  1.00 85.24           C  
ATOM   3549  CB  ASN B  76       7.303  15.282 -35.133  1.00 85.24           C  
ATOM   3550  HB2 ASN B  76       6.616  14.528 -34.749  1.00 85.24           H  
ATOM   3551  HB3 ASN B  76       6.925  16.260 -34.835  1.00 85.24           H  
ATOM   3552  O   ASN B  76       8.473  16.383 -32.524  1.00 85.24           O  
ATOM   3553  CG  ASN B  76       7.339  15.246 -36.648  1.00 85.24           C  
ATOM   3554  ND2 ASN B  76       6.518  14.435 -37.263  1.00 85.24           N  
ATOM   3555 HD21 ASN B  76       6.704  14.254 -38.239  1.00 85.24           H  
ATOM   3556 HD22 ASN B  76       6.002  13.772 -36.702  1.00 85.24           H  
ATOM   3557  OD1 ASN B  76       8.092  15.961 -37.292  1.00 85.24           O  
ATOM   3558  N   LEU B  77       8.870  14.195 -32.211  1.00 87.23           N  
ATOM   3559  H   LEU B  77       8.897  13.286 -32.650  1.00 87.23           H  
ATOM   3560  CA  LEU B  77       8.899  14.270 -30.750  1.00 87.23           C  
ATOM   3561  HA  LEU B  77       8.023  14.830 -30.424  1.00 87.23           H  
ATOM   3562  C   LEU B  77      10.144  15.005 -30.230  1.00 87.23           C  
ATOM   3563  CB  LEU B  77       8.826  12.844 -30.185  1.00 87.23           C  
ATOM   3564  HB2 LEU B  77       8.059  12.279 -30.715  1.00 87.23           H  
ATOM   3565  HB3 LEU B  77       9.786  12.359 -30.363  1.00 87.23           H  
ATOM   3566  O   LEU B  77      10.109  15.552 -29.128  1.00 87.23           O  
ATOM   3567  CG  LEU B  77       8.463  12.787 -28.694  1.00 87.23           C  
ATOM   3568  HG  LEU B  77       8.989  13.562 -28.138  1.00 87.23           H  
ATOM   3569  CD1 LEU B  77       6.956  12.944 -28.477  1.00 87.23           C  
ATOM   3570 HD11 LEU B  77       6.634  13.928 -28.815  1.00 87.23           H  
ATOM   3571 HD12 LEU B  77       6.409  12.181 -29.030  1.00 87.23           H  
ATOM   3572 HD13 LEU B  77       6.725  12.857 -27.415  1.00 87.23           H  
ATOM   3573  CD2 LEU B  77       8.898  11.446 -28.122  1.00 87.23           C  
ATOM   3574 HD21 LEU B  77       9.938  11.261 -28.390  1.00 87.23           H  
ATOM   3575 HD22 LEU B  77       8.277  10.643 -28.519  1.00 87.23           H  
ATOM   3576 HD23 LEU B  77       8.823  11.498 -27.035  1.00 87.23           H  
ATOM   3577  N   PHE B  78      11.246  15.039 -30.990  1.00 80.02           N  
ATOM   3578  H   PHE B  78      11.218  14.611 -31.904  1.00 80.02           H  
ATOM   3579  CA  PHE B  78      12.428  15.801 -30.589  1.00 80.02           C  
ATOM   3580  HA  PHE B  78      12.629  15.573 -29.542  1.00 80.02           H  
ATOM   3581  C   PHE B  78      12.189  17.300 -30.729  1.00 80.02           C  
ATOM   3582  CB  PHE B  78      13.674  15.411 -31.384  1.00 80.02           C  
ATOM   3583  HB2 PHE B  78      13.822  14.333 -31.312  1.00 80.02           H  
ATOM   3584  HB3 PHE B  78      13.516  15.647 -32.436  1.00 80.02           H  
ATOM   3585  O   PHE B  78      11.811  17.797 -31.788  1.00 80.02           O  
ATOM   3586  CG  PHE B  78      14.945  16.077 -30.890  1.00 80.02           C  
ATOM   3587  CD1 PHE B  78      15.531  17.115 -31.636  1.00 80.02           C  
ATOM   3588  HD1 PHE B  78      15.064  17.443 -32.553  1.00 80.02           H  
ATOM   3589  CD2 PHE B  78      15.549  15.662 -29.687  1.00 80.02           C  
ATOM   3590  HD2 PHE B  78      15.087  14.890 -29.090  1.00 80.02           H  
ATOM   3591  CE1 PHE B  78      16.719  17.724 -31.194  1.00 80.02           C  
ATOM   3592  HE1 PHE B  78      17.165  18.517 -31.775  1.00 80.02           H  
ATOM   3593  CE2 PHE B  78      16.754  16.248 -29.264  1.00 80.02           C  
ATOM   3594  HE2 PHE B  78      17.242  15.898 -28.366  1.00 80.02           H  
ATOM   3595  CZ  PHE B  78      17.336  17.285 -30.010  1.00 80.02           C  
ATOM   3596  HZ  PHE B  78      18.257  17.739 -29.676  1.00 80.02           H  
ATOM   3597  N   GLY B  79      12.469  18.062 -29.680  1.00 74.77           N  
ATOM   3598  H   GLY B  79      12.695  17.621 -28.800  1.00 74.77           H  
ATOM   3599  CA  GLY B  79      12.537  19.511 -29.801  1.00 74.77           C  
ATOM   3600  HA2 GLY B  79      13.521  19.769 -30.194  1.00 74.77           H  
ATOM   3601  HA3 GLY B  79      11.787  19.860 -30.511  1.00 74.77           H  
ATOM   3602  C   GLY B  79      12.317  20.260 -28.494  1.00 74.77           C  
ATOM   3603  O   GLY B  79      12.065  19.657 -27.455  1.00 74.77           O  
ATOM   3604  N   PRO B  80      12.404  21.597 -28.547  1.00 67.58           N  
ATOM   3605  CA  PRO B  80      12.214  22.461 -27.385  1.00 67.58           C  
ATOM   3606  HA  PRO B  80      12.595  21.976 -26.486  1.00 67.58           H  
ATOM   3607  C   PRO B  80      10.741  22.839 -27.129  1.00 67.58           C  
ATOM   3608  CB  PRO B  80      13.075  23.686 -27.708  1.00 67.58           C  
ATOM   3609  HB2 PRO B  80      14.114  23.474 -27.452  1.00 67.58           H  
ATOM   3610  HB3 PRO B  80      12.737  24.583 -27.191  1.00 67.58           H  
ATOM   3611  O   PRO B  80      10.464  23.590 -26.196  1.00 67.58           O  
ATOM   3612  CG  PRO B  80      12.940  23.817 -29.226  1.00 67.58           C  
ATOM   3613  HG2 PRO B  80      13.792  24.336 -29.665  1.00 67.58           H  
ATOM   3614  HG3 PRO B  80      12.011  24.334 -29.468  1.00 67.58           H  
ATOM   3615  CD  PRO B  80      12.855  22.368 -29.700  1.00 67.58           C  
ATOM   3616  HD2 PRO B  80      12.158  22.281 -30.533  1.00 67.58           H  
ATOM   3617  HD3 PRO B  80      13.847  22.030 -30.001  1.00 67.58           H  
ATOM   3618  N   ALA B  81       9.806  22.409 -27.985  1.00 67.47           N  
ATOM   3619  H   ALA B  81      10.068  21.724 -28.680  1.00 67.47           H  
ATOM   3620  CA  ALA B  81       8.395  22.788 -27.912  1.00 67.47           C  
ATOM   3621  HA  ALA B  81       8.342  23.857 -27.706  1.00 67.47           H  
ATOM   3622  C   ALA B  81       7.642  22.067 -26.777  1.00 67.47           C  
ATOM   3623  CB  ALA B  81       7.745  22.539 -29.280  1.00 67.47           C  
ATOM   3624  HB1 ALA B  81       8.280  23.086 -30.057  1.00 67.47           H  
ATOM   3625  HB2 ALA B  81       6.706  22.867 -29.266  1.00 67.47           H  
ATOM   3626  HB3 ALA B  81       7.765  21.475 -29.512  1.00 67.47           H  
ATOM   3627  O   ALA B  81       8.050  21.011 -26.300  1.00 67.47           O  
ATOM   3628  N   VAL B  82       6.502  22.626 -26.360  1.00 71.96           N  
ATOM   3629  H   VAL B  82       6.166  23.443 -26.850  1.00 71.96           H  
ATOM   3630  CA  VAL B  82       5.559  21.914 -25.481  1.00 71.96           C  
ATOM   3631  HA  VAL B  82       6.088  21.592 -24.584  1.00 71.96           H  
ATOM   3632  C   VAL B  82       5.050  20.672 -26.214  1.00 71.96           C  
ATOM   3633  CB  VAL B  82       4.378  22.816 -25.071  1.00 71.96           C  
ATOM   3634  HB  VAL B  82       3.876  23.186 -25.964  1.00 71.96           H  
ATOM   3635  O   VAL B  82       4.679  20.772 -27.379  1.00 71.96           O  
ATOM   3636  CG1 VAL B  82       3.357  22.063 -24.211  1.00 71.96           C  
ATOM   3637 HG11 VAL B  82       2.590  22.748 -23.850  1.00 71.96           H  
ATOM   3638 HG12 VAL B  82       3.852  21.588 -23.364  1.00 71.96           H  
ATOM   3639 HG13 VAL B  82       2.854  21.300 -24.805  1.00 71.96           H  
ATOM   3640  CG2 VAL B  82       4.871  24.022 -24.257  1.00 71.96           C  
ATOM   3641 HG21 VAL B  82       4.019  24.638 -23.969  1.00 71.96           H  
ATOM   3642 HG22 VAL B  82       5.391  23.678 -23.364  1.00 71.96           H  
ATOM   3643 HG23 VAL B  82       5.549  24.629 -24.858  1.00 71.96           H  
ATOM   3644  N   GLY B  83       5.027  19.523 -25.536  1.00 75.87           N  
ATOM   3645  H   GLY B  83       5.386  19.503 -24.592  1.00 75.87           H  
ATOM   3646  CA  GLY B  83       4.674  18.237 -26.148  1.00 75.87           C  
ATOM   3647  HA2 GLY B  83       4.153  17.618 -25.418  1.00 75.87           H  
ATOM   3648  HA3 GLY B  83       3.997  18.402 -26.986  1.00 75.87           H  
ATOM   3649  C   GLY B  83       5.876  17.453 -26.686  1.00 75.87           C  
ATOM   3650  O   GLY B  83       5.740  16.266 -26.967  1.00 75.87           O  
ATOM   3651  N   ASN B  84       7.054  18.079 -26.759  1.00 79.71           N  
ATOM   3652  H   ASN B  84       7.110  19.056 -26.506  1.00 79.71           H  
ATOM   3653  CA  ASN B  84       8.281  17.445 -27.228  1.00 79.71           C  
ATOM   3654  HA  ASN B  84       8.025  16.536 -27.773  1.00 79.71           H  
ATOM   3655  C   ASN B  84       9.170  17.023 -26.052  1.00 79.71           C  
ATOM   3656  CB  ASN B  84       9.012  18.379 -28.214  1.00 79.71           C  
ATOM   3657  HB2 ASN B  84       9.174  19.356 -27.759  1.00 79.71           H  
ATOM   3658  HB3 ASN B  84       9.996  17.960 -28.427  1.00 79.71           H  
ATOM   3659  O   ASN B  84       9.033  17.504 -24.925  1.00 79.71           O  
ATOM   3660  CG  ASN B  84       8.280  18.560 -29.534  1.00 79.71           C  
ATOM   3661  ND2 ASN B  84       8.986  18.790 -30.615  1.00 79.71           N  
ATOM   3662 HD21 ASN B  84       9.968  18.551 -30.624  1.00 79.71           H  
ATOM   3663 HD22 ASN B  84       8.465  18.607 -31.460  1.00 79.71           H  
ATOM   3664  OD1 ASN B  84       7.068  18.526 -29.629  1.00 79.71           O  
ATOM   3665  N   SER B  85      10.124  16.140 -26.337  1.00 81.83           N  
ATOM   3666  H   SER B  85      10.188  15.818 -27.292  1.00 81.83           H  
ATOM   3667  CA  SER B  85      11.239  15.835 -25.448  1.00 81.83           C  
ATOM   3668  HA  SER B  85      11.104  16.373 -24.509  1.00 81.83           H  
ATOM   3669  C   SER B  85      12.551  16.299 -26.072  1.00 81.83           C  
ATOM   3670  CB  SER B  85      11.285  14.345 -25.118  1.00 81.83           C  
ATOM   3671  HB2 SER B  85      10.308  14.011 -24.770  1.00 81.83           H  
ATOM   3672  HB3 SER B  85      11.567  13.777 -26.005  1.00 81.83           H  
ATOM   3673  O   SER B  85      12.793  16.117 -27.265  1.00 81.83           O  
ATOM   3674  OG  SER B  85      12.243  14.154 -24.097  1.00 81.83           O  
ATOM   3675  HG  SER B  85      11.773  14.088 -23.262  1.00 81.83           H  
ATOM   3676  N   TYR B  86      13.446  16.864 -25.262  1.00 76.08           N  
ATOM   3677  H   TYR B  86      13.213  16.990 -24.288  1.00 76.08           H  
ATOM   3678  CA  TYR B  86      14.805  17.183 -25.706  1.00 76.08           C  
ATOM   3679  HA  TYR B  86      14.759  17.521 -26.741  1.00 76.08           H  
ATOM   3680  C   TYR B  86      15.735  15.963 -25.690  1.00 76.08           C  
ATOM   3681  CB  TYR B  86      15.371  18.341 -24.881  1.00 76.08           C  
ATOM   3682  HB2 TYR B  86      14.739  19.215 -25.039  1.00 76.08           H  
ATOM   3683  HB3 TYR B  86      16.362  18.595 -25.259  1.00 76.08           H  
ATOM   3684  O   TYR B  86      16.915  16.094 -26.024  1.00 76.08           O  
ATOM   3685  CG  TYR B  86      15.481  18.065 -23.394  1.00 76.08           C  
ATOM   3686  CD1 TYR B  86      14.601  18.706 -22.506  1.00 76.08           C  
ATOM   3687  HD1 TYR B  86      13.850  19.390 -22.872  1.00 76.08           H  
ATOM   3688  CD2 TYR B  86      16.487  17.213 -22.887  1.00 76.08           C  
ATOM   3689  HD2 TYR B  86      17.198  16.749 -23.555  1.00 76.08           H  
ATOM   3690  CE1 TYR B  86      14.745  18.504 -21.122  1.00 76.08           C  
ATOM   3691  HE1 TYR B  86      14.147  19.062 -20.417  1.00 76.08           H  
ATOM   3692  CE2 TYR B  86      16.596  16.977 -21.502  1.00 76.08           C  
ATOM   3693  HE2 TYR B  86      17.364  16.326 -21.112  1.00 76.08           H  
ATOM   3694  OH  TYR B  86      15.825  17.465 -19.268  1.00 76.08           O  
ATOM   3695  HH  TYR B  86      16.598  16.953 -19.019  1.00 76.08           H  
ATOM   3696  CZ  TYR B  86      15.720  17.630 -20.613  1.00 76.08           C  
ATOM   3697  N   ARG B  87      15.250  14.776 -25.293  1.00 78.91           N  
ATOM   3698  H   ARG B  87      14.285  14.707 -25.000  1.00 78.91           H  
ATOM   3699  CA  ARG B  87      16.047  13.552 -25.333  1.00 78.91           C  
ATOM   3700  HA  ARG B  87      16.801  13.725 -26.100  1.00 78.91           H  
ATOM   3701  C   ARG B  87      15.242  12.348 -25.796  1.00 78.91           C  
ATOM   3702  CB  ARG B  87      16.722  13.314 -23.964  1.00 78.91           C  
ATOM   3703  HB2 ARG B  87      17.042  14.269 -23.548  1.00 78.91           H  
ATOM   3704  HB3 ARG B  87      15.999  12.882 -23.272  1.00 78.91           H  
ATOM   3705  O   ARG B  87      14.195  12.040 -25.247  1.00 78.91           O  
ATOM   3706  CG  ARG B  87      17.957  12.402 -24.045  1.00 78.91           C  
ATOM   3707  HG2 ARG B  87      18.370  12.285 -23.044  1.00 78.91           H  
ATOM   3708  HG3 ARG B  87      17.672  11.420 -24.423  1.00 78.91           H  
ATOM   3709  CD  ARG B  87      19.018  13.030 -24.958  1.00 78.91           C  
ATOM   3710  HD2 ARG B  87      19.229  14.033 -24.587  1.00 78.91           H  
ATOM   3711  HD3 ARG B  87      18.639  13.119 -25.975  1.00 78.91           H  
ATOM   3712  NE  ARG B  87      20.249  12.235 -25.048  1.00 78.91           N  
ATOM   3713  HE  ARG B  87      20.269  11.325 -24.612  1.00 78.91           H  
ATOM   3714  NH1 ARG B  87      21.486  13.819 -26.166  1.00 78.91           N  
ATOM   3715 HH11 ARG B  87      20.894  14.504 -25.719  1.00 78.91           H  
ATOM   3716 HH12 ARG B  87      22.379  14.118 -26.532  1.00 78.91           H  
ATOM   3717  NH2 ARG B  87      22.342  11.789 -25.786  1.00 78.91           N  
ATOM   3718 HH21 ARG B  87      23.229  12.084 -26.169  1.00 78.91           H  
ATOM   3719 HH22 ARG B  87      22.227  10.858 -25.412  1.00 78.91           H  
ATOM   3720  CZ  ARG B  87      21.342  12.617 -25.684  1.00 78.91           C  
ATOM   3721  N   LEU B  88      15.789  11.647 -26.788  1.00 84.81           N  
ATOM   3722  H   LEU B  88      16.647  11.992 -27.193  1.00 84.81           H  
ATOM   3723  CA  LEU B  88      15.191  10.455 -27.396  1.00 84.81           C  
ATOM   3724  HA  LEU B  88      14.193  10.309 -26.985  1.00 84.81           H  
ATOM   3725  C   LEU B  88      15.975   9.178 -27.060  1.00 84.81           C  
ATOM   3726  CB  LEU B  88      15.035  10.650 -28.909  1.00 84.81           C  
ATOM   3727  HB2 LEU B  88      16.026  10.729 -29.356  1.00 84.81           H  
ATOM   3728  HB3 LEU B  88      14.564   9.749 -29.303  1.00 84.81           H  
ATOM   3729  O   LEU B  88      16.194   8.323 -27.918  1.00 84.81           O  
ATOM   3730  CG  LEU B  88      14.198  11.853 -29.364  1.00 84.81           C  
ATOM   3731  HG  LEU B  88      14.699  12.775 -29.066  1.00 84.81           H  
ATOM   3732  CD1 LEU B  88      14.134  11.791 -30.888  1.00 84.81           C  
ATOM   3733 HD11 LEU B  88      13.998  10.764 -31.228  1.00 84.81           H  
ATOM   3734 HD12 LEU B  88      15.050  12.191 -31.324  1.00 84.81           H  
ATOM   3735 HD13 LEU B  88      13.271  12.342 -31.261  1.00 84.81           H  
ATOM   3736  CD2 LEU B  88      12.780  11.867 -28.796  1.00 84.81           C  
ATOM   3737 HD21 LEU B  88      12.238  12.730 -29.184  1.00 84.81           H  
ATOM   3738 HD22 LEU B  88      12.804  11.941 -27.708  1.00 84.81           H  
ATOM   3739 HD23 LEU B  88      12.260  10.956 -29.091  1.00 84.81           H  
ATOM   3740  N   GLN B  89      16.474   9.088 -25.826  1.00 93.28           N  
ATOM   3741  H   GLN B  89      16.163   9.757 -25.136  1.00 93.28           H  
ATOM   3742  CA  GLN B  89      17.233   7.938 -25.334  1.00 93.28           C  
ATOM   3743  HA  GLN B  89      17.088   7.108 -26.025  1.00 93.28           H  
ATOM   3744  C   GLN B  89      16.695   7.487 -23.977  1.00 93.28           C  
ATOM   3745  CB  GLN B  89      18.736   8.259 -25.264  1.00 93.28           C  
ATOM   3746  HB2 GLN B  89      18.886   9.161 -24.670  1.00 93.28           H  
ATOM   3747  HB3 GLN B  89      19.255   7.434 -24.776  1.00 93.28           H  
ATOM   3748  O   GLN B  89      16.280   8.317 -23.167  1.00 93.28           O  
ATOM   3749  CG  GLN B  89      19.335   8.452 -26.664  1.00 93.28           C  
ATOM   3750  HG2 GLN B  89      19.235   7.521 -27.222  1.00 93.28           H  
ATOM   3751  HG3 GLN B  89      18.780   9.225 -27.196  1.00 93.28           H  
ATOM   3752  CD  GLN B  89      20.802   8.866 -26.671  1.00 93.28           C  
ATOM   3753  NE2 GLN B  89      21.363   9.129 -27.828  1.00 93.28           N  
ATOM   3754 HE21 GLN B  89      20.846   8.961 -28.680  1.00 93.28           H  
ATOM   3755 HE22 GLN B  89      22.356   9.313 -27.813  1.00 93.28           H  
ATOM   3756  OE1 GLN B  89      21.475   9.041 -25.674  1.00 93.28           O  
ATOM   3757  N   GLY B  90      16.700   6.178 -23.745  1.00 96.12           N  
ATOM   3758  H   GLY B  90      17.080   5.566 -24.452  1.00 96.12           H  
ATOM   3759  CA  GLY B  90      16.226   5.546 -22.517  1.00 96.12           C  
ATOM   3760  HA2 GLY B  90      16.730   5.988 -21.657  1.00 96.12           H  
ATOM   3761  HA3 GLY B  90      15.154   5.711 -22.409  1.00 96.12           H  
ATOM   3762  C   GLY B  90      16.492   4.041 -22.521  1.00 96.12           C  
ATOM   3763  O   GLY B  90      17.019   3.494 -23.489  1.00 96.12           O  
ATOM   3764  N   GLY B  91      16.136   3.366 -21.434  1.00 98.08           N  
ATOM   3765  H   GLY B  91      15.704   3.877 -20.677  1.00 98.08           H  
ATOM   3766  CA  GLY B  91      16.200   1.906 -21.341  1.00 98.08           C  
ATOM   3767  HA2 GLY B  91      16.986   1.516 -21.987  1.00 98.08           H  
ATOM   3768  HA3 GLY B  91      16.443   1.610 -20.321  1.00 98.08           H  
ATOM   3769  C   GLY B  91      14.861   1.280 -21.728  1.00 98.08           C  
ATOM   3770  O   GLY B  91      13.857   1.508 -21.058  1.00 98.08           O  
ATOM   3771  N   PHE B  92      14.825   0.475 -22.784  1.00 97.95           N  
ATOM   3772  H   PHE B  92      15.681   0.265 -23.277  1.00 97.95           H  
ATOM   3773  CA  PHE B  92      13.591  -0.144 -23.279  1.00 97.95           C  
ATOM   3774  HA  PHE B  92      12.761   0.093 -22.614  1.00 97.95           H  
ATOM   3775  C   PHE B  92      13.713  -1.660 -23.305  1.00 97.95           C  
ATOM   3776  CB  PHE B  92      13.239   0.416 -24.660  1.00 97.95           C  
ATOM   3777  HB2 PHE B  92      12.341  -0.082 -25.024  1.00 97.95           H  
ATOM   3778  HB3 PHE B  92      14.047   0.193 -25.358  1.00 97.95           H  
ATOM   3779  O   PHE B  92      14.804  -2.193 -23.498  1.00 97.95           O  
ATOM   3780  CG  PHE B  92      12.987   1.907 -24.635  1.00 97.95           C  
ATOM   3781  CD1 PHE B  92      11.745   2.401 -24.197  1.00 97.95           C  
ATOM   3782  HD1 PHE B  92      10.963   1.714 -23.910  1.00 97.95           H  
ATOM   3783  CD2 PHE B  92      14.012   2.803 -24.992  1.00 97.95           C  
ATOM   3784  HD2 PHE B  92      14.969   2.432 -25.325  1.00 97.95           H  
ATOM   3785  CE1 PHE B  92      11.528   3.787 -24.119  1.00 97.95           C  
ATOM   3786  HE1 PHE B  92      10.579   4.162 -23.765  1.00 97.95           H  
ATOM   3787  CE2 PHE B  92      13.796   4.186 -24.903  1.00 97.95           C  
ATOM   3788  HE2 PHE B  92      14.602   4.858 -25.160  1.00 97.95           H  
ATOM   3789  CZ  PHE B  92      12.551   4.681 -24.476  1.00 97.95           C  
ATOM   3790  HZ  PHE B  92      12.384   5.746 -24.411  1.00 97.95           H  
ATOM   3791  N   LEU B  93      12.586  -2.348 -23.119  1.00 97.43           N  
ATOM   3792  H   LEU B  93      11.724  -1.838 -22.988  1.00 97.43           H  
ATOM   3793  CA  LEU B  93      12.527  -3.794 -23.296  1.00 97.43           C  
ATOM   3794  HA  LEU B  93      13.445  -4.238 -22.910  1.00 97.43           H  
ATOM   3795  C   LEU B  93      12.443  -4.138 -24.784  1.00 97.43           C  
ATOM   3796  CB  LEU B  93      11.331  -4.385 -22.533  1.00 97.43           C  
ATOM   3797  HB2 LEU B  93      11.283  -5.454 -22.741  1.00 97.43           H  
ATOM   3798  HB3 LEU B  93      10.422  -3.923 -22.917  1.00 97.43           H  
ATOM   3799  O   LEU B  93      11.542  -3.670 -25.483  1.00 97.43           O  
ATOM   3800  CG  LEU B  93      11.356  -4.177 -21.013  1.00 97.43           C  
ATOM   3801  HG  LEU B  93      11.338  -3.110 -20.790  1.00 97.43           H  
ATOM   3802  CD1 LEU B  93      10.114  -4.813 -20.392  1.00 97.43           C  
ATOM   3803 HD11 LEU B  93      10.103  -5.885 -20.586  1.00 97.43           H  
ATOM   3804 HD12 LEU B  93       9.223  -4.353 -20.818  1.00 97.43           H  
ATOM   3805 HD13 LEU B  93      10.112  -4.639 -19.316  1.00 97.43           H  
ATOM   3806  CD2 LEU B  93      12.600  -4.785 -20.375  1.00 97.43           C  
ATOM   3807 HD21 LEU B  93      12.530  -4.701 -19.290  1.00 97.43           H  
ATOM   3808 HD22 LEU B  93      12.704  -5.832 -20.659  1.00 97.43           H  
ATOM   3809 HD23 LEU B  93      13.482  -4.234 -20.701  1.00 97.43           H  
ATOM   3810  N   ASP B  94      13.336  -5.022 -25.222  1.00 84.49           N  
ATOM   3811  H   ASP B  94      14.142  -5.189 -24.637  1.00 84.49           H  
ATOM   3812  CA  ASP B  94      13.498  -5.479 -26.604  1.00 84.49           C  
ATOM   3813  HA  ASP B  94      13.847  -4.649 -27.219  1.00 84.49           H  
ATOM   3814  C   ASP B  94      12.191  -6.027 -27.203  1.00 84.49           C  
ATOM   3815  CB  ASP B  94      14.544  -6.614 -26.639  1.00 84.49           C  
ATOM   3816  HB2 ASP B  94      14.082  -7.515 -26.237  1.00 84.49           H  
ATOM   3817  HB3 ASP B  94      14.782  -6.815 -27.684  1.00 84.49           H  
ATOM   3818  O   ASP B  94      11.883  -5.808 -28.370  1.00 84.49           O  
ATOM   3819  CG  ASP B  94      15.863  -6.413 -25.869  1.00 84.49           C  
ATOM   3820  OD1 ASP B  94      15.998  -5.481 -25.042  1.00 84.49           O  
ATOM   3821  OD2 ASP B  94      16.739  -7.275 -26.067  1.00 84.49           O  
ATOM   3822  N   ALA B  95      11.411  -6.743 -26.389  1.00 86.05           N  
ATOM   3823  H   ALA B  95      11.752  -6.882 -25.448  1.00 86.05           H  
ATOM   3824  CA  ALA B  95      10.197  -7.438 -26.803  1.00 86.05           C  
ATOM   3825  HA  ALA B  95       9.901  -7.067 -27.784  1.00 86.05           H  
ATOM   3826  C   ALA B  95       9.018  -7.142 -25.861  1.00 86.05           C  
ATOM   3827  CB  ALA B  95      10.511  -8.933 -26.956  1.00 86.05           C  
ATOM   3828  HB1 ALA B  95       9.636  -9.460 -27.337  1.00 86.05           H  
ATOM   3829  HB2 ALA B  95      10.793  -9.358 -25.993  1.00 86.05           H  
ATOM   3830  HB3 ALA B  95      11.333  -9.065 -27.660  1.00 86.05           H  
ATOM   3831  O   ALA B  95       8.288  -8.050 -25.472  1.00 86.05           O  
ATOM   3832  N   ALA B  96       8.800  -5.870 -25.499  1.00 92.70           N  
ATOM   3833  H   ALA B  96       9.462  -5.169 -25.799  1.00 92.70           H  
ATOM   3834  CA  ALA B  96       7.671  -5.466 -24.642  1.00 92.70           C  
ATOM   3835  HA  ALA B  96       7.796  -5.922 -23.660  1.00 92.70           H  
ATOM   3836  C   ALA B  96       6.293  -5.902 -25.186  1.00 92.70           C  
ATOM   3837  CB  ALA B  96       7.694  -3.941 -24.485  1.00 92.70           C  
ATOM   3838  HB1 ALA B  96       6.924  -3.635 -23.777  1.00 92.70           H  
ATOM   3839  HB2 ALA B  96       8.663  -3.610 -24.112  1.00 92.70           H  
ATOM   3840  HB3 ALA B  96       7.503  -3.464 -25.446  1.00 92.70           H  
ATOM   3841  O   ALA B  96       5.355  -6.104 -24.418  1.00 92.70           O  
ATOM   3842  N   ALA B  97       6.163  -6.037 -26.510  1.00 93.15           N  
ATOM   3843  H   ALA B  97       6.963  -5.825 -27.089  1.00 93.15           H  
ATOM   3844  CA  ALA B  97       4.940  -6.493 -27.167  1.00 93.15           C  
ATOM   3845  HA  ALA B  97       4.085  -6.138 -26.591  1.00 93.15           H  
ATOM   3846  C   ALA B  97       4.813  -8.027 -27.258  1.00 93.15           C  
ATOM   3847  CB  ALA B  97       4.879  -5.843 -28.555  1.00 93.15           C  
ATOM   3848  HB1 ALA B  97       5.719  -6.178 -29.164  1.00 93.15           H  
ATOM   3849  HB2 ALA B  97       3.950  -6.122 -29.053  1.00 93.15           H  
ATOM   3850  HB3 ALA B  97       4.917  -4.758 -28.463  1.00 93.15           H  
ATOM   3851  O   ALA B  97       3.718  -8.514 -27.549  1.00 93.15           O  
ATOM   3852  N   GLY B  98       5.899  -8.777 -27.035  1.00 94.40           N  
ATOM   3853  H   GLY B  98       6.717  -8.332 -26.642  1.00 94.40           H  
ATOM   3854  CA  GLY B  98       5.923 -10.238 -27.105  1.00 94.40           C  
ATOM   3855  HA2 GLY B  98       5.442 -10.565 -28.027  1.00 94.40           H  
ATOM   3856  HA3 GLY B  98       6.956 -10.585 -27.111  1.00 94.40           H  
ATOM   3857  C   GLY B  98       5.217 -10.872 -25.908  1.00 94.40           C  
ATOM   3858  O   GLY B  98       5.414 -10.439 -24.775  1.00 94.40           O  
ATOM   3859  N   PHE B  99       4.368 -11.870 -26.168  1.00 95.95           N  
ATOM   3860  H   PHE B  99       4.241 -12.178 -27.121  1.00 95.95           H  
ATOM   3861  CA  PHE B  99       3.636 -12.596 -25.131  1.00 95.95           C  
ATOM   3862  HA  PHE B  99       4.307 -12.781 -24.292  1.00 95.95           H  
ATOM   3863  C   PHE B  99       3.099 -13.937 -25.649  1.00 95.95           C  
ATOM   3864  CB  PHE B  99       2.464 -11.723 -24.659  1.00 95.95           C  
ATOM   3865  HB2 PHE B  99       1.827 -11.498 -25.514  1.00 95.95           H  
ATOM   3866  HB3 PHE B  99       2.863 -10.780 -24.285  1.00 95.95           H  
ATOM   3867  O   PHE B  99       2.439 -13.958 -26.694  1.00 95.95           O  
ATOM   3868  CG  PHE B  99       1.626 -12.334 -23.556  1.00 95.95           C  
ATOM   3869  CD1 PHE B  99       0.238 -12.503 -23.720  1.00 95.95           C  
ATOM   3870  HD1 PHE B  99      -0.235 -12.227 -24.651  1.00 95.95           H  
ATOM   3871  CD2 PHE B  99       2.236 -12.706 -22.345  1.00 95.95           C  
ATOM   3872  HD2 PHE B  99       3.300 -12.577 -22.209  1.00 95.95           H  
ATOM   3873  CE1 PHE B  99      -0.534 -13.036 -22.673  1.00 95.95           C  
ATOM   3874  HE1 PHE B  99      -1.599 -13.167 -22.797  1.00 95.95           H  
ATOM   3875  CE2 PHE B  99       1.468 -13.251 -21.307  1.00 95.95           C  
ATOM   3876  HE2 PHE B  99       1.946 -13.549 -20.385  1.00 95.95           H  
ATOM   3877  CZ  PHE B  99       0.086 -13.417 -21.470  1.00 95.95           C  
ATOM   3878  HZ  PHE B  99      -0.486 -13.851 -20.663  1.00 95.95           H  
ATOM   3879  N   ASP B 100       3.295 -15.035 -24.915  1.00 94.23           N  
ATOM   3880  H   ASP B 100       3.879 -14.968 -24.094  1.00 94.23           H  
ATOM   3881  CA  ASP B 100       2.646 -16.318 -25.231  1.00 94.23           C  
ATOM   3882  HA  ASP B 100       2.576 -16.392 -26.316  1.00 94.23           H  
ATOM   3883  C   ASP B 100       1.208 -16.368 -24.695  1.00 94.23           C  
ATOM   3884  CB  ASP B 100       3.481 -17.530 -24.800  1.00 94.23           C  
ATOM   3885  HB2 ASP B 100       4.506 -17.386 -25.143  1.00 94.23           H  
ATOM   3886  HB3 ASP B 100       3.495 -17.603 -23.712  1.00 94.23           H  
ATOM   3887  O   ASP B 100       0.888 -17.005 -23.689  1.00 94.23           O  
ATOM   3888  CG  ASP B 100       2.945 -18.845 -25.405  1.00 94.23           C  
ATOM   3889  OD1 ASP B 100       1.772 -18.894 -25.878  1.00 94.23           O  
ATOM   3890  OD2 ASP B 100       3.708 -19.834 -25.390  1.00 94.23           O  
ATOM   3891  N   ALA B 101       0.302 -15.694 -25.404  1.00 92.92           N  
ATOM   3892  H   ALA B 101       0.643 -15.129 -26.169  1.00 92.92           H  
ATOM   3893  CA  ALA B 101      -1.110 -15.640 -25.035  1.00 92.92           C  
ATOM   3894  HA  ALA B 101      -1.194 -15.148 -24.066  1.00 92.92           H  
ATOM   3895  C   ALA B 101      -1.737 -17.040 -24.884  1.00 92.92           C  
ATOM   3896  CB  ALA B 101      -1.837 -14.797 -26.089  1.00 92.92           C  
ATOM   3897  HB1 ALA B 101      -1.327 -13.842 -26.214  1.00 92.92           H  
ATOM   3898  HB2 ALA B 101      -2.860 -14.609 -25.761  1.00 92.92           H  
ATOM   3899  HB3 ALA B 101      -1.855 -15.323 -27.043  1.00 92.92           H  
ATOM   3900  O   ALA B 101      -2.495 -17.288 -23.944  1.00 92.92           O  
ATOM   3901  N   SER B 102      -1.374 -17.976 -25.768  1.00 86.78           N  
ATOM   3902  H   SER B 102      -0.607 -17.761 -26.390  1.00 86.78           H  
ATOM   3903  CA  SER B 102      -1.922 -19.336 -25.777  1.00 86.78           C  
ATOM   3904  HA  SER B 102      -3.009 -19.263 -25.790  1.00 86.78           H  
ATOM   3905  C   SER B 102      -1.534 -20.131 -24.532  1.00 86.78           C  
ATOM   3906  CB  SER B 102      -1.481 -20.065 -27.049  1.00 86.78           C  
ATOM   3907  HB2 SER B 102      -2.108 -20.948 -27.173  1.00 86.78           H  
ATOM   3908  HB3 SER B 102      -1.645 -19.415 -27.908  1.00 86.78           H  
ATOM   3909  O   SER B 102      -2.354 -20.879 -23.992  1.00 86.78           O  
ATOM   3910  OG  SER B 102      -0.127 -20.489 -27.038  1.00 86.78           O  
ATOM   3911  HG  SER B 102       0.483 -19.840 -26.680  1.00 86.78           H  
ATOM   3912  N   PHE B 103      -0.321 -19.916 -24.022  1.00 92.31           N  
ATOM   3913  H   PHE B 103       0.323 -19.316 -24.517  1.00 92.31           H  
ATOM   3914  CA  PHE B 103       0.163 -20.572 -22.818  1.00 92.31           C  
ATOM   3915  HA  PHE B 103       0.069 -21.648 -22.969  1.00 92.31           H  
ATOM   3916  C   PHE B 103      -0.658 -20.224 -21.577  1.00 92.31           C  
ATOM   3917  CB  PHE B 103       1.638 -20.232 -22.637  1.00 92.31           C  
ATOM   3918  HB2 PHE B 103       2.166 -20.539 -23.540  1.00 92.31           H  
ATOM   3919  HB3 PHE B 103       1.761 -19.156 -22.514  1.00 92.31           H  
ATOM   3920  O   PHE B 103      -0.953 -21.102 -20.755  1.00 92.31           O  
ATOM   3921  CG  PHE B 103       2.276 -20.938 -21.473  1.00 92.31           C  
ATOM   3922  CD1 PHE B 103       2.261 -20.348 -20.197  1.00 92.31           C  
ATOM   3923  HD1 PHE B 103       1.805 -19.381 -20.048  1.00 92.31           H  
ATOM   3924  CD2 PHE B 103       2.889 -22.186 -21.675  1.00 92.31           C  
ATOM   3925  HD2 PHE B 103       2.928 -22.611 -22.668  1.00 92.31           H  
ATOM   3926  CE1 PHE B 103       2.876 -21.005 -19.121  1.00 92.31           C  
ATOM   3927  HE1 PHE B 103       2.904 -20.534 -18.150  1.00 92.31           H  
ATOM   3928  CE2 PHE B 103       3.501 -22.846 -20.599  1.00 92.31           C  
ATOM   3929  HE2 PHE B 103       4.013 -23.783 -20.754  1.00 92.31           H  
ATOM   3930  CZ  PHE B 103       3.499 -22.247 -19.330  1.00 92.31           C  
ATOM   3931  HZ  PHE B 103       4.025 -22.730 -18.520  1.00 92.31           H  
ATOM   3932  N   PHE B 104      -1.084 -18.964 -21.487  1.00 90.99           N  
ATOM   3933  H   PHE B 104      -0.770 -18.314 -22.194  1.00 90.99           H  
ATOM   3934  CA  PHE B 104      -1.907 -18.451 -20.395  1.00 90.99           C  
ATOM   3935  HA  PHE B 104      -1.678 -19.047 -19.511  1.00 90.99           H  
ATOM   3936  C   PHE B 104      -3.418 -18.597 -20.636  1.00 90.99           C  
ATOM   3937  CB  PHE B 104      -1.486 -17.014 -20.070  1.00 90.99           C  
ATOM   3938  HB2 PHE B 104      -2.159 -16.600 -19.318  1.00 90.99           H  
ATOM   3939  HB3 PHE B 104      -1.573 -16.406 -20.971  1.00 90.99           H  
ATOM   3940  O   PHE B 104      -4.214 -18.185 -19.795  1.00 90.99           O  
ATOM   3941  CG  PHE B 104      -0.071 -16.936 -19.533  1.00 90.99           C  
ATOM   3942  CD1 PHE B 104       0.195 -17.272 -18.194  1.00 90.99           C  
ATOM   3943  HD1 PHE B 104      -0.624 -17.510 -17.531  1.00 90.99           H  
ATOM   3944  CD2 PHE B 104       0.990 -16.581 -20.381  1.00 90.99           C  
ATOM   3945  HD2 PHE B 104       0.799 -16.299 -21.406  1.00 90.99           H  
ATOM   3946  CE1 PHE B 104       1.517 -17.297 -17.716  1.00 90.99           C  
ATOM   3947  HE1 PHE B 104       1.721 -17.556 -16.687  1.00 90.99           H  
ATOM   3948  CE2 PHE B 104       2.310 -16.603 -19.908  1.00 90.99           C  
ATOM   3949  HE2 PHE B 104       3.117 -16.359 -20.583  1.00 90.99           H  
ATOM   3950  CZ  PHE B 104       2.577 -16.972 -18.578  1.00 90.99           C  
ATOM   3951  HZ  PHE B 104       3.594 -17.011 -18.218  1.00 90.99           H  
ATOM   3952  N   GLY B 105      -3.834 -19.193 -21.760  1.00 85.36           N  
ATOM   3953  H   GLY B 105      -3.140 -19.515 -22.419  1.00 85.36           H  
ATOM   3954  CA  GLY B 105      -5.250 -19.319 -22.121  1.00 85.36           C  
ATOM   3955  HA2 GLY B 105      -5.331 -19.982 -22.983  1.00 85.36           H  
ATOM   3956  HA3 GLY B 105      -5.799 -19.757 -21.288  1.00 85.36           H  
ATOM   3957  C   GLY B 105      -5.916 -17.987 -22.486  1.00 85.36           C  
ATOM   3958  O   GLY B 105      -7.133 -17.865 -22.379  1.00 85.36           O  
ATOM   3959  N   ILE B 106      -5.132 -16.991 -22.904  1.00 86.84           N  
ATOM   3960  H   ILE B 106      -4.152 -17.192 -23.040  1.00 86.84           H  
ATOM   3961  CA  ILE B 106      -5.592 -15.655 -23.288  1.00 86.84           C  
ATOM   3962  HA  ILE B 106      -6.560 -15.462 -22.824  1.00 86.84           H  
ATOM   3963  C   ILE B 106      -5.785 -15.615 -24.806  1.00 86.84           C  
ATOM   3964  CB  ILE B 106      -4.605 -14.589 -22.757  1.00 86.84           C  
ATOM   3965  HB  ILE B 106      -3.597 -14.870 -23.062  1.00 86.84           H  
ATOM   3966  O   ILE B 106      -4.925 -16.042 -25.580  1.00 86.84           O  
ATOM   3967  CG1 ILE B 106      -4.679 -14.550 -21.212  1.00 86.84           C  
ATOM   3968 HG12 ILE B 106      -4.660 -15.564 -20.813  1.00 86.84           H  
ATOM   3969 HG13 ILE B 106      -5.621 -14.095 -20.907  1.00 86.84           H  
ATOM   3970  CG2 ILE B 106      -4.910 -13.191 -23.321  1.00 86.84           C  
ATOM   3971 HG21 ILE B 106      -5.896 -12.868 -22.988  1.00 86.84           H  
ATOM   3972 HG22 ILE B 106      -4.168 -12.469 -22.978  1.00 86.84           H  
ATOM   3973 HG23 ILE B 106      -4.874 -13.200 -24.410  1.00 86.84           H  
ATOM   3974  CD1 ILE B 106      -3.525 -13.798 -20.548  1.00 86.84           C  
ATOM   3975 HD11 ILE B 106      -2.591 -14.303 -20.795  1.00 86.84           H  
ATOM   3976 HD12 ILE B 106      -3.482 -12.763 -20.885  1.00 86.84           H  
ATOM   3977 HD13 ILE B 106      -3.660 -13.815 -19.467  1.00 86.84           H  
ATOM   3978  N   SER B 107      -6.925 -15.094 -25.262  1.00 84.15           N  
ATOM   3979  H   SER B 107      -7.581 -14.727 -24.587  1.00 84.15           H  
ATOM   3980  CA  SER B 107      -7.184 -14.976 -26.702  1.00 84.15           C  
ATOM   3981  HA  SER B 107      -6.959 -15.947 -27.143  1.00 84.15           H  
ATOM   3982  C   SER B 107      -6.276 -13.916 -27.346  1.00 84.15           C  
ATOM   3983  CB  SER B 107      -8.659 -14.674 -26.983  1.00 84.15           C  
ATOM   3984  HB2 SER B 107      -8.858 -14.865 -28.037  1.00 84.15           H  
ATOM   3985  HB3 SER B 107      -9.288 -15.337 -26.389  1.00 84.15           H  
ATOM   3986  O   SER B 107      -5.956 -12.921 -26.696  1.00 84.15           O  
ATOM   3987  OG  SER B 107      -8.981 -13.324 -26.702  1.00 84.15           O  
ATOM   3988  HG  SER B 107      -8.994 -13.216 -25.748  1.00 84.15           H  
ATOM   3989  N   PRO B 108      -5.929 -14.020 -28.644  1.00 82.60           N  
ATOM   3990  CA  PRO B 108      -5.145 -12.982 -29.321  1.00 82.60           C  
ATOM   3991  HA  PRO B 108      -4.152 -12.945 -28.873  1.00 82.60           H  
ATOM   3992  C   PRO B 108      -5.781 -11.585 -29.241  1.00 82.60           C  
ATOM   3993  CB  PRO B 108      -5.029 -13.452 -30.774  1.00 82.60           C  
ATOM   3994  HB2 PRO B 108      -4.080 -13.152 -31.218  1.00 82.60           H  
ATOM   3995  HB3 PRO B 108      -5.862 -13.069 -31.364  1.00 82.60           H  
ATOM   3996  O   PRO B 108      -5.079 -10.582 -29.159  1.00 82.60           O  
ATOM   3997  CG  PRO B 108      -5.146 -14.972 -30.667  1.00 82.60           C  
ATOM   3998  HG2 PRO B 108      -5.512 -15.418 -31.592  1.00 82.60           H  
ATOM   3999  HG3 PRO B 108      -4.179 -15.394 -30.394  1.00 82.60           H  
ATOM   4000  CD  PRO B 108      -6.131 -15.167 -29.516  1.00 82.60           C  
ATOM   4001  HD2 PRO B 108      -5.913 -16.105 -29.005  1.00 82.60           H  
ATOM   4002  HD3 PRO B 108      -7.153 -15.165 -29.895  1.00 82.60           H  
ATOM   4003  N   ARG B 109      -7.121 -11.516 -29.230  1.00 82.95           N  
ATOM   4004  H   ARG B 109      -7.632 -12.387 -29.213  1.00 82.95           H  
ATOM   4005  CA  ARG B 109      -7.869 -10.254 -29.143  1.00 82.95           C  
ATOM   4006  HA  ARG B 109      -7.403  -9.541 -29.823  1.00 82.95           H  
ATOM   4007  C   ARG B 109      -7.766  -9.621 -27.756  1.00 82.95           C  
ATOM   4008  CB  ARG B 109      -9.335 -10.489 -29.554  1.00 82.95           C  
ATOM   4009  HB2 ARG B 109      -9.422 -11.433 -30.093  1.00 82.95           H  
ATOM   4010  HB3 ARG B 109      -9.967 -10.550 -28.667  1.00 82.95           H  
ATOM   4011  O   ARG B 109      -7.622  -8.409 -27.656  1.00 82.95           O  
ATOM   4012  CG  ARG B 109      -9.826  -9.370 -30.480  1.00 82.95           C  
ATOM   4013  HG2 ARG B 109      -9.693  -8.401 -30.000  1.00 82.95           H  
ATOM   4014  HG3 ARG B 109      -9.223  -9.387 -31.388  1.00 82.95           H  
ATOM   4015  CD  ARG B 109     -11.297  -9.554 -30.875  1.00 82.95           C  
ATOM   4016  HD2 ARG B 109     -11.474  -8.977 -31.783  1.00 82.95           H  
ATOM   4017  HD3 ARG B 109     -11.481 -10.606 -31.091  1.00 82.95           H  
ATOM   4018  NE  ARG B 109     -12.217  -9.068 -29.827  1.00 82.95           N  
ATOM   4019  HE  ARG B 109     -11.812  -8.554 -29.058  1.00 82.95           H  
ATOM   4020  NH1 ARG B 109     -14.169  -9.818 -30.769  1.00 82.95           N  
ATOM   4021 HH11 ARG B 109     -15.174  -9.908 -30.735  1.00 82.95           H  
ATOM   4022 HH12 ARG B 109     -13.628 -10.251 -31.504  1.00 82.95           H  
ATOM   4023  NH2 ARG B 109     -14.250  -8.626 -28.885  1.00 82.95           N  
ATOM   4024 HH21 ARG B 109     -13.839  -8.045 -28.169  1.00 82.95           H  
ATOM   4025 HH22 ARG B 109     -15.252  -8.745 -28.849  1.00 82.95           H  
ATOM   4026  CZ  ARG B 109     -13.534  -9.173 -29.827  1.00 82.95           C  
ATOM   4027  N   GLU B 110      -7.816 -10.441 -26.709  1.00 85.80           N  
ATOM   4028  H   GLU B 110      -7.904 -11.434 -26.870  1.00 85.80           H  
ATOM   4029  CA  GLU B 110      -7.579  -9.990 -25.337  1.00 85.80           C  
ATOM   4030  HA  GLU B 110      -8.176  -9.100 -25.139  1.00 85.80           H  
ATOM   4031  C   GLU B 110      -6.110  -9.611 -25.135  1.00 85.80           C  
ATOM   4032  CB  GLU B 110      -8.012 -11.082 -24.355  1.00 85.80           C  
ATOM   4033  HB2 GLU B 110      -7.388 -11.962 -24.509  1.00 85.80           H  
ATOM   4034  HB3 GLU B 110      -9.045 -11.358 -24.565  1.00 85.80           H  
ATOM   4035  O   GLU B 110      -5.840  -8.551 -24.590  1.00 85.80           O  
ATOM   4036  CG  GLU B 110      -7.907 -10.613 -22.893  1.00 85.80           C  
ATOM   4037  HG2 GLU B 110      -8.538  -9.735 -22.758  1.00 85.80           H  
ATOM   4038  HG3 GLU B 110      -6.877 -10.323 -22.689  1.00 85.80           H  
ATOM   4039  CD  GLU B 110      -8.308 -11.693 -21.881  1.00 85.80           C  
ATOM   4040  OE1 GLU B 110      -8.294 -11.370 -20.665  1.00 85.80           O  
ATOM   4041  OE2 GLU B 110      -8.584 -12.834 -22.322  1.00 85.80           O  
ATOM   4042  N   ALA B 111      -5.160 -10.403 -25.642  1.00 91.78           N  
ATOM   4043  H   ALA B 111      -5.437 -11.282 -26.057  1.00 91.78           H  
ATOM   4044  CA  ALA B 111      -3.730 -10.112 -25.541  1.00 91.78           C  
ATOM   4045  HA  ALA B 111      -3.464 -10.036 -24.487  1.00 91.78           H  
ATOM   4046  C   ALA B 111      -3.347  -8.784 -26.214  1.00 91.78           C  
ATOM   4047  CB  ALA B 111      -2.948 -11.274 -26.162  1.00 91.78           C  
ATOM   4048  HB1 ALA B 111      -3.216 -11.391 -27.211  1.00 91.78           H  
ATOM   4049  HB2 ALA B 111      -3.172 -12.196 -25.625  1.00 91.78           H  
ATOM   4050  HB3 ALA B 111      -1.879 -11.074 -26.088  1.00 91.78           H  
ATOM   4051  O   ALA B 111      -2.501  -8.060 -25.693  1.00 91.78           O  
ATOM   4052  N   LEU B 112      -3.980  -8.450 -27.345  1.00 91.66           N  
ATOM   4053  H   LEU B 112      -4.599  -9.128 -27.768  1.00 91.66           H  
ATOM   4054  CA  LEU B 112      -3.803  -7.157 -28.005  1.00 91.66           C  
ATOM   4055  HA  LEU B 112      -2.733  -6.967 -28.091  1.00 91.66           H  
ATOM   4056  C   LEU B 112      -4.411  -6.011 -27.184  1.00 91.66           C  
ATOM   4057  CB  LEU B 112      -4.429  -7.219 -29.410  1.00 91.66           C  
ATOM   4058  HB2 LEU B 112      -5.511  -7.293 -29.301  1.00 91.66           H  
ATOM   4059  HB3 LEU B 112      -4.082  -8.120 -29.917  1.00 91.66           H  
ATOM   4060  O   LEU B 112      -3.848  -4.923 -27.146  1.00 91.66           O  
ATOM   4061  CG  LEU B 112      -4.092  -6.000 -30.292  1.00 91.66           C  
ATOM   4062  HG  LEU B 112      -4.306  -5.076 -29.755  1.00 91.66           H  
ATOM   4063  CD1 LEU B 112      -2.624  -6.004 -30.726  1.00 91.66           C  
ATOM   4064 HD11 LEU B 112      -2.438  -5.164 -31.396  1.00 91.66           H  
ATOM   4065 HD12 LEU B 112      -2.380  -6.935 -31.237  1.00 91.66           H  
ATOM   4066 HD13 LEU B 112      -1.979  -5.885 -29.856  1.00 91.66           H  
ATOM   4067  CD2 LEU B 112      -4.962  -6.017 -31.550  1.00 91.66           C  
ATOM   4068 HD21 LEU B 112      -4.729  -5.146 -32.163  1.00 91.66           H  
ATOM   4069 HD22 LEU B 112      -4.774  -6.926 -32.122  1.00 91.66           H  
ATOM   4070 HD23 LEU B 112      -6.013  -5.971 -31.265  1.00 91.66           H  
ATOM   4071  N   ALA B 113      -5.548  -6.237 -26.526  1.00 90.14           N  
ATOM   4072  H   ALA B 113      -5.976  -7.150 -26.577  1.00 90.14           H  
ATOM   4073  CA  ALA B 113      -6.164  -5.229 -25.671  1.00 90.14           C  
ATOM   4074  HA  ALA B 113      -6.132  -4.269 -26.187  1.00 90.14           H  
ATOM   4075  C   ALA B 113      -5.416  -5.048 -24.339  1.00 90.14           C  
ATOM   4076  CB  ALA B 113      -7.632  -5.600 -25.455  1.00 90.14           C  
ATOM   4077  HB1 ALA B 113      -8.147  -5.663 -26.413  1.00 90.14           H  
ATOM   4078  HB2 ALA B 113      -8.105  -4.828 -24.848  1.00 90.14           H  
ATOM   4079  HB3 ALA B 113      -7.706  -6.556 -24.937  1.00 90.14           H  
ATOM   4080  O   ALA B 113      -5.367  -3.937 -23.828  1.00 90.14           O  
ATOM   4081  N   MET B 114      -4.829  -6.110 -23.783  1.00 92.98           N  
ATOM   4082  H   MET B 114      -4.928  -6.997 -24.256  1.00 92.98           H  
ATOM   4083  CA  MET B 114      -4.140  -6.111 -22.492  1.00 92.98           C  
ATOM   4084  HA  MET B 114      -4.829  -5.753 -21.727  1.00 92.98           H  
ATOM   4085  C   MET B 114      -2.914  -5.197 -22.471  1.00 92.98           C  
ATOM   4086  CB  MET B 114      -3.690  -7.534 -22.124  1.00 92.98           C  
ATOM   4087  HB2 MET B 114      -2.861  -7.463 -21.420  1.00 92.98           H  
ATOM   4088  HB3 MET B 114      -3.331  -8.049 -23.015  1.00 92.98           H  
ATOM   4089  O   MET B 114      -2.029  -5.292 -23.331  1.00 92.98           O  
ATOM   4090  CG  MET B 114      -4.794  -8.355 -21.455  1.00 92.98           C  
ATOM   4091  HG2 MET B 114      -5.683  -8.334 -22.086  1.00 92.98           H  
ATOM   4092  HG3 MET B 114      -5.049  -7.892 -20.502  1.00 92.98           H  
ATOM   4093  SD  MET B 114      -4.349 -10.089 -21.158  1.00 92.98           S  
ATOM   4094  CE  MET B 114      -2.953  -9.906 -20.015  1.00 92.98           C  
ATOM   4095  HE1 MET B 114      -2.623 -10.887 -19.675  1.00 92.98           H  
ATOM   4096  HE2 MET B 114      -2.123  -9.407 -20.516  1.00 92.98           H  
ATOM   4097  HE3 MET B 114      -3.260  -9.306 -19.158  1.00 92.98           H  
ATOM   4098  N   ASP B 115      -2.806  -4.409 -21.397  1.00 95.89           N  
ATOM   4099  H   ASP B 115      -3.566  -4.359 -20.733  1.00 95.89           H  
ATOM   4100  CA  ASP B 115      -1.589  -3.676 -21.066  1.00 95.89           C  
ATOM   4101  HA  ASP B 115      -1.457  -2.916 -21.836  1.00 95.89           H  
ATOM   4102  C   ASP B 115      -0.389  -4.653 -21.060  1.00 95.89           C  
ATOM   4103  CB  ASP B 115      -1.767  -2.942 -19.718  1.00 95.89           C  
ATOM   4104  HB2 ASP B 115      -2.633  -2.285 -19.800  1.00 95.89           H  
ATOM   4105  HB3 ASP B 115      -1.973  -3.676 -18.939  1.00 95.89           H  
ATOM   4106  O   ASP B 115      -0.442  -5.690 -20.380  1.00 95.89           O  
ATOM   4107  CG  ASP B 115      -0.565  -2.087 -19.281  1.00 95.89           C  
ATOM   4108  OD1 ASP B 115       0.510  -2.205 -19.903  1.00 95.89           O  
ATOM   4109  OD2 ASP B 115      -0.679  -1.341 -18.284  1.00 95.89           O  
ATOM   4110  N   PRO B 116       0.694  -4.376 -21.819  1.00 97.32           N  
ATOM   4111  CA  PRO B 116       1.921  -5.172 -21.782  1.00 97.32           C  
ATOM   4112  HA  PRO B 116       1.728  -6.154 -22.214  1.00 97.32           H  
ATOM   4113  C   PRO B 116       2.474  -5.391 -20.366  1.00 97.32           C  
ATOM   4114  CB  PRO B 116       2.923  -4.430 -22.674  1.00 97.32           C  
ATOM   4115  HB2 PRO B 116       3.936  -4.457 -22.271  1.00 97.32           H  
ATOM   4116  HB3 PRO B 116       2.912  -4.869 -23.672  1.00 97.32           H  
ATOM   4117  O   PRO B 116       3.085  -6.429 -20.124  1.00 97.32           O  
ATOM   4118  CG  PRO B 116       2.380  -3.005 -22.744  1.00 97.32           C  
ATOM   4119  HG2 PRO B 116       2.691  -2.446 -21.861  1.00 97.32           H  
ATOM   4120  HG3 PRO B 116       2.686  -2.494 -23.657  1.00 97.32           H  
ATOM   4121  CD  PRO B 116       0.878  -3.224 -22.692  1.00 97.32           C  
ATOM   4122  HD2 PRO B 116       0.497  -3.457 -23.686  1.00 97.32           H  
ATOM   4123  HD3 PRO B 116       0.406  -2.316 -22.317  1.00 97.32           H  
ATOM   4124  N   GLN B 117       2.205  -4.500 -19.405  1.00 98.12           N  
ATOM   4125  H   GLN B 117       1.687  -3.667 -19.642  1.00 98.12           H  
ATOM   4126  CA  GLN B 117       2.574  -4.719 -18.003  1.00 98.12           C  
ATOM   4127  HA  GLN B 117       3.655  -4.849 -17.945  1.00 98.12           H  
ATOM   4128  C   GLN B 117       1.932  -5.989 -17.420  1.00 98.12           C  
ATOM   4129  CB  GLN B 117       2.187  -3.496 -17.158  1.00 98.12           C  
ATOM   4130  HB2 GLN B 117       1.110  -3.338 -17.214  1.00 98.12           H  
ATOM   4131  HB3 GLN B 117       2.448  -3.693 -16.118  1.00 98.12           H  
ATOM   4132  O   GLN B 117       2.618  -6.776 -16.769  1.00 98.12           O  
ATOM   4133  CG  GLN B 117       2.917  -2.226 -17.611  1.00 98.12           C  
ATOM   4134  HG2 GLN B 117       3.986  -2.432 -17.674  1.00 98.12           H  
ATOM   4135  HG3 GLN B 117       2.571  -1.922 -18.599  1.00 98.12           H  
ATOM   4136  CD  GLN B 117       2.712  -1.061 -16.659  1.00 98.12           C  
ATOM   4137  NE2 GLN B 117       1.502  -0.575 -16.489  1.00 98.12           N  
ATOM   4138 HE21 GLN B 117       0.731  -0.906 -17.052  1.00 98.12           H  
ATOM   4139 HE22 GLN B 117       1.421   0.193 -15.838  1.00 98.12           H  
ATOM   4140  OE1 GLN B 117       3.662  -0.567 -16.076  1.00 98.12           O  
ATOM   4141  N   GLN B 118       0.646  -6.247 -17.699  1.00 97.49           N  
ATOM   4142  H   GLN B 118       0.158  -5.627 -18.329  1.00 97.49           H  
ATOM   4143  CA  GLN B 118      -0.031  -7.472 -17.247  1.00 97.49           C  
ATOM   4144  HA  GLN B 118       0.124  -7.585 -16.174  1.00 97.49           H  
ATOM   4145  C   GLN B 118       0.551  -8.719 -17.930  1.00 97.49           C  
ATOM   4146  CB  GLN B 118      -1.545  -7.406 -17.522  1.00 97.49           C  
ATOM   4147  HB2 GLN B 118      -1.978  -8.343 -17.171  1.00 97.49           H  
ATOM   4148  HB3 GLN B 118      -1.716  -7.337 -18.596  1.00 97.49           H  
ATOM   4149  O   GLN B 118       0.716  -9.757 -17.291  1.00 97.49           O  
ATOM   4150  CG  GLN B 118      -2.285  -6.247 -16.830  1.00 97.49           C  
ATOM   4151  HG2 GLN B 118      -2.026  -6.233 -15.771  1.00 97.49           H  
ATOM   4152  HG3 GLN B 118      -1.957  -5.302 -17.264  1.00 97.49           H  
ATOM   4153  CD  GLN B 118      -3.810  -6.341 -16.959  1.00 97.49           C  
ATOM   4154  NE2 GLN B 118      -4.542  -5.341 -16.524  1.00 97.49           N  
ATOM   4155 HE21 GLN B 118      -4.132  -4.527 -16.088  1.00 97.49           H  
ATOM   4156 HE22 GLN B 118      -5.538  -5.373 -16.684  1.00 97.49           H  
ATOM   4157  OE1 GLN B 118      -4.381  -7.326 -17.422  1.00 97.49           O  
ATOM   4158  N   ARG B 119       0.880  -8.613 -19.225  1.00 97.76           N  
ATOM   4159  H   ARG B 119       0.748  -7.712 -19.661  1.00 97.76           H  
ATOM   4160  CA  ARG B 119       1.468  -9.705 -20.021  1.00 97.76           C  
ATOM   4161  HA  ARG B 119       0.851 -10.599 -19.932  1.00 97.76           H  
ATOM   4162  C   ARG B 119       2.845 -10.113 -19.495  1.00 97.76           C  
ATOM   4163  CB  ARG B 119       1.535  -9.289 -21.502  1.00 97.76           C  
ATOM   4164  HB2 ARG B 119       2.115 -10.033 -22.047  1.00 97.76           H  
ATOM   4165  HB3 ARG B 119       2.049  -8.333 -21.604  1.00 97.76           H  
ATOM   4166  O   ARG B 119       3.074 -11.285 -19.210  1.00 97.76           O  
ATOM   4167  CG  ARG B 119       0.131  -9.194 -22.119  1.00 97.76           C  
ATOM   4168  HG2 ARG B 119      -0.386 -10.134 -21.927  1.00 97.76           H  
ATOM   4169  HG3 ARG B 119      -0.430  -8.386 -21.650  1.00 97.76           H  
ATOM   4170  CD  ARG B 119       0.154  -8.980 -23.635  1.00 97.76           C  
ATOM   4171  HD2 ARG B 119      -0.800  -9.321 -24.037  1.00 97.76           H  
ATOM   4172  HD3 ARG B 119       0.941  -9.599 -24.063  1.00 97.76           H  
ATOM   4173  NE  ARG B 119       0.328  -7.567 -24.017  1.00 97.76           N  
ATOM   4174  HE  ARG B 119      -0.165  -6.879 -23.466  1.00 97.76           H  
ATOM   4175  NH1 ARG B 119       1.351  -7.947 -26.034  1.00 97.76           N  
ATOM   4176 HH11 ARG B 119       1.888  -7.622 -26.826  1.00 97.76           H  
ATOM   4177 HH12 ARG B 119       1.439  -8.922 -25.785  1.00 97.76           H  
ATOM   4178  NH2 ARG B 119       0.791  -5.862 -25.437  1.00 97.76           N  
ATOM   4179 HH21 ARG B 119       1.064  -5.543 -26.356  1.00 97.76           H  
ATOM   4180 HH22 ARG B 119       0.216  -5.271 -24.855  1.00 97.76           H  
ATOM   4181  CZ  ARG B 119       0.828  -7.133 -25.160  1.00 97.76           C  
ATOM   4182  N   LEU B 120       3.729  -9.137 -19.291  1.00 98.23           N  
ATOM   4183  H   LEU B 120       3.465  -8.196 -19.545  1.00 98.23           H  
ATOM   4184  CA  LEU B 120       5.077  -9.368 -18.773  1.00 98.23           C  
ATOM   4185  HA  LEU B 120       5.579 -10.108 -19.396  1.00 98.23           H  
ATOM   4186  C   LEU B 120       5.063  -9.936 -17.351  1.00 98.23           C  
ATOM   4187  CB  LEU B 120       5.853  -8.045 -18.802  1.00 98.23           C  
ATOM   4188  HB2 LEU B 120       6.764  -8.168 -18.217  1.00 98.23           H  
ATOM   4189  HB3 LEU B 120       5.250  -7.279 -18.313  1.00 98.23           H  
ATOM   4190  O   LEU B 120       5.830 -10.845 -17.049  1.00 98.23           O  
ATOM   4191  CG  LEU B 120       6.251  -7.560 -20.205  1.00 98.23           C  
ATOM   4192  HG  LEU B 120       5.371  -7.477 -20.842  1.00 98.23           H  
ATOM   4193  CD1 LEU B 120       6.891  -6.183 -20.063  1.00 98.23           C  
ATOM   4194 HD11 LEU B 120       7.103  -5.772 -21.050  1.00 98.23           H  
ATOM   4195 HD12 LEU B 120       6.196  -5.524 -19.544  1.00 98.23           H  
ATOM   4196 HD13 LEU B 120       7.811  -6.253 -19.482  1.00 98.23           H  
ATOM   4197  CD2 LEU B 120       7.266  -8.487 -20.876  1.00 98.23           C  
ATOM   4198 HD21 LEU B 120       8.122  -8.634 -20.218  1.00 98.23           H  
ATOM   4199 HD22 LEU B 120       7.587  -8.049 -21.821  1.00 98.23           H  
ATOM   4200 HD23 LEU B 120       6.795  -9.447 -21.090  1.00 98.23           H  
ATOM   4201  N   VAL B 121       4.181  -9.438 -16.481  1.00 98.25           N  
ATOM   4202  H   VAL B 121       3.589  -8.670 -16.764  1.00 98.25           H  
ATOM   4203  CA  VAL B 121       4.079  -9.944 -15.106  1.00 98.25           C  
ATOM   4204  HA  VAL B 121       5.073  -9.922 -14.659  1.00 98.25           H  
ATOM   4205  C   VAL B 121       3.641 -11.410 -15.074  1.00 98.25           C  
ATOM   4206  CB  VAL B 121       3.170  -9.035 -14.259  1.00 98.25           C  
ATOM   4207  HB  VAL B 121       2.252  -8.825 -14.809  1.00 98.25           H  
ATOM   4208  O   VAL B 121       4.146 -12.151 -14.234  1.00 98.25           O  
ATOM   4209  CG1 VAL B 121       2.795  -9.646 -12.907  1.00 98.25           C  
ATOM   4210 HG11 VAL B 121       2.203  -8.937 -12.328  1.00 98.25           H  
ATOM   4211 HG12 VAL B 121       2.192 -10.539 -13.071  1.00 98.25           H  
ATOM   4212 HG13 VAL B 121       3.693  -9.912 -12.351  1.00 98.25           H  
ATOM   4213  CG2 VAL B 121       3.899  -7.720 -13.960  1.00 98.25           C  
ATOM   4214 HG21 VAL B 121       4.757  -7.902 -13.313  1.00 98.25           H  
ATOM   4215 HG22 VAL B 121       3.217  -7.029 -13.465  1.00 98.25           H  
ATOM   4216 HG23 VAL B 121       4.250  -7.259 -14.883  1.00 98.25           H  
ATOM   4217  N   LEU B 122       2.772 -11.866 -15.984  1.00 97.66           N  
ATOM   4218  H   LEU B 122       2.394 -11.220 -16.663  1.00 97.66           H  
ATOM   4219  CA  LEU B 122       2.393 -13.283 -16.074  1.00 97.66           C  
ATOM   4220  HA  LEU B 122       2.040 -13.612 -15.097  1.00 97.66           H  
ATOM   4221  C   LEU B 122       3.587 -14.186 -16.415  1.00 97.66           C  
ATOM   4222  CB  LEU B 122       1.274 -13.467 -17.114  1.00 97.66           C  
ATOM   4223  HB2 LEU B 122       1.240 -14.518 -17.404  1.00 97.66           H  
ATOM   4224  HB3 LEU B 122       1.526 -12.897 -18.008  1.00 97.66           H  
ATOM   4225  O   LEU B 122       3.836 -15.156 -15.696  1.00 97.66           O  
ATOM   4226  CG  LEU B 122      -0.129 -13.065 -16.640  1.00 97.66           C  
ATOM   4227  HG  LEU B 122      -0.122 -12.042 -16.263  1.00 97.66           H  
ATOM   4228  CD1 LEU B 122      -1.083 -13.150 -17.832  1.00 97.66           C  
ATOM   4229 HD11 LEU B 122      -1.052 -14.152 -18.259  1.00 97.66           H  
ATOM   4230 HD12 LEU B 122      -0.782 -12.422 -18.586  1.00 97.66           H  
ATOM   4231 HD13 LEU B 122      -2.101 -12.934 -17.506  1.00 97.66           H  
ATOM   4232  CD2 LEU B 122      -0.656 -13.993 -15.541  1.00 97.66           C  
ATOM   4233 HD21 LEU B 122      -1.678 -13.721 -15.277  1.00 97.66           H  
ATOM   4234 HD22 LEU B 122      -0.043 -13.903 -14.644  1.00 97.66           H  
ATOM   4235 HD23 LEU B 122      -0.639 -15.028 -15.884  1.00 97.66           H  
ATOM   4236  N   GLU B 123       4.338 -13.852 -17.469  1.00 98.10           N  
ATOM   4237  H   GLU B 123       4.078 -13.038 -18.007  1.00 98.10           H  
ATOM   4238  CA  GLU B 123       5.524 -14.615 -17.889  1.00 98.10           C  
ATOM   4239  HA  GLU B 123       5.250 -15.654 -18.073  1.00 98.10           H  
ATOM   4240  C   GLU B 123       6.587 -14.647 -16.790  1.00 98.10           C  
ATOM   4241  CB  GLU B 123       6.107 -14.036 -19.193  1.00 98.10           C  
ATOM   4242  HB2 GLU B 123       6.201 -12.954 -19.104  1.00 98.10           H  
ATOM   4243  HB3 GLU B 123       7.097 -14.462 -19.355  1.00 98.10           H  
ATOM   4244  O   GLU B 123       7.012 -15.718 -16.359  1.00 98.10           O  
ATOM   4245  CG  GLU B 123       5.223 -14.391 -20.396  1.00 98.10           C  
ATOM   4246  HG2 GLU B 123       4.229 -13.972 -20.238  1.00 98.10           H  
ATOM   4247  HG3 GLU B 123       5.135 -15.476 -20.430  1.00 98.10           H  
ATOM   4248  CD  GLU B 123       5.757 -13.909 -21.756  1.00 98.10           C  
ATOM   4249  OE1 GLU B 123       5.175 -14.340 -22.776  1.00 98.10           O  
ATOM   4250  OE2 GLU B 123       6.720 -13.103 -21.809  1.00 98.10           O  
ATOM   4251  N   VAL B 124       6.945 -13.481 -16.255  1.00 98.35           N  
ATOM   4252  H   VAL B 124       6.543 -12.634 -16.632  1.00 98.35           H  
ATOM   4253  CA  VAL B 124       8.005 -13.371 -15.248  1.00 98.35           C  
ATOM   4254  HA  VAL B 124       8.869 -13.933 -15.603  1.00 98.35           H  
ATOM   4255  C   VAL B 124       7.589 -14.014 -13.917  1.00 98.35           C  
ATOM   4256  CB  VAL B 124       8.433 -11.898 -15.116  1.00 98.35           C  
ATOM   4257  HB  VAL B 124       7.574 -11.284 -14.846  1.00 98.35           H  
ATOM   4258  O   VAL B 124       8.426 -14.587 -13.220  1.00 98.35           O  
ATOM   4259  CG1 VAL B 124       9.532 -11.687 -14.077  1.00 98.35           C  
ATOM   4260 HG11 VAL B 124       9.756 -10.625 -13.972  1.00 98.35           H  
ATOM   4261 HG12 VAL B 124       9.215 -12.080 -13.112  1.00 98.35           H  
ATOM   4262 HG13 VAL B 124      10.428 -12.216 -14.402  1.00 98.35           H  
ATOM   4263  CG2 VAL B 124       9.028 -11.411 -16.445  1.00 98.35           C  
ATOM   4264 HG21 VAL B 124       8.270 -11.381 -17.227  1.00 98.35           H  
ATOM   4265 HG22 VAL B 124       9.453 -10.414 -16.325  1.00 98.35           H  
ATOM   4266 HG23 VAL B 124       9.820 -12.089 -16.765  1.00 98.35           H  
ATOM   4267  N   SER B 125       6.297 -14.015 -13.570  1.00 98.38           N  
ATOM   4268  H   SER B 125       5.633 -13.544 -14.168  1.00 98.38           H  
ATOM   4269  CA  SER B 125       5.803 -14.770 -12.407  1.00 98.38           C  
ATOM   4270  HA  SER B 125       6.403 -14.505 -11.536  1.00 98.38           H  
ATOM   4271  C   SER B 125       5.938 -16.282 -12.607  1.00 98.38           C  
ATOM   4272  CB  SER B 125       4.344 -14.438 -12.089  1.00 98.38           C  
ATOM   4273  HB2 SER B 125       4.019 -15.042 -11.242  1.00 98.38           H  
ATOM   4274  HB3 SER B 125       3.716 -14.673 -12.949  1.00 98.38           H  
ATOM   4275  O   SER B 125       6.348 -16.979 -11.679  1.00 98.38           O  
ATOM   4276  OG  SER B 125       4.203 -13.072 -11.761  1.00 98.38           O  
ATOM   4277  HG  SER B 125       4.229 -12.598 -12.595  1.00 98.38           H  
ATOM   4278  N   TRP B 126       5.639 -16.800 -13.806  1.00 97.96           N  
ATOM   4279  H   TRP B 126       5.359 -16.178 -14.551  1.00 97.96           H  
ATOM   4280  CA  TRP B 126       5.833 -18.220 -14.126  1.00 97.96           C  
ATOM   4281  HA  TRP B 126       5.280 -18.827 -13.409  1.00 97.96           H  
ATOM   4282  C   TRP B 126       7.307 -18.620 -14.005  1.00 97.96           C  
ATOM   4283  CB  TRP B 126       5.306 -18.526 -15.538  1.00 97.96           C  
ATOM   4284  HB2 TRP B 126       4.260 -18.228 -15.601  1.00 97.96           H  
ATOM   4285  HB3 TRP B 126       5.857 -17.939 -16.273  1.00 97.96           H  
ATOM   4286  O   TRP B 126       7.642 -19.598 -13.332  1.00 97.96           O  
ATOM   4287  CG  TRP B 126       5.417 -19.969 -15.921  1.00 97.96           C  
ATOM   4288  CD1 TRP B 126       6.524 -20.579 -16.407  1.00 97.96           C  
ATOM   4289  HD1 TRP B 126       7.468 -20.090 -16.598  1.00 97.96           H  
ATOM   4290  CD2 TRP B 126       4.416 -21.018 -15.794  1.00 97.96           C  
ATOM   4291  CE2 TRP B 126       5.008 -22.259 -16.167  1.00 97.96           C  
ATOM   4292  CE3 TRP B 126       3.066 -21.045 -15.387  1.00 97.96           C  
ATOM   4293  HE3 TRP B 126       2.593 -20.111 -15.121  1.00 97.96           H  
ATOM   4294  NE1 TRP B 126       6.291 -21.933 -16.542  1.00 97.96           N  
ATOM   4295  HE1 TRP B 126       7.023 -22.591 -16.771  1.00 97.96           H  
ATOM   4296  CH2 TRP B 126       2.948 -23.461 -15.732  1.00 97.96           C  
ATOM   4297  HH2 TRP B 126       2.367 -24.371 -15.732  1.00 97.96           H  
ATOM   4298  CZ2 TRP B 126       4.303 -23.471 -16.117  1.00 97.96           C  
ATOM   4299  HZ2 TRP B 126       4.810 -24.375 -16.420  1.00 97.96           H  
ATOM   4300  CZ3 TRP B 126       2.336 -22.249 -15.361  1.00 97.96           C  
ATOM   4301  HZ3 TRP B 126       1.297 -22.237 -15.065  1.00 97.96           H  
ATOM   4302  N   GLU B 127       8.194 -17.824 -14.599  1.00 98.06           N  
ATOM   4303  H   GLU B 127       7.849 -17.054 -15.154  1.00 98.06           H  
ATOM   4304  CA  GLU B 127       9.641 -18.035 -14.547  1.00 98.06           C  
ATOM   4305  HA  GLU B 127       9.883 -19.009 -14.972  1.00 98.06           H  
ATOM   4306  C   GLU B 127      10.175 -18.005 -13.106  1.00 98.06           C  
ATOM   4307  CB  GLU B 127      10.333 -16.946 -15.377  1.00 98.06           C  
ATOM   4308  HB2 GLU B 127      11.407 -16.998 -15.196  1.00 98.06           H  
ATOM   4309  HB3 GLU B 127       9.974 -15.979 -15.026  1.00 98.06           H  
ATOM   4310  O   GLU B 127      11.023 -18.823 -12.747  1.00 98.06           O  
ATOM   4311  CG  GLU B 127      10.091 -17.065 -16.894  1.00 98.06           C  
ATOM   4312  HG2 GLU B 127       9.028 -17.217 -17.086  1.00 98.06           H  
ATOM   4313  HG3 GLU B 127      10.619 -17.946 -17.258  1.00 98.06           H  
ATOM   4314  CD  GLU B 127      10.568 -15.822 -17.670  1.00 98.06           C  
ATOM   4315  OE1 GLU B 127      10.332 -15.768 -18.901  1.00 98.06           O  
ATOM   4316  OE2 GLU B 127      11.174 -14.926 -17.035  1.00 98.06           O  
ATOM   4317  N   ALA B 128       9.666 -17.115 -12.246  1.00 98.38           N  
ATOM   4318  H   ALA B 128       9.003 -16.436 -12.591  1.00 98.38           H  
ATOM   4319  CA  ALA B 128      10.084 -17.038 -10.845  1.00 98.38           C  
ATOM   4320  HA  ALA B 128      11.163 -16.880 -10.824  1.00 98.38           H  
ATOM   4321  C   ALA B 128       9.800 -18.341 -10.071  1.00 98.38           C  
ATOM   4322  CB  ALA B 128       9.416 -15.826 -10.185  1.00 98.38           C  
ATOM   4323  HB1 ALA B 128       8.332 -15.946 -10.190  1.00 98.38           H  
ATOM   4324  HB2 ALA B 128       9.758 -15.731  -9.154  1.00 98.38           H  
ATOM   4325  HB3 ALA B 128       9.674 -14.917 -10.728  1.00 98.38           H  
ATOM   4326  O   ALA B 128      10.648 -18.771  -9.284  1.00 98.38           O  
ATOM   4327  N   PHE B 129       8.665 -19.003 -10.325  1.00 97.32           N  
ATOM   4328  H   PHE B 129       8.015 -18.604 -10.987  1.00 97.32           H  
ATOM   4329  CA  PHE B 129       8.361 -20.323  -9.754  1.00 97.32           C  
ATOM   4330  HA  PHE B 129       8.490 -20.287  -8.672  1.00 97.32           H  
ATOM   4331  C   PHE B 129       9.297 -21.412 -10.274  1.00 97.32           C  
ATOM   4332  CB  PHE B 129       6.918 -20.720 -10.069  1.00 97.32           C  
ATOM   4333  HB2 PHE B 129       6.688 -20.454 -11.101  1.00 97.32           H  
ATOM   4334  HB3 PHE B 129       6.824 -21.802  -9.980  1.00 97.32           H  
ATOM   4335  O   PHE B 129       9.879 -22.160  -9.486  1.00 97.32           O  
ATOM   4336  CG  PHE B 129       5.894 -20.116  -9.147  1.00 97.32           C  
ATOM   4337  CD1 PHE B 129       5.813 -20.553  -7.813  1.00 97.32           C  
ATOM   4338  HD1 PHE B 129       6.491 -21.310  -7.449  1.00 97.32           H  
ATOM   4339  CD2 PHE B 129       5.000 -19.147  -9.624  1.00 97.32           C  
ATOM   4340  HD2 PHE B 129       5.036 -18.830 -10.656  1.00 97.32           H  
ATOM   4341  CE1 PHE B 129       4.858 -19.999  -6.948  1.00 97.32           C  
ATOM   4342  HE1 PHE B 129       4.787 -20.342  -5.926  1.00 97.32           H  
ATOM   4343  CE2 PHE B 129       4.051 -18.593  -8.757  1.00 97.32           C  
ATOM   4344  HE2 PHE B 129       3.348 -17.869  -9.142  1.00 97.32           H  
ATOM   4345  CZ  PHE B 129       3.990 -19.000  -7.412  1.00 97.32           C  
ATOM   4346  HZ  PHE B 129       3.264 -18.563  -6.742  1.00 97.32           H  
ATOM   4347  N   GLU B 130       9.496 -21.480 -11.593  1.00 95.70           N  
ATOM   4348  H   GLU B 130       8.998 -20.842 -12.197  1.00 95.70           H  
ATOM   4349  CA  GLU B 130      10.383 -22.484 -12.187  1.00 95.70           C  
ATOM   4350  HA  GLU B 130      10.025 -23.476 -11.909  1.00 95.70           H  
ATOM   4351  C   GLU B 130      11.821 -22.357 -11.674  1.00 95.70           C  
ATOM   4352  CB  GLU B 130      10.384 -22.361 -13.714  1.00 95.70           C  
ATOM   4353  HB2 GLU B 130      10.557 -21.324 -14.003  1.00 95.70           H  
ATOM   4354  HB3 GLU B 130      11.204 -22.966 -14.101  1.00 95.70           H  
ATOM   4355  O   GLU B 130      12.502 -23.368 -11.458  1.00 95.70           O  
ATOM   4356  CG  GLU B 130       9.079 -22.869 -14.335  1.00 95.70           C  
ATOM   4357  HG2 GLU B 130       8.270 -22.176 -14.104  1.00 95.70           H  
ATOM   4358  HG3 GLU B 130       8.837 -23.832 -13.886  1.00 95.70           H  
ATOM   4359  CD  GLU B 130       9.192 -23.051 -15.853  1.00 95.70           C  
ATOM   4360  OE1 GLU B 130       8.398 -23.864 -16.386  1.00 95.70           O  
ATOM   4361  OE2 GLU B 130      10.077 -22.426 -16.476  1.00 95.70           O  
ATOM   4362  N   ARG B 131      12.275 -21.122 -11.444  1.00 96.83           N  
ATOM   4363  H   ARG B 131      11.667 -20.356 -11.695  1.00 96.83           H  
ATOM   4364  CA  ARG B 131      13.599 -20.807 -10.896  1.00 96.83           C  
ATOM   4365  HA  ARG B 131      14.339 -21.466 -11.350  1.00 96.83           H  
ATOM   4366  C   ARG B 131      13.708 -21.071  -9.392  1.00 96.83           C  
ATOM   4367  CB  ARG B 131      13.951 -19.360 -11.260  1.00 96.83           C  
ATOM   4368  HB2 ARG B 131      14.874 -19.081 -10.751  1.00 96.83           H  
ATOM   4369  HB3 ARG B 131      13.155 -18.694 -10.925  1.00 96.83           H  
ATOM   4370  O   ARG B 131      14.814 -21.303  -8.923  1.00 96.83           O  
ATOM   4371  CG  ARG B 131      14.151 -19.220 -12.783  1.00 96.83           C  
ATOM   4372  HG2 ARG B 131      13.284 -19.599 -13.324  1.00 96.83           H  
ATOM   4373  HG3 ARG B 131      15.007 -19.822 -13.088  1.00 96.83           H  
ATOM   4374  CD  ARG B 131      14.377 -17.768 -13.205  1.00 96.83           C  
ATOM   4375  HD2 ARG B 131      13.561 -17.155 -12.821  1.00 96.83           H  
ATOM   4376  HD3 ARG B 131      14.361 -17.701 -14.292  1.00 96.83           H  
ATOM   4377  NE  ARG B 131      15.656 -17.294 -12.674  1.00 96.83           N  
ATOM   4378  HE  ARG B 131      15.595 -16.810 -11.790  1.00 96.83           H  
ATOM   4379  NH1 ARG B 131      17.071 -17.797 -14.435  1.00 96.83           N  
ATOM   4380 HH11 ARG B 131      18.025 -17.656 -14.735  1.00 96.83           H  
ATOM   4381 HH12 ARG B 131      16.306 -17.865 -15.092  1.00 96.83           H  
ATOM   4382  NH2 ARG B 131      17.873 -17.284 -12.434  1.00 96.83           N  
ATOM   4383 HH21 ARG B 131      18.804 -17.365 -12.818  1.00 96.83           H  
ATOM   4384 HH22 ARG B 131      17.782 -17.114 -11.443  1.00 96.83           H  
ATOM   4385  CZ  ARG B 131      16.849 -17.473 -13.195  1.00 96.83           C  
ATOM   4386  N   ALA B 132      12.589 -21.116  -8.667  1.00 96.75           N  
ATOM   4387  H   ALA B 132      11.717 -20.870  -9.112  1.00 96.75           H  
ATOM   4388  CA  ALA B 132      12.535 -21.584  -7.279  1.00 96.75           C  
ATOM   4389  HA  ALA B 132      13.426 -21.234  -6.758  1.00 96.75           H  
ATOM   4390  C   ALA B 132      12.521 -23.120  -7.147  1.00 96.75           C  
ATOM   4391  CB  ALA B 132      11.303 -20.972  -6.600  1.00 96.75           C  
ATOM   4392  HB1 ALA B 132      11.306 -19.888  -6.713  1.00 96.75           H  
ATOM   4393  HB2 ALA B 132      11.318 -21.214  -5.537  1.00 96.75           H  
ATOM   4394  HB3 ALA B 132      10.390 -21.372  -7.041  1.00 96.75           H  
ATOM   4395  O   ALA B 132      12.569 -23.644  -6.037  1.00 96.75           O  
ATOM   4396  N   GLY B 133      12.416 -23.854  -8.263  1.00 95.93           N  
ATOM   4397  H   GLY B 133      12.377 -23.373  -9.151  1.00 95.93           H  
ATOM   4398  CA  GLY B 133      12.197 -25.301  -8.239  1.00 95.93           C  
ATOM   4399  HA2 GLY B 133      12.376 -25.700  -9.238  1.00 95.93           H  
ATOM   4400  HA3 GLY B 133      12.897 -25.766  -7.545  1.00 95.93           H  
ATOM   4401  C   GLY B 133      10.774 -25.688  -7.819  1.00 95.93           C  
ATOM   4402  O   GLY B 133      10.554 -26.813  -7.374  1.00 95.93           O  
ATOM   4403  N   ILE B 134       9.806 -24.779  -7.969  1.00 95.18           N  
ATOM   4404  H   ILE B 134      10.038 -23.888  -8.384  1.00 95.18           H  
ATOM   4405  CA  ILE B 134       8.405 -24.999  -7.604  1.00 95.18           C  
ATOM   4406  HA  ILE B 134       8.319 -25.928  -7.039  1.00 95.18           H  
ATOM   4407  C   ILE B 134       7.583 -25.145  -8.883  1.00 95.18           C  
ATOM   4408  CB  ILE B 134       7.897 -23.864  -6.690  1.00 95.18           C  
ATOM   4409  HB  ILE B 134       8.070 -22.916  -7.200  1.00 95.18           H  
ATOM   4410  O   ILE B 134       7.597 -24.276  -9.753  1.00 95.18           O  
ATOM   4411  CG1 ILE B 134       8.687 -23.858  -5.359  1.00 95.18           C  
ATOM   4412 HG12 ILE B 134       9.757 -23.894  -5.562  1.00 95.18           H  
ATOM   4413 HG13 ILE B 134       8.431 -24.743  -4.777  1.00 95.18           H  
ATOM   4414  CG2 ILE B 134       6.385 -24.014  -6.418  1.00 95.18           C  
ATOM   4415 HG21 ILE B 134       6.037 -23.218  -5.759  1.00 95.18           H  
ATOM   4416 HG22 ILE B 134       5.816 -23.934  -7.344  1.00 95.18           H  
ATOM   4417 HG23 ILE B 134       6.179 -24.975  -5.947  1.00 95.18           H  
ATOM   4418  CD1 ILE B 134       8.448 -22.609  -4.506  1.00 95.18           C  
ATOM   4419 HD11 ILE B 134       7.429 -22.586  -4.118  1.00 95.18           H  
ATOM   4420 HD12 ILE B 134       8.636 -21.723  -5.112  1.00 95.18           H  
ATOM   4421 HD13 ILE B 134       9.144 -22.606  -3.667  1.00 95.18           H  
ATOM   4422  N   LYS B 135       6.828 -26.241  -8.989  1.00 93.10           N  
ATOM   4423  H   LYS B 135       6.830 -26.892  -8.217  1.00 93.10           H  
ATOM   4424  CA  LYS B 135       5.898 -26.462 -10.100  1.00 93.10           C  
ATOM   4425  HA  LYS B 135       6.421 -26.242 -11.030  1.00 93.10           H  
ATOM   4426  C   LYS B 135       4.699 -25.521  -9.928  1.00 93.10           C  
ATOM   4427  CB  LYS B 135       5.488 -27.940 -10.104  1.00 93.10           C  
ATOM   4428  HB2 LYS B 135       4.951 -28.168  -9.183  1.00 93.10           H  
ATOM   4429  HB3 LYS B 135       6.394 -28.544 -10.124  1.00 93.10           H  
ATOM   4430  O   LYS B 135       3.957 -25.697  -8.969  1.00 93.10           O  
ATOM   4431  CG  LYS B 135       4.618 -28.323 -11.309  1.00 93.10           C  
ATOM   4432  HG2 LYS B 135       3.688 -27.755 -11.301  1.00 93.10           H  
ATOM   4433  HG3 LYS B 135       5.165 -28.100 -12.225  1.00 93.10           H  
ATOM   4434  CD  LYS B 135       4.304 -29.825 -11.234  1.00 93.10           C  
ATOM   4435  HD2 LYS B 135       3.668 -30.010 -10.369  1.00 93.10           H  
ATOM   4436  HD3 LYS B 135       5.239 -30.369 -11.101  1.00 93.10           H  
ATOM   4437  CE  LYS B 135       3.621 -30.341 -12.501  1.00 93.10           C  
ATOM   4438  HE2 LYS B 135       2.691 -29.797 -12.666  1.00 93.10           H  
ATOM   4439  HE3 LYS B 135       4.311 -30.159 -13.325  1.00 93.10           H  
ATOM   4440  NZ  LYS B 135       3.395 -31.802 -12.446  1.00 93.10           N  
ATOM   4441  HZ1 LYS B 135       2.823 -32.050 -11.651  1.00 93.10           H  
ATOM   4442  HZ2 LYS B 135       4.285 -32.268 -12.347  1.00 93.10           H  
ATOM   4443  HZ3 LYS B 135       2.960 -32.143 -13.291  1.00 93.10           H  
ATOM   4444  N   PRO B 136       4.407 -24.586 -10.845  1.00 91.00           N  
ATOM   4445  CA  PRO B 136       3.344 -23.603 -10.610  1.00 91.00           C  
ATOM   4446  HA  PRO B 136       3.627 -22.986  -9.758  1.00 91.00           H  
ATOM   4447  C   PRO B 136       1.959 -24.207 -10.335  1.00 91.00           C  
ATOM   4448  CB  PRO B 136       3.327 -22.734 -11.860  1.00 91.00           C  
ATOM   4449  HB2 PRO B 136       3.074 -21.712 -11.579  1.00 91.00           H  
ATOM   4450  HB3 PRO B 136       2.630 -23.130 -12.598  1.00 91.00           H  
ATOM   4451  O   PRO B 136       1.186 -23.680  -9.545  1.00 91.00           O  
ATOM   4452  CG  PRO B 136       4.754 -22.827 -12.393  1.00 91.00           C  
ATOM   4453  HG2 PRO B 136       4.805 -22.650 -13.468  1.00 91.00           H  
ATOM   4454  HG3 PRO B 136       5.385 -22.111 -11.868  1.00 91.00           H  
ATOM   4455  CD  PRO B 136       5.180 -24.244 -12.031  1.00 91.00           C  
ATOM   4456  HD2 PRO B 136       4.928 -24.926 -12.843  1.00 91.00           H  
ATOM   4457  HD3 PRO B 136       6.254 -24.261 -11.848  1.00 91.00           H  
ATOM   4458  N   GLY B 137       1.644 -25.361 -10.932  1.00 90.20           N  
ATOM   4459  H   GLY B 137       2.304 -25.756 -11.587  1.00 90.20           H  
ATOM   4460  CA  GLY B 137       0.390 -26.065 -10.654  1.00 90.20           C  
ATOM   4461  HA2 GLY B 137       0.288 -26.897 -11.350  1.00 90.20           H  
ATOM   4462  HA3 GLY B 137      -0.443 -25.379 -10.814  1.00 90.20           H  
ATOM   4463  C   GLY B 137       0.266 -26.624  -9.228  1.00 90.20           C  
ATOM   4464  O   GLY B 137      -0.854 -26.876  -8.793  1.00 90.20           O  
ATOM   4465  N   SER B 138       1.369 -26.815  -8.489  1.00 91.68           N  
ATOM   4466  H   SER B 138       2.261 -26.479  -8.823  1.00 91.68           H  
ATOM   4467  CA  SER B 138       1.337 -27.371  -7.124  1.00 91.68           C  
ATOM   4468  HA  SER B 138       0.590 -28.163  -7.097  1.00 91.68           H  
ATOM   4469  C   SER B 138       0.926 -26.357  -6.058  1.00 91.68           C  
ATOM   4470  CB  SER B 138       2.683 -28.003  -6.742  1.00 91.68           C  
ATOM   4471  HB2 SER B 138       2.549 -28.601  -5.840  1.00 91.68           H  
ATOM   4472  HB3 SER B 138       3.005 -28.666  -7.545  1.00 91.68           H  
ATOM   4473  O   SER B 138       0.627 -26.752  -4.937  1.00 91.68           O  
ATOM   4474  OG  SER B 138       3.690 -27.043  -6.501  1.00 91.68           O  
ATOM   4475  HG  SER B 138       3.522 -26.610  -5.661  1.00 91.68           H  
ATOM   4476  N   VAL B 139       0.921 -25.066  -6.393  1.00 92.06           N  
ATOM   4477  H   VAL B 139       1.234 -24.812  -7.319  1.00 92.06           H  
ATOM   4478  CA  VAL B 139       0.521 -23.970  -5.495  1.00 92.06           C  
ATOM   4479  HA  VAL B 139       0.442 -24.362  -4.481  1.00 92.06           H  
ATOM   4480  C   VAL B 139      -0.880 -23.428  -5.810  1.00 92.06           C  
ATOM   4481  CB  VAL B 139       1.592 -22.862  -5.455  1.00 92.06           C  
ATOM   4482  HB  VAL B 139       1.203 -22.008  -4.900  1.00 92.06           H  
ATOM   4483  O   VAL B 139      -1.323 -22.451  -5.208  1.00 92.06           O  
ATOM   4484  CG1 VAL B 139       2.864 -23.342  -4.746  1.00 92.06           C  
ATOM   4485 HG11 VAL B 139       2.622 -23.650  -3.729  1.00 92.06           H  
ATOM   4486 HG12 VAL B 139       3.580 -22.522  -4.694  1.00 92.06           H  
ATOM   4487 HG13 VAL B 139       3.315 -24.177  -5.282  1.00 92.06           H  
ATOM   4488  CG2 VAL B 139       1.992 -22.398  -6.857  1.00 92.06           C  
ATOM   4489 HG21 VAL B 139       1.104 -22.257  -7.474  1.00 92.06           H  
ATOM   4490 HG22 VAL B 139       2.527 -21.451  -6.785  1.00 92.06           H  
ATOM   4491 HG23 VAL B 139       2.641 -23.132  -7.336  1.00 92.06           H  
ATOM   4492  N   ARG B 140      -1.621 -24.073  -6.718  1.00 92.73           N  
ATOM   4493  H   ARG B 140      -1.228 -24.895  -7.152  1.00 92.73           H  
ATOM   4494  CA  ARG B 140      -3.029 -23.752  -6.982  1.00 92.73           C  
ATOM   4495  HA  ARG B 140      -3.102 -22.689  -7.212  1.00 92.73           H  
ATOM   4496  C   ARG B 140      -3.883 -24.036  -5.739  1.00 92.73           C  
ATOM   4497  CB  ARG B 140      -3.496 -24.560  -8.200  1.00 92.73           C  
ATOM   4498  HB2 ARG B 140      -2.771 -24.423  -9.002  1.00 92.73           H  
ATOM   4499  HB3 ARG B 140      -3.529 -25.619  -7.943  1.00 92.73           H  
ATOM   4500  O   ARG B 140      -3.763 -25.099  -5.139  1.00 92.73           O  
ATOM   4501  CG  ARG B 140      -4.872 -24.109  -8.708  1.00 92.73           C  
ATOM   4502  HG2 ARG B 140      -4.824 -23.051  -8.967  1.00 92.73           H  
ATOM   4503  HG3 ARG B 140      -5.628 -24.250  -7.936  1.00 92.73           H  
ATOM   4504  CD  ARG B 140      -5.261 -24.913  -9.953  1.00 92.73           C  
ATOM   4505  HD2 ARG B 140      -4.399 -24.987 -10.615  1.00 92.73           H  
ATOM   4506  HD3 ARG B 140      -5.520 -25.926  -9.642  1.00 92.73           H  
ATOM   4507  NE  ARG B 140      -6.406 -24.313 -10.669  1.00 92.73           N  
ATOM   4508  HE  ARG B 140      -7.324 -24.493 -10.287  1.00 92.73           H  
ATOM   4509  NH1 ARG B 140      -5.225 -23.225 -12.317  1.00 92.73           N  
ATOM   4510 HH11 ARG B 140      -4.379 -23.401 -11.795  1.00 92.73           H  
ATOM   4511 HH12 ARG B 140      -5.203 -22.477 -12.995  1.00 92.73           H  
ATOM   4512  NH2 ARG B 140      -7.447 -23.151 -12.334  1.00 92.73           N  
ATOM   4513 HH21 ARG B 140      -7.387 -22.519 -13.120  1.00 92.73           H  
ATOM   4514 HH22 ARG B 140      -8.348 -23.335 -11.918  1.00 92.73           H  
ATOM   4515  CZ  ARG B 140      -6.354 -23.575 -11.768  1.00 92.73           C  
ATOM   4516  N   GLY B 141      -4.761 -23.105  -5.377  1.00 93.16           N  
ATOM   4517  H   GLY B 141      -4.784 -22.237  -5.893  1.00 93.16           H  
ATOM   4518  CA  GLY B 141      -5.631 -23.190  -4.199  1.00 93.16           C  
ATOM   4519  HA2 GLY B 141      -6.429 -22.455  -4.301  1.00 93.16           H  
ATOM   4520  HA3 GLY B 141      -6.083 -24.181  -4.144  1.00 93.16           H  
ATOM   4521  C   GLY B 141      -4.922 -22.914  -2.869  1.00 93.16           C  
ATOM   4522  O   GLY B 141      -5.483 -23.192  -1.814  1.00 93.16           O  
ATOM   4523  N   THR B 142      -3.686 -22.406  -2.904  1.00 95.81           N  
ATOM   4524  H   THR B 142      -3.281 -22.190  -3.803  1.00 95.81           H  
ATOM   4525  CA  THR B 142      -2.942 -22.004  -1.701  1.00 95.81           C  
ATOM   4526  HA  THR B 142      -3.301 -22.589  -0.854  1.00 95.81           H  
ATOM   4527  C   THR B 142      -3.181 -20.537  -1.356  1.00 95.81           C  
ATOM   4528  CB  THR B 142      -1.435 -22.272  -1.824  1.00 95.81           C  
ATOM   4529  HB  THR B 142      -0.969 -22.024  -0.870  1.00 95.81           H  
ATOM   4530  O   THR B 142      -3.566 -19.736  -2.208  1.00 95.81           O  
ATOM   4531  CG2 THR B 142      -1.130 -23.738  -2.125  1.00 95.81           C  
ATOM   4532 HG21 THR B 142      -1.508 -24.357  -1.311  1.00 95.81           H  
ATOM   4533 HG22 THR B 142      -1.601 -24.054  -3.055  1.00 95.81           H  
ATOM   4534 HG23 THR B 142      -0.050 -23.872  -2.192  1.00 95.81           H  
ATOM   4535  OG1 THR B 142      -0.840 -21.462  -2.812  1.00 95.81           O  
ATOM   4536  HG1 THR B 142      -1.046 -21.837  -3.672  1.00 95.81           H  
ATOM   4537  N   ASP B 143      -2.866 -20.161  -0.119  1.00 97.58           N  
ATOM   4538  H   ASP B 143      -2.443 -20.836   0.501  1.00 97.58           H  
ATOM   4539  CA  ASP B 143      -2.882 -18.785   0.394  1.00 97.58           C  
ATOM   4540  HA  ASP B 143      -3.796 -18.304   0.047  1.00 97.58           H  
ATOM   4541  C   ASP B 143      -1.709 -17.925  -0.125  1.00 97.58           C  
ATOM   4542  CB  ASP B 143      -2.939 -18.832   1.936  1.00 97.58           C  
ATOM   4543  HB2 ASP B 143      -3.814 -19.409   2.233  1.00 97.58           H  
ATOM   4544  HB3 ASP B 143      -3.070 -17.819   2.318  1.00 97.58           H  
ATOM   4545  O   ASP B 143      -1.279 -16.992   0.545  1.00 97.58           O  
ATOM   4546  CG  ASP B 143      -1.694 -19.451   2.590  1.00 97.58           C  
ATOM   4547  OD1 ASP B 143      -0.777 -19.894   1.860  1.00 97.58           O  
ATOM   4548  OD2 ASP B 143      -1.638 -19.530   3.832  1.00 97.58           O  
ATOM   4549  N   THR B 144      -1.164 -18.224  -1.311  1.00 98.45           N  
ATOM   4550  H   THR B 144      -1.584 -18.968  -1.849  1.00 98.45           H  
ATOM   4551  CA  THR B 144      -0.074 -17.437  -1.902  1.00 98.45           C  
ATOM   4552  HA  THR B 144       0.740 -17.415  -1.178  1.00 98.45           H  
ATOM   4553  C   THR B 144      -0.547 -16.001  -2.165  1.00 98.45           C  
ATOM   4554  CB  THR B 144       0.463 -18.087  -3.188  1.00 98.45           C  
ATOM   4555  HB  THR B 144      -0.354 -18.200  -3.901  1.00 98.45           H  
ATOM   4556  O   THR B 144      -1.561 -15.799  -2.826  1.00 98.45           O  
ATOM   4557  CG2 THR B 144       1.591 -17.283  -3.842  1.00 98.45           C  
ATOM   4558 HG21 THR B 144       2.400 -17.123  -3.129  1.00 98.45           H  
ATOM   4559 HG22 THR B 144       1.971 -17.832  -4.703  1.00 98.45           H  
ATOM   4560 HG23 THR B 144       1.213 -16.322  -4.189  1.00 98.45           H  
ATOM   4561  OG1 THR B 144       1.012 -19.359  -2.916  1.00 98.45           O  
ATOM   4562  HG1 THR B 144       0.299 -19.981  -2.758  1.00 98.45           H  
ATOM   4563  N   GLY B 145       0.164 -14.996  -1.651  1.00 98.66           N  
ATOM   4564  H   GLY B 145       0.990 -15.227  -1.117  1.00 98.66           H  
ATOM   4565  CA  GLY B 145      -0.153 -13.580  -1.880  1.00 98.66           C  
ATOM   4566  HA2 GLY B 145      -1.231 -13.465  -1.993  1.00 98.66           H  
ATOM   4567  HA3 GLY B 145       0.146 -12.993  -1.011  1.00 98.66           H  
ATOM   4568  C   GLY B 145       0.528 -13.003  -3.128  1.00 98.66           C  
ATOM   4569  O   GLY B 145       1.558 -13.511  -3.573  1.00 98.66           O  
ATOM   4570  N   VAL B 146      -0.017 -11.917  -3.683  1.00 98.86           N  
ATOM   4571  H   VAL B 146      -0.846 -11.540  -3.246  1.00 98.86           H  
ATOM   4572  CA  VAL B 146       0.539 -11.197  -4.844  1.00 98.86           C  
ATOM   4573  HA  VAL B 146       1.555 -11.549  -5.023  1.00 98.86           H  
ATOM   4574  C   VAL B 146       0.608  -9.696  -4.556  1.00 98.86           C  
ATOM   4575  CB  VAL B 146      -0.266 -11.471  -6.133  1.00 98.86           C  
ATOM   4576  HB  VAL B 146      -1.281 -11.090  -6.017  1.00 98.86           H  
ATOM   4577  O   VAL B 146      -0.413  -9.019  -4.465  1.00 98.86           O  
ATOM   4578  CG1 VAL B 146       0.380 -10.774  -7.342  1.00 98.86           C  
ATOM   4579 HG11 VAL B 146       0.384  -9.694  -7.198  1.00 98.86           H  
ATOM   4580 HG12 VAL B 146      -0.196 -10.993  -8.241  1.00 98.86           H  
ATOM   4581 HG13 VAL B 146       1.403 -11.127  -7.473  1.00 98.86           H  
ATOM   4582  CG2 VAL B 146      -0.348 -12.968  -6.459  1.00 98.86           C  
ATOM   4583 HG21 VAL B 146      -0.909 -13.486  -5.682  1.00 98.86           H  
ATOM   4584 HG22 VAL B 146       0.652 -13.398  -6.526  1.00 98.86           H  
ATOM   4585 HG23 VAL B 146      -0.873 -13.112  -7.403  1.00 98.86           H  
ATOM   4586  N   PHE B 147       1.820  -9.151  -4.470  1.00 98.69           N  
ATOM   4587  H   PHE B 147       2.621  -9.754  -4.589  1.00 98.69           H  
ATOM   4588  CA  PHE B 147       2.074  -7.750  -4.123  1.00 98.69           C  
ATOM   4589  HA  PHE B 147       1.131  -7.209  -4.042  1.00 98.69           H  
ATOM   4590  C   PHE B 147       2.909  -7.101  -5.226  1.00 98.69           C  
ATOM   4591  CB  PHE B 147       2.778  -7.662  -2.758  1.00 98.69           C  
ATOM   4592  HB2 PHE B 147       3.775  -8.094  -2.843  1.00 98.69           H  
ATOM   4593  HB3 PHE B 147       2.904  -6.610  -2.501  1.00 98.69           H  
ATOM   4594  O   PHE B 147       4.084  -7.427  -5.402  1.00 98.69           O  
ATOM   4595  CG  PHE B 147       2.060  -8.362  -1.618  1.00 98.69           C  
ATOM   4596  CD1 PHE B 147       1.310  -7.628  -0.680  1.00 98.69           C  
ATOM   4597  HD1 PHE B 147       1.241  -6.554  -0.764  1.00 98.69           H  
ATOM   4598  CD2 PHE B 147       2.178  -9.759  -1.472  1.00 98.69           C  
ATOM   4599  HD2 PHE B 147       2.773 -10.327  -2.172  1.00 98.69           H  
ATOM   4600  CE1 PHE B 147       0.666  -8.301   0.377  1.00 98.69           C  
ATOM   4601  HE1 PHE B 147       0.120  -7.764   1.139  1.00 98.69           H  
ATOM   4602  CE2 PHE B 147       1.511 -10.424  -0.432  1.00 98.69           C  
ATOM   4603  HE2 PHE B 147       1.600 -11.496  -0.327  1.00 98.69           H  
ATOM   4604  CZ  PHE B 147       0.732  -9.697   0.476  1.00 98.69           C  
ATOM   4605  HZ  PHE B 147       0.198 -10.211   1.261  1.00 98.69           H  
ATOM   4606  N   MET B 148       2.315  -6.182  -5.986  1.00 98.58           N  
ATOM   4607  H   MET B 148       1.358  -5.929  -5.785  1.00 98.58           H  
ATOM   4608  CA  MET B 148       2.969  -5.586  -7.156  1.00 98.58           C  
ATOM   4609  HA  MET B 148       4.003  -5.926  -7.213  1.00 98.58           H  
ATOM   4610  C   MET B 148       3.021  -4.065  -7.062  1.00 98.58           C  
ATOM   4611  CB  MET B 148       2.267  -6.045  -8.444  1.00 98.58           C  
ATOM   4612  HB2 MET B 148       1.200  -5.838  -8.367  1.00 98.58           H  
ATOM   4613  HB3 MET B 148       2.665  -5.483  -9.290  1.00 98.58           H  
ATOM   4614  O   MET B 148       2.024  -3.423  -6.749  1.00 98.58           O  
ATOM   4615  CG  MET B 148       2.476  -7.541  -8.716  1.00 98.58           C  
ATOM   4616  HG2 MET B 148       1.841  -7.833  -9.552  1.00 98.58           H  
ATOM   4617  HG3 MET B 148       2.155  -8.111  -7.843  1.00 98.58           H  
ATOM   4618  SD  MET B 148       4.185  -8.005  -9.121  1.00 98.58           S  
ATOM   4619  CE  MET B 148       3.990  -9.804  -9.232  1.00 98.58           C  
ATOM   4620  HE1 MET B 148       4.932 -10.259  -9.536  1.00 98.58           H  
ATOM   4621  HE2 MET B 148       3.701 -10.198  -8.257  1.00 98.58           H  
ATOM   4622  HE3 MET B 148       3.220 -10.050  -9.963  1.00 98.58           H  
ATOM   4623  N   GLY B 149       4.176  -3.483  -7.375  1.00 98.58           N  
ATOM   4624  H   GLY B 149       4.977  -4.075  -7.540  1.00 98.58           H  
ATOM   4625  CA  GLY B 149       4.315  -2.054  -7.628  1.00 98.58           C  
ATOM   4626  HA2 GLY B 149       3.600  -1.496  -7.022  1.00 98.58           H  
ATOM   4627  HA3 GLY B 149       5.322  -1.741  -7.352  1.00 98.58           H  
ATOM   4628  C   GLY B 149       4.108  -1.736  -9.107  1.00 98.58           C  
ATOM   4629  O   GLY B 149       4.907  -2.176  -9.933  1.00 98.58           O  
ATOM   4630  N   ALA B 150       3.067  -0.983  -9.453  1.00 97.65           N  
ATOM   4631  H   ALA B 150       2.459  -0.615  -8.736  1.00 97.65           H  
ATOM   4632  CA  ALA B 150       2.806  -0.567 -10.833  1.00 97.65           C  
ATOM   4633  HA  ALA B 150       3.746  -0.289 -11.308  1.00 97.65           H  
ATOM   4634  C   ALA B 150       1.870   0.646 -10.882  1.00 97.65           C  
ATOM   4635  CB  ALA B 150       2.192  -1.737 -11.620  1.00 97.65           C  
ATOM   4636  HB1 ALA B 150       1.201  -1.969 -11.231  1.00 97.65           H  
ATOM   4637  HB2 ALA B 150       2.104  -1.466 -12.672  1.00 97.65           H  
ATOM   4638  HB3 ALA B 150       2.828  -2.620 -11.544  1.00 97.65           H  
ATOM   4639  O   ALA B 150       1.161   0.940  -9.922  1.00 97.65           O  
ATOM   4640  N   TYR B 151       1.828   1.308 -12.033  1.00 91.92           N  
ATOM   4641  H   TYR B 151       2.436   1.013 -12.784  1.00 91.92           H  
ATOM   4642  CA  TYR B 151       0.883   2.379 -12.346  1.00 91.92           C  
ATOM   4643  HA  TYR B 151      -0.065   2.159 -11.856  1.00 91.92           H  
ATOM   4644  C   TYR B 151       0.627   2.418 -13.866  1.00 91.92           C  
ATOM   4645  CB  TYR B 151       1.414   3.702 -11.771  1.00 91.92           C  
ATOM   4646  HB2 TYR B 151       0.816   4.549 -12.107  1.00 91.92           H  
ATOM   4647  HB3 TYR B 151       1.291   3.656 -10.689  1.00 91.92           H  
ATOM   4648  O   TYR B 151       1.300   1.706 -14.620  1.00 91.92           O  
ATOM   4649  CG  TYR B 151       2.862   3.988 -12.077  1.00 91.92           C  
ATOM   4650  CD1 TYR B 151       3.817   3.833 -11.055  1.00 91.92           C  
ATOM   4651  HD1 TYR B 151       3.506   3.529 -10.067  1.00 91.92           H  
ATOM   4652  CD2 TYR B 151       3.241   4.410 -13.367  1.00 91.92           C  
ATOM   4653  HD2 TYR B 151       2.503   4.529 -14.146  1.00 91.92           H  
ATOM   4654  CE1 TYR B 151       5.160   4.131 -11.317  1.00 91.92           C  
ATOM   4655  HE1 TYR B 151       5.904   4.063 -10.537  1.00 91.92           H  
ATOM   4656  CE2 TYR B 151       4.588   4.691 -13.636  1.00 91.92           C  
ATOM   4657  HE2 TYR B 151       4.893   5.028 -14.616  1.00 91.92           H  
ATOM   4658  OH  TYR B 151       6.801   4.897 -12.830  1.00 91.92           O  
ATOM   4659  HH  TYR B 151       6.943   5.237 -13.716  1.00 91.92           H  
ATOM   4660  CZ  TYR B 151       5.529   4.556 -12.604  1.00 91.92           C  
ATOM   4661  N   PRO B 152      -0.365   3.183 -14.357  1.00 87.22           N  
ATOM   4662  CA  PRO B 152      -0.743   3.151 -15.768  1.00 87.22           C  
ATOM   4663  HA  PRO B 152      -1.008   2.126 -16.027  1.00 87.22           H  
ATOM   4664  C   PRO B 152       0.382   3.641 -16.692  1.00 87.22           C  
ATOM   4665  CB  PRO B 152      -1.994   4.030 -15.893  1.00 87.22           C  
ATOM   4666  HB2 PRO B 152      -1.730   5.024 -16.255  1.00 87.22           H  
ATOM   4667  HB3 PRO B 152      -2.735   3.578 -16.553  1.00 87.22           H  
ATOM   4668  O   PRO B 152       0.834   4.778 -16.580  1.00 87.22           O  
ATOM   4669  CG  PRO B 152      -2.521   4.153 -14.468  1.00 87.22           C  
ATOM   4670  HG2 PRO B 152      -2.986   5.127 -14.318  1.00 87.22           H  
ATOM   4671  HG3 PRO B 152      -3.214   3.338 -14.255  1.00 87.22           H  
ATOM   4672  CD  PRO B 152      -1.279   4.025 -13.602  1.00 87.22           C  
ATOM   4673  HD2 PRO B 152      -0.834   5.013 -13.477  1.00 87.22           H  
ATOM   4674  HD3 PRO B 152      -1.536   3.603 -12.632  1.00 87.22           H  
ATOM   4675  N   GLY B 153       0.774   2.815 -17.667  1.00 83.22           N  
ATOM   4676  H   GLY B 153       0.447   1.859 -17.640  1.00 83.22           H  
ATOM   4677  CA  GLY B 153       1.745   3.174 -18.715  1.00 83.22           C  
ATOM   4678  HA2 GLY B 153       2.532   3.793 -18.283  1.00 83.22           H  
ATOM   4679  HA3 GLY B 153       2.203   2.257 -19.085  1.00 83.22           H  
ATOM   4680  C   GLY B 153       1.148   3.923 -19.917  1.00 83.22           C  
ATOM   4681  O   GLY B 153       1.850   4.206 -20.890  1.00 83.22           O  
ATOM   4682  N   GLY B 154      -0.160   4.204 -19.884  1.00 85.36           N  
ATOM   4683  H   GLY B 154      -0.651   3.981 -19.031  1.00 85.36           H  
ATOM   4684  CA  GLY B 154      -0.901   4.879 -20.955  1.00 85.36           C  
ATOM   4685  HA2 GLY B 154      -1.829   5.254 -20.523  1.00 85.36           H  
ATOM   4686  HA3 GLY B 154      -0.321   5.726 -21.321  1.00 85.36           H  
ATOM   4687  C   GLY B 154      -1.277   3.999 -22.154  1.00 85.36           C  
ATOM   4688  O   GLY B 154      -1.596   4.525 -23.220  1.00 85.36           O  
ATOM   4689  N   TYR B 155      -1.229   2.671 -22.012  1.00 90.80           N  
ATOM   4690  H   TYR B 155      -0.984   2.287 -21.110  1.00 90.80           H  
ATOM   4691  CA  TYR B 155      -1.556   1.741 -23.094  1.00 90.80           C  
ATOM   4692  HA  TYR B 155      -0.923   1.980 -23.948  1.00 90.80           H  
ATOM   4693  C   TYR B 155      -3.019   1.864 -23.539  1.00 90.80           C  
ATOM   4694  CB  TYR B 155      -1.244   0.303 -22.664  1.00 90.80           C  
ATOM   4695  HB2 TYR B 155      -0.218   0.252 -22.302  1.00 90.80           H  
ATOM   4696  HB3 TYR B 155      -1.897   0.024 -21.837  1.00 90.80           H  
ATOM   4697  O   TYR B 155      -3.928   1.877 -22.711  1.00 90.80           O  
ATOM   4698  CG  TYR B 155      -1.406  -0.691 -23.798  1.00 90.80           C  
ATOM   4699  CD1 TYR B 155      -2.557  -1.499 -23.894  1.00 90.80           C  
ATOM   4700  HD1 TYR B 155      -3.339  -1.432 -23.152  1.00 90.80           H  
ATOM   4701  CD2 TYR B 155      -0.402  -0.787 -24.780  1.00 90.80           C  
ATOM   4702  HD2 TYR B 155       0.485  -0.175 -24.711  1.00 90.80           H  
ATOM   4703  CE1 TYR B 155      -2.684  -2.411 -24.960  1.00 90.80           C  
ATOM   4704  HE1 TYR B 155      -3.556  -3.043 -25.046  1.00 90.80           H  
ATOM   4705  CE2 TYR B 155      -0.530  -1.699 -25.842  1.00 90.80           C  
ATOM   4706  HE2 TYR B 155       0.242  -1.784 -26.592  1.00 90.80           H  
ATOM   4707  OH  TYR B 155      -1.741  -3.421 -26.938  1.00 90.80           O  
ATOM   4708  HH  TYR B 155      -2.563  -3.917 -26.924  1.00 90.80           H  
ATOM   4709  CZ  TYR B 155      -1.666  -2.522 -25.926  1.00 90.80           C  
ATOM   4710  N   GLY B 156      -3.250   1.932 -24.853  1.00 82.13           N  
ATOM   4711  H   GLY B 156      -2.458   1.910 -25.480  1.00 82.13           H  
ATOM   4712  CA  GLY B 156      -4.594   1.881 -25.436  1.00 82.13           C  
ATOM   4713  HA2 GLY B 156      -5.106   1.003 -25.042  1.00 82.13           H  
ATOM   4714  HA3 GLY B 156      -4.507   1.771 -26.517  1.00 82.13           H  
ATOM   4715  C   GLY B 156      -5.488   3.096 -25.160  1.00 82.13           C  
ATOM   4716  O   GLY B 156      -6.681   3.032 -25.450  1.00 82.13           O  
ATOM   4717  N   ILE B 157      -4.953   4.199 -24.621  1.00 73.71           N  
ATOM   4718  H   ILE B 157      -3.973   4.194 -24.380  1.00 73.71           H  
ATOM   4719  CA  ILE B 157      -5.735   5.421 -24.381  1.00 73.71           C  
ATOM   4720  HA  ILE B 157      -6.526   5.177 -23.672  1.00 73.71           H  
ATOM   4721  C   ILE B 157      -6.404   5.878 -25.687  1.00 73.71           C  
ATOM   4722  CB  ILE B 157      -4.858   6.531 -23.754  1.00 73.71           C  
ATOM   4723  HB  ILE B 157      -3.944   6.628 -24.340  1.00 73.71           H  
ATOM   4724  O   ILE B 157      -5.738   6.106 -26.695  1.00 73.71           O  
ATOM   4725  CG1 ILE B 157      -4.489   6.148 -22.301  1.00 73.71           C  
ATOM   4726 HG12 ILE B 157      -4.009   5.170 -22.297  1.00 73.71           H  
ATOM   4727 HG13 ILE B 157      -5.402   6.066 -21.711  1.00 73.71           H  
ATOM   4728  CG2 ILE B 157      -5.589   7.888 -23.770  1.00 73.71           C  
ATOM   4729 HG21 ILE B 157      -4.938   8.670 -23.379  1.00 73.71           H  
ATOM   4730 HG22 ILE B 157      -5.832   8.189 -24.789  1.00 73.71           H  
ATOM   4731 HG23 ILE B 157      -6.501   7.830 -23.177  1.00 73.71           H  
ATOM   4732  CD1 ILE B 157      -3.549   7.140 -21.599  1.00 73.71           C  
ATOM   4733 HD11 ILE B 157      -4.023   8.116 -21.486  1.00 73.71           H  
ATOM   4734 HD12 ILE B 157      -3.327   6.775 -20.597  1.00 73.71           H  
ATOM   4735 HD13 ILE B 157      -2.623   7.243 -22.165  1.00 73.71           H  
ATOM   4736  N   GLY B 158      -7.732   6.019 -25.655  1.00 70.27           N  
ATOM   4737  H   GLY B 158      -8.212   5.752 -24.807  1.00 70.27           H  
ATOM   4738  CA  GLY B 158      -8.545   6.457 -26.794  1.00 70.27           C  
ATOM   4739  HA2 GLY B 158      -9.503   6.820 -26.423  1.00 70.27           H  
ATOM   4740  HA3 GLY B 158      -8.039   7.282 -27.294  1.00 70.27           H  
ATOM   4741  C   GLY B 158      -8.834   5.383 -27.853  1.00 70.27           C  
ATOM   4742  O   GLY B 158      -9.570   5.664 -28.796  1.00 70.27           O  
ATOM   4743  N   ALA B 159      -8.300   4.165 -27.716  1.00 77.30           N  
ATOM   4744  H   ALA B 159      -7.747   3.962 -26.896  1.00 77.30           H  
ATOM   4745  CA  ALA B 159      -8.545   3.067 -28.650  1.00 77.30           C  
ATOM   4746  HA  ALA B 159      -8.724   3.487 -29.639  1.00 77.30           H  
ATOM   4747  C   ALA B 159      -9.785   2.237 -28.266  1.00 77.30           C  
ATOM   4748  CB  ALA B 159      -7.281   2.202 -28.737  1.00 77.30           C  
ATOM   4749  HB1 ALA B 159      -6.425   2.822 -29.004  1.00 77.30           H  
ATOM   4750  HB2 ALA B 159      -7.414   1.430 -29.495  1.00 77.30           H  
ATOM   4751  HB3 ALA B 159      -7.095   1.724 -27.776  1.00 77.30           H  
ATOM   4752  O   ALA B 159     -10.113   2.092 -27.089  1.00 77.30           O  
ATOM   4753  N   ASP B 160     -10.449   1.625 -29.257  1.00 78.07           N  
ATOM   4754  H   ASP B 160     -10.141   1.759 -30.210  1.00 78.07           H  
ATOM   4755  CA  ASP B 160     -11.452   0.587 -28.990  1.00 78.07           C  
ATOM   4756  HA  ASP B 160     -12.065   0.912 -28.148  1.00 78.07           H  
ATOM   4757  C   ASP B 160     -10.748  -0.717 -28.582  1.00 78.07           C  
ATOM   4758  CB  ASP B 160     -12.413   0.368 -30.183  1.00 78.07           C  
ATOM   4759  HB2 ASP B 160     -11.843   0.056 -31.058  1.00 78.07           H  
ATOM   4760  HB3 ASP B 160     -12.906   1.312 -30.415  1.00 78.07           H  
ATOM   4761  O   ASP B 160     -10.224  -1.450 -29.421  1.00 78.07           O  
ATOM   4762  CG  ASP B 160     -13.493  -0.692 -29.874  1.00 78.07           C  
ATOM   4763  OD1 ASP B 160     -13.580  -1.151 -28.715  1.00 78.07           O  
ATOM   4764  OD2 ASP B 160     -14.299  -1.090 -30.745  1.00 78.07           O  
ATOM   4765  N   LEU B 161     -10.774  -1.026 -27.285  1.00 80.44           N  
ATOM   4766  H   LEU B 161     -11.160  -0.339 -26.654  1.00 80.44           H  
ATOM   4767  CA  LEU B 161     -10.207  -2.251 -26.713  1.00 80.44           C  
ATOM   4768  HA  LEU B 161      -9.327  -2.517 -27.298  1.00 80.44           H  
ATOM   4769  C   LEU B 161     -11.143  -3.467 -26.844  1.00 80.44           C  
ATOM   4770  CB  LEU B 161      -9.750  -1.970 -25.269  1.00 80.44           C  
ATOM   4771  HB2 LEU B 161     -10.613  -1.638 -24.691  1.00 80.44           H  
ATOM   4772  HB3 LEU B 161      -9.385  -2.894 -24.819  1.00 80.44           H  
ATOM   4773  O   LEU B 161     -10.983  -4.469 -26.150  1.00 80.44           O  
ATOM   4774  CG  LEU B 161      -8.637  -0.907 -25.159  1.00 80.44           C  
ATOM   4775  HG  LEU B 161      -8.974   0.029 -25.604  1.00 80.44           H  
ATOM   4776  CD1 LEU B 161      -8.326  -0.646 -23.687  1.00 80.44           C  
ATOM   4777 HD11 LEU B 161      -9.216  -0.263 -23.189  1.00 80.44           H  
ATOM   4778 HD12 LEU B 161      -7.544   0.109 -23.608  1.00 80.44           H  
ATOM   4779 HD13 LEU B 161      -7.987  -1.562 -23.202  1.00 80.44           H  
ATOM   4780  CD2 LEU B 161      -7.339  -1.340 -25.845  1.00 80.44           C  
ATOM   4781 HD21 LEU B 161      -7.491  -1.447 -26.919  1.00 80.44           H  
ATOM   4782 HD22 LEU B 161      -6.577  -0.576 -25.690  1.00 80.44           H  
ATOM   4783 HD23 LEU B 161      -6.987  -2.279 -25.417  1.00 80.44           H  
ATOM   4784  N   GLY B 162     -12.146  -3.404 -27.723  1.00 72.13           N  
ATOM   4785  H   GLY B 162     -12.296  -2.526 -28.200  1.00 72.13           H  
ATOM   4786  CA  GLY B 162     -12.943  -4.555 -28.141  1.00 72.13           C  
ATOM   4787  HA2 GLY B 162     -13.627  -4.225 -28.923  1.00 72.13           H  
ATOM   4788  HA3 GLY B 162     -12.276  -5.311 -28.556  1.00 72.13           H  
ATOM   4789  C   GLY B 162     -13.771  -5.197 -27.026  1.00 72.13           C  
ATOM   4790  O   GLY B 162     -14.039  -6.399 -27.100  1.00 72.13           O  
ATOM   4791  N   GLY B 163     -14.157  -4.414 -26.013  1.00 73.38           N  
ATOM   4792  H   GLY B 163     -13.849  -3.453 -26.035  1.00 73.38           H  
ATOM   4793  CA  GLY B 163     -14.907  -4.858 -24.831  1.00 73.38           C  
ATOM   4794  HA2 GLY B 163     -15.544  -4.041 -24.493  1.00 73.38           H  
ATOM   4795  HA3 GLY B 163     -15.542  -5.705 -25.092  1.00 73.38           H  
ATOM   4796  C   GLY B 163     -14.051  -5.267 -23.629  1.00 73.38           C  
ATOM   4797  O   GLY B 163     -14.614  -5.632 -22.601  1.00 73.38           O  
ATOM   4798  N   PHE B 164     -12.721  -5.189 -23.735  1.00 80.53           N  
ATOM   4799  H   PHE B 164     -12.312  -4.921 -24.618  1.00 80.53           H  
ATOM   4800  CA  PHE B 164     -11.801  -5.492 -22.635  1.00 80.53           C  
ATOM   4801  HA  PHE B 164     -12.299  -6.155 -21.928  1.00 80.53           H  
ATOM   4802  C   PHE B 164     -11.370  -4.257 -21.831  1.00 80.53           C  
ATOM   4803  CB  PHE B 164     -10.571  -6.233 -23.183  1.00 80.53           C  
ATOM   4804  HB2 PHE B 164      -9.880  -6.430 -22.363  1.00 80.53           H  
ATOM   4805  HB3 PHE B 164     -10.060  -5.582 -23.891  1.00 80.53           H  
ATOM   4806  O   PHE B 164     -10.567  -4.409 -20.911  1.00 80.53           O  
ATOM   4807  CG  PHE B 164     -10.876  -7.562 -23.841  1.00 80.53           C  
ATOM   4808  CD1 PHE B 164     -11.273  -8.655 -23.049  1.00 80.53           C  
ATOM   4809  HD1 PHE B 164     -11.358  -8.548 -21.978  1.00 80.53           H  
ATOM   4810  CD2 PHE B 164     -10.741  -7.720 -25.233  1.00 80.53           C  
ATOM   4811  HD2 PHE B 164     -10.407  -6.891 -25.839  1.00 80.53           H  
ATOM   4812  CE1 PHE B 164     -11.544  -9.897 -23.648  1.00 80.53           C  
ATOM   4813  HE1 PHE B 164     -11.826 -10.737 -23.031  1.00 80.53           H  
ATOM   4814  CE2 PHE B 164     -11.015  -8.962 -25.832  1.00 80.53           C  
ATOM   4815  HE2 PHE B 164     -10.882  -9.085 -26.897  1.00 80.53           H  
ATOM   4816  CZ  PHE B 164     -11.422 -10.049 -25.039  1.00 80.53           C  
ATOM   4817  HZ  PHE B 164     -11.614 -11.012 -25.489  1.00 80.53           H  
ATOM   4818  N   GLY B 165     -11.854  -3.048 -22.143  1.00 80.96           N  
ATOM   4819  H   GLY B 165     -12.636  -2.962 -22.776  1.00 80.96           H  
ATOM   4820  CA  GLY B 165     -11.333  -1.803 -21.565  1.00 80.96           C  
ATOM   4821  HA2 GLY B 165     -11.842  -0.952 -22.016  1.00 80.96           H  
ATOM   4822  HA3 GLY B 165     -10.271  -1.723 -21.797  1.00 80.96           H  
ATOM   4823  C   GLY B 165     -11.484  -1.711 -20.046  1.00 80.96           C  
ATOM   4824  O   GLY B 165     -10.650  -1.102 -19.384  1.00 80.96           O  
ATOM   4825  N   THR B 166     -12.455  -2.423 -19.472  1.00 80.83           N  
ATOM   4826  H   THR B 166     -13.137  -2.857 -20.078  1.00 80.83           H  
ATOM   4827  CA  THR B 166     -12.652  -2.557 -18.019  1.00 80.83           C  
ATOM   4828  HA  THR B 166     -12.703  -1.556 -17.589  1.00 80.83           H  
ATOM   4829  C   THR B 166     -11.519  -3.293 -17.295  1.00 80.83           C  
ATOM   4830  CB  THR B 166     -13.961  -3.309 -17.713  1.00 80.83           C  
ATOM   4831  HB  THR B 166     -13.730  -4.282 -17.278  1.00 80.83           H  
ATOM   4832  O   THR B 166     -11.279  -3.040 -16.119  1.00 80.83           O  
ATOM   4833  CG2 THR B 166     -14.819  -2.536 -16.729  1.00 80.83           C  
ATOM   4834 HG21 THR B 166     -15.076  -1.558 -17.136  1.00 80.83           H  
ATOM   4835 HG22 THR B 166     -15.729  -3.105 -16.541  1.00 80.83           H  
ATOM   4836 HG23 THR B 166     -14.277  -2.412 -15.791  1.00 80.83           H  
ATOM   4837  OG1 THR B 166     -14.748  -3.538 -18.864  1.00 80.83           O  
ATOM   4838  HG1 THR B 166     -15.114  -2.701 -19.157  1.00 80.83           H  
ATOM   4839  N   THR B 167     -10.826  -4.214 -17.970  1.00 87.66           N  
ATOM   4840  H   THR B 167     -11.087  -4.378 -18.932  1.00 87.66           H  
ATOM   4841  CA  THR B 167      -9.796  -5.081 -17.360  1.00 87.66           C  
ATOM   4842  HA  THR B 167      -9.712  -4.853 -16.298  1.00 87.66           H  
ATOM   4843  C   THR B 167      -8.404  -4.889 -17.952  1.00 87.66           C  
ATOM   4844  CB  THR B 167     -10.173  -6.566 -17.498  1.00 87.66           C  
ATOM   4845  HB  THR B 167      -9.326  -7.176 -17.183  1.00 87.66           H  
ATOM   4846  O   THR B 167      -7.401  -5.114 -17.278  1.00 87.66           O  
ATOM   4847  CG2 THR B 167     -11.376  -6.941 -16.637  1.00 87.66           C  
ATOM   4848 HG21 THR B 167     -12.260  -6.390 -16.961  1.00 87.66           H  
ATOM   4849 HG22 THR B 167     -11.173  -6.712 -15.591  1.00 87.66           H  
ATOM   4850 HG23 THR B 167     -11.567  -8.009 -16.735  1.00 87.66           H  
ATOM   4851  OG1 THR B 167     -10.496  -6.894 -18.836  1.00 87.66           O  
ATOM   4852  HG1 THR B 167      -9.932  -6.404 -19.438  1.00 87.66           H  
ATOM   4853  N   ALA B 168      -8.331  -4.497 -19.222  1.00 87.95           N  
ATOM   4854  H   ALA B 168      -9.192  -4.277 -19.703  1.00 87.95           H  
ATOM   4855  CA  ALA B 168      -7.115  -4.459 -20.020  1.00 87.95           C  
ATOM   4856  HA  ALA B 168      -6.657  -5.448 -20.042  1.00 87.95           H  
ATOM   4857  C   ALA B 168      -6.064  -3.477 -19.487  1.00 87.95           C  
ATOM   4858  CB  ALA B 168      -7.529  -4.071 -21.438  1.00 87.95           C  
ATOM   4859  HB1 ALA B 168      -7.929  -4.933 -21.971  1.00 87.95           H  
ATOM   4860  HB2 ALA B 168      -8.264  -3.267 -21.419  1.00 87.95           H  
ATOM   4861  HB3 ALA B 168      -6.649  -3.682 -21.951  1.00 87.95           H  
ATOM   4862  O   ALA B 168      -4.889  -3.829 -19.432  1.00 87.95           O  
ATOM   4863  N   GLY B 169      -6.496  -2.273 -19.098  1.00 88.89           N  
ATOM   4864  H   GLY B 169      -7.476  -2.061 -19.221  1.00 88.89           H  
ATOM   4865  CA  GLY B 169      -5.638  -1.219 -18.545  1.00 88.89           C  
ATOM   4866  HA2 GLY B 169      -4.591  -1.443 -18.750  1.00 88.89           H  
ATOM   4867  HA3 GLY B 169      -5.880  -0.275 -19.034  1.00 88.89           H  
ATOM   4868  C   GLY B 169      -5.781  -1.013 -17.034  1.00 88.89           C  
ATOM   4869  O   GLY B 169      -5.171  -0.098 -16.488  1.00 88.89           O  
ATOM   4870  N   ALA B 170      -6.597  -1.822 -16.350  1.00 89.75           N  
ATOM   4871  H   ALA B 170      -7.031  -2.597 -16.832  1.00 89.75           H  
ATOM   4872  CA  ALA B 170      -6.831  -1.686 -14.914  1.00 89.75           C  
ATOM   4873  HA  ALA B 170      -6.983  -0.631 -14.686  1.00 89.75           H  
ATOM   4874  C   ALA B 170      -5.614  -2.176 -14.113  1.00 89.75           C  
ATOM   4875  CB  ALA B 170      -8.119  -2.431 -14.549  1.00 89.75           C  
ATOM   4876  HB1 ALA B 170      -8.038  -3.480 -14.836  1.00 89.75           H  
ATOM   4877  HB2 ALA B 170      -8.297  -2.363 -13.475  1.00 89.75           H  
ATOM   4878  HB3 ALA B 170      -8.963  -1.984 -15.073  1.00 89.75           H  
ATOM   4879  O   ALA B 170      -5.162  -3.312 -14.282  1.00 89.75           O  
ATOM   4880  N   VAL B 171      -5.089  -1.335 -13.218  1.00 92.26           N  
ATOM   4881  H   VAL B 171      -5.509  -0.426 -13.089  1.00 92.26           H  
ATOM   4882  CA  VAL B 171      -3.863  -1.645 -12.463  1.00 92.26           C  
ATOM   4883  HA  VAL B 171      -3.157  -2.094 -13.162  1.00 92.26           H  
ATOM   4884  C   VAL B 171      -4.131  -2.684 -11.367  1.00 92.26           C  
ATOM   4885  CB  VAL B 171      -3.193  -0.384 -11.879  1.00 92.26           C  
ATOM   4886  HB  VAL B 171      -3.628  -0.159 -10.906  1.00 92.26           H  
ATOM   4887  O   VAL B 171      -3.296  -3.552 -11.126  1.00 92.26           O  
ATOM   4888  CG1 VAL B 171      -1.692  -0.636 -11.713  1.00 92.26           C  
ATOM   4889 HG11 VAL B 171      -1.520  -1.626 -11.291  1.00 92.26           H  
ATOM   4890 HG12 VAL B 171      -1.262   0.121 -11.056  1.00 92.26           H  
ATOM   4891 HG13 VAL B 171      -1.191  -0.596 -12.680  1.00 92.26           H  
ATOM   4892  CG2 VAL B 171      -3.318   0.857 -12.775  1.00 92.26           C  
ATOM   4893 HG21 VAL B 171      -4.356   1.186 -12.811  1.00 92.26           H  
ATOM   4894 HG22 VAL B 171      -2.727   1.667 -12.348  1.00 92.26           H  
ATOM   4895 HG23 VAL B 171      -2.968   0.636 -13.783  1.00 92.26           H  
ATOM   4896  N   SER B 172      -5.324  -2.693 -10.769  1.00 94.68           N  
ATOM   4897  H   SER B 172      -5.911  -1.878 -10.869  1.00 94.68           H  
ATOM   4898  CA  SER B 172      -5.801  -3.779  -9.892  1.00 94.68           C  
ATOM   4899  HA  SER B 172      -5.139  -3.857  -9.029  1.00 94.68           H  
ATOM   4900  C   SER B 172      -5.839  -5.152 -10.567  1.00 94.68           C  
ATOM   4901  CB  SER B 172      -7.212  -3.475  -9.384  1.00 94.68           C  
ATOM   4902  HB2 SER B 172      -7.677  -4.390  -9.016  1.00 94.68           H  
ATOM   4903  HB3 SER B 172      -7.133  -2.786  -8.543  1.00 94.68           H  
ATOM   4904  O   SER B 172      -5.529  -6.169  -9.945  1.00 94.68           O  
ATOM   4905  OG  SER B 172      -8.028  -2.888 -10.381  1.00 94.68           O  
ATOM   4906  HG  SER B 172      -8.011  -1.944 -10.203  1.00 94.68           H  
ATOM   4907  N   VAL B 173      -6.180  -5.208 -11.858  1.00 95.76           N  
ATOM   4908  H   VAL B 173      -6.418  -4.343 -12.323  1.00 95.76           H  
ATOM   4909  CA  VAL B 173      -6.216  -6.467 -12.618  1.00 95.76           C  
ATOM   4910  HA  VAL B 173      -6.742  -7.210 -12.018  1.00 95.76           H  
ATOM   4911  C   VAL B 173      -4.815  -7.034 -12.847  1.00 95.76           C  
ATOM   4912  CB  VAL B 173      -7.004  -6.298 -13.932  1.00 95.76           C  
ATOM   4913  HB  VAL B 173      -6.620  -5.441 -14.485  1.00 95.76           H  
ATOM   4914  O   VAL B 173      -4.682  -8.235 -13.045  1.00 95.76           O  
ATOM   4915  CG1 VAL B 173      -6.926  -7.528 -14.841  1.00 95.76           C  
ATOM   4916 HG11 VAL B 173      -7.622  -7.424 -15.673  1.00 95.76           H  
ATOM   4917 HG12 VAL B 173      -7.163  -8.421 -14.261  1.00 95.76           H  
ATOM   4918 HG13 VAL B 173      -5.921  -7.624 -15.251  1.00 95.76           H  
ATOM   4919  CG2 VAL B 173      -8.485  -6.058 -13.607  1.00 95.76           C  
ATOM   4920 HG21 VAL B 173      -8.891  -6.904 -13.053  1.00 95.76           H  
ATOM   4921 HG22 VAL B 173      -8.602  -5.154 -13.009  1.00 95.76           H  
ATOM   4922 HG23 VAL B 173      -9.054  -5.935 -14.528  1.00 95.76           H  
ATOM   4923  N   LEU B 174      -3.752  -6.233 -12.744  1.00 97.19           N  
ATOM   4924  H   LEU B 174      -3.899  -5.255 -12.539  1.00 97.19           H  
ATOM   4925  CA  LEU B 174      -2.380  -6.728 -12.858  1.00 97.19           C  
ATOM   4926  HA  LEU B 174      -2.265  -7.196 -13.836  1.00 97.19           H  
ATOM   4927  C   LEU B 174      -2.058  -7.813 -11.819  1.00 97.19           C  
ATOM   4928  CB  LEU B 174      -1.436  -5.523 -12.771  1.00 97.19           C  
ATOM   4929  HB2 LEU B 174      -1.763  -4.793 -13.511  1.00 97.19           H  
ATOM   4930  HB3 LEU B 174      -1.523  -5.059 -11.788  1.00 97.19           H  
ATOM   4931  O   LEU B 174      -1.616  -8.899 -12.186  1.00 97.19           O  
ATOM   4932  CG  LEU B 174       0.036  -5.886 -13.007  1.00 97.19           C  
ATOM   4933  HG  LEU B 174       0.106  -6.817 -13.569  1.00 97.19           H  
ATOM   4934  CD1 LEU B 174       0.689  -4.789 -13.837  1.00 97.19           C  
ATOM   4935 HD11 LEU B 174       0.757  -3.862 -13.268  1.00 97.19           H  
ATOM   4936 HD12 LEU B 174       1.683  -5.135 -14.120  1.00 97.19           H  
ATOM   4937 HD13 LEU B 174       0.124  -4.616 -14.753  1.00 97.19           H
[truncated: 1,671,607 more chars]
