# Supplementary material for: Module-Based Polyketide Synthase Engineering for de Novo Polyketide Biosynthesis
Source: ACS Synth Biol. 2023 Oct 23;12(11):3148–55. doi: 10.1021/acssynbio.3c00282 (PMC10661043; doi:10.1021/acssynbio.3c00282)
Supplement: Supplementary file 2 — sb3c00282_si_002.zip [file sb3c00282_si_002.zip › Final_PKS_Structures/menzella_pdbs/rapM2_ACP_eryM2_KSAT_dimer.pdb]

ATOM      1  N   LEU A   1     -41.926 -22.288 -49.710  1.00 65.03           N  
ATOM      2  H   LEU A   1     -41.207 -21.652 -50.024  1.00 65.03           H  
ATOM      3  H2  LEU A   1     -42.288 -22.786 -50.511  1.00 65.03           H  
ATOM      4  H3  LEU A   1     -42.666 -21.752 -49.281  1.00 65.03           H  
ATOM      5  CA  LEU A   1     -41.350 -23.247 -48.739  1.00 65.03           C  
ATOM      6  HA  LEU A   1     -40.564 -23.802 -49.251  1.00 65.03           H  
ATOM      7  C   LEU A   1     -42.358 -24.322 -48.338  1.00 65.03           C  
ATOM      8  CB  LEU A   1     -40.682 -22.541 -47.548  1.00 65.03           C  
ATOM      9  HB2 LEU A   1     -41.348 -21.766 -47.168  1.00 65.03           H  
ATOM     10  HB3 LEU A   1     -40.508 -23.262 -46.749  1.00 65.03           H  
ATOM     11  O   LEU A   1     -42.178 -25.441 -48.791  1.00 65.03           O  
ATOM     12  CG  LEU A   1     -39.329 -21.920 -47.958  1.00 65.03           C  
ATOM     13  HG  LEU A   1     -39.467 -21.356 -48.881  1.00 65.03           H  
ATOM     14  CD1 LEU A   1     -38.830 -20.956 -46.891  1.00 65.03           C  
ATOM     15 HD11 LEU A   1     -39.560 -20.167 -46.707  1.00 65.03           H  
ATOM     16 HD12 LEU A   1     -38.637 -21.489 -45.960  1.00 65.03           H  
ATOM     17 HD13 LEU A   1     -37.904 -20.485 -47.220  1.00 65.03           H  
ATOM     18  CD2 LEU A   1     -38.267 -22.997 -48.195  1.00 65.03           C  
ATOM     19 HD21 LEU A   1     -38.527 -23.644 -49.032  1.00 65.03           H  
ATOM     20 HD22 LEU A   1     -38.139 -23.603 -47.297  1.00 65.03           H  
ATOM     21 HD23 LEU A   1     -37.310 -22.525 -48.419  1.00 65.03           H  
ATOM     22  N   ALA A   2     -43.433 -24.011 -47.599  1.00 64.32           N  
ATOM     23  H   ALA A   2     -43.486 -23.107 -47.152  1.00 64.32           H  
ATOM     24  CA  ALA A   2     -44.408 -25.011 -47.120  1.00 64.32           C  
ATOM     25  HA  ALA A   2     -43.926 -25.619 -46.354  1.00 64.32           H  
ATOM     26  C   ALA A   2     -44.949 -25.983 -48.197  1.00 64.32           C  
ATOM     27  CB  ALA A   2     -45.568 -24.257 -46.456  1.00 64.32           C  
ATOM     28  HB1 ALA A   2     -46.131 -23.686 -47.194  1.00 64.32           H  
ATOM     29  HB2 ALA A   2     -45.195 -23.577 -45.690  1.00 64.32           H  
ATOM     30  HB3 ALA A   2     -46.238 -24.970 -45.977  1.00 64.32           H  
ATOM     31  O   ALA A   2     -44.997 -27.185 -47.957  1.00 64.32           O  
ATOM     32  N   ALA A   3     -45.295 -25.470 -49.385  1.00 67.81           N  
ATOM     33  H   ALA A   3     -45.286 -24.464 -49.482  1.00 67.81           H  
ATOM     34  CA  ALA A   3     -45.881 -26.239 -50.492  1.00 67.81           C  
ATOM     35  HA  ALA A   3     -46.605 -26.936 -50.069  1.00 67.81           H  
ATOM     36  C   ALA A   3     -44.890 -27.095 -51.317  1.00 67.81           C  
ATOM     37  CB  ALA A   3     -46.644 -25.252 -51.390  1.00 67.81           C  
ATOM     38  HB1 ALA A   3     -47.341 -24.662 -50.795  1.00 67.81           H  
ATOM     39  HB2 ALA A   3     -47.214 -25.809 -52.134  1.00 67.81           H  
ATOM     40  HB3 ALA A   3     -45.945 -24.593 -51.905  1.00 67.81           H  
ATOM     41  O   ALA A   3     -45.308 -27.737 -52.276  1.00 67.81           O  
ATOM     42  N   LEU A   4     -43.590 -27.083 -50.995  1.00 71.88           N  
ATOM     43  H   LEU A   4     -43.314 -26.643 -50.129  1.00 71.88           H  
ATOM     44  CA  LEU A   4     -42.601 -27.945 -51.656  1.00 71.88           C  
ATOM     45  HA  LEU A   4     -42.813 -27.986 -52.725  1.00 71.88           H  
ATOM     46  C   LEU A   4     -42.696 -29.381 -51.125  1.00 71.88           C  
ATOM     47  CB  LEU A   4     -41.181 -27.387 -51.447  1.00 71.88           C  
ATOM     48  HB2 LEU A   4     -40.458 -28.135 -51.773  1.00 71.88           H  
ATOM     49  HB3 LEU A   4     -41.031 -27.233 -50.379  1.00 71.88           H  
ATOM     50  O   LEU A   4     -42.973 -29.589 -49.940  1.00 71.88           O  
ATOM     51  CG  LEU A   4     -40.885 -26.074 -52.189  1.00 71.88           C  
ATOM     52  HG  LEU A   4     -41.656 -25.340 -51.956  1.00 71.88           H  
ATOM     53  CD1 LEU A   4     -39.544 -25.511 -51.716  1.00 71.88           C  
ATOM     54 HD11 LEU A   4     -39.336 -24.565 -52.216  1.00 71.88           H  
ATOM     55 HD12 LEU A   4     -38.749 -26.216 -51.958  1.00 71.88           H  
ATOM     56 HD13 LEU A   4     -39.559 -25.364 -50.636  1.00 71.88           H  
ATOM     57  CD2 LEU A   4     -40.820 -26.267 -53.705  1.00 71.88           C  
ATOM     58 HD21 LEU A   4     -40.529 -25.337 -54.194  1.00 71.88           H  
ATOM     59 HD22 LEU A   4     -41.792 -26.572 -54.092  1.00 71.88           H  
ATOM     60 HD23 LEU A   4     -40.093 -27.040 -53.954  1.00 71.88           H  
ATOM     61  N   ALA A   5     -42.402 -30.367 -51.978  1.00 70.87           N  
ATOM     62  H   ALA A   5     -42.111 -30.142 -52.919  1.00 70.87           H  
ATOM     63  CA  ALA A   5     -42.272 -31.754 -51.540  1.00 70.87           C  
ATOM     64  HA  ALA A   5     -43.223 -32.045 -51.093  1.00 70.87           H  
ATOM     65  C   ALA A   5     -41.147 -31.879 -50.486  1.00 70.87           C  
ATOM     66  CB  ALA A   5     -42.017 -32.638 -52.765  1.00 70.87           C  
ATOM     67  HB1 ALA A   5     -42.832 -32.524 -53.480  1.00 70.87           H  
ATOM     68  HB2 ALA A   5     -41.950 -33.684 -52.466  1.00 70.87           H  
ATOM     69  HB3 ALA A   5     -41.085 -32.344 -53.248  1.00 70.87           H  
ATOM     70  O   ALA A   5     -40.170 -31.133 -50.571  1.00 70.87           O  
ATOM     71  N   PRO A   6     -41.222 -32.804 -49.505  1.00 65.23           N  
ATOM     72  CA  PRO A   6     -40.321 -32.802 -48.344  1.00 65.23           C  
ATOM     73  HA  PRO A   6     -40.568 -31.933 -47.734  1.00 65.23           H  
ATOM     74  C   PRO A   6     -38.820 -32.728 -48.675  1.00 65.23           C  
ATOM     75  CB  PRO A   6     -40.680 -34.064 -47.554  1.00 65.23           C  
ATOM     76  HB2 PRO A   6     -40.135 -34.925 -47.942  1.00 65.23           H  
ATOM     77  HB3 PRO A   6     -40.488 -33.939 -46.488  1.00 65.23           H  
ATOM     78  O   PRO A   6     -38.127 -31.878 -48.124  1.00 65.23           O  
ATOM     79  CG  PRO A   6     -42.170 -34.230 -47.848  1.00 65.23           C  
ATOM     80  HG2 PRO A   6     -42.496 -35.262 -47.720  1.00 65.23           H  
ATOM     81  HG3 PRO A   6     -42.746 -33.562 -47.207  1.00 65.23           H  
ATOM     82  CD  PRO A   6     -42.291 -33.774 -49.303  1.00 65.23           C  
ATOM     83  HD2 PRO A   6     -42.140 -34.623 -49.970  1.00 65.23           H  
ATOM     84  HD3 PRO A   6     -43.277 -33.338 -49.462  1.00 65.23           H  
ATOM     85  N   ALA A   7     -38.338 -33.531 -49.629  1.00 67.71           N  
ATOM     86  H   ALA A   7     -38.957 -34.209 -50.050  1.00 67.71           H  
ATOM     87  CA  ALA A   7     -36.927 -33.540 -50.037  1.00 67.71           C  
ATOM     88  HA  ALA A   7     -36.304 -33.617 -49.146  1.00 67.71           H  
ATOM     89  C   ALA A   7     -36.493 -32.264 -50.793  1.00 67.71           C  
ATOM     90  CB  ALA A   7     -36.704 -34.792 -50.895  1.00 67.71           C  
ATOM     91  HB1 ALA A   7     -35.652 -34.852 -51.174  1.00 67.71           H  
ATOM     92  HB2 ALA A   7     -37.311 -34.746 -51.799  1.00 67.71           H  
ATOM     93  HB3 ALA A   7     -36.961 -35.683 -50.323  1.00 67.71           H  
ATOM     94  O   ALA A   7     -35.350 -31.819 -50.683  1.00 67.71           O  
ATOM     95  N   GLU A   8     -37.401 -31.640 -51.550  1.00 78.99           N  
ATOM     96  H   GLU A   8     -38.347 -31.993 -51.565  1.00 78.99           H  
ATOM     97  CA  GLU A   8     -37.145 -30.343 -52.192  1.00 78.99           C  
ATOM     98  HA  GLU A   8     -36.164 -30.353 -52.667  1.00 78.99           H  
ATOM     99  C   GLU A   8     -37.149 -29.212 -51.159  1.00 78.99           C  
ATOM    100  CB  GLU A   8     -38.204 -30.049 -53.261  1.00 78.99           C  
ATOM    101  HB2 GLU A   8     -39.186 -30.036 -52.789  1.00 78.99           H  
ATOM    102  HB3 GLU A   8     -38.012 -29.058 -53.674  1.00 78.99           H  
ATOM    103  O   GLU A   8     -36.339 -28.289 -51.244  1.00 78.99           O  
ATOM    104  CG  GLU A   8     -38.202 -31.063 -54.411  1.00 78.99           C  
ATOM    105  HG2 GLU A   8     -38.428 -32.056 -54.021  1.00 78.99           H  
ATOM    106  HG3 GLU A   8     -37.206 -31.088 -54.854  1.00 78.99           H  
ATOM    107  CD  GLU A   8     -39.246 -30.692 -55.472  1.00 78.99           C  
ATOM    108  OE1 GLU A   8     -38.905 -30.792 -56.671  1.00 78.99           O  
ATOM    109  OE2 GLU A   8     -40.374 -30.322 -55.066  1.00 78.99           O  
ATOM    110  N   ARG A   9     -38.031 -29.303 -50.155  1.00 78.49           N  
ATOM    111  H   ARG A   9     -38.665 -30.089 -50.170  1.00 78.49           H  
ATOM    112  CA  ARG A   9     -38.112 -28.367 -49.033  1.00 78.49           C  
ATOM    113  HA  ARG A   9     -38.192 -27.357 -49.436  1.00 78.49           H  
ATOM    114  C   ARG A   9     -36.839 -28.395 -48.194  1.00 78.49           C  
ATOM    115  CB  ARG A   9     -39.362 -28.680 -48.196  1.00 78.49           C  
ATOM    116  HB2 ARG A   9     -40.227 -28.734 -48.857  1.00 78.49           H  
ATOM    117  HB3 ARG A   9     -39.250 -29.650 -47.710  1.00 78.49           H  
ATOM    118  O   ARG A   9     -36.329 -27.330 -47.874  1.00 78.49           O  
ATOM    119  CG  ARG A   9     -39.614 -27.609 -47.125  1.00 78.49           C  
ATOM    120  HG2 ARG A   9     -39.606 -26.628 -47.599  1.00 78.49           H  
ATOM    121  HG3 ARG A   9     -38.827 -27.639 -46.372  1.00 78.49           H  
ATOM    122  CD  ARG A   9     -40.976 -27.807 -46.451  1.00 78.49           C  
ATOM    123  HD2 ARG A   9     -41.740 -27.860 -47.227  1.00 78.49           H  
ATOM    124  HD3 ARG A   9     -41.178 -26.933 -45.832  1.00 78.49           H  
ATOM    125  NE  ARG A   9     -41.013 -29.010 -45.599  1.00 78.49           N  
ATOM    126  HE  ARG A   9     -40.144 -29.301 -45.174  1.00 78.49           H  
ATOM    127  NH1 ARG A   9     -43.276 -29.424 -45.721  1.00 78.49           N  
ATOM    128 HH11 ARG A   9     -44.100 -29.879 -45.356  1.00 78.49           H  
ATOM    129 HH12 ARG A   9     -43.378 -28.748 -46.464  1.00 78.49           H  
ATOM    130  NH2 ARG A   9     -41.986 -30.629 -44.348  1.00 78.49           N  
ATOM    131 HH21 ARG A   9     -42.804 -31.141 -44.049  1.00 78.49           H  
ATOM    132 HH22 ARG A   9     -41.150 -30.676 -43.783  1.00 78.49           H  
ATOM    133  CZ  ARG A   9     -42.090 -29.682 -45.236  1.00 78.49           C  
ATOM    134  N   GLU A  10     -36.308 -29.575 -47.888  1.00 76.80           N  
ATOM    135  H   GLU A  10     -36.815 -30.411 -48.142  1.00 76.80           H  
ATOM    136  CA  GLU A  10     -35.047 -29.736 -47.157  1.00 76.80           C  
ATOM    137  HA  GLU A  10     -35.119 -29.229 -46.195  1.00 76.80           H  
ATOM    138  C   GLU A  10     -33.867 -29.113 -47.917  1.00 76.80           C  
ATOM    139  CB  GLU A  10     -34.836 -31.228 -46.893  1.00 76.80           C  
ATOM    140  HB2 GLU A  10     -35.734 -31.622 -46.416  1.00 76.80           H  
ATOM    141  HB3 GLU A  10     -34.696 -31.737 -47.846  1.00 76.80           H  
ATOM    142  O   GLU A  10     -33.163 -28.271 -47.363  1.00 76.80           O  
ATOM    143  CG  GLU A  10     -33.638 -31.505 -45.976  1.00 76.80           C  
ATOM    144  HG2 GLU A  10     -33.788 -30.972 -45.037  1.00 76.80           H  
ATOM    145  HG3 GLU A  10     -32.733 -31.121 -46.448  1.00 76.80           H  
ATOM    146  CD  GLU A  10     -33.460 -33.005 -45.697  1.00 76.80           C  
ATOM    147  OE1 GLU A  10     -32.625 -33.322 -44.826  1.00 76.80           O  
ATOM    148  OE2 GLU A  10     -34.144 -33.817 -46.367  1.00 76.80           O  
ATOM    149  N   LYS A  11     -33.712 -29.401 -49.219  1.00 81.28           N  
ATOM    150  H   LYS A  11     -34.305 -30.114 -49.621  1.00 81.28           H  
ATOM    151  CA  LYS A  11     -32.703 -28.733 -50.064  1.00 81.28           C  
ATOM    152  HA  LYS A  11     -31.721 -28.891 -49.617  1.00 81.28           H  
ATOM    153  C   LYS A  11     -32.876 -27.215 -50.121  1.00 81.28           C  
ATOM    154  CB  LYS A  11     -32.722 -29.309 -51.488  1.00 81.28           C  
ATOM    155  HB2 LYS A  11     -32.401 -28.538 -52.187  1.00 81.28           H  
ATOM    156  HB3 LYS A  11     -33.733 -29.616 -51.758  1.00 81.28           H  
ATOM    157  O   LYS A  11     -31.886 -26.488 -50.062  1.00 81.28           O  
ATOM    158  CG  LYS A  11     -31.755 -30.489 -51.612  1.00 81.28           C  
ATOM    159  HG2 LYS A  11     -32.072 -31.293 -50.948  1.00 81.28           H  
ATOM    160  HG3 LYS A  11     -30.757 -30.161 -51.319  1.00 81.28           H  
ATOM    161  CD  LYS A  11     -31.709 -31.000 -53.055  1.00 81.28           C  
ATOM    162  HD2 LYS A  11     -32.678 -31.429 -53.310  1.00 81.28           H  
ATOM    163  HD3 LYS A  11     -31.490 -30.170 -53.728  1.00 81.28           H  
ATOM    164  CE  LYS A  11     -30.610 -32.058 -53.168  1.00 81.28           C  
ATOM    165  HE2 LYS A  11     -29.659 -31.601 -52.896  1.00 81.28           H  
ATOM    166  HE3 LYS A  11     -30.815 -32.844 -52.440  1.00 81.28           H  
ATOM    167  NZ  LYS A  11     -30.539 -32.630 -54.533  1.00 81.28           N  
ATOM    168  HZ1 LYS A  11     -30.338 -31.905 -55.207  1.00 81.28           H  
ATOM    169  HZ2 LYS A  11     -31.417 -33.069 -54.770  1.00 81.28           H  
ATOM    170  HZ3 LYS A  11     -29.808 -33.325 -54.576  1.00 81.28           H  
ATOM    171  N   ALA A  12     -34.112 -26.729 -50.235  1.00 86.68           N  
ATOM    172  H   ALA A  12     -34.880 -27.379 -50.326  1.00 86.68           H  
ATOM    173  CA  ALA A  12     -34.401 -25.297 -50.251  1.00 86.68           C  
ATOM    174  HA  ALA A  12     -33.772 -24.823 -51.005  1.00 86.68           H  
ATOM    175  C   ALA A  12     -34.079 -24.623 -48.906  1.00 86.68           C  
ATOM    176  CB  ALA A  12     -35.868 -25.093 -50.647  1.00 86.68           C  
ATOM    177  HB1 ALA A  12     -36.522 -25.554 -49.908  1.00 86.68           H  
ATOM    178  HB2 ALA A  12     -36.083 -24.025 -50.701  1.00 86.68           H  
ATOM    179  HB3 ALA A  12     -36.052 -25.543 -51.623  1.00 86.68           H  
ATOM    180  O   ALA A  12     -33.639 -23.477 -48.898  1.00 86.68           O  
ATOM    181  N   LEU A  13     -34.266 -25.326 -47.786  1.00 87.77           N  
ATOM    182  H   LEU A  13     -34.656 -26.255 -47.860  1.00 87.77           H  
ATOM    183  CA  LEU A  13     -33.926 -24.839 -46.450  1.00 87.77           C  
ATOM    184  HA  LEU A  13     -34.205 -23.788 -46.377  1.00 87.77           H  
ATOM    185  C   LEU A  13     -32.426 -24.896 -46.173  1.00 87.77           C  
ATOM    186  CB  LEU A  13     -34.708 -25.632 -45.400  1.00 87.77           C  
ATOM    187  HB2 LEU A  13     -34.284 -25.436 -44.415  1.00 87.77           H  
ATOM    188  HB3 LEU A  13     -34.592 -26.697 -45.601  1.00 87.77           H  
ATOM    189  O   LEU A  13     -31.900 -23.939 -45.624  1.00 87.77           O  
ATOM    190  CG  LEU A  13     -36.200 -25.264 -45.375  1.00 87.77           C  
ATOM    191  HG  LEU A  13     -36.628 -25.313 -46.377  1.00 87.77           H  
ATOM    192  CD1 LEU A  13     -36.923 -26.269 -44.497  1.00 87.77           C  
ATOM    193 HD11 LEU A  13     -36.463 -26.247 -43.509  1.00 87.77           H  
ATOM    194 HD12 LEU A  13     -37.982 -26.020 -44.423  1.00 87.77           H  
ATOM    195 HD13 LEU A  13     -36.806 -27.269 -44.915  1.00 87.77           H  
ATOM    196  CD2 LEU A  13     -36.449 -23.861 -44.817  1.00 87.77           C  
ATOM    197 HD21 LEU A  13     -35.922 -23.739 -43.870  1.00 87.77           H  
ATOM    198 HD22 LEU A  13     -36.088 -23.110 -45.520  1.00 87.77           H  
ATOM    199 HD23 LEU A  13     -37.516 -23.707 -44.659  1.00 87.77           H  
ATOM    200  N   LEU A  14     -31.724 -25.946 -46.603  1.00 86.52           N  
ATOM    201  H   LEU A  14     -32.217 -26.744 -46.980  1.00 86.52           H  
ATOM    202  CA  LEU A  14     -30.265 -26.006 -46.498  1.00 86.52           C  
ATOM    203  HA  LEU A  14     -29.985 -25.836 -45.459  1.00 86.52           H  
ATOM    204  C   LEU A  14     -29.617 -24.881 -47.294  1.00 86.52           C  
ATOM    205  CB  LEU A  14     -29.770 -27.393 -46.933  1.00 86.52           C  
ATOM    206  HB2 LEU A  14     -30.234 -28.143 -46.293  1.00 86.52           H  
ATOM    207  HB3 LEU A  14     -30.088 -27.578 -47.959  1.00 86.52           H  
ATOM    208  O   LEU A  14     -28.767 -24.167 -46.767  1.00 86.52           O  
ATOM    209  CG  LEU A  14     -28.238 -27.545 -46.852  1.00 86.52           C  
ATOM    210  HG  LEU A  14     -27.758 -26.830 -47.520  1.00 86.52           H  
ATOM    211  CD1 LEU A  14     -27.715 -27.335 -45.434  1.00 86.52           C  
ATOM    212 HD11 LEU A  14     -26.635 -27.476 -45.411  1.00 86.52           H  
ATOM    213 HD12 LEU A  14     -28.189 -28.059 -44.771  1.00 86.52           H  
ATOM    214 HD13 LEU A  14     -27.918 -26.323 -45.084  1.00 86.52           H  
ATOM    215  CD2 LEU A  14     -27.863 -28.955 -47.308  1.00 86.52           C  
ATOM    216 HD21 LEU A  14     -26.786 -29.097 -47.217  1.00 86.52           H  
ATOM    217 HD22 LEU A  14     -28.363 -29.695 -46.683  1.00 86.52           H  
ATOM    218 HD23 LEU A  14     -28.154 -29.096 -48.349  1.00 86.52           H  
ATOM    219  N   LYS A  15     -30.095 -24.660 -48.525  1.00 85.17           N  
ATOM    220  H   LYS A  15     -30.783 -25.296 -48.901  1.00 85.17           H  
ATOM    221  CA  LYS A  15     -29.693 -23.491 -49.297  1.00 85.17           C  
ATOM    222  HA  LYS A  15     -28.605 -23.501 -49.364  1.00 85.17           H  
ATOM    223  C   LYS A  15     -30.033 -22.196 -48.556  1.00 85.17           C  
ATOM    224  CB  LYS A  15     -30.263 -23.546 -50.723  1.00 85.17           C  
ATOM    225  HB2 LYS A  15     -29.906 -24.452 -51.213  1.00 85.17           H  
ATOM    226  HB3 LYS A  15     -31.353 -23.545 -50.704  1.00 85.17           H  
ATOM    227  O   LYS A  15     -29.152 -21.372 -48.401  1.00 85.17           O  
ATOM    228  CG  LYS A  15     -29.747 -22.313 -51.472  1.00 85.17           C  
ATOM    229  HG2 LYS A  15     -30.302 -21.440 -51.129  1.00 85.17           H  
ATOM    230  HG3 LYS A  15     -28.697 -22.192 -51.210  1.00 85.17           H  
ATOM    231  CD  LYS A  15     -29.834 -22.379 -52.999  1.00 85.17           C  
ATOM    232  HD2 LYS A  15     -30.859 -22.601 -53.296  1.00 85.17           H  
ATOM    233  HD3 LYS A  15     -29.177 -23.170 -53.362  1.00 85.17           H  
ATOM    234  CE  LYS A  15     -29.410 -21.029 -53.609  1.00 85.17           C  
ATOM    235  HE2 LYS A  15     -29.367 -21.121 -54.694  1.00 85.17           H  
ATOM    236  HE3 LYS A  15     -30.171 -20.293 -53.353  1.00 85.17           H  
ATOM    237  NZ  LYS A  15     -28.111 -20.528 -53.083  1.00 85.17           N  
ATOM    238  HZ1 LYS A  15     -27.333 -21.168 -53.158  1.00 85.17           H  
ATOM    239  HZ2 LYS A  15     -27.859 -19.620 -53.448  1.00 85.17           H  
ATOM    240  HZ3 LYS A  15     -28.203 -20.328 -52.097  1.00 85.17           H  
ATOM    241  N   LEU A  16     -31.252 -22.028 -48.040  1.00 88.97           N  
ATOM    242  H   LEU A  16     -31.954 -22.737 -48.199  1.00 88.97           H  
ATOM    243  CA  LEU A  16     -31.619 -20.824 -47.287  1.00 88.97           C  
ATOM    244  HA  LEU A  16     -31.501 -19.970 -47.955  1.00 88.97           H  
ATOM    245  C   LEU A  16     -30.699 -20.570 -46.079  1.00 88.97           C  
ATOM    246  CB  LEU A  16     -33.094 -20.924 -46.858  1.00 88.97           C  
ATOM    247  HB2 LEU A  16     -33.716 -21.034 -47.747  1.00 88.97           H  
ATOM    248  HB3 LEU A  16     -33.210 -21.815 -46.242  1.00 88.97           H  
ATOM    249  O   LEU A  16     -30.341 -19.425 -45.837  1.00 88.97           O  
ATOM    250  CG  LEU A  16     -33.595 -19.721 -46.041  1.00 88.97           C  
ATOM    251  HG  LEU A  16     -32.971 -19.592 -45.157  1.00 88.97           H  
ATOM    252  CD1 LEU A  16     -33.581 -18.426 -46.853  1.00 88.97           C  
ATOM    253 HD11 LEU A  16     -34.249 -18.499 -47.711  1.00 88.97           H  
ATOM    254 HD12 LEU A  16     -33.870 -17.595 -46.210  1.00 88.97           H  
ATOM    255 HD13 LEU A  16     -32.567 -18.213 -47.193  1.00 88.97           H  
ATOM    256  CD2 LEU A  16     -35.022 -19.995 -45.561  1.00 88.97           C  
ATOM    257 HD21 LEU A  16     -35.028 -20.896 -44.947  1.00 88.97           H  
ATOM    258 HD22 LEU A  16     -35.365 -19.160 -44.950  1.00 88.97           H  
ATOM    259 HD23 LEU A  16     -35.685 -20.124 -46.416  1.00 88.97           H  
ATOM    260  N   VAL A  17     -30.296 -21.607 -45.341  1.00 89.67           N  
ATOM    261  H   VAL A  17     -30.637 -22.529 -45.573  1.00 89.67           H  
ATOM    262  CA  VAL A  17     -29.392 -21.461 -44.192  1.00 89.67           C  
ATOM    263  HA  VAL A  17     -29.728 -20.612 -43.597  1.00 89.67           H  
ATOM    264  C   VAL A  17     -27.974 -21.103 -44.629  1.00 89.67           C  
ATOM    265  CB  VAL A  17     -29.423 -22.697 -43.277  1.00 89.67           C  
ATOM    266  HB  VAL A  17     -29.167 -23.588 -43.849  1.00 89.67           H  
ATOM    267  O   VAL A  17     -27.415 -20.165 -44.069  1.00 89.67           O  
ATOM    268  CG1 VAL A  17     -28.439 -22.539 -42.117  1.00 89.67           C  
ATOM    269 HG11 VAL A  17     -28.622 -21.601 -41.592  1.00 89.67           H  
ATOM    270 HG12 VAL A  17     -28.562 -23.372 -41.425  1.00 89.67           H  
ATOM    271 HG13 VAL A  17     -27.413 -22.540 -42.485  1.00 89.67           H  
ATOM    272  CG2 VAL A  17     -30.805 -22.884 -42.632  1.00 89.67           C  
ATOM    273 HG21 VAL A  17     -31.024 -22.050 -41.965  1.00 89.67           H  
ATOM    274 HG22 VAL A  17     -30.814 -23.813 -42.061  1.00 89.67           H  
ATOM    275 HG23 VAL A  17     -31.584 -22.936 -43.393  1.00 89.67           H  
ATOM    276  N   CYS A  18     -27.412 -21.770 -45.642  1.00 85.39           N  
ATOM    277  H   CYS A  18     -27.905 -22.546 -46.060  1.00 85.39           H  
ATOM    278  CA  CYS A  18     -26.113 -21.387 -46.206  1.00 85.39           C  
ATOM    279  HA  CYS A  18     -25.366 -21.383 -45.412  1.00 85.39           H  
ATOM    280  C   CYS A  18     -26.141 -19.966 -46.790  1.00 85.39           C  
ATOM    281  CB  CYS A  18     -25.690 -22.410 -47.268  1.00 85.39           C  
ATOM    282  HB2 CYS A  18     -26.516 -22.581 -47.958  1.00 85.39           H  
ATOM    283  HB3 CYS A  18     -24.839 -22.023 -47.829  1.00 85.39           H  
ATOM    284  O   CYS A  18     -25.229 -19.191 -46.531  1.00 85.39           O  
ATOM    285  SG  CYS A  18     -25.205 -23.972 -46.476  1.00 85.39           S  
ATOM    286  HG  CYS A  18     -23.887 -23.751 -46.476  1.00 85.39           H  
ATOM    287  N   ASP A  19     -27.203 -19.592 -47.509  1.00 85.60           N  
ATOM    288  H   ASP A  19     -27.888 -20.296 -47.742  1.00 85.60           H  
ATOM    289  CA  ASP A  19     -27.391 -18.259 -48.089  1.00 85.60           C  
ATOM    290  HA  ASP A  19     -26.511 -18.012 -48.683  1.00 85.60           H  
ATOM    291  C   ASP A  19     -27.507 -17.181 -46.994  1.00 85.60           C  
ATOM    292  CB  ASP A  19     -28.632 -18.236 -49.014  1.00 85.60           C  
ATOM    293  HB2 ASP A  19     -28.809 -17.200 -49.303  1.00 85.60           H  
ATOM    294  HB3 ASP A  19     -29.502 -18.564 -48.445  1.00 85.60           H  
ATOM    295  O   ASP A  19     -26.858 -16.136 -47.081  1.00 85.60           O  
ATOM    296  CG  ASP A  19     -28.550 -19.068 -50.310  1.00 85.60           C  
ATOM    297  OD1 ASP A  19     -27.683 -19.953 -50.476  1.00 85.60           O  
ATOM    298  OD2 ASP A  19     -29.372 -18.851 -51.233  1.00 85.60           O  
ATOM    299  N   SER A  20     -28.284 -17.433 -45.933  1.00 87.77           N  
ATOM    300  H   SER A  20     -28.831 -18.282 -45.926  1.00 87.77           H  
ATOM    301  CA  SER A  20     -28.407 -16.522 -44.788  1.00 87.77           C  
ATOM    302  HA  SER A  20     -28.636 -15.524 -45.162  1.00 87.77           H  
ATOM    303  C   SER A  20     -27.105 -16.414 -43.991  1.00 87.77           C  
ATOM    304  CB  SER A  20     -29.542 -16.957 -43.851  1.00 87.77           C  
ATOM    305  HB2 SER A  20     -29.441 -18.018 -43.622  1.00 87.77           H  
ATOM    306  HB3 SER A  20     -29.469 -16.391 -42.923  1.00 87.77           H  
ATOM    307  O   SER A  20     -26.724 -15.305 -43.631  1.00 87.77           O  
ATOM    308  OG  SER A  20     -30.818 -16.708 -44.416  1.00 87.77           O  
ATOM    309  HG  SER A  20     -30.987 -15.763 -44.387  1.00 87.77           H  
ATOM    310  N   ALA A  21     -26.407 -17.524 -43.739  1.00 83.46           N  
ATOM    311  H   ALA A  21     -26.766 -18.413 -44.058  1.00 83.46           H  
ATOM    312  CA  ALA A  21     -25.137 -17.527 -43.014  1.00 83.46           C  
ATOM    313  HA  ALA A  21     -25.251 -16.964 -42.088  1.00 83.46           H  
ATOM    314  C   ALA A  21     -24.024 -16.844 -43.817  1.00 83.46           C  
ATOM    315  CB  ALA A  21     -24.783 -18.971 -42.656  1.00 83.46           C  
ATOM    316  HB1 ALA A  21     -25.576 -19.394 -42.038  1.00 83.46           H  
ATOM    317  HB2 ALA A  21     -24.681 -19.563 -43.565  1.00 83.46           H  
ATOM    318  HB3 ALA A  21     -23.845 -18.991 -42.102  1.00 83.46           H  
ATOM    319  O   ALA A  21     -23.302 -16.025 -43.263  1.00 83.46           O  
ATOM    320  N   ALA A  22     -23.945 -17.094 -45.128  1.00 80.51           N  
ATOM    321  H   ALA A  22     -24.550 -17.796 -45.529  1.00 80.51           H  
ATOM    322  CA  ALA A  22     -23.026 -16.401 -46.025  1.00 80.51           C  
ATOM    323  HA  ALA A  22     -22.006 -16.564 -45.677  1.00 80.51           H  
ATOM    324  C   ALA A  22     -23.286 -14.889 -46.015  1.00 80.51           C  
ATOM    325  CB  ALA A  22     -23.172 -16.985 -47.437  1.00 80.51           C  
ATOM    326  HB1 ALA A  22     -22.903 -18.041 -47.432  1.00 80.51           H  
ATOM    327  HB2 ALA A  22     -24.201 -16.880 -47.783  1.00 80.51           H  
ATOM    328  HB3 ALA A  22     -22.516 -16.458 -48.129  1.00 80.51           H  
ATOM    329  O   ALA A  22     -22.356 -14.113 -45.828  1.00 80.51           O  
ATOM    330  N   THR A  23     -24.555 -14.475 -46.124  1.00 81.44           N  
ATOM    331  H   THR A  23     -25.268 -15.175 -46.275  1.00 81.44           H  
ATOM    332  CA  THR A  23     -24.946 -13.055 -46.075  1.00 81.44           C  
ATOM    333  HA  THR A  23     -24.468 -12.529 -46.901  1.00 81.44           H  
ATOM    334  C   THR A  23     -24.489 -12.382 -44.777  1.00 81.44           C  
ATOM    335  CB  THR A  23     -26.471 -12.896 -46.207  1.00 81.44           C  
ATOM    336  HB  THR A  23     -26.963 -13.398 -45.373  1.00 81.44           H  
ATOM    337  O   THR A  23     -23.973 -11.270 -44.815  1.00 81.44           O  
ATOM    338  CG2 THR A  23     -26.925 -11.436 -46.233  1.00 81.44           C  
ATOM    339 HG21 THR A  23     -27.998 -11.389 -46.416  1.00 81.44           H  
ATOM    340 HG22 THR A  23     -26.714 -10.957 -45.277  1.00 81.44           H  
ATOM    341 HG23 THR A  23     -26.398 -10.902 -47.024  1.00 81.44           H  
ATOM    342  OG1 THR A  23     -26.945 -13.462 -47.408  1.00 81.44           O  
ATOM    343  HG1 THR A  23     -26.823 -14.413 -47.354  1.00 81.44           H  
ATOM    344  N   VAL A  24     -24.673 -13.055 -43.640  1.00 76.01           N  
ATOM    345  H   VAL A  24     -25.084 -13.977 -43.689  1.00 76.01           H  
ATOM    346  CA  VAL A  24     -24.360 -12.524 -42.305  1.00 76.01           C  
ATOM    347  HA  VAL A  24     -24.663 -11.478 -42.252  1.00 76.01           H  
ATOM    348  C   VAL A  24     -22.853 -12.531 -42.008  1.00 76.01           C  
ATOM    349  CB  VAL A  24     -25.188 -13.303 -41.271  1.00 76.01           C  
ATOM    350  HB  VAL A  24     -25.088 -14.372 -41.460  1.00 76.01           H  
ATOM    351  O   VAL A  24     -22.348 -11.601 -41.396  1.00 76.01           O  
ATOM    352  CG1 VAL A  24     -24.753 -13.039 -39.841  1.00 76.01           C  
ATOM    353 HG11 VAL A  24     -25.447 -13.536 -39.163  1.00 76.01           H  
ATOM    354 HG12 VAL A  24     -23.754 -13.446 -39.687  1.00 76.01           H  
ATOM    355 HG13 VAL A  24     -24.740 -11.968 -39.640  1.00 76.01           H  
ATOM    356  CG2 VAL A  24     -26.672 -12.918 -41.384  1.00 76.01           C  
ATOM    357 HG21 VAL A  24     -27.260 -13.524 -40.694  1.00 76.01           H  
ATOM    358 HG22 VAL A  24     -26.791 -11.864 -41.133  1.00 76.01           H  
ATOM    359 HG23 VAL A  24     -27.035 -13.083 -42.399  1.00 76.01           H  
ATOM    360  N   LEU A  25     -22.108 -13.512 -42.523  1.00 71.34           N  
ATOM    361  H   LEU A  25     -22.579 -14.276 -42.987  1.00 71.34           H  
ATOM    362  CA  LEU A  25     -20.638 -13.555 -42.478  1.00 71.34           C  
ATOM    363  HA  LEU A  25     -20.305 -13.147 -41.524  1.00 71.34           H  
ATOM    364  C   LEU A  25     -19.964 -12.684 -43.561  1.00 71.34           C  
ATOM    365  CB  LEU A  25     -20.192 -15.027 -42.569  1.00 71.34           C  
ATOM    366  HB2 LEU A  25     -19.111 -15.066 -42.708  1.00 71.34           H  
ATOM    367  HB3 LEU A  25     -20.647 -15.470 -43.455  1.00 71.34           H  
ATOM    368  O   LEU A  25     -18.747 -12.732 -43.737  1.00 71.34           O  
ATOM    369  CG  LEU A  25     -20.540 -15.874 -41.332  1.00 71.34           C  
ATOM    370  HG  LEU A  25     -21.594 -15.760 -41.078  1.00 71.34           H  
ATOM    371  CD1 LEU A  25     -20.287 -17.346 -41.654  1.00 71.34           C  
ATOM    372 HD11 LEU A  25     -20.509 -17.959 -40.780  1.00 71.34           H  
ATOM    373 HD12 LEU A  25     -19.240 -17.476 -41.928  1.00 71.34           H  
ATOM    374 HD13 LEU A  25     -20.921 -17.656 -42.485  1.00 71.34           H  
ATOM    375  CD2 LEU A  25     -19.692 -15.467 -40.125  1.00 71.34           C  
ATOM    376 HD21 LEU A  25     -19.976 -14.475 -39.773  1.00 71.34           H  
ATOM    377 HD22 LEU A  25     -18.636 -15.464 -40.394  1.00 71.34           H  
ATOM    378 HD23 LEU A  25     -19.827 -16.173 -39.306  1.00 71.34           H  
ATOM    379  N   GLY A  26     -20.733 -11.909 -44.335  1.00 70.60           N  
ATOM    380  H   GLY A  26     -21.725 -11.891 -44.146  1.00 70.60           H  
ATOM    381  CA  GLY A  26     -20.213 -11.048 -45.404  1.00 70.60           C  
ATOM    382  HA2 GLY A  26     -19.419 -10.422 -44.997  1.00 70.60           H  
ATOM    383  HA3 GLY A  26     -21.021 -10.402 -45.747  1.00 70.60           H  
ATOM    384  C   GLY A  26     -19.653 -11.794 -46.626  1.00 70.60           C  
ATOM    385  O   GLY A  26     -18.959 -11.201 -47.453  1.00 70.60           O  
ATOM    386  N   HIS A  27     -19.938 -13.088 -46.773  1.00 70.93           N  
ATOM    387  H   HIS A  27     -20.575 -13.503 -46.109  1.00 70.93           H  
ATOM    388  CA  HIS A  27     -19.517 -13.893 -47.915  1.00 70.93           C  
ATOM    389  HA  HIS A  27     -18.495 -13.613 -48.171  1.00 70.93           H  
ATOM    390  C   HIS A  27     -20.403 -13.642 -49.144  1.00 70.93           C  
ATOM    391  CB  HIS A  27     -19.513 -15.379 -47.543  1.00 70.93           C  
ATOM    392  HB2 HIS A  27     -19.227 -15.955 -48.422  1.00 70.93           H  
ATOM    393  HB3 HIS A  27     -20.528 -15.672 -47.274  1.00 70.93           H  
ATOM    394  O   HIS A  27     -21.623 -13.797 -49.106  1.00 70.93           O  
ATOM    395  CG  HIS A  27     -18.594 -15.760 -46.409  1.00 70.93           C  
ATOM    396  CD2 HIS A  27     -18.798 -16.790 -45.532  1.00 70.93           C  
ATOM    397  HD2 HIS A  27     -19.648 -17.456 -45.518  1.00 70.93           H  
ATOM    398  ND1 HIS A  27     -17.390 -15.178 -46.075  1.00 70.93           N  
ATOM    399  HD1 HIS A  27     -17.057 -14.277 -46.385  1.00 70.93           H  
ATOM    400  CE1 HIS A  27     -16.884 -15.849 -45.026  1.00 70.93           C  
ATOM    401  HE1 HIS A  27     -15.988 -15.582 -44.485  1.00 70.93           H  
ATOM    402  NE2 HIS A  27     -17.694 -16.860 -44.686  1.00 70.93           N  
ATOM    403  N   ALA A  28     -19.771 -13.305 -50.273  1.00 67.25           N  
ATOM    404  H   ALA A  28     -18.777 -13.132 -50.225  1.00 67.25           H  
ATOM    405  CA  ALA A  28     -20.466 -13.036 -51.535  1.00 67.25           C  
ATOM    406  HA  ALA A  28     -21.353 -12.441 -51.320  1.00 67.25           H  
ATOM    407  C   ALA A  28     -20.946 -14.302 -52.272  1.00 67.25           C  
ATOM    408  CB  ALA A  28     -19.532 -12.205 -52.422  1.00 67.25           C  
ATOM    409  HB1 ALA A  28     -18.630 -12.773 -52.652  1.00 67.25           H  
ATOM    410  HB2 ALA A  28     -20.044 -11.957 -53.352  1.00 67.25           H  
ATOM    411  HB3 ALA A  28     -19.262 -11.282 -51.909  1.00 67.25           H  
ATOM    412  O   ALA A  28     -21.896 -14.224 -53.050  1.00 67.25           O  
ATOM    413  N   ASP A  29     -20.301 -15.453 -52.045  1.00 68.14           N  
ATOM    414  H   ASP A  29     -19.569 -15.469 -51.349  1.00 68.14           H  
ATOM    415  CA  ASP A  29     -20.751 -16.744 -52.565  1.00 68.14           C  
ATOM    416  HA  ASP A  29     -21.665 -16.585 -53.137  1.00 68.14           H  
ATOM    417  C   ASP A  29     -21.094 -17.697 -51.420  1.00 68.14           C  
ATOM    418  CB  ASP A  29     -19.746 -17.365 -53.549  1.00 68.14           C  
ATOM    419  HB2 ASP A  29     -19.503 -16.628 -54.314  1.00 68.14           H  
ATOM    420  HB3 ASP A  29     -18.829 -17.615 -53.014  1.00 68.14           H  
ATOM    421  O   ASP A  29     -20.284 -18.013 -50.555  1.00 68.14           O  
ATOM    422  CG  ASP A  29     -20.287 -18.631 -54.244  1.00 68.14           C  
ATOM    423  OD1 ASP A  29     -21.443 -19.049 -53.981  1.00 68.14           O  
ATOM    424  OD2 ASP A  29     -19.520 -19.242 -55.017  1.00 68.14           O  
ATOM    425  N   THR A  30     -22.316 -18.201 -51.495  1.00 65.32           N  
ATOM    426  H   THR A  30     -22.859 -17.885 -52.285  1.00 65.32           H  
ATOM    427  CA  THR A  30     -22.911 -19.261 -50.684  1.00 65.32           C  
ATOM    428  HA  THR A  30     -23.040 -18.902 -49.663  1.00 65.32           H  
ATOM    429  C   THR A  30     -22.078 -20.545 -50.613  1.00 65.32           C  
ATOM    430  CB  THR A  30     -24.292 -19.567 -51.287  1.00 65.32           C  
ATOM    431  HB  THR A  30     -24.790 -20.339 -50.701  1.00 65.32           H  
ATOM    432  O   THR A  30     -22.206 -21.295 -49.649  1.00 65.32           O  
ATOM    433  CG2 THR A  30     -25.148 -18.296 -51.284  1.00 65.32           C  
ATOM    434 HG21 THR A  30     -24.733 -17.538 -51.949  1.00 65.32           H  
ATOM    435 HG22 THR A  30     -26.152 -18.518 -51.644  1.00 65.32           H  
ATOM    436 HG23 THR A  30     -25.189 -17.885 -50.275  1.00 65.32           H  
ATOM    437  OG1 THR A  30     -24.211 -19.964 -52.651  1.00 65.32           O  
ATOM    438  HG1 THR A  30     -23.356 -19.698 -52.998  1.00 65.32           H  
ATOM    439  N   SER A  31     -21.211 -20.795 -51.602  1.00 66.25           N  
ATOM    440  H   SER A  31     -21.147 -20.132 -52.361  1.00 66.25           H  
ATOM    441  CA  SER A  31     -20.329 -21.967 -51.647  1.00 66.25           C  
ATOM    442  HA  SER A  31     -20.945 -22.851 -51.487  1.00 66.25           H  
ATOM    443  C   SER A  31     -19.244 -21.993 -50.560  1.00 66.25           C  
ATOM    444  CB  SER A  31     -19.689 -22.093 -53.036  1.00 66.25           C  
ATOM    445  HB2 SER A  31     -19.211 -23.070 -53.111  1.00 66.25           H  
ATOM    446  HB3 SER A  31     -20.462 -22.026 -53.802  1.00 66.25           H  
ATOM    447  O   SER A  31     -18.707 -23.067 -50.289  1.00 66.25           O  
ATOM    448  OG  SER A  31     -18.715 -21.094 -53.261  1.00 66.25           O  
ATOM    449  HG  SER A  31     -19.011 -20.500 -53.955  1.00 66.25           H  
ATOM    450  N   THR A  32     -18.939 -20.864 -49.904  1.00 64.87           N  
ATOM    451  H   THR A  32     -19.395 -20.000 -50.160  1.00 64.87           H  
ATOM    452  CA  THR A  32     -17.965 -20.823 -48.796  1.00 64.87           C  
ATOM    453  HA  THR A  32     -17.095 -21.417 -49.075  1.00 64.87           H  
ATOM    454  C   THR A  32     -18.510 -21.425 -47.499  1.00 64.87           C  
ATOM    455  CB  THR A  32     -17.478 -19.396 -48.503  1.00 64.87           C  
ATOM    456  HB  THR A  32     -16.734 -19.442 -47.708  1.00 64.87           H  
ATOM    457  O   THR A  32     -17.738 -21.907 -46.672  1.00 64.87           O  
ATOM    458  CG2 THR A  32     -16.847 -18.716 -49.719  1.00 64.87           C  
ATOM    459 HG21 THR A  32     -16.464 -17.738 -49.428  1.00 64.87           H  
ATOM    460 HG22 THR A  32     -16.025 -19.326 -50.092  1.00 64.87           H  
ATOM    461 HG23 THR A  32     -17.589 -18.588 -50.508  1.00 64.87           H  
ATOM    462  OG1 THR A  32     -18.546 -18.592 -48.069  1.00 64.87           O  
ATOM    463  HG1 THR A  32     -18.179 -17.931 -47.478  1.00 64.87           H  
ATOM    464  N   VAL A  33     -19.836 -21.448 -47.320  1.00 74.74           N  
ATOM    465  H   VAL A  33     -20.420 -21.070 -48.052  1.00 74.74           H  
ATOM    466  CA  VAL A  33     -20.482 -22.006 -46.126  1.00 74.74           C  
ATOM    467  HA  VAL A  33     -19.819 -21.857 -45.274  1.00 74.74           H  
ATOM    468  C   VAL A  33     -20.666 -23.511 -46.302  1.00 74.74           C  
ATOM    469  CB  VAL A  33     -21.795 -21.275 -45.793  1.00 74.74           C  
ATOM    470  HB  VAL A  33     -22.485 -21.345 -46.634  1.00 74.74           H  
ATOM    471  O   VAL A  33     -21.684 -23.986 -46.812  1.00 74.74           O  
ATOM    472  CG1 VAL A  33     -22.467 -21.867 -44.547  1.00 74.74           C  
ATOM    473 HG11 VAL A  33     -22.787 -22.891 -44.743  1.00 74.74           H  
ATOM    474 HG12 VAL A  33     -21.772 -21.864 -43.707  1.00 74.74           H  
ATOM    475 HG13 VAL A  33     -23.347 -21.281 -44.284  1.00 74.74           H  
ATOM    476  CG2 VAL A  33     -21.519 -19.796 -45.500  1.00 74.74           C  
ATOM    477 HG21 VAL A  33     -22.452 -19.301 -45.230  1.00 74.74           H  
ATOM    478 HG22 VAL A  33     -20.812 -19.700 -44.676  1.00 74.74           H  
ATOM    479 HG23 VAL A  33     -21.108 -19.308 -46.383  1.00 74.74           H  
ATOM    480  N   SER A  34     -19.669 -24.275 -45.852  1.00 70.34           N  
ATOM    481  H   SER A  34     -18.834 -23.810 -45.524  1.00 70.34           H  
ATOM    482  CA  SER A  34     -19.763 -25.734 -45.785  1.00 70.34           C  
ATOM    483  HA  SER A  34     -19.897 -26.114 -46.798  1.00 70.34           H  
ATOM    484  C   SER A  34     -20.964 -26.158 -44.938  1.00 70.34           C  
ATOM    485  CB  SER A  34     -18.479 -26.343 -45.222  1.00 70.34           C  
ATOM    486  HB2 SER A  34     -18.239 -25.852 -44.278  1.00 70.34           H  
ATOM    487  HB3 SER A  34     -17.662 -26.173 -45.923  1.00 70.34           H  
ATOM    488  O   SER A  34     -21.105 -25.770 -43.780  1.00 70.34           O  
ATOM    489  OG  SER A  34     -18.647 -27.735 -45.006  1.00 70.34           O  
ATOM    490  HG  SER A  34     -17.826 -28.074 -44.641  1.00 70.34           H  
ATOM    491  N   VAL A  35     -21.811 -27.017 -45.508  1.00 74.28           N  
ATOM    492  H   VAL A  35     -21.624 -27.274 -46.467  1.00 74.28           H  
ATOM    493  CA  VAL A  35     -23.074 -27.478 -44.906  1.00 74.28           C  
ATOM    494  HA  VAL A  35     -23.687 -26.598 -44.715  1.00 74.28           H  
ATOM    495  C   VAL A  35     -22.897 -28.200 -43.562  1.00 74.28           C  
ATOM    496  CB  VAL A  35     -23.837 -28.383 -45.895  1.00 74.28           C  
ATOM    497  HB  VAL A  35     -24.777 -28.683 -45.433  1.00 74.28           H  
ATOM    498  O   VAL A  35     -23.856 -28.316 -42.795  1.00 74.28           O  
ATOM    499  CG1 VAL A  35     -24.176 -27.630 -47.189  1.00 74.28           C  
ATOM    500 HG11 VAL A  35     -23.271 -27.307 -47.704  1.00 74.28           H  
ATOM    501 HG12 VAL A  35     -24.780 -26.753 -46.954  1.00 74.28           H  
ATOM    502 HG13 VAL A  35     -24.744 -28.275 -47.860  1.00 74.28           H  
ATOM    503  CG2 VAL A  35     -23.075 -29.663 -46.264  1.00 74.28           C  
ATOM    504 HG21 VAL A  35     -22.119 -29.427 -46.732  1.00 74.28           H  
ATOM    505 HG22 VAL A  35     -22.902 -30.265 -45.372  1.00 74.28           H  
ATOM    506 HG23 VAL A  35     -23.673 -30.256 -46.956  1.00 74.28           H  
ATOM    507  N   ALA A  36     -21.684 -28.688 -43.290  1.00 70.96           N  
ATOM    508  H   ALA A  36     -20.954 -28.505 -43.964  1.00 70.96           H  
ATOM    509  CA  ALA A  36     -21.301 -29.416 -42.084  1.00 70.96           C  
ATOM    510  HA  ALA A  36     -22.189 -29.610 -41.482  1.00 70.96           H  
ATOM    511  C   ALA A  36     -20.326 -28.638 -41.180  1.00 70.96           C  
ATOM    512  CB  ALA A  36     -20.718 -30.767 -42.518  1.00 70.96           C  
ATOM    513  HB1 ALA A  36     -21.450 -31.314 -43.113  1.00 70.96           H  
ATOM    514  HB2 ALA A  36     -20.471 -31.358 -41.636  1.00 70.96           H  
ATOM    515  HB3 ALA A  36     -19.812 -30.613 -43.104  1.00 70.96           H  
ATOM    516  O   ALA A  36     -20.001 -29.129 -40.103  1.00 70.96           O  
ATOM    517  N   ALA A  37     -19.858 -27.452 -41.588  1.00 70.76           N  
ATOM    518  H   ALA A  37     -20.242 -27.020 -42.416  1.00 70.76           H  
ATOM    519  CA  ALA A  37     -19.014 -26.631 -40.725  1.00 70.76           C  
ATOM    520  HA  ALA A  37     -18.219 -27.259 -40.323  1.00 70.76           H  
ATOM    521  C   ALA A  37     -19.820 -26.092 -39.539  1.00 70.76           C  
ATOM    522  CB  ALA A  37     -18.357 -25.507 -41.528  1.00 70.76           C  
ATOM    523  HB1 ALA A  37     -17.633 -25.931 -42.223  1.00 70.76           H  
ATOM    524  HB2 ALA A  37     -19.115 -24.938 -42.067  1.00 70.76           H  
ATOM    525  HB3 ALA A  37     -17.826 -24.839 -40.849  1.00 70.76           H  
ATOM    526  O   ALA A  37     -20.996 -25.740 -39.676  1.00 70.76           O  
ATOM    527  N   VAL A  38     -19.173 -26.030 -38.376  1.00 71.23           N  
ATOM    528  H   VAL A  38     -18.200 -26.299 -38.337  1.00 71.23           H  
ATOM    529  CA  VAL A  38     -19.756 -25.430 -37.180  1.00 71.23           C  
ATOM    530  HA  VAL A  38     -20.789 -25.770 -37.111  1.00 71.23           H  
ATOM    531  C   VAL A  38     -19.743 -23.912 -37.335  1.00 71.23           C  
ATOM    532  CB  VAL A  38     -19.030 -25.898 -35.907  1.00 71.23           C  
ATOM    533  HB  VAL A  38     -17.965 -25.699 -36.021  1.00 71.23           H  
ATOM    534  O   VAL A  38     -18.723 -23.333 -37.697  1.00 71.23           O  
ATOM    535  CG1 VAL A  38     -19.524 -25.169 -34.650  1.00 71.23           C  
ATOM    536 HG11 VAL A  38     -20.612 -25.212 -34.585  1.00 71.23           H  
ATOM    537 HG12 VAL A  38     -19.200 -24.129 -34.682  1.00 71.23           H  
ATOM    538 HG13 VAL A  38     -19.083 -25.626 -33.764  1.00 71.23           H  
ATOM    539  CG2 VAL A  38     -19.233 -27.406 -35.700  1.00 71.23           C  
ATOM    540 HG21 VAL A  38     -18.836 -27.958 -36.552  1.00 71.23           H  
ATOM    541 HG22 VAL A  38     -20.292 -27.633 -35.583  1.00 71.23           H  
ATOM    542 HG23 VAL A  38     -18.689 -27.727 -34.812  1.00 71.23           H  
ATOM    543  N   PHE A  39     -20.862 -23.252 -37.042  1.00 76.36           N  
ATOM    544  H   PHE A  39     -21.678 -23.798 -36.805  1.00 76.36           H  
ATOM    545  CA  PHE A  39     -21.026 -21.808 -37.215  1.00 76.36           C  
ATOM    546  HA  PHE A  39     -20.934 -21.573 -38.276  1.00 76.36           H  
ATOM    547  C   PHE A  39     -19.936 -20.989 -36.507  1.00 76.36           C  
ATOM    548  CB  PHE A  39     -22.435 -21.420 -36.746  1.00 76.36           C  
ATOM    549  HB2 PHE A  39     -22.618 -21.866 -35.768  1.00 76.36           H  
ATOM    550  HB3 PHE A  39     -22.479 -20.339 -36.616  1.00 76.36           H  
ATOM    551  O   PHE A  39     -19.384 -20.072 -37.108  1.00 76.36           O  
ATOM    552  CG  PHE A  39     -23.552 -21.800 -37.704  1.00 76.36           C  
ATOM    553  CD1 PHE A  39     -23.575 -21.257 -39.003  1.00 76.36           C  
ATOM    554  HD1 PHE A  39     -22.782 -20.601 -39.330  1.00 76.36           H  
ATOM    555  CD2 PHE A  39     -24.600 -22.644 -37.289  1.00 76.36           C  
ATOM    556  HD2 PHE A  39     -24.609 -23.044 -36.286  1.00 76.36           H  
ATOM    557  CE1 PHE A  39     -24.633 -21.559 -39.877  1.00 76.36           C  
ATOM    558  HE1 PHE A  39     -24.637 -21.148 -40.876  1.00 76.36           H  
ATOM    559  CE2 PHE A  39     -25.665 -22.935 -38.159  1.00 76.36           C  
ATOM    560  HE2 PHE A  39     -26.469 -23.576 -37.829  1.00 76.36           H  
ATOM    561  CZ  PHE A  39     -25.683 -22.388 -39.451  1.00 76.36           C  
ATOM    562  HZ  PHE A  39     -26.505 -22.603 -40.117  1.00 76.36           H  
ATOM    563  N   ARG A  40     -19.550 -21.357 -35.280  1.00 60.47           N  
ATOM    564  H   ARG A  40     -20.037 -22.127 -34.844  1.00 60.47           H  
ATOM    565  CA  ARG A  40     -18.442 -20.710 -34.552  1.00 60.47           C  
ATOM    566  HA  ARG A  40     -18.679 -19.657 -34.397  1.00 60.47           H  
ATOM    567  C   ARG A  40     -17.122 -20.749 -35.333  1.00 60.47           C  
ATOM    568  CB  ARG A  40     -18.284 -21.399 -33.192  1.00 60.47           C  
ATOM    569  HB2 ARG A  40     -19.237 -21.375 -32.663  1.00 60.47           H  
ATOM    570  HB3 ARG A  40     -18.024 -22.442 -33.376  1.00 60.47           H  
ATOM    571  O   ARG A  40     -16.405 -19.757 -35.371  1.00 60.47           O  
ATOM    572  CG  ARG A  40     -17.215 -20.733 -32.303  1.00 60.47           C  
ATOM    573  HG2 ARG A  40     -16.296 -20.561 -32.863  1.00 60.47           H  
ATOM    574  HG3 ARG A  40     -17.589 -19.771 -31.953  1.00 60.47           H  
ATOM    575  CD  ARG A  40     -16.869 -21.617 -31.103  1.00 60.47           C  
ATOM    576  HD2 ARG A  40     -16.150 -21.089 -30.476  1.00 60.47           H  
ATOM    577  HD3 ARG A  40     -17.776 -21.799 -30.528  1.00 60.47           H  
ATOM    578  NE  ARG A  40     -16.279 -22.886 -31.564  1.00 60.47           N  
ATOM    579  HE  ARG A  40     -15.905 -22.909 -32.502  1.00 60.47           H  
ATOM    580  NH1 ARG A  40     -16.687 -24.196 -29.720  1.00 60.47           N  
ATOM    581 HH11 ARG A  40     -16.627 -25.100 -29.274  1.00 60.47           H  
ATOM    582 HH12 ARG A  40     -16.974 -23.373 -29.209  1.00 60.47           H  
ATOM    583  NH2 ARG A  40     -15.818 -25.068 -31.613  1.00 60.47           N  
ATOM    584 HH21 ARG A  40     -15.735 -25.992 -31.212  1.00 60.47           H  
ATOM    585 HH22 ARG A  40     -15.544 -24.917 -32.574  1.00 60.47           H  
ATOM    586  CZ  ARG A  40     -16.265 -24.045 -30.949  1.00 60.47           C  
ATOM    587  N   ASP A  41     -16.822 -21.869 -35.982  1.00 65.09           N  
ATOM    588  H   ASP A  41     -17.482 -22.633 -35.970  1.00 65.09           H  
ATOM    589  CA  ASP A  41     -15.568 -22.070 -36.717  1.00 65.09           C  
ATOM    590  HA  ASP A  41     -14.754 -21.628 -36.143  1.00 65.09           H  
ATOM    591  C   ASP A  41     -15.599 -21.357 -38.091  1.00 65.09           C  
ATOM    592  CB  ASP A  41     -15.280 -23.578 -36.845  1.00 65.09           C  
ATOM    593  HB2 ASP A  41     -14.282 -23.701 -37.266  1.00 65.09           H  
ATOM    594  HB3 ASP A  41     -15.988 -23.998 -37.559  1.00 65.09           H  
ATOM    595  O   ASP A  41     -14.557 -21.085 -38.682  1.00 65.09           O  
ATOM    596  CG  ASP A  41     -15.361 -24.410 -35.542  1.00 65.09           C  
ATOM    597  OD1 ASP A  41     -15.367 -23.871 -34.399  1.00 65.09           O  
ATOM    598  OD2 ASP A  41     -15.492 -25.644 -35.687  1.00 65.09           O  
ATOM    599  N   LEU A  42     -16.795 -20.978 -38.568  1.00 68.28           N  
ATOM    600  H   LEU A  42     -17.607 -21.264 -38.040  1.00 68.28           H  
ATOM    601  CA  LEU A  42     -17.007 -20.039 -39.678  1.00 68.28           C  
ATOM    602  HA  LEU A  42     -16.228 -20.199 -40.424  1.00 68.28           H  
ATOM    603  C   LEU A  42     -16.885 -18.559 -39.251  1.00 68.28           C  
ATOM    604  CB  LEU A  42     -18.382 -20.303 -40.329  1.00 68.28           C  
ATOM    605  HB2 LEU A  42     -19.158 -20.147 -39.580  1.00 68.28           H  
ATOM    606  HB3 LEU A  42     -18.537 -19.559 -41.111  1.00 68.28           H  
ATOM    607  O   LEU A  42     -17.092 -17.673 -40.075  1.00 68.28           O  
ATOM    608  CG  LEU A  42     -18.575 -21.689 -40.964  1.00 68.28           C  
ATOM    609  HG  LEU A  42     -18.318 -22.474 -40.253  1.00 68.28           H  
ATOM    610  CD1 LEU A  42     -20.043 -21.860 -41.366  1.00 68.28           C  
ATOM    611 HD11 LEU A  42     -20.185 -22.819 -41.863  1.00 68.28           H  
ATOM    612 HD12 LEU A  42     -20.336 -21.048 -42.031  1.00 68.28           H  
ATOM    613 HD13 LEU A  42     -20.668 -21.839 -40.473  1.00 68.28           H  
ATOM    614  CD2 LEU A  42     -17.721 -21.850 -42.225  1.00 68.28           C  
ATOM    615 HD21 LEU A  42     -17.937 -21.048 -42.931  1.00 68.28           H  
ATOM    616 HD22 LEU A  42     -17.923 -22.813 -42.695  1.00 68.28           H  
ATOM    617 HD23 LEU A  42     -16.666 -21.811 -41.956  1.00 68.28           H  
ATOM    618  N   GLY A  43     -16.579 -18.278 -37.979  1.00 62.66           N  
ATOM    619  H   GLY A  43     -16.399 -19.044 -37.346  1.00 62.66           H  
ATOM    620  CA  GLY A  43     -16.503 -16.922 -37.433  1.00 62.66           C  
ATOM    621  HA2 GLY A  43     -16.097 -16.245 -38.185  1.00 62.66           H  
ATOM    622  HA3 GLY A  43     -15.825 -16.932 -36.579  1.00 62.66           H  
ATOM    623  C   GLY A  43     -17.840 -16.350 -36.953  1.00 62.66           C  
ATOM    624  O   GLY A  43     -17.928 -15.143 -36.750  1.00 62.66           O  
ATOM    625  N   VAL A  44     -18.878 -17.178 -36.762  1.00 68.79           N  
ATOM    626  H   VAL A  44     -18.761 -18.165 -36.943  1.00 68.79           H  
ATOM    627  CA  VAL A  44     -20.144 -16.708 -36.178  1.00 68.79           C  
ATOM    628  HA  VAL A  44     -20.385 -15.760 -36.660  1.00 68.79           H  
ATOM    629  C   VAL A  44     -19.966 -16.445 -34.680  1.00 68.79           C  
ATOM    630  CB  VAL A  44     -21.333 -17.648 -36.442  1.00 68.79           C  
ATOM    631  HB  VAL A  44     -21.140 -18.612 -35.972  1.00 68.79           H  
ATOM    632  O   VAL A  44     -19.867 -17.368 -33.869  1.00 68.79           O  
ATOM    633  CG1 VAL A  44     -22.638 -17.101 -35.859  1.00 68.79           C  
ATOM    634 HG11 VAL A  44     -22.561 -17.026 -34.775  1.00 68.79           H  
ATOM    635 HG12 VAL A  44     -22.842 -16.114 -36.275  1.00 68.79           H  
ATOM    636 HG13 VAL A  44     -23.465 -17.764 -36.112  1.00 68.79           H  
ATOM    637  CG2 VAL A  44     -21.595 -17.850 -37.943  1.00 68.79           C  
ATOM    638 HG21 VAL A  44     -20.713 -18.277 -38.420  1.00 68.79           H  
ATOM    639 HG22 VAL A  44     -21.823 -16.890 -38.406  1.00 68.79           H  
ATOM    640 HG23 VAL A  44     -22.438 -18.524 -38.092  1.00 68.79           H  
ATOM    641  N   ASP A  45     -19.957 -15.163 -34.339  1.00 50.89           N  
ATOM    642  H   ASP A  45     -20.052 -14.506 -35.101  1.00 50.89           H  
ATOM    643  CA  ASP A  45     -20.033 -14.606 -32.992  1.00 50.89           C  
ATOM    644  HA  ASP A  45     -19.569 -15.311 -32.303  1.00 50.89           H  
ATOM    645  C   ASP A  45     -21.493 -14.400 -32.523  1.00 50.89           C  
ATOM    646  CB  ASP A  45     -19.201 -13.306 -32.955  1.00 50.89           C  
ATOM    647  HB2 ASP A  45     -18.202 -13.521 -33.335  1.00 50.89           H  
ATOM    648  HB3 ASP A  45     -19.087 -13.002 -31.915  1.00 50.89           H  
ATOM    649  O   ASP A  45     -22.459 -14.792 -33.182  1.00 50.89           O  
ATOM    650  CG  ASP A  45     -19.783 -12.116 -33.740  1.00 50.89           C  
ATOM    651  OD1 ASP A  45     -20.950 -12.189 -34.198  1.00 50.89           O  
ATOM    652  OD2 ASP A  45     -19.086 -11.088 -33.812  1.00 50.89           O  
ATOM    653  N   SER A  46     -21.681 -13.770 -31.361  1.00 44.61           N  
ATOM    654  H   SER A  46     -20.873 -13.501 -30.817  1.00 44.61           H  
ATOM    655  CA  SER A  46     -23.014 -13.504 -30.800  1.00 44.61           C  
ATOM    656  HA  SER A  46     -23.545 -14.451 -30.706  1.00 44.61           H  
ATOM    657  C   SER A  46     -23.881 -12.572 -31.660  1.00 44.61           C  
ATOM    658  CB  SER A  46     -22.878 -12.894 -29.402  1.00 44.61           C  
ATOM    659  HB2 SER A  46     -23.870 -12.729 -28.982  1.00 44.61           H  
ATOM    660  HB3 SER A  46     -22.359 -11.938 -29.472  1.00 44.61           H  
ATOM    661  O   SER A  46     -25.102 -12.744 -31.691  1.00 44.61           O  
ATOM    662  OG  SER A  46     -22.150 -13.765 -28.558  1.00 44.61           O  
ATOM    663  HG  SER A  46     -22.033 -13.345 -27.703  1.00 44.61           H  
ATOM    664  N   LEU A  47     -23.285 -11.597 -32.358  1.00 47.69           N  
ATOM    665  H   LEU A  47     -22.279 -11.609 -32.445  1.00 47.69           H  
ATOM    666  CA  LEU A  47     -24.022 -10.641 -33.192  1.00 47.69           C  
ATOM    667  HA  LEU A  47     -24.897 -10.296 -32.642  1.00 47.69           H  
ATOM    668  C   LEU A  47     -24.517 -11.333 -34.464  1.00 47.69           C  
ATOM    669  CB  LEU A  47     -23.117  -9.430 -33.498  1.00 47.69           C  
ATOM    670  HB2 LEU A  47     -22.185  -9.789 -33.936  1.00 47.69           H  
ATOM    671  HB3 LEU A  47     -22.871  -8.932 -32.560  1.00 47.69           H  
ATOM    672  O   LEU A  47     -25.718 -11.372 -34.740  1.00 47.69           O  
ATOM    673  CG  LEU A  47     -23.735  -8.400 -34.465  1.00 47.69           C  
ATOM    674  HG  LEU A  47     -23.950  -8.880 -35.420  1.00 47.69           H  
ATOM    675  CD1 LEU A  47     -25.028  -7.790 -33.917  1.00 47.69           C  
ATOM    676 HD11 LEU A  47     -25.390  -7.034 -34.613  1.00 47.69           H  
ATOM    677 HD12 LEU A  47     -25.794  -8.561 -33.829  1.00 47.69           H  
ATOM    678 HD13 LEU A  47     -24.847  -7.334 -32.944  1.00 47.69           H  
ATOM    679  CD2 LEU A  47     -22.743  -7.265 -34.718  1.00 47.69           C  
ATOM    680 HD21 LEU A  47     -22.531  -6.734 -33.790  1.00 47.69           H  
ATOM    681 HD22 LEU A  47     -23.159  -6.576 -35.452  1.00 47.69           H  
ATOM    682 HD23 LEU A  47     -21.816  -7.678 -35.117  1.00 47.69           H  
ATOM    683  N   THR A  48     -23.598 -11.966 -35.184  1.00 67.23           N  
ATOM    684  H   THR A  48     -22.641 -11.924 -34.863  1.00 67.23           H  
ATOM    685  CA  THR A  48     -23.891 -12.744 -36.390  1.00 67.23           C  
ATOM    686  HA  THR A  48     -24.406 -12.094 -37.097  1.00 67.23           H  
ATOM    687  C   THR A  48     -24.828 -13.926 -36.096  1.00 67.23           C  
ATOM    688  CB  THR A  48     -22.589 -13.207 -37.059  1.00 67.23           C  
ATOM    689  HB  THR A  48     -22.824 -13.942 -37.829  1.00 67.23           H  
ATOM    690  O   THR A  48     -25.719 -14.223 -36.895  1.00 67.23           O  
ATOM    691  CG2 THR A  48     -21.804 -12.061 -37.691  1.00 67.23           C  
ATOM    692 HG21 THR A  48     -20.918 -12.456 -38.186  1.00 67.23           H  
ATOM    693 HG22 THR A  48     -21.496 -11.345 -36.929  1.00 67.23           H  
ATOM    694 HG23 THR A  48     -22.421 -11.549 -38.430  1.00 67.23           H  
ATOM    695  OG1 THR A  48     -21.742 -13.811 -36.127  1.00 67.23           O  
ATOM    696  HG1 THR A  48     -21.454 -13.146 -35.498  1.00 67.23           H  
ATOM    697  N   ALA A  49     -24.768 -14.547 -34.911  1.00 62.49           N  
ATOM    698  H   ALA A  49     -23.974 -14.368 -34.312  1.00 62.49           H  
ATOM    699  CA  ALA A  49     -25.749 -15.559 -34.507  1.00 62.49           C  
ATOM    700  HA  ALA A  49     -25.737 -16.342 -35.264  1.00 62.49           H  
ATOM    701  C   ALA A  49     -27.189 -14.999 -34.424  1.00 62.49           C  
ATOM    702  CB  ALA A  49     -25.321 -16.173 -33.168  1.00 62.49           C  
ATOM    703  HB1 ALA A  49     -25.241 -15.396 -32.408  1.00 62.49           H  
ATOM    704  HB2 ALA A  49     -24.353 -16.662 -33.275  1.00 62.49           H  
ATOM    705  HB3 ALA A  49     -26.054 -16.913 -32.846  1.00 62.49           H  
ATOM    706  O   ALA A  49     -28.153 -15.645 -34.858  1.00 62.49           O  
ATOM    707  N   VAL A  50     -27.351 -13.781 -33.896  1.00 60.45           N  
ATOM    708  H   VAL A  50     -26.524 -13.290 -33.586  1.00 60.45           H  
ATOM    709  CA  VAL A  50     -28.645 -13.083 -33.814  1.00 60.45           C  
ATOM    710  HA  VAL A  50     -29.390 -13.780 -33.433  1.00 60.45           H  
ATOM    711  C   VAL A  50     -29.133 -12.640 -35.196  1.00 60.45           C  
ATOM    712  CB  VAL A  50     -28.544 -11.902 -32.823  1.00 60.45           C  
ATOM    713  HB  VAL A  50     -27.625 -11.344 -33.002  1.00 60.45           H  
ATOM    714  O   VAL A  50     -30.319 -12.795 -35.508  1.00 60.45           O  
ATOM    715  CG1 VAL A  50     -29.719 -10.922 -32.932  1.00 60.45           C  
ATOM    716 HG11 VAL A  50     -29.645 -10.372 -33.871  1.00 60.45           H  
ATOM    717 HG12 VAL A  50     -30.661 -11.469 -32.896  1.00 60.45           H  
ATOM    718 HG13 VAL A  50     -29.669 -10.198 -32.118  1.00 60.45           H  
ATOM    719  CG2 VAL A  50     -28.521 -12.443 -31.387  1.00 60.45           C  
ATOM    720 HG21 VAL A  50     -29.449 -12.966 -31.157  1.00 60.45           H  
ATOM    721 HG22 VAL A  50     -27.682 -13.128 -31.264  1.00 60.45           H  
ATOM    722 HG23 VAL A  50     -28.378 -11.619 -30.688  1.00 60.45           H  
ATOM    723  N   GLU A  51     -28.244 -12.141 -36.051  1.00 65.95           N  
ATOM    724  H   GLU A  51     -27.297 -11.995 -35.732  1.00 65.95           H  
ATOM    725  CA  GLU A  51     -28.577 -11.749 -37.423  1.00 65.95           C  
ATOM    726  HA  GLU A  51     -29.417 -11.054 -37.400  1.00 65.95           H  
ATOM    727  C   GLU A  51     -29.008 -12.946 -38.281  1.00 65.95           C  
ATOM    728  CB  GLU A  51     -27.394 -11.028 -38.068  1.00 65.95           C  
ATOM    729  HB2 GLU A  51     -26.502 -11.647 -37.974  1.00 65.95           H  
ATOM    730  HB3 GLU A  51     -27.621 -10.884 -39.125  1.00 65.95           H  
ATOM    731  O   GLU A  51     -30.032 -12.867 -38.970  1.00 65.95           O  
ATOM    732  CG  GLU A  51     -27.148  -9.652 -37.435  1.00 65.95           C  
ATOM    733  HG2 GLU A  51     -28.091  -9.104 -37.437  1.00 65.95           H  
ATOM    734  HG3 GLU A  51     -26.835  -9.768 -36.397  1.00 65.95           H  
ATOM    735  CD  GLU A  51     -26.095  -8.848 -38.204  1.00 65.95           C  
ATOM    736  OE1 GLU A  51     -26.203  -7.602 -38.158  1.00 65.95           O  
ATOM    737  OE2 GLU A  51     -25.262  -9.480 -38.888  1.00 65.95           O  
ATOM    738  N   LEU A  52     -28.314 -14.085 -38.174  1.00 76.51           N  
ATOM    739  H   LEU A  52     -27.465 -14.071 -37.627  1.00 76.51           H  
ATOM    740  CA  LEU A  52     -28.680 -15.332 -38.853  1.00 76.51           C  
ATOM    741  HA  LEU A  52     -28.698 -15.141 -39.926  1.00 76.51           H  
ATOM    742  C   LEU A  52     -30.085 -15.793 -38.445  1.00 76.51           C  
ATOM    743  CB  LEU A  52     -27.600 -16.393 -38.562  1.00 76.51           C  
ATOM    744  HB2 LEU A  52     -26.650 -16.028 -38.953  1.00 76.51           H  
ATOM    745  HB3 LEU A  52     -27.490 -16.501 -37.483  1.00 76.51           H  
ATOM    746  O   LEU A  52     -30.929 -16.050 -39.309  1.00 76.51           O  
ATOM    747  CG  LEU A  52     -27.882 -17.784 -39.162  1.00 76.51           C  
ATOM    748  HG  LEU A  52     -28.762 -18.213 -38.683  1.00 76.51           H  
ATOM    749  CD1 LEU A  52     -28.126 -17.727 -40.670  1.00 76.51           C  
ATOM    750 HD11 LEU A  52     -29.088 -17.255 -40.868  1.00 76.51           H  
ATOM    751 HD12 LEU A  52     -27.331 -17.146 -41.139  1.00 76.51           H  
ATOM    752 HD13 LEU A  52     -28.136 -18.733 -41.089  1.00 76.51           H  
ATOM    753  CD2 LEU A  52     -26.701 -18.715 -38.905  1.00 76.51           C  
ATOM    754 HD21 LEU A  52     -26.496 -18.765 -37.835  1.00 76.51           H  
ATOM    755 HD22 LEU A  52     -26.929 -19.719 -39.262  1.00 76.51           H  
ATOM    756 HD23 LEU A  52     -25.810 -18.345 -39.412  1.00 76.51           H  
ATOM    757  N   ARG A  53     -30.384 -15.810 -37.138  1.00 68.91           N  
ATOM    758  H   ARG A  53     -29.645 -15.582 -36.489  1.00 68.91           H  
ATOM    759  CA  ARG A  53     -31.734 -16.096 -36.623  1.00 68.91           C  
ATOM    760  HA  ARG A  53     -32.018 -17.108 -36.913  1.00 68.91           H  
ATOM    761  C   ARG A  53     -32.779 -15.149 -37.218  1.00 68.91           C  
ATOM    762  CB  ARG A  53     -31.717 -15.991 -35.091  1.00 68.91           C  
ATOM    763  HB2 ARG A  53     -31.348 -15.003 -34.817  1.00 68.91           H  
ATOM    764  HB3 ARG A  53     -31.019 -16.725 -34.687  1.00 68.91           H  
ATOM    765  O   ARG A  53     -33.827 -15.607 -37.672  1.00 68.91           O  
ATOM    766  CG  ARG A  53     -33.101 -16.213 -34.454  1.00 68.91           C  
ATOM    767  HG2 ARG A  53     -33.315 -17.282 -34.446  1.00 68.91           H  
ATOM    768  HG3 ARG A  53     -33.894 -15.722 -35.019  1.00 68.91           H  
ATOM    769  CD  ARG A  53     -33.141 -15.650 -33.031  1.00 68.91           C  
ATOM    770  HD2 ARG A  53     -34.044 -16.011 -32.537  1.00 68.91           H  
ATOM    771  HD3 ARG A  53     -32.273 -16.016 -32.481  1.00 68.91           H  
ATOM    772  NE  ARG A  53     -33.163 -14.177 -33.037  1.00 68.91           N  
ATOM    773  HE  ARG A  53     -33.372 -13.711 -33.909  1.00 68.91           H  
ATOM    774  NH1 ARG A  53     -32.550 -13.811 -30.843  1.00 68.91           N  
ATOM    775 HH11 ARG A  53     -32.378 -14.796 -30.700  1.00 68.91           H  
ATOM    776 HH12 ARG A  53     -32.328 -13.162 -30.102  1.00 68.91           H  
ATOM    777  NH2 ARG A  53     -33.079 -12.101 -32.187  1.00 68.91           N  
ATOM    778 HH21 ARG A  53     -33.318 -11.779 -33.114  1.00 68.91           H  
ATOM    779 HH22 ARG A  53     -32.861 -11.451 -31.445  1.00 68.91           H  
ATOM    780  CZ  ARG A  53     -32.927 -13.379 -32.016  1.00 68.91           C  
ATOM    781  N   ASN A  54     -32.519 -13.842 -37.209  1.00 68.29           N  
ATOM    782  H   ASN A  54     -31.637 -13.538 -36.823  1.00 68.29           H  
ATOM    783  CA  ASN A  54     -33.469 -12.833 -37.689  1.00 68.29           C  
ATOM    784  HA  ASN A  54     -34.427 -12.987 -37.194  1.00 68.29           H  
ATOM    785  C   ASN A  54     -33.720 -12.961 -39.205  1.00 68.29           C  
ATOM    786  CB  ASN A  54     -32.941 -11.436 -37.313  1.00 68.29           C  
ATOM    787  HB2 ASN A  54     -31.925 -11.324 -37.692  1.00 68.29           H  
ATOM    788  HB3 ASN A  54     -33.562 -10.680 -37.795  1.00 68.29           H  
ATOM    789  O   ASN A  54     -34.866 -12.858 -39.654  1.00 68.29           O  
ATOM    790  CG  ASN A  54     -32.937 -11.133 -35.820  1.00 68.29           C  
ATOM    791  ND2 ASN A  54     -32.280 -10.062 -35.437  1.00 68.29           N  
ATOM    792 HD21 ASN A  54     -32.190  -9.869 -34.450  1.00 68.29           H  
ATOM    793 HD22 ASN A  54     -31.708  -9.557 -36.098  1.00 68.29           H  
ATOM    794  OD1 ASN A  54     -33.540 -11.810 -34.991  1.00 68.29           O  
ATOM    795  N   SER A  55     -32.672 -13.245 -39.985  1.00 79.11           N  
ATOM    796  H   SER A  55     -31.761 -13.284 -39.550  1.00 79.11           H  
ATOM    797  CA  SER A  55     -32.748 -13.508 -41.426  1.00 79.11           C  
ATOM    798  HA  SER A  55     -33.208 -12.650 -41.917  1.00 79.11           H  
ATOM    799  C   SER A  55     -33.612 -14.741 -41.723  1.00 79.11           C  
ATOM    800  CB  SER A  55     -31.323 -13.665 -41.976  1.00 79.11           C  
ATOM    801  HB2 SER A  55     -30.877 -14.587 -41.603  1.00 79.11           H  
ATOM    802  HB3 SER A  55     -30.719 -12.827 -41.628  1.00 79.11           H  
ATOM    803  O   SER A  55     -34.565 -14.667 -42.504  1.00 79.11           O  
ATOM    804  OG  SER A  55     -31.315 -13.665 -43.391  1.00 79.11           O  
ATOM    805  HG  SER A  55     -30.435 -13.400 -43.667  1.00 79.11           H  
ATOM    806  N   LEU A  56     -33.373 -15.847 -41.008  1.00 79.42           N  
ATOM    807  H   LEU A  56     -32.585 -15.847 -40.377  1.00 79.42           H  
ATOM    808  CA  LEU A  56     -34.149 -17.082 -41.142  1.00 79.42           C  
ATOM    809  HA  LEU A  56     -34.189 -17.349 -42.198  1.00 79.42           H  
ATOM    810  C   LEU A  56     -35.605 -16.923 -40.691  1.00 79.42           C  
ATOM    811  CB  LEU A  56     -33.444 -18.206 -40.364  1.00 79.42           C  
ATOM    812  HB2 LEU A  56     -34.101 -19.074 -40.319  1.00 79.42           H  
ATOM    813  HB3 LEU A  56     -33.266 -17.868 -39.343  1.00 79.42           H  
ATOM    814  O   LEU A  56     -36.507 -17.416 -41.371  1.00 79.42           O  
ATOM    815  CG  LEU A  56     -32.108 -18.634 -40.995  1.00 79.42           C  
ATOM    816  HG  LEU A  56     -31.466 -17.766 -41.144  1.00 79.42           H  
ATOM    817  CD1 LEU A  56     -31.394 -19.606 -40.061  1.00 79.42           C  
ATOM    818 HD11 LEU A  56     -32.007 -20.489 -39.881  1.00 79.42           H  
ATOM    819 HD12 LEU A  56     -30.445 -19.907 -40.505  1.00 79.42           H  
ATOM    820 HD13 LEU A  56     -31.185 -19.107 -39.115  1.00 79.42           H  
ATOM    821  CD2 LEU A  56     -32.316 -19.307 -42.351  1.00 79.42           C  
ATOM    822 HD21 LEU A  56     -33.007 -20.146 -42.270  1.00 79.42           H  
ATOM    823 HD22 LEU A  56     -32.684 -18.582 -43.076  1.00 79.42           H  
ATOM    824 HD23 LEU A  56     -31.355 -19.662 -42.723  1.00 79.42           H  
ATOM    825  N   ALA A  57     -35.867 -16.192 -39.605  1.00 70.19           N  
ATOM    826  H   ALA A  57     -35.089 -15.852 -39.058  1.00 70.19           H  
ATOM    827  CA  ALA A  57     -37.225 -15.908 -39.136  1.00 70.19           C  
ATOM    828  HA  ALA A  57     -37.751 -16.848 -38.966  1.00 70.19           H  
ATOM    829  C   ALA A  57     -38.018 -15.117 -40.189  1.00 70.19           C  
ATOM    830  CB  ALA A  57     -37.140 -15.156 -37.803  1.00 70.19           C  
ATOM    831  HB1 ALA A  57     -36.617 -15.765 -37.065  1.00 70.19           H  
ATOM    832  HB2 ALA A  57     -36.604 -14.215 -37.932  1.00 70.19           H  
ATOM    833  HB3 ALA A  57     -38.146 -14.949 -37.437  1.00 70.19           H  
ATOM    834  O   ALA A  57     -39.155 -15.461 -40.510  1.00 70.19           O  
ATOM    835  N   LYS A  58     -37.390 -14.108 -40.807  1.00 76.76           N  
ATOM    836  H   LYS A  58     -36.455 -13.880 -40.500  1.00 76.76           H  
ATOM    837  CA  LYS A  58     -37.989 -13.312 -41.887  1.00 76.76           C  
ATOM    838  HA  LYS A  58     -38.965 -12.960 -41.554  1.00 76.76           H  
ATOM    839  C   LYS A  58     -38.233 -14.129 -43.161  1.00 76.76           C  
ATOM    840  CB  LYS A  58     -37.079 -12.105 -42.144  1.00 76.76           C  
ATOM    841  HB2 LYS A  58     -36.117 -12.453 -42.519  1.00 76.76           H  
ATOM    842  HB3 LYS A  58     -36.908 -11.594 -41.196  1.00 76.76           H  
ATOM    843  O   LYS A  58     -39.266 -13.952 -43.800  1.00 76.76           O  
ATOM    844  CG  LYS A  58     -37.681 -11.103 -43.139  1.00 76.76           C  
ATOM    845  HG2 LYS A  58     -38.642 -10.751 -42.765  1.00 76.76           H  
ATOM    846  HG3 LYS A  58     -37.825 -11.581 -44.108  1.00 76.76           H  
ATOM    847  CD  LYS A  58     -36.724  -9.919 -43.302  1.00 76.76           C  
ATOM    848  HD2 LYS A  58     -35.768 -10.287 -43.671  1.00 76.76           H  
ATOM    849  HD3 LYS A  58     -36.568  -9.454 -42.328  1.00 76.76           H  
ATOM    850  CE  LYS A  58     -37.288  -8.884 -44.278  1.00 76.76           C  
ATOM    851  HE2 LYS A  58     -38.245  -8.528 -43.896  1.00 76.76           H  
ATOM    852  HE3 LYS A  58     -37.464  -9.372 -45.236  1.00 76.76           H  
ATOM    853  NZ  LYS A  58     -36.340  -7.753 -44.441  1.00 76.76           N  
ATOM    854  HZ1 LYS A  58     -36.170  -7.303 -43.553  1.00 76.76           H  
ATOM    855  HZ2 LYS A  58     -35.451  -8.086 -44.785  1.00 76.76           H  
ATOM    856  HZ3 LYS A  58     -36.697  -7.064 -45.089  1.00 76.76           H  
ATOM    857  N   ALA A  59     -37.306 -15.012 -43.532  1.00 80.88           N  
ATOM    858  H   ALA A  59     -36.448 -15.055 -43.001  1.00 80.88           H  
ATOM    859  CA  ALA A  59     -37.410 -15.823 -44.745  1.00 80.88           C  
ATOM    860  HA  ALA A  59     -37.776 -15.194 -45.557  1.00 80.88           H  
ATOM    861  C   ALA A  59     -38.387 -17.008 -44.621  1.00 80.88           C  
ATOM    862  CB  ALA A  59     -36.004 -16.294 -45.110  1.00 80.88           C  
ATOM    863  HB1 ALA A  59     -35.352 -15.436 -45.271  1.00 80.88           H  
ATOM    864  HB2 ALA A  59     -35.592 -16.903 -44.305  1.00 80.88           H  
ATOM    865  HB3 ALA A  59     -36.051 -16.882 -46.026  1.00 80.88           H  
ATOM    866  O   ALA A  59     -38.962 -17.443 -45.620  1.00 80.88           O  
ATOM    867  N   THR A  60     -38.588 -17.532 -43.408  1.00 76.37           N  
ATOM    868  H   THR A  60     -38.032 -17.180 -42.642  1.00 76.37           H  
ATOM    869  CA  THR A  60     -39.489 -18.669 -43.150  1.00 76.37           C  
ATOM    870  HA  THR A  60     -39.690 -19.180 -44.092  1.00 76.37           H  
ATOM    871  C   THR A  60     -40.857 -18.269 -42.593  1.00 76.37           C  
ATOM    872  CB  THR A  60     -38.842 -19.702 -42.219  1.00 76.37           C  
ATOM    873  HB  THR A  60     -39.554 -20.513 -42.064  1.00 76.37           H  
ATOM    874  O   THR A  60     -41.805 -19.037 -42.734  1.00 76.37           O  
ATOM    875  CG2 THR A  60     -37.564 -20.301 -42.807  1.00 76.37           C  
ATOM    876 HG21 THR A  60     -37.755 -20.665 -43.817  1.00 76.37           H  
ATOM    877 HG22 THR A  60     -36.767 -19.558 -42.845  1.00 76.37           H  
ATOM    878 HG23 THR A  60     -37.242 -21.140 -42.190  1.00 76.37           H  
ATOM    879  OG1 THR A  60     -38.537 -19.118 -40.977  1.00 76.37           O  
ATOM    880  HG1 THR A  60     -37.747 -18.584 -41.090  1.00 76.37           H  
ATOM    881  N   GLY A  61     -40.983 -17.087 -41.982  1.00 71.12           N  
ATOM    882  H   GLY A  61     -40.157 -16.516 -41.866  1.00 71.12           H  
ATOM    883  CA  GLY A  61     -42.176 -16.662 -41.238  1.00 71.12           C  
ATOM    884  HA2 GLY A  61     -42.141 -15.580 -41.113  1.00 71.12           H  
ATOM    885  HA3 GLY A  61     -43.070 -16.920 -41.805  1.00 71.12           H  
ATOM    886  C   GLY A  61     -42.297 -17.291 -39.843  1.00 71.12           C  
ATOM    887  O   GLY A  61     -43.282 -17.051 -39.145  1.00 71.12           O  
ATOM    888  N   LEU A  62     -41.312 -18.091 -39.426  1.00 68.35           N  
ATOM    889  H   LEU A  62     -40.500 -18.193 -40.018  1.00 68.35           H  
ATOM    890  CA  LEU A  62     -41.307 -18.807 -38.154  1.00 68.35           C  
ATOM    891  HA  LEU A  62     -42.330 -19.092 -37.909  1.00 68.35           H  
ATOM    892  C   LEU A  62     -40.785 -17.912 -37.020  1.00 68.35           C  
ATOM    893  CB  LEU A  62     -40.460 -20.086 -38.300  1.00 68.35           C  
ATOM    894  HB2 LEU A  62     -39.445 -19.787 -38.562  1.00 68.35           H  
ATOM    895  HB3 LEU A  62     -40.412 -20.593 -37.337  1.00 68.35           H  
ATOM    896  O   LEU A  62     -39.855 -17.125 -37.204  1.00 68.35           O  
ATOM    897  CG  LEU A  62     -40.974 -21.082 -39.362  1.00 68.35           C  
ATOM    898  HG  LEU A  62     -41.149 -20.568 -40.307  1.00 68.35           H  
ATOM    899  CD1 LEU A  62     -39.926 -22.166 -39.611  1.00 68.35           C  
ATOM    900 HD11 LEU A  62     -39.010 -21.708 -39.985  1.00 68.35           H  
ATOM    901 HD12 LEU A  62     -40.292 -22.877 -40.351  1.00 68.35           H  
ATOM    902 HD13 LEU A  62     -39.702 -22.687 -38.680  1.00 68.35           H  
ATOM    903  CD2 LEU A  62     -42.277 -21.752 -38.923  1.00 68.35           C  
ATOM    904 HD21 LEU A  62     -43.076 -21.013 -38.867  1.00 68.35           H  
ATOM    905 HD22 LEU A  62     -42.152 -22.228 -37.950  1.00 68.35           H  
ATOM    906 HD23 LEU A  62     -42.569 -22.507 -39.654  1.00 68.35           H  
ATOM    907  N   ARG A  63     -41.332 -18.078 -35.810  1.00 56.43           N  
ATOM    908  H   ARG A  63     -42.059 -18.775 -35.720  1.00 56.43           H  
ATOM    909  CA  ARG A  63     -40.695 -17.575 -34.582  1.00 56.43           C  
ATOM    910  HA  ARG A  63     -40.212 -16.621 -34.792  1.00 56.43           H  
ATOM    911  C   ARG A  63     -39.603 -18.558 -34.169  1.00 56.43           C  
ATOM    912  CB  ARG A  63     -41.720 -17.377 -33.457  1.00 56.43           C  
ATOM    913  HB2 ARG A  63     -42.354 -18.260 -33.378  1.00 56.43           H  
ATOM    914  HB3 ARG A  63     -41.180 -17.260 -32.517  1.00 56.43           H  
ATOM    915  O   ARG A  63     -39.901 -19.720 -33.912  1.00 56.43           O  
ATOM    916  CG  ARG A  63     -42.583 -16.128 -33.676  1.00 56.43           C  
ATOM    917  HG2 ARG A  63     -41.933 -15.256 -33.759  1.00 56.43           H  
ATOM    918  HG3 ARG A  63     -43.159 -16.232 -34.595  1.00 56.43           H  
ATOM    919  CD  ARG A  63     -43.535 -15.939 -32.489  1.00 56.43           C  
ATOM    920  HD2 ARG A  63     -42.950 -15.943 -31.569  1.00 56.43           H  
ATOM    921  HD3 ARG A  63     -44.233 -16.776 -32.467  1.00 56.43           H  
ATOM    922  NE  ARG A  63     -44.277 -14.668 -32.583  1.00 56.43           N  
ATOM    923  HE  ARG A  63     -44.042 -14.065 -33.359  1.00 56.43           H  
ATOM    924  NH1 ARG A  63     -45.566 -14.941 -30.702  1.00 56.43           N  
ATOM    925 HH11 ARG A  63     -45.136 -15.842 -30.553  1.00 56.43           H  
ATOM    926 HH12 ARG A  63     -46.236 -14.580 -30.037  1.00 56.43           H  
ATOM    927  NH2 ARG A  63     -45.732 -13.058 -31.887  1.00 56.43           N  
ATOM    928 HH21 ARG A  63     -46.402 -12.718 -31.213  1.00 56.43           H  
ATOM    929 HH22 ARG A  63     -45.440 -12.464 -32.649  1.00 56.43           H  
ATOM    930  CZ  ARG A  63     -45.186 -14.231 -31.728  1.00 56.43           C  
ATOM    931  N   LEU A  64     -38.360 -18.088 -34.120  1.00 59.47           N  
ATOM    932  H   LEU A  64     -38.203 -17.109 -34.312  1.00 59.47           H  
ATOM    933  CA  LEU A  64     -37.172 -18.913 -33.895  1.00 59.47           C  
ATOM    934  HA  LEU A  64     -37.484 -19.946 -33.746  1.00 59.47           H  
ATOM    935  C   LEU A  64     -36.427 -18.430 -32.631  1.00 59.47           C  
ATOM    936  CB  LEU A  64     -36.280 -18.860 -35.155  1.00 59.47           C  
ATOM    937  HB2 LEU A  64     -35.948 -17.831 -35.292  1.00 59.47           H  
ATOM    938  HB3 LEU A  64     -35.396 -19.471 -34.974  1.00 59.47           H  
ATOM    939  O   LEU A  64     -36.302 -17.215 -32.455  1.00 59.47           O  
ATOM    940  CG  LEU A  64     -36.963 -19.338 -36.458  1.00 59.47           C  
ATOM    941  HG  LEU A  64     -37.912 -18.815 -36.574  1.00 59.47           H  
ATOM    942  CD1 LEU A  64     -36.129 -19.006 -37.695  1.00 59.47           C  
ATOM    943 HD11 LEU A  64     -36.748 -19.114 -38.586  1.00 59.47           H  
ATOM    944 HD12 LEU A  64     -35.271 -19.671 -37.785  1.00 59.47           H  
ATOM    945 HD13 LEU A  64     -35.768 -17.980 -37.627  1.00 59.47           H  
ATOM    946  CD2 LEU A  64     -37.245 -20.841 -36.452  1.00 59.47           C  
ATOM    947 HD21 LEU A  64     -37.938 -21.089 -35.648  1.00 59.47           H  
ATOM    948 HD22 LEU A  64     -37.699 -21.131 -37.399  1.00 59.47           H  
ATOM    949 HD23 LEU A  64     -36.317 -21.398 -36.318  1.00 59.47           H  
ATOM    950  N   PRO A  65     -35.943 -19.337 -31.756  1.00 48.01           N  
ATOM    951  CA  PRO A  65     -35.076 -18.997 -30.619  1.00 48.01           C  
ATOM    952  HA  PRO A  65     -35.471 -18.142 -30.070  1.00 48.01           H  
ATOM    953  C   PRO A  65     -33.652 -18.660 -31.101  1.00 48.01           C  
ATOM    954  CB  PRO A  65     -35.124 -20.245 -29.726  1.00 48.01           C  
ATOM    955  HB2 PRO A  65     -34.247 -20.352 -29.088  1.00 48.01           H  
ATOM    956  HB3 PRO A  65     -36.027 -20.221 -29.116  1.00 48.01           H  
ATOM    957  O   PRO A  65     -33.422 -18.525 -32.301  1.00 48.01           O  
ATOM    958  CG  PRO A  65     -35.225 -21.381 -30.741  1.00 48.01           C  
ATOM    959  HG2 PRO A  65     -35.665 -22.277 -30.303  1.00 48.01           H  
ATOM    960  HG3 PRO A  65     -34.238 -21.599 -31.147  1.00 48.01           H  
ATOM    961  CD  PRO A  65     -36.115 -20.784 -31.831  1.00 48.01           C  
ATOM    962  HD2 PRO A  65     -37.157 -21.034 -31.632  1.00 48.01           H  
ATOM    963  HD3 PRO A  65     -35.812 -21.168 -32.805  1.00 48.01           H  
ATOM    964  N   THR A  66     -32.669 -18.520 -30.209  1.00 45.53           N  
ATOM    965  H   THR A  66     -32.868 -18.631 -29.225  1.00 45.53           H  
ATOM    966  CA  THR A  66     -31.254 -18.330 -30.594  1.00 45.53           C  
ATOM    967  HA  THR A  66     -31.214 -17.604 -31.406  1.00 45.53           H  
ATOM    968  C   THR A  66     -30.654 -19.633 -31.139  1.00 45.53           C  
ATOM    969  CB  THR A  66     -30.431 -17.725 -29.446  1.00 45.53           C  
ATOM    970  HB  THR A  66     -30.327 -18.445 -28.635  1.00 45.53           H  
ATOM    971  O   THR A  66     -29.934 -20.353 -30.464  1.00 45.53           O  
ATOM    972  CG2 THR A  66     -29.055 -17.248 -29.913  1.00 45.53           C  
ATOM    973 HG21 THR A  66     -29.154 -16.517 -30.716  1.00 45.53           H  
ATOM    974 HG22 THR A  66     -28.522 -16.792 -29.078  1.00 45.53           H  
ATOM    975 HG23 THR A  66     -28.464 -18.093 -30.265  1.00 45.53           H  
ATOM    976  OG1 THR A  66     -31.102 -16.573 -28.973  1.00 45.53           O  
ATOM    977  HG1 THR A  66     -30.620 -16.290 -28.193  1.00 45.53           H  
ATOM    978  N   LEU A  67     -30.986 -19.926 -32.397  1.00 59.28           N  
ATOM    979  H   LEU A  67     -31.649 -19.292 -32.820  1.00 59.28           H  
ATOM    980  CA  LEU A  67     -30.789 -21.206 -33.085  1.00 59.28           C  
ATOM    981  HA  LEU A  67     -31.392 -21.978 -32.607  1.00 59.28           H  
ATOM    982  C   LEU A  67     -29.352 -21.736 -33.148  1.00 59.28           C  
ATOM    983  CB  LEU A  67     -31.235 -20.982 -34.540  1.00 59.28           C  
ATOM    984  HB2 LEU A  67     -30.860 -21.799 -35.156  1.00 59.28           H  
ATOM    985  HB3 LEU A  67     -30.758 -20.071 -34.901  1.00 59.28           H  
ATOM    986  O   LEU A  67     -29.152 -22.935 -33.306  1.00 59.28           O  
ATOM    987  CG  LEU A  67     -32.750 -20.875 -34.755  1.00 59.28           C  
ATOM    988  HG  LEU A  67     -33.187 -20.214 -34.006  1.00 59.28           H  
ATOM    989  CD1 LEU A  67     -33.017 -20.249 -36.126  1.00 59.28           C  
ATOM    990 HD11 LEU A  67     -33.202 -19.181 -36.008  1.00 59.28           H  
ATOM    991 HD12 LEU A  67     -33.881 -20.730 -36.585  1.00 59.28           H  
ATOM    992 HD13 LEU A  67     -32.158 -20.365 -36.786  1.00 59.28           H  
ATOM    993  CD2 LEU A  67     -33.448 -22.230 -34.618  1.00 59.28           C  
ATOM    994 HD21 LEU A  67     -34.518 -22.119 -34.796  1.00 59.28           H  
ATOM    995 HD22 LEU A  67     -33.034 -22.945 -35.329  1.00 59.28           H  
ATOM    996 HD23 LEU A  67     -33.301 -22.619 -33.611  1.00 59.28           H  
ATOM    997  N   VAL A  68     -28.364 -20.847 -33.161  1.00 62.35           N  
ATOM    998  H   VAL A  68     -28.593 -19.882 -32.971  1.00 62.35           H  
ATOM    999  CA  VAL A  68     -27.072 -21.136 -33.804  1.00 62.35           C  
ATOM   1000  HA  VAL A  68     -27.270 -21.751 -34.682  1.00 62.35           H  
ATOM   1001  C   VAL A  68     -26.140 -21.968 -32.918  1.00 62.35           C  
ATOM   1002  CB  VAL A  68     -26.419 -19.830 -34.294  1.00 62.35           C  
ATOM   1003  HB  VAL A  68     -25.912 -19.334 -33.466  1.00 62.35           H  
ATOM   1004  O   VAL A  68     -25.274 -22.672 -33.425  1.00 62.35           O  
ATOM   1005  CG1 VAL A  68     -25.419 -20.124 -35.404  1.00 62.35           C  
ATOM   1006 HG11 VAL A  68     -25.921 -20.623 -36.233  1.00 62.35           H  
ATOM   1007 HG12 VAL A  68     -24.981 -19.194 -35.766  1.00 62.35           H  
ATOM   1008 HG13 VAL A  68     -24.616 -20.753 -35.018  1.00 62.35           H  
ATOM   1009  CG2 VAL A  68     -27.457 -18.863 -34.893  1.00 62.35           C  
ATOM   1010 HG21 VAL A  68     -28.054 -18.403 -34.105  1.00 62.35           H  
ATOM   1011 HG22 VAL A  68     -26.955 -18.063 -35.437  1.00 62.35           H  
ATOM   1012 HG23 VAL A  68     -28.102 -19.393 -35.594  1.00 62.35           H  
ATOM   1013  N   PHE A  69     -26.369 -21.944 -31.604  1.00 48.12           N  
ATOM   1014  H   PHE A  69     -27.100 -21.340 -31.257  1.00 48.12           H  
ATOM   1015  CA  PHE A  69     -25.676 -22.798 -30.638  1.00 48.12           C  
ATOM   1016  HA  PHE A  69     -24.688 -23.043 -31.027  1.00 48.12           H  
ATOM   1017  C   PHE A  69     -26.400 -24.142 -30.427  1.00 48.12           C  
ATOM   1018  CB  PHE A  69     -25.479 -22.003 -29.338  1.00 48.12           C  
ATOM   1019  HB2 PHE A  69     -24.890 -22.605 -28.647  1.00 48.12           H  
ATOM   1020  HB3 PHE A  69     -26.453 -21.833 -28.878  1.00 48.12           H  
ATOM   1021  O   PHE A  69     -25.739 -25.154 -30.210  1.00 48.12           O  
ATOM   1022  CG  PHE A  69     -24.772 -20.668 -29.540  1.00 48.12           C  
ATOM   1023  CD1 PHE A  69     -23.445 -20.638 -30.013  1.00 48.12           C  
ATOM   1024  HD1 PHE A  69     -22.920 -21.562 -30.208  1.00 48.12           H  
ATOM   1025  CD2 PHE A  69     -25.446 -19.454 -29.294  1.00 48.12           C  
ATOM   1026  HD2 PHE A  69     -26.460 -19.467 -28.922  1.00 48.12           H  
ATOM   1027  CE1 PHE A  69     -22.800 -19.409 -30.244  1.00 48.12           C  
ATOM   1028  HE1 PHE A  69     -21.786 -19.387 -30.616  1.00 48.12           H  
ATOM   1029  CE2 PHE A  69     -24.799 -18.224 -29.522  1.00 48.12           C  
ATOM   1030  HE2 PHE A  69     -25.311 -17.294 -29.324  1.00 48.12           H  
ATOM   1031  CZ  PHE A  69     -23.477 -18.202 -29.999  1.00 48.12           C  
ATOM   1032  HZ  PHE A  69     -22.979 -17.260 -30.176  1.00 48.12           H  
ATOM   1033  N   ASP A  70     -27.732 -24.174 -30.576  1.00 55.83           N  
ATOM   1034  H   ASP A  70     -28.221 -23.298 -30.695  1.00 55.83           H  
ATOM   1035  CA  ASP A  70     -28.545 -25.402 -30.518  1.00 55.83           C  
ATOM   1036  HA  ASP A  70     -28.268 -25.985 -29.639  1.00 55.83           H  
ATOM   1037  C   ASP A  70     -28.363 -26.285 -31.769  1.00 55.83           C  
ATOM   1038  CB  ASP A  70     -30.040 -25.039 -30.430  1.00 55.83           C  
ATOM   1039  HB2 ASP A  70     -30.618 -25.961 -30.497  1.00 55.83           H  
ATOM   1040  HB3 ASP A  70     -30.295 -24.427 -31.295  1.00 55.83           H  
ATOM   1041  O   ASP A  70     -28.352 -27.513 -31.690  1.00 55.83           O  
ATOM   1042  CG  ASP A  70     -30.509 -24.299 -29.177  1.00 55.83           C  
ATOM   1043  OD1 ASP A  70     -29.844 -24.403 -28.126  1.00 55.83           O  
ATOM   1044  OD2 ASP A  70     -31.587 -23.664 -29.295  1.00 55.83           O  
ATOM   1045  N   TYR A  71     -28.236 -25.654 -32.942  1.00 69.99           N  
ATOM   1046  H   TYR A  71     -28.291 -24.646 -32.928  1.00 69.99           H  
ATOM   1047  CA  TYR A  71     -28.096 -26.302 -34.248  1.00 69.99           C  
ATOM   1048  HA  TYR A  71     -28.033 -27.381 -34.110  1.00 69.99           H  
ATOM   1049  C   TYR A  71     -26.793 -25.820 -34.901  1.00 69.99           C  
ATOM   1050  CB  TYR A  71     -29.339 -26.038 -35.115  1.00 69.99           C  
ATOM   1051  HB2 TYR A  71     -29.411 -24.971 -35.329  1.00 69.99           H  
ATOM   1052  HB3 TYR A  71     -29.212 -26.563 -36.062  1.00 69.99           H  
ATOM   1053  O   TYR A  71     -26.835 -24.977 -35.798  1.00 69.99           O  
ATOM   1054  CG  TYR A  71     -30.632 -26.495 -34.471  1.00 69.99           C  
ATOM   1055  CD1 TYR A  71     -31.063 -27.832 -34.584  1.00 69.99           C  
ATOM   1056  HD1 TYR A  71     -30.522 -28.524 -35.212  1.00 69.99           H  
ATOM   1057  CD2 TYR A  71     -31.333 -25.599 -33.646  1.00 69.99           C  
ATOM   1058  HD2 TYR A  71     -30.981 -24.583 -33.543  1.00 69.99           H  
ATOM   1059  CE1 TYR A  71     -32.162 -28.282 -33.825  1.00 69.99           C  
ATOM   1060  HE1 TYR A  71     -32.472 -29.316 -33.870  1.00 69.99           H  
ATOM   1061  CE2 TYR A  71     -32.398 -26.051 -32.852  1.00 69.99           C  
ATOM   1062  HE2 TYR A  71     -32.859 -25.376 -32.147  1.00 69.99           H  
ATOM   1063  OH  TYR A  71     -33.800 -27.831 -32.116  1.00 69.99           O  
ATOM   1064  HH  TYR A  71     -33.831 -27.271 -31.337  1.00 69.99           H  
ATOM   1065  CZ  TYR A  71     -32.800 -27.400 -32.927  1.00 69.99           C  
ATOM   1066  N   PRO A  72     -25.628 -26.329 -34.454  1.00 67.29           N  
ATOM   1067  CA  PRO A  72     -24.326 -25.725 -34.729  1.00 67.29           C  
ATOM   1068  HA  PRO A  72     -24.357 -24.675 -34.440  1.00 67.29           H  
ATOM   1069  C   PRO A  72     -23.873 -25.767 -36.189  1.00 67.29           C  
ATOM   1070  CB  PRO A  72     -23.333 -26.445 -33.806  1.00 67.29           C  
ATOM   1071  HB2 PRO A  72     -22.358 -26.591 -34.270  1.00 67.29           H  
ATOM   1072  HB3 PRO A  72     -23.232 -25.882 -32.877  1.00 67.29           H  
ATOM   1073  O   PRO A  72     -22.885 -25.116 -36.501  1.00 67.29           O  
ATOM   1074  CG  PRO A  72     -24.003 -27.783 -33.517  1.00 67.29           C  
ATOM   1075  HG2 PRO A  72     -23.821 -28.474 -34.340  1.00 67.29           H  
ATOM   1076  HG3 PRO A  72     -23.670 -28.208 -32.570  1.00 67.29           H  
ATOM   1077  CD  PRO A  72     -25.476 -27.400 -33.478  1.00 67.29           C  
ATOM   1078  HD2 PRO A  72     -26.093 -28.265 -33.723  1.00 67.29           H  
ATOM   1079  HD3 PRO A  72     -25.726 -27.027 -32.485  1.00 67.29           H  
ATOM   1080  N   THR A  73     -24.551 -26.490 -37.085  1.00 78.82           N  
ATOM   1081  H   THR A  73     -25.416 -26.921 -36.793  1.00 78.82           H  
ATOM   1082  CA  THR A  73     -24.203 -26.561 -38.516  1.00 78.82           C  
ATOM   1083  HA  THR A  73     -23.384 -25.868 -38.704  1.00 78.82           H  
ATOM   1084  C   THR A  73     -25.381 -26.153 -39.406  1.00 78.82           C  
ATOM   1085  CB  THR A  73     -23.709 -27.959 -38.930  1.00 78.82           C  
ATOM   1086  HB  THR A  73     -23.326 -27.905 -39.949  1.00 78.82           H  
ATOM   1087  O   THR A  73     -26.542 -26.341 -39.015  1.00 78.82           O  
ATOM   1088  CG2 THR A  73     -22.595 -28.502 -38.035  1.00 78.82           C  
ATOM   1089 HG21 THR A  73     -21.776 -27.784 -38.001  1.00 78.82           H  
ATOM   1090 HG22 THR A  73     -22.211 -29.435 -38.447  1.00 78.82           H  
ATOM   1091 HG23 THR A  73     -22.957 -28.672 -37.022  1.00 78.82           H  
ATOM   1092  OG1 THR A  73     -24.752 -28.913 -38.898  1.00 78.82           O  
ATOM   1093  HG1 THR A  73     -24.328 -29.741 -38.661  1.00 78.82           H  
ATOM   1094  N   PRO A  74     -25.130 -25.670 -40.641  1.00 85.18           N  
ATOM   1095  CA  PRO A  74     -26.193 -25.361 -41.595  1.00 85.18           C  
ATOM   1096  HA  PRO A  74     -26.754 -24.512 -41.204  1.00 85.18           H  
ATOM   1097  C   PRO A  74     -27.165 -26.520 -41.841  1.00 85.18           C  
ATOM   1098  CB  PRO A  74     -25.485 -24.945 -42.885  1.00 85.18           C  
ATOM   1099  HB2 PRO A  74     -26.057 -24.203 -43.441  1.00 85.18           H  
ATOM   1100  HB3 PRO A  74     -25.311 -25.825 -43.504  1.00 85.18           H  
ATOM   1101  O   PRO A  74     -28.368 -26.292 -41.960  1.00 85.18           O  
ATOM   1102  CG  PRO A  74     -24.149 -24.388 -42.396  1.00 85.18           C  
ATOM   1103  HG2 PRO A  74     -24.268 -23.344 -42.107  1.00 85.18           H  
ATOM   1104  HG3 PRO A  74     -23.369 -24.488 -43.151  1.00 85.18           H  
ATOM   1105  CD  PRO A  74     -23.839 -25.233 -41.162  1.00 85.18           C  
ATOM   1106  HD2 PRO A  74     -23.298 -24.624 -40.438  1.00 85.18           H  
ATOM   1107  HD3 PRO A  74     -23.236 -26.097 -41.444  1.00 85.18           H  
ATOM   1108  N   THR A  75     -26.670 -27.764 -41.860  1.00 80.93           N  
ATOM   1109  H   THR A  75     -25.669 -27.874 -41.784  1.00 80.93           H  
ATOM   1110  CA  THR A  75     -27.508 -28.966 -42.022  1.00 80.93           C  
ATOM   1111  HA  THR A  75     -28.166 -28.823 -42.879  1.00 80.93           H  
ATOM   1112  C   THR A  75     -28.431 -29.197 -40.830  1.00 80.93           C  
ATOM   1113  CB  THR A  75     -26.665 -30.219 -42.299  1.00 80.93           C  
ATOM   1114  HB  THR A  75     -26.037 -30.441 -41.436  1.00 80.93           H  
ATOM   1115  O   THR A  75     -29.632 -29.378 -41.028  1.00 80.93           O  
ATOM   1116  CG2 THR A  75     -27.524 -31.439 -42.635  1.00 80.93           C  
ATOM   1117 HG21 THR A  75     -28.193 -31.206 -43.463  1.00 80.93           H  
ATOM   1118 HG22 THR A  75     -28.114 -31.737 -41.768  1.00 80.93           H  
ATOM   1119 HG23 THR A  75     -26.882 -32.272 -42.920  1.00 80.93           H  
ATOM   1120  OG1 THR A  75     -25.848 -30.003 -43.422  1.00 80.93           O  
ATOM   1121  HG1 THR A  75     -25.151 -29.399 -43.157  1.00 80.93           H  
ATOM   1122  N   ALA A  76     -27.913 -29.132 -39.598  1.00 77.96           N  
ATOM   1123  H   ALA A  76     -26.936 -28.903 -39.480  1.00 77.96           H  
ATOM   1124  CA  ALA A  76     -28.734 -29.294 -38.397  1.00 77.96           C  
ATOM   1125  HA  ALA A  76     -29.206 -30.276 -38.417  1.00 77.96           H  
ATOM   1126  C   ALA A  76     -29.853 -28.239 -38.339  1.00 77.96           C  
ATOM   1127  CB  ALA A  76     -27.814 -29.213 -37.171  1.00 77.96           C  
ATOM   1128  HB1 ALA A  76     -27.323 -28.240 -37.130  1.00 77.96           H  
ATOM   1129  HB2 ALA A  76     -27.054 -29.993 -37.225  1.00 77.96           H  
ATOM   1130  HB3 ALA A  76     -28.399 -29.356 -36.263  1.00 77.96           H  
ATOM   1131  O   ALA A  76     -31.012 -28.551 -38.057  1.00 77.96           O  
ATOM   1132  N   LEU A  77     -29.518 -26.995 -38.687  1.00 84.93           N  
ATOM   1133  H   LEU A  77     -28.547 -26.798 -38.884  1.00 84.93           H  
ATOM   1134  CA  LEU A  77     -30.463 -25.888 -38.685  1.00 84.93           C  
ATOM   1135  HA  LEU A  77     -31.002 -25.926 -37.739  1.00 84.93           H  
ATOM   1136  C   LEU A  77     -31.510 -26.007 -39.810  1.00 84.93           C  
ATOM   1137  CB  LEU A  77     -29.630 -24.597 -38.725  1.00 84.93           C  
ATOM   1138  HB2 LEU A  77     -28.946 -24.617 -37.876  1.00 84.93           H  
ATOM   1139  HB3 LEU A  77     -29.023 -24.593 -39.630  1.00 84.93           H  
ATOM   1140  O   LEU A  77     -32.694 -25.748 -39.592  1.00 84.93           O  
ATOM   1141  CG  LEU A  77     -30.441 -23.295 -38.662  1.00 84.93           C  
ATOM   1142  HG  LEU A  77     -30.951 -23.136 -39.612  1.00 84.93           H  
ATOM   1143  CD1 LEU A  77     -31.484 -23.319 -37.548  1.00 84.93           C  
ATOM   1144 HD11 LEU A  77     -32.008 -22.363 -37.531  1.00 84.93           H  
ATOM   1145 HD12 LEU A  77     -32.234 -24.089 -37.730  1.00 84.93           H  
ATOM   1146 HD13 LEU A  77     -30.997 -23.514 -36.593  1.00 84.93           H  
ATOM   1147  CD2 LEU A  77     -29.498 -22.121 -38.394  1.00 84.93           C  
ATOM   1148 HD21 LEU A  77     -28.783 -22.024 -39.211  1.00 84.93           H  
ATOM   1149 HD22 LEU A  77     -28.946 -22.287 -37.469  1.00 84.93           H  
ATOM   1150 HD23 LEU A  77     -30.061 -21.192 -38.299  1.00 84.93           H  
ATOM   1151  N   ALA A  78     -31.114 -26.468 -40.996  1.00 85.80           N  
ATOM   1152  H   ALA A  78     -30.131 -26.648 -41.141  1.00 85.80           H  
ATOM   1153  CA  ALA A  78     -32.028 -26.701 -42.112  1.00 85.80           C  
ATOM   1154  HA  ALA A  78     -32.572 -25.779 -42.318  1.00 85.80           H  
ATOM   1155  C   ALA A  78     -33.061 -27.800 -41.824  1.00 85.80           C  
ATOM   1156  CB  ALA A  78     -31.190 -27.050 -43.336  1.00 85.80           C  
ATOM   1157  HB1 ALA A  78     -31.842 -27.199 -44.196  1.00 85.80           H  
ATOM   1158  HB2 ALA A  78     -30.499 -26.227 -43.520  1.00 85.80           H  
ATOM   1159  HB3 ALA A  78     -30.619 -27.961 -43.159  1.00 85.80           H  
ATOM   1160  O   ALA A  78     -34.250 -27.607 -42.100  1.00 85.80           O  
ATOM   1161  N   VAL A  79     -32.628 -28.917 -41.223  1.00 76.97           N  
ATOM   1162  H   VAL A  79     -31.638 -29.016 -41.053  1.00 76.97           H  
ATOM   1163  CA  VAL A  79     -33.523 -29.994 -40.766  1.00 76.97           C  
ATOM   1164  HA  VAL A  79     -34.079 -30.380 -41.620  1.00 76.97           H  
ATOM   1165  C   VAL A  79     -34.542 -29.436 -39.775  1.00 76.97           C  
ATOM   1166  CB  VAL A  79     -32.718 -31.162 -40.155  1.00 76.97           C  
ATOM   1167  HB  VAL A  79     -32.016 -30.768 -39.419  1.00 76.97           H  
ATOM   1168  O   VAL A  79     -35.746 -29.627 -39.964  1.00 76.97           O  
ATOM   1169  CG1 VAL A  79     -33.609 -32.202 -39.462  1.00 76.97           C  
ATOM   1170 HG11 VAL A  79     -34.363 -32.575 -40.156  1.00 76.97           H  
ATOM   1171 HG12 VAL A  79     -34.103 -31.771 -38.591  1.00 76.97           H  
ATOM   1172 HG13 VAL A  79     -33.000 -33.037 -39.116  1.00 76.97           H  
ATOM   1173  CG2 VAL A  79     -31.929 -31.892 -41.249  1.00 76.97           C  
ATOM   1174 HG21 VAL A  79     -31.272 -31.202 -41.778  1.00 76.97           H  
ATOM   1175 HG22 VAL A  79     -32.607 -32.344 -41.972  1.00 76.97           H  
ATOM   1176 HG23 VAL A  79     -31.314 -32.674 -40.804  1.00 76.97           H  
ATOM   1177  N   ARG A  80     -34.094 -28.645 -38.790  1.00 75.05           N  
ATOM   1178  H   ARG A  80     -33.096 -28.531 -38.685  1.00 75.05           H  
ATOM   1179  CA  ARG A  80     -34.985 -28.044 -37.791  1.00 75.05           C  
ATOM   1180  HA  ARG A  80     -35.521 -28.871 -37.324  1.00 75.05           H  
ATOM   1181  C   ARG A  80     -36.048 -27.124 -38.396  1.00 75.05           C  
ATOM   1182  CB  ARG A  80     -34.140 -27.312 -36.735  1.00 75.05           C  
ATOM   1183  HB2 ARG A  80     -33.600 -26.486 -37.200  1.00 75.05           H  
ATOM   1184  HB3 ARG A  80     -33.405 -28.007 -36.330  1.00 75.05           H  
ATOM   1185  O   ARG A  80     -37.213 -27.179 -38.004  1.00 75.05           O  
ATOM   1186  CG  ARG A  80     -34.991 -26.760 -35.582  1.00 75.05           C  
ATOM   1187  HG2 ARG A  80     -34.329 -26.302 -34.847  1.00 75.05           H  
ATOM   1188  HG3 ARG A  80     -35.666 -25.987 -35.950  1.00 75.05           H  
ATOM   1189  CD  ARG A  80     -35.804 -27.884 -34.931  1.00 75.05           C  
ATOM   1190  HD2 ARG A  80     -35.139 -28.710 -34.679  1.00 75.05           H  
ATOM   1191  HD3 ARG A  80     -36.549 -28.244 -35.640  1.00 75.05           H  
ATOM   1192  NE  ARG A  80     -36.500 -27.440 -33.720  1.00 75.05           N  
ATOM   1193  HE  ARG A  80     -36.135 -26.618 -33.262  1.00 75.05           H  
ATOM   1194  NH1 ARG A  80     -37.825 -29.316 -33.521  1.00 75.05           N  
ATOM   1195 HH11 ARG A  80     -37.455 -29.702 -34.377  1.00 75.05           H  
ATOM   1196 HH12 ARG A  80     -38.438 -29.918 -32.990  1.00 75.05           H  
ATOM   1197  NH2 ARG A  80     -37.896 -27.732 -31.957  1.00 75.05           N  
ATOM   1198 HH21 ARG A  80     -37.529 -26.886 -31.546  1.00 75.05           H  
ATOM   1199 HH22 ARG A  80     -38.531 -28.325 -31.443  1.00 75.05           H  
ATOM   1200  CZ  ARG A  80     -37.400 -28.164 -33.083  1.00 75.05           C  
ATOM   1201  N   LEU A  81     -35.685 -26.302 -39.382  1.00 79.60           N  
ATOM   1202  H   LEU A  81     -34.709 -26.276 -39.640  1.00 79.60           H  
ATOM   1203  CA  LEU A  81     -36.657 -25.485 -40.121  1.00 79.60           C  
ATOM   1204  HA  LEU A  81     -37.268 -24.929 -39.410  1.00 79.60           H  
ATOM   1205  C   LEU A  81     -37.631 -26.351 -40.949  1.00 79.60           C  
ATOM   1206  CB  LEU A  81     -35.907 -24.488 -41.021  1.00 79.60           C  
ATOM   1207  HB2 LEU A  81     -36.640 -23.966 -41.637  1.00 79.60           H  
ATOM   1208  HB3 LEU A  81     -35.252 -25.055 -41.683  1.00 79.60           H  
ATOM   1209  O   LEU A  81     -38.782 -25.964 -41.160  1.00 79.60           O  
ATOM   1210  CG  LEU A  81     -35.063 -23.435 -40.278  1.00 79.60           C  
ATOM   1211  HG  LEU A  81     -34.380 -23.923 -39.583  1.00 79.60           H  
ATOM   1212  CD1 LEU A  81     -34.239 -22.647 -41.295  1.00 79.60           C  
ATOM   1213 HD11 LEU A  81     -33.599 -21.940 -40.767  1.00 79.60           H  
ATOM   1214 HD12 LEU A  81     -34.889 -22.111 -41.986  1.00 79.60           H  
ATOM   1215 HD13 LEU A  81     -33.600 -23.333 -41.851  1.00 79.60           H  
ATOM   1216  CD2 LEU A  81     -35.913 -22.446 -39.481  1.00 79.60           C  
ATOM   1217 HD21 LEU A  81     -36.461 -22.973 -38.699  1.00 79.60           H  
ATOM   1218 HD22 LEU A  81     -36.615 -21.929 -40.135  1.00 79.60           H  
ATOM   1219 HD23 LEU A  81     -35.259 -21.715 -39.005  1.00 79.60           H  
ATOM   1220  N   GLY A  82     -37.191 -27.525 -41.411  1.00 74.34           N  
ATOM   1221  H   GLY A  82     -36.236 -27.784 -41.210  1.00 74.34           H  
ATOM   1222  CA  GLY A  82     -37.986 -28.460 -42.212  1.00 74.34           C  
ATOM   1223  HA2 GLY A  82     -38.445 -27.930 -43.046  1.00 74.34           H  
ATOM   1224  HA3 GLY A  82     -37.318 -29.228 -42.600  1.00 74.34           H  
ATOM   1225  C   GLY A  82     -39.094 -29.152 -41.423  1.00 74.34           C  
ATOM   1226  O   GLY A  82     -40.192 -29.347 -41.960  1.00 74.34           O  
ATOM   1227  N   GLU A  83     -38.823 -29.463 -40.154  1.00 70.64           N  
ATOM   1228  H   GLU A  83     -37.871 -29.344 -39.838  1.00 70.64           H  
ATOM   1229  CA  GLU A  83     -39.800 -29.965 -39.181  1.00 70.64           C  
ATOM   1230  HA  GLU A  83     -40.261 -30.879 -39.555  1.00 70.64           H  
ATOM   1231  C   GLU A  83     -40.910 -28.938 -38.930  1.00 70.64           C  
ATOM   1232  CB  GLU A  83     -39.098 -30.274 -37.849  1.00 70.64           C  
ATOM   1233  HB2 GLU A  83     -38.598 -29.368 -37.506  1.00 70.64           H  
ATOM   1234  HB3 GLU A  83     -39.853 -30.546 -37.113  1.00 70.64           H  
ATOM   1235  O   GLU A  83     -42.094 -29.270 -39.014  1.00 70.64           O  
ATOM   1236  CG  GLU A  83     -38.079 -31.418 -37.943  1.00 70.64           C  
ATOM   1237  HG2 GLU A  83     -37.347 -31.197 -38.720  1.00 70.64           H  
ATOM   1238  HG3 GLU A  83     -38.610 -32.325 -38.234  1.00 70.64           H  
ATOM   1239  CD  GLU A  83     -37.340 -31.649 -36.616  1.00 70.64           C  
ATOM   1240  OE1 GLU A  83     -36.868 -32.786 -36.421  1.00 70.64           O  
ATOM   1241  OE2 GLU A  83     -37.277 -30.706 -35.786  1.00 70.64           O  
ATOM   1242  N   LEU A  84     -40.531 -27.674 -38.705  1.00 67.58           N  
ATOM   1243  H   LEU A  84     -39.539 -27.489 -38.659  1.00 67.58           H  
ATOM   1244  CA  LEU A  84     -41.454 -26.578 -38.390  1.00 67.58           C  
ATOM   1245  HA  LEU A  84     -42.058 -26.874 -37.532  1.00 67.58           H  
ATOM   1246  C   LEU A  84     -42.459 -26.275 -39.521  1.00 67.58           C  
ATOM   1247  CB  LEU A  84     -40.628 -25.331 -38.014  1.00 67.58           C  
ATOM   1248  HB2 LEU A  84     -41.301 -24.475 -37.951  1.00 67.58           H  
ATOM   1249  HB3 LEU A  84     -39.918 -25.137 -38.818  1.00 67.58           H  
ATOM   1250  O   LEU A  84     -43.561 -25.813 -39.244  1.00 67.58           O  
ATOM   1251  CG  LEU A  84     -39.859 -25.444 -36.681  1.00 67.58           C  
ATOM   1252  HG  LEU A  84     -39.294 -26.375 -36.658  1.00 67.58           H  
ATOM   1253  CD1 LEU A  84     -38.877 -24.282 -36.516  1.00 67.58           C  
ATOM   1254 HD11 LEU A  84     -38.297 -24.420 -35.603  1.00 67.58           H  
ATOM   1255 HD12 LEU A  84     -39.414 -23.335 -36.461  1.00 67.58           H  
ATOM   1256 HD13 LEU A  84     -38.185 -24.267 -37.358  1.00 67.58           H  
ATOM   1257  CD2 LEU A  84     -40.798 -25.419 -35.472  1.00 67.58           C  
ATOM   1258 HD21 LEU A  84     -41.397 -24.509 -35.480  1.00 67.58           H  
ATOM   1259 HD22 LEU A  84     -41.457 -26.287 -35.494  1.00 67.58           H  
ATOM   1260 HD23 LEU A  84     -40.212 -25.459 -34.553  1.00 67.58           H  
ATOM   1261  N   PHE A  85     -42.129 -26.581 -40.782  1.00 62.47           N  
ATOM   1262  H   PHE A  85     -41.190 -26.917 -40.945  1.00 62.47           H  
ATOM   1263  CA  PHE A  85     -43.055 -26.454 -41.920  1.00 62.47           C  
ATOM   1264  HA  PHE A  85     -43.700 -25.592 -41.748  1.00 62.47           H  
ATOM   1265  C   PHE A  85     -43.998 -27.654 -42.126  1.00 62.47           C  
ATOM   1266  CB  PHE A  85     -42.249 -26.217 -43.211  1.00 62.47           C  
ATOM   1267  HB2 PHE A  85     -42.815 -26.599 -44.060  1.00 62.47           H  
ATOM   1268  HB3 PHE A  85     -41.322 -26.790 -43.170  1.00 62.47           H  
ATOM   1269  O   PHE A  85     -44.930 -27.568 -42.929  1.00 62.47           O  
ATOM   1270  CG  PHE A  85     -41.951 -24.765 -43.519  1.00 62.47           C  
ATOM   1271  CD1 PHE A  85     -43.010 -23.881 -43.800  1.00 62.47           C  
ATOM   1272  HD1 PHE A  85     -44.030 -24.228 -43.736  1.00 62.47           H  
ATOM   1273  CD2 PHE A  85     -40.626 -24.293 -43.532  1.00 62.47           C  
ATOM   1274  HD2 PHE A  85     -39.811 -24.955 -43.275  1.00 62.47           H  
ATOM   1275  CE1 PHE A  85     -42.746 -22.532 -44.095  1.00 62.47           C  
ATOM   1276  HE1 PHE A  85     -43.562 -21.839 -44.237  1.00 62.47           H  
ATOM   1277  CE2 PHE A  85     -40.362 -22.944 -43.825  1.00 62.47           C  
ATOM   1278  HE2 PHE A  85     -39.349 -22.574 -43.779  1.00 62.47           H  
ATOM   1279  CZ  PHE A  85     -41.421 -22.065 -44.110  1.00 62.47           C  
ATOM   1280  HZ  PHE A  85     -41.223 -21.018 -44.285  1.00 62.47           H  
ATOM   1281  N   GLY A  86     -43.739 -28.807 -41.502  1.00 48.23           N  
ATOM   1282  H   GLY A  86     -43.017 -28.823 -40.796  1.00 48.23           H  
ATOM   1283  CA  GLY A  86     -44.418 -30.063 -41.843  1.00 48.23           C  
ATOM   1284  HA2 GLY A  86     -44.415 -30.189 -42.926  1.00 48.23           H  
ATOM   1285  HA3 GLY A  86     -43.858 -30.882 -41.391  1.00 48.23           H  
ATOM   1286  C   GLY A  86     -45.869 -30.182 -41.367  1.00 48.23           C  
ATOM   1287  O   GLY A  86     -46.625 -30.974 -41.927  1.00 48.23           O  
ATOM   1288  N   THR A  87     -46.258 -29.422 -40.346  1.00 41.65           N  
ATOM   1289  H   THR A  87     -45.596 -28.776 -39.941  1.00 41.65           H  
ATOM   1290  CA  THR A  87     -47.485 -29.644 -39.566  1.00 41.65           C  
ATOM   1291  HA  THR A  87     -47.700 -30.713 -39.567  1.00 41.65           H  
ATOM   1292  C   THR A  87     -48.749 -28.980 -40.119  1.00 41.65           C  
ATOM   1293  CB  THR A  87     -47.261 -29.216 -38.102  1.00 41.65           C  
ATOM   1294  HB  THR A  87     -48.211 -28.937 -37.646  1.00 41.65           H  
ATOM   1295  O   THR A  87     -49.835 -29.496 -39.861  1.00 41.65           O  
ATOM   1296  CG2 THR A  87     -46.635 -30.343 -37.283  1.00 41.65           C  
ATOM   1297 HG21 THR A  87     -45.673 -30.624 -37.711  1.00 41.65           H  
ATOM   1298 HG22 THR A  87     -46.485 -30.011 -36.256  1.00 41.65           H  
ATOM   1299 HG23 THR A  87     -47.297 -31.209 -37.279  1.00 41.65           H  
ATOM   1300  OG1 THR A  87     -46.366 -28.128 -38.045  1.00 41.65           O  
ATOM   1301  HG1 THR A  87     -46.336 -27.786 -37.148  1.00 41.65           H  
ATOM   1302  N   GLU A  88     -48.657 -27.882 -40.880  1.00 36.05           N  
ATOM   1303  H   GLU A  88     -47.744 -27.471 -41.013  1.00 36.05           H  
ATOM   1304  CA  GLU A  88     -49.845 -27.083 -41.244  1.00 36.05           C  
ATOM   1305  HA  GLU A  88     -50.565 -27.132 -40.427  1.00 36.05           H  
ATOM   1306  C   GLU A  88     -50.610 -27.552 -42.496  1.00 36.05           C  
ATOM   1307  CB  GLU A  88     -49.467 -25.603 -41.418  1.00 36.05           C  
ATOM   1308  HB2 GLU A  88     -48.619 -25.524 -42.098  1.00 36.05           H  
ATOM   1309  HB3 GLU A  88     -50.316 -25.089 -41.870  1.00 36.05           H  
ATOM   1310  O   GLU A  88     -51.832 -27.422 -42.547  1.00 36.05           O  
ATOM   1311  CG  GLU A  88     -49.147 -24.902 -40.090  1.00 36.05           C  
ATOM   1312  HG2 GLU A  88     -49.923 -25.152 -39.367  1.00 36.05           H  
ATOM   1313  HG3 GLU A  88     -48.195 -25.274 -39.710  1.00 36.05           H  
ATOM   1314  CD  GLU A  88     -49.080 -23.375 -40.264  1.00 36.05           C  
ATOM   1315  OE1 GLU A  88     -49.575 -22.669 -39.357  1.00 36.05           O  
ATOM   1316  OE2 GLU A  88     -48.554 -22.931 -41.312  1.00 36.05           O  
ATOM   1317  N   VAL A  89     -49.944 -28.092 -43.526  1.00 34.97           N  
ATOM   1318  H   VAL A  89     -48.948 -28.222 -43.416  1.00 34.97           H  
ATOM   1319  CA  VAL A  89     -50.540 -28.237 -44.879  1.00 34.97           C  
ATOM   1320  HA  VAL A  89     -51.226 -27.397 -44.987  1.00 34.97           H  
ATOM   1321  C   VAL A  89     -51.425 -29.494 -45.037  1.00 34.97           C  
ATOM   1322  CB  VAL A  89     -49.503 -28.066 -46.019  1.00 34.97           C  
ATOM   1323  HB  VAL A  89     -48.950 -28.997 -46.149  1.00 34.97           H  
ATOM   1324  O   VAL A  89     -51.286 -30.264 -45.985  1.00 34.97           O  
ATOM   1325  CG1 VAL A  89     -50.185 -27.688 -47.347  1.00 34.97           C  
ATOM   1326 HG11 VAL A  89     -50.890 -28.460 -47.653  1.00 34.97           H  
ATOM   1327 HG12 VAL A  89     -49.435 -27.592 -48.132  1.00 34.97           H  
ATOM   1328 HG13 VAL A  89     -50.717 -26.742 -47.241  1.00 34.97           H  
ATOM   1329  CG2 VAL A  89     -48.483 -26.949 -45.741  1.00 34.97           C  
ATOM   1330 HG21 VAL A  89     -47.862 -27.207 -44.883  1.00 34.97           H  
ATOM   1331 HG22 VAL A  89     -48.999 -26.011 -45.539  1.00 34.97           H  
ATOM   1332 HG23 VAL A  89     -47.825 -26.826 -46.601  1.00 34.97           H  
ATOM   1333  N   ARG A  90     -52.377 -29.710 -44.120  1.00 31.50           N  
ATOM   1334  H   ARG A  90     -52.428 -29.035 -43.371  1.00 31.50           H  
ATOM   1335  CA  ARG A  90     -53.476 -30.690 -44.258  1.00 31.50           C  
ATOM   1336  HA  ARG A  90     -53.236 -31.391 -45.057  1.00 31.50           H  
ATOM   1337  C   ARG A  90     -54.768 -29.998 -44.721  1.00 31.50           C  
ATOM   1338  CB  ARG A  90     -53.652 -31.505 -42.963  1.00 31.50           C  
ATOM   1339  HB2 ARG A  90     -54.628 -31.990 -42.988  1.00 31.50           H  
ATOM   1340  HB3 ARG A  90     -53.627 -30.836 -42.103  1.00 31.50           H  
ATOM   1341  O   ARG A  90     -55.749 -29.938 -43.987  1.00 31.50           O  
ATOM   1342  CG  ARG A  90     -52.594 -32.607 -42.809  1.00 31.50           C  
ATOM   1343  HG2 ARG A  90     -52.623 -33.253 -43.686  1.00 31.50           H  
ATOM   1344  HG3 ARG A  90     -51.603 -32.161 -42.725  1.00 31.50           H  
ATOM   1345  CD  ARG A  90     -52.899 -33.436 -41.555  1.00 31.50           C  
ATOM   1346  HD2 ARG A  90     -53.948 -33.733 -41.579  1.00 31.50           H  
ATOM   1347  HD3 ARG A  90     -52.733 -32.807 -40.680  1.00 31.50           H  
ATOM   1348  NE  ARG A  90     -52.061 -34.648 -41.468  1.00 31.50           N  
ATOM   1349  HE  ARG A  90     -51.405 -34.796 -42.222  1.00 31.50           H  
ATOM   1350  NH1 ARG A  90     -52.847 -35.393 -39.444  1.00 31.50           N  
ATOM   1351 HH11 ARG A  90     -53.418 -34.562 -39.382  1.00 31.50           H  
ATOM   1352 HH12 ARG A  90     -52.825 -36.057 -38.683  1.00 31.50           H  
ATOM   1353  NH2 ARG A  90     -51.304 -36.584 -40.527  1.00 31.50           N  
ATOM   1354 HH21 ARG A  90     -51.299 -37.240 -39.759  1.00 31.50           H  
ATOM   1355 HH22 ARG A  90     -50.666 -36.709 -41.300  1.00 31.50           H  
ATOM   1356  CZ  ARG A  90     -52.075 -35.533 -40.486  1.00 31.50           C  
ATOM   1357  N   GLY A  91     -54.733 -29.445 -45.935  1.00 29.92           N  
ATOM   1358  H   GLY A  91     -53.885 -29.559 -46.471  1.00 29.92           H  
ATOM   1359  CA  GLY A  91     -55.876 -28.775 -46.573  1.00 29.92           C  
ATOM   1360  HA2 GLY A  91     -56.323 -28.084 -45.858  1.00 29.92           H  
ATOM   1361  HA3 GLY A  91     -55.522 -28.193 -47.424  1.00 29.92           H  
ATOM   1362  C   GLY A  91     -56.980 -29.724 -47.069  1.00 29.92           C  
ATOM   1363  O   GLY A  91     -56.817 -30.943 -47.082  1.00 29.92           O  
ATOM   1364  N   GLU A  92     -58.111 -29.148 -47.486  1.00 30.49           N  
ATOM   1365  H   GLU A  92     -58.176 -28.140 -47.474  1.00 30.49           H  
ATOM   1366  CA  GLU A  92     -59.337 -29.878 -47.846  1.00 30.49           C  
ATOM   1367  HA  GLU A  92     -59.559 -30.571 -47.035  1.00 30.49           H  
ATOM   1368  C   GLU A  92     -59.215 -30.709 -49.140  1.00 30.49           C  
ATOM   1369  CB  GLU A  92     -60.522 -28.902 -47.956  1.00 30.49           C  
ATOM   1370  HB2 GLU A  92     -60.288 -28.148 -48.707  1.00 30.49           H  
ATOM   1371  HB3 GLU A  92     -61.400 -29.458 -48.286  1.00 30.49           H  
ATOM   1372  O   GLU A  92     -58.739 -30.235 -50.174  1.00 30.49           O  
ATOM   1373  CG  GLU A  92     -60.855 -28.218 -46.619  1.00 30.49           C  
ATOM   1374  HG2 GLU A  92     -59.994 -27.638 -46.286  1.00 30.49           H  
ATOM   1375  HG3 GLU A  92     -61.046 -28.992 -45.875  1.00 30.49           H  
ATOM   1376  CD  GLU A  92     -62.070 -27.283 -46.727  1.00 30.49           C  
ATOM   1377  OE1 GLU A  92     -62.924 -27.337 -45.813  1.00 30.49           O  
ATOM   1378  OE2 GLU A  92     -62.132 -26.518 -47.716  1.00 30.49           O  
ATOM   1379  N   ALA A  93     -59.699 -31.955 -49.096  1.00 37.50           N  
ATOM   1380  H   ALA A  93     -60.123 -32.273 -48.237  1.00 37.50           H  
ATOM   1381  CA  ALA A  93     -59.708 -32.875 -50.234  1.00 37.50           C  
ATOM   1382  HA  ALA A  93     -58.799 -32.701 -50.811  1.00 37.50           H  
ATOM   1383  C   ALA A  93     -60.956 -32.666 -51.130  1.00 37.50           C  
ATOM   1384  CB  ALA A  93     -59.622 -34.309 -49.698  1.00 37.50           C  
ATOM   1385  HB1 ALA A  93     -59.587 -35.008 -50.534  1.00 37.50           H  
ATOM   1386  HB2 ALA A  93     -60.497 -34.531 -49.087  1.00 37.50           H  
ATOM   1387  HB3 ALA A  93     -58.720 -34.426 -49.097  1.00 37.50           H  
ATOM   1388  O   ALA A  93     -62.075 -32.711 -50.613  1.00 37.50           O  
ATOM   1389  N   PRO A  94     -60.814 -32.477 -52.462  1.00 40.30           N  
ATOM   1390  CA  PRO A  94     -61.953 -32.253 -53.361  1.00 40.30           C  
ATOM   1391  HA  PRO A  94     -62.489 -31.381 -52.988  1.00 40.30           H  
ATOM   1392  C   PRO A  94     -62.952 -33.424 -53.469  1.00 40.30           C  
ATOM   1393  CB  PRO A  94     -61.349 -31.900 -54.724  1.00 40.30           C  
ATOM   1394  HB2 PRO A  94     -61.216 -32.805 -55.318  1.00 40.30           H  
ATOM   1395  HB3 PRO A  94     -61.960 -31.176 -55.263  1.00 40.30           H  
ATOM   1396  O   PRO A  94     -62.609 -34.591 -53.286  1.00 40.30           O  
ATOM   1397  CG  PRO A  94     -59.980 -31.329 -54.365  1.00 40.30           C  
ATOM   1398  HG2 PRO A  94     -59.270 -31.424 -55.187  1.00 40.30           H  
ATOM   1399  HG3 PRO A  94     -60.082 -30.287 -54.061  1.00 40.30           H  
ATOM   1400  CD  PRO A  94     -59.573 -32.176 -53.163  1.00 40.30           C  
ATOM   1401  HD2 PRO A  94     -58.880 -31.603 -52.547  1.00 40.30           H  
ATOM   1402  HD3 PRO A  94     -59.109 -33.104 -53.497  1.00 40.30           H  
ATOM   1403  N   SER A  95     -64.203 -33.094 -53.811  1.00 45.95           N  
ATOM   1404  H   SER A  95     -64.382 -32.117 -53.994  1.00 45.95           H  
ATOM   1405  CA  SER A  95     -65.357 -34.012 -53.818  1.00 45.95           C  
ATOM   1406  HA  SER A  95     -65.378 -34.521 -52.854  1.00 45.95           H  
ATOM   1407  C   SER A  95     -65.325 -35.086 -54.917  1.00 45.95           C  
ATOM   1408  CB  SER A  95     -66.646 -33.193 -53.945  1.00 45.95           C  
ATOM   1409  HB2 SER A  95     -66.600 -32.592 -54.853  1.00 45.95           H  
ATOM   1410  HB3 SER A  95     -66.727 -32.526 -53.087  1.00 45.95           H  
ATOM   1411  O   SER A  95     -64.987 -34.817 -56.068  1.00 45.95           O  
ATOM   1412  OG  SER A  95     -67.795 -34.023 -54.002  1.00 45.95           O  
ATOM   1413  HG  SER A  95     -68.568 -33.462 -53.905  1.00 45.95           H  
ATOM   1414  N   ALA A  96     -65.799 -36.290 -54.575  1.00 53.88           N  
ATOM   1415  H   ALA A  96     -66.081 -36.421 -53.615  1.00 53.88           H  
ATOM   1416  CA  ALA A  96     -65.871 -37.451 -55.466  1.00 53.88           C  
ATOM   1417  HA  ALA A  96     -64.899 -37.579 -55.943  1.00 53.88           H  
ATOM   1418  C   ALA A  96     -66.920 -37.350 -56.597  1.00 53.88           C  
ATOM   1419  CB  ALA A  96     -66.151 -38.679 -54.587  1.00 53.88           C  
ATOM   1420  HB1 ALA A  96     -65.371 -38.780 -53.832  1.00 53.88           H  
ATOM   1421  HB2 ALA A  96     -66.155 -39.575 -55.207  1.00 53.88           H  
ATOM   1422  HB3 ALA A  96     -67.120 -38.580 -54.099  1.00 53.88           H  
ATOM   1423  O   ALA A  96     -66.820 -38.081 -57.581  1.00 53.88           O  
ATOM   1424  N   LEU A  97     -67.935 -36.485 -56.468  1.00 57.36           N  
ATOM   1425  H   LEU A  97     -67.936 -35.877 -55.661  1.00 57.36           H  
ATOM   1426  CA  LEU A  97     -69.105 -36.481 -57.364  1.00 57.36           C  
ATOM   1427  HA  LEU A  97     -69.498 -37.496 -57.425  1.00 57.36           H  
ATOM   1428  C   LEU A  97     -68.774 -36.082 -58.812  1.00 57.36           C  
ATOM   1429  CB  LEU A  97     -70.192 -35.557 -56.778  1.00 57.36           C  
ATOM   1430  HB2 LEU A  97     -70.924 -35.335 -57.554  1.00 57.36           H  
ATOM   1431  HB3 LEU A  97     -69.726 -34.614 -56.490  1.00 57.36           H  
ATOM   1432  O   LEU A  97     -69.254 -36.721 -59.743  1.00 57.36           O  
ATOM   1433  CG  LEU A  97     -70.936 -36.157 -55.570  1.00 57.36           C  
ATOM   1434  HG  LEU A  97     -70.215 -36.577 -54.868  1.00 57.36           H  
ATOM   1435  CD1 LEU A  97     -71.725 -35.066 -54.845  1.00 57.36           C  
ATOM   1436 HD11 LEU A  97     -71.045 -34.290 -54.494  1.00 57.36           H  
ATOM   1437 HD12 LEU A  97     -72.242 -35.495 -53.986  1.00 57.36           H  
ATOM   1438 HD13 LEU A  97     -72.456 -34.625 -55.522  1.00 57.36           H  
ATOM   1439  CD2 LEU A  97     -71.922 -37.250 -55.991  1.00 57.36           C  
ATOM   1440 HD21 LEU A  97     -72.645 -36.848 -56.702  1.00 57.36           H  
ATOM   1441 HD22 LEU A  97     -71.391 -38.078 -56.460  1.00 57.36           H  
ATOM   1442 HD23 LEU A  97     -72.451 -37.629 -55.117  1.00 57.36           H  
ATOM   1443  N   ALA A  98     -67.919 -35.074 -59.006  1.00 55.81           N  
ATOM   1444  H   ALA A  98     -67.502 -34.640 -58.195  1.00 55.81           H  
ATOM   1445  CA  ALA A  98     -67.673 -34.461 -60.317  1.00 55.81           C  
ATOM   1446  HA  ALA A  98     -68.628 -34.138 -60.731  1.00 55.81           H  
ATOM   1447  C   ALA A  98     -67.037 -35.405 -61.362  1.00 55.81           C  
ATOM   1448  CB  ALA A  98     -66.799 -33.221 -60.089  1.00 55.81           C  
ATOM   1449  HB1 ALA A  98     -67.300 -32.534 -59.407  1.00 55.81           H  
ATOM   1450  HB2 ALA A  98     -65.834 -33.512 -59.674  1.00 55.81           H  
ATOM   1451  HB3 ALA A  98     -66.639 -32.713 -61.040  1.00 55.81           H  
ATOM   1452  O   ALA A  98     -67.055 -35.111 -62.555  1.00 55.81           O  
ATOM   1453  N   GLY A  99     -66.468 -36.539 -60.934  1.00 56.52           N  
ATOM   1454  H   GLY A  99     -66.515 -36.753 -59.948  1.00 56.52           H  
ATOM   1455  CA  GLY A  99     -65.901 -37.538 -61.844  1.00 56.52           C  
ATOM   1456  HA2 GLY A  99     -65.280 -38.223 -61.266  1.00 56.52           H  
ATOM   1457  HA3 GLY A  99     -65.273 -37.041 -62.582  1.00 56.52           H  
ATOM   1458  C   GLY A  99     -66.946 -38.376 -62.594  1.00 56.52           C  
ATOM   1459  O   GLY A  99     -66.620 -38.940 -63.636  1.00 56.52           O  
ATOM   1460  N   LEU A 100     -68.183 -38.467 -62.088  1.00 60.65           N  
ATOM   1461  H   LEU A 100     -68.415 -37.924 -61.269  1.00 60.65           H  
ATOM   1462  CA  LEU A 100     -69.247 -39.275 -62.700  1.00 60.65           C  
ATOM   1463  HA  LEU A 100     -68.813 -40.207 -63.064  1.00 60.65           H  
ATOM   1464  C   LEU A 100     -69.860 -38.596 -63.934  1.00 60.65           C  
ATOM   1465  CB  LEU A 100     -70.311 -39.607 -61.634  1.00 60.65           C  
ATOM   1466  HB2 LEU A 100     -70.484 -38.723 -61.022  1.00 60.65           H  
ATOM   1467  HB3 LEU A 100     -71.254 -39.842 -62.128  1.00 60.65           H  
ATOM   1468  O   LEU A 100     -70.020 -39.251 -64.963  1.00 60.65           O  
ATOM   1469  CG  LEU A 100     -69.911 -40.798 -60.742  1.00 60.65           C  
ATOM   1470  HG  LEU A 100     -68.850 -40.736 -60.501  1.00 60.65           H  
ATOM   1471  CD1 LEU A 100     -70.695 -40.789 -59.430  1.00 60.65           C  
ATOM   1472 HD11 LEU A 100     -70.479 -39.866 -58.892  1.00 60.65           H  
ATOM   1473 HD12 LEU A 100     -70.398 -41.637 -58.812  1.00 60.65           H  
ATOM   1474 HD13 LEU A 100     -71.764 -40.837 -59.637  1.00 60.65           H  
ATOM   1475  CD2 LEU A 100     -70.187 -42.134 -61.444  1.00 60.65           C  
ATOM   1476 HD21 LEU A 100     -69.879 -42.958 -60.801  1.00 60.65           H  
ATOM   1477 HD22 LEU A 100     -69.626 -42.186 -62.377  1.00 60.65           H  
ATOM   1478 HD23 LEU A 100     -71.250 -42.223 -61.666  1.00 60.65           H  
ATOM   1479  N   ASP A 101     -70.132 -37.291 -63.861  1.00 59.30           N  
ATOM   1480  H   ASP A 101     -70.059 -36.845 -62.958  1.00 59.30           H  
ATOM   1481  CA  ASP A 101     -70.837 -36.533 -64.910  1.00 59.30           C  
ATOM   1482  HA  ASP A 101     -71.844 -36.935 -65.023  1.00 59.30           H  
ATOM   1483  C   ASP A 101     -70.130 -36.610 -66.278  1.00 59.30           C  
ATOM   1484  CB  ASP A 101     -70.944 -35.053 -64.487  1.00 59.30           C  
ATOM   1485  HB2 ASP A 101     -69.939 -34.634 -64.437  1.00 59.30           H  
ATOM   1486  HB3 ASP A 101     -71.488 -34.513 -65.261  1.00 59.30           H  
ATOM   1487  O   ASP A 101     -70.760 -36.764 -67.326  1.00 59.30           O  
ATOM   1488  CG  ASP A 101     -71.644 -34.799 -63.144  1.00 59.30           C  
ATOM   1489  OD1 ASP A 101     -72.425 -35.666 -62.699  1.00 59.30           O  
ATOM   1490  OD2 ASP A 101     -71.362 -33.732 -62.553  1.00 59.30           O  
ATOM   1491  N   ALA A 102     -68.793 -36.546 -66.277  1.00 61.30           N  
ATOM   1492  H   ALA A 102     -68.333 -36.436 -65.385  1.00 61.30           H  
ATOM   1493  CA  ALA A 102     -67.984 -36.577 -67.496  1.00 61.30           C  
ATOM   1494  HA  ALA A 102     -68.357 -35.812 -68.177  1.00 61.30           H  
ATOM   1495  C   ALA A 102     -68.057 -37.924 -68.239  1.00 61.30           C  
ATOM   1496  CB  ALA A 102     -66.539 -36.231 -67.115  1.00 61.30           C  
ATOM   1497  HB1 ALA A 102     -66.507 -35.251 -66.638  1.00 61.30           H  
ATOM   1498  HB2 ALA A 102     -65.921 -36.210 -68.013  1.00 61.30           H  
ATOM   1499  HB3 ALA A 102     -66.146 -36.979 -66.427  1.00 61.30           H  
ATOM   1500  O   ALA A 102     -67.942 -37.958 -69.466  1.00 61.30           O  
ATOM   1501  N   LEU A 103     -68.260 -39.029 -67.512  1.00 59.58           N  
ATOM   1502  H   LEU A 103     -68.435 -38.922 -66.523  1.00 59.58           H  
ATOM   1503  CA  LEU A 103     -68.409 -40.359 -68.101  1.00 59.58           C  
ATOM   1504  HA  LEU A 103     -67.603 -40.514 -68.818  1.00 59.58           H  
ATOM   1505  C   LEU A 103     -69.738 -40.473 -68.858  1.00 59.58           C  
ATOM   1506  CB  LEU A 103     -68.307 -41.404 -66.974  1.00 59.58           C  
ATOM   1507  HB2 LEU A 103     -67.393 -41.228 -66.407  1.00 59.58           H  
ATOM   1508  HB3 LEU A 103     -69.149 -41.256 -66.297  1.00 59.58           H  
ATOM   1509  O   LEU A 103     -69.775 -41.026 -69.956  1.00 59.58           O  
ATOM   1510  CG  LEU A 103     -68.328 -42.868 -67.448  1.00 59.58           C  
ATOM   1511  HG  LEU A 103     -69.185 -43.039 -68.099  1.00 59.58           H  
ATOM   1512  CD1 LEU A 103     -67.047 -43.251 -68.193  1.00 59.58           C  
ATOM   1513 HD11 LEU A 103     -67.083 -44.306 -68.467  1.00 59.58           H  
ATOM   1514 HD12 LEU A 103     -66.967 -42.663 -69.107  1.00 59.58           H  
ATOM   1515 HD13 LEU A 103     -66.177 -43.064 -67.564  1.00 59.58           H  
ATOM   1516  CD2 LEU A 103     -68.466 -43.791 -66.236  1.00 59.58           C  
ATOM   1517 HD21 LEU A 103     -68.494 -44.830 -66.563  1.00 59.58           H  
ATOM   1518 HD22 LEU A 103     -69.395 -43.564 -65.713  1.00 59.58           H  
ATOM   1519 HD23 LEU A 103     -67.627 -43.641 -65.556  1.00 59.58           H  
ATOM   1520  N   GLU A 104     -70.817 -39.934 -68.285  1.00 65.81           N  
ATOM   1521  H   GLU A 104     -70.701 -39.449 -67.406  1.00 65.81           H  
ATOM   1522  CA  GLU A 104     -72.178 -40.070 -68.812  1.00 65.81           C  
ATOM   1523  HA  GLU A 104     -72.372 -41.132 -68.964  1.00 65.81           H  
ATOM   1524  C   GLU A 104     -72.342 -39.378 -70.177  1.00 65.81           C  
ATOM   1525  CB  GLU A 104     -73.169 -39.551 -67.752  1.00 65.81           C  
ATOM   1526  HB2 GLU A 104     -73.166 -38.461 -67.752  1.00 65.81           H  
ATOM   1527  HB3 GLU A 104     -72.845 -39.898 -66.771  1.00 65.81           H  
ATOM   1528  O   GLU A 104     -72.935 -39.942 -71.099  1.00 65.81           O  
ATOM   1529  CG  GLU A 104     -74.591 -40.078 -67.992  1.00 65.81           C  
ATOM   1530  HG2 GLU A 104     -74.543 -41.161 -68.098  1.00 65.81           H  
ATOM   1531  HG3 GLU A 104     -74.967 -39.670 -68.931  1.00 65.81           H  
ATOM   1532  CD  GLU A 104     -75.565 -39.718 -66.857  1.00 65.81           C  
ATOM   1533  OE1 GLU A 104     -76.334 -40.622 -66.451  1.00 65.81           O  
ATOM   1534  OE2 GLU A 104     -75.575 -38.540 -66.439  1.00 65.81           O  
ATOM   1535  N   ALA A 105     -71.723 -38.205 -70.351  1.00 60.55           N  
ATOM   1536  H   ALA A 105     -71.262 -37.797 -69.551  1.00 60.55           H  
ATOM   1537  CA  ALA A 105     -71.765 -37.439 -71.599  1.00 60.55           C  
ATOM   1538  HA  ALA A 105     -72.809 -37.317 -71.888  1.00 60.55           H  
ATOM   1539  C   ALA A 105     -71.043 -38.112 -72.785  1.00 60.55           C  
ATOM   1540  CB  ALA A 105     -71.179 -36.051 -71.315  1.00 60.55           C  
ATOM   1541  HB1 ALA A 105     -70.134 -36.143 -71.018  1.00 60.55           H  
ATOM   1542  HB2 ALA A 105     -71.737 -35.571 -70.511  1.00 60.55           H  
ATOM   1543  HB3 ALA A 105     -71.244 -35.435 -72.212  1.00 60.55           H  
ATOM   1544  O   ALA A 105     -71.407 -37.865 -73.934  1.00 60.55           O  
ATOM   1545  N   ALA A 106     -70.039 -38.962 -72.531  1.00 62.76           N  
ATOM   1546  H   ALA A 106     -69.792 -39.132 -71.567  1.00 62.76           H  
ATOM   1547  CA  ALA A 106     -69.260 -39.638 -73.576  1.00 62.76           C  
ATOM   1548  HA  ALA A 106     -69.172 -38.970 -74.433  1.00 62.76           H  
ATOM   1549  C   ALA A 106     -69.911 -40.940 -74.090  1.00 62.76           C  
ATOM   1550  CB  ALA A 106     -67.850 -39.883 -73.028  1.00 62.76           C  
ATOM   1551  HB1 ALA A 106     -67.896 -40.552 -72.168  1.00 62.76           H  
ATOM   1552  HB2 ALA A 106     -67.402 -38.938 -72.721  1.00 62.76           H  
ATOM   1553  HB3 ALA A 106     -67.230 -40.336 -73.802  1.00 62.76           H  
ATOM   1554  O   ALA A 106     -69.604 -41.394 -75.193  1.00 62.76           O  
ATOM   1555  N   LEU A 107     -70.836 -41.534 -73.324  1.00 67.44           N  
ATOM   1556  H   LEU A 107     -71.059 -41.096 -72.441  1.00 67.44           H  
ATOM   1557  CA  LEU A 107     -71.529 -42.786 -73.668  1.00 67.44           C  
ATOM   1558  HA  LEU A 107     -70.784 -43.582 -73.685  1.00 67.44           H  
ATOM   1559  C   LEU A 107     -72.215 -42.826 -75.055  1.00 67.44           C  
ATOM   1560  CB  LEU A 107     -72.578 -43.109 -72.584  1.00 67.44           C  
ATOM   1561  HB2 LEU A 107     -73.202 -43.931 -72.935  1.00 67.44           H  
ATOM   1562  HB3 LEU A 107     -73.228 -42.242 -72.460  1.00 67.44           H  
ATOM   1563  O   LEU A 107     -72.191 -43.898 -75.671  1.00 67.44           O  
ATOM   1564  CG  LEU A 107     -72.013 -43.502 -71.208  1.00 67.44           C  
ATOM   1565  HG  LEU A 107     -71.314 -42.736 -70.870  1.00 67.44           H  
ATOM   1566  CD1 LEU A 107     -73.149 -43.603 -70.191  1.00 67.44           C  
ATOM   1567 HD11 LEU A 107     -73.841 -44.397 -70.471  1.00 67.44           H  
ATOM   1568 HD12 LEU A 107     -73.689 -42.657 -70.152  1.00 67.44           H  
ATOM   1569 HD13 LEU A 107     -72.740 -43.806 -69.201  1.00 67.44           H  
ATOM   1570  CD2 LEU A 107     -71.295 -44.854 -71.246  1.00 67.44           C  
ATOM   1571 HD21 LEU A 107     -70.414 -44.781 -71.885  1.00 67.44           H  
ATOM   1572 HD22 LEU A 107     -70.964 -45.115 -70.241  1.00 67.44           H  
ATOM   1573 HD23 LEU A 107     -71.962 -45.628 -71.624  1.00 67.44           H  
ATOM   1574  N   PRO A 108     -72.846 -41.750 -75.581  1.00 64.34           N  
ATOM   1575  CA  PRO A 108     -73.634 -41.841 -76.813  1.00 64.34           C  
ATOM   1576  HA  PRO A 108     -74.406 -42.597 -76.670  1.00 64.34           H  
ATOM   1577  C   PRO A 108     -72.812 -42.211 -78.053  1.00 64.34           C  
ATOM   1578  CB  PRO A 108     -74.305 -40.471 -76.984  1.00 64.34           C  
ATOM   1579  HB2 PRO A 108     -75.302 -40.562 -77.416  1.00 64.34           H  
ATOM   1580  HB3 PRO A 108     -73.685 -39.819 -77.600  1.00 64.34           H  
ATOM   1581  O   PRO A 108     -73.275 -43.006 -78.878  1.00 64.34           O  
ATOM   1582  CG  PRO A 108     -74.355 -39.914 -75.565  1.00 64.34           C  
ATOM   1583  HG2 PRO A 108     -75.205 -40.335 -75.028  1.00 64.34           H  
ATOM   1584  HG3 PRO A 108     -74.387 -38.824 -75.554  1.00 64.34           H  
ATOM   1585  CD  PRO A 108     -73.057 -40.444 -74.971  1.00 64.34           C  
ATOM   1586  HD2 PRO A 108     -72.235 -39.788 -75.255  1.00 64.34           H  
ATOM   1587  HD3 PRO A 108     -73.147 -40.494 -73.885  1.00 64.34           H  
ATOM   1588  N   GLU A 109     -71.599 -41.661 -78.172  1.00 60.38           N  
ATOM   1589  H   GLU A 109     -71.263 -41.065 -77.429  1.00 60.38           H  
ATOM   1590  CA  GLU A 109     -70.754 -41.790 -79.368  1.00 60.38           C  
ATOM   1591  HA  GLU A 109     -71.405 -41.850 -80.239  1.00 60.38           H  
ATOM   1592  C   GLU A 109     -69.916 -43.077 -79.401  1.00 60.38           C  
ATOM   1593  CB  GLU A 109     -69.874 -40.540 -79.564  1.00 60.38           C  
ATOM   1594  HB2 GLU A 109     -69.293 -40.692 -80.474  1.00 60.38           H  
ATOM   1595  HB3 GLU A 109     -69.186 -40.433 -78.725  1.00 60.38           H  
ATOM   1596  O   GLU A 109     -69.284 -43.363 -80.417  1.00 60.38           O  
ATOM   1597  CG  GLU A 109     -70.709 -39.255 -79.719  1.00 60.38           C  
ATOM   1598  HG2 GLU A 109     -70.959 -38.874 -78.729  1.00 60.38           H  
ATOM   1599  HG3 GLU A 109     -71.644 -39.513 -80.216  1.00 60.38           H  
ATOM   1600  CD  GLU A 109     -70.018 -38.153 -80.545  1.00 60.38           C  
ATOM   1601  OE1 GLU A 109     -70.767 -37.311 -81.093  1.00 60.38           O  
ATOM   1602  OE2 GLU A 109     -68.772 -38.165 -80.658  1.00 60.38           O  
ATOM   1603  N   VAL A 110     -69.941 -43.891 -78.335  1.00 63.04           N  
ATOM   1604  H   VAL A 110     -70.476 -43.602 -77.529  1.00 63.04           H  
ATOM   1605  CA  VAL A 110     -69.150 -45.130 -78.253  1.00 63.04           C  
ATOM   1606  HA  VAL A 110     -68.101 -44.839 -78.306  1.00 63.04           H  
ATOM   1607  C   VAL A 110     -69.500 -46.069 -79.423  1.00 63.04           C  
ATOM   1608  CB  VAL A 110     -69.324 -45.848 -76.903  1.00 63.04           C  
ATOM   1609  HB  VAL A 110     -70.373 -46.106 -76.760  1.00 63.04           H  
ATOM   1610  O   VAL A 110     -70.664 -46.498 -79.525  1.00 63.04           O  
ATOM   1611  CG1 VAL A 110     -68.485 -47.137 -76.853  1.00 63.04           C  
ATOM   1612 HG11 VAL A 110     -67.430 -46.906 -77.004  1.00 63.04           H  
ATOM   1613 HG12 VAL A 110     -68.803 -47.842 -77.621  1.00 63.04           H  
ATOM   1614 HG13 VAL A 110     -68.603 -47.627 -75.886  1.00 63.04           H  
ATOM   1615  CG2 VAL A 110     -68.871 -44.941 -75.752  1.00 63.04           C  
ATOM   1616 HG21 VAL A 110     -69.043 -45.431 -74.794  1.00 63.04           H  
ATOM   1617 HG22 VAL A 110     -69.437 -44.009 -75.754  1.00 63.04           H  
ATOM   1618 HG23 VAL A 110     -67.811 -44.704 -75.852  1.00 63.04           H  
ATOM   1619  N   PRO A 111     -68.522 -46.425 -80.288  1.00 67.39           N  
ATOM   1620  CA  PRO A 111     -68.747 -47.267 -81.458  1.00 67.39           C  
ATOM   1621  HA  PRO A 111     -69.414 -46.732 -82.133  1.00 67.39           H  
ATOM   1622  C   PRO A 111     -69.352 -48.622 -81.097  1.00 67.39           C  
ATOM   1623  CB  PRO A 111     -67.380 -47.435 -82.133  1.00 67.39           C  
ATOM   1624  HB2 PRO A 111     -67.468 -47.513 -83.216  1.00 67.39           H  
ATOM   1625  HB3 PRO A 111     -66.864 -48.306 -81.729  1.00 67.39           H  
ATOM   1626  O   PRO A 111     -69.000 -49.238 -80.092  1.00 67.39           O  
ATOM   1627  CG  PRO A 111     -66.626 -46.177 -81.716  1.00 67.39           C  
ATOM   1628  HG2 PRO A 111     -65.547 -46.326 -81.729  1.00 67.39           H  
ATOM   1629  HG3 PRO A 111     -66.912 -45.344 -82.357  1.00 67.39           H  
ATOM   1630  CD  PRO A 111     -67.144 -45.938 -80.302  1.00 67.39           C  
ATOM   1631  HD2 PRO A 111     -67.081 -44.872 -80.083  1.00 67.39           H  
ATOM   1632  HD3 PRO A 111     -66.548 -46.507 -79.589  1.00 67.39           H  
ATOM   1633  N   ALA A 112     -70.244 -49.130 -81.952  1.00 71.17           N  
ATOM   1634  H   ALA A 112     -70.487 -48.585 -82.767  1.00 71.17           H  
ATOM   1635  CA  ALA A 112     -70.983 -50.369 -81.691  1.00 71.17           C  
ATOM   1636  HA  ALA A 112     -71.598 -50.218 -80.804  1.00 71.17           H  
ATOM   1637  C   ALA A 112     -70.080 -51.586 -81.404  1.00 71.17           C  
ATOM   1638  CB  ALA A 112     -71.908 -50.635 -82.885  1.00 71.17           C  
ATOM   1639  HB1 ALA A 112     -72.499 -51.530 -82.690  1.00 71.17           H  
ATOM   1640  HB2 ALA A 112     -72.581 -49.790 -83.030  1.00 71.17           H  
ATOM   1641  HB3 ALA A 112     -71.317 -50.790 -83.788  1.00 71.17           H  
ATOM   1642  O   ALA A 112     -70.475 -52.458 -80.637  1.00 71.17           O  
ATOM   1643  N   THR A 113     -68.875 -51.617 -81.979  1.00 66.22           N  
ATOM   1644  H   THR A 113     -68.590 -50.831 -82.545  1.00 66.22           H  
ATOM   1645  CA  THR A 113     -67.850 -52.653 -81.773  1.00 66.22           C  
ATOM   1646  HA  THR A 113     -68.291 -53.637 -81.931  1.00 66.22           H  
ATOM   1647  C   THR A 113     -67.244 -52.667 -80.370  1.00 66.22           C  
ATOM   1648  CB  THR A 113     -66.706 -52.449 -82.781  1.00 66.22           C  
ATOM   1649  HB  THR A 113     -65.835 -53.033 -82.484  1.00 66.22           H  
ATOM   1650  O   THR A 113     -66.798 -53.716 -79.928  1.00 66.22           O  
ATOM   1651  CG2 THR A 113     -67.126 -52.877 -84.187  1.00 66.22           C  
ATOM   1652 HG21 THR A 113     -66.291 -52.731 -84.871  1.00 66.22           H  
ATOM   1653 HG22 THR A 113     -67.976 -52.285 -84.526  1.00 66.22           H  
ATOM   1654 HG23 THR A 113     -67.397 -53.933 -84.180  1.00 66.22           H  
ATOM   1655  OG1 THR A 113     -66.358 -51.079 -82.869  1.00 66.22           O  
ATOM   1656  HG1 THR A 113     -65.644 -50.911 -82.250  1.00 66.22           H  
ATOM   1657  N   GLU A 114     -67.223 -51.530 -79.672  1.00 70.26           N  
ATOM   1658  H   GLU A 114     -67.619 -50.699 -80.087  1.00 70.26           H  
ATOM   1659  CA  GLU A 114     -66.607 -51.384 -78.342  1.00 70.26           C  
ATOM   1660  HA  GLU A 114     -65.920 -52.208 -78.151  1.00 70.26           H  
ATOM   1661  C   GLU A 114     -67.646 -51.398 -77.212  1.00 70.26           C  
ATOM   1662  CB  GLU A 114     -65.802 -50.077 -78.303  1.00 70.26           C  
ATOM   1663  HB2 GLU A 114     -65.457 -49.906 -77.284  1.00 70.26           H  
ATOM   1664  HB3 GLU A 114     -66.455 -49.254 -78.593  1.00 70.26           H  
ATOM   1665  O   GLU A 114     -67.316 -51.685 -76.061  1.00 70.26           O  
ATOM   1666  CG  GLU A 114     -64.581 -50.124 -79.236  1.00 70.26           C  
ATOM   1667  HG2 GLU A 114     -63.899 -50.897 -78.883  1.00 70.26           H  
ATOM   1668  HG3 GLU A 114     -64.908 -50.400 -80.239  1.00 70.26           H  
ATOM   1669  CD  GLU A 114     -63.837 -48.784 -79.324  1.00 70.26           C  
ATOM   1670  OE1 GLU A 114     -63.018 -48.663 -80.263  1.00 70.26           O  
ATOM   1671  OE2 GLU A 114     -64.122 -47.881 -78.505  1.00 70.26           O  
ATOM   1672  N   ARG A 115     -68.924 -51.132 -77.529  1.00 70.90           N  
ATOM   1673  H   ARG A 115     -69.110 -50.879 -78.489  1.00 70.90           H  
ATOM   1674  CA  ARG A 115     -70.024 -51.094 -76.547  1.00 70.90           C  
ATOM   1675  HA  ARG A 115     -69.837 -50.283 -75.843  1.00 70.90           H  
ATOM   1676  C   ARG A 115     -70.122 -52.357 -75.699  1.00 70.90           C  
ATOM   1677  CB  ARG A 115     -71.371 -50.870 -77.249  1.00 70.90           C  
ATOM   1678  HB2 ARG A 115     -72.172 -51.133 -76.558  1.00 70.90           H  
ATOM   1679  HB3 ARG A 115     -71.445 -51.519 -78.122  1.00 70.90           H  
ATOM   1680  O   ARG A 115     -70.385 -52.253 -74.507  1.00 70.90           O  
ATOM   1681  CG  ARG A 115     -71.565 -49.411 -77.660  1.00 70.90           C  
ATOM   1682  HG2 ARG A 115     -70.806 -49.129 -78.390  1.00 70.90           H  
ATOM   1683  HG3 ARG A 115     -71.466 -48.769 -76.785  1.00 70.90           H  
ATOM   1684  CD  ARG A 115     -72.953 -49.218 -78.271  1.00 70.90           C  
ATOM   1685  HD2 ARG A 115     -73.061 -49.880 -79.130  1.00 70.90           H  
ATOM   1686  HD3 ARG A 115     -73.698 -49.482 -77.521  1.00 70.90           H  
ATOM   1687  NE  ARG A 115     -73.140 -47.821 -78.694  1.00 70.90           N  
ATOM   1688  HE  ARG A 115     -72.304 -47.262 -78.792  1.00 70.90           H  
ATOM   1689  NH1 ARG A 115     -75.415 -47.867 -78.964  1.00 70.90           N  
ATOM   1690 HH11 ARG A 115     -75.393 -48.856 -78.762  1.00 70.90           H  
ATOM   1691 HH12 ARG A 115     -76.280 -47.368 -79.113  1.00 70.90           H  
ATOM   1692  NH2 ARG A 115     -74.308 -45.929 -79.161  1.00 70.90           N  
ATOM   1693 HH21 ARG A 115     -73.459 -45.387 -79.088  1.00 70.90           H  
ATOM   1694 HH22 ARG A 115     -75.167 -45.415 -79.292  1.00 70.90           H  
ATOM   1695  CZ  ARG A 115     -74.283 -47.212 -78.938  1.00 70.90           C  
ATOM   1696  N   GLU A 116     -69.931 -53.530 -76.295  1.00 72.77           N  
ATOM   1697  H   GLU A 116     -69.687 -53.537 -77.276  1.00 72.77           H  
ATOM   1698  CA  GLU A 116     -70.070 -54.812 -75.596  1.00 72.77           C  
ATOM   1699  HA  GLU A 116     -71.034 -54.822 -75.087  1.00 72.77           H  
ATOM   1700  C   GLU A 116     -68.986 -54.981 -74.512  1.00 72.77           C  
ATOM   1701  CB  GLU A 116     -70.068 -55.932 -76.655  1.00 72.77           C  
ATOM   1702  HB2 GLU A 116     -70.559 -55.553 -77.552  1.00 72.77           H  
ATOM   1703  HB3 GLU A 116     -69.041 -56.190 -76.915  1.00 72.77           H  
ATOM   1704  O   GLU A 116     -69.281 -55.384 -73.386  1.00 72.77           O  
ATOM   1705  CG  GLU A 116     -70.836 -57.187 -76.216  1.00 72.77           C  
ATOM   1706  HG2 GLU A 116     -71.787 -56.876 -75.785  1.00 72.77           H  
ATOM   1707  HG3 GLU A 116     -70.267 -57.699 -75.440  1.00 72.77           H  
ATOM   1708  CD  GLU A 116     -71.105 -58.149 -77.389  1.00 72.77           C  
ATOM   1709  OE1 GLU A 116     -72.189 -58.778 -77.383  1.00 72.77           O  
ATOM   1710  OE2 GLU A 116     -70.236 -58.260 -78.283  1.00 72.77           O  
ATOM   1711  N   GLU A 117     -67.751 -54.559 -74.800  1.00 72.57           N  
ATOM   1712  H   GLU A 117     -67.574 -54.172 -75.716  1.00 72.57           H  
ATOM   1713  CA  GLU A 117     -66.639 -54.576 -73.844  1.00 72.57           C  
ATOM   1714  HA  GLU A 117     -66.671 -55.523 -73.306  1.00 72.57           H  
ATOM   1715  C   GLU A 117     -66.755 -53.451 -72.798  1.00 72.57           C  
ATOM   1716  CB  GLU A 117     -65.314 -54.521 -74.624  1.00 72.57           C  
ATOM   1717  HB2 GLU A 117     -65.176 -53.523 -75.041  1.00 72.57           H  
ATOM   1718  HB3 GLU A 117     -65.360 -55.241 -75.441  1.00 72.57           H  
ATOM   1719  O   GLU A 117     -66.486 -53.676 -71.612  1.00 72.57           O  
ATOM   1720  CG  GLU A 117     -64.123 -54.885 -73.725  1.00 72.57           C  
ATOM   1721  HG2 GLU A 117     -64.024 -54.128 -72.947  1.00 72.57           H  
ATOM   1722  HG3 GLU A 117     -64.341 -55.834 -73.234  1.00 72.57           H  
ATOM   1723  CD  GLU A 117     -62.784 -55.007 -74.469  1.00 72.57           C  
ATOM   1724  OE1 GLU A 117     -61.852 -55.559 -73.836  1.00 72.57           O  
ATOM   1725  OE2 GLU A 117     -62.678 -54.524 -75.616  1.00 72.57           O  
ATOM   1726  N   LEU A 118     -67.235 -52.264 -73.197  1.00 70.27           N  
ATOM   1727  H   LEU A 118     -67.392 -52.127 -74.185  1.00 70.27           H  
ATOM   1728  CA  LEU A 118     -67.535 -51.162 -72.277  1.00 70.27           C  
ATOM   1729  HA  LEU A 118     -66.623 -50.921 -71.731  1.00 70.27           H  
ATOM   1730  C   LEU A 118     -68.603 -51.568 -71.251  1.00 70.27           C  
ATOM   1731  CB  LEU A 118     -67.988 -49.920 -73.067  1.00 70.27           C  
ATOM   1732  HB2 LEU A 118     -67.304 -49.736 -73.895  1.00 70.27           H  
ATOM   1733  HB3 LEU A 118     -68.972 -50.121 -73.490  1.00 70.27           H  
ATOM   1734  O   LEU A 118     -68.405 -51.356 -70.055  1.00 70.27           O  
ATOM   1735  CG  LEU A 118     -68.060 -48.663 -72.172  1.00 70.27           C  
ATOM   1736  HG  LEU A 118     -68.378 -48.934 -71.165  1.00 70.27           H  
ATOM   1737  CD1 LEU A 118     -66.699 -47.972 -72.078  1.00 70.27           C  
ATOM   1738 HD11 LEU A 118     -66.378 -47.643 -73.066  1.00 70.27           H  
ATOM   1739 HD12 LEU A 118     -65.958 -48.662 -71.673  1.00 70.27           H  
ATOM   1740 HD13 LEU A 118     -66.772 -47.105 -71.421  1.00 70.27           H  
ATOM   1741  CD2 LEU A 118     -69.076 -47.664 -72.710  1.00 70.27           C  
ATOM   1742 HD21 LEU A 118     -68.790 -47.363 -73.717  1.00 70.27           H  
ATOM   1743 HD22 LEU A 118     -70.068 -48.116 -72.728  1.00 70.27           H  
ATOM   1744 HD23 LEU A 118     -69.101 -46.785 -72.065  1.00 70.27           H  
ATOM   1745  N   VAL A 119     -69.700 -52.194 -71.697  1.00 73.29           N  
ATOM   1746  H   VAL A 119     -69.792 -52.338 -72.692  1.00 73.29           H  
ATOM   1747  CA  VAL A 119     -70.766 -52.705 -70.820  1.00 73.29           C  
ATOM   1748  HA  VAL A 119     -71.154 -51.876 -70.228  1.00 73.29           H  
ATOM   1749  C   VAL A 119     -70.194 -53.712 -69.823  1.00 73.29           C  
ATOM   1750  CB  VAL A 119     -71.939 -53.286 -71.638  1.00 73.29           C  
ATOM   1751  HB  VAL A 119     -71.546 -53.934 -72.422  1.00 73.29           H  
ATOM   1752  O   VAL A 119     -70.326 -53.491 -68.622  1.00 73.29           O  
ATOM   1753  CG1 VAL A 119     -72.926 -54.098 -70.789  1.00 73.29           C  
ATOM   1754 HG11 VAL A 119     -72.450 -55.001 -70.408  1.00 73.29           H  
ATOM   1755 HG12 VAL A 119     -73.283 -53.506 -69.946  1.00 73.29           H  
ATOM   1756 HG13 VAL A 119     -73.776 -54.408 -71.396  1.00 73.29           H  
ATOM   1757  CG2 VAL A 119     -72.745 -52.149 -72.284  1.00 73.29           C  
ATOM   1758 HG21 VAL A 119     -72.090 -51.489 -72.852  1.00 73.29           H  
ATOM   1759 HG22 VAL A 119     -73.490 -52.568 -72.960  1.00 73.29           H  
ATOM   1760 HG23 VAL A 119     -73.245 -51.562 -71.513  1.00 73.29           H  
ATOM   1761  N   GLN A 120     -69.442 -54.725 -70.272  1.00 71.37           N  
ATOM   1762  H   GLN A 120     -69.349 -54.855 -71.269  1.00 71.37           H  
ATOM   1763  CA  GLN A 120     -68.795 -55.690 -69.366  1.00 71.37           C  
ATOM   1764  HA  GLN A 120     -69.562 -56.226 -68.808  1.00 71.37           H  
ATOM   1765  C   GLN A 120     -67.836 -55.041 -68.351  1.00 71.37           C  
ATOM   1766  CB  GLN A 120     -67.961 -56.688 -70.178  1.00 71.37           C  
ATOM   1767  HB2 GLN A 120     -67.317 -56.143 -70.868  1.00 71.37           H  
ATOM   1768  HB3 GLN A 120     -67.324 -57.241 -69.487  1.00 71.37           H  
ATOM   1769  O   GLN A 120     -67.560 -55.600 -67.283  1.00 71.37           O  
ATOM   1770  CG  GLN A 120     -68.784 -57.713 -70.961  1.00 71.37           C  
ATOM   1771  HG2 GLN A 120     -69.398 -58.293 -70.271  1.00 71.37           H  
ATOM   1772  HG3 GLN A 120     -69.451 -57.204 -71.657  1.00 71.37           H  
ATOM   1773  CD  GLN A 120     -67.879 -58.669 -71.735  1.00 71.37           C  
ATOM   1774  NE2 GLN A 120     -68.402 -59.373 -72.713  1.00 71.37           N  
ATOM   1775 HE21 GLN A 120     -67.755 -59.917 -73.266  1.00 71.37           H  
ATOM   1776 HE22 GLN A 120     -69.346 -59.185 -73.019  1.00 71.37           H  
ATOM   1777  OE1 GLN A 120     -66.695 -58.819 -71.465  1.00 71.37           O  
ATOM   1778  N   ARG A 121     -67.235 -53.895 -68.687  1.00 71.82           N  
ATOM   1779  H   ARG A 121     -67.437 -53.508 -69.598  1.00 71.82           H  
ATOM   1780  CA  ARG A 121     -66.316 -53.170 -67.798  1.00 71.82           C  
ATOM   1781  HA  ARG A 121     -65.752 -53.898 -67.216  1.00 71.82           H  
ATOM   1782  C   ARG A 121     -67.081 -52.328 -66.773  1.00 71.82           C  
ATOM   1783  CB  ARG A 121     -65.325 -52.377 -68.662  1.00 71.82           C  
ATOM   1784  HB2 ARG A 121     -65.052 -52.989 -69.521  1.00 71.82           H  
ATOM   1785  HB3 ARG A 121     -65.795 -51.465 -69.031  1.00 71.82           H  
ATOM   1786  O   ARG A 121     -66.756 -52.403 -65.588  1.00 71.82           O  
ATOM   1787  CG  ARG A 121     -64.035 -52.037 -67.905  1.00 71.82           C  
ATOM   1788  HG2 ARG A 121     -64.245 -51.295 -67.134  1.00 71.82           H  
ATOM   1789  HG3 ARG A 121     -63.639 -52.939 -67.439  1.00 71.82           H  
ATOM   1790  CD  ARG A 121     -62.997 -51.491 -68.892  1.00 71.82           C  
ATOM   1791  HD2 ARG A 121     -63.381 -50.570 -69.332  1.00 71.82           H  
ATOM   1792  HD3 ARG A 121     -62.857 -52.222 -69.689  1.00 71.82           H  
ATOM   1793  NE  ARG A 121     -61.701 -51.224 -68.240  1.00 71.82           N  
ATOM   1794  HE  ARG A 121     -61.688 -51.230 -67.230  1.00 71.82           H  
ATOM   1795  NH1 ARG A 121     -60.503 -50.815 -70.159  1.00 71.82           N  
ATOM   1796 HH11 ARG A 121     -61.324 -51.008 -70.715  1.00 71.82           H  
ATOM   1797 HH12 ARG A 121     -59.641 -50.577 -70.628  1.00 71.82           H  
ATOM   1798  NH2 ARG A 121     -59.492 -50.666 -68.177  1.00 71.82           N  
ATOM   1799 HH21 ARG A 121     -59.508 -50.688 -67.168  1.00 71.82           H  
ATOM   1800 HH22 ARG A 121     -58.648 -50.401 -68.664  1.00 71.82           H  
ATOM   1801  CZ  ARG A 121     -60.577 -50.905 -68.860  1.00 71.82           C  
ATOM   1802  N   LEU A 122     -68.134 -51.629 -67.198  1.00 69.72           N  
ATOM   1803  H   LEU A 122     -68.341 -51.649 -68.186  1.00 69.72           H  
ATOM   1804  CA  LEU A 122     -69.052 -50.890 -66.324  1.00 69.72           C  
ATOM   1805  HA  LEU A 122     -68.476 -50.204 -65.702  1.00 69.72           H  
ATOM   1806  C   LEU A 122     -69.802 -51.826 -65.362  1.00 69.72           C  
ATOM   1807  CB  LEU A 122     -70.038 -50.082 -67.192  1.00 69.72           C  
ATOM   1808  HB2 LEU A 122     -70.835 -49.698 -66.555  1.00 69.72           H  
ATOM   1809  HB3 LEU A 122     -70.495 -50.758 -67.915  1.00 69.72           H  
ATOM   1810  O   LEU A 122     -69.862 -51.550 -64.167  1.00 69.72           O  
ATOM   1811  CG  LEU A 122     -69.407 -48.895 -67.946  1.00 69.72           C  
ATOM   1812  HG  LEU A 122     -68.522 -49.228 -68.488  1.00 69.72           H  
ATOM   1813  CD1 LEU A 122     -70.405 -48.329 -68.957  1.00 69.72           C  
ATOM   1814 HD11 LEU A 122     -70.677 -49.103 -69.675  1.00 69.72           H  
ATOM   1815 HD12 LEU A 122     -69.952 -47.499 -69.498  1.00 69.72           H  
ATOM   1816 HD13 LEU A 122     -71.302 -47.977 -68.446  1.00 69.72           H  
ATOM   1817  CD2 LEU A 122     -68.998 -47.763 -67.002  1.00 69.72           C  
ATOM   1818 HD21 LEU A 122     -68.230 -48.104 -66.307  1.00 69.72           H  
ATOM   1819 HD22 LEU A 122     -69.863 -47.406 -66.443  1.00 69.72           H  
ATOM   1820 HD23 LEU A 122     -68.587 -46.941 -67.587  1.00 69.72           H  
ATOM   1821  N   GLU A 123     -70.293 -52.973 -65.840  1.00 72.96           N  
ATOM   1822  H   GLU A 123     -70.261 -53.129 -66.838  1.00 72.96           H  
ATOM   1823  CA  GLU A 123     -70.944 -54.000 -65.014  1.00 72.96           C  
ATOM   1824  HA  GLU A 123     -71.828 -53.577 -64.537  1.00 72.96           H  
ATOM   1825  C   GLU A 123     -70.025 -54.513 -63.897  1.00 72.96           C  
ATOM   1826  CB  GLU A 123     -71.374 -55.187 -65.889  1.00 72.96           C  
ATOM   1827  HB2 GLU A 123     -70.544 -55.461 -66.539  1.00 72.96           H  
ATOM   1828  HB3 GLU A 123     -71.593 -56.035 -65.240  1.00 72.96           H  
ATOM   1829  O   GLU A 123     -70.457 -54.635 -62.750  1.00 72.96           O  
ATOM   1830  CG  GLU A 123     -72.632 -54.895 -66.720  1.00 72.96           C  
ATOM   1831  HG2 GLU A 123     -73.442 -54.653 -66.031  1.00 72.96           H  
ATOM   1832  HG3 GLU A 123     -72.469 -54.021 -67.351  1.00 72.96           H  
ATOM   1833  CD  GLU A 123     -73.041 -56.092 -67.593  1.00 72.96           C  
ATOM   1834  OE1 GLU A 123     -74.260 -56.216 -67.848  1.00 72.96           O  
ATOM   1835  OE2 GLU A 123     -72.148 -56.885 -67.973  1.00 72.96           O  
ATOM   1836  N   ARG A 124     -68.739 -54.756 -64.195  1.00 69.82           N  
ATOM   1837  H   ARG A 124     -68.454 -54.639 -65.157  1.00 69.82           H  
ATOM   1838  CA  ARG A 124     -67.743 -55.162 -63.186  1.00 69.82           C  
ATOM   1839  HA  ARG A 124     -68.142 -56.010 -62.629  1.00 69.82           H  
ATOM   1840  C   ARG A 124     -67.502 -54.081 -62.132  1.00 69.82           C  
ATOM   1841  CB  ARG A 124     -66.429 -55.581 -63.865  1.00 69.82           C  
ATOM   1842  HB2 ARG A 124     -65.614 -55.500 -63.145  1.00 69.82           H  
ATOM   1843  HB3 ARG A 124     -66.214 -54.918 -64.702  1.00 69.82           H  
ATOM   1844  O   ARG A 124     -67.424 -54.409 -60.949  1.00 69.82           O  
ATOM   1845  CG  ARG A 124     -66.497 -57.040 -64.339  1.00 69.82           C  
ATOM   1846  HG2 ARG A 124     -66.649 -57.679 -63.469  1.00 69.82           H  
ATOM   1847  HG3 ARG A 124     -67.345 -57.176 -65.011  1.00 69.82           H  
ATOM   1848  CD  ARG A 124     -65.207 -57.481 -65.042  1.00 69.82           C  
ATOM   1849  HD2 ARG A 124     -65.216 -58.569 -65.106  1.00 69.82           H  
ATOM   1850  HD3 ARG A 124     -64.347 -57.171 -64.448  1.00 69.82           H  
ATOM   1851  NE  ARG A 124     -65.116 -56.924 -66.403  1.00 69.82           N  
ATOM   1852  HE  ARG A 124     -65.902 -56.365 -66.703  1.00 69.82           H  
ATOM   1853  NH1 ARG A 124     -63.235 -58.053 -67.097  1.00 69.82           N  
ATOM   1854 HH11 ARG A 124     -63.165 -58.485 -66.187  1.00 69.82           H  
ATOM   1855 HH12 ARG A 124     -62.593 -58.286 -67.840  1.00 69.82           H  
ATOM   1856  NH2 ARG A 124     -64.312 -56.715 -68.521  1.00 69.82           N  
ATOM   1857 HH21 ARG A 124     -63.708 -57.018 -69.271  1.00 69.82           H  
ATOM   1858 HH22 ARG A 124     -65.113 -56.149 -68.762  1.00 69.82           H  
ATOM   1859  CZ  ARG A 124     -64.222 -57.230 -67.328  1.00 69.82           C  
ATOM   1860  N   MET A 125     -67.427 -52.810 -62.532  1.00 64.84           N  
ATOM   1861  H   MET A 125     -67.514 -52.612 -63.518  1.00 64.84           H  
ATOM   1862  CA  MET A 125     -67.297 -51.688 -61.591  1.00 64.84           C  
ATOM   1863  HA  MET A 125     -66.447 -51.869 -60.933  1.00 64.84           H  
ATOM   1864  C   MET A 125     -68.537 -51.561 -60.691  1.00 64.84           C  
ATOM   1865  CB  MET A 125     -67.046 -50.382 -62.362  1.00 64.84           C  
ATOM   1866  HB2 MET A 125     -67.820 -50.241 -63.116  1.00 64.84           H  
ATOM   1867  HB3 MET A 125     -67.092 -49.547 -61.663  1.00 64.84           H  
ATOM   1868  O   MET A 125     -68.415 -51.394 -59.478  1.00 64.84           O  
ATOM   1869  CG  MET A 125     -65.670 -50.376 -63.042  1.00 64.84           C  
ATOM   1870  HG2 MET A 125     -65.573 -51.277 -63.648  1.00 64.84           H  
ATOM   1871  HG3 MET A 125     -64.899 -50.411 -62.273  1.00 64.84           H  
ATOM   1872  SD  MET A 125     -65.345 -48.956 -64.125  1.00 64.84           S  
ATOM   1873  CE  MET A 125     -65.286 -47.607 -62.912  1.00 64.84           C  
ATOM   1874  HE1 MET A 125     -64.530 -47.820 -62.156  1.00 64.84           H  
ATOM   1875  HE2 MET A 125     -66.259 -47.492 -62.434  1.00 64.84           H  
ATOM   1876  HE3 MET A 125     -65.033 -46.676 -63.420  1.00 64.84           H  
ATOM   1877  N   LEU A 126     -69.732 -51.716 -61.265  1.00 65.84           N  
ATOM   1878  H   LEU A 126     -69.762 -51.828 -62.268  1.00 65.84           H  
ATOM   1879  CA  LEU A 126     -71.007 -51.608 -60.555  1.00 65.84           C  
ATOM   1880  HA  LEU A 126     -70.966 -50.710 -59.939  1.00 65.84           H  
ATOM   1881  C   LEU A 126     -71.251 -52.798 -59.606  1.00 65.84           C  
ATOM   1882  CB  LEU A 126     -72.097 -51.413 -61.629  1.00 65.84           C  
ATOM   1883  HB2 LEU A 126     -71.671 -50.774 -62.403  1.00 65.84           H  
ATOM   1884  HB3 LEU A 126     -72.336 -52.366 -62.101  1.00 65.84           H  
ATOM   1885  O   LEU A 126     -71.821 -52.630 -58.528  1.00 65.84           O  
ATOM   1886  CG  LEU A 126     -73.377 -50.718 -61.131  1.00 65.84           C  
ATOM   1887  HG  LEU A 126     -73.133 -50.039 -60.314  1.00 65.84           H  
ATOM   1888  CD1 LEU A 126     -73.991 -49.893 -62.264  1.00 65.84           C  
ATOM   1889 HD11 LEU A 126     -73.289 -49.122 -62.582  1.00 65.84           H  
ATOM   1890 HD12 LEU A 126     -74.225 -50.533 -63.115  1.00 65.84           H  
ATOM   1891 HD13 LEU A 126     -74.900 -49.401 -61.919  1.00 65.84           H  
ATOM   1892  CD2 LEU A 126     -74.438 -51.714 -60.655  1.00 65.84           C  
ATOM   1893 HD21 LEU A 126     -75.321 -51.167 -60.324  1.00 65.84           H  
ATOM   1894 HD22 LEU A 126     -74.046 -52.293 -59.819  1.00 65.84           H  
ATOM   1895 HD23 LEU A 126     -74.707 -52.384 -61.472  1.00 65.84           H  
ATOM   1896  N   ALA A 127     -70.765 -53.994 -59.957  1.00 59.80           N  
ATOM   1897  H   ALA A 127     -70.373 -54.096 -60.882  1.00 59.80           H  
ATOM   1898  CA  ALA A 127     -70.799 -55.168 -59.087  1.00 59.80           C  
ATOM   1899  HA  ALA A 127     -71.827 -55.328 -58.762  1.00 59.80           H  
ATOM   1900  C   ALA A 127     -69.941 -54.992 -57.819  1.00 59.80           C  
ATOM   1901  CB  ALA A 127     -70.355 -56.390 -59.901  1.00 59.80           C  
ATOM   1902  HB1 ALA A 127     -69.331 -56.256 -60.251  1.00 59.80           H  
ATOM   1903  HB2 ALA A 127     -71.011 -56.519 -60.762  1.00 59.80           H  
ATOM   1904  HB3 ALA A 127     -70.405 -57.284 -59.279  1.00 59.80           H  
ATOM   1905  O   ALA A 127     -70.381 -55.374 -56.733  1.00 59.80           O  
ATOM   1906  N   ALA A 128     -68.755 -54.383 -57.941  1.00 54.77           N  
ATOM   1907  H   ALA A 128     -68.457 -54.088 -58.859  1.00 54.77           H  
ATOM   1908  CA  ALA A 128     -67.820 -54.194 -56.828  1.00 54.77           C  
ATOM   1909  HA  ALA A 128     -67.641 -55.162 -56.359  1.00 54.77           H  
ATOM   1910  C   ALA A 128     -68.346 -53.251 -55.726  1.00 54.77           C  
ATOM   1911  CB  ALA A 128     -66.492 -53.691 -57.408  1.00 54.77           C  
ATOM   1912  HB1 ALA A 128     -65.757 -53.600 -56.609  1.00 54.77           H  
ATOM   1913  HB2 ALA A 128     -66.120 -54.394 -58.154  1.00 54.77           H  
ATOM   1914  HB3 ALA A 128     -66.632 -52.715 -57.873  1.00 54.77           H  
ATOM   1915  O   ALA A 128     -68.015 -53.432 -54.557  1.00 54.77           O  
ATOM   1916  N   LEU A 129     -69.197 -52.279 -56.075  1.00 51.12           N  
ATOM   1917  H   LEU A 129     -69.402 -52.169 -57.058  1.00 51.12           H  
ATOM   1918  CA  LEU A 129     -69.738 -51.280 -55.139  1.00 51.12           C  
ATOM   1919  HA  LEU A 129     -68.927 -50.936 -54.497  1.00 51.12           H  
ATOM   1920  C   LEU A 129     -70.824 -51.811 -54.182  1.00 51.12           C  
ATOM   1921  CB  LEU A 129     -70.266 -50.088 -55.965  1.00 51.12           C  
ATOM   1922  HB2 LEU A 129     -71.060 -49.583 -55.415  1.00 51.12           H  
ATOM   1923  HB3 LEU A 129     -70.704 -50.463 -56.890  1.00 51.12           H  
ATOM   1924  O   LEU A 129     -71.089 -51.191 -53.153  1.00 51.12           O  
ATOM   1925  CG  LEU A 129     -69.171 -49.055 -56.286  1.00 51.12           C  
ATOM   1926  HG  LEU A 129     -68.249 -49.570 -56.556  1.00 51.12           H  
ATOM   1927  CD1 LEU A 129     -69.593 -48.178 -57.465  1.00 51.12           C  
ATOM   1928 HD11 LEU A 129     -70.523 -47.659 -57.235  1.00 51.12           H  
ATOM   1929 HD12 LEU A 129     -69.731 -48.799 -58.350  1.00 51.12           H  
ATOM   1930 HD13 LEU A 129     -68.814 -47.445 -57.675  1.00 51.12           H  
ATOM   1931  CD2 LEU A 129     -68.909 -48.143 -55.084  1.00 51.12           C  
ATOM   1932 HD21 LEU A 129     -69.814 -47.596 -54.819  1.00 51.12           H  
ATOM   1933 HD22 LEU A 129     -68.584 -48.731 -54.226  1.00 51.12           H  
ATOM   1934 HD23 LEU A 129     -68.122 -47.429 -55.330  1.00 51.12           H  
ATOM   1935  N   ARG A 130     -71.474 -52.941 -54.492  1.00 50.66           N  
ATOM   1936  H   ARG A 130     -71.168 -53.436 -55.318  1.00 50.66           H  
ATOM   1937  CA  ARG A 130     -72.664 -53.419 -53.756  1.00 50.66           C  
ATOM   1938  HA  ARG A 130     -73.379 -52.597 -53.726  1.00 50.66           H  
ATOM   1939  C   ARG A 130     -72.477 -53.790 -52.272  1.00 50.66           C  
ATOM   1940  CB  ARG A 130     -73.312 -54.602 -54.490  1.00 50.66           C  
ATOM   1941  HB2 ARG A 130     -73.992 -55.106 -53.804  1.00 50.66           H  
ATOM   1942  HB3 ARG A 130     -72.547 -55.316 -54.796  1.00 50.66           H  
ATOM   1943  O   ARG A 130     -73.396 -53.487 -51.511  1.00 50.66           O  
ATOM   1944  CG  ARG A 130     -74.121 -54.149 -55.707  1.00 50.66           C  
ATOM   1945  HG2 ARG A 130     -73.458 -53.699 -56.446  1.00 50.66           H  
ATOM   1946  HG3 ARG A 130     -74.864 -53.414 -55.394  1.00 50.66           H  
ATOM   1947  CD  ARG A 130     -74.831 -55.361 -56.315  1.00 50.66           C  
ATOM   1948  HD2 ARG A 130     -75.426 -55.847 -55.542  1.00 50.66           H  
ATOM   1949  HD3 ARG A 130     -74.073 -56.059 -56.672  1.00 50.66           H  
ATOM   1950  NE  ARG A 130     -75.711 -54.966 -57.428  1.00 50.66           N  
ATOM   1951  HE  ARG A 130     -75.789 -53.975 -57.607  1.00 50.66           H  
ATOM   1952  NH1 ARG A 130     -76.285 -57.079 -58.118  1.00 50.66           N  
ATOM   1953 HH11 ARG A 130     -75.702 -57.458 -57.385  1.00 50.66           H  
ATOM   1954 HH12 ARG A 130     -76.753 -57.687 -58.774  1.00 50.66           H  
ATOM   1955  NH2 ARG A 130     -77.089 -55.302 -59.206  1.00 50.66           N  
ATOM   1956 HH21 ARG A 130     -77.131 -54.304 -59.354  1.00 50.66           H  
ATOM   1957 HH22 ARG A 130     -77.552 -55.921 -59.855  1.00 50.66           H  
ATOM   1958  CZ  ARG A 130     -76.357 -55.782 -58.240  1.00 50.66           C  
ATOM   1959  N   PRO A 131     -71.404 -54.478 -51.826  1.00 43.45           N  
ATOM   1960  CA  PRO A 131     -71.412 -55.134 -50.509  1.00 43.45           C  
ATOM   1961  HA  PRO A 131     -72.281 -55.790 -50.459  1.00 43.45           H  
ATOM   1962  C   PRO A 131     -71.458 -54.199 -49.291  1.00 43.45           C  
ATOM   1963  CB  PRO A 131     -70.146 -55.999 -50.472  1.00 43.45           C  
ATOM   1964  HB2 PRO A 131     -70.303 -56.917 -49.906  1.00 43.45           H  
ATOM   1965  HB3 PRO A 131     -69.317 -55.431 -50.048  1.00 43.45           H  
ATOM   1966  O   PRO A 131     -71.847 -54.630 -48.210  1.00 43.45           O  
ATOM   1967  CG  PRO A 131     -69.858 -56.281 -51.943  1.00 43.45           C  
ATOM   1968  HG2 PRO A 131     -70.490 -57.097 -52.294  1.00 43.45           H  
ATOM   1969  HG3 PRO A 131     -68.805 -56.502 -52.117  1.00 43.45           H  
ATOM   1970  CD  PRO A 131     -70.280 -54.978 -52.610  1.00 43.45           C  
ATOM   1971  HD2 PRO A 131     -70.543 -55.177 -53.649  1.00 43.45           H  
ATOM   1972  HD3 PRO A 131     -69.462 -54.258 -52.562  1.00 43.45           H  
ATOM   1973  N   VAL A 132     -71.058 -52.934 -49.448  1.00 41.33           N  
ATOM   1974  H   VAL A 132     -70.802 -52.635 -50.378  1.00 41.33           H  
ATOM   1975  CA  VAL A 132     -70.739 -52.021 -48.333  1.00 41.33           C  
ATOM   1976  HA  VAL A 132     -70.007 -52.509 -47.689  1.00 41.33           H  
ATOM   1977  C   VAL A 132     -71.949 -51.687 -47.441  1.00 41.33           C  
ATOM   1978  CB  VAL A 132     -70.092 -50.732 -48.897  1.00 41.33           C  
ATOM   1979  HB  VAL A 132     -70.827 -50.211 -49.510  1.00 41.33           H  
ATOM   1980  O   VAL A 132     -71.788 -51.428 -46.253  1.00 41.33           O  
ATOM   1981  CG1 VAL A 132     -69.613 -49.773 -47.800  1.00 41.33           C  
ATOM   1982 HG11 VAL A 132     -69.116 -48.911 -48.246  1.00 41.33           H  
ATOM   1983 HG12 VAL A 132     -70.459 -49.405 -47.220  1.00 41.33           H  
ATOM   1984 HG13 VAL A 132     -68.918 -50.282 -47.132  1.00 41.33           H  
ATOM   1985  CG2 VAL A 132     -68.871 -51.051 -49.778  1.00 41.33           C  
ATOM   1986 HG21 VAL A 132     -68.401 -50.125 -50.108  1.00 41.33           H  
ATOM   1987 HG22 VAL A 132     -68.145 -51.636 -49.213  1.00 41.33           H  
ATOM   1988 HG23 VAL A 132     -69.169 -51.601 -50.670  1.00 41.33           H  
ATOM   1989  N   ALA A 133     -73.169 -51.695 -47.983  1.00 38.19           N  
ATOM   1990  H   ALA A 133     -73.253 -51.991 -48.945  1.00 38.19           H  
ATOM   1991  CA  ALA A 133     -74.312 -51.007 -47.372  1.00 38.19           C  
ATOM   1992  HA  ALA A 133     -73.949 -50.067 -46.956  1.00 38.19           H  
ATOM   1993  C   ALA A 133     -75.035 -51.728 -46.207  1.00 38.19           C  
ATOM   1994  CB  ALA A 133     -75.287 -50.661 -48.507  1.00 38.19           C  
ATOM   1995  HB1 ALA A 133     -74.775 -50.080 -49.275  1.00 38.19           H  
ATOM   1996  HB2 ALA A 133     -75.687 -51.574 -48.947  1.00 38.19           H  
ATOM   1997  HB3 ALA A 133     -76.110 -50.066 -48.112  1.00 38.19           H  
ATOM   1998  O   ALA A 133     -75.943 -51.141 -45.626  1.00 38.19           O  
ATOM   1999  N   GLN A 134     -74.722 -52.990 -45.880  1.00 31.41           N  
ATOM   2000  H   GLN A 134     -73.935 -53.422 -46.342  1.00 31.41           H  
ATOM   2001  CA  GLN A 134     -75.635 -53.831 -45.073  1.00 31.41           C  
ATOM   2002  HA  GLN A 134     -76.658 -53.502 -45.260  1.00 31.41           H  
ATOM   2003  C   GLN A 134     -75.480 -53.776 -43.538  1.00 31.41           C  
ATOM   2004  CB  GLN A 134     -75.534 -55.295 -45.543  1.00 31.41           C  
ATOM   2005  HB2 GLN A 134     -74.487 -55.595 -45.588  1.00 31.41           H  
ATOM   2006  HB3 GLN A 134     -76.038 -55.932 -44.816  1.00 31.41           H  
ATOM   2007  O   GLN A 134     -76.432 -54.087 -42.829  1.00 31.41           O  
ATOM   2008  CG  GLN A 134     -76.205 -55.524 -46.906  1.00 31.41           C  
ATOM   2009  HG2 GLN A 134     -75.676 -54.961 -47.675  1.00 31.41           H  
ATOM   2010  HG3 GLN A 134     -77.230 -55.158 -46.857  1.00 31.41           H  
ATOM   2011  CD  GLN A 134     -76.235 -56.995 -47.318  1.00 31.41           C  
ATOM   2012  NE2 GLN A 134     -77.109 -57.373 -48.226  1.00 31.41           N  
ATOM   2013 HE21 GLN A 134     -77.108 -58.361 -48.434  1.00 31.41           H  
ATOM   2014 HE22 GLN A 134     -77.767 -56.710 -48.610  1.00 31.41           H  
ATOM   2015  OE1 GLN A 134     -75.490 -57.842 -46.858  1.00 31.41           O  
ATOM   2016  N   ALA A 135     -74.302 -53.465 -42.995  1.00 30.45           N  
ATOM   2017  H   ALA A 135     -73.575 -53.122 -43.607  1.00 30.45           H  
ATOM   2018  CA  ALA A 135     -73.885 -53.985 -41.679  1.00 30.45           C  
ATOM   2019  HA  ALA A 135     -74.344 -54.967 -41.565  1.00 30.45           H  
ATOM   2020  C   ALA A 135     -74.326 -53.193 -40.414  1.00 30.45           C  
ATOM   2021  CB  ALA A 135     -72.367 -54.219 -41.742  1.00 30.45           C  
ATOM   2022  HB1 ALA A 135     -72.117 -54.833 -42.607  1.00 30.45           H  
ATOM   2023  HB2 ALA A 135     -71.847 -53.264 -41.811  1.00 30.45           H  
ATOM   2024  HB3 ALA A 135     -72.036 -54.736 -40.842  1.00 30.45           H  
ATOM   2025  O   ALA A 135     -73.658 -53.282 -39.388  1.00 30.45           O  
ATOM   2026  N   ALA A 136     -75.403 -52.401 -40.456  1.00 29.15           N  
ATOM   2027  H   ALA A 136     -75.976 -52.423 -41.288  1.00 29.15           H  
ATOM   2028  CA  ALA A 136     -75.617 -51.306 -39.490  1.00 29.15           C  
ATOM   2029  HA  ALA A 136     -74.642 -50.897 -39.226  1.00 29.15           H  
ATOM   2030  C   ALA A 136     -76.311 -51.638 -38.139  1.00 29.15           C  
ATOM   2031  CB  ALA A 136     -76.385 -50.202 -40.231  1.00 29.15           C  
ATOM   2032  HB1 ALA A 136     -75.845 -49.905 -41.129  1.00 29.15           H  
ATOM   2033  HB2 ALA A 136     -77.379 -50.558 -40.502  1.00 29.15           H  
ATOM   2034  HB3 ALA A 136     -76.490 -49.335 -39.580  1.00 29.15           H  
ATOM   2035  O   ALA A 136     -76.155 -50.880 -37.188  1.00 29.15           O  
ATOM   2036  N   ASP A 137     -77.113 -52.704 -38.039  1.00 26.78           N  
ATOM   2037  H   ASP A 137     -77.122 -53.328 -38.833  1.00 26.78           H  
ATOM   2038  CA  ASP A 137     -78.385 -52.634 -37.273  1.00 26.78           C  
ATOM   2039  HA  ASP A 137     -78.626 -51.576 -37.166  1.00 26.78           H  
ATOM   2040  C   ASP A 137     -78.406 -53.193 -35.818  1.00 26.78           C  
ATOM   2041  CB  ASP A 137     -79.479 -53.288 -38.155  1.00 26.78           C  
ATOM   2042  HB2 ASP A 137     -79.735 -54.263 -37.740  1.00 26.78           H  
ATOM   2043  HB3 ASP A 137     -79.079 -53.477 -39.151  1.00 26.78           H  
ATOM   2044  O   ASP A 137     -79.459 -53.245 -35.177  1.00 26.78           O  
ATOM   2045  CG  ASP A 137     -80.764 -52.469 -38.352  1.00 26.78           C  
ATOM   2046  OD1 ASP A 137     -80.763 -51.251 -38.066  1.00 26.78           O  
ATOM   2047  OD2 ASP A 137     -81.733 -53.072 -38.867  1.00 26.78           O  
ATOM   2048  N   ALA A 138     -77.282 -53.667 -35.263  1.00 25.77           N  
ATOM   2049  H   ALA A 138     -76.414 -53.519 -35.758  1.00 25.77           H  
ATOM   2050  CA  ALA A 138     -77.270 -54.424 -33.995  1.00 25.77           C  
ATOM   2051  HA  ALA A 138     -78.178 -55.026 -33.957  1.00 25.77           H  
ATOM   2052  C   ALA A 138     -77.261 -53.528 -32.729  1.00 25.77           C  
ATOM   2053  CB  ALA A 138     -76.089 -55.403 -34.028  1.00 25.77           C  
ATOM   2054  HB1 ALA A 138     -75.152 -54.849 -34.082  1.00 25.77           H  
ATOM   2055  HB2 ALA A 138     -76.171 -56.056 -34.897  1.00 25.77           H  
ATOM   2056  HB3 ALA A 138     -76.089 -56.010 -33.122  1.00 25.77           H  
ATOM   2057  O   ALA A 138     -76.255 -52.889 -32.434  1.00 25.77           O  
ATOM   2058  N   SER A 139     -78.362 -53.501 -31.957  1.00 25.35           N  
ATOM   2059  H   SER A 139     -79.158 -54.028 -32.286  1.00 25.35           H  
ATOM   2060  CA  SER A 139     -78.678 -52.360 -31.064  1.00 25.35           C  
ATOM   2061  HA  SER A 139     -77.897 -51.608 -31.170  1.00 25.35           H  
ATOM   2062  C   SER A 139     -78.820 -52.590 -29.540  1.00 25.35           C  
ATOM   2063  CB  SER A 139     -79.971 -51.719 -31.586  1.00 25.35           C  
ATOM   2064  HB2 SER A 139     -79.768 -51.260 -32.553  1.00 25.35           H  
ATOM   2065  HB3 SER A 139     -80.305 -50.944 -30.897  1.00 25.35           H  
ATOM   2066  O   SER A 139     -78.329 -51.776 -28.768  1.00 25.35           O  
ATOM   2067  OG  SER A 139     -80.990 -52.699 -31.750  1.00 25.35           O  
ATOM   2068  HG  SER A 139     -81.267 -52.657 -32.668  1.00 25.35           H  
ATOM   2069  N   GLY A 140     -79.563 -53.609 -29.089  1.00 24.11           N  
ATOM   2070  H   GLY A 140     -79.881 -54.245 -29.807  1.00 24.11           H  
ATOM   2071  CA  GLY A 140     -80.440 -53.489 -27.901  1.00 24.11           C  
ATOM   2072  HA2 GLY A 140     -80.977 -52.545 -27.994  1.00 24.11           H  
ATOM   2073  HA3 GLY A 140     -81.192 -54.275 -27.968  1.00 24.11           H  
ATOM   2074  C   GLY A 140     -79.877 -53.514 -26.458  1.00 24.11           C  
ATOM   2075  O   GLY A 140     -79.650 -52.479 -25.838  1.00 24.11           O  
ATOM   2076  N   THR A 141     -79.922 -54.688 -25.815  1.00 23.23           N  
ATOM   2077  H   THR A 141     -80.062 -55.520 -26.369  1.00 23.23           H  
ATOM   2078  CA  THR A 141     -80.344 -54.808 -24.397  1.00 23.23           C  
ATOM   2079  HA  THR A 141     -80.776 -53.861 -24.074  1.00 23.23           H  
ATOM   2080  C   THR A 141     -79.231 -55.154 -23.390  1.00 23.23           C  
ATOM   2081  CB  THR A 141     -81.457 -55.870 -24.293  1.00 23.23           C  
ATOM   2082  HB  THR A 141     -81.642 -56.097 -23.243  1.00 23.23           H  
ATOM   2083  O   THR A 141     -78.855 -56.321 -23.267  1.00 23.23           O  
ATOM   2084  CG2 THR A 141     -82.773 -55.418 -24.928  1.00 23.23           C  
ATOM   2085 HG21 THR A 141     -83.117 -54.503 -24.445  1.00 23.23           H  
ATOM   2086 HG22 THR A 141     -82.639 -55.238 -25.994  1.00 23.23           H  
ATOM   2087 HG23 THR A 141     -83.524 -56.195 -24.789  1.00 23.23           H  
ATOM   2088  OG1 THR A 141     -81.054 -57.044 -24.965  1.00 23.23           O  
ATOM   2089  HG1 THR A 141     -80.259 -57.336 -24.512  1.00 23.23           H  
ATOM   2090  N   GLY A 142     -78.762 -54.170 -22.609  1.00 21.47           N  
ATOM   2091  H   GLY A 142     -79.097 -53.233 -22.783  1.00 21.47           H  
ATOM   2092  CA  GLY A 142     -77.901 -54.377 -21.423  1.00 21.47           C  
ATOM   2093  HA2 GLY A 142     -77.463 -53.424 -21.123  1.00 21.47           H  
ATOM   2094  HA3 GLY A 142     -77.089 -55.052 -21.692  1.00 21.47           H  
ATOM   2095  C   GLY A 142     -78.651 -54.968 -20.209  1.00 21.47           C  
ATOM   2096  O   GLY A 142     -79.865 -54.807 -20.119  1.00 21.47           O  
ATOM   2097  N   ALA A 143     -77.950 -55.682 -19.305  1.00 21.86           N  
ATOM   2098  H   ALA A 143     -76.945 -55.691 -19.401  1.00 21.86           H  
ATOM   2099  CA  ALA A 143     -78.556 -56.793 -18.541  1.00 21.86           C  
ATOM   2100  HA  ALA A 143     -79.588 -56.871 -18.885  1.00 21.86           H  
ATOM   2101  C   ALA A 143     -78.717 -56.702 -16.986  1.00 21.86           C  
ATOM   2102  CB  ALA A 143     -77.902 -58.101 -19.011  1.00 21.86           C  
ATOM   2103  HB1 ALA A 143     -77.944 -58.164 -20.098  1.00 21.86           H  
ATOM   2104  HB2 ALA A 143     -76.862 -58.144 -18.689  1.00 21.86           H  
ATOM   2105  HB3 ALA A 143     -78.451 -58.949 -18.601  1.00 21.86           H  
ATOM   2106  O   ALA A 143     -79.841 -56.490 -16.547  1.00 21.86           O  
ATOM   2107  N   ASN A 144     -77.701 -57.046 -16.159  1.00 20.12           N  
ATOM   2108  H   ASN A 144     -76.769 -57.037 -16.547  1.00 20.12           H  
ATOM   2109  CA  ASN A 144     -77.921 -57.992 -15.021  1.00 20.12           C  
ATOM   2110  HA  ASN A 144     -78.997 -58.168 -15.025  1.00 20.12           H  
ATOM   2111  C   ASN A 144     -77.746 -57.507 -13.513  1.00 20.12           C  
ATOM   2112  CB  ASN A 144     -77.339 -59.360 -15.475  1.00 20.12           C  
ATOM   2113  HB2 ASN A 144     -76.258 -59.412 -15.347  1.00 20.12           H  
ATOM   2114  HB3 ASN A 144     -77.513 -59.470 -16.545  1.00 20.12           H  
ATOM   2115  O   ASN A 144     -78.572 -56.695 -13.109  1.00 20.12           O  
ATOM   2116  CG  ASN A 144     -77.991 -60.584 -14.865  1.00 20.12           C  
ATOM   2117  ND2 ASN A 144     -77.366 -61.732 -14.989  1.00 20.12           N  
ATOM   2118 HD21 ASN A 144     -77.837 -62.526 -14.580  1.00 20.12           H  
ATOM   2119 HD22 ASN A 144     -76.465 -61.791 -15.441  1.00 20.12           H  
ATOM   2120  OD1 ASN A 144     -79.078 -60.559 -14.325  1.00 20.12           O  
ATOM   2121  N   PRO A 145     -76.809 -57.986 -12.635  1.00 22.86           N  
ATOM   2122  CA  PRO A 145     -77.070 -58.564 -11.267  1.00 22.86           C  
ATOM   2123  HA  PRO A 145     -78.141 -58.622 -11.074  1.00 22.86           H  
ATOM   2124  C   PRO A 145     -76.379 -57.849 -10.037  1.00 22.86           C  
ATOM   2125  CB  PRO A 145     -76.498 -59.976 -11.465  1.00 22.86           C  
ATOM   2126  HB2 PRO A 145     -77.262 -60.617 -11.903  1.00 22.86           H  
ATOM   2127  HB3 PRO A 145     -76.127 -60.412 -10.537  1.00 22.86           H  
ATOM   2128  O   PRO A 145     -75.672 -56.877 -10.274  1.00 22.86           O  
ATOM   2129  CG  PRO A 145     -75.327 -59.823 -12.446  1.00 22.86           C  
ATOM   2130  HG2 PRO A 145     -74.373 -59.939 -11.931  1.00 22.86           H  
ATOM   2131  HG3 PRO A 145     -75.412 -60.552 -13.252  1.00 22.86           H  
ATOM   2132  CD  PRO A 145     -75.460 -58.398 -12.976  1.00 22.86           C  
ATOM   2133  HD2 PRO A 145     -74.757 -57.758 -12.443  1.00 22.86           H  
ATOM   2134  HD3 PRO A 145     -75.228 -58.315 -14.038  1.00 22.86           H  
ATOM   2135  N   SER A 146     -76.438 -58.221  -8.723  1.00 21.92           N  
ATOM   2136  H   SER A 146     -75.853 -57.617  -8.163  1.00 21.92           H  
ATOM   2137  CA  SER A 146     -77.162 -59.256  -7.903  1.00 21.92           C  
ATOM   2138  HA  SER A 146     -78.153 -59.373  -8.341  1.00 21.92           H  
ATOM   2139  C   SER A 146     -77.419 -58.919  -6.385  1.00 21.92           C  
ATOM   2140  CB  SER A 146     -76.500 -60.650  -7.927  1.00 21.92           C  
ATOM   2141  HB2 SER A 146     -76.816 -61.201  -8.813  1.00 21.92           H  
ATOM   2142  HB3 SER A 146     -76.850 -61.232  -7.074  1.00 21.92           H  
ATOM   2143  O   SER A 146     -78.541 -58.524  -6.081  1.00 21.92           O  
ATOM   2144  OG  SER A 146     -75.088 -60.563  -7.884  1.00 21.92           O  
ATOM   2145  HG  SER A 146     -74.731 -61.362  -7.488  1.00 21.92           H  
ATOM   2146  N   GLY A 147     -76.480 -59.179  -5.437  1.00 23.86           N  
ATOM   2147  H   GLY A 147     -75.554 -59.403  -5.772  1.00 23.86           H  
ATOM   2148  CA  GLY A 147     -76.672 -59.274  -3.943  1.00 23.86           C  
ATOM   2149  HA2 GLY A 147     -76.551 -60.313  -3.637  1.00 23.86           H  
ATOM   2150  HA3 GLY A 147     -77.690 -58.984  -3.683  1.00 23.86           H  
ATOM   2151  C   GLY A 147     -75.704 -58.399  -3.091  1.00 23.86           C  
ATOM   2152  O   GLY A 147     -75.239 -57.396  -3.619  1.00 23.86           O  
ATOM   2153  N   ASP A 148     -75.303 -58.654  -1.822  1.00 23.98           N  
ATOM   2154  H   ASP A 148     -74.621 -57.982  -1.501  1.00 23.98           H  
ATOM   2155  CA  ASP A 148     -75.697 -59.681  -0.811  1.00 23.98           C  
ATOM   2156  HA  ASP A 148     -76.786 -59.727  -0.780  1.00 23.98           H  
ATOM   2157  C   ASP A 148     -75.213 -59.428   0.672  1.00 23.98           C  
ATOM   2158  CB  ASP A 148     -75.131 -61.060  -1.253  1.00 23.98           C  
ATOM   2159  HB2 ASP A 148     -74.754 -60.990  -2.274  1.00 23.98           H  
ATOM   2160  HB3 ASP A 148     -74.274 -61.320  -0.633  1.00 23.98           H  
ATOM   2161  O   ASP A 148     -75.662 -60.135   1.569  1.00 23.98           O  
ATOM   2162  CG  ASP A 148     -76.142 -62.221  -1.232  1.00 23.98           C  
ATOM   2163  OD1 ASP A 148     -77.349 -61.955  -1.445  1.00 23.98           O  
ATOM   2164  OD2 ASP A 148     -75.690 -63.387  -1.161  1.00 23.98           O  
ATOM   2165  N   ASP A 149     -74.271 -58.504   0.958  1.00 25.10           N  
ATOM   2166  H   ASP A 149     -74.030 -57.843   0.233  1.00 25.10           H  
ATOM   2167  CA  ASP A 149     -73.218 -58.679   2.011  1.00 25.10           C  
ATOM   2168  HA  ASP A 149     -73.034 -59.753   2.043  1.00 25.10           H  
ATOM   2169  C   ASP A 149     -73.510 -58.293   3.514  1.00 25.10           C  
ATOM   2170  CB  ASP A 149     -71.915 -58.034   1.473  1.00 25.10           C  
ATOM   2171  HB2 ASP A 149     -71.784 -57.054   1.931  1.00 25.10           H  
ATOM   2172  HB3 ASP A 149     -72.007 -57.876   0.398  1.00 25.10           H  
ATOM   2173  O   ASP A 149     -74.554 -57.736   3.844  1.00 25.10           O  
ATOM   2174  CG  ASP A 149     -70.648 -58.876   1.701  1.00 25.10           C  
ATOM   2175  OD1 ASP A 149     -70.645 -59.690   2.651  1.00 25.10           O  
ATOM   2176  OD2 ASP A 149     -69.686 -58.694   0.925  1.00 25.10           O  
ATOM   2177  N   LEU A 150     -72.558 -58.636   4.414  1.00 24.99           N  
ATOM   2178  H   LEU A 150     -71.719 -58.968   3.960  1.00 24.99           H  
ATOM   2179  CA  LEU A 150     -72.625 -59.023   5.862  1.00 24.99           C  
ATOM   2180  HA  LEU A 150     -73.452 -59.727   5.954  1.00 24.99           H  
ATOM   2181  C   LEU A 150     -72.881 -57.955   6.993  1.00 24.99           C  
ATOM   2182  CB  LEU A 150     -71.305 -59.795   6.115  1.00 24.99           C  
ATOM   2183  HB2 LEU A 150     -70.485 -59.185   5.734  1.00 24.99           H  
ATOM   2184  HB3 LEU A 150     -71.131 -59.923   7.183  1.00 24.99           H  
ATOM   2185  O   LEU A 150     -73.067 -56.774   6.723  1.00 24.99           O  
ATOM   2186  CG  LEU A 150     -71.249 -61.187   5.446  1.00 24.99           C  
ATOM   2187  HG  LEU A 150     -71.726 -61.165   4.466  1.00 24.99           H  
ATOM   2188  CD1 LEU A 150     -69.801 -61.651   5.276  1.00 24.99           C  
ATOM   2189 HD11 LEU A 150     -69.783 -62.636   4.808  1.00 24.99           H  
ATOM   2190 HD12 LEU A 150     -69.288 -60.955   4.613  1.00 24.99           H  
ATOM   2191 HD13 LEU A 150     -69.292 -61.680   6.239  1.00 24.99           H  
ATOM   2192  CD2 LEU A 150     -71.973 -62.231   6.303  1.00 24.99           C  
ATOM   2193 HD21 LEU A 150     -73.018 -61.945   6.420  1.00 24.99           H  
ATOM   2194 HD22 LEU A 150     -71.500 -62.310   7.282  1.00 24.99           H  
ATOM   2195 HD23 LEU A 150     -71.934 -63.196   5.800  1.00 24.99           H  
ATOM   2196  N   GLY A 151     -72.937 -58.387   8.286  1.00 31.80           N  
ATOM   2197  H   GLY A 151     -72.653 -59.342   8.454  1.00 31.80           H  
ATOM   2198  CA  GLY A 151     -73.660 -57.696   9.403  1.00 31.80           C  
ATOM   2199  HA2 GLY A 151     -74.592 -58.239   9.556  1.00 31.80           H  
ATOM   2200  HA3 GLY A 151     -73.955 -56.707   9.051  1.00 31.80           H  
ATOM   2201  C   GLY A 151     -73.025 -57.464  10.820  1.00 31.80           C  
ATOM   2202  O   GLY A 151     -71.853 -57.135  10.964  1.00 31.80           O  
ATOM   2203  N   GLU A 152     -73.859 -57.554  11.878  1.00 36.39           N  
ATOM   2204  H   GLU A 152     -74.724 -58.036  11.681  1.00 36.39           H  
ATOM   2205  CA  GLU A 152     -74.028 -56.584  13.008  1.00 36.39           C  
ATOM   2206  HA  GLU A 152     -73.855 -55.585  12.607  1.00 36.39           H  
ATOM   2207  C   GLU A 152     -73.140 -56.676  14.302  1.00 36.39           C  
ATOM   2208  CB  GLU A 152     -75.513 -56.646  13.470  1.00 36.39           C  
ATOM   2209  HB2 GLU A 152     -75.699 -55.806  14.140  1.00 36.39           H  
ATOM   2210  HB3 GLU A 152     -75.633 -57.569  14.037  1.00 36.39           H  
ATOM   2211  O   GLU A 152     -73.677 -56.607  15.409  1.00 36.39           O  
ATOM   2212  CG  GLU A 152     -76.626 -56.624  12.411  1.00 36.39           C  
ATOM   2213  HG2 GLU A 152     -76.502 -57.473  11.738  1.00 36.39           H  
ATOM   2214  HG3 GLU A 152     -76.528 -55.710  11.824  1.00 36.39           H  
ATOM   2215  CD  GLU A 152     -78.035 -56.699  13.045  1.00 36.39           C  
ATOM   2216  OE1 GLU A 152     -78.970 -56.120  12.445  1.00 36.39           O  
ATOM   2217  OE2 GLU A 152     -78.196 -57.369  14.092  1.00 36.39           O  
ATOM   2218  N   ALA A 153     -71.814 -56.864  14.254  1.00 28.26           N  
ATOM   2219  H   ALA A 153     -71.363 -56.886  13.350  1.00 28.26           H  
ATOM   2220  CA  ALA A 153     -71.008 -57.114  15.481  1.00 28.26           C  
ATOM   2221  HA  ALA A 153     -71.388 -58.042  15.909  1.00 28.26           H  
ATOM   2222  C   ALA A 153     -71.116 -56.044  16.617  1.00 28.26           C  
ATOM   2223  CB  ALA A 153     -69.554 -57.373  15.078  1.00 28.26           C  
ATOM   2224  HB1 ALA A 153     -69.129 -56.468  14.644  1.00 28.26           H  
ATOM   2225  HB2 ALA A 153     -69.506 -58.180  14.347  1.00 28.26           H  
ATOM   2226  HB3 ALA A 153     -68.970 -57.651  15.956  1.00 28.26           H  
ATOM   2227  O   ALA A 153     -71.275 -54.856  16.347  1.00 28.26           O  
ATOM   2228  N   GLY A 154     -71.041 -56.487  17.890  1.00 36.40           N  
ATOM   2229  H   GLY A 154     -70.768 -57.450  18.025  1.00 36.40           H  
ATOM   2230  CA  GLY A 154     -71.627 -55.785  19.053  1.00 36.40           C  
ATOM   2231  HA2 GLY A 154     -72.327 -56.466  19.539  1.00 36.40           H  
ATOM   2232  HA3 GLY A 154     -72.220 -54.948  18.685  1.00 36.40           H  
ATOM   2233  C   GLY A 154     -70.695 -55.207  20.140  1.00 36.40           C  
ATOM   2234  O   GLY A 154     -70.258 -54.072  20.027  1.00 36.40           O  
ATOM   2235  N   VAL A 155     -70.553 -55.917  21.272  1.00 28.49           N  
ATOM   2236  H   VAL A 155     -70.827 -56.888  21.246  1.00 28.49           H  
ATOM   2237  CA  VAL A 155     -70.143 -55.374  22.594  1.00 28.49           C  
ATOM   2238  HA  VAL A 155     -70.913 -54.681  22.929  1.00 28.49           H  
ATOM   2239  C   VAL A 155     -68.814 -54.602  22.560  1.00 28.49           C  
ATOM   2240  CB  VAL A 155     -70.033 -56.522  23.633  1.00 28.49           C  
ATOM   2241  HB  VAL A 155     -69.256 -57.218  23.318  1.00 28.49           H  
ATOM   2242  O   VAL A 155     -67.797 -55.177  22.198  1.00 28.49           O  
ATOM   2243  CG1 VAL A 155     -69.700 -56.030  25.051  1.00 28.49           C  
ATOM   2244 HG11 VAL A 155     -70.461 -55.331  25.398  1.00 28.49           H  
ATOM   2245 HG12 VAL A 155     -69.631 -56.876  25.735  1.00 28.49           H  
ATOM   2246 HG13 VAL A 155     -68.735 -55.524  25.054  1.00 28.49           H  
ATOM   2247  CG2 VAL A 155     -71.349 -57.313  23.754  1.00 28.49           C  
ATOM   2248 HG21 VAL A 155     -71.580 -57.806  22.809  1.00 28.49           H  
ATOM   2249 HG22 VAL A 155     -71.243 -58.084  24.517  1.00 28.49           H  
ATOM   2250 HG23 VAL A 155     -72.163 -56.640  24.024  1.00 28.49           H  
ATOM   2251  N   ASP A 156     -68.798 -53.350  23.039  1.00 31.87           N  
ATOM   2252  H   ASP A 156     -69.673 -52.877  23.215  1.00 31.87           H  
ATOM   2253  CA  ASP A 156     -67.564 -52.589  23.303  1.00 31.87           C  
ATOM   2254  HA  ASP A 156     -66.957 -52.579  22.398  1.00 31.87           H  
ATOM   2255  C   ASP A 156     -66.765 -53.270  24.436  1.00 31.87           C  
ATOM   2256  CB  ASP A 156     -67.905 -51.132  23.659  1.00 31.87           C  
ATOM   2257  HB2 ASP A 156     -68.569 -51.118  24.523  1.00 31.87           H  
ATOM   2258  HB3 ASP A 156     -66.984 -50.619  23.938  1.00 31.87           H  
ATOM   2259  O   ASP A 156     -67.182 -53.277  25.596  1.00 31.87           O  
ATOM   2260  CG  ASP A 156     -68.552 -50.363  22.502  1.00 31.87           C  
ATOM   2261  OD1 ASP A 156     -67.886 -50.228  21.453  1.00 31.87           O  
ATOM   2262  OD2 ASP A 156     -69.694 -49.886  22.703  1.00 31.87           O  
ATOM   2263  N   GLU A 157     -65.680 -53.962  24.074  1.00 29.91           N  
ATOM   2264  H   GLU A 157     -65.411 -53.848  23.107  1.00 29.91           H  
ATOM   2265  CA  GLU A 157     -65.522 -55.337  24.576  1.00 29.91           C  
ATOM   2266  HA  GLU A 157     -66.497 -55.667  24.935  1.00 29.91           H  
ATOM   2267  C   GLU A 157     -64.553 -55.556  25.747  1.00 29.91           C  
ATOM   2268  CB  GLU A 157     -65.139 -56.248  23.386  1.00 29.91           C  
ATOM   2269  HB2 GLU A 157     -65.431 -55.779  22.446  1.00 29.91           H  
ATOM   2270  HB3 GLU A 157     -64.058 -56.375  23.341  1.00 29.91           H  
ATOM   2271  O   GLU A 157     -64.908 -56.176  26.753  1.00 29.91           O  
ATOM   2272  CG  GLU A 157     -65.812 -57.624  23.471  1.00 29.91           C  
ATOM   2273  HG2 GLU A 157     -66.874 -57.489  23.677  1.00 29.91           H  
ATOM   2274  HG3 GLU A 157     -65.381 -58.174  24.308  1.00 29.91           H  
ATOM   2275  CD  GLU A 157     -65.647 -58.444  22.181  1.00 29.91           C  
ATOM   2276  OE1 GLU A 157     -66.594 -59.200  21.853  1.00 29.91           O  
ATOM   2277  OE2 GLU A 157     -64.550 -58.385  21.579  1.00 29.91           O  
ATOM   2278  N   LEU A 158     -63.285 -55.185  25.567  1.00 21.97           N  
ATOM   2279  H   LEU A 158     -63.085 -54.580  24.783  1.00 21.97           H  
ATOM   2280  CA  LEU A 158     -62.183 -55.962  26.140  1.00 21.97           C  
ATOM   2281  HA  LEU A 158     -62.611 -56.878  26.547  1.00 21.97           H  
ATOM   2282  C   LEU A 158     -61.483 -55.287  27.326  1.00 21.97           C  
ATOM   2283  CB  LEU A 158     -61.213 -56.380  25.003  1.00 21.97           C  
ATOM   2284  HB2 LEU A 158     -61.585 -55.981  24.060  1.00 21.97           H  
ATOM   2285  HB3 LEU A 158     -60.231 -55.934  25.160  1.00 21.97           H  
ATOM   2286  O   LEU A 158     -61.729 -54.146  27.705  1.00 21.97           O  
ATOM   2287  CG  LEU A 158     -61.066 -57.909  24.834  1.00 21.97           C  
ATOM   2288  HG  LEU A 158     -62.056 -58.363  24.796  1.00 21.97           H  
ATOM   2289  CD1 LEU A 158     -60.349 -58.224  23.522  1.00 21.97           C  
ATOM   2290 HD11 LEU A 158     -60.274 -59.303  23.385  1.00 21.97           H  
ATOM   2291 HD12 LEU A 158     -60.931 -57.822  22.692  1.00 21.97           H  
ATOM   2292 HD13 LEU A 158     -59.356 -57.776  23.515  1.00 21.97           H  
ATOM   2293  CD2 LEU A 158     -60.262 -58.572  25.961  1.00 21.97           C  
ATOM   2294 HD21 LEU A 158     -59.305 -58.065  26.082  1.00 21.97           H  
ATOM   2295 HD22 LEU A 158     -60.083 -59.618  25.709  1.00 21.97           H  
ATOM   2296 HD23 LEU A 158     -60.840 -58.552  26.885  1.00 21.97           H  
ATOM   2297  N   LEU A 159     -60.542 -56.047  27.883  1.00 25.74           N  
ATOM   2298  H   LEU A 159     -60.428 -56.964  27.475  1.00 25.74           H  
ATOM   2299  CA  LEU A 159     -59.436 -55.561  28.691  1.00 25.74           C  
ATOM   2300  HA  LEU A 159     -59.796 -55.169  29.642  1.00 25.74           H  
ATOM   2301  C   LEU A 159     -58.686 -54.448  27.932  1.00 25.74           C  
ATOM   2302  CB  LEU A 159     -58.466 -56.750  28.918  1.00 25.74           C  
ATOM   2303  HB2 LEU A 159     -57.579 -56.381  29.433  1.00 25.74           H  
ATOM   2304  HB3 LEU A 159     -58.136 -57.094  27.938  1.00 25.74           H  
ATOM   2305  O   LEU A 159     -57.772 -54.750  27.163  1.00 25.74           O  
ATOM   2306  CG  LEU A 159     -59.010 -57.970  29.678  1.00 25.74           C  
ATOM   2307  HG  LEU A 159     -60.045 -58.164  29.395  1.00 25.74           H  
ATOM   2308  CD1 LEU A 159     -58.183 -59.212  29.330  1.00 25.74           C  
ATOM   2309 HD11 LEU A 159     -58.264 -59.417  28.262  1.00 25.74           H  
ATOM   2310 HD12 LEU A 159     -57.137 -59.047  29.584  1.00 25.74           H  
ATOM   2311 HD13 LEU A 159     -58.563 -60.073  29.880  1.00 25.74           H  
ATOM   2312  CD2 LEU A 159     -58.935 -57.757  31.189  1.00 25.74           C  
ATOM   2313 HD21 LEU A 159     -57.901 -57.602  31.497  1.00 25.74           H  
ATOM   2314 HD22 LEU A 159     -59.345 -58.625  31.705  1.00 25.74           H  
ATOM   2315 HD23 LEU A 159     -59.522 -56.878  31.456  1.00 25.74           H  
ATOM   2316  N   GLU A 160     -58.968 -53.173  28.207  1.00 30.16           N  
ATOM   2317  H   GLU A 160     -59.805 -52.948  28.726  1.00 30.16           H  
ATOM   2318  CA  GLU A 160     -57.856 -52.220  28.210  1.00 30.16           C  
ATOM   2319  HA  GLU A 160     -57.280 -52.394  27.301  1.00 30.16           H  
ATOM   2320  C   GLU A 160     -56.948 -52.607  29.384  1.00 30.16           C  
ATOM   2321  CB  GLU A 160     -58.289 -50.745  28.190  1.00 30.16           C  
ATOM   2322  HB2 GLU A 160     -59.340 -50.651  28.461  1.00 30.16           H  
ATOM   2323  HB3 GLU A 160     -57.683 -50.187  28.904  1.00 30.16           H  
ATOM   2324  O   GLU A 160     -57.404 -52.825  30.509  1.00 30.16           O  
ATOM   2325  CG  GLU A 160     -58.039 -50.181  26.777  1.00 30.16           C  
ATOM   2326  HG2 GLU A 160     -58.699 -50.690  26.074  1.00 30.16           H  
ATOM   2327  HG3 GLU A 160     -57.011 -50.410  26.496  1.00 30.16           H  
ATOM   2328  CD  GLU A 160     -58.234 -48.664  26.652  1.00 30.16           C  
ATOM   2329  OE1 GLU A 160     -57.729 -48.116  25.646  1.00 30.16           O  
ATOM   2330  OE2 GLU A 160     -58.847 -48.060  27.561  1.00 30.16           O  
ATOM   2331  N   ALA A 161     -55.696 -52.911  29.046  1.00 25.93           N  
ATOM   2332  H   ALA A 161     -55.399 -52.647  28.117  1.00 25.93           H  
ATOM   2333  CA  ALA A 161     -55.008 -54.042  29.654  1.00 25.93           C  
ATOM   2334  HA  ALA A 161     -55.765 -54.704  30.075  1.00 25.93           H  
ATOM   2335  C   ALA A 161     -54.089 -53.670  30.842  1.00 25.93           C  
ATOM   2336  CB  ALA A 161     -54.336 -54.829  28.510  1.00 25.93           C  
ATOM   2337  HB1 ALA A 161     -55.070 -55.035  27.730  1.00 25.93           H  
ATOM   2338  HB2 ALA A 161     -53.522 -54.247  28.080  1.00 25.93           H  
ATOM   2339  HB3 ALA A 161     -53.959 -55.785  28.873  1.00 25.93           H  
ATOM   2340  O   ALA A 161     -54.407 -52.839  31.684  1.00 25.93           O  
ATOM   2341  N   LEU A 162     -52.963 -54.380  30.936  1.00 22.36           N  
ATOM   2342  H   LEU A 162     -52.762 -54.956  30.131  1.00 22.36           H  
ATOM   2343  CA  LEU A 162     -52.157 -54.659  32.128  1.00 22.36           C  
ATOM   2344  HA  LEU A 162     -52.736 -55.336  32.758  1.00 22.36           H  
ATOM   2345  C   LEU A 162     -51.788 -53.481  33.061  1.00 22.36           C  
ATOM   2346  CB  LEU A 162     -50.901 -55.421  31.645  1.00 22.36           C  
ATOM   2347  HB2 LEU A 162     -50.480 -54.888  30.793  1.00 22.36           H  
ATOM   2348  HB3 LEU A 162     -50.142 -55.420  32.428  1.00 22.36           H  
ATOM   2349  O   LEU A 162     -52.364 -53.335  34.140  1.00 22.36           O  
ATOM   2350  CG  LEU A 162     -51.182 -56.883  31.252  1.00 22.36           C  
ATOM   2351  HG  LEU A 162     -52.206 -56.984  30.893  1.00 22.36           H  
ATOM   2352  CD1 LEU A 162     -50.247 -57.336  30.132  1.00 22.36           C  
ATOM   2353 HD11 LEU A 162     -49.209 -57.240  30.451  1.00 22.36           H  
ATOM   2354 HD12 LEU A 162     -50.449 -58.377  29.881  1.00 22.36           H  
ATOM   2355 HD13 LEU A 162     -50.407 -56.724  29.245  1.00 22.36           H  
ATOM   2356  CD2 LEU A 162     -50.984 -57.801  32.458  1.00 22.36           C  
ATOM   2357 HD21 LEU A 162     -51.225 -58.828  32.182  1.00 22.36           H  
ATOM   2358 HD22 LEU A 162     -51.640 -57.491  33.272  1.00 22.36           H  
ATOM   2359 HD23 LEU A 162     -49.949 -57.760  32.798  1.00 22.36           H  
ATOM   2360  N   GLY A 163     -50.663 -52.822  32.778  1.00 23.67           N  
ATOM   2361  H   GLY A 163     -50.318 -52.880  31.831  1.00 23.67           H  
ATOM   2362  CA  GLY A 163     -49.663 -52.569  33.821  1.00 23.67           C  
ATOM   2363  HA2 GLY A 163     -48.704 -52.376  33.340  1.00 23.67           H  
ATOM   2364  HA3 GLY A 163     -49.542 -53.472  34.420  1.00 23.67           H  
ATOM   2365  C   GLY A 163     -49.944 -51.390  34.754  1.00 23.67           C  
ATOM   2366  O   GLY A 163     -49.934 -50.243  34.323  1.00 23.67           O  
ATOM   2367  N   ARG A 164     -50.047 -51.664  36.063  1.00 26.49           N  
ATOM   2368  H   ARG A 164     -50.066 -52.640  36.319  1.00 26.49           H  
ATOM   2369  CA  ARG A 164     -49.885 -50.663  37.146  1.00 26.49           C  
ATOM   2370  HA  ARG A 164     -50.093 -49.668  36.754  1.00 26.49           H  
ATOM   2371  C   ARG A 164     -48.454 -50.615  37.723  1.00 26.49           C  
ATOM   2372  CB  ARG A 164     -50.840 -50.963  38.318  1.00 26.49           C  
ATOM   2373  HB2 ARG A 164     -50.764 -50.144  39.033  1.00 26.49           H  
ATOM   2374  HB3 ARG A 164     -50.482 -51.867  38.811  1.00 26.49           H  
ATOM   2375  O   ARG A 164     -48.271 -50.080  38.807  1.00 26.49           O  
ATOM   2376  CG  ARG A 164     -52.323 -51.151  37.997  1.00 26.49           C  
ATOM   2377  HG2 ARG A 164     -52.445 -52.019  37.349  1.00 26.49           H  
ATOM   2378  HG3 ARG A 164     -52.722 -50.265  37.502  1.00 26.49           H  
ATOM   2379  CD  ARG A 164     -53.046 -51.390  39.331  1.00 26.49           C  
ATOM   2380  HD2 ARG A 164     -52.434 -52.059  39.936  1.00 26.49           H  
ATOM   2381  HD3 ARG A 164     -53.144 -50.439  39.855  1.00 26.49           H  
ATOM   2382  NE  ARG A 164     -54.370 -51.999  39.131  1.00 26.49           N  
ATOM   2383  HE  ARG A 164     -54.766 -51.897  38.207  1.00 26.49           H  
ATOM   2384  NH1 ARG A 164     -54.592 -52.934  41.218  1.00 26.49           N  
ATOM   2385 HH11 ARG A 164     -53.715 -52.504  41.475  1.00 26.49           H  
ATOM   2386 HH12 ARG A 164     -55.086 -53.534  41.863  1.00 26.49           H  
ATOM   2387  NH2 ARG A 164     -56.144 -53.317  39.656  1.00 26.49           N  
ATOM   2388 HH21 ARG A 164     -56.478 -53.208  38.710  1.00 26.49           H  
ATOM   2389 HH22 ARG A 164     -56.643 -53.909  40.305  1.00 26.49           H  
ATOM   2390  CZ  ARG A 164     -55.027 -52.742  40.002  1.00 26.49           C  
ATOM   2391  N   GLU A 165     -47.524 -51.358  37.127  1.00 22.13           N  
ATOM   2392  H   GLU A 165     -47.653 -51.534  36.141  1.00 22.13           H  
ATOM   2393  CA  GLU A 165     -46.860 -52.442  37.869  1.00 22.13           C  
ATOM   2394  HA  GLU A 165     -47.577 -52.831  38.592  1.00 22.13           H  
ATOM   2395  C   GLU A 165     -45.627 -52.061  38.714  1.00 22.13           C  
ATOM   2396  CB  GLU A 165     -46.571 -53.585  36.879  1.00 22.13           C  
ATOM   2397  HB2 GLU A 165     -45.724 -53.307  36.251  1.00 22.13           H  
ATOM   2398  HB3 GLU A 165     -47.439 -53.717  36.233  1.00 22.13           H  
ATOM   2399  O   GLU A 165     -45.701 -52.106  39.941  1.00 22.13           O  
ATOM   2400  CG  GLU A 165     -46.303 -54.923  37.583  1.00 22.13           C  
ATOM   2401  HG2 GLU A 165     -45.505 -54.805  38.316  1.00 22.13           H  
ATOM   2402  HG3 GLU A 165     -47.205 -55.198  38.129  1.00 22.13           H  
ATOM   2403  CD  GLU A 165     -45.940 -56.051  36.602  1.00 22.13           C  
ATOM   2404  OE1 GLU A 165     -46.130 -57.224  36.999  1.00 22.13           O  
ATOM   2405  OE2 GLU A 165     -45.549 -55.744  35.454  1.00 22.13           O  
ATOM   2406  N   LEU A 166     -44.507 -51.767  38.050  1.00 20.47           N  
ATOM   2407  H   LEU A 166     -44.586 -51.670  37.048  1.00 20.47           H  
ATOM   2408  CA  LEU A 166     -43.145 -51.602  38.588  1.00 20.47           C  
ATOM   2409  HA  LEU A 166     -43.099 -51.921  39.629  1.00 20.47           H  
ATOM   2410  C   LEU A 166     -42.729 -50.109  38.519  1.00 20.47           C  
ATOM   2411  CB  LEU A 166     -42.227 -52.498  37.723  1.00 20.47           C  
ATOM   2412  HB2 LEU A 166     -42.297 -52.154  36.691  1.00 20.47           H  
ATOM   2413  HB3 LEU A 166     -41.192 -52.361  38.036  1.00 20.47           H  
ATOM   2414  O   LEU A 166     -43.539 -49.276  38.120  1.00 20.47           O  
ATOM   2415  CG  LEU A 166     -42.488 -54.014  37.755  1.00 20.47           C  
ATOM   2416  HG  LEU A 166     -43.536 -54.207  37.524  1.00 20.47           H  
ATOM   2417  CD1 LEU A 166     -41.646 -54.706  36.685  1.00 20.47           C  
ATOM   2418 HD11 LEU A 166     -41.852 -55.776  36.692  1.00 20.47           H  
ATOM   2419 HD12 LEU A 166     -41.902 -54.308  35.703  1.00 20.47           H  
ATOM   2420 HD13 LEU A 166     -40.588 -54.534  36.883  1.00 20.47           H  
ATOM   2421  CD2 LEU A 166     -42.147 -54.631  39.113  1.00 20.47           C  
ATOM   2422 HD21 LEU A 166     -42.777 -54.192  39.886  1.00 20.47           H  
ATOM   2423 HD22 LEU A 166     -41.101 -54.440  39.351  1.00 20.47           H  
ATOM   2424 HD23 LEU A 166     -42.322 -55.707  39.081  1.00 20.47           H  
ATOM   2425  N   ASP A 167     -41.515 -49.662  38.847  1.00 21.83           N  
ATOM   2426  H   ASP A 167     -41.411 -48.666  38.715  1.00 21.83           H  
ATOM   2427  CA  ASP A 167     -40.448 -50.229  39.689  1.00 21.83           C  
ATOM   2428  HA  ASP A 167     -40.881 -51.002  40.324  1.00 21.83           H  
ATOM   2429  C   ASP A 167     -39.929 -49.098  40.606  1.00 21.83           C  
ATOM   2430  CB  ASP A 167     -39.285 -50.830  38.857  1.00 21.83           C  
ATOM   2431  HB2 ASP A 167     -39.570 -50.888  37.807  1.00 21.83           H  
ATOM   2432  HB3 ASP A 167     -38.416 -50.174  38.908  1.00 21.83           H  
ATOM   2433  O   ASP A 167     -40.338 -47.945  40.456  1.00 21.83           O  
ATOM   2434  CG  ASP A 167     -38.884 -52.228  39.357  1.00 21.83           C  
ATOM   2435  OD1 ASP A 167     -39.000 -52.456  40.585  1.00 21.83           O  
ATOM   2436  OD2 ASP A 167     -38.542 -53.080  38.506  1.00 21.83           O  
ATOM   2437  N   GLY A 168     -39.075 -49.412  41.582  1.00 22.00           N  
ATOM   2438  H   GLY A 168     -38.724 -50.358  41.610  1.00 22.00           H  
ATOM   2439  CA  GLY A 168     -38.673 -48.463  42.637  1.00 22.00           C  
ATOM   2440  HA2 GLY A 168     -38.485 -49.033  43.547  1.00 22.00           H  
ATOM   2441  HA3 GLY A 168     -39.501 -47.783  42.834  1.00 22.00           H  
ATOM   2442  C   GLY A 168     -37.429 -47.592  42.393  1.00 22.00           C  
ATOM   2443  O   GLY A 168     -37.032 -46.908  43.339  1.00 22.00           O  
ATOM   2444  N   ASP A 169     -36.810 -47.662  41.209  1.00 17.34           N  
ATOM   2445  H   ASP A 169     -37.263 -48.177  40.468  1.00 17.34           H  
ATOM   2446  CA  ASP A 169     -35.492 -47.067  40.885  1.00 17.34           C  
ATOM   2447  HA  ASP A 169     -34.859 -47.140  41.770  1.00 17.34           H  
ATOM   2448  C   ASP A 169     -35.525 -45.555  40.551  1.00 17.34           C  
ATOM   2449  CB  ASP A 169     -34.807 -47.895  39.761  1.00 17.34           C  
ATOM   2450  HB2 ASP A 169     -34.108 -47.236  39.245  1.00 17.34           H  
ATOM   2451  HB3 ASP A 169     -35.559 -48.189  39.029  1.00 17.34           H  
ATOM   2452  O   ASP A 169     -36.380 -45.128  39.738  1.00 17.34           O  
ATOM   2453  CG  ASP A 169     -33.998 -49.144  40.192  1.00 17.34           C  
ATOM   2454  OD1 ASP A 169     -33.831 -49.408  41.409  1.00 17.34           O  
ATOM   2455  OD2 ASP A 169     -33.482 -49.832  39.275  1.00 17.34           O  
ATOM   2456  OXT ASP A 169     -34.665 -44.827  41.106  1.00 17.34           O  
TER    2457      ASP A 169                                                       
ATOM   2457  N   MET B   1     -11.670 -14.034  54.137  1.00 75.83           N  
ATOM   2458  H   MET B   1     -11.714 -13.034  54.000  1.00 75.83           H  
ATOM   2459  H2  MET B   1     -10.718 -14.316  54.327  1.00 75.83           H  
ATOM   2460  H3  MET B   1     -12.259 -14.285  54.918  1.00 75.83           H  
ATOM   2461  CA  MET B   1     -12.149 -14.717  52.927  1.00 75.83           C  
ATOM   2462  HA  MET B   1     -13.195 -14.454  52.769  1.00 75.83           H  
ATOM   2463  C   MET B   1     -12.071 -16.221  53.101  1.00 75.83           C  
ATOM   2464  CB  MET B   1     -11.383 -14.311  51.668  1.00 75.83           C  
ATOM   2465  HB2 MET B   1     -10.309 -14.305  51.856  1.00 75.83           H  
ATOM   2466  HB3 MET B   1     -11.596 -15.042  50.888  1.00 75.83           H  
ATOM   2467  O   MET B   1     -10.985 -16.759  53.311  1.00 75.83           O  
ATOM   2468  CG  MET B   1     -11.835 -12.953  51.145  1.00 75.83           C  
ATOM   2469  HG2 MET B   1     -11.528 -12.167  51.835  1.00 75.83           H  
ATOM   2470  HG3 MET B   1     -12.922 -12.940  51.061  1.00 75.83           H  
ATOM   2471  SD  MET B   1     -11.136 -12.641  49.513  1.00 75.83           S  
ATOM   2472  CE  MET B   1     -10.189 -11.127  49.825  1.00 75.83           C  
ATOM   2473  HE1 MET B   1      -9.451 -11.299  50.608  1.00 75.83           H  
ATOM   2474  HE2 MET B   1     -10.865 -10.323  50.116  1.00 75.83           H  
ATOM   2475  HE3 MET B   1      -9.675 -10.832  48.910  1.00 75.83           H  
ATOM   2476  N   THR B   2     -13.225 -16.867  53.011  1.00 84.70           N  
ATOM   2477  H   THR B   2     -14.045 -16.293  52.871  1.00 84.70           H  
ATOM   2478  CA  THR B   2     -13.401 -18.272  52.636  1.00 84.70           C  
ATOM   2479  HA  THR B   2     -12.955 -18.915  53.395  1.00 84.70           H  
ATOM   2480  C   THR B   2     -12.730 -18.558  51.293  1.00 84.70           C  
ATOM   2481  CB  THR B   2     -14.898 -18.607  52.503  1.00 84.70           C  
ATOM   2482  HB  THR B   2     -14.996 -19.660  52.238  1.00 84.70           H  
ATOM   2483  O   THR B   2     -12.412 -17.640  50.534  1.00 84.70           O  
ATOM   2484  CG2 THR B   2     -15.688 -18.358  53.787  1.00 84.70           C  
ATOM   2485 HG21 THR B   2     -16.717 -18.688  53.641  1.00 84.70           H  
ATOM   2486 HG22 THR B   2     -15.249 -18.924  54.608  1.00 84.70           H  
ATOM   2487 HG23 THR B   2     -15.696 -17.297  54.038  1.00 84.70           H  
ATOM   2488  OG1 THR B   2     -15.484 -17.832  51.487  1.00 84.70           O  
ATOM   2489  HG1 THR B   2     -15.562 -16.931  51.809  1.00 84.70           H  
ATOM   2490  N   ASP B   3     -12.510 -19.832  50.977  1.00 76.79           N  
ATOM   2491  H   ASP B   3     -12.774 -20.576  51.607  1.00 76.79           H  
ATOM   2492  CA  ASP B   3     -11.876 -20.188  49.708  1.00 76.79           C  
ATOM   2493  HA  ASP B   3     -10.973 -19.583  49.616  1.00 76.79           H  
ATOM   2494  C   ASP B   3     -12.754 -19.810  48.503  1.00 76.79           C  
ATOM   2495  CB  ASP B   3     -11.473 -21.669  49.744  1.00 76.79           C  
ATOM   2496  HB2 ASP B   3     -11.475 -22.032  50.772  1.00 76.79           H  
ATOM   2497  HB3 ASP B   3     -12.191 -22.262  49.179  1.00 76.79           H  
ATOM   2498  O   ASP B   3     -12.259 -19.232  47.538  1.00 76.79           O  
ATOM   2499  CG  ASP B   3     -10.059 -21.855  49.193  1.00 76.79           C  
ATOM   2500  OD1 ASP B   3      -9.158 -21.104  49.668  1.00 76.79           O  
ATOM   2501  OD2 ASP B   3      -9.903 -22.750  48.341  1.00 76.79           O  
ATOM   2502  N   SER B   4     -14.076 -19.978  48.622  1.00 75.86           N  
ATOM   2503  H   SER B   4     -14.435 -20.491  49.415  1.00 75.86           H  
ATOM   2504  CA  SER B   4     -15.057 -19.520  47.630  1.00 75.86           C  
ATOM   2505  HA  SER B   4     -14.873 -20.047  46.693  1.00 75.86           H  
ATOM   2506  C   SER B   4     -14.969 -18.015  47.341  1.00 75.86           C  
ATOM   2507  CB  SER B   4     -16.478 -19.854  48.096  1.00 75.86           C  
ATOM   2508  HB2 SER B   4     -17.175 -19.647  47.284  1.00 75.86           H  
ATOM   2509  HB3 SER B   4     -16.740 -19.231  48.952  1.00 75.86           H  
ATOM   2510  O   SER B   4     -15.034 -17.621  46.180  1.00 75.86           O  
ATOM   2511  OG  SER B   4     -16.575 -21.217  48.469  1.00 75.86           O  
ATOM   2512  HG  SER B   4     -17.495 -21.486  48.404  1.00 75.86           H  
ATOM   2513  N   GLU B   5     -14.777 -17.167  48.361  1.00 79.06           N  
ATOM   2514  H   GLU B   5     -14.723 -17.536  49.299  1.00 79.06           H  
ATOM   2515  CA  GLU B   5     -14.617 -15.715  48.164  1.00 79.06           C  
ATOM   2516  HA  GLU B   5     -15.446 -15.340  47.564  1.00 79.06           H  
ATOM   2517  C   GLU B   5     -13.331 -15.375  47.394  1.00 79.06           C  
ATOM   2518  CB  GLU B   5     -14.627 -14.979  49.514  1.00 79.06           C  
ATOM   2519  HB2 GLU B   5     -13.938 -15.489  50.186  1.00 79.06           H  
ATOM   2520  HB3 GLU B   5     -14.260 -13.963  49.366  1.00 79.06           H  
ATOM   2521  O   GLU B   5     -13.379 -14.572  46.462  1.00 79.06           O  
ATOM   2522  CG  GLU B   5     -16.024 -14.884  50.152  1.00 79.06           C  
ATOM   2523  HG2 GLU B   5     -16.523 -15.851  50.089  1.00 79.06           H  
ATOM   2524  HG3 GLU B   5     -16.620 -14.168  49.586  1.00 79.06           H  
ATOM   2525  CD  GLU B   5     -15.940 -14.465  51.628  1.00 79.06           C  
ATOM   2526  OE1 GLU B   5     -16.638 -13.526  52.047  1.00 79.06           O  
ATOM   2527  OE2 GLU B   5     -15.152 -15.107  52.366  1.00 79.06           O  
ATOM   2528  N   LYS B   6     -12.200 -16.025  47.715  1.00 82.89           N  
ATOM   2529  H   LYS B   6     -12.242 -16.721  48.445  1.00 82.89           H  
ATOM   2530  CA  LYS B   6     -10.932 -15.809  46.989  1.00 82.89           C  
ATOM   2531  HA  LYS B   6     -10.678 -14.749  47.005  1.00 82.89           H  
ATOM   2532  C   LYS B   6     -11.057 -16.219  45.524  1.00 82.89           C  
ATOM   2533  CB  LYS B   6      -9.787 -16.629  47.590  1.00 82.89           C  
ATOM   2534  HB2 LYS B   6     -10.045 -17.684  47.490  1.00 82.89           H  
ATOM   2535  HB3 LYS B   6      -8.892 -16.449  46.994  1.00 82.89           H  
ATOM   2536  O   LYS B   6     -10.656 -15.481  44.628  1.00 82.89           O  
ATOM   2537  CG  LYS B   6      -9.450 -16.345  49.056  1.00 82.89           C  
ATOM   2538  HG2 LYS B   6     -10.336 -16.511  49.670  1.00 82.89           H  
ATOM   2539  HG3 LYS B   6      -9.100 -15.320  49.181  1.00 82.89           H  
ATOM   2540  CD  LYS B   6      -8.359 -17.341  49.459  1.00 82.89           C  
ATOM   2541  HD2 LYS B   6      -8.612 -18.312  49.032  1.00 82.89           H  
ATOM   2542  HD3 LYS B   6      -7.402 -17.029  49.041  1.00 82.89           H  
ATOM   2543  CE  LYS B   6      -8.245 -17.522  50.969  1.00 82.89           C  
ATOM   2544  HE2 LYS B   6      -7.651 -16.711  51.391  1.00 82.89           H  
ATOM   2545  HE3 LYS B   6      -9.247 -17.485  51.398  1.00 82.89           H  
ATOM   2546  NZ  LYS B   6      -7.641 -18.851  51.236  1.00 82.89           N  
ATOM   2547  HZ1 LYS B   6      -7.622 -19.068  52.223  1.00 82.89           H  
ATOM   2548  HZ2 LYS B   6      -8.175 -19.571  50.772  1.00 82.89           H  
ATOM   2549  HZ3 LYS B   6      -6.710 -18.912  50.850  1.00 82.89           H  
ATOM   2550  N   VAL B   7     -11.610 -17.408  45.270  1.00 82.69           N  
ATOM   2551  H   VAL B   7     -11.909 -17.976  46.050  1.00 82.69           H  
ATOM   2552  CA  VAL B   7     -11.753 -17.935  43.907  1.00 82.69           C  
ATOM   2553  HA  VAL B   7     -10.788 -17.855  43.406  1.00 82.69           H  
ATOM   2554  C   VAL B   7     -12.731 -17.074  43.095  1.00 82.69           C  
ATOM   2555  CB  VAL B   7     -12.133 -19.428  43.926  1.00 82.69           C  
ATOM   2556  HB  VAL B   7     -13.087 -19.556  44.438  1.00 82.69           H  
ATOM   2557  O   VAL B   7     -12.482 -16.834  41.914  1.00 82.69           O  
ATOM   2558  CG1 VAL B   7     -12.239 -19.986  42.506  1.00 82.69           C  
ATOM   2559 HG11 VAL B   7     -12.971 -19.415  41.934  1.00 82.69           H  
ATOM   2560 HG12 VAL B   7     -12.551 -21.030  42.544  1.00 82.69           H  
ATOM   2561 HG13 VAL B   7     -11.275 -19.918  42.002  1.00 82.69           H  
ATOM   2562  CG2 VAL B   7     -11.059 -20.285  44.614  1.00 82.69           C  
ATOM   2563 HG21 VAL B   7     -10.885 -19.953  45.637  1.00 82.69           H  
ATOM   2564 HG22 VAL B   7     -11.382 -21.325  44.650  1.00 82.69           H  
ATOM   2565 HG23 VAL B   7     -10.116 -20.223  44.071  1.00 82.69           H  
ATOM   2566  N   ALA B   8     -13.778 -16.520  43.718  1.00 80.24           N  
ATOM   2567  H   ALA B   8     -13.962 -16.761  44.681  1.00 80.24           H  
ATOM   2568  CA  ALA B   8     -14.669 -15.556  43.071  1.00 80.24           C  
ATOM   2569  HA  ALA B   8     -15.050 -16.006  42.155  1.00 80.24           H  
ATOM   2570  C   ALA B   8     -13.952 -14.249  42.669  1.00 80.24           C  
ATOM   2571  CB  ALA B   8     -15.860 -15.287  43.998  1.00 80.24           C  
ATOM   2572  HB1 ALA B   8     -16.555 -14.602  43.512  1.00 80.24           H  
ATOM   2573  HB2 ALA B   8     -16.378 -16.222  44.213  1.00 80.24           H  
ATOM   2574  HB3 ALA B   8     -15.517 -14.845  44.934  1.00 80.24           H  
ATOM   2575  O   ALA B   8     -14.212 -13.724  41.584  1.00 80.24           O  
ATOM   2576  N   GLU B   9     -13.023 -13.735  43.485  1.00 84.74           N  
ATOM   2577  H   GLU B   9     -12.866 -14.166  44.385  1.00 84.74           H  
ATOM   2578  CA  GLU B   9     -12.179 -12.590  43.105  1.00 84.74           C  
ATOM   2579  HA  GLU B   9     -12.828 -11.794  42.739  1.00 84.74           H  
ATOM   2580  C   GLU B   9     -11.235 -12.916  41.941  1.00 84.74           C  
ATOM   2581  CB  GLU B   9     -11.380 -12.055  44.307  1.00 84.74           C  
ATOM   2582  HB2 GLU B   9     -10.393 -11.743  43.965  1.00 84.74           H  
ATOM   2583  HB3 GLU B   9     -11.256 -12.832  45.061  1.00 84.74           H  
ATOM   2584  O   GLU B   9     -11.181 -12.154  40.970  1.00 84.74           O  
ATOM   2585  CG  GLU B   9     -12.079 -10.832  44.914  1.00 84.74           C  
ATOM   2586  HG2 GLU B   9     -13.027 -11.146  45.351  1.00 84.74           H  
ATOM   2587  HG3 GLU B   9     -12.304 -10.131  44.111  1.00 84.74           H  
ATOM   2588  CD  GLU B   9     -11.237 -10.103  45.972  1.00 84.74           C  
ATOM   2589  OE1 GLU B   9     -11.603  -8.937  46.242  1.00 84.74           O  
ATOM   2590  OE2 GLU B   9     -10.258 -10.688  46.485  1.00 84.74           O  
ATOM   2591  N   TYR B  10     -10.548 -14.063  41.980  1.00 85.53           N  
ATOM   2592  H   TYR B  10     -10.596 -14.624  42.818  1.00 85.53           H  
ATOM   2593  CA  TYR B  10      -9.681 -14.494  40.877  1.00 85.53           C  
ATOM   2594  HA  TYR B  10      -8.955 -13.704  40.688  1.00 85.53           H  
ATOM   2595  C   TYR B  10     -10.459 -14.693  39.569  1.00 85.53           C  
ATOM   2596  CB  TYR B  10      -8.922 -15.775  41.255  1.00 85.53           C  
ATOM   2597  HB2 TYR B  10      -8.447 -16.170  40.357  1.00 85.53           H  
ATOM   2598  HB3 TYR B  10      -9.636 -16.524  41.598  1.00 85.53           H  
ATOM   2599  O   TYR B  10     -10.006 -14.244  38.514  1.00 85.53           O  
ATOM   2600  CG  TYR B  10      -7.831 -15.587  42.296  1.00 85.53           C  
ATOM   2601  CD1 TYR B  10      -6.774 -14.686  42.053  1.00 85.53           C  
ATOM   2602  HD1 TYR B  10      -6.744 -14.123  41.132  1.00 85.53           H  
ATOM   2603  CD2 TYR B  10      -7.849 -16.336  43.489  1.00 85.53           C  
ATOM   2604  HD2 TYR B  10      -8.652 -17.032  43.678  1.00 85.53           H  
ATOM   2605  CE1 TYR B  10      -5.754 -14.512  43.009  1.00 85.53           C  
ATOM   2606  HE1 TYR B  10      -4.953 -13.813  42.823  1.00 85.53           H  
ATOM   2607  CE2 TYR B  10      -6.829 -16.170  44.445  1.00 85.53           C  
ATOM   2608  HE2 TYR B  10      -6.839 -16.737  45.364  1.00 85.53           H  
ATOM   2609  OH  TYR B  10      -4.804 -15.097  45.139  1.00 85.53           O  
ATOM   2610  HH  TYR B  10      -4.166 -14.433  44.869  1.00 85.53           H  
ATOM   2611  CZ  TYR B  10      -5.783 -15.254  44.210  1.00 85.53           C  
ATOM   2612  N   LEU B  11     -11.654 -15.292  39.622  1.00 83.56           N  
ATOM   2613  H   LEU B  11     -11.963 -15.666  40.508  1.00 83.56           H  
ATOM   2614  CA  LEU B  11     -12.515 -15.470  38.450  1.00 83.56           C  
ATOM   2615  HA  LEU B  11     -11.918 -15.942  37.669  1.00 83.56           H  
ATOM   2616  C   LEU B  11     -13.007 -14.127  37.891  1.00 83.56           C  
ATOM   2617  CB  LEU B  11     -13.678 -16.408  38.823  1.00 83.56           C  
ATOM   2618  HB2 LEU B  11     -13.269 -17.329  39.238  1.00 83.56           H  
ATOM   2619  HB3 LEU B  11     -14.275 -15.929  39.600  1.00 83.56           H  
ATOM   2620  O   LEU B  11     -13.024 -13.942  36.670  1.00 83.56           O  
ATOM   2621  CG  LEU B  11     -14.601 -16.770  37.642  1.00 83.56           C  
ATOM   2622  HG  LEU B  11     -15.021 -15.860  37.213  1.00 83.56           H  
ATOM   2623  CD1 LEU B  11     -13.867 -17.548  36.547  1.00 83.56           C  
ATOM   2624 HD11 LEU B  11     -13.103 -16.923  36.084  1.00 83.56           H  
ATOM   2625 HD12 LEU B  11     -13.406 -18.439  36.973  1.00 83.56           H  
ATOM   2626 HD13 LEU B  11     -14.572 -17.848  35.772  1.00 83.56           H  
ATOM   2627  CD2 LEU B  11     -15.755 -17.638  38.140  1.00 83.56           C  
ATOM   2628 HD21 LEU B  11     -16.440 -17.848  37.318  1.00 83.56           H  
ATOM   2629 HD22 LEU B  11     -15.369 -18.579  38.532  1.00 83.56           H  
ATOM   2630 HD23 LEU B  11     -16.301 -17.116  38.925  1.00 83.56           H  
ATOM   2631  N   ARG B  12     -13.346 -13.163  38.760  1.00 84.98           N  
ATOM   2632  H   ARG B  12     -13.337 -13.391  39.744  1.00 84.98           H  
ATOM   2633  CA  ARG B  12     -13.705 -11.793  38.356  1.00 84.98           C  
ATOM   2634  HA  ARG B  12     -14.510 -11.845  37.623  1.00 84.98           H  
ATOM   2635  C   ARG B  12     -12.535 -11.088  37.667  1.00 84.98           C  
ATOM   2636  CB  ARG B  12     -14.204 -11.005  39.579  1.00 84.98           C  
ATOM   2637  HB2 ARG B  12     -13.376 -10.849  40.271  1.00 84.98           H  
ATOM   2638  HB3 ARG B  12     -14.969 -11.593  40.086  1.00 84.98           H  
ATOM   2639  O   ARG B  12     -12.736 -10.459  36.632  1.00 84.98           O  
ATOM   2640  CG  ARG B  12     -14.808  -9.643  39.190  1.00 84.98           C  
ATOM   2641  HG2 ARG B  12     -14.096  -9.086  38.581  1.00 84.98           H  
ATOM   2642  HG3 ARG B  12     -15.712  -9.802  38.601  1.00 84.98           H  
ATOM   2643  CD  ARG B  12     -15.137  -8.785  40.420  1.00 84.98           C  
ATOM   2644  HD2 ARG B  12     -15.515  -7.822  40.078  1.00 84.98           H  
ATOM   2645  HD3 ARG B  12     -14.210  -8.606  40.965  1.00 84.98           H  
ATOM   2646  NE  ARG B  12     -16.151  -9.415  41.292  1.00 84.98           N  
ATOM   2647  HE  ARG B  12     -16.956  -9.812  40.829  1.00 84.98           H  
ATOM   2648  NH1 ARG B  12     -15.129  -9.075  43.337  1.00 84.98           N  
ATOM   2649 HH11 ARG B  12     -15.088  -9.227  44.335  1.00 84.98           H  
ATOM   2650 HH12 ARG B  12     -14.349  -8.611  42.895  1.00 84.98           H  
ATOM   2651  NH2 ARG B  12     -17.079 -10.143  43.238  1.00 84.98           N  
ATOM   2652 HH21 ARG B  12     -17.027 -10.248  44.242  1.00 84.98           H  
ATOM   2653 HH22 ARG B  12     -17.855 -10.539  42.728  1.00 84.98           H  
ATOM   2654  CZ  ARG B  12     -16.111  -9.537  42.611  1.00 84.98           C  
ATOM   2655  N   ARG B  13     -11.308 -11.213  38.190  1.00 87.09           N  
ATOM   2656  H   ARG B  13     -11.207 -11.718  39.058  1.00 87.09           H  
ATOM   2657  CA  ARG B  13     -10.119 -10.638  37.539  1.00 87.09           C  
ATOM   2658  HA  ARG B  13     -10.337  -9.592  37.324  1.00 87.09           H  
ATOM   2659  C   ARG B  13      -9.859 -11.287  36.178  1.00 87.09           C  
ATOM   2660  CB  ARG B  13      -8.894 -10.719  38.472  1.00 87.09           C  
ATOM   2661  HB2 ARG B  13      -8.670 -11.767  38.672  1.00 87.09           H  
ATOM   2662  HB3 ARG B  13      -9.130 -10.240  39.422  1.00 87.09           H  
ATOM   2663  O   ARG B  13      -9.692 -10.566  35.200  1.00 87.09           O  
ATOM   2664  CG  ARG B  13      -7.639 -10.055  37.871  1.00 87.09           C  
ATOM   2665  HG2 ARG B  13      -7.443 -10.487  36.889  1.00 87.09           H  
ATOM   2666  HG3 ARG B  13      -6.781 -10.284  38.502  1.00 87.09           H  
ATOM   2667  CD  ARG B  13      -7.760  -8.527  37.754  1.00 87.09           C  
ATOM   2668  HD2 ARG B  13      -8.789  -8.248  37.526  1.00 87.09           H  
ATOM   2669  HD3 ARG B  13      -7.492  -8.088  38.715  1.00 87.09           H  
ATOM   2670  NE  ARG B  13      -6.910  -7.988  36.680  1.00 87.09           N  
ATOM   2671  HE  ARG B  13      -6.702  -8.604  35.907  1.00 87.09           H  
ATOM   2672  NH1 ARG B  13      -6.688  -5.827  37.447  1.00 87.09           N  
ATOM   2673 HH11 ARG B  13      -7.118  -6.094  38.321  1.00 87.09           H  
ATOM   2674 HH12 ARG B  13      -6.359  -4.885  37.289  1.00 87.09           H  
ATOM   2675  NH2 ARG B  13      -5.936  -6.371  35.427  1.00 87.09           N  
ATOM   2676 HH21 ARG B  13      -5.657  -5.417  35.252  1.00 87.09           H  
ATOM   2677 HH22 ARG B  13      -6.041  -7.003  34.646  1.00 87.09           H  
ATOM   2678  CZ  ARG B  13      -6.511  -6.738  36.529  1.00 87.09           C  
ATOM   2679  N   ALA B  14      -9.908 -12.617  36.095  1.00 87.04           N  
ATOM   2680  H   ALA B  14     -10.032 -13.146  36.946  1.00 87.04           H  
ATOM   2681  CA  ALA B  14      -9.698 -13.350  34.847  1.00 87.04           C  
ATOM   2682  HA  ALA B  14      -8.718 -13.083  34.452  1.00 87.04           H  
ATOM   2683  C   ALA B  14     -10.736 -12.995  33.766  1.00 87.04           C  
ATOM   2684  CB  ALA B  14      -9.700 -14.852  35.159  1.00 87.04           C  
ATOM   2685  HB1 ALA B  14     -10.670 -15.153  35.556  1.00 87.04           H  
ATOM   2686  HB2 ALA B  14      -8.927 -15.080  35.893  1.00 87.04           H  
ATOM   2687  HB3 ALA B  14      -9.498 -15.414  34.247  1.00 87.04           H  
ATOM   2688  O   ALA B  14     -10.373 -12.830  32.605  1.00 87.04           O  
ATOM   2689  N   THR B  15     -12.013 -12.822  34.131  1.00 86.37           N  
ATOM   2690  H   THR B  15     -12.264 -12.977  35.096  1.00 86.37           H  
ATOM   2691  CA  THR B  15     -13.060 -12.399  33.179  1.00 86.37           C  
ATOM   2692  HA  THR B  15     -12.935 -12.980  32.266  1.00 86.37           H  
ATOM   2693  C   THR B  15     -12.927 -10.936  32.749  1.00 86.37           C  
ATOM   2694  CB  THR B  15     -14.487 -12.667  33.687  1.00 86.37           C  
ATOM   2695  HB  THR B  15     -15.182 -12.029  33.141  1.00 86.37           H  
ATOM   2696  O   THR B  15     -13.170 -10.638  31.580  1.00 86.37           O  
ATOM   2697  CG2 THR B  15     -14.905 -14.115  33.451  1.00 86.37           C  
ATOM   2698 HG21 THR B  15     -14.222 -14.793  33.963  1.00 86.37           H  
ATOM   2699 HG22 THR B  15     -14.894 -14.332  32.382  1.00 86.37           H  
ATOM   2700 HG23 THR B  15     -15.916 -14.269  33.828  1.00 86.37           H  
ATOM   2701  OG1 THR B  15     -14.629 -12.413  35.065  1.00 86.37           O  
ATOM   2702  HG1 THR B  15     -14.133 -13.079  35.547  1.00 86.37           H  
ATOM   2703  N   LEU B  16     -12.484 -10.032  33.631  1.00 88.94           N  
ATOM   2704  H   LEU B  16     -12.342 -10.319  34.589  1.00 88.94           H  
ATOM   2705  CA  LEU B  16     -12.158  -8.649  33.257  1.00 88.94           C  
ATOM   2706  HA  LEU B  16     -13.002  -8.229  32.709  1.00 88.94           H  
ATOM   2707  C   LEU B  16     -10.960  -8.582  32.299  1.00 88.94           C  
ATOM   2708  CB  LEU B  16     -11.904  -7.807  34.521  1.00 88.94           C  
ATOM   2709  HB2 LEU B  16     -11.408  -6.880  34.231  1.00 88.94           H  
ATOM   2710  HB3 LEU B  16     -11.219  -8.352  35.170  1.00 88.94           H  
ATOM   2711  O   LEU B  16     -11.060  -7.937  31.256  1.00 88.94           O  
ATOM   2712  CG  LEU B  16     -13.176  -7.447  35.311  1.00 88.94           C  
ATOM   2713  HG  LEU B  16     -13.766  -8.344  35.500  1.00 88.94           H  
ATOM   2714  CD1 LEU B  16     -12.785  -6.829  36.655  1.00 88.94           C  
ATOM   2715 HD11 LEU B  16     -13.682  -6.579  37.221  1.00 88.94           H  
ATOM   2716 HD12 LEU B  16     -12.198  -7.548  37.226  1.00 88.94           H  
ATOM   2717 HD13 LEU B  16     -12.195  -5.927  36.495  1.00 88.94           H  
ATOM   2718  CD2 LEU B  16     -14.054  -6.437  34.565  1.00 88.94           C  
ATOM   2719 HD21 LEU B  16     -14.906  -6.166  35.187  1.00 88.94           H  
ATOM   2720 HD22 LEU B  16     -13.476  -5.542  34.334  1.00 88.94           H  
ATOM   2721 HD23 LEU B  16     -14.429  -6.879  33.642  1.00 88.94           H  
ATOM   2722  N   ASP B  17      -9.870  -9.292  32.605  1.00 88.49           N  
ATOM   2723  H   ASP B  17      -9.846  -9.780  33.489  1.00 88.49           H  
ATOM   2724  CA  ASP B  17      -8.680  -9.356  31.747  1.00 88.49           C  
ATOM   2725  HA  ASP B  17      -8.347  -8.341  31.531  1.00 88.49           H  
ATOM   2726  C   ASP B  17      -8.987 -10.022  30.393  1.00 88.49           C  
ATOM   2727  CB  ASP B  17      -7.541 -10.099  32.475  1.00 88.49           C  
ATOM   2728  HB2 ASP B  17      -7.919 -11.043  32.868  1.00 88.49           H  
ATOM   2729  HB3 ASP B  17      -6.761 -10.330  31.749  1.00 88.49           H  
ATOM   2730  O   ASP B  17      -8.490  -9.575  29.361  1.00 88.49           O  
ATOM   2731  CG  ASP B  17      -6.888  -9.291  33.604  1.00 88.49           C  
ATOM   2732  OD1 ASP B  17      -6.823  -8.048  33.514  1.00 88.49           O  
ATOM   2733  OD2 ASP B  17      -6.358  -9.889  34.565  1.00 88.49           O  
ATOM   2734  N   LEU B  18      -9.847 -11.050  30.365  1.00 88.92           N  
ATOM   2735  H   LEU B  18     -10.168 -11.425  31.247  1.00 88.92           H  
ATOM   2736  CA  LEU B  18     -10.310 -11.691  29.127  1.00 88.92           C  
ATOM   2737  HA  LEU B  18      -9.439 -11.949  28.525  1.00 88.92           H  
ATOM   2738  C   LEU B  18     -11.174 -10.747  28.284  1.00 88.92           C  
ATOM   2739  CB  LEU B  18     -11.070 -12.983  29.481  1.00 88.92           C  
ATOM   2740  HB2 LEU B  18     -11.865 -12.733  30.183  1.00 88.92           H  
ATOM   2741  HB3 LEU B  18     -10.381 -13.663  29.983  1.00 88.92           H  
ATOM   2742  O   LEU B  18     -11.038 -10.724  27.061  1.00 88.92           O  
ATOM   2743  CG  LEU B  18     -11.708 -13.716  28.283  1.00 88.92           C  
ATOM   2744  HG  LEU B  18     -12.447 -13.073  27.807  1.00 88.92           H  
ATOM   2745  CD1 LEU B  18     -10.677 -14.142  27.240  1.00 88.92           C  
ATOM   2746 HD11 LEU B  18     -10.201 -13.270  26.791  1.00 88.92           H  
ATOM   2747 HD12 LEU B  18     -11.155 -14.724  26.452  1.00 88.92           H  
ATOM   2748 HD13 LEU B  18      -9.917 -14.757  27.720  1.00 88.92           H  
ATOM   2749  CD2 LEU B  18     -12.426 -14.972  28.776  1.00 88.92           C  
ATOM   2750 HD21 LEU B  18     -11.712 -15.647  29.249  1.00 88.92           H  
ATOM   2751 HD22 LEU B  18     -13.193 -14.699  29.500  1.00 88.92           H  
ATOM   2752 HD23 LEU B  18     -12.898 -15.487  27.939  1.00 88.92           H  
ATOM   2753  N   ARG B  19     -12.053  -9.958  28.916  1.00 88.06           N  
ATOM   2754  H   ARG B  19     -12.135 -10.039  29.919  1.00 88.06           H  
ATOM   2755  CA  ARG B  19     -12.866  -8.958  28.211  1.00 88.06           C  
ATOM   2756  HA  ARG B  19     -13.369  -9.448  27.378  1.00 88.06           H  
ATOM   2757  C   ARG B  19     -11.985  -7.874  27.594  1.00 88.06           C  
ATOM   2758  CB  ARG B  19     -13.924  -8.374  29.158  1.00 88.06           C  
ATOM   2759  HB2 ARG B  19     -14.484  -9.193  29.611  1.00 88.06           H  
ATOM   2760  HB3 ARG B  19     -13.431  -7.812  29.951  1.00 88.06           H  
ATOM   2761  O   ARG B  19     -12.184  -7.560  26.426  1.00 88.06           O  
ATOM   2762  CG  ARG B  19     -14.909  -7.463  28.404  1.00 88.06           C  
ATOM   2763  HG2 ARG B  19     -15.408  -8.049  27.632  1.00 88.06           H  
ATOM   2764  HG3 ARG B  19     -14.376  -6.644  27.921  1.00 88.06           H  
ATOM   2765  CD  ARG B  19     -15.973  -6.877  29.337  1.00 88.06           C  
ATOM   2766  HD2 ARG B  19     -16.729  -6.385  28.724  1.00 88.06           H  
ATOM   2767  HD3 ARG B  19     -16.445  -7.689  29.890  1.00 88.06           H  
ATOM   2768  NE  ARG B  19     -15.396  -5.890  30.268  1.00 88.06           N  
ATOM   2769  HE  ARG B  19     -14.454  -5.583  30.070  1.00 88.06           H  
ATOM   2770  NH1 ARG B  19     -17.262  -5.555  31.564  1.00 88.06           N  
ATOM   2771 HH11 ARG B  19     -17.745  -5.024  32.275  1.00 88.06           H  
ATOM   2772 HH12 ARG B  19     -17.770  -6.203  30.979  1.00 88.06           H  
ATOM   2773  NH2 ARG B  19     -15.410  -4.375  31.964  1.00 88.06           N  
ATOM   2774 HH21 ARG B  19     -15.909  -3.858  32.673  1.00 88.06           H  
ATOM   2775 HH22 ARG B  19     -14.481  -4.080  31.698  1.00 88.06           H  
ATOM   2776  CZ  ARG B  19     -16.023  -5.284  31.260  1.00 88.06           C  
ATOM   2777  N   ALA B  20     -11.006  -7.363  28.344  1.00 89.57           N  
ATOM   2778  H   ALA B  20     -10.914  -7.679  29.299  1.00 89.57           H  
ATOM   2779  CA  ALA B  20     -10.038  -6.388  27.848  1.00 89.57           C  
ATOM   2780  HA  ALA B  20     -10.572  -5.516  27.470  1.00 89.57           H  
ATOM   2781  C   ALA B  20      -9.210  -6.954  26.681  1.00 89.57           C  
ATOM   2782  CB  ALA B  20      -9.153  -5.941  29.018  1.00 89.57           C  
ATOM   2783  HB1 ALA B  20      -8.445  -5.189  28.669  1.00 89.57           H  
ATOM   2784  HB2 ALA B  20      -9.769  -5.505  29.804  1.00 89.57           H  
ATOM   2785  HB3 ALA B  20      -8.600  -6.789  29.422  1.00 89.57           H  
ATOM   2786  O   ALA B  20      -9.114  -6.318  25.638  1.00 89.57           O  
ATOM   2787  N   ALA B  21      -8.703  -8.187  26.799  1.00 89.51           N  
ATOM   2788  H   ALA B  21      -8.769  -8.662  27.688  1.00 89.51           H  
ATOM   2789  CA  ALA B  21      -7.956  -8.830  25.720  1.00 89.51           C  
ATOM   2790  HA  ALA B  21      -7.134  -8.170  25.445  1.00 89.51           H  
ATOM   2791  C   ALA B  21      -8.813  -9.036  24.453  1.00 89.51           C  
ATOM   2792  CB  ALA B  21      -7.367 -10.146  26.245  1.00 89.51           C  
ATOM   2793  HB1 ALA B  21      -6.754 -10.604  25.468  1.00 89.51           H  
ATOM   2794  HB2 ALA B  21      -8.167 -10.832  26.525  1.00 89.51           H  
ATOM   2795  HB3 ALA B  21      -6.741  -9.948  27.115  1.00 89.51           H  
ATOM   2796  O   ALA B  21      -8.390  -8.691  23.356  1.00 89.51           O  
ATOM   2797  N   ARG B  22     -10.052  -9.532  24.586  1.00 87.02           N  
ATOM   2798  H   ARG B  22     -10.362  -9.796  25.510  1.00 87.02           H  
ATOM   2799  CA  ARG B  22     -10.977  -9.681  23.443  1.00 87.02           C  
ATOM   2800  HA  ARG B  22     -10.468 -10.209  22.637  1.00 87.02           H  
ATOM   2801  C   ARG B  22     -11.402  -8.351  22.825  1.00 87.02           C  
ATOM   2802  CB  ARG B  22     -12.225 -10.465  23.861  1.00 87.02           C  
ATOM   2803  HB2 ARG B  22     -12.610 -10.069  24.801  1.00 87.02           H  
ATOM   2804  HB3 ARG B  22     -12.990 -10.336  23.095  1.00 87.02           H  
ATOM   2805  O   ARG B  22     -11.754  -8.329  21.651  1.00 87.02           O  
ATOM   2806  CG  ARG B  22     -11.941 -11.964  23.994  1.00 87.02           C  
ATOM   2807  HG2 ARG B  22     -11.567 -12.343  23.044  1.00 87.02           H  
ATOM   2808  HG3 ARG B  22     -11.192 -12.137  24.767  1.00 87.02           H  
ATOM   2809  CD  ARG B  22     -13.239 -12.692  24.358  1.00 87.02           C  
ATOM   2810  HD2 ARG B  22     -13.573 -12.340  25.334  1.00 87.02           H  
ATOM   2811  HD3 ARG B  22     -13.996 -12.453  23.611  1.00 87.02           H  
ATOM   2812  NE  ARG B  22     -13.043 -14.151  24.396  1.00 87.02           N  
ATOM   2813  HE  ARG B  22     -12.134 -14.491  24.116  1.00 87.02           H  
ATOM   2814  NH1 ARG B  22     -15.163 -14.738  25.059  1.00 87.02           N  
ATOM   2815 HH11 ARG B  22     -15.840 -15.462  25.255  1.00 87.02           H  
ATOM   2816 HH12 ARG B  22     -15.449 -13.773  24.975  1.00 87.02           H  
ATOM   2817  NH2 ARG B  22     -13.616 -16.321  24.771  1.00 87.02           N  
ATOM   2818 HH21 ARG B  22     -12.690 -16.620  24.499  1.00 87.02           H  
ATOM   2819 HH22 ARG B  22     -14.279 -17.024  25.063  1.00 87.02           H  
ATOM   2820  CZ  ARG B  22     -13.940 -15.059  24.739  1.00 87.02           C  
ATOM   2821  N   GLN B  23     -11.423  -7.274  23.603  1.00 86.84           N  
ATOM   2822  H   GLN B  23     -11.162  -7.363  24.575  1.00 86.84           H  
ATOM   2823  CA  GLN B  23     -11.660  -5.937  23.077  1.00 86.84           C  
ATOM   2824  HA  GLN B  23     -12.486  -5.982  22.367  1.00 86.84           H  
ATOM   2825  C   GLN B  23     -10.447  -5.449  22.275  1.00 86.84           C  
ATOM   2826  CB  GLN B  23     -12.086  -5.011  24.222  1.00 86.84           C  
ATOM   2827  HB2 GLN B  23     -13.019  -5.382  24.647  1.00 86.84           H  
ATOM   2828  HB3 GLN B  23     -11.323  -4.994  25.000  1.00 86.84           H  
ATOM   2829  O   GLN B  23     -10.632  -5.078  21.123  1.00 86.84           O  
ATOM   2830  CG  GLN B  23     -12.292  -3.592  23.695  1.00 86.84           C  
ATOM   2831  HG2 GLN B  23     -11.316  -3.218  23.386  1.00 86.84           H  
ATOM   2832  HG3 GLN B  23     -12.947  -3.600  22.824  1.00 86.84           H  
ATOM   2833  CD  GLN B  23     -12.864  -2.619  24.715  1.00 86.84           C  
ATOM   2834  NE2 GLN B  23     -12.679  -1.346  24.468  1.00 86.84           N  
ATOM   2835 HE21 GLN B  23     -12.062  -1.099  23.707  1.00 86.84           H  
ATOM   2836 HE22 GLN B  23     -13.023  -0.645  25.109  1.00 86.84           H  
ATOM   2837  OE1 GLN B  23     -13.486  -2.994  25.706  1.00 86.84           O  
ATOM   2838  N   ARG B  24      -9.226  -5.581  22.814  1.00 86.23           N  
ATOM   2839  H   ARG B  24      -9.151  -5.866  23.780  1.00 86.23           H  
ATOM   2840  CA  ARG B  24      -7.991  -5.212  22.104  1.00 86.23           C  
ATOM   2841  HA  ARG B  24      -8.076  -4.157  21.845  1.00 86.23           H  
ATOM   2842  C   ARG B  24      -7.819  -5.958  20.777  1.00 86.23           C  
ATOM   2843  CB  ARG B  24      -6.775  -5.401  23.033  1.00 86.23           C  
ATOM   2844  HB2 ARG B  24      -6.936  -4.815  23.938  1.00 86.23           H  
ATOM   2845  HB3 ARG B  24      -6.705  -6.450  23.319  1.00 86.23           H  
ATOM   2846  O   ARG B  24      -7.419  -5.347  19.800  1.00 86.23           O  
ATOM   2847  CG  ARG B  24      -5.430  -4.973  22.412  1.00 86.23           C  
ATOM   2848  HG2 ARG B  24      -5.196  -5.617  21.564  1.00 86.23           H  
ATOM   2849  HG3 ARG B  24      -4.643  -5.098  23.157  1.00 86.23           H  
ATOM   2850  CD  ARG B  24      -5.447  -3.511  21.948  1.00 86.23           C  
ATOM   2851  HD2 ARG B  24      -6.219  -3.391  21.188  1.00 86.23           H  
ATOM   2852  HD3 ARG B  24      -5.693  -2.866  22.791  1.00 86.23           H  
ATOM   2853  NE  ARG B  24      -4.163  -3.088  21.364  1.00 86.23           N  
ATOM   2854  HE  ARG B  24      -3.368  -3.710  21.375  1.00 86.23           H  
ATOM   2855  NH1 ARG B  24      -4.939  -1.151  20.390  1.00 86.23           N  
ATOM   2856 HH11 ARG B  24      -4.795  -0.417  19.711  1.00 86.23           H  
ATOM   2857 HH12 ARG B  24      -5.865  -1.328  20.752  1.00 86.23           H  
ATOM   2858  NH2 ARG B  24      -2.821  -1.813  20.089  1.00 86.23           N  
ATOM   2859 HH21 ARG B  24      -2.682  -1.123  19.364  1.00 86.23           H  
ATOM   2860 HH22 ARG B  24      -2.156  -2.565  20.197  1.00 86.23           H  
ATOM   2861  CZ  ARG B  24      -3.985  -2.014  20.621  1.00 86.23           C  
ATOM   2862  N   ILE B  25      -8.175  -7.246  20.714  1.00 85.90           N  
ATOM   2863  H   ILE B  25      -8.424  -7.710  21.576  1.00 85.90           H  
ATOM   2864  CA  ILE B  25      -8.172  -8.013  19.450  1.00 85.90           C  
ATOM   2865  HA  ILE B  25      -7.168  -7.990  19.027  1.00 85.90           H  
ATOM   2866  C   ILE B  25      -9.093  -7.369  18.407  1.00 85.90           C  
ATOM   2867  CB  ILE B  25      -8.560  -9.490  19.690  1.00 85.90           C  
ATOM   2868  HB  ILE B  25      -9.492  -9.512  20.256  1.00 85.90           H  
ATOM   2869  O   ILE B  25      -8.673  -7.177  17.274  1.00 85.90           O  
ATOM   2870  CG1 ILE B  25      -7.462 -10.199  20.505  1.00 85.90           C  
ATOM   2871 HG12 ILE B  25      -6.572 -10.327  19.888  1.00 85.90           H  
ATOM   2872 HG13 ILE B  25      -7.188  -9.574  21.355  1.00 85.90           H  
ATOM   2873  CG2 ILE B  25      -8.778 -10.255  18.374  1.00 85.90           C  
ATOM   2874 HG21 ILE B  25      -9.610  -9.834  17.809  1.00 85.90           H  
ATOM   2875 HG22 ILE B  25      -7.889 -10.194  17.747  1.00 85.90           H  
ATOM   2876 HG23 ILE B  25      -9.017 -11.304  18.545  1.00 85.90           H  
ATOM   2877  CD1 ILE B  25      -7.894 -11.559  21.059  1.00 85.90           C  
ATOM   2878 HD11 ILE B  25      -7.991 -12.291  20.258  1.00 85.90           H  
ATOM   2879 HD12 ILE B  25      -8.840 -11.465  21.593  1.00 85.90           H  
ATOM   2880 HD13 ILE B  25      -7.130 -11.903  21.756  1.00 85.90           H  
ATOM   2881  N   ARG B  26     -10.324  -6.989  18.782  1.00 81.73           N  
ATOM   2882  H   ARG B  26     -10.588  -7.085  19.752  1.00 81.73           H  
ATOM   2883  CA  ARG B  26     -11.246  -6.325  17.846  1.00 81.73           C  
ATOM   2884  HA  ARG B  26     -11.296  -6.908  16.927  1.00 81.73           H  
ATOM   2885  C   ARG B  26     -10.744  -4.952  17.414  1.00 81.73           C  
ATOM   2886  CB  ARG B  26     -12.653  -6.193  18.430  1.00 81.73           C  
ATOM   2887  HB2 ARG B  26     -13.226  -5.527  17.785  1.00 81.73           H  
ATOM   2888  HB3 ARG B  26     -12.593  -5.744  19.421  1.00 81.73           H  
ATOM   2889  O   ARG B  26     -10.894  -4.621  16.250  1.00 81.73           O  
ATOM   2890  CG  ARG B  26     -13.381  -7.541  18.490  1.00 81.73           C  
ATOM   2891  HG2 ARG B  26     -13.357  -8.003  17.502  1.00 81.73           H  
ATOM   2892  HG3 ARG B  26     -12.884  -8.204  19.198  1.00 81.73           H  
ATOM   2893  CD  ARG B  26     -14.845  -7.335  18.897  1.00 81.73           C  
ATOM   2894  HD2 ARG B  26     -15.366  -8.292  18.858  1.00 81.73           H  
ATOM   2895  HD3 ARG B  26     -15.315  -6.684  18.159  1.00 81.73           H  
ATOM   2896  NE  ARG B  26     -14.962  -6.714  20.233  1.00 81.73           N  
ATOM   2897  HE  ARG B  26     -14.890  -5.706  20.239  1.00 81.73           H  
ATOM   2898  NH1 ARG B  26     -15.143  -8.631  21.468  1.00 81.73           N  
ATOM   2899 HH11 ARG B  26     -15.241  -9.101  22.357  1.00 81.73           H  
ATOM   2900 HH12 ARG B  26     -15.031  -9.134  20.599  1.00 81.73           H  
ATOM   2901  NH2 ARG B  26     -15.115  -6.643  22.498  1.00 81.73           N  
ATOM   2902 HH21 ARG B  26     -15.059  -5.636  22.436  1.00 81.73           H  
ATOM   2903 HH22 ARG B  26     -15.146  -7.099  23.399  1.00 81.73           H  
ATOM   2904  CZ  ARG B  26     -15.070  -7.331  21.391  1.00 81.73           C  
ATOM   2905  N   GLU B  27     -10.139  -4.188  18.320  1.00 81.56           N  
ATOM   2906  H   GLU B  27     -10.080  -4.516  19.273  1.00 81.56           H  
ATOM   2907  CA  GLU B  27      -9.522  -2.894  17.992  1.00 81.56           C  
ATOM   2908  HA  GLU B  27     -10.269  -2.255  17.519  1.00 81.56           H  
ATOM   2909  C   GLU B  27      -8.357  -3.054  16.991  1.00 81.56           C  
ATOM   2910  CB  GLU B  27      -9.051  -2.209  19.290  1.00 81.56           C  
ATOM   2911  HB2 GLU B  27      -8.448  -1.337  19.039  1.00 81.56           H  
ATOM   2912  HB3 GLU B  27      -8.419  -2.912  19.832  1.00 81.56           H  
ATOM   2913  O   GLU B  27      -8.194  -2.238  16.092  1.00 81.56           O  
ATOM   2914  CG  GLU B  27     -10.219  -1.752  20.192  1.00 81.56           C  
ATOM   2915  HG2 GLU B  27     -10.682  -0.874  19.741  1.00 81.56           H  
ATOM   2916  HG3 GLU B  27     -10.976  -2.535  20.226  1.00 81.56           H  
ATOM   2917  CD  GLU B  27      -9.814  -1.430  21.645  1.00 81.56           C  
ATOM   2918  OE1 GLU B  27     -10.731  -1.086  22.437  1.00 81.56           O  
ATOM   2919  OE2 GLU B  27      -8.629  -1.628  22.014  1.00 81.56           O  
ATOM   2920  N   LEU B  28      -7.579  -4.133  17.088  1.00 80.97           N  
ATOM   2921  H   LEU B  28      -7.725  -4.771  17.858  1.00 80.97           H  
ATOM   2922  CA  LEU B  28      -6.509  -4.430  16.130  1.00 80.97           C  
ATOM   2923  HA  LEU B  28      -5.951  -3.518  15.918  1.00 80.97           H  
ATOM   2924  C   LEU B  28      -7.060  -4.912  14.776  1.00 80.97           C  
ATOM   2925  CB  LEU B  28      -5.560  -5.459  16.765  1.00 80.97           C  
ATOM   2926  HB2 LEU B  28      -4.884  -5.839  15.999  1.00 80.97           H  
ATOM   2927  HB3 LEU B  28      -6.156  -6.297  17.126  1.00 80.97           H  
ATOM   2928  O   LEU B  28      -6.726  -4.355  13.740  1.00 80.97           O  
ATOM   2929  CG  LEU B  28      -4.729  -4.883  17.924  1.00 80.97           C  
ATOM   2930  HG  LEU B  28      -5.354  -4.272  18.576  1.00 80.97           H  
ATOM   2931  CD1 LEU B  28      -4.166  -6.032  18.761  1.00 80.97           C  
ATOM   2932 HD11 LEU B  28      -3.530  -6.656  18.134  1.00 80.97           H  
ATOM   2933 HD12 LEU B  28      -4.984  -6.630  19.161  1.00 80.97           H  
ATOM   2934 HD13 LEU B  28      -3.578  -5.625  19.583  1.00 80.97           H  
ATOM   2935  CD2 LEU B  28      -3.581  -4.018  17.409  1.00 80.97           C  
ATOM   2936 HD21 LEU B  28      -2.951  -3.698  18.238  1.00 80.97           H  
ATOM   2937 HD22 LEU B  28      -2.969  -4.585  16.707  1.00 80.97           H  
ATOM   2938 HD23 LEU B  28      -3.968  -3.139  16.894  1.00 80.97           H  
ATOM   2939  N   GLU B  29      -7.939  -5.918  14.775  1.00 76.12           N  
ATOM   2940  H   GLU B  29      -8.170  -6.346  15.660  1.00 76.12           H  
ATOM   2941  CA  GLU B  29      -8.416  -6.569  13.541  1.00 76.12           C  
ATOM   2942  HA  GLU B  29      -7.580  -6.684  12.850  1.00 76.12           H  
ATOM   2943  C   GLU B  29      -9.500  -5.768  12.795  1.00 76.12           C  
ATOM   2944  CB  GLU B  29      -8.970  -7.971  13.887  1.00 76.12           C  
ATOM   2945  HB2 GLU B  29      -9.740  -7.863  14.651  1.00 76.12           H  
ATOM   2946  HB3 GLU B  29      -9.432  -8.399  12.997  1.00 76.12           H  
ATOM   2947  O   GLU B  29      -9.683  -5.938  11.590  1.00 76.12           O  
ATOM   2948  CG  GLU B  29      -7.887  -8.948  14.379  1.00 76.12           C  
ATOM   2949  HG2 GLU B  29      -7.155  -9.065  13.580  1.00 76.12           H  
ATOM   2950  HG3 GLU B  29      -7.381  -8.504  15.236  1.00 76.12           H  
ATOM   2951  CD  GLU B  29      -8.406 -10.340  14.796  1.00 76.12           C  
ATOM   2952  OE1 GLU B  29      -7.608 -11.314  14.733  1.00 76.12           O  
ATOM   2953  OE2 GLU B  29      -9.563 -10.463  15.257  1.00 76.12           O  
ATOM   2954  N   SER B  30     -10.288  -4.959  13.511  1.00 76.69           N  
ATOM   2955  H   SER B  30     -10.052  -4.800  14.480  1.00 76.69           H  
ATOM   2956  CA  SER B  30     -11.605  -4.501  13.039  1.00 76.69           C  
ATOM   2957  HA  SER B  30     -11.521  -4.287  11.973  1.00 76.69           H  
ATOM   2958  C   SER B  30     -12.106  -3.191  13.673  1.00 76.69           C  
ATOM   2959  CB  SER B  30     -12.636  -5.642  13.186  1.00 76.69           C  
ATOM   2960  HB2 SER B  30     -13.636  -5.291  12.932  1.00 76.69           H  
ATOM   2961  HB3 SER B  30     -12.374  -6.433  12.483  1.00 76.69           H  
ATOM   2962  O   SER B  30     -13.314  -2.949  13.665  1.00 76.69           O  
ATOM   2963  OG  SER B  30     -12.632  -6.186  14.497  1.00 76.69           O  
ATOM   2964  HG  SER B  30     -11.719  -6.126  14.788  1.00 76.69           H  
ATOM   2965  N   ASP B  31     -11.231  -2.310  14.193  1.00 81.15           N  
ATOM   2966  H   ASP B  31     -10.248  -2.536  14.248  1.00 81.15           H  
ATOM   2967  CA  ASP B  31     -11.693  -0.978  14.633  1.00 81.15           C  
ATOM   2968  HA  ASP B  31     -12.470  -1.161  15.376  1.00 81.15           H  
ATOM   2969  C   ASP B  31     -12.272  -0.219  13.422  1.00 81.15           C  
ATOM   2970  CB  ASP B  31     -10.610  -0.143  15.347  1.00 81.15           C  
ATOM   2971  HB2 ASP B  31      -9.924   0.283  14.615  1.00 81.15           H  
ATOM   2972  HB3 ASP B  31     -10.046  -0.810  15.999  1.00 81.15           H  
ATOM   2973  O   ASP B  31     -11.591  -0.122  12.384  1.00 81.15           O  
ATOM   2974  CG  ASP B  31     -11.155   0.964  16.273  1.00 81.15           C  
ATOM   2975  OD1 ASP B  31     -12.376   0.990  16.545  1.00 81.15           O  
ATOM   2976  OD2 ASP B  31     -10.345   1.772  16.778  1.00 81.15           O  
ATOM   2977  N   PRO B  32     -13.520   0.284  13.490  1.00 90.25           N  
ATOM   2978  CA  PRO B  32     -14.114   1.019  12.386  1.00 90.25           C  
ATOM   2979  HA  PRO B  32     -14.005   0.432  11.474  1.00 90.25           H  
ATOM   2980  C   PRO B  32     -13.418   2.371  12.215  1.00 90.25           C  
ATOM   2981  CB  PRO B  32     -15.605   1.150  12.717  1.00 90.25           C  
ATOM   2982  HB2 PRO B  32     -15.827   2.148  13.094  1.00 90.25           H  
ATOM   2983  HB3 PRO B  32     -16.213   0.915  11.843  1.00 90.25           H  
ATOM   2984  O   PRO B  32     -13.252   3.127  13.177  1.00 90.25           O  
ATOM   2985  CG  PRO B  32     -15.855   0.123  13.817  1.00 90.25           C  
ATOM   2986  HG2 PRO B  32     -16.065  -0.849  13.372  1.00 90.25           H  
ATOM   2987  HG3 PRO B  32     -16.661   0.428  14.485  1.00 90.25           H  
ATOM   2988  CD  PRO B  32     -14.515   0.073  14.532  1.00 90.25           C  
ATOM   2989  HD2 PRO B  32     -14.461   0.883  15.259  1.00 90.25           H  
ATOM   2990  HD3 PRO B  32     -14.416  -0.894  15.025  1.00 90.25           H  
ATOM   2991  N   ILE B  33     -13.032   2.705  10.985  1.00 97.91           N  
ATOM   2992  H   ILE B  33     -13.237   2.077  10.221  1.00 97.91           H  
ATOM   2993  CA  ILE B  33     -12.356   3.972  10.687  1.00 97.91           C  
ATOM   2994  HA  ILE B  33     -11.900   4.359  11.598  1.00 97.91           H  
ATOM   2995  C   ILE B  33     -13.404   4.995  10.244  1.00 97.91           C  
ATOM   2996  CB  ILE B  33     -11.208   3.759   9.677  1.00 97.91           C  
ATOM   2997  HB  ILE B  33     -11.637   3.387   8.747  1.00 97.91           H  
ATOM   2998  O   ILE B  33     -14.114   4.790   9.263  1.00 97.91           O  
ATOM   2999  CG1 ILE B  33     -10.174   2.704  10.143  1.00 97.91           C  
ATOM   3000 HG12 ILE B  33     -10.650   1.723  10.155  1.00 97.91           H  
ATOM   3001 HG13 ILE B  33      -9.371   2.655   9.408  1.00 97.91           H  
ATOM   3002  CG2 ILE B  33     -10.507   5.084   9.344  1.00 97.91           C  
ATOM   3003 HG21 ILE B  33      -9.704   4.906   8.629  1.00 97.91           H  
ATOM   3004 HG22 ILE B  33     -11.212   5.785   8.896  1.00 97.91           H  
ATOM   3005 HG23 ILE B  33     -10.090   5.534  10.245  1.00 97.91           H  
ATOM   3006  CD1 ILE B  33      -9.543   2.942  11.524  1.00 97.91           C  
ATOM   3007 HD11 ILE B  33      -8.783   2.182  11.705  1.00 97.91           H  
ATOM   3008 HD12 ILE B  33      -9.071   3.923  11.567  1.00 97.91           H  
ATOM   3009 HD13 ILE B  33     -10.300   2.863  12.304  1.00 97.91           H  
ATOM   3010  N   ALA B  34     -13.527   6.093  10.981  1.00 98.30           N  
ATOM   3011  H   ALA B  34     -12.825   6.259  11.688  1.00 98.30           H  
ATOM   3012  CA  ALA B  34     -14.406   7.206  10.659  1.00 98.30           C  
ATOM   3013  HA  ALA B  34     -15.362   6.822  10.303  1.00 98.30           H  
ATOM   3014  C   ALA B  34     -13.795   8.081   9.558  1.00 98.30           C  
ATOM   3015  CB  ALA B  34     -14.652   8.011  11.941  1.00 98.30           C  
ATOM   3016  HB1 ALA B  34     -13.701   8.273  12.403  1.00 98.30           H  
ATOM   3017  HB2 ALA B  34     -15.182   8.934  11.702  1.00 98.30           H  
ATOM   3018  HB3 ALA B  34     -15.250   7.421  12.635  1.00 98.30           H  
ATOM   3019  O   ALA B  34     -12.645   8.508   9.666  1.00 98.30           O  
ATOM   3020  N   ILE B  35     -14.598   8.404   8.544  1.00 98.80           N  
ATOM   3021  H   ILE B  35     -15.528   8.011   8.531  1.00 98.80           H  
ATOM   3022  CA  ILE B  35     -14.334   9.495   7.606  1.00 98.80           C  
ATOM   3023  HA  ILE B  35     -13.257   9.618   7.492  1.00 98.80           H  
ATOM   3024  C   ILE B  35     -14.910  10.764   8.237  1.00 98.80           C  
ATOM   3025  CB  ILE B  35     -14.931   9.196   6.211  1.00 98.80           C  
ATOM   3026  HB  ILE B  35     -16.006   9.045   6.311  1.00 98.80           H  
ATOM   3027  O   ILE B  35     -16.119  10.844   8.463  1.00 98.80           O  
ATOM   3028  CG1 ILE B  35     -14.311   7.917   5.598  1.00 98.80           C  
ATOM   3029 HG12 ILE B  35     -13.318   8.156   5.218  1.00 98.80           H  
ATOM   3030 HG13 ILE B  35     -14.209   7.147   6.362  1.00 98.80           H  
ATOM   3031  CG2 ILE B  35     -14.679  10.407   5.294  1.00 98.80           C  
ATOM   3032 HG21 ILE B  35     -14.776  10.134   4.243  1.00 98.80           H  
ATOM   3033 HG22 ILE B  35     -15.402  11.195   5.508  1.00 98.80           H  
ATOM   3034 HG23 ILE B  35     -13.674  10.800   5.446  1.00 98.80           H  
ATOM   3035  CD1 ILE B  35     -15.117   7.298   4.452  1.00 98.80           C  
ATOM   3036 HD11 ILE B  35     -15.145   7.971   3.596  1.00 98.80           H  
ATOM   3037 HD12 ILE B  35     -14.633   6.373   4.136  1.00 98.80           H  
ATOM   3038 HD13 ILE B  35     -16.128   7.068   4.788  1.00 98.80           H  
ATOM   3039  N   VAL B  36     -14.049  11.726   8.572  1.00 98.34           N  
ATOM   3040  H   VAL B  36     -13.073  11.572   8.360  1.00 98.34           H  
ATOM   3041  CA  VAL B  36     -14.422  12.950   9.312  1.00 98.34           C  
ATOM   3042  HA  VAL B  36     -15.455  12.853   9.645  1.00 98.34           H  
ATOM   3043  C   VAL B  36     -14.410  14.214   8.454  1.00 98.34           C  
ATOM   3044  CB  VAL B  36     -13.573  13.136  10.587  1.00 98.34           C  
ATOM   3045  HB  VAL B  36     -13.875  14.067  11.068  1.00 98.34           H  
ATOM   3046  O   VAL B  36     -15.036  15.198   8.827  1.00 98.34           O  
ATOM   3047  CG1 VAL B  36     -13.825  12.001  11.588  1.00 98.34           C  
ATOM   3048 HG11 VAL B  36     -14.889  11.951  11.821  1.00 98.34           H  
ATOM   3049 HG12 VAL B  36     -13.500  11.049  11.170  1.00 98.34           H  
ATOM   3050 HG13 VAL B  36     -13.269  12.193  12.506  1.00 98.34           H  
ATOM   3051  CG2 VAL B  36     -12.067  13.217  10.311  1.00 98.34           C  
ATOM   3052 HG21 VAL B  36     -11.698  12.271   9.915  1.00 98.34           H  
ATOM   3053 HG22 VAL B  36     -11.534  13.435  11.236  1.00 98.34           H  
ATOM   3054 HG23 VAL B  36     -11.859  14.015   9.598  1.00 98.34           H  
ATOM   3055  N   GLY B  37     -13.753  14.183   7.294  1.00 98.63           N  
ATOM   3056  H   GLY B  37     -13.285  13.327   7.033  1.00 98.63           H  
ATOM   3057  CA  GLY B  37     -13.749  15.265   6.308  1.00 98.63           C  
ATOM   3058  HA2 GLY B  37     -14.709  15.781   6.317  1.00 98.63           H  
ATOM   3059  HA3 GLY B  37     -12.974  15.996   6.537  1.00 98.63           H  
ATOM   3060  C   GLY B  37     -13.485  14.735   4.906  1.00 98.63           C  
ATOM   3061  O   GLY B  37     -12.993  13.617   4.738  1.00 98.63           O  
ATOM   3062  N   MET B  38     -13.835  15.533   3.903  1.00 98.73           N  
ATOM   3063  H   MET B  38     -14.218  16.440   4.129  1.00 98.73           H  
ATOM   3064  CA  MET B  38     -13.662  15.210   2.487  1.00 98.73           C  
ATOM   3065  HA  MET B  38     -12.722  14.672   2.366  1.00 98.73           H  
ATOM   3066  C   MET B  38     -13.586  16.481   1.638  1.00 98.73           C  
ATOM   3067  CB  MET B  38     -14.807  14.299   2.002  1.00 98.73           C  
ATOM   3068  HB2 MET B  38     -14.607  14.007   0.971  1.00 98.73           H  
ATOM   3069  HB3 MET B  38     -14.823  13.397   2.613  1.00 98.73           H  
ATOM   3070  O   MET B  38     -14.252  17.468   1.957  1.00 98.73           O  
ATOM   3071  CG  MET B  38     -16.198  14.946   2.069  1.00 98.73           C  
ATOM   3072  HG2 MET B  38     -16.224  15.799   1.391  1.00 98.73           H  
ATOM   3073  HG3 MET B  38     -16.373  15.310   3.081  1.00 98.73           H  
ATOM   3074  SD  MET B  38     -17.555  13.829   1.623  1.00 98.73           S  
ATOM   3075  CE  MET B  38     -18.967  14.940   1.886  1.00 98.73           C  
ATOM   3076  HE1 MET B  38     -19.892  14.427   1.624  1.00 98.73           H  
ATOM   3077  HE2 MET B  38     -19.012  15.244   2.932  1.00 98.73           H  
ATOM   3078  HE3 MET B  38     -18.863  15.828   1.263  1.00 98.73           H  
ATOM   3079  N   ALA B  39     -12.825  16.429   0.548  1.00 98.78           N  
ATOM   3080  H   ALA B  39     -12.278  15.597   0.378  1.00 98.78           H  
ATOM   3081  CA  ALA B  39     -12.824  17.435  -0.509  1.00 98.78           C  
ATOM   3082  HA  ALA B  39     -13.819  17.872  -0.587  1.00 98.78           H  
ATOM   3083  C   ALA B  39     -12.482  16.795  -1.860  1.00 98.78           C  
ATOM   3084  CB  ALA B  39     -11.840  18.552  -0.161  1.00 98.78           C  
ATOM   3085  HB1 ALA B  39     -10.837  18.138  -0.056  1.00 98.78           H  
ATOM   3086  HB2 ALA B  39     -11.829  19.304  -0.950  1.00 98.78           H  
ATOM   3087  HB3 ALA B  39     -12.141  19.029   0.772  1.00 98.78           H  
ATOM   3088  O   ALA B  39     -11.847  15.735  -1.927  1.00 98.78           O  
ATOM   3089  N   CYS B  40     -12.915  17.431  -2.946  1.00 98.72           N  
ATOM   3090  H   CYS B  40     -13.384  18.321  -2.855  1.00 98.72           H  
ATOM   3091  CA  CYS B  40     -12.631  16.964  -4.294  1.00 98.72           C  
ATOM   3092  HA  CYS B  40     -11.615  16.568  -4.301  1.00 98.72           H  
ATOM   3093  C   CYS B  40     -12.694  18.088  -5.327  1.00 98.72           C  
ATOM   3094  CB  CYS B  40     -13.602  15.835  -4.679  1.00 98.72           C  
ATOM   3095  HB2 CYS B  40     -13.465  14.997  -3.997  1.00 98.72           H  
ATOM   3096  HB3 CYS B  40     -13.365  15.496  -5.687  1.00 98.72           H  
ATOM   3097  O   CYS B  40     -13.593  18.925  -5.283  1.00 98.72           O  
ATOM   3098  SG  CYS B  40     -15.336  16.394  -4.616  1.00 98.72           S  
ATOM   3099  HG  CYS B  40     -15.122  17.598  -5.154  1.00 98.72           H  
ATOM   3100  N   ARG B  41     -11.810  18.006  -6.320  1.00 98.52           N  
ATOM   3101  H   ARG B  41     -11.131  17.260  -6.275  1.00 98.52           H  
ATOM   3102  CA  ARG B  41     -11.904  18.730  -7.586  1.00 98.52           C  
ATOM   3103  HA  ARG B  41     -12.807  19.340  -7.580  1.00 98.52           H  
ATOM   3104  C   ARG B  41     -12.020  17.714  -8.706  1.00 98.52           C  
ATOM   3105  CB  ARG B  41     -10.710  19.666  -7.766  1.00 98.52           C  
ATOM   3106  HB2 ARG B  41      -9.782  19.100  -7.691  1.00 98.52           H  
ATOM   3107  HB3 ARG B  41     -10.762  20.130  -8.751  1.00 98.52           H  
ATOM   3108  O   ARG B  41     -11.217  16.787  -8.783  1.00 98.52           O  
ATOM   3109  CG  ARG B  41     -10.750  20.757  -6.691  1.00 98.52           C  
ATOM   3110  HG2 ARG B  41     -11.660  21.348  -6.792  1.00 98.52           H  
ATOM   3111  HG3 ARG B  41     -10.721  20.312  -5.697  1.00 98.52           H  
ATOM   3112  CD  ARG B  41      -9.543  21.661  -6.850  1.00 98.52           C  
ATOM   3113  HD2 ARG B  41      -8.644  21.047  -6.804  1.00 98.52           H  
ATOM   3114  HD3 ARG B  41      -9.587  22.156  -7.821  1.00 98.52           H  
ATOM   3115  NE  ARG B  41      -9.492  22.667  -5.784  1.00 98.52           N  
ATOM   3116  HE  ARG B  41     -10.200  22.673  -5.063  1.00 98.52           H  
ATOM   3117  NH1 ARG B  41      -7.494  23.569  -6.441  1.00 98.52           N  
ATOM   3118 HH11 ARG B  41      -6.789  24.260  -6.227  1.00 98.52           H  
ATOM   3119 HH12 ARG B  41      -7.334  22.845  -7.127  1.00 98.52           H  
ATOM   3120  NH2 ARG B  41      -8.566  24.447  -4.730  1.00 98.52           N  
ATOM   3121 HH21 ARG B  41      -7.748  25.036  -4.659  1.00 98.52           H  
ATOM   3122 HH22 ARG B  41      -9.203  24.347  -3.953  1.00 98.52           H  
ATOM   3123  CZ  ARG B  41      -8.533  23.553  -5.661  1.00 98.52           C  
ATOM   3124  N   LEU B  42     -13.067  17.822  -9.513  1.00 98.61           N  
ATOM   3125  H   LEU B  42     -13.646  18.645  -9.424  1.00 98.61           H  
ATOM   3126  CA  LEU B  42     -13.438  16.833 -10.521  1.00 98.61           C  
ATOM   3127  HA  LEU B  42     -12.541  16.279 -10.796  1.00 98.61           H  
ATOM   3128  C   LEU B  42     -13.961  17.544 -11.789  1.00 98.61           C  
ATOM   3129  CB  LEU B  42     -14.472  15.837  -9.934  1.00 98.61           C  
ATOM   3130  HB2 LEU B  42     -15.371  16.396  -9.674  1.00 98.61           H  
ATOM   3131  HB3 LEU B  42     -14.755  15.121 -10.706  1.00 98.61           H  
ATOM   3132  O   LEU B  42     -14.345  18.718 -11.739  1.00 98.61           O  
ATOM   3133  CG  LEU B  42     -14.024  15.049  -8.682  1.00 98.61           C  
ATOM   3134  HG  LEU B  42     -13.642  15.740  -7.931  1.00 98.61           H  
ATOM   3135  CD1 LEU B  42     -15.210  14.324  -8.050  1.00 98.61           C  
ATOM   3136 HD11 LEU B  42     -14.877  13.747  -7.187  1.00 98.61           H  
ATOM   3137 HD12 LEU B  42     -15.932  15.065  -7.707  1.00 98.61           H  
ATOM   3138 HD13 LEU B  42     -15.683  13.663  -8.776  1.00 98.61           H  
ATOM   3139  CD2 LEU B  42     -12.945  14.007  -8.982  1.00 98.61           C  
ATOM   3140 HD21 LEU B  42     -12.089  14.492  -9.451  1.00 98.61           H  
ATOM   3141 HD22 LEU B  42     -12.611  13.547  -8.052  1.00 98.61           H  
ATOM   3142 HD23 LEU B  42     -13.325  13.238  -9.655  1.00 98.61           H  
ATOM   3143  N   PRO B  43     -13.976  16.859 -12.942  1.00 97.70           N  
ATOM   3144  CA  PRO B  43     -14.531  17.396 -14.180  1.00 97.70           C  
ATOM   3145  HA  PRO B  43     -13.906  18.235 -14.487  1.00 97.70           H  
ATOM   3146  C   PRO B  43     -15.985  17.885 -14.059  1.00 97.70           C  
ATOM   3147  CB  PRO B  43     -14.382  16.261 -15.191  1.00 97.70           C  
ATOM   3148  HB2 PRO B  43     -15.225  15.577 -15.092  1.00 97.70           H  
ATOM   3149  HB3 PRO B  43     -14.289  16.630 -16.212  1.00 97.70           H  
ATOM   3150  O   PRO B  43     -16.775  17.361 -13.274  1.00 97.70           O  
ATOM   3151  CG  PRO B  43     -13.127  15.535 -14.715  1.00 97.70           C  
ATOM   3152  HG2 PRO B  43     -12.237  16.089 -15.012  1.00 97.70           H  
ATOM   3153  HG3 PRO B  43     -13.085  14.505 -15.070  1.00 97.70           H  
ATOM   3154  CD  PRO B  43     -13.291  15.601 -13.203  1.00 97.70           C  
ATOM   3155  HD2 PRO B  43     -13.898  14.764 -12.856  1.00 97.70           H  
ATOM   3156  HD3 PRO B  43     -12.306  15.578 -12.736  1.00 97.70           H  
ATOM   3157  N   GLY B  44     -16.348  18.888 -14.868  1.00 96.25           N  
ATOM   3158  H   GLY B  44     -15.660  19.234 -15.522  1.00 96.25           H  
ATOM   3159  CA  GLY B  44     -17.694  19.484 -14.871  1.00 96.25           C  
ATOM   3160  HA2 GLY B  44     -17.902  19.860 -15.873  1.00 96.25           H  
ATOM   3161  HA3 GLY B  44     -18.433  18.717 -14.638  1.00 96.25           H  
ATOM   3162  C   GLY B  44     -17.894  20.646 -13.887  1.00 96.25           C  
ATOM   3163  O   GLY B  44     -18.999  20.816 -13.372  1.00 96.25           O  
ATOM   3164  N   GLU B  45     -16.839  21.431 -13.634  1.00 95.11           N  
ATOM   3165  H   GLU B  45     -15.978  21.216 -14.117  1.00 95.11           H  
ATOM   3166  CA  GLU B  45     -16.793  22.515 -12.631  1.00 95.11           C  
ATOM   3167  HA  GLU B  45     -15.760  22.859 -12.575  1.00 95.11           H  
ATOM   3168  C   GLU B  45     -17.141  22.058 -11.203  1.00 95.11           C  
ATOM   3169  CB  GLU B  45     -17.635  23.738 -13.026  1.00 95.11           C  
ATOM   3170  HB2 GLU B  45     -17.467  24.491 -12.257  1.00 95.11           H  
ATOM   3171  HB3 GLU B  45     -18.689  23.460 -13.014  1.00 95.11           H  
ATOM   3172  O   GLU B  45     -17.807  22.775 -10.450  1.00 95.11           O  
ATOM   3173  CG  GLU B  45     -17.318  24.407 -14.365  1.00 95.11           C  
ATOM   3174  HG2 GLU B  45     -16.268  24.699 -14.377  1.00 95.11           H  
ATOM   3175  HG3 GLU B  45     -17.489  23.693 -15.171  1.00 95.11           H  
ATOM   3176  CD  GLU B  45     -18.208  25.649 -14.574  1.00 95.11           C  
ATOM   3177  OE1 GLU B  45     -18.224  26.149 -15.720  1.00 95.11           O  
ATOM   3178  OE2 GLU B  45     -18.891  26.081 -13.605  1.00 95.11           O  
ATOM   3179  N   VAL B  46     -16.709  20.852 -10.831  1.00 97.68           N  
ATOM   3180  H   VAL B  46     -16.154  20.309 -11.477  1.00 97.68           H  
ATOM   3181  CA  VAL B  46     -16.834  20.337  -9.468  1.00 97.68           C  
ATOM   3182  HA  VAL B  46     -17.702  20.784  -8.983  1.00 97.68           H  
ATOM   3183  C   VAL B  46     -15.592  20.747  -8.685  1.00 97.68           C  
ATOM   3184  CB  VAL B  46     -17.046  18.815  -9.493  1.00 97.68           C  
ATOM   3185  HB  VAL B  46     -16.258  18.357 -10.091  1.00 97.68           H  
ATOM   3186  O   VAL B  46     -14.520  20.185  -8.880  1.00 97.68           O  
ATOM   3187  CG1 VAL B  46     -17.007  18.201  -8.092  1.00 97.68           C  
ATOM   3188 HG11 VAL B  46     -17.757  18.672  -7.457  1.00 97.68           H  
ATOM   3189 HG12 VAL B  46     -17.199  17.130  -8.166  1.00 97.68           H  
ATOM   3190 HG13 VAL B  46     -16.024  18.333  -7.641  1.00 97.68           H  
ATOM   3191  CG2 VAL B  46     -18.394  18.460 -10.134  1.00 97.68           C  
ATOM   3192 HG21 VAL B  46     -18.528  17.378 -10.129  1.00 97.68           H  
ATOM   3193 HG22 VAL B  46     -19.209  18.932  -9.586  1.00 97.68           H  
ATOM   3194 HG23 VAL B  46     -18.413  18.802 -11.168  1.00 97.68           H  
ATOM   3195  N   ASP B  47     -15.747  21.726  -7.799  1.00 95.72           N  
ATOM   3196  H   ASP B  47     -16.636  22.201  -7.748  1.00 95.72           H  
ATOM   3197  CA  ASP B  47     -14.719  22.240  -6.879  1.00 95.72           C  
ATOM   3198  HA  ASP B  47     -13.746  21.844  -7.171  1.00 95.72           H  
ATOM   3199  C   ASP B  47     -14.955  21.815  -5.415  1.00 95.72           C  
ATOM   3200  CB  ASP B  47     -14.669  23.774  -7.018  1.00 95.72           C  
ATOM   3201  HB2 ASP B  47     -13.878  24.162  -6.377  1.00 95.72           H  
ATOM   3202  HB3 ASP B  47     -14.405  24.017  -8.047  1.00 95.72           H  
ATOM   3203  O   ASP B  47     -14.209  22.193  -4.516  1.00 95.72           O  
ATOM   3204  CG  ASP B  47     -15.989  24.489  -6.667  1.00 95.72           C  
ATOM   3205  OD1 ASP B  47     -16.956  23.817  -6.220  1.00 95.72           O  
ATOM   3206  OD2 ASP B  47     -16.065  25.714  -6.906  1.00 95.72           O  
ATOM   3207  N   SER B  48     -16.034  21.068  -5.169  1.00 96.58           N  
ATOM   3208  H   SER B  48     -16.607  20.808  -5.959  1.00 96.58           H  
ATOM   3209  CA  SER B  48     -16.552  20.749  -3.840  1.00 96.58           C  
ATOM   3210  HA  SER B  48     -15.702  20.559  -3.185  1.00 96.58           H  
ATOM   3211  C   SER B  48     -17.470  19.514  -3.877  1.00 96.58           C  
ATOM   3212  CB  SER B  48     -17.330  21.957  -3.295  1.00 96.58           C  
ATOM   3213  HB2 SER B  48     -16.627  22.757  -3.062  1.00 96.58           H  
ATOM   3214  HB3 SER B  48     -17.850  21.677  -2.379  1.00 96.58           H  
ATOM   3215  O   SER B  48     -18.085  19.231  -4.915  1.00 96.58           O  
ATOM   3216  OG  SER B  48     -18.266  22.437  -4.248  1.00 96.58           O  
ATOM   3217  HG  SER B  48     -17.775  22.944  -4.898  1.00 96.58           H  
ATOM   3218  N   PRO B  49     -17.629  18.778  -2.757  1.00 97.79           N  
ATOM   3219  CA  PRO B  49     -18.585  17.670  -2.661  1.00 97.79           C  
ATOM   3220  HA  PRO B  49     -18.292  16.895  -3.369  1.00 97.79           H  
ATOM   3221  C   PRO B  49     -20.035  18.093  -2.955  1.00 97.79           C  
ATOM   3222  CB  PRO B  49     -18.436  17.132  -1.232  1.00 97.79           C  
ATOM   3223  HB2 PRO B  49     -18.558  16.049  -1.197  1.00 97.79           H  
ATOM   3224  HB3 PRO B  49     -19.152  17.619  -0.571  1.00 97.79           H  
ATOM   3225  O   PRO B  49     -20.788  17.353  -3.588  1.00 97.79           O  
ATOM   3226  CG  PRO B  49     -17.025  17.549  -0.824  1.00 97.79           C  
ATOM   3227  HG2 PRO B  49     -16.928  17.650   0.257  1.00 97.79           H  
ATOM   3228  HG3 PRO B  49     -16.299  16.838  -1.218  1.00 97.79           H  
ATOM   3229  CD  PRO B  49     -16.865  18.894  -1.524  1.00 97.79           C  
ATOM   3230  HD2 PRO B  49     -15.807  19.082  -1.710  1.00 97.79           H  
ATOM   3231  HD3 PRO B  49     -17.289  19.686  -0.906  1.00 97.79           H  
ATOM   3232  N   GLU B  50     -20.431  19.306  -2.567  1.00 94.71           N  
ATOM   3233  H   GLU B  50     -19.829  19.838  -1.955  1.00 94.71           H  
ATOM   3234  CA  GLU B  50     -21.745  19.877  -2.864  1.00 94.71           C  
ATOM   3235  HA  GLU B  50     -22.516  19.197  -2.502  1.00 94.71           H  
ATOM   3236  C   GLU B  50     -21.964  20.041  -4.374  1.00 94.71           C  
ATOM   3237  CB  GLU B  50     -21.916  21.233  -2.158  1.00 94.71           C  
ATOM   3238  HB2 GLU B  50     -22.814  21.702  -2.559  1.00 94.71           H  
ATOM   3239  HB3 GLU B  50     -21.076  21.887  -2.395  1.00 94.71           H  
ATOM   3240  O   GLU B  50     -23.010  19.630  -4.884  1.00 94.71           O  
ATOM   3241  CG  GLU B  50     -22.103  21.140  -0.633  1.00 94.71           C  
ATOM   3242  HG2 GLU B  50     -22.908  20.434  -0.432  1.00 94.71           H  
ATOM   3243  HG3 GLU B  50     -22.438  22.116  -0.281  1.00 94.71           H  
ATOM   3244  CD  GLU B  50     -20.850  20.742   0.170  1.00 94.71           C  
ATOM   3245  OE1 GLU B  50     -21.042  20.370   1.347  1.00 94.71           O  
ATOM   3246  OE2 GLU B  50     -19.727  20.799  -0.383  1.00 94.71           O  
ATOM   3247  N   ARG B  51     -20.970  20.555  -5.115  1.00 96.96           N  
ATOM   3248  H   ARG B  51     -20.128  20.869  -4.653  1.00 96.96           H  
ATOM   3249  CA  ARG B  51     -21.051  20.629  -6.581  1.00 96.96           C  
ATOM   3250  HA  ARG B  51     -22.013  21.065  -6.851  1.00 96.96           H  
ATOM   3251  C   ARG B  51     -21.037  19.256  -7.249  1.00 96.96           C  
ATOM   3252  CB  ARG B  51     -19.941  21.515  -7.157  1.00 96.96           C  
ATOM   3253  HB2 ARG B  51     -18.985  21.299  -6.680  1.00 96.96           H  
ATOM   3254  HB3 ARG B  51     -19.847  21.261  -8.213  1.00 96.96           H  
ATOM   3255  O   ARG B  51     -21.713  19.085  -8.264  1.00 96.96           O  
ATOM   3256  CG  ARG B  51     -20.266  23.015  -7.044  1.00 96.96           C  
ATOM   3257  HG2 ARG B  51     -19.941  23.405  -6.080  1.00 96.96           H  
ATOM   3258  HG3 ARG B  51     -21.338  23.176  -7.157  1.00 96.96           H  
ATOM   3259  CD  ARG B  51     -19.548  23.733  -8.188  1.00 96.96           C  
ATOM   3260  HD2 ARG B  51     -18.472  23.592  -8.087  1.00 96.96           H  
ATOM   3261  HD3 ARG B  51     -19.871  23.265  -9.118  1.00 96.96           H  
ATOM   3262  NE  ARG B  51     -19.843  25.171  -8.258  1.00 96.96           N  
ATOM   3263  HE  ARG B  51     -19.999  25.642  -7.379  1.00 96.96           H  
ATOM   3264  NH1 ARG B  51     -19.337  25.386 -10.494  1.00 96.96           N  
ATOM   3265 HH11 ARG B  51     -19.247  25.907 -11.355  1.00 96.96           H  
ATOM   3266 HH12 ARG B  51     -18.929  24.462 -10.468  1.00 96.96           H  
ATOM   3267  NH2 ARG B  51     -20.022  27.168  -9.335  1.00 96.96           N  
ATOM   3268 HH21 ARG B  51     -19.840  27.699 -10.175  1.00 96.96           H  
ATOM   3269 HH22 ARG B  51     -20.233  27.607  -8.450  1.00 96.96           H  
ATOM   3270  CZ  ARG B  51     -19.734  25.898  -9.358  1.00 96.96           C  
ATOM   3271  N   LEU B  52     -20.347  18.261  -6.682  1.00 98.03           N  
ATOM   3272  H   LEU B  52     -19.774  18.475  -5.878  1.00 98.03           H  
ATOM   3273  CA  LEU B  52     -20.443  16.875  -7.159  1.00 98.03           C  
ATOM   3274  HA  LEU B  52     -20.191  16.870  -8.220  1.00 98.03           H  
ATOM   3275  C   LEU B  52     -21.880  16.353  -7.020  1.00 98.03           C  
ATOM   3276  CB  LEU B  52     -19.448  15.972  -6.403  1.00 98.03           C  
ATOM   3277  HB2 LEU B  52     -19.707  15.968  -5.344  1.00 98.03           H  
ATOM   3278  HB3 LEU B  52     -18.442  16.384  -6.486  1.00 98.03           H  
ATOM   3279  O   LEU B  52     -22.414  15.749  -7.952  1.00 98.03           O  
ATOM   3280  CG  LEU B  52     -19.440  14.509  -6.890  1.00 98.03           C  
ATOM   3281  HG  LEU B  52     -20.431  14.080  -6.738  1.00 98.03           H  
ATOM   3282  CD1 LEU B  52     -19.074  14.366  -8.371  1.00 98.03           C  
ATOM   3283 HD11 LEU B  52     -18.136  14.882  -8.578  1.00 98.03           H  
ATOM   3284 HD12 LEU B  52     -19.861  14.791  -8.993  1.00 98.03           H  
ATOM   3285 HD13 LEU B  52     -18.968  13.313  -8.629  1.00 98.03           H  
ATOM   3286  CD2 LEU B  52     -18.459  13.690  -6.054  1.00 98.03           C  
ATOM   3287 HD21 LEU B  52     -17.455  14.105  -6.136  1.00 98.03           H  
ATOM   3288 HD22 LEU B  52     -18.453  12.652  -6.387  1.00 98.03           H  
ATOM   3289 HD23 LEU B  52     -18.770  13.722  -5.010  1.00 98.03           H  
ATOM   3290  N   TRP B  53     -22.531  16.625  -5.884  1.00 96.79           N  
ATOM   3291  H   TRP B  53     -22.036  17.109  -5.149  1.00 96.79           H  
ATOM   3292  CA  TRP B  53     -23.930  16.255  -5.673  1.00 96.79           C  
ATOM   3293  HA  TRP B  53     -24.022  15.180  -5.824  1.00 96.79           H  
ATOM   3294  C   TRP B  53     -24.869  16.932  -6.681  1.00 96.79           C  
ATOM   3295  CB  TRP B  53     -24.358  16.576  -4.238  1.00 96.79           C  
ATOM   3296  HB2 TRP B  53     -23.653  16.121  -3.543  1.00 96.79           H  
ATOM   3297  HB3 TRP B  53     -24.338  17.653  -4.074  1.00 96.79           H  
ATOM   3298  O   TRP B  53     -25.744  16.269  -7.246  1.00 96.79           O  
ATOM   3299  CG  TRP B  53     -25.725  16.062  -3.924  1.00 96.79           C  
ATOM   3300  CD1 TRP B  53     -26.860  16.792  -3.878  1.00 96.79           C  
ATOM   3301  HD1 TRP B  53     -26.906  17.856  -4.055  1.00 96.79           H  
ATOM   3302  CD2 TRP B  53     -26.130  14.675  -3.745  1.00 96.79           C  
ATOM   3303  CE2 TRP B  53     -27.545  14.631  -3.584  1.00 96.79           C  
ATOM   3304  CE3 TRP B  53     -25.438  13.448  -3.737  1.00 96.79           C  
ATOM   3305  HE3 TRP B  53     -24.367  13.447  -3.876  1.00 96.79           H  
ATOM   3306  NE1 TRP B  53     -27.938  15.953  -3.664  1.00 96.79           N  
ATOM   3307  HE1 TRP B  53     -28.897  16.266  -3.712  1.00 96.79           H  
ATOM   3308  CH2 TRP B  53     -27.515  12.218  -3.385  1.00 96.79           C  
ATOM   3309  HH2 TRP B  53     -28.017  11.272  -3.248  1.00 96.79           H  
ATOM   3310  CZ2 TRP B  53     -28.242  13.422  -3.425  1.00 96.79           C  
ATOM   3311  HZ2 TRP B  53     -29.317  13.418  -3.326  1.00 96.79           H  
ATOM   3312  CZ3 TRP B  53     -26.117  12.239  -3.518  1.00 96.79           C  
ATOM   3313  HZ3 TRP B  53     -25.551  11.323  -3.434  1.00 96.79           H  
ATOM   3314  N   GLU B  54     -24.676  18.225  -6.955  1.00 96.07           N  
ATOM   3315  H   GLU B  54     -23.977  18.732  -6.432  1.00 96.07           H  
ATOM   3316  CA  GLU B  54     -25.439  18.940  -7.984  1.00 96.07           C  
ATOM   3317  HA  GLU B  54     -26.504  18.817  -7.784  1.00 96.07           H  
ATOM   3318  C   GLU B  54     -25.194  18.378  -9.390  1.00 96.07           C  
ATOM   3319  CB  GLU B  54     -25.129  20.443  -7.969  1.00 96.07           C  
ATOM   3320  HB2 GLU B  54     -25.562  20.882  -8.868  1.00 96.07           H  
ATOM   3321  HB3 GLU B  54     -24.050  20.596  -7.996  1.00 96.07           H  
ATOM   3322  O   GLU B  54     -26.156  18.186 -10.133  1.00 96.07           O  
ATOM   3323  CG  GLU B  54     -25.732  21.161  -6.752  1.00 96.07           C  
ATOM   3324  HG2 GLU B  54     -25.217  20.837  -5.847  1.00 96.07           H  
ATOM   3325  HG3 GLU B  54     -26.777  20.865  -6.662  1.00 96.07           H  
ATOM   3326  CD  GLU B  54     -25.655  22.692  -6.869  1.00 96.07           C  
ATOM   3327  OE1 GLU B  54     -26.464  23.350  -6.174  1.00 96.07           O  
ATOM   3328  OE2 GLU B  54     -24.835  23.192  -7.674  1.00 96.07           O  
ATOM   3329  N   LEU B  55     -23.951  18.058  -9.775  1.00 97.13           N  
ATOM   3330  H   LEU B  55     -23.190  18.250  -9.140  1.00 97.13           H  
ATOM   3331  CA  LEU B  55     -23.638  17.434 -11.071  1.00 97.13           C  
ATOM   3332  HA  LEU B  55     -23.964  18.102 -11.868  1.00 97.13           H  
ATOM   3333  C   LEU B  55     -24.393  16.104 -11.248  1.00 97.13           C  
ATOM   3334  CB  LEU B  55     -22.112  17.230 -11.189  1.00 97.13           C  
ATOM   3335  HB2 LEU B  55     -21.802  16.501 -10.441  1.00 97.13           H  
ATOM   3336  HB3 LEU B  55     -21.597  18.164 -10.967  1.00 97.13           H  
ATOM   3337  O   LEU B  55     -25.082  15.911 -12.252  1.00 97.13           O  
ATOM   3338  CG  LEU B  55     -21.672  16.732 -12.583  1.00 97.13           C  
ATOM   3339  HG  LEU B  55     -22.374  15.982 -12.947  1.00 97.13           H  
ATOM   3340  CD1 LEU B  55     -21.607  17.880 -13.593  1.00 97.13           C  
ATOM   3341 HD11 LEU B  55     -21.319  17.487 -14.568  1.00 97.13           H  
ATOM   3342 HD12 LEU B  55     -20.867  18.614 -13.274  1.00 97.13           H  
ATOM   3343 HD13 LEU B  55     -22.583  18.357 -13.677  1.00 97.13           H  
ATOM   3344  CD2 LEU B  55     -20.296  16.075 -12.526  1.00 97.13           C  
ATOM   3345 HD21 LEU B  55     -20.300  15.259 -11.804  1.00 97.13           H  
ATOM   3346 HD22 LEU B  55     -19.538  16.805 -12.244  1.00 97.13           H  
ATOM   3347 HD23 LEU B  55     -20.042  15.674 -13.507  1.00 97.13           H  
ATOM   3348  N   ILE B  56     -24.313  15.224 -10.245  1.00 96.29           N  
ATOM   3349  H   ILE B  56     -23.735  15.471  -9.454  1.00 96.29           H  
ATOM   3350  CA  ILE B  56     -24.938  13.896 -10.263  1.00 96.29           C  
ATOM   3351  HA  ILE B  56     -24.637  13.382 -11.176  1.00 96.29           H  
ATOM   3352  C   ILE B  56     -26.468  14.010 -10.300  1.00 96.29           C  
ATOM   3353  CB  ILE B  56     -24.436  13.066  -9.057  1.00 96.29           C  
ATOM   3354  HB  ILE B  56     -24.572  13.662  -8.154  1.00 96.29           H  
ATOM   3355  O   ILE B  56     -27.115  13.400 -11.151  1.00 96.29           O  
ATOM   3356  CG1 ILE B  56     -22.930  12.748  -9.221  1.00 96.29           C  
ATOM   3357 HG12 ILE B  56     -22.796  12.034 -10.033  1.00 96.29           H  
ATOM   3358 HG13 ILE B  56     -22.383  13.652  -9.488  1.00 96.29           H  
ATOM   3359  CG2 ILE B  56     -25.236  11.758  -8.891  1.00 96.29           C  
ATOM   3360 HG21 ILE B  56     -25.142  11.144  -9.786  1.00 96.29           H  
ATOM   3361 HG22 ILE B  56     -24.880  11.194  -8.029  1.00 96.29           H  
ATOM   3362 HG23 ILE B  56     -26.288  11.980  -8.715  1.00 96.29           H  
ATOM   3363  CD1 ILE B  56     -22.290  12.184  -7.950  1.00 96.29           C  
ATOM   3364 HD11 ILE B  56     -21.214  12.093  -8.096  1.00 96.29           H  
ATOM   3365 HD12 ILE B  56     -22.696  11.194  -7.740  1.00 96.29           H  
ATOM   3366 HD13 ILE B  56     -22.484  12.847  -7.107  1.00 96.29           H  
ATOM   3367  N   THR B  57     -27.065  14.808  -9.408  1.00 94.00           N  
ATOM   3368  H   THR B  57     -26.486  15.316  -8.754  1.00 94.00           H  
ATOM   3369  CA  THR B  57     -28.533  14.917  -9.302  1.00 94.00           C  
ATOM   3370  HA  THR B  57     -28.949  13.916  -9.422  1.00 94.00           H  
ATOM   3371  C   THR B  57     -29.179  15.754 -10.406  1.00 94.00           C  
ATOM   3372  CB  THR B  57     -28.997  15.421  -7.930  1.00 94.00           C  
ATOM   3373  HB  THR B  57     -30.078  15.560  -7.965  1.00 94.00           H  
ATOM   3374  O   THR B  57     -30.348  15.529 -10.714  1.00 94.00           O  
ATOM   3375  CG2 THR B  57     -28.694  14.412  -6.825  1.00 94.00           C  
ATOM   3376 HG21 THR B  57     -29.162  14.751  -5.901  1.00 94.00           H  
ATOM   3377 HG22 THR B  57     -27.619  14.317  -6.676  1.00 94.00           H  
ATOM   3378 HG23 THR B  57     -29.107  13.438  -7.087  1.00 94.00           H  
ATOM   3379  OG1 THR B  57     -28.401  16.648  -7.583  1.00 94.00           O  
ATOM   3380  HG1 THR B  57     -27.469  16.493  -7.412  1.00 94.00           H  
ATOM   3381  N   SER B  58     -28.435  16.653 -11.061  1.00 94.16           N  
ATOM   3382  H   SER B  58     -27.503  16.842 -10.721  1.00 94.16           H  
ATOM   3383  CA  SER B  58     -28.886  17.331 -12.290  1.00 94.16           C  
ATOM   3384  HA  SER B  58     -29.946  17.555 -12.169  1.00 94.16           H  
ATOM   3385  C   SER B  58     -28.793  16.458 -13.548  1.00 94.16           C  
ATOM   3386  CB  SER B  58     -28.183  18.683 -12.500  1.00 94.16           C  
ATOM   3387  HB2 SER B  58     -28.403  19.327 -11.649  1.00 94.16           H  
ATOM   3388  HB3 SER B  58     -28.585  19.157 -13.395  1.00 94.16           H  
ATOM   3389  O   SER B  58     -29.245  16.886 -14.609  1.00 94.16           O  
ATOM   3390  OG  SER B  58     -26.776  18.573 -12.633  1.00 94.16           O  
ATOM   3391  HG  SER B  58     -26.460  18.311 -11.765  1.00 94.16           H  
ATOM   3392  N   GLY B  59     -28.240  15.241 -13.450  1.00 93.81           N  
ATOM   3393  H   GLY B  59     -27.881  14.941 -12.554  1.00 93.81           H  
ATOM   3394  CA  GLY B  59     -28.132  14.310 -14.573  1.00 93.81           C  
ATOM   3395  HA2 GLY B  59     -27.764  13.356 -14.197  1.00 93.81           H  
ATOM   3396  HA3 GLY B  59     -29.117  14.157 -15.016  1.00 93.81           H  
ATOM   3397  C   GLY B  59     -27.178  14.789 -15.670  1.00 93.81           C  
ATOM   3398  O   GLY B  59     -27.436  14.553 -16.850  1.00 93.81           O  
ATOM   3399  N   ARG B  60     -26.097  15.488 -15.300  1.00 94.58           N  
ATOM   3400  H   ARG B  60     -25.926  15.612 -14.313  1.00 94.58           H  
ATOM   3401  CA  ARG B  60     -25.086  15.987 -16.244  1.00 94.58           C  
ATOM   3402  HA  ARG B  60     -25.515  16.007 -17.245  1.00 94.58           H  
ATOM   3403  C   ARG B  60     -23.872  15.061 -16.314  1.00 94.58           C  
ATOM   3404  CB  ARG B  60     -24.675  17.419 -15.869  1.00 94.58           C  
ATOM   3405  HB2 ARG B  60     -23.833  17.715 -16.494  1.00 94.58           H  
ATOM   3406  HB3 ARG B  60     -24.353  17.430 -14.828  1.00 94.58           H  
ATOM   3407  O   ARG B  60     -23.452  14.505 -15.297  1.00 94.58           O  
ATOM   3408  CG  ARG B  60     -25.816  18.432 -16.066  1.00 94.58           C  
ATOM   3409  HG2 ARG B  60     -26.187  18.349 -17.088  1.00 94.58           H  
ATOM   3410  HG3 ARG B  60     -26.637  18.206 -15.385  1.00 94.58           H  
ATOM   3411  CD  ARG B  60     -25.342  19.876 -15.840  1.00 94.58           C  
ATOM   3412  HD2 ARG B  60     -24.512  20.072 -16.519  1.00 94.58           H  
ATOM   3413  HD3 ARG B  60     -26.160  20.550 -16.094  1.00 94.58           H  
ATOM   3414  NE  ARG B  60     -24.945  20.120 -14.438  1.00 94.58           N  
ATOM   3415  HE  ARG B  60     -25.506  19.655 -13.740  1.00 94.58           H  
ATOM   3416  NH1 ARG B  60     -23.090  21.451 -14.803  1.00 94.58           N  
ATOM   3417 HH11 ARG B  60     -22.273  21.914 -14.430  1.00 94.58           H  
ATOM   3418 HH12 ARG B  60     -23.193  21.344 -15.802  1.00 94.58           H  
ATOM   3419  NH2 ARG B  60     -23.680  20.937 -12.726  1.00 94.58           N  
ATOM   3420 HH21 ARG B  60     -22.865  21.435 -12.398  1.00 94.58           H  
ATOM   3421 HH22 ARG B  60     -24.293  20.498 -12.053  1.00 94.58           H  
ATOM   3422  CZ  ARG B  60     -23.915  20.834 -14.002  1.00 94.58           C  
ATOM   3423  N   ASP B  61     -23.300  14.944 -17.510  1.00 93.39           N  
ATOM   3424  H   ASP B  61     -23.719  15.431 -18.289  1.00 93.39           H  
ATOM   3425  CA  ASP B  61     -21.940  14.447 -17.731  1.00 93.39           C  
ATOM   3426  HA  ASP B  61     -21.577  14.042 -16.786  1.00 93.39           H  
ATOM   3427  C   ASP B  61     -20.988  15.594 -18.100  1.00 93.39           C  
ATOM   3428  CB  ASP B  61     -21.901  13.283 -18.739  1.00 93.39           C  
ATOM   3429  HB2 ASP B  61     -22.528  12.477 -18.359  1.00 93.39           H  
ATOM   3430  HB3 ASP B  61     -20.882  12.898 -18.778  1.00 93.39           H  
ATOM   3431  O   ASP B  61     -21.427  16.649 -18.562  1.00 93.39           O  
ATOM   3432  CG  ASP B  61     -22.347  13.623 -20.167  1.00 93.39           C  
ATOM   3433  OD1 ASP B  61     -21.508  14.014 -21.010  1.00 93.39           O  
ATOM   3434  OD2 ASP B  61     -23.521  13.352 -20.509  1.00 93.39           O  
ATOM   3435  N   SER B  62     -19.693  15.395 -17.856  1.00 95.35           N  
ATOM   3436  H   SER B  62     -19.427  14.547 -17.375  1.00 95.35           H  
ATOM   3437  CA  SER B  62     -18.630  16.390 -18.056  1.00 95.35           C  
ATOM   3438  HA  SER B  62     -19.082  17.376 -18.156  1.00 95.35           H  
ATOM   3439  C   SER B  62     -17.772  16.171 -19.307  1.00 95.35           C  
ATOM   3440  CB  SER B  62     -17.730  16.414 -16.822  1.00 95.35           C  
ATOM   3441  HB2 SER B  62     -16.965  17.181 -16.940  1.00 95.35           H  
ATOM   3442  HB3 SER B  62     -18.325  16.643 -15.938  1.00 95.35           H  
ATOM   3443  O   SER B  62     -16.712  16.788 -19.422  1.00 95.35           O  
ATOM   3444  OG  SER B  62     -17.112  15.155 -16.654  1.00 95.35           O  
ATOM   3445  HG  SER B  62     -16.835  14.791 -17.498  1.00 95.35           H  
ATOM   3446  N   ALA B  63     -18.174  15.274 -20.211  1.00 95.00           N  
ATOM   3447  H   ALA B  63     -19.073  14.827 -20.100  1.00 95.00           H  
ATOM   3448  CA  ALA B  63     -17.376  14.950 -21.388  1.00 95.00           C  
ATOM   3449  HA  ALA B  63     -16.361  14.729 -21.055  1.00 95.00           H  
ATOM   3450  C   ALA B  63     -17.312  16.149 -22.349  1.00 95.00           C  
ATOM   3451  CB  ALA B  63     -17.925  13.684 -22.048  1.00 95.00           C  
ATOM   3452  HB1 ALA B  63     -17.326  13.437 -22.925  1.00 95.00           H  
ATOM   3453  HB2 ALA B  63     -17.866  12.858 -21.339  1.00 95.00           H  
ATOM   3454  HB3 ALA B  63     -18.960  13.840 -22.351  1.00 95.00           H  
ATOM   3455  O   ALA B  63     -18.341  16.695 -22.757  1.00 95.00           O  
ATOM   3456  N   ALA B  64     -16.094  16.548 -22.707  1.00 90.35           N  
ATOM   3457  H   ALA B  64     -15.304  16.039 -22.338  1.00 90.35           H  
ATOM   3458  CA  ALA B  64     -15.784  17.733 -23.498  1.00 90.35           C  
ATOM   3459  HA  ALA B  64     -16.664  18.033 -24.067  1.00 90.35           H  
ATOM   3460  C   ALA B  64     -14.648  17.456 -24.501  1.00 90.35           C  
ATOM   3461  CB  ALA B  64     -15.418  18.862 -22.522  1.00 90.35           C  
ATOM   3462  HB1 ALA B  64     -15.219  19.783 -23.071  1.00 90.35           H  
ATOM   3463  HB2 ALA B  64     -14.525  18.587 -21.962  1.00 90.35           H  
ATOM   3464  HB3 ALA B  64     -16.240  19.031 -21.826  1.00 90.35           H  
ATOM   3465  O   ALA B  64     -13.976  16.423 -24.434  1.00 90.35           O  
ATOM   3466  N   GLU B  65     -14.418  18.393 -25.426  1.00 85.37           N  
ATOM   3467  H   GLU B  65     -14.971  19.238 -25.412  1.00 85.37           H  
ATOM   3468  CA  GLU B  65     -13.185  18.404 -26.223  1.00 85.37           C  
ATOM   3469  HA  GLU B  65     -13.060  17.424 -26.684  1.00 85.37           H  
ATOM   3470  C   GLU B  65     -11.948  18.642 -25.338  1.00 85.37           C  
ATOM   3471  CB  GLU B  65     -13.230  19.457 -27.350  1.00 85.37           C  
ATOM   3472  HB2 GLU B  65     -13.518  20.425 -26.942  1.00 85.37           H  
ATOM   3473  HB3 GLU B  65     -12.221  19.545 -27.754  1.00 85.37           H  
ATOM   3474  O   GLU B  65     -12.034  19.100 -24.196  1.00 85.37           O  
ATOM   3475  CG  GLU B  65     -14.164  19.082 -28.513  1.00 85.37           C  
ATOM   3476  HG2 GLU B  65     -14.025  18.023 -28.732  1.00 85.37           H  
ATOM   3477  HG3 GLU B  65     -15.197  19.228 -28.197  1.00 85.37           H  
ATOM   3478  CD  GLU B  65     -13.896  19.876 -29.812  1.00 85.37           C  
ATOM   3479  OE1 GLU B  65     -14.568  19.561 -30.822  1.00 85.37           O  
ATOM   3480  OE2 GLU B  65     -12.987  20.745 -29.845  1.00 85.37           O  
ATOM   3481  N   VAL B  66     -10.780  18.319 -25.890  1.00 83.61           N  
ATOM   3482  H   VAL B  66     -10.787  17.949 -26.830  1.00 83.61           H  
ATOM   3483  CA  VAL B  66      -9.480  18.498 -25.237  1.00 83.61           C  
ATOM   3484  HA  VAL B  66      -9.541  17.989 -24.276  1.00 83.61           H  
ATOM   3485  C   VAL B  66      -9.142  19.989 -25.026  1.00 83.61           C  
ATOM   3486  CB  VAL B  66      -8.365  17.836 -26.064  1.00 83.61           C  
ATOM   3487  HB  VAL B  66      -8.087  18.480 -26.899  1.00 83.61           H  
ATOM   3488  O   VAL B  66      -9.343  20.763 -25.963  1.00 83.61           O  
ATOM   3489  CG1 VAL B  66      -7.145  17.620 -25.181  1.00 83.61           C  
ATOM   3490 HG11 VAL B  66      -7.434  17.125 -24.254  1.00 83.61           H  
ATOM   3491 HG12 VAL B  66      -6.434  16.987 -25.712  1.00 83.61           H  
ATOM   3492 HG13 VAL B  66      -6.670  18.575 -24.956  1.00 83.61           H  
ATOM   3493  CG2 VAL B  66      -8.753  16.470 -26.646  1.00 83.61           C  
ATOM   3494 HG21 VAL B  66      -9.472  16.619 -27.451  1.00 83.61           H  
ATOM   3495 HG22 VAL B  66      -9.181  15.833 -25.872  1.00 83.61           H  
ATOM   3496 HG23 VAL B  66      -7.883  15.978 -27.081  1.00 83.61           H  
ATOM   3497  N   PRO B  67      -8.585  20.405 -23.866  1.00 82.26           N  
ATOM   3498  CA  PRO B  67      -8.239  21.804 -23.601  1.00 82.26           C  
ATOM   3499  HA  PRO B  67      -9.145  22.401 -23.704  1.00 82.26           H  
ATOM   3500  C   PRO B  67      -7.159  22.369 -24.536  1.00 82.26           C  
ATOM   3501  CB  PRO B  67      -7.774  21.858 -22.140  1.00 82.26           C  
ATOM   3502  HB2 PRO B  67      -8.087  22.782 -21.652  1.00 82.26           H  
ATOM   3503  HB3 PRO B  67      -6.691  21.749 -22.086  1.00 82.26           H  
ATOM   3504  O   PRO B  67      -6.116  21.749 -24.755  1.00 82.26           O  
ATOM   3505  CG  PRO B  67      -8.427  20.636 -21.505  1.00 82.26           C  
ATOM   3506  HG2 PRO B  67      -9.457  20.867 -21.233  1.00 82.26           H  
ATOM   3507  HG3 PRO B  67      -7.871  20.274 -20.641  1.00 82.26           H  
ATOM   3508  CD  PRO B  67      -8.414  19.627 -22.648  1.00 82.26           C  
ATOM   3509  HD2 PRO B  67      -9.236  18.926 -22.502  1.00 82.26           H  
ATOM   3510  HD3 PRO B  67      -7.458  19.105 -22.673  1.00 82.26           H  
ATOM   3511  N   ASP B  68      -7.381  23.588 -25.033  1.00 82.74           N  
ATOM   3512  H   ASP B  68      -8.300  23.987 -24.914  1.00 82.74           H  
ATOM   3513  CA  ASP B  68      -6.481  24.305 -25.949  1.00 82.74           C  
ATOM   3514  HA  ASP B  68      -6.129  23.604 -26.706  1.00 82.74           H  
ATOM   3515  C   ASP B  68      -5.244  24.915 -25.249  1.00 82.74           C  
ATOM   3516  CB  ASP B  68      -7.254  25.445 -26.653  1.00 82.74           C  
ATOM   3517  HB2 ASP B  68      -6.686  25.756 -27.530  1.00 82.74           H  
ATOM   3518  HB3 ASP B  68      -7.295  26.299 -25.978  1.00 82.74           H  
ATOM   3519  O   ASP B  68      -4.267  25.283 -25.903  1.00 82.74           O  
ATOM   3520  CG  ASP B  68      -8.696  25.119 -27.067  1.00 82.74           C  
ATOM   3521  OD1 ASP B  68      -9.541  25.034 -26.148  1.00 82.74           O  
ATOM   3522  OD2 ASP B  68      -8.951  25.002 -28.294  1.00 82.74           O  
ATOM   3523  N   ASP B  69      -5.285  25.060 -23.922  1.00 84.02           N  
ATOM   3524  H   ASP B  69      -6.071  24.661 -23.428  1.00 84.02           H  
ATOM   3525  CA  ASP B  69      -4.352  25.855 -23.110  1.00 84.02           C  
ATOM   3526  HA  ASP B  69      -3.970  26.662 -23.735  1.00 84.02           H  
ATOM   3527  C   ASP B  69      -3.114  25.086 -22.610  1.00 84.02           C  
ATOM   3528  CB  ASP B  69      -5.133  26.518 -21.957  1.00 84.02           C  
ATOM   3529  HB2 ASP B  69      -4.455  27.183 -21.421  1.00 84.02           H  
ATOM   3530  HB3 ASP B  69      -5.923  27.134 -22.385  1.00 84.02           H  
ATOM   3531  O   ASP B  69      -2.145  25.691 -22.150  1.00 84.02           O  
ATOM   3532  CG  ASP B  69      -5.768  25.545 -20.948  1.00 84.02           C  
ATOM   3533  OD1 ASP B  69      -5.818  24.323 -21.228  1.00 84.02           O  
ATOM   3534  OD2 ASP B  69      -6.228  26.036 -19.897  1.00 84.02           O  
ATOM   3535  N   ARG B  70      -3.088  23.755 -22.763  1.00 84.42           N  
ATOM   3536  H   ARG B  70      -3.945  23.339 -23.097  1.00 84.42           H  
ATOM   3537  CA  ARG B  70      -1.993  22.876 -22.289  1.00 84.42           C  
ATOM   3538  HA  ARG B  70      -1.557  23.345 -21.407  1.00 84.42           H  
ATOM   3539  C   ARG B  70      -0.828  22.714 -23.274  1.00 84.42           C  
ATOM   3540  CB  ARG B  70      -2.566  21.519 -21.859  1.00 84.42           C  
ATOM   3541  HB2 ARG B  70      -1.765  20.920 -21.427  1.00 84.42           H  
ATOM   3542  HB3 ARG B  70      -2.969  20.999 -22.729  1.00 84.42           H  
ATOM   3543  O   ARG B  70       0.114  21.957 -23.014  1.00 84.42           O  
ATOM   3544  CG  ARG B  70      -3.670  21.683 -20.811  1.00 84.42           C  
ATOM   3545  HG2 ARG B  70      -4.527  22.180 -21.266  1.00 84.42           H  
ATOM   3546  HG3 ARG B  70      -3.304  22.288 -19.981  1.00 84.42           H  
ATOM   3547  CD  ARG B  70      -4.133  20.330 -20.286  1.00 84.42           C  
ATOM   3548  HD2 ARG B  70      -4.465  19.716 -21.123  1.00 84.42           H  
ATOM   3549  HD3 ARG B  70      -3.296  19.836 -19.794  1.00 84.42           H  
ATOM   3550  NE  ARG B  70      -5.246  20.516 -19.343  1.00 84.42           N  
ATOM   3551  HE  ARG B  70      -5.716  21.409 -19.368  1.00 84.42           H  
ATOM   3552  NH1 ARG B  70      -5.167  18.426 -18.426  1.00 84.42           N  
ATOM   3553 HH11 ARG B  70      -4.267  18.229 -18.841  1.00 84.42           H  
ATOM   3554 HH12 ARG B  70      -5.475  17.816 -17.682  1.00 84.42           H  
ATOM   3555  NH2 ARG B  70      -6.737  19.838 -17.759  1.00 84.42           N  
ATOM   3556 HH21 ARG B  70      -7.216  20.727 -17.778  1.00 84.42           H  
ATOM   3557 HH22 ARG B  70      -7.081  19.105 -17.156  1.00 84.42           H  
ATOM   3558  CZ  ARG B  70      -5.710  19.598 -18.520  1.00 84.42           C  
ATOM   3559  N   GLY B  71      -0.898  23.394 -24.420  1.00 80.64           N  
ATOM   3560  H   GLY B  71      -1.695  24.004 -24.540  1.00 80.64           H  
ATOM   3561  CA  GLY B  71       0.122  23.348 -25.474  1.00 80.64           C  
ATOM   3562  HA2 GLY B  71      -0.133  24.085 -26.236  1.00 80.64           H  
ATOM   3563  HA3 GLY B  71       1.091  23.611 -25.048  1.00 80.64           H  
ATOM   3564  C   GLY B  71       0.254  21.987 -26.165  1.00 80.64           C  
ATOM   3565  O   GLY B  71       1.328  21.660 -26.663  1.00 80.64           O  
ATOM   3566  N   TRP B  72      -0.799  21.167 -26.153  1.00 77.31           N  
ATOM   3567  H   TRP B  72      -1.666  21.497 -25.755  1.00 77.31           H  
ATOM   3568  CA  TRP B  72      -0.809  19.855 -26.805  1.00 77.31           C  
ATOM   3569  HA  TRP B  72       0.141  19.354 -26.618  1.00 77.31           H  
ATOM   3570  C   TRP B  72      -0.966  20.004 -28.325  1.00 77.31           C  
ATOM   3571  CB  TRP B  72      -1.930  18.997 -26.210  1.00 77.31           C  
ATOM   3572  HB2 TRP B  72      -1.937  18.052 -26.754  1.00 77.31           H  
ATOM   3573  HB3 TRP B  72      -2.875  19.507 -26.393  1.00 77.31           H  
ATOM   3574  O   TRP B  72      -1.716  20.861 -28.796  1.00 77.31           O  
ATOM   3575  CG  TRP B  72      -1.874  18.657 -24.747  1.00 77.31           C  
ATOM   3576  CD1 TRP B  72      -0.914  19.018 -23.866  1.00 77.31           C  
ATOM   3577  HD1 TRP B  72      -0.065  19.641 -24.107  1.00 77.31           H  
ATOM   3578  CD2 TRP B  72      -2.825  17.857 -23.976  1.00 77.31           C  
ATOM   3579  CE2 TRP B  72      -2.358  17.750 -22.639  1.00 77.31           C  
ATOM   3580  CE3 TRP B  72      -4.024  17.183 -24.273  1.00 77.31           C  
ATOM   3581  HE3 TRP B  72      -4.403  17.245 -25.283  1.00 77.31           H  
ATOM   3582  NE1 TRP B  72      -1.197  18.487 -22.623  1.00 77.31           N  
ATOM   3583  HE1 TRP B  72      -0.613  18.599 -21.807  1.00 77.31           H  
ATOM   3584  CH2 TRP B  72      -4.218  16.334 -22.001  1.00 77.31           C  
ATOM   3585  HH2 TRP B  72      -4.732  15.726 -21.272  1.00 77.31           H  
ATOM   3586  CZ2 TRP B  72      -3.028  16.999 -21.668  1.00 77.31           C  
ATOM   3587  HZ2 TRP B  72      -2.595  16.893 -20.685  1.00 77.31           H  
ATOM   3588  CZ3 TRP B  72      -4.714  16.424 -23.308  1.00 77.31           C  
ATOM   3589  HZ3 TRP B  72      -5.609  15.884 -23.576  1.00 77.31           H  
ATOM   3590  N   VAL B  73      -0.265  19.178 -29.109  1.00 70.55           N  
ATOM   3591  H   VAL B  73       0.293  18.445 -28.695  1.00 70.55           H  
ATOM   3592  CA  VAL B  73      -0.296  19.268 -30.576  1.00 70.55           C  
ATOM   3593  HA  VAL B  73      -0.234  20.322 -30.845  1.00 70.55           H  
ATOM   3594  C   VAL B  73      -1.612  18.668 -31.099  1.00 70.55           C  
ATOM   3595  CB  VAL B  73       0.928  18.581 -31.212  1.00 70.55           C  
ATOM   3596  HB  VAL B  73       0.907  17.517 -30.978  1.00 70.55           H  
ATOM   3597  O   VAL B  73      -1.876  17.495 -30.839  1.00 70.55           O  
ATOM   3598  CG1 VAL B  73       0.924  18.751 -32.738  1.00 70.55           C  
ATOM   3599 HG11 VAL B  73       0.907  19.808 -33.005  1.00 70.55           H  
ATOM   3600 HG12 VAL B  73       0.062  18.245 -33.172  1.00 70.55           H  
ATOM   3601 HG13 VAL B  73       1.818  18.288 -33.155  1.00 70.55           H  
ATOM   3602  CG2 VAL B  73       2.239  19.181 -30.684  1.00 70.55           C  
ATOM   3603 HG21 VAL B  73       3.083  18.696 -31.174  1.00 70.55           H  
ATOM   3604 HG22 VAL B  73       2.271  20.255 -30.868  1.00 70.55           H  
ATOM   3605 HG23 VAL B  73       2.331  18.990 -29.615  1.00 70.55           H  
ATOM   3606  N   PRO B  74      -2.446  19.410 -31.861  1.00 64.13           N  
ATOM   3607  CA  PRO B  74      -3.760  18.914 -32.286  1.00 64.13           C  
ATOM   3608  HA  PRO B  74      -4.359  18.729 -31.394  1.00 64.13           H  
ATOM   3609  C   PRO B  74      -3.721  17.622 -33.113  1.00 64.13           C  
ATOM   3610  CB  PRO B  74      -4.391  20.057 -33.084  1.00 64.13           C  
ATOM   3611  HB2 PRO B  74      -5.476  20.067 -32.978  1.00 64.13           H  
ATOM   3612  HB3 PRO B  74      -4.111  19.982 -34.135  1.00 64.13           H  
ATOM   3613  O   PRO B  74      -4.631  16.807 -32.997  1.00 64.13           O  
ATOM   3614  CG  PRO B  74      -3.747  21.299 -32.474  1.00 64.13           C  
ATOM   3615  HG2 PRO B  74      -4.251  21.555 -31.543  1.00 64.13           H  
ATOM   3616  HG3 PRO B  74      -3.755  22.143 -33.164  1.00 64.13           H  
ATOM   3617  CD  PRO B  74      -2.327  20.827 -32.174  1.00 64.13           C  
ATOM   3618  HD2 PRO B  74      -1.697  20.951 -33.055  1.00 64.13           H  
ATOM   3619  HD3 PRO B  74      -1.931  21.402 -31.338  1.00 64.13           H  
ATOM   3620  N   ASP B  75      -2.670  17.419 -33.909  1.00 63.48           N  
ATOM   3621  H   ASP B  75      -1.982  18.152 -34.002  1.00 63.48           H  
ATOM   3622  CA  ASP B  75      -2.505  16.225 -34.749  1.00 63.48           C  
ATOM   3623  HA  ASP B  75      -3.432  16.048 -35.294  1.00 63.48           H  
ATOM   3624  C   ASP B  75      -2.220  14.954 -33.921  1.00 63.48           C  
ATOM   3625  CB  ASP B  75      -1.393  16.472 -35.786  1.00 63.48           C  
ATOM   3626  HB2 ASP B  75      -1.227  15.547 -36.339  1.00 63.48           H  
ATOM   3627  HB3 ASP B  75      -0.470  16.715 -35.260  1.00 63.48           H  
ATOM   3628  O   ASP B  75      -2.575  13.855 -34.340  1.00 63.48           O  
ATOM   3629  CG  ASP B  75      -1.701  17.582 -36.807  1.00 63.48           C  
ATOM   3630  OD1 ASP B  75      -2.883  17.974 -36.947  1.00 63.48           O  
ATOM   3631  OD2 ASP B  75      -0.734  18.055 -37.446  1.00 63.48           O  
ATOM   3632  N   GLU B  76      -1.648  15.093 -32.719  1.00 64.68           N  
ATOM   3633  H   GLU B  76      -1.432  16.024 -32.392  1.00 64.68           H  
ATOM   3634  CA  GLU B  76      -1.462  13.992 -31.756  1.00 64.68           C  
ATOM   3635  HA  GLU B  76      -1.180  13.087 -32.295  1.00 64.68           H  
ATOM   3636  C   GLU B  76      -2.758  13.668 -30.987  1.00 64.68           C  
ATOM   3637  CB  GLU B  76      -0.334  14.340 -30.766  1.00 64.68           C  
ATOM   3638  HB2 GLU B  76      -0.231  13.525 -30.050  1.00 64.68           H  
ATOM   3639  HB3 GLU B  76      -0.612  15.241 -30.220  1.00 64.68           H  
ATOM   3640  O   GLU B  76      -2.868  12.616 -30.363  1.00 64.68           O  
ATOM   3641  CG  GLU B  76       1.024  14.553 -31.458  1.00 64.68           C  
ATOM   3642  HG2 GLU B  76       0.933  15.348 -32.198  1.00 64.68           H  
ATOM   3643  HG3 GLU B  76       1.284  13.635 -31.986  1.00 64.68           H  
ATOM   3644  CD  GLU B  76       2.157  14.926 -30.488  1.00 64.68           C  
ATOM   3645  OE1 GLU B  76       3.324  14.670 -30.864  1.00 64.68           O  
ATOM   3646  OE2 GLU B  76       1.867  15.506 -29.414  1.00 64.68           O  
ATOM   3647  N   LEU B  77      -3.750  14.563 -31.050  1.00 64.99           N  
ATOM   3648  H   LEU B  77      -3.583  15.384 -31.614  1.00 64.99           H  
ATOM   3649  CA  LEU B  77      -5.049  14.474 -30.374  1.00 64.99           C  
ATOM   3650  HA  LEU B  77      -5.012  13.673 -29.635  1.00 64.99           H  
ATOM   3651  C   LEU B  77      -6.204  14.122 -31.318  1.00 64.99           C  
ATOM   3652  CB  LEU B  77      -5.329  15.804 -29.669  1.00 64.99           C  
ATOM   3653  HB2 LEU B  77      -5.302  16.595 -30.418  1.00 64.99           H  
ATOM   3654  HB3 LEU B  77      -6.336  15.782 -29.250  1.00 64.99           H  
ATOM   3655  O   LEU B  77      -7.376  14.253 -30.947  1.00 64.99           O  
ATOM   3656  CG  LEU B  77      -4.359  16.147 -28.537  1.00 64.99           C  
ATOM   3657  HG  LEU B  77      -3.326  16.119 -28.885  1.00 64.99           H  
ATOM   3658  CD1 LEU B  77      -4.697  17.578 -28.128  1.00 64.99           C  
ATOM   3659 HD11 LEU B  77      -4.466  18.257 -28.948  1.00 64.99           H  
ATOM   3660 HD12 LEU B  77      -4.092  17.868 -27.269  1.00 64.99           H  
ATOM   3661 HD13 LEU B  77      -5.752  17.666 -27.869  1.00 64.99           H  
ATOM   3662  CD2 LEU B  77      -4.519  15.187 -27.354  1.00 64.99           C  
ATOM   3663 HD21 LEU B  77      -5.556  15.156 -27.020  1.00 64.99           H  
ATOM   3664 HD22 LEU B  77      -3.879  15.504 -26.531  1.00 64.99           H  
ATOM   3665 HD23 LEU B  77      -4.204  14.186 -27.649  1.00 64.99           H  
ATOM   3666  N   MET B  78      -5.896  13.689 -32.539  1.00 60.76           N  
ATOM   3667  H   MET B  78      -4.921  13.611 -32.791  1.00 60.76           H  
ATOM   3668  CA  MET B  78      -6.898  13.099 -33.418  1.00 60.76           C  
ATOM   3669  HA  MET B  78      -7.737  13.791 -33.500  1.00 60.76           H  
ATOM   3670  C   MET B  78      -7.402  11.798 -32.784  1.00 60.76           C  
ATOM   3671  CB  MET B  78      -6.331  12.870 -34.824  1.00 60.76           C  
ATOM   3672  HB2 MET B  78      -5.460  12.217 -34.758  1.00 60.76           H  
ATOM   3673  HB3 MET B  78      -7.086  12.375 -35.434  1.00 60.76           H  
ATOM   3674  O   MET B  78      -6.619  10.937 -32.384  1.00 60.76           O  
ATOM   3675  CG  MET B  78      -5.919  14.180 -35.509  1.00 60.76           C  
ATOM   3676  HG2 MET B  78      -5.173  14.674 -34.886  1.00 60.76           H  
ATOM   3677  HG3 MET B  78      -5.442  13.930 -36.456  1.00 60.76           H  
ATOM   3678  SD  MET B  78      -7.256  15.365 -35.849  1.00 60.76           S  
ATOM   3679  CE  MET B  78      -6.226  16.753 -36.401  1.00 60.76           C  
ATOM   3680  HE1 MET B  78      -6.861  17.587 -36.702  1.00 60.76           H  
ATOM   3681  HE2 MET B  78      -5.608  16.444 -37.244  1.00 60.76           H  
ATOM   3682  HE3 MET B  78      -5.574  17.071 -35.587  1.00 60.76           H  
ATOM   3683  N   ALA B  79      -8.721  11.662 -32.671  1.00 51.71           N  
ATOM   3684  H   ALA B  79      -9.304  12.404 -33.031  1.00 51.71           H  
ATOM   3685  CA  ALA B  79      -9.368  10.460 -32.168  1.00 51.71           C  
ATOM   3686  HA  ALA B  79      -9.055  10.301 -31.136  1.00 51.71           H  
ATOM   3687  C   ALA B  79      -8.949   9.240 -33.003  1.00 51.71           C  
ATOM   3688  CB  ALA B  79     -10.888  10.676 -32.211  1.00 51.71           C  
ATOM   3689  HB1 ALA B  79     -11.210  10.828 -33.241  1.00 51.71           H  
ATOM   3690  HB2 ALA B  79     -11.396   9.802 -31.803  1.00 51.71           H  
ATOM   3691  HB3 ALA B  79     -11.157  11.551 -31.619  1.00 51.71           H  
ATOM   3692  O   ALA B  79      -8.787   9.348 -34.219  1.00 51.71           O  
ATOM   3693  N   SER B  80      -8.865   8.059 -32.385  1.00 50.27           N  
ATOM   3694  H   SER B  80      -9.025   8.004 -31.390  1.00 50.27           H  
ATOM   3695  CA  SER B  80      -8.582   6.791 -33.079  1.00 50.27           C  
ATOM   3696  HA  SER B  80      -7.756   6.974 -33.767  1.00 50.27           H  
ATOM   3697  C   SER B  80      -9.738   6.282 -33.956  1.00 50.27           C  
ATOM   3698  CB  SER B  80      -8.105   5.722 -32.087  1.00 50.27           C  
ATOM   3699  HB2 SER B  80      -8.036   4.754 -32.583  1.00 50.27           H  
ATOM   3700  HB3 SER B  80      -7.104   5.989 -31.748  1.00 50.27           H  
ATOM   3701  O   SER B  80      -9.819   5.088 -34.252  1.00 50.27           O  
ATOM   3702  OG  SER B  80      -8.964   5.621 -30.966  1.00 50.27           O  
ATOM   3703  HG  SER B  80      -8.703   4.835 -30.482  1.00 50.27           H  
ATOM   3704  N   ASP B  81     -10.633   7.170 -34.409  1.00 47.21           N  
ATOM   3705  H   ASP B  81     -10.384   8.144 -34.313  1.00 47.21           H  
ATOM   3706  CA  ASP B  81     -11.582   6.820 -35.458  1.00 47.21           C  
ATOM   3707  HA  ASP B  81     -12.055   5.894 -35.133  1.00 47.21           H  
ATOM   3708  C   ASP B  81     -10.825   6.474 -36.750  1.00 47.21           C  
ATOM   3709  CB  ASP B  81     -12.737   7.845 -35.594  1.00 47.21           C  
ATOM   3710  HB2 ASP B  81     -13.523   7.353 -36.167  1.00 47.21           H  
ATOM   3711  HB3 ASP B  81     -13.146   8.019 -34.599  1.00 47.21           H  
ATOM   3712  O   ASP B  81      -9.732   6.971 -37.008  1.00 47.21           O  
ATOM   3713  CG  ASP B  81     -12.506   9.223 -36.258  1.00 47.21           C  
ATOM   3714  OD1 ASP B  81     -11.417   9.515 -36.796  1.00 47.21           O  
ATOM   3715  OD2 ASP B  81     -13.498   9.988 -36.319  1.00 47.21           O  
ATOM   3716  N   ALA B  82     -11.385   5.589 -37.580  1.00 44.12           N  
ATOM   3717  H   ALA B  82     -12.256   5.159 -37.303  1.00 44.12           H  
ATOM   3718  CA  ALA B  82     -10.684   5.049 -38.755  1.00 44.12           C  
ATOM   3719  HA  ALA B  82      -9.760   4.587 -38.408  1.00 44.12           H  
ATOM   3720  C   ALA B  82     -10.277   6.112 -39.805  1.00 44.12           C  
ATOM   3721  CB  ALA B  82     -11.570   3.961 -39.374  1.00 44.12           C  
ATOM   3722  HB1 ALA B  82     -11.046   3.497 -40.209  1.00 44.12           H  
ATOM   3723  HB2 ALA B  82     -12.502   4.397 -39.734  1.00 44.12           H  
ATOM   3724  HB3 ALA B  82     -11.787   3.194 -38.629  1.00 44.12           H  
ATOM   3725  O   ALA B  82      -9.612   5.787 -40.788  1.00 44.12           O  
ATOM   3726  N   ALA B  83     -10.705   7.364 -39.618  1.00 44.31           N  
ATOM   3727  H   ALA B  83     -11.138   7.564 -38.728  1.00 44.31           H  
ATOM   3728  CA  ALA B  83     -10.335   8.510 -40.431  1.00 44.31           C  
ATOM   3729  HA  ALA B  83      -9.922   8.164 -41.378  1.00 44.31           H  
ATOM   3730  C   ALA B  83      -9.257   9.401 -39.778  1.00 44.31           C  
ATOM   3731  CB  ALA B  83     -11.627   9.282 -40.726  1.00 44.31           C  
ATOM   3732  HB1 ALA B  83     -11.404  10.138 -41.363  1.00 44.31           H  
ATOM   3733  HB2 ALA B  83     -12.069   9.629 -39.792  1.00 44.31           H  
ATOM   3734  HB3 ALA B  83     -12.336   8.633 -41.240  1.00 44.31           H  
ATOM   3735  O   ALA B  83      -8.588  10.127 -40.509  1.00 44.31           O  
ATOM   3736  N   GLY B  84      -9.092   9.381 -38.449  1.00 53.35           N  
ATOM   3737  H   GLY B  84      -9.659   8.765 -37.885  1.00 53.35           H  
ATOM   3738  CA  GLY B  84      -8.210  10.289 -37.711  1.00 53.35           C  
ATOM   3739  HA2 GLY B  84      -8.261  10.041 -36.651  1.00 53.35           H  
ATOM   3740  HA3 GLY B  84      -7.183  10.162 -38.052  1.00 53.35           H  
ATOM   3741  C   GLY B  84      -8.606  11.759 -37.879  1.00 53.35           C  
ATOM   3742  O   GLY B  84      -7.740  12.603 -38.083  1.00 53.35           O  
ATOM   3743  N   THR B  85      -9.913  12.065 -37.903  1.00 50.92           N  
ATOM   3744  H   THR B  85     -10.548  11.324 -37.642  1.00 50.92           H  
ATOM   3745  CA  THR B  85     -10.418  13.394 -38.345  1.00 50.92           C  
ATOM   3746  HA  THR B  85      -9.567  14.010 -38.634  1.00 50.92           H  
ATOM   3747  C   THR B  85     -11.139  14.222 -37.289  1.00 50.92           C  
ATOM   3748  CB  THR B  85     -11.337  13.310 -39.575  1.00 50.92           C  
ATOM   3749  HB  THR B  85     -11.817  14.277 -39.724  1.00 50.92           H  
ATOM   3750  O   THR B  85     -11.407  15.403 -37.524  1.00 50.92           O  
ATOM   3751  CG2 THR B  85     -10.582  13.009 -40.863  1.00 50.92           C  
ATOM   3752 HG21 THR B  85      -9.850  13.795 -41.048  1.00 50.92           H  
ATOM   3753 HG22 THR B  85     -10.057  12.057 -40.774  1.00 50.92           H  
ATOM   3754 HG23 THR B  85     -11.282  12.962 -41.697  1.00 50.92           H  
ATOM   3755  OG1 THR B  85     -12.357  12.349 -39.407  1.00 50.92           O  
ATOM   3756  HG1 THR B  85     -11.978  11.598 -38.944  1.00 50.92           H  
ATOM   3757  N   ARG B  86     -11.488  13.637 -36.142  1.00 58.64           N  
ATOM   3758  H   ARG B  86     -11.187  12.686 -35.985  1.00 58.64           H  
ATOM   3759  CA  ARG B  86     -12.127  14.355 -35.030  1.00 58.64           C  
ATOM   3760  HA  ARG B  86     -12.454  15.339 -35.365  1.00 58.64           H  
ATOM   3761  C   ARG B  86     -11.126  14.575 -33.911  1.00 58.64           C  
ATOM   3762  CB  ARG B  86     -13.343  13.578 -34.517  1.00 58.64           C  
ATOM   3763  HB2 ARG B  86     -13.770  14.113 -33.669  1.00 58.64           H  
ATOM   3764  HB3 ARG B  86     -13.024  12.593 -34.177  1.00 58.64           H  
ATOM   3765  O   ARG B  86     -10.253  13.742 -33.708  1.00 58.64           O  
ATOM   3766  CG  ARG B  86     -14.408  13.423 -35.605  1.00 58.64           C  
ATOM   3767  HG2 ARG B  86     -14.681  14.401 -36.001  1.00 58.64           H  
ATOM   3768  HG3 ARG B  86     -14.019  12.800 -36.410  1.00 58.64           H  
ATOM   3769  CD  ARG B  86     -15.639  12.752 -35.001  1.00 58.64           C  
ATOM   3770  HD2 ARG B  86     -16.086  13.428 -34.272  1.00 58.64           H  
ATOM   3771  HD3 ARG B  86     -15.319  11.841 -34.496  1.00 58.64           H  
ATOM   3772  NE  ARG B  86     -16.607  12.402 -36.049  1.00 58.64           N  
ATOM   3773  HE  ARG B  86     -16.226  12.351 -36.984  1.00 58.64           H  
ATOM   3774  NH1 ARG B  86     -18.318  11.816 -34.644  1.00 58.64           N  
ATOM   3775 HH11 ARG B  86     -17.718  12.051 -33.866  1.00 58.64           H  
ATOM   3776 HH12 ARG B  86     -19.216  11.387 -34.473  1.00 58.64           H  
ATOM   3777  NH2 ARG B  86     -18.547  11.538 -36.851  1.00 58.64           N  
ATOM   3778 HH21 ARG B  86     -19.443  11.106 -36.676  1.00 58.64           H  
ATOM   3779 HH22 ARG B  86     -18.132  11.533 -37.771  1.00 58.64           H  
ATOM   3780  CZ  ARG B  86     -17.818  11.927 -35.843  1.00 58.64           C  
ATOM   3781  N   ARG B  87     -11.296  15.647 -33.136  1.00 65.88           N  
ATOM   3782  H   ARG B  87     -12.066  16.269 -33.333  1.00 65.88           H  
ATOM   3783  CA  ARG B  87     -10.595  15.795 -31.855  1.00 65.88           C  
ATOM   3784  HA  ARG B  87      -9.526  15.649 -32.005  1.00 65.88           H  
ATOM   3785  C   ARG B  87     -11.062  14.716 -30.878  1.00 65.88           C  
ATOM   3786  CB  ARG B  87     -10.840  17.192 -31.267  1.00 65.88           C  
ATOM   3787  HB2 ARG B  87     -11.904  17.424 -31.298  1.00 65.88           H  
ATOM   3788  HB3 ARG B  87     -10.527  17.190 -30.222  1.00 65.88           H  
ATOM   3789  O   ARG B  87     -12.256  14.407 -30.813  1.00 65.88           O  
ATOM   3790  CG  ARG B  87     -10.042  18.274 -32.006  1.00 65.88           C  
ATOM   3791  HG2 ARG B  87     -10.301  18.277 -33.065  1.00 65.88           H  
ATOM   3792  HG3 ARG B  87      -8.978  18.061 -31.897  1.00 65.88           H  
ATOM   3793  CD  ARG B  87     -10.357  19.645 -31.399  1.00 65.88           C  
ATOM   3794  HD2 ARG B  87     -11.361  19.945 -31.698  1.00 65.88           H  
ATOM   3795  HD3 ARG B  87     -10.348  19.555 -30.312  1.00 65.88           H  
ATOM   3796  NE  ARG B  87      -9.379  20.678 -31.796  1.00 65.88           N  
ATOM   3797  HE  ARG B  87      -8.714  20.434 -32.516  1.00 65.88           H  
ATOM   3798  NH1 ARG B  87     -10.022  22.240 -30.220  1.00 65.88           N  
ATOM   3799 HH11 ARG B  87     -10.847  21.702 -29.992  1.00 65.88           H  
ATOM   3800 HH12 ARG B  87      -9.821  23.045 -29.645  1.00 65.88           H  
ATOM   3801  NH2 ARG B  87      -8.224  22.616 -31.469  1.00 65.88           N  
ATOM   3802 HH21 ARG B  87      -7.483  22.293 -32.074  1.00 65.88           H  
ATOM   3803 HH22 ARG B  87      -8.113  23.438 -30.892  1.00 65.88           H  
ATOM   3804  CZ  ARG B  87      -9.220  21.833 -31.166  1.00 65.88           C  
ATOM   3805  N   ALA B  88     -10.127  14.177 -30.104  1.00 74.81           N  
ATOM   3806  H   ALA B  88      -9.158  14.406 -30.273  1.00 74.81           H  
ATOM   3807  CA  ALA B  88     -10.438  13.324 -28.966  1.00 74.81           C  
ATOM   3808  HA  ALA B  88     -10.963  12.442 -29.334  1.00 74.81           H  
ATOM   3809  C   ALA B  88     -11.365  14.041 -27.960  1.00 74.81           C  
ATOM   3810  CB  ALA B  88      -9.118  12.867 -28.337  1.00 74.81           C  
ATOM   3811  HB1 ALA B  88      -9.323  12.166 -27.527  1.00 74.81           H  
ATOM   3812  HB2 ALA B  88      -8.572  13.723 -27.941  1.00 74.81           H  
ATOM   3813  HB3 ALA B  88      -8.502  12.367 -29.085  1.00 74.81           H  
ATOM   3814  O   ALA B  88     -11.451  15.269 -27.928  1.00 74.81           O  
ATOM   3815  N   HIS B  89     -12.085  13.264 -27.155  1.00 87.32           N  
ATOM   3816  H   HIS B  89     -11.957  12.263 -27.197  1.00 87.32           H  
ATOM   3817  CA  HIS B  89     -12.978  13.765 -26.110  1.00 87.32           C  
ATOM   3818  HA  HIS B  89     -12.873  14.846 -26.016  1.00 87.32           H  
ATOM   3819  C   HIS B  89     -12.590  13.145 -24.763  1.00 87.32           C  
ATOM   3820  CB  HIS B  89     -14.440  13.461 -26.471  1.00 87.32           C  
ATOM   3821  HB2 HIS B  89     -14.521  12.425 -26.800  1.00 87.32           H  
ATOM   3822  HB3 HIS B  89     -15.042  13.572 -25.569  1.00 87.32           H  
ATOM   3823  O   HIS B  89     -12.193  11.980 -24.703  1.00 87.32           O  
ATOM   3824  CG  HIS B  89     -15.045  14.354 -27.529  1.00 87.32           C  
ATOM   3825  CD2 HIS B  89     -16.229  15.031 -27.413  1.00 87.32           C  
ATOM   3826  HD2 HIS B  89     -16.875  15.020 -26.548  1.00 87.32           H  
ATOM   3827  ND1 HIS B  89     -14.548  14.631 -28.786  1.00 87.32           N  
ATOM   3828  HD1 HIS B  89     -13.649  14.361 -29.157  1.00 87.32           H  
ATOM   3829  CE1 HIS B  89     -15.403  15.467 -29.395  1.00 87.32           C  
ATOM   3830  HE1 HIS B  89     -15.242  15.911 -30.366  1.00 87.32           H  
ATOM   3831  NE2 HIS B  89     -16.461  15.723 -28.608  1.00 87.32           N  
ATOM   3832  N   GLY B  90     -12.709  13.914 -23.682  1.00 91.43           N  
ATOM   3833  H   GLY B  90     -13.107  14.835 -23.796  1.00 91.43           H  
ATOM   3834  CA  GLY B  90     -12.317  13.510 -22.331  1.00 91.43           C  
ATOM   3835  HA2 GLY B  90     -12.564  12.461 -22.167  1.00 91.43           H  
ATOM   3836  HA3 GLY B  90     -11.240  13.634 -22.216  1.00 91.43           H  
ATOM   3837  C   GLY B  90     -13.003  14.340 -21.251  1.00 91.43           C  
ATOM   3838  O   GLY B  90     -13.907  15.120 -21.535  1.00 91.43           O  
ATOM   3839  N   ASN B  91     -12.582  14.164 -20.000  1.00 96.40           N  
ATOM   3840  H   ASN B  91     -11.851  13.488 -19.830  1.00 96.40           H  
ATOM   3841  CA  ASN B  91     -13.197  14.803 -18.836  1.00 96.40           C  
ATOM   3842  HA  ASN B  91     -13.932  15.541 -19.159  1.00 96.40           H  
ATOM   3843  C   ASN B  91     -12.110  15.534 -18.040  1.00 96.40           C  
ATOM   3844  CB  ASN B  91     -13.938  13.743 -18.000  1.00 96.40           C  
ATOM   3845  HB2 ASN B  91     -14.438  14.234 -17.165  1.00 96.40           H  
ATOM   3846  HB3 ASN B  91     -13.229  13.025 -17.587  1.00 96.40           H  
ATOM   3847  O   ASN B  91     -11.297  14.907 -17.362  1.00 96.40           O  
ATOM   3848  CG  ASN B  91     -14.989  12.981 -18.782  1.00 96.40           C  
ATOM   3849  ND2 ASN B  91     -14.579  11.979 -19.530  1.00 96.40           N  
ATOM   3850 HD21 ASN B  91     -13.590  11.782 -19.584  1.00 96.40           H  
ATOM   3851 HD22 ASN B  91     -15.236  11.585 -20.189  1.00 96.40           H  
ATOM   3852  OD1 ASN B  91     -16.169  13.289 -18.727  1.00 96.40           O  
ATOM   3853  N   PHE B  92     -12.077  16.860 -18.139  1.00 95.69           N  
ATOM   3854  H   PHE B  92     -12.792  17.325 -18.679  1.00 95.69           H  
ATOM   3855  CA  PHE B  92     -10.973  17.683 -17.637  1.00 95.69           C  
ATOM   3856  HA  PHE B  92     -10.168  17.037 -17.287  1.00 95.69           H  
ATOM   3857  C   PHE B  92     -11.407  18.543 -16.447  1.00 95.69           C  
ATOM   3858  CB  PHE B  92     -10.404  18.519 -18.791  1.00 95.69           C  
ATOM   3859  HB2 PHE B  92      -9.575  19.118 -18.415  1.00 95.69           H  
ATOM   3860  HB3 PHE B  92     -11.170  19.208 -19.147  1.00 95.69           H  
ATOM   3861  O   PHE B  92     -12.552  18.998 -16.384  1.00 95.69           O  
ATOM   3862  CG  PHE B  92      -9.911  17.677 -19.957  1.00 95.69           C  
ATOM   3863  CD1 PHE B  92      -8.590  17.190 -19.967  1.00 95.69           C  
ATOM   3864  HD1 PHE B  92      -7.920  17.430 -19.155  1.00 95.69           H  
ATOM   3865  CD2 PHE B  92     -10.779  17.355 -21.021  1.00 95.69           C  
ATOM   3866  HD2 PHE B  92     -11.789  17.738 -21.037  1.00 95.69           H  
ATOM   3867  CE1 PHE B  92      -8.140  16.392 -21.036  1.00 95.69           C  
ATOM   3868  HE1 PHE B  92      -7.122  16.031 -21.048  1.00 95.69           H  
ATOM   3869  CE2 PHE B  92     -10.334  16.545 -22.079  1.00 95.69           C  
ATOM   3870  HE2 PHE B  92     -11.001  16.323 -22.899  1.00 95.69           H  
ATOM   3871  CZ  PHE B  92      -9.014  16.061 -22.087  1.00 95.69           C  
ATOM   3872  HZ  PHE B  92      -8.667  15.451 -22.908  1.00 95.69           H  
ATOM   3873  N   MET B  93     -10.495  18.780 -15.503  1.00 95.71           N  
ATOM   3874  H   MET B  93      -9.555  18.441 -15.652  1.00 95.71           H  
ATOM   3875  CA  MET B  93     -10.729  19.737 -14.421  1.00 95.71           C  
ATOM   3876  HA  MET B  93     -11.746  19.610 -14.049  1.00 95.71           H  
ATOM   3877  C   MET B  93     -10.595  21.170 -14.946  1.00 95.71           C  
ATOM   3878  CB  MET B  93      -9.769  19.508 -13.247  1.00 95.71           C  
ATOM   3879  HB2 MET B  93      -8.746  19.450 -13.621  1.00 95.71           H  
ATOM   3880  HB3 MET B  93      -9.840  20.358 -12.568  1.00 95.71           H  
ATOM   3881  O   MET B  93      -9.620  21.511 -15.620  1.00 95.71           O  
ATOM   3882  CG  MET B  93     -10.103  18.241 -12.455  1.00 95.71           C  
ATOM   3883  HG2 MET B  93     -11.167  18.252 -12.219  1.00 95.71           H  
ATOM   3884  HG3 MET B  93      -9.902  17.366 -13.074  1.00 95.71           H  
ATOM   3885  SD  MET B  93      -9.195  18.078 -10.894  1.00 95.71           S  
ATOM   3886  CE  MET B  93      -7.486  18.029 -11.478  1.00 95.71           C  
ATOM   3887  HE1 MET B  93      -6.826  17.831 -10.634  1.00 95.71           H  
ATOM   3888  HE2 MET B  93      -7.216  18.986 -11.925  1.00 95.71           H  
ATOM   3889  HE3 MET B  93      -7.376  17.234 -12.215  1.00 95.71           H  
ATOM   3890  N   ALA B  94     -11.554  22.026 -14.587  1.00 91.58           N  
ATOM   3891  H   ALA B  94     -12.297  21.696 -13.988  1.00 91.58           H  
ATOM   3892  CA  ALA B  94     -11.404  23.469 -14.745  1.00 91.58           C  
ATOM   3893  HA  ALA B  94     -11.127  23.686 -15.776  1.00 91.58           H  
ATOM   3894  C   ALA B  94     -10.279  23.963 -13.819  1.00 91.58           C  
ATOM   3895  CB  ALA B  94     -12.746  24.148 -14.442  1.00 91.58           C  
ATOM   3896  HB1 ALA B  94     -13.041  23.948 -13.412  1.00 91.58           H  
ATOM   3897  HB2 ALA B  94     -13.514  23.776 -15.120  1.00 91.58           H  
ATOM   3898  HB3 ALA B  94     -12.648  25.225 -14.576  1.00 91.58           H  
ATOM   3899  O   ALA B  94     -10.173  23.495 -12.686  1.00 91.58           O  
ATOM   3900  N   GLY B  95      -9.428  24.872 -14.301  1.00 90.00           N  
ATOM   3901  H   GLY B  95      -9.569  25.244 -15.229  1.00 90.00           H  
ATOM   3902  CA  GLY B  95      -8.330  25.421 -13.498  1.00 90.00           C  
ATOM   3903  HA2 GLY B  95      -8.734  25.894 -12.603  1.00 90.00           H  
ATOM   3904  HA3 GLY B  95      -7.821  26.191 -14.078  1.00 90.00           H  
ATOM   3905  C   GLY B  95      -7.280  24.391 -13.060  1.00 90.00           C  
ATOM   3906  O   GLY B  95      -6.635  24.569 -12.033  1.00 90.00           O  
ATOM   3907  N   ALA B  96      -7.075  23.299 -13.812  1.00 91.43           N  
ATOM   3908  H   ALA B  96      -7.684  23.139 -14.601  1.00 91.43           H  
ATOM   3909  CA  ALA B  96      -6.108  22.253 -13.443  1.00 91.43           C  
ATOM   3910  HA  ALA B  96      -6.437  21.802 -12.506  1.00 91.43           H  
ATOM   3911  C   ALA B  96      -4.673  22.786 -13.222  1.00 91.43           C  
ATOM   3912  CB  ALA B  96      -6.123  21.175 -14.534  1.00 91.43           C  
ATOM   3913  HB1 ALA B  96      -7.134  20.792 -14.670  1.00 91.43           H  
ATOM   3914  HB2 ALA B  96      -5.473  20.351 -14.239  1.00 91.43           H  
ATOM   3915  HB3 ALA B  96      -5.767  21.591 -15.476  1.00 91.43           H  
ATOM   3916  O   ALA B  96      -3.920  22.228 -12.421  1.00 91.43           O  
ATOM   3917  N   GLY B  97      -4.306  23.868 -13.921  1.00 91.40           N  
ATOM   3918  H   GLY B  97      -4.999  24.285 -14.525  1.00 91.40           H  
ATOM   3919  CA  GLY B  97      -3.034  24.578 -13.773  1.00 91.40           C  
ATOM   3920  HA2 GLY B  97      -2.257  23.869 -13.486  1.00 91.40           H  
ATOM   3921  HA3 GLY B  97      -2.767  25.006 -14.739  1.00 91.40           H  
ATOM   3922  C   GLY B  97      -3.027  25.723 -12.750  1.00 91.40           C  
ATOM   3923  O   GLY B  97      -1.951  26.279 -12.525  1.00 91.40           O  
ATOM   3924  N   ASP B  98      -4.162  26.062 -12.134  1.00 94.35           N  
ATOM   3925  H   ASP B  98      -4.993  25.508 -12.284  1.00 94.35           H  
ATOM   3926  CA  ASP B  98      -4.280  27.134 -11.137  1.00 94.35           C  
ATOM   3927  HA  ASP B  98      -3.629  27.955 -11.438  1.00 94.35           H  
ATOM   3928  C   ASP B  98      -3.823  26.647  -9.751  1.00 94.35           C  
ATOM   3929  CB  ASP B  98      -5.718  27.685 -11.083  1.00 94.35           C  
ATOM   3930  HB2 ASP B  98      -5.763  28.449 -10.306  1.00 94.35           H  
ATOM   3931  HB3 ASP B  98      -6.399  26.884 -10.795  1.00 94.35           H  
ATOM   3932  O   ASP B  98      -3.991  25.475  -9.408  1.00 94.35           O  
ATOM   3933  CG  ASP B  98      -6.194  28.321 -12.396  1.00 94.35           C  
ATOM   3934  OD1 ASP B  98      -5.339  28.872 -13.126  1.00 94.35           O  
ATOM   3935  OD2 ASP B  98      -7.417  28.272 -12.657  1.00 94.35           O  
ATOM   3936  N   PHE B  99      -3.193  27.534  -8.970  1.00 96.82           N  
ATOM   3937  H   PHE B  99      -3.091  28.483  -9.301  1.00 96.82           H  
ATOM   3938  CA  PHE B  99      -2.656  27.228  -7.637  1.00 96.82           C  
ATOM   3939  HA  PHE B  99      -3.398  26.665  -7.070  1.00 96.82           H  
ATOM   3940  C   PHE B  99      -2.295  28.506  -6.858  1.00 96.82           C  
ATOM   3941  CB  PHE B  99      -1.387  26.376  -7.823  1.00 96.82           C  
ATOM   3942  HB2 PHE B  99      -1.643  25.483  -8.392  1.00 96.82           H  
ATOM   3943  HB3 PHE B  99      -0.673  26.945  -8.419  1.00 96.82           H  
ATOM   3944  O   PHE B  99      -1.573  29.357  -7.390  1.00 96.82           O  
ATOM   3945  CG  PHE B  99      -0.712  25.914  -6.548  1.00 96.82           C  
ATOM   3946  CD1 PHE B  99       0.636  26.234  -6.297  1.00 96.82           C  
ATOM   3947  HD1 PHE B  99       1.182  26.855  -6.992  1.00 96.82           H  
ATOM   3948  CD2 PHE B  99      -1.417  25.107  -5.639  1.00 96.82           C  
ATOM   3949  HD2 PHE B  99      -2.449  24.851  -5.828  1.00 96.82           H  
ATOM   3950  CE1 PHE B  99       1.272  25.750  -5.140  1.00 96.82           C  
ATOM   3951  HE1 PHE B  99       2.304  26.001  -4.944  1.00 96.82           H  
ATOM   3952  CE2 PHE B  99      -0.788  24.637  -4.476  1.00 96.82           C  
ATOM   3953  HE2 PHE B  99      -1.344  24.035  -3.773  1.00 96.82           H  
ATOM   3954  CZ  PHE B  99       0.554  24.959  -4.227  1.00 96.82           C  
ATOM   3955  HZ  PHE B  99       1.021  24.605  -3.320  1.00 96.82           H  
ATOM   3956  N   ASP B 100      -2.703  28.631  -5.592  1.00 97.04           N  
ATOM   3957  H   ASP B 100      -3.260  27.889  -5.194  1.00 97.04           H  
ATOM   3958  CA  ASP B 100      -2.248  29.711  -4.700  1.00 97.04           C  
ATOM   3959  HA  ASP B 100      -2.092  30.600  -5.312  1.00 97.04           H  
ATOM   3960  C   ASP B 100      -0.887  29.366  -4.075  1.00 97.04           C  
ATOM   3961  CB  ASP B 100      -3.312  30.112  -3.664  1.00 97.04           C  
ATOM   3962  HB2 ASP B 100      -4.266  30.232  -4.177  1.00 97.04           H  
ATOM   3963  HB3 ASP B 100      -3.424  29.321  -2.923  1.00 97.04           H  
ATOM   3964  O   ASP B 100      -0.757  28.971  -2.913  1.00 97.04           O  
ATOM   3965  CG  ASP B 100      -2.968  31.441  -2.957  1.00 97.04           C  
ATOM   3966  OD1 ASP B 100      -1.776  31.847  -2.948  1.00 97.04           O  
ATOM   3967  OD2 ASP B 100      -3.906  32.078  -2.422  1.00 97.04           O  
ATOM   3968  N   ALA B 101       0.169  29.528  -4.874  1.00 96.19           N  
ATOM   3969  H   ALA B 101      -0.016  29.764  -5.839  1.00 96.19           H  
ATOM   3970  CA  ALA B 101       1.539  29.261  -4.444  1.00 96.19           C  
ATOM   3971  HA  ALA B 101       1.617  28.205  -4.187  1.00 96.19           H  
ATOM   3972  C   ALA B 101       1.935  30.060  -3.185  1.00 96.19           C  
ATOM   3973  CB  ALA B 101       2.471  29.559  -5.625  1.00 96.19           C  
ATOM   3974  HB1 ALA B 101       2.139  29.013  -6.508  1.00 96.19           H  
ATOM   3975  HB2 ALA B 101       2.469  30.627  -5.844  1.00 96.19           H  
ATOM   3976  HB3 ALA B 101       3.485  29.247  -5.376  1.00 96.19           H  
ATOM   3977  O   ALA B 101       2.604  29.528  -2.297  1.00 96.19           O  
ATOM   3978  N   ALA B 102       1.483  31.315  -3.073  1.00 92.85           N  
ATOM   3979  H   ALA B 102       0.771  31.622  -3.721  1.00 92.85           H  
ATOM   3980  CA  ALA B 102       1.832  32.197  -1.964  1.00 92.85           C  
ATOM   3981  HA  ALA B 102       2.914  32.181  -1.837  1.00 92.85           H  
ATOM   3982  C   ALA B 102       1.209  31.739  -0.636  1.00 92.85           C  
ATOM   3983  CB  ALA B 102       1.408  33.625  -2.327  1.00 92.85           C  
ATOM   3984  HB1 ALA B 102       1.687  34.304  -1.521  1.00 92.85           H  
ATOM   3985  HB2 ALA B 102       0.329  33.665  -2.470  1.00 92.85           H  
ATOM   3986  HB3 ALA B 102       1.906  33.937  -3.246  1.00 92.85           H  
ATOM   3987  O   ALA B 102       1.867  31.814   0.402  1.00 92.85           O  
ATOM   3988  N   PHE B 103      -0.018  31.209  -0.657  1.00 96.01           N  
ATOM   3989  H   PHE B 103      -0.532  31.211  -1.527  1.00 96.01           H  
ATOM   3990  CA  PHE B 103      -0.689  30.679   0.531  1.00 96.01           C  
ATOM   3991  HA  PHE B 103      -0.816  31.492   1.247  1.00 96.01           H  
ATOM   3992  C   PHE B 103       0.116  29.567   1.229  1.00 96.01           C  
ATOM   3993  CB  PHE B 103      -2.079  30.195   0.114  1.00 96.01           C  
ATOM   3994  HB2 PHE B 103      -1.985  29.421  -0.648  1.00 96.01           H  
ATOM   3995  HB3 PHE B 103      -2.617  31.034  -0.328  1.00 96.01           H  
ATOM   3996  O   PHE B 103       0.250  29.579   2.461  1.00 96.01           O  
ATOM   3997  CG  PHE B 103      -2.914  29.660   1.251  1.00 96.01           C  
ATOM   3998  CD1 PHE B 103      -2.928  28.281   1.524  1.00 96.01           C  
ATOM   3999  HD1 PHE B 103      -2.345  27.603   0.918  1.00 96.01           H  
ATOM   4000  CD2 PHE B 103      -3.685  30.542   2.029  1.00 96.01           C  
ATOM   4001  HD2 PHE B 103      -3.682  31.598   1.803  1.00 96.01           H  
ATOM   4002  CE1 PHE B 103      -3.724  27.783   2.566  1.00 96.01           C  
ATOM   4003  HE1 PHE B 103      -3.752  26.720   2.759  1.00 96.01           H  
ATOM   4004  CE2 PHE B 103      -4.479  30.044   3.076  1.00 96.01           C  
ATOM   4005  HE2 PHE B 103      -5.082  30.713   3.672  1.00 96.01           H  
ATOM   4006  CZ  PHE B 103      -4.505  28.662   3.334  1.00 96.01           C  
ATOM   4007  HZ  PHE B 103      -5.142  28.270   4.113  1.00 96.01           H  
ATOM   4008  N   PHE B 104       0.719  28.668   0.444  1.00 95.42           N  
ATOM   4009  H   PHE B 104       0.538  28.729  -0.548  1.00 95.42           H  
ATOM   4010  CA  PHE B 104       1.576  27.570   0.917  1.00 95.42           C  
ATOM   4011  HA  PHE B 104       1.239  27.281   1.913  1.00 95.42           H  
ATOM   4012  C   PHE B 104       3.065  27.943   1.063  1.00 95.42           C  
ATOM   4013  CB  PHE B 104       1.399  26.351   0.001  1.00 95.42           C  
ATOM   4014  HB2 PHE B 104       1.740  26.614  -1.001  1.00 95.42           H  
ATOM   4015  HB3 PHE B 104       2.032  25.538   0.357  1.00 95.42           H  
ATOM   4016  O   PHE B 104       3.873  27.083   1.408  1.00 95.42           O  
ATOM   4017  CG  PHE B 104      -0.025  25.840  -0.070  1.00 95.42           C  
ATOM   4018  CD1 PHE B 104      -0.589  25.127   1.006  1.00 95.42           C  
ATOM   4019  HD1 PHE B 104      -0.009  24.936   1.897  1.00 95.42           H  
ATOM   4020  CD2 PHE B 104      -0.807  26.123  -1.201  1.00 95.42           C  
ATOM   4021  HD2 PHE B 104      -0.395  26.683  -2.028  1.00 95.42           H  
ATOM   4022  CE1 PHE B 104      -1.921  24.683   0.940  1.00 95.42           C  
ATOM   4023  HE1 PHE B 104      -2.356  24.135   1.763  1.00 95.42           H  
ATOM   4024  CE2 PHE B 104      -2.145  25.712  -1.252  1.00 95.42           C  
ATOM   4025  HE2 PHE B 104      -2.738  25.987  -2.112  1.00 95.42           H  
ATOM   4026  CZ  PHE B 104      -2.703  24.984  -0.187  1.00 95.42           C  
ATOM   4027  HZ  PHE B 104      -3.739  24.680  -0.222  1.00 95.42           H  
ATOM   4028  N   GLY B 105       3.449  29.200   0.808  1.00 90.64           N  
ATOM   4029  H   GLY B 105       2.746  29.874   0.542  1.00 90.64           H  
ATOM   4030  CA  GLY B 105       4.846  29.652   0.879  1.00 90.64           C  
ATOM   4031  HA2 GLY B 105       5.282  29.328   1.824  1.00 90.64           H  
ATOM   4032  HA3 GLY B 105       4.856  30.742   0.849  1.00 90.64           H  
ATOM   4033  C   GLY B 105       5.745  29.145  -0.258  1.00 90.64           C  
ATOM   4034  O   GLY B 105       6.967  29.146  -0.120  1.00 90.64           O  
ATOM   4035  N   ILE B 106       5.160  28.710  -1.375  1.00 92.88           N  
ATOM   4036  H   ILE B 106       4.161  28.837  -1.457  1.00 92.88           H  
ATOM   4037  CA  ILE B 106       5.861  28.197  -2.557  1.00 92.88           C  
ATOM   4038  HA  ILE B 106       6.820  27.782  -2.246  1.00 92.88           H  
ATOM   4039  C   ILE B 106       6.148  29.358  -3.517  1.00 92.88           C  
ATOM   4040  CB  ILE B 106       5.040  27.046  -3.189  1.00 92.88           C  
ATOM   4041  HB  ILE B 106       4.017  27.392  -3.336  1.00 92.88           H  
ATOM   4042  O   ILE B 106       5.292  30.204  -3.783  1.00 92.88           O  
ATOM   4043  CG1 ILE B 106       5.029  25.835  -2.222  1.00 92.88           C  
ATOM   4044 HG12 ILE B 106       4.792  26.172  -1.212  1.00 92.88           H  
ATOM   4045 HG13 ILE B 106       6.022  25.386  -2.193  1.00 92.88           H  
ATOM   4046  CG2 ILE B 106       5.603  26.619  -4.556  1.00 92.88           C  
ATOM   4047 HG21 ILE B 106       4.996  25.824  -4.989  1.00 92.88           H  
ATOM   4048 HG22 ILE B 106       5.584  27.456  -5.254  1.00 92.88           H  
ATOM   4049 HG23 ILE B 106       6.627  26.264  -4.441  1.00 92.88           H  
ATOM   4050  CD1 ILE B 106       4.002  24.755  -2.572  1.00 92.88           C  
ATOM   4051 HD11 ILE B 106       4.019  23.980  -1.806  1.00 92.88           H  
ATOM   4052 HD12 ILE B 106       4.227  24.300  -3.537  1.00 92.88           H  
ATOM   4053 HD13 ILE B 106       3.009  25.205  -2.596  1.00 92.88           H  
ATOM   4054  N   SER B 107       7.367  29.419  -4.061  1.00 90.19           N  
ATOM   4055  H   SER B 107       8.022  28.680  -3.850  1.00 90.19           H  
ATOM   4056  CA  SER B 107       7.724  30.481  -5.012  1.00 90.19           C  
ATOM   4057  HA  SER B 107       7.371  31.419  -4.583  1.00 90.19           H  
ATOM   4058  C   SER B 107       7.038  30.275  -6.375  1.00 90.19           C  
ATOM   4059  CB  SER B 107       9.243  30.604  -5.171  1.00 90.19           C  
ATOM   4060  HB2 SER B 107       9.467  31.566  -5.631  1.00 90.19           H  
ATOM   4061  HB3 SER B 107       9.719  30.574  -4.191  1.00 90.19           H  
ATOM   4062  O   SER B 107       6.848  29.128  -6.781  1.00 90.19           O  
ATOM   4063  OG  SER B 107       9.774  29.584  -5.995  1.00 90.19           O  
ATOM   4064  HG  SER B 107       9.777  28.760  -5.502  1.00 90.19           H  
ATOM   4065  N   PRO B 108       6.739  31.335  -7.155  1.00 89.00           N  
ATOM   4066  CA  PRO B 108       6.159  31.177  -8.494  1.00 89.00           C  
ATOM   4067  HA  PRO B 108       5.166  30.738  -8.393  1.00 89.00           H  
ATOM   4068  C   PRO B 108       6.999  30.289  -9.424  1.00 89.00           C  
ATOM   4069  CB  PRO B 108       6.026  32.599  -9.051  1.00 89.00           C  
ATOM   4070  HB2 PRO B 108       5.159  32.694  -9.704  1.00 89.00           H  
ATOM   4071  HB3 PRO B 108       6.934  32.885  -9.582  1.00 89.00           H  
ATOM   4072  O   PRO B 108       6.451  29.519 -10.206  1.00 89.00           O  
ATOM   4073  CG  PRO B 108       5.886  33.456  -7.794  1.00 89.00           C  
ATOM   4074  HG2 PRO B 108       6.204  34.484  -7.965  1.00 89.00           H  
ATOM   4075  HG3 PRO B 108       4.854  33.425  -7.444  1.00 89.00           H  
ATOM   4076  CD  PRO B 108       6.789  32.742  -6.788  1.00 89.00           C  
ATOM   4077  HD2 PRO B 108       6.413  32.909  -5.779  1.00 89.00           H  
ATOM   4078  HD3 PRO B 108       7.811  33.109  -6.880  1.00 89.00           H  
ATOM   4079  N   ARG B 109       8.334  30.351  -9.303  1.00 86.77           N  
ATOM   4080  H   ARG B 109       8.712  30.964  -8.595  1.00 86.77           H  
ATOM   4081  CA  ARG B 109       9.268  29.567 -10.127  1.00 86.77           C  
ATOM   4082  HA  ARG B 109       8.906  29.595 -11.155  1.00 86.77           H  
ATOM   4083  C   ARG B 109       9.294  28.085  -9.739  1.00 86.77           C  
ATOM   4084  CB  ARG B 109      10.663  30.217 -10.072  1.00 86.77           C  
ATOM   4085  HB2 ARG B 109      11.222  29.824  -9.223  1.00 86.77           H  
ATOM   4086  HB3 ARG B 109      10.552  31.293  -9.942  1.00 86.77           H  
ATOM   4087  O   ARG B 109       9.463  27.235 -10.605  1.00 86.77           O  
ATOM   4088  CG  ARG B 109      11.441  29.985 -11.378  1.00 86.77           C  
ATOM   4089  HG2 ARG B 109      11.577  28.917 -11.544  1.00 86.77           H  
ATOM   4090  HG3 ARG B 109      10.860  30.389 -12.207  1.00 86.77           H  
ATOM   4091  CD  ARG B 109      12.810  30.678 -11.371  1.00 86.77           C  
ATOM   4092  HD2 ARG B 109      12.689  31.701 -11.016  1.00 86.77           H  
ATOM   4093  HD3 ARG B 109      13.174  30.711 -12.398  1.00 86.77           H  
ATOM   4094  NE  ARG B 109      13.786  29.941 -10.547  1.00 86.77           N  
ATOM   4095  HE  ARG B 109      13.633  28.946 -10.460  1.00 86.77           H  
ATOM   4096  NH1 ARG B 109      15.349  31.594 -10.268  1.00 86.77           N  
ATOM   4097 HH11 ARG B 109      14.754  32.202 -10.813  1.00 86.77           H  
ATOM   4098 HH12 ARG B 109      16.266  31.886  -9.959  1.00 86.77           H  
ATOM   4099  NH2 ARG B 109      15.766  29.533  -9.516  1.00 86.77           N  
ATOM   4100 HH21 ARG B 109      15.597  28.552  -9.687  1.00 86.77           H  
ATOM   4101 HH22 ARG B 109      16.672  29.822  -9.176  1.00 86.77           H  
ATOM   4102  CZ  ARG B 109      14.955  30.364 -10.104  1.00 86.77           C  
ATOM   4103  N   GLU B 110       9.085  27.774  -8.460  1.00 88.54           N  
ATOM   4104  H   GLU B 110       8.939  28.524  -7.799  1.00 88.54           H  
ATOM   4105  CA  GLU B 110       8.872  26.400  -7.996  1.00 88.54           C  
ATOM   4106  HA  GLU B 110       9.606  25.745  -8.466  1.00 88.54           H  
ATOM   4107  C   GLU B 110       7.482  25.889  -8.403  1.00 88.54           C  
ATOM   4108  CB  GLU B 110       9.084  26.333  -6.478  1.00 88.54           C  
ATOM   4109  HB2 GLU B 110       8.378  27.004  -5.988  1.00 88.54           H  
ATOM   4110  HB3 GLU B 110      10.096  26.671  -6.256  1.00 88.54           H  
ATOM   4111  O   GLU B 110       7.376  24.790  -8.935  1.00 88.54           O  
ATOM   4112  CG  GLU B 110       8.896  24.910  -5.929  1.00 88.54           C  
ATOM   4113  HG2 GLU B 110       7.866  24.597  -6.097  1.00 88.54           H  
ATOM   4114  HG3 GLU B 110       9.546  24.230  -6.480  1.00 88.54           H  
ATOM   4115  CD  GLU B 110       9.193  24.792  -4.429  1.00 88.54           C  
ATOM   4116  OE1 GLU B 110       9.236  23.630  -3.954  1.00 88.54           O  
ATOM   4117  OE2 GLU B 110       9.348  25.843  -3.764  1.00 88.54           O  
ATOM   4118  N   ALA B 111       6.428  26.698  -8.251  1.00 93.57           N  
ATOM   4119  H   ALA B 111       6.564  27.590  -7.797  1.00 93.57           H  
ATOM   4120  CA  ALA B 111       5.071  26.333  -8.663  1.00 93.57           C  
ATOM   4121  HA  ALA B 111       4.786  25.424  -8.134  1.00 93.57           H  
ATOM   4122  C   ALA B 111       4.961  26.038 -10.173  1.00 93.57           C  
ATOM   4123  CB  ALA B 111       4.117  27.457  -8.245  1.00 93.57           C  
ATOM   4124  HB1 ALA B 111       4.162  27.594  -7.164  1.00 93.57           H  
ATOM   4125  HB2 ALA B 111       4.394  28.388  -8.740  1.00 93.57           H  
ATOM   4126  HB3 ALA B 111       3.099  27.193  -8.528  1.00 93.57           H  
ATOM   4127  O   ALA B 111       4.198  25.156 -10.561  1.00 93.57           O  
ATOM   4128  N   LEU B 112       5.747  26.727 -11.011  1.00 90.75           N  
ATOM   4129  H   LEU B 112       6.268  27.507 -10.636  1.00 90.75           H  
ATOM   4130  CA  LEU B 112       5.869  26.447 -12.447  1.00 90.75           C  
ATOM   4131  HA  LEU B 112       4.866  26.327 -12.857  1.00 90.75           H  
ATOM   4132  C   LEU B 112       6.645  25.147 -12.743  1.00 90.75           C  
ATOM   4133  CB  LEU B 112       6.557  27.654 -13.119  1.00 90.75           C  
ATOM   4134  HB2 LEU B 112       7.627  27.592 -12.918  1.00 90.75           H  
ATOM   4135  HB3 LEU B 112       6.193  28.580 -12.674  1.00 90.75           H  
ATOM   4136  O   LEU B 112       6.420  24.516 -13.768  1.00 90.75           O  
ATOM   4137  CG  LEU B 112       6.326  27.732 -14.641  1.00 90.75           C  
ATOM   4138  HG  LEU B 112       6.417  26.743 -15.090  1.00 90.75           H  
ATOM   4139  CD1 LEU B 112       4.938  28.299 -14.955  1.00 90.75           C  
ATOM   4140 HD11 LEU B 112       4.802  28.348 -16.036  1.00 90.75           H  
ATOM   4141 HD12 LEU B 112       4.840  29.302 -14.539  1.00 90.75           H  
ATOM   4142 HD13 LEU B 112       4.167  27.654 -14.535  1.00 90.75           H  
ATOM   4143  CD2 LEU B 112       7.371  28.637 -15.293  1.00 90.75           C  
ATOM   4144 HD21 LEU B 112       8.369  28.228 -15.137  1.00 90.75           H  
ATOM   4145 HD22 LEU B 112       7.188  28.707 -16.366  1.00 90.75           H  
ATOM   4146 HD23 LEU B 112       7.330  29.639 -14.865  1.00 90.75           H  
ATOM   4147  N   ALA B 113       7.563  24.741 -11.863  1.00 89.43           N  
ATOM   4148  H   ALA B 113       7.707  25.295 -11.031  1.00 89.43           H  
ATOM   4149  CA  ALA B 113       8.322  23.493 -11.986  1.00 89.43           C  
ATOM   4150  HA  ALA B 113       8.513  23.297 -13.041  1.00 89.43           H  
ATOM   4151  C   ALA B 113       7.574  22.270 -11.415  1.00 89.43           C  
ATOM   4152  CB  ALA B 113       9.666  23.698 -11.282  1.00 89.43           C  
ATOM   4153  HB1 ALA B 113      10.137  24.616 -11.632  1.00 89.43           H  
ATOM   4154  HB2 ALA B 113       9.506  23.773 -10.206  1.00 89.43           H  
ATOM   4155  HB3 ALA B 113      10.322  22.851 -11.486  1.00 89.43           H  
ATOM   4156  O   ALA B 113       7.893  21.132 -11.766  1.00 89.43           O  
ATOM   4157  N   MET B 114       6.596  22.500 -10.532  1.00 93.48           N  
ATOM   4158  H   MET B 114       6.440  23.460 -10.259  1.00 93.48           H  
ATOM   4159  CA  MET B 114       5.772  21.473  -9.896  1.00 93.48           C  
ATOM   4160  HA  MET B 114       6.415  20.649  -9.586  1.00 93.48           H  
ATOM   4161  C   MET B 114       4.707  20.901 -10.834  1.00 93.48           C  
ATOM   4162  CB  MET B 114       5.077  22.039  -8.649  1.00 93.48           C  
ATOM   4163  HB2 MET B 114       4.263  21.368  -8.378  1.00 93.48           H  
ATOM   4164  HB3 MET B 114       4.649  23.014  -8.882  1.00 93.48           H  
ATOM   4165  O   MET B 114       3.861  21.637 -11.360  1.00 93.48           O  
ATOM   4166  CG  MET B 114       6.005  22.163  -7.437  1.00 93.48           C  
ATOM   4167  HG2 MET B 114       6.300  21.163  -7.121  1.00 93.48           H  
ATOM   4168  HG3 MET B 114       6.907  22.700  -7.729  1.00 93.48           H  
ATOM   4169  SD  MET B 114       5.263  23.025  -6.021  1.00 93.48           S  
ATOM   4170  CE  MET B 114       3.897  21.902  -5.624  1.00 93.48           C  
ATOM   4171  HE1 MET B 114       4.282  20.895  -5.467  1.00 93.48           H  
ATOM   4172  HE2 MET B 114       3.189  21.869  -6.452  1.00 93.48           H  
ATOM   4173  HE3 MET B 114       3.382  22.250  -4.729  1.00 93.48           H  
ATOM   4174  N   ASP B 115       4.670  19.567 -10.904  1.00 94.45           N  
ATOM   4175  H   ASP B 115       5.397  19.035 -10.449  1.00 94.45           H  
ATOM   4176  CA  ASP B 115       3.550  18.800 -11.444  1.00 94.45           C  
ATOM   4177  HA  ASP B 115       3.554  18.924 -12.527  1.00 94.45           H  
ATOM   4178  C   ASP B 115       2.232  19.337 -10.841  1.00 94.45           C  
ATOM   4179  CB  ASP B 115       3.768  17.298 -11.139  1.00 94.45           C  
ATOM   4180  HB2 ASP B 115       3.832  17.164 -10.060  1.00 94.45           H  
ATOM   4181  HB3 ASP B 115       4.722  16.993 -11.570  1.00 94.45           H  
ATOM   4182  O   ASP B 115       2.107  19.407  -9.607  1.00 94.45           O  
ATOM   4183  CG  ASP B 115       2.678  16.355 -11.676  1.00 94.45           C  
ATOM   4184  OD1 ASP B 115       1.618  16.850 -12.110  1.00 94.45           O  
ATOM   4185  OD2 ASP B 115       2.845  15.117 -11.585  1.00 94.45           O  
ATOM   4186  N   PRO B 116       1.240  19.742 -11.663  1.00 96.53           N  
ATOM   4187  CA  PRO B 116      -0.066  20.169 -11.169  1.00 96.53           C  
ATOM   4188  HA  PRO B 116       0.053  21.088 -10.596  1.00 96.53           H  
ATOM   4189  C   PRO B 116      -0.736  19.130 -10.256  1.00 96.53           C  
ATOM   4190  CB  PRO B 116      -0.906  20.473 -12.414  1.00 96.53           C  
ATOM   4191  HB2 PRO B 116      -1.948  20.182 -12.287  1.00 96.53           H  
ATOM   4192  HB3 PRO B 116      -0.843  21.538 -12.641  1.00 96.53           H  
ATOM   4193  O   PRO B 116      -1.516  19.519  -9.392  1.00 96.53           O  
ATOM   4194  CG  PRO B 116      -0.222  19.677 -13.524  1.00 96.53           C  
ATOM   4195  HG2 PRO B 116      -0.392  20.115 -14.508  1.00 96.53           H  
ATOM   4196  HG3 PRO B 116      -0.558  18.640 -13.498  1.00 96.53           H  
ATOM   4197  CD  PRO B 116       1.245  19.741 -13.120  1.00 96.53           C  
ATOM   4198  HD2 PRO B 116       1.766  18.880 -13.538  1.00 96.53           H  
ATOM   4199  HD3 PRO B 116       1.696  20.665 -13.480  1.00 96.53           H  
ATOM   4200  N   GLN B 117      -0.388  17.842 -10.344  1.00 97.82           N  
ATOM   4201  H   GLN B 117       0.267  17.562 -11.060  1.00 97.82           H  
ATOM   4202  CA  GLN B 117      -0.827  16.830  -9.379  1.00 97.82           C  
ATOM   4203  HA  GLN B 117      -1.916  16.801  -9.387  1.00 97.82           H  
ATOM   4204  C   GLN B 117      -0.393  17.152  -7.937  1.00 97.82           C  
ATOM   4205  CB  GLN B 117      -0.300  15.449  -9.795  1.00 97.82           C  
ATOM   4206  HB2 GLN B 117      -0.577  14.724  -9.030  1.00 97.82           H  
ATOM   4207  HB3 GLN B 117       0.789  15.480  -9.846  1.00 97.82           H  
ATOM   4208  O   GLN B 117      -1.208  17.034  -7.023  1.00 97.82           O  
ATOM   4209  CG  GLN B 117      -0.873  14.982 -11.141  1.00 97.82           C  
ATOM   4210  HG2 GLN B 117      -1.960  15.051 -11.099  1.00 97.82           H  
ATOM   4211  HG3 GLN B 117      -0.523  15.623 -11.951  1.00 97.82           H  
ATOM   4212  CD  GLN B 117      -0.503  13.545 -11.469  1.00 97.82           C  
ATOM   4213  NE2 GLN B 117       0.725  13.239 -11.814  1.00 97.82           N  
ATOM   4214 HE21 GLN B 117       1.440  13.953 -11.833  1.00 97.82           H  
ATOM   4215 HE22 GLN B 117       0.910  12.260 -11.981  1.00 97.82           H  
ATOM   4216  OE1 GLN B 117      -1.341  12.660 -11.418  1.00 97.82           O  
ATOM   4217  N   GLN B 118       0.843  17.623  -7.709  1.00 98.01           N  
ATOM   4218  H   GLN B 118       1.442  17.809  -8.501  1.00 98.01           H  
ATOM   4219  CA  GLN B 118       1.291  18.045  -6.370  1.00 98.01           C  
ATOM   4220  HA  GLN B 118       1.075  17.248  -5.659  1.00 98.01           H  
ATOM   4221  C   GLN B 118       0.542  19.301  -5.891  1.00 98.01           C  
ATOM   4222  CB  GLN B 118       2.806  18.332  -6.338  1.00 98.01           C  
ATOM   4223  HB2 GLN B 118       3.037  19.147  -7.024  1.00 98.01           H  
ATOM   4224  HB3 GLN B 118       3.045  18.668  -5.329  1.00 98.01           H  
ATOM   4225  O   GLN B 118       0.234  19.428  -4.706  1.00 98.01           O  
ATOM   4226  CG  GLN B 118       3.717  17.135  -6.669  1.00 98.01           C  
ATOM   4227  HG2 GLN B 118       3.383  16.264  -6.106  1.00 98.01           H  
ATOM   4228  HG3 GLN B 118       3.632  16.902  -7.731  1.00 98.01           H  
ATOM   4229  CD  GLN B 118       5.194  17.386  -6.334  1.00 98.01           C  
ATOM   4230  NE2 GLN B 118       6.074  16.455  -6.620  1.00 98.01           N  
ATOM   4231 HE21 GLN B 118       7.045  16.678  -6.456  1.00 98.01           H  
ATOM   4232 HE22 GLN B 118       5.814  15.611  -7.110  1.00 98.01           H  
ATOM   4233  OE1 GLN B 118       5.591  18.400  -5.767  1.00 98.01           O  
ATOM   4234  N   ARG B 119       0.245  20.225  -6.815  1.00 98.26           N  
ATOM   4235  H   ARG B 119       0.509  20.020  -7.768  1.00 98.26           H  
ATOM   4236  CA  ARG B 119      -0.450  21.495  -6.539  1.00 98.26           C  
ATOM   4237  HA  ARG B 119      -0.002  21.970  -5.666  1.00 98.26           H  
ATOM   4238  C   ARG B 119      -1.914  21.272  -6.154  1.00 98.26           C  
ATOM   4239  CB  ARG B 119      -0.293  22.441  -7.745  1.00 98.26           C  
ATOM   4240  HB2 ARG B 119      -0.634  21.953  -8.659  1.00 98.26           H  
ATOM   4241  HB3 ARG B 119      -0.916  23.321  -7.585  1.00 98.26           H  
ATOM   4242  O   ARG B 119      -2.342  21.716  -5.092  1.00 98.26           O  
ATOM   4243  CG  ARG B 119       1.174  22.877  -7.894  1.00 98.26           C  
ATOM   4244  HG2 ARG B 119       1.503  23.256  -6.926  1.00 98.26           H  
ATOM   4245  HG3 ARG B 119       1.788  22.018  -8.162  1.00 98.26           H  
ATOM   4246  CD  ARG B 119       1.416  23.993  -8.911  1.00 98.26           C  
ATOM   4247  HD2 ARG B 119       2.372  24.460  -8.672  1.00 98.26           H  
ATOM   4248  HD3 ARG B 119       0.643  24.751  -8.786  1.00 98.26           H  
ATOM   4249  NE  ARG B 119       1.492  23.510 -10.304  1.00 98.26           N  
ATOM   4250  HE  ARG B 119       2.181  22.800 -10.507  1.00 98.26           H  
ATOM   4251  NH1 ARG B 119       0.166  25.131 -11.235  1.00 98.26           N  
ATOM   4252 HH11 ARG B 119      -0.340  25.534 -12.010  1.00 98.26           H  
ATOM   4253 HH12 ARG B 119      -0.124  25.416 -10.311  1.00 98.26           H  
ATOM   4254  NH2 ARG B 119       1.278  23.699 -12.550  1.00 98.26           N  
ATOM   4255 HH21 ARG B 119       0.952  24.229 -13.346  1.00 98.26           H  
ATOM   4256 HH22 ARG B 119       2.034  23.035 -12.635  1.00 98.26           H  
ATOM   4257  CZ  ARG B 119       0.974  24.115 -11.356  1.00 98.26           C  
ATOM   4258  N   GLN B 120      -2.645  20.497  -6.955  1.00 98.28           N  
ATOM   4259  H   GLN B 120      -2.223  20.154  -7.806  1.00 98.28           H  
ATOM   4260  CA  GLN B 120      -4.033  20.130  -6.666  1.00 98.28           C  
ATOM   4261  HA  GLN B 120      -4.606  21.041  -6.491  1.00 98.28           H  
ATOM   4262  C   GLN B 120      -4.135  19.294  -5.380  1.00 98.28           C  
ATOM   4263  CB  GLN B 120      -4.647  19.388  -7.869  1.00 98.28           C  
ATOM   4264  HB2 GLN B 120      -4.038  18.512  -8.092  1.00 98.28           H  
ATOM   4265  HB3 GLN B 120      -5.643  19.039  -7.596  1.00 98.28           H  
ATOM   4266  O   GLN B 120      -4.997  19.567  -4.550  1.00 98.28           O  
ATOM   4267  CG  GLN B 120      -4.761  20.247  -9.146  1.00 98.28           C  
ATOM   4268  HG2 GLN B 120      -3.775  20.613  -9.432  1.00 98.28           H  
ATOM   4269  HG3 GLN B 120      -5.121  19.617  -9.959  1.00 98.28           H  
ATOM   4270  CD  GLN B 120      -5.699  21.448  -9.034  1.00 98.28           C  
ATOM   4271  NE2 GLN B 120      -5.538  22.429  -9.892  1.00 98.28           N  
ATOM   4272 HE21 GLN B 120      -6.097  23.265  -9.797  1.00 98.28           H  
ATOM   4273 HE22 GLN B 120      -4.787  22.416 -10.567  1.00 98.28           H  
ATOM   4274  OE1 GLN B 120      -6.587  21.513  -8.194  1.00 98.28           O  
ATOM   4275  N   ALA B 121      -3.230  18.332  -5.152  1.00 98.36           N  
ATOM   4276  H   ALA B 121      -2.539  18.120  -5.858  1.00 98.36           H  
ATOM   4277  CA  ALA B 121      -3.253  17.514  -3.937  1.00 98.36           C  
ATOM   4278  HA  ALA B 121      -4.241  17.059  -3.858  1.00 98.36           H  
ATOM   4279  C   ALA B 121      -3.033  18.327  -2.643  1.00 98.36           C  
ATOM   4280  CB  ALA B 121      -2.224  16.388  -4.082  1.00 98.36           C  
ATOM   4281  HB1 ALA B 121      -2.442  15.804  -4.976  1.00 98.36           H  
ATOM   4282  HB2 ALA B 121      -2.283  15.730  -3.215  1.00 98.36           H  
ATOM   4283  HB3 ALA B 121      -1.220  16.804  -4.154  1.00 98.36           H  
ATOM   4284  O   ALA B 121      -3.649  18.012  -1.623  1.00 98.36           O  
ATOM   4285  N   LEU B 122      -2.208  19.385  -2.677  1.00 98.01           N  
ATOM   4286  H   LEU B 122      -1.720  19.581  -3.539  1.00 98.01           H  
ATOM   4287  CA  LEU B 122      -2.033  20.322  -1.558  1.00 98.01           C  
ATOM   4288  HA  LEU B 122      -1.754  19.755  -0.670  1.00 98.01           H  
ATOM   4289  C   LEU B 122      -3.337  21.053  -1.210  1.00 98.01           C  
ATOM   4290  CB  LEU B 122      -0.921  21.339  -1.893  1.00 98.01           C  
ATOM   4291  HB2 LEU B 122      -1.187  22.315  -1.488  1.00 98.01           H  
ATOM   4292  HB3 LEU B 122      -0.855  21.454  -2.975  1.00 98.01           H  
ATOM   4293  O   LEU B 122      -3.774  21.006  -0.059  1.00 98.01           O  
ATOM   4294  CG  LEU B 122       0.462  20.961  -1.340  1.00 98.01           C  
ATOM   4295  HG  LEU B 122       0.684  19.919  -1.570  1.00 98.01           H  
ATOM   4296  CD1 LEU B 122       1.522  21.849  -1.990  1.00 98.01           C  
ATOM   4297 HD11 LEU B 122       1.543  21.662  -3.064  1.00 98.01           H  
ATOM   4298 HD12 LEU B 122       2.499  21.634  -1.557  1.00 98.01           H  
ATOM   4299 HD13 LEU B 122       1.279  22.896  -1.806  1.00 98.01           H  
ATOM   4300  CD2 LEU B 122       0.547  21.180   0.175  1.00 98.01           C  
ATOM   4301 HD21 LEU B 122      -0.187  20.559   0.687  1.00 98.01           H  
ATOM   4302 HD22 LEU B 122       1.541  20.910   0.533  1.00 98.01           H  
ATOM   4303 HD23 LEU B 122       0.349  22.225   0.413  1.00 98.01           H  
ATOM   4304  N   GLU B 123      -3.975  21.689  -2.196  1.00 98.33           N  
ATOM   4305  H   GLU B 123      -3.571  21.686  -3.121  1.00 98.33           H  
ATOM   4306  CA  GLU B 123      -5.216  22.443  -1.974  1.00 98.33           C  
ATOM   4307  HA  GLU B 123      -5.068  23.123  -1.135  1.00 98.33           H  
ATOM   4308  C   GLU B 123      -6.376  21.535  -1.559  1.00 98.33           C  
ATOM   4309  CB  GLU B 123      -5.573  23.288  -3.208  1.00 98.33           C  
ATOM   4310  HB2 GLU B 123      -5.494  22.686  -4.113  1.00 98.33           H  
ATOM   4311  HB3 GLU B 123      -6.600  23.635  -3.093  1.00 98.33           H  
ATOM   4312  O   GLU B 123      -7.019  21.796  -0.542  1.00 98.33           O  
ATOM   4313  CG  GLU B 123      -4.651  24.514  -3.297  1.00 98.33           C  
ATOM   4314  HG2 GLU B 123      -3.622  24.165  -3.384  1.00 98.33           H  
ATOM   4315  HG3 GLU B 123      -4.753  25.066  -2.362  1.00 98.33           H  
ATOM   4316  CD  GLU B 123      -4.953  25.482  -4.449  1.00 98.33           C  
ATOM   4317  OE1 GLU B 123      -4.117  26.377  -4.693  1.00 98.33           O  
ATOM   4318  OE2 GLU B 123      -6.020  25.352  -5.087  1.00 98.33           O  
ATOM   4319  N   THR B 124      -6.586  20.409  -2.249  1.00 98.35           N  
ATOM   4320  H   THR B 124      -6.019  20.215  -3.062  1.00 98.35           H  
ATOM   4321  CA  THR B 124      -7.659  19.467  -1.889  1.00 98.35           C  
ATOM   4322  HA  THR B 124      -8.592  20.029  -1.829  1.00 98.35           H  
ATOM   4323  C   THR B 124      -7.430  18.833  -0.509  1.00 98.35           C  
ATOM   4324  CB  THR B 124      -7.831  18.372  -2.954  1.00 98.35           C  
ATOM   4325  HB  THR B 124      -7.042  17.629  -2.840  1.00 98.35           H  
ATOM   4326  O   THR B 124      -8.390  18.542   0.204  1.00 98.35           O  
ATOM   4327  CG2 THR B 124      -9.195  17.691  -2.874  1.00 98.35           C  
ATOM   4328 HG21 THR B 124      -9.297  17.173  -1.920  1.00 98.35           H  
ATOM   4329 HG22 THR B 124      -9.289  16.963  -3.679  1.00 98.35           H  
ATOM   4330 HG23 THR B 124      -9.984  18.438  -2.963  1.00 98.35           H  
ATOM   4331  OG1 THR B 124      -7.772  18.889  -4.264  1.00 98.35           O  
ATOM   4332  HG1 THR B 124      -8.112  19.785  -4.212  1.00 98.35           H  
ATOM   4333  N   THR B 125      -6.177  18.655  -0.071  1.00 98.46           N  
ATOM   4334  H   THR B 125      -5.407  18.903  -0.676  1.00 98.46           H  
ATOM   4335  CA  THR B 125      -5.888  18.204   1.304  1.00 98.46           C  
ATOM   4336  HA  THR B 125      -6.516  17.341   1.523  1.00 98.46           H  
ATOM   4337  C   THR B 125      -6.226  19.278   2.339  1.00 98.46           C  
ATOM   4338  CB  THR B 125      -4.429  17.759   1.470  1.00 98.46           C  
ATOM   4339  HB  THR B 125      -3.755  18.560   1.170  1.00 98.46           H  
ATOM   4340  O   THR B 125      -6.823  18.958   3.368  1.00 98.46           O  
ATOM   4341  CG2 THR B 125      -4.114  17.361   2.915  1.00 98.46           C  
ATOM   4342 HG21 THR B 125      -4.964  16.840   3.354  1.00 98.46           H  
ATOM   4343 HG22 THR B 125      -3.239  16.712   2.945  1.00 98.46           H  
ATOM   4344 HG23 THR B 125      -3.911  18.256   3.504  1.00 98.46           H  
ATOM   4345  OG1 THR B 125      -4.189  16.634   0.661  1.00 98.46           O  
ATOM   4346  HG1 THR B 125      -4.050  16.970  -0.227  1.00 98.46           H  
ATOM   4347  N   TRP B 126      -5.893  20.547   2.076  1.00 98.41           N  
ATOM   4348  H   TRP B 126      -5.427  20.761   1.206  1.00 98.41           H  
ATOM   4349  CA  TRP B 126      -6.265  21.661   2.955  1.00 98.41           C  
ATOM   4350  HA  TRP B 126      -5.843  21.489   3.946  1.00 98.41           H  
ATOM   4351  C   TRP B 126      -7.788  21.755   3.120  1.00 98.41           C  
ATOM   4352  CB  TRP B 126      -5.689  22.974   2.405  1.00 98.41           C  
ATOM   4353  HB2 TRP B 126      -4.617  22.851   2.253  1.00 98.41           H  
ATOM   4354  HB3 TRP B 126      -6.135  23.200   1.436  1.00 98.41           H  
ATOM   4355  O   TRP B 126      -8.302  21.782   4.240  1.00 98.41           O  
ATOM   4356  CG  TRP B 126      -5.910  24.143   3.314  1.00 98.41           C  
ATOM   4357  CD1 TRP B 126      -7.077  24.809   3.476  1.00 98.41           C  
ATOM   4358  HD1 TRP B 126      -7.991  24.599   2.941  1.00 98.41           H  
ATOM   4359  CD2 TRP B 126      -4.977  24.742   4.260  1.00 98.41           C  
ATOM   4360  CE2 TRP B 126      -5.681  25.717   5.028  1.00 98.41           C  
ATOM   4361  CE3 TRP B 126      -3.615  24.537   4.567  1.00 98.41           C  
ATOM   4362  HE3 TRP B 126      -3.055  23.809   3.998  1.00 98.41           H  
ATOM   4363  NE1 TRP B 126      -6.951  25.730   4.497  1.00 98.41           N  
ATOM   4364  HE1 TRP B 126      -7.728  26.262   4.861  1.00 98.41           H  
ATOM   4365  CH2 TRP B 126      -3.709  26.212   6.338  1.00 98.41           C  
ATOM   4366  HH2 TRP B 126      -3.215  26.770   7.120  1.00 98.41           H  
ATOM   4367  CZ2 TRP B 126      -5.075  26.417   6.077  1.00 98.41           C  
ATOM   4368  HZ2 TRP B 126      -5.659  27.107   6.668  1.00 98.41           H  
ATOM   4369  CZ3 TRP B 126      -2.981  25.275   5.585  1.00 98.41           C  
ATOM   4370  HZ3 TRP B 126      -1.934  25.116   5.795  1.00 98.41           H  
ATOM   4371  N   GLU B 127      -8.515  21.725   2.003  1.00 98.14           N  
ATOM   4372  H   GLU B 127      -8.023  21.716   1.121  1.00 98.14           H  
ATOM   4373  CA  GLU B 127      -9.981  21.740   1.958  1.00 98.14           C  
ATOM   4374  HA  GLU B 127     -10.350  22.657   2.417  1.00 98.14           H  
ATOM   4375  C   GLU B 127     -10.590  20.556   2.733  1.00 98.14           C  
ATOM   4376  CB  GLU B 127     -10.425  21.714   0.484  1.00 98.14           C  
ATOM   4377  HB2 GLU B 127     -11.502  21.551   0.438  1.00 98.14           H  
ATOM   4378  HB3 GLU B 127      -9.930  20.871   0.003  1.00 98.14           H  
ATOM   4379  O   GLU B 127     -11.549  20.735   3.487  1.00 98.14           O  
ATOM   4380  CG  GLU B 127     -10.101  23.016  -0.279  1.00 98.14           C  
ATOM   4381  HG2 GLU B 127     -10.794  23.787   0.058  1.00 98.14           H  
ATOM   4382  HG3 GLU B 127      -9.098  23.352  -0.016  1.00 98.14           H  
ATOM   4383  CD  GLU B 127     -10.181  22.884  -1.815  1.00 98.14           C  
ATOM   4384  OE1 GLU B 127     -10.044  23.928  -2.496  1.00 98.14           O  
ATOM   4385  OE2 GLU B 127     -10.335  21.756  -2.340  1.00 98.14           O  
ATOM   4386  N   ALA B 128     -10.008  19.353   2.629  1.00 98.59           N  
ATOM   4387  H   ALA B 128      -9.247  19.244   1.974  1.00 98.59           H  
ATOM   4388  CA  ALA B 128     -10.474  18.172   3.360  1.00 98.59           C  
ATOM   4389  HA  ALA B 128     -11.542  18.064   3.174  1.00 98.59           H  
ATOM   4390  C   ALA B 128     -10.281  18.295   4.889  1.00 98.59           C  
ATOM   4391  CB  ALA B 128      -9.772  16.931   2.792  1.00 98.59           C  
ATOM   4392  HB1 ALA B 128      -9.931  16.872   1.715  1.00 98.59           H  
ATOM   4393  HB2 ALA B 128     -10.184  16.032   3.249  1.00 98.59           H  
ATOM   4394  HB3 ALA B 128      -8.701  16.981   2.990  1.00 98.59           H  
ATOM   4395  O   ALA B 128     -11.126  17.825   5.657  1.00 98.59           O  
ATOM   4396  N   LEU B 129      -9.210  18.956   5.345  1.00 98.45           N  
ATOM   4397  H   LEU B 129      -8.557  19.320   4.666  1.00 98.45           H  
ATOM   4398  CA  LEU B 129      -8.969  19.245   6.766  1.00 98.45           C  
ATOM   4399  HA  LEU B 129      -9.166  18.345   7.349  1.00 98.45           H  
ATOM   4400  C   LEU B 129      -9.927  20.321   7.303  1.00 98.45           C  
ATOM   4401  CB  LEU B 129      -7.498  19.654   6.965  1.00 98.45           C  
ATOM   4402  HB2 LEU B 129      -7.273  20.473   6.281  1.00 98.45           H  
ATOM   4403  HB3 LEU B 129      -7.374  20.035   7.979  1.00 98.45           H  
ATOM   4404  O   LEU B 129     -10.509  20.143   8.376  1.00 98.45           O  
ATOM   4405  CG  LEU B 129      -6.479  18.521   6.737  1.00 98.45           C  
ATOM   4406  HG  LEU B 129      -6.647  18.048   5.770  1.00 98.45           H  
ATOM   4407  CD1 LEU B 129      -5.064  19.097   6.760  1.00 98.45           C  
ATOM   4408 HD11 LEU B 129      -4.343  18.297   6.590  1.00 98.45           H  
ATOM   4409 HD12 LEU B 129      -4.960  19.830   5.960  1.00 98.45           H  
ATOM   4410 HD13 LEU B 129      -4.862  19.576   7.718  1.00 98.45           H  
ATOM   4411  CD2 LEU B 129      -6.559  17.444   7.821  1.00 98.45           C  
ATOM   4412 HD21 LEU B 129      -6.456  17.910   8.801  1.00 98.45           H  
ATOM   4413 HD22 LEU B 129      -5.762  16.716   7.676  1.00 98.45           H  
ATOM   4414 HD23 LEU B 129      -7.515  16.923   7.760  1.00 98.45           H  
ATOM   4415  N   GLU B 130     -10.173  21.389   6.538  1.00 96.72           N  
ATOM   4416  H   GLU B 130      -9.642  21.506   5.687  1.00 96.72           H  
ATOM   4417  CA  GLU B 130     -11.180  22.401   6.889  1.00 96.72           C  
ATOM   4418  HA  GLU B 130     -10.968  22.769   7.893  1.00 96.72           H  
ATOM   4419  C   GLU B 130     -12.610  21.831   6.909  1.00 96.72           C  
ATOM   4420  CB  GLU B 130     -11.132  23.583   5.911  1.00 96.72           C  
ATOM   4421  HB2 GLU B 130     -12.066  24.131   6.038  1.00 96.72           H  
ATOM   4422  HB3 GLU B 130     -11.089  23.222   4.883  1.00 96.72           H  
ATOM   4423  O   GLU B 130     -13.423  22.231   7.751  1.00 96.72           O  
ATOM   4424  CG  GLU B 130      -9.964  24.543   6.179  1.00 96.72           C  
ATOM   4425  HG2 GLU B 130      -9.869  24.676   7.257  1.00 96.72           H  
ATOM   4426  HG3 GLU B 130      -9.041  24.093   5.813  1.00 96.72           H  
ATOM   4427  CD  GLU B 130     -10.162  25.936   5.552  1.00 96.72           C  
ATOM   4428  OE1 GLU B 130      -9.259  26.781   5.750  1.00 96.72           O  
ATOM   4429  OE2 GLU B 130     -11.247  26.211   4.985  1.00 96.72           O  
ATOM   4430  N   SER B 131     -12.907  20.881   6.019  1.00 96.63           N  
ATOM   4431  H   SER B 131     -12.218  20.701   5.302  1.00 96.63           H  
ATOM   4432  CA  SER B 131     -14.138  20.077   5.980  1.00 96.63           C  
ATOM   4433  HA  SER B 131     -14.999  20.743   5.912  1.00 96.63           H  
ATOM   4434  C   SER B 131     -14.306  19.227   7.250  1.00 96.63           C  
ATOM   4435  CB  SER B 131     -14.090  19.229   4.700  1.00 96.63           C  
ATOM   4436  HB2 SER B 131     -14.158  19.899   3.843  1.00 96.63           H  
ATOM   4437  HB3 SER B 131     -13.130  18.717   4.641  1.00 96.63           H  
ATOM   4438  O   SER B 131     -15.389  19.193   7.833  1.00 96.63           O  
ATOM   4439  OG  SER B 131     -15.108  18.255   4.594  1.00 96.63           O  
ATOM   4440  HG  SER B 131     -15.231  18.123   3.651  1.00 96.63           H  
ATOM   4441  N   ALA B 132     -13.212  18.656   7.773  1.00 96.97           N  
ATOM   4442  H   ALA B 132     -12.351  18.713   7.248  1.00 96.97           H  
ATOM   4443  CA  ALA B 132     -13.181  17.967   9.070  1.00 96.97           C  
ATOM   4444  HA  ALA B 132     -14.064  17.331   9.127  1.00 96.97           H  
ATOM   4445  C   ALA B 132     -13.252  18.899  10.300  1.00 96.97           C  
ATOM   4446  CB  ALA B 132     -11.931  17.073   9.128  1.00 96.97           C  
ATOM   4447  HB1 ALA B 132     -11.925  16.511  10.062  1.00 96.97           H  
ATOM   4448  HB2 ALA B 132     -11.923  16.365   8.299  1.00 96.97           H  
ATOM   4449  HB3 ALA B 132     -11.031  17.685   9.069  1.00 96.97           H  
ATOM   4450  O   ALA B 132     -13.198  18.421  11.438  1.00 96.97           O  
ATOM   4451  N   GLY B 133     -13.329  20.220  10.097  1.00 96.35           N  
ATOM   4452  H   GLY B 133     -13.380  20.546   9.142  1.00 96.35           H  
ATOM   4453  CA  GLY B 133     -13.307  21.221  11.164  1.00 96.35           C  
ATOM   4454  HA2 GLY B 133     -14.053  20.967  11.917  1.00 96.35           H  
ATOM   4455  HA3 GLY B 133     -13.564  22.184  10.723  1.00 96.35           H  
ATOM   4456  C   GLY B 133     -11.947  21.369  11.857  1.00 96.35           C  
ATOM   4457  O   GLY B 133     -11.901  21.797  13.010  1.00 96.35           O  
ATOM   4458  N   ILE B 134     -10.851  20.998  11.186  1.00 97.07           N  
ATOM   4459  H   ILE B 134     -10.952  20.699  10.226  1.00 97.07           H  
ATOM   4460  CA  ILE B 134      -9.485  21.067  11.716  1.00 97.07           C  
ATOM   4461  HA  ILE B 134      -9.528  21.122  12.804  1.00 97.07           H  
ATOM   4462  C   ILE B 134      -8.781  22.310  11.154  1.00 97.07           C  
ATOM   4463  CB  ILE B 134      -8.662  19.810  11.347  1.00 97.07           C  
ATOM   4464  HB  ILE B 134      -8.456  19.825  10.276  1.00 97.07           H  
ATOM   4465  O   ILE B 134      -8.606  22.386   9.940  1.00 97.07           O  
ATOM   4466  CG1 ILE B 134      -9.392  18.492  11.664  1.00 97.07           C  
ATOM   4467 HG12 ILE B 134     -10.391  18.514  11.228  1.00 97.07           H  
ATOM   4468 HG13 ILE B 134      -9.487  18.408  12.746  1.00 97.07           H  
ATOM   4469  CG2 ILE B 134      -7.325  19.850  12.109  1.00 97.07           C  
ATOM   4470 HG21 ILE B 134      -6.740  20.718  11.804  1.00 97.07           H  
ATOM   4471 HG22 ILE B 134      -7.491  19.897  13.185  1.00 97.07           H  
ATOM   4472 HG23 ILE B 134      -6.724  18.971  11.877  1.00 97.07           H  
ATOM   4473  CD1 ILE B 134      -8.681  17.254  11.090  1.00 97.07           C  
ATOM   4474 HD11 ILE B 134      -8.415  17.436  10.049  1.00 97.07           H  
ATOM   4475 HD12 ILE B 134      -9.343  16.388  11.112  1.00 97.07           H  
ATOM   4476 HD13 ILE B 134      -7.784  17.023  11.665  1.00 97.07           H  
ATOM   4477  N   PRO B 135      -8.298  23.248  11.989  1.00 96.17           N  
ATOM   4478  CA  PRO B 135      -7.314  24.241  11.562  1.00 96.17           C  
ATOM   4479  HA  PRO B 135      -7.668  24.746  10.663  1.00 96.17           H  
ATOM   4480  C   PRO B 135      -5.965  23.537  11.324  1.00 96.17           C  
ATOM   4481  CB  PRO B 135      -7.223  25.262  12.707  1.00 96.17           C  
ATOM   4482  HB2 PRO B 135      -6.278  25.171  13.243  1.00 96.17           H  
ATOM   4483  HB3 PRO B 135      -7.318  26.281  12.331  1.00 96.17           H  
ATOM   4484  O   PRO B 135      -5.426  22.984  12.290  1.00 96.17           O  
ATOM   4485  CG  PRO B 135      -8.378  24.917  13.648  1.00 96.17           C  
ATOM   4486  HG2 PRO B 135      -8.122  25.106  14.690  1.00 96.17           H  
ATOM   4487  HG3 PRO B 135      -9.259  25.491  13.361  1.00 96.17           H  
ATOM   4488  CD  PRO B 135      -8.630  23.436  13.389  1.00 96.17           C  
ATOM   4489  HD2 PRO B 135      -9.673  23.195  13.597  1.00 96.17           H  
ATOM   4490  HD3 PRO B 135      -7.966  22.831  14.007  1.00 96.17           H  
ATOM   4491  N   PRO B 136      -5.389  23.528  10.107  1.00 94.47           N  
ATOM   4492  CA  PRO B 136      -4.206  22.709   9.821  1.00 94.47           C  
ATOM   4493  HA  PRO B 136      -4.485  21.669   9.985  1.00 94.47           H  
ATOM   4494  C   PRO B 136      -2.972  22.989  10.698  1.00 94.47           C  
ATOM   4495  CB  PRO B 136      -3.938  22.887   8.327  1.00 94.47           C  
ATOM   4496  HB2 PRO B 136      -3.311  23.762   8.152  1.00 94.47           H  
ATOM   4497  HB3 PRO B 136      -3.495  21.988   7.899  1.00 94.47           H  
ATOM   4498  O   PRO B 136      -2.257  22.046  11.027  1.00 94.47           O  
ATOM   4499  CG  PRO B 136      -5.338  23.129   7.770  1.00 94.47           C  
ATOM   4500  HG2 PRO B 136      -5.877  22.183   7.698  1.00 94.47           H  
ATOM   4501  HG3 PRO B 136      -5.316  23.628   6.802  1.00 94.47           H  
ATOM   4502  CD  PRO B 136      -5.970  23.998   8.852  1.00 94.47           C  
ATOM   4503  HD2 PRO B 136      -5.707  25.042   8.683  1.00 94.47           H  
ATOM   4504  HD3 PRO B 136      -7.054  23.885   8.816  1.00 94.47           H  
ATOM   4505  N   GLU B 137      -2.773  24.219  11.193  1.00 92.77           N  
ATOM   4506  H   GLU B 137      -3.318  24.971  10.795  1.00 92.77           H  
ATOM   4507  CA  GLU B 137      -1.726  24.556  12.186  1.00 92.77           C  
ATOM   4508  HA  GLU B 137      -0.748  24.455  11.715  1.00 92.77           H  
ATOM   4509  C   GLU B 137      -1.759  23.640  13.423  1.00 92.77           C  
ATOM   4510  CB  GLU B 137      -1.910  26.005  12.683  1.00 92.77           C  
ATOM   4511  HB2 GLU B 137      -2.645  26.010  13.488  1.00 92.77           H  
ATOM   4512  HB3 GLU B 137      -2.328  26.622  11.888  1.00 92.77           H  
ATOM   4513  O   GLU B 137      -0.718  23.307  13.984  1.00 92.77           O  
ATOM   4514  CG  GLU B 137      -0.623  26.679  13.188  1.00 92.77           C  
ATOM   4515  HG2 GLU B 137      -0.084  25.998  13.847  1.00 92.77           H  
ATOM   4516  HG3 GLU B 137      -0.905  27.551  13.778  1.00 92.77           H  
ATOM   4517  CD  GLU B 137       0.277  27.138  12.031  1.00 92.77           C  
ATOM   4518  OE1 GLU B 137       1.337  26.503  11.807  1.00 92.77           O  
ATOM   4519  OE2 GLU B 137      -0.114  28.092  11.325  1.00 92.77           O  
ATOM   4520  N   THR B 138      -2.950  23.194  13.844  1.00 94.49           N  
ATOM   4521  H   THR B 138      -3.760  23.414  13.282  1.00 94.49           H  
ATOM   4522  CA  THR B 138      -3.118  22.329  15.027  1.00 94.49           C  
ATOM   4523  HA  THR B 138      -2.513  22.747  15.831  1.00 94.49           H  
ATOM   4524  C   THR B 138      -2.603  20.903  14.818  1.00 94.49           C  
ATOM   4525  CB  THR B 138      -4.572  22.279  15.527  1.00 94.49           C  
ATOM   4526  HB  THR B 138      -4.594  21.689  16.444  1.00 94.49           H  
ATOM   4527  O   THR B 138      -2.449  20.169  15.793  1.00 94.49           O  
ATOM   4528  CG2 THR B 138      -5.136  23.661  15.858  1.00 94.49           C  
ATOM   4529 HG21 THR B 138      -5.119  24.302  14.976  1.00 94.49           H  
ATOM   4530 HG22 THR B 138      -4.533  24.120  16.642  1.00 94.49           H  
ATOM   4531 HG23 THR B 138      -6.162  23.560  16.210  1.00 94.49           H  
ATOM   4532  OG1 THR B 138      -5.446  21.668  14.605  1.00 94.49           O  
ATOM   4533  HG1 THR B 138      -5.391  22.138  13.770  1.00 94.49           H  
ATOM   4534  N   LEU B 139      -2.310  20.514  13.572  1.00 96.67           N  
ATOM   4535  H   LEU B 139      -2.437  21.179  12.822  1.00 96.67           H  
ATOM   4536  CA  LEU B 139      -1.693  19.233  13.224  1.00 96.67           C  
ATOM   4537  HA  LEU B 139      -1.870  18.525  14.033  1.00 96.67           H  
ATOM   4538  C   LEU B 139      -0.166  19.316  13.074  1.00 96.67           C  
ATOM   4539  CB  LEU B 139      -2.337  18.672  11.945  1.00 96.67           C  
ATOM   4540  HB2 LEU B 139      -2.129  19.354  11.120  1.00 96.67           H  
ATOM   4541  HB3 LEU B 139      -1.854  17.722  11.717  1.00 96.67           H  
ATOM   4542  O   LEU B 139       0.471  18.273  12.897  1.00 96.67           O  
ATOM   4543  CG  LEU B 139      -3.850  18.424  12.015  1.00 96.67           C  
ATOM   4544  HG  LEU B 139      -4.371  19.374  12.136  1.00 96.67           H  
ATOM   4545  CD1 LEU B 139      -4.292  17.783  10.700  1.00 96.67           C  
ATOM   4546 HD11 LEU B 139      -3.733  16.863  10.529  1.00 96.67           H  
ATOM   4547 HD12 LEU B 139      -5.355  17.545  10.738  1.00 96.67           H  
ATOM   4548 HD13 LEU B 139      -4.105  18.473   9.877  1.00 96.67           H  
ATOM   4549  CD2 LEU B 139      -4.252  17.485  13.157  1.00 96.67           C  
ATOM   4550 HD21 LEU B 139      -4.031  17.955  14.116  1.00 96.67           H  
ATOM   4551 HD22 LEU B 139      -3.701  16.548  13.076  1.00 96.67           H  
ATOM   4552 HD23 LEU B 139      -5.322  17.284  13.113  1.00 96.67           H  
ATOM   4553  N   ARG B 140       0.442  20.506  13.168  1.00 94.91           N  
ATOM   4554  H   ARG B 140      -0.121  21.326  13.344  1.00 94.91           H  
ATOM   4555  CA  ARG B 140       1.899  20.668  13.091  1.00 94.91           C  
ATOM   4556  HA  ARG B 140       2.232  20.224  12.153  1.00 94.91           H  
ATOM   4557  C   ARG B 140       2.566  19.916  14.253  1.00 94.91           C  
ATOM   4558  CB  ARG B 140       2.243  22.169  13.070  1.00 94.91           C  
ATOM   4559  HB2 ARG B 140       1.627  22.663  12.318  1.00 94.91           H  
ATOM   4560  HB3 ARG B 140       2.013  22.605  14.042  1.00 94.91           H  
ATOM   4561  O   ARG B 140       2.290  20.188  15.419  1.00 94.91           O  
ATOM   4562  CG  ARG B 140       3.721  22.415  12.731  1.00 94.91           C  
ATOM   4563  HG2 ARG B 140       3.921  22.065  11.719  1.00 94.91           H  
ATOM   4564  HG3 ARG B 140       4.343  21.844  13.420  1.00 94.91           H  
ATOM   4565  CD  ARG B 140       4.130  23.892  12.848  1.00 94.91           C  
ATOM   4566  HD2 ARG B 140       3.852  24.253  13.838  1.00 94.91           H  
ATOM   4567  HD3 ARG B 140       5.214  23.966  12.764  1.00 94.91           H  
ATOM   4568  NE  ARG B 140       3.501  24.757  11.834  1.00 94.91           N  
ATOM   4569  HE  ARG B 140       2.690  25.293  12.110  1.00 94.91           H  
ATOM   4570  NH1 ARG B 140       4.874  24.365  10.019  1.00 94.91           N  
ATOM   4571 HH11 ARG B 140       5.038  24.485   9.030  1.00 94.91           H  
ATOM   4572 HH12 ARG B 140       5.400  23.689  10.555  1.00 94.91           H  
ATOM   4573  NH2 ARG B 140       3.166  25.804   9.880  1.00 94.91           N  
ATOM   4574 HH21 ARG B 140       2.399  26.250  10.364  1.00 94.91           H  
ATOM   4575 HH22 ARG B 140       3.322  25.943   8.892  1.00 94.91           H  
ATOM   4576  CZ  ARG B 140       3.861  24.965  10.583  1.00 94.91           C  
ATOM   4577  N   GLY B 141       3.441  18.962  13.939  1.00 94.19           N  
ATOM   4578  H   GLY B 141       3.602  18.775  12.960  1.00 94.19           H  
ATOM   4579  CA  GLY B 141       4.075  18.066  14.914  1.00 94.19           C  
ATOM   4580  HA2 GLY B 141       4.335  18.631  15.809  1.00 94.19           H  
ATOM   4581  HA3 GLY B 141       4.998  17.681  14.481  1.00 94.19           H  
ATOM   4582  C   GLY B 141       3.218  16.866  15.349  1.00 94.19           C  
ATOM   4583  O   GLY B 141       3.602  16.161  16.279  1.00 94.19           O  
ATOM   4584  N   SER B 142       2.060  16.627  14.721  1.00 95.76           N  
ATOM   4585  H   SER B 142       1.792  17.241  13.965  1.00 95.76           H  
ATOM   4586  CA  SER B 142       1.225  15.442  14.980  1.00 95.76           C  
ATOM   4587  HA  SER B 142       1.337  15.165  16.029  1.00 95.76           H  
ATOM   4588  C   SER B 142       1.658  14.240  14.139  1.00 95.76           C  
ATOM   4589  CB  SER B 142      -0.263  15.735  14.746  1.00 95.76           C  
ATOM   4590  HB2 SER B 142      -0.545  16.645  15.277  1.00 95.76           H  
ATOM   4591  HB3 SER B 142      -0.851  14.907  15.141  1.00 95.76           H  
ATOM   4592  O   SER B 142       2.142  14.400  13.017  1.00 95.76           O  
ATOM   4593  OG  SER B 142      -0.553  15.878  13.368  1.00 95.76           O  
ATOM   4594  HG  SER B 142      -0.141  16.694  13.078  1.00 95.76           H  
ATOM   4595  N   ASP B 143       1.394  13.021  14.614  1.00 96.24           N  
ATOM   4596  H   ASP B 143       0.917  12.914  15.498  1.00 96.24           H  
ATOM   4597  CA  ASP B 143       1.575  11.794  13.834  1.00 96.24           C  
ATOM   4598  HA  ASP B 143       2.457  11.940  13.211  1.00 96.24           H  
ATOM   4599  C   ASP B 143       0.414  11.561  12.847  1.00 96.24           C  
ATOM   4600  CB  ASP B 143       1.916  10.600  14.747  1.00 96.24           C  
ATOM   4601  HB2 ASP B 143       2.778  10.870  15.357  1.00 96.24           H  
ATOM   4602  HB3 ASP B 143       2.226   9.772  14.109  1.00 96.24           H  
ATOM   4603  O   ASP B 143      -0.176  10.485  12.788  1.00 96.24           O  
ATOM   4604  CG  ASP B 143       0.804  10.103  15.678  1.00 96.24           C  
ATOM   4605  OD1 ASP B 143      -0.110  10.894  16.012  1.00 96.24           O  
ATOM   4606  OD2 ASP B 143       0.927   8.920  16.086  1.00 96.24           O  
ATOM   4607  N   THR B 144       0.081  12.583  12.053  1.00 98.55           N  
ATOM   4608  H   THR B 144       0.603  13.441  12.154  1.00 98.55           H  
ATOM   4609  CA  THR B 144      -0.875  12.468  10.944  1.00 98.55           C  
ATOM   4610  HA  THR B 144      -1.693  11.829  11.274  1.00 98.55           H  
ATOM   4611  C   THR B 144      -0.195  11.833   9.727  1.00 98.55           C  
ATOM   4612  CB  THR B 144      -1.484  13.825  10.571  1.00 98.55           C  
ATOM   4613  HB  THR B 144      -0.683  14.503  10.276  1.00 98.55           H  
ATOM   4614  O   THR B 144       0.829  12.336   9.267  1.00 98.55           O  
ATOM   4615  CG2 THR B 144      -2.500  13.722   9.429  1.00 98.55           C  
ATOM   4616 HG21 THR B 144      -3.288  13.016   9.689  1.00 98.55           H  
ATOM   4617 HG22 THR B 144      -2.935  14.704   9.243  1.00 98.55           H  
ATOM   4618 HG23 THR B 144      -2.011  13.387   8.514  1.00 98.55           H  
ATOM   4619  OG1 THR B 144      -2.179  14.376  11.667  1.00 98.55           O  
ATOM   4620  HG1 THR B 144      -1.544  14.790  12.256  1.00 98.55           H  
ATOM   4621  N   GLY B 145      -0.747  10.735   9.203  1.00 98.74           N  
ATOM   4622  H   GLY B 145      -1.595  10.389   9.627  1.00 98.74           H  
ATOM   4623  CA  GLY B 145      -0.256  10.071   7.987  1.00 98.74           C  
ATOM   4624  HA2 GLY B 145      -0.513   9.012   8.023  1.00 98.74           H  
ATOM   4625  HA3 GLY B 145       0.831  10.146   7.952  1.00 98.74           H  
ATOM   4626  C   GLY B 145      -0.820  10.667   6.689  1.00 98.74           C  
ATOM   4627  O   GLY B 145      -1.892  11.274   6.690  1.00 98.74           O  
ATOM   4628  N   VAL B 146      -0.119  10.470   5.571  1.00 98.90           N  
ATOM   4629  H   VAL B 146       0.731   9.928   5.644  1.00 98.90           H  
ATOM   4630  CA  VAL B 146      -0.489  10.969   4.234  1.00 98.90           C  
ATOM   4631  HA  VAL B 146      -1.537  11.269   4.240  1.00 98.90           H  
ATOM   4632  C   VAL B 146      -0.317   9.857   3.195  1.00 98.90           C  
ATOM   4633  CB  VAL B 146       0.350  12.205   3.844  1.00 98.90           C  
ATOM   4634  HB  VAL B 146       1.399  11.920   3.764  1.00 98.90           H  
ATOM   4635  O   VAL B 146       0.802   9.440   2.900  1.00 98.90           O  
ATOM   4636  CG1 VAL B 146      -0.104  12.765   2.491  1.00 98.90           C  
ATOM   4637 HG11 VAL B 146       0.016  12.013   1.711  1.00 98.90           H  
ATOM   4638 HG12 VAL B 146      -1.148  13.075   2.539  1.00 98.90           H  
ATOM   4639 HG13 VAL B 146       0.515  13.622   2.226  1.00 98.90           H  
ATOM   4640  CG2 VAL B 146       0.246  13.343   4.868  1.00 98.90           C  
ATOM   4641 HG21 VAL B 146       0.660  13.027   5.825  1.00 98.90           H  
ATOM   4642 HG22 VAL B 146      -0.796  13.631   5.005  1.00 98.90           H  
ATOM   4643 HG23 VAL B 146       0.819  14.203   4.521  1.00 98.90           H  
ATOM   4644  N   PHE B 147      -1.421   9.396   2.610  1.00 98.87           N  
ATOM   4645  H   PHE B 147      -2.309   9.782   2.894  1.00 98.87           H  
ATOM   4646  CA  PHE B 147      -1.448   8.267   1.676  1.00 98.87           C  
ATOM   4647  HA  PHE B 147      -0.433   7.917   1.486  1.00 98.87           H  
ATOM   4648  C   PHE B 147      -2.050   8.715   0.339  1.00 98.87           C  
ATOM   4649  CB  PHE B 147      -2.222   7.100   2.312  1.00 98.87           C  
ATOM   4650  HB2 PHE B 147      -3.257   7.402   2.472  1.00 98.87           H  
ATOM   4651  HB3 PHE B 147      -2.230   6.266   1.610  1.00 98.87           H  
ATOM   4652  O   PHE B 147      -3.251   8.979   0.246  1.00 98.87           O  
ATOM   4653  CG  PHE B 147      -1.649   6.615   3.634  1.00 98.87           C  
ATOM   4654  CD1 PHE B 147      -0.782   5.506   3.670  1.00 98.87           C  
ATOM   4655  HD1 PHE B 147      -0.524   4.993   2.755  1.00 98.87           H  
ATOM   4656  CD2 PHE B 147      -1.982   7.277   4.834  1.00 98.87           C  
ATOM   4657  HD2 PHE B 147      -2.652   8.123   4.813  1.00 98.87           H  
ATOM   4658  CE1 PHE B 147      -0.241   5.076   4.895  1.00 98.87           C  
ATOM   4659  HE1 PHE B 147       0.428   4.228   4.927  1.00 98.87           H  
ATOM   4660  CE2 PHE B 147      -1.435   6.849   6.056  1.00 98.87           C  
ATOM   4661  HE2 PHE B 147      -1.690   7.357   6.974  1.00 98.87           H  
ATOM   4662  CZ  PHE B 147      -0.552   5.759   6.082  1.00 98.87           C  
ATOM   4663  HZ  PHE B 147      -0.110   5.449   7.017  1.00 98.87           H  
ATOM   4664  N   VAL B 148      -1.217   8.821  -0.700  1.00 98.86           N  
ATOM   4665  H   VAL B 148      -0.251   8.558  -0.572  1.00 98.86           H  
ATOM   4666  CA  VAL B 148      -1.615   9.390  -2.000  1.00 98.86           C  
ATOM   4667  HA  VAL B 148      -2.636   9.765  -1.931  1.00 98.86           H  
ATOM   4668  C   VAL B 148      -1.589   8.324  -3.090  1.00 98.86           C  
ATOM   4669  CB  VAL B 148      -0.725  10.589  -2.398  1.00 98.86           C  
ATOM   4670  HB  VAL B 148       0.291  10.241  -2.582  1.00 98.86           H  
ATOM   4671  O   VAL B 148      -0.542   7.760  -3.388  1.00 98.86           O  
ATOM   4672  CG1 VAL B 148      -1.253  11.266  -3.670  1.00 98.86           C  
ATOM   4673 HG11 VAL B 148      -1.216  10.571  -4.509  1.00 98.86           H  
ATOM   4674 HG12 VAL B 148      -0.629  12.125  -3.918  1.00 98.86           H  
ATOM   4675 HG13 VAL B 148      -2.281  11.598  -3.523  1.00 98.86           H  
ATOM   4676  CG2 VAL B 148      -0.669  11.657  -1.298  1.00 98.86           C  
ATOM   4677 HG21 VAL B 148      -1.673  12.003  -1.049  1.00 98.86           H  
ATOM   4678 HG22 VAL B 148      -0.070  12.503  -1.633  1.00 98.86           H  
ATOM   4679 HG23 VAL B 148      -0.205  11.239  -0.405  1.00 98.86           H  
ATOM   4680  N   GLY B 149      -2.729   8.083  -3.734  1.00 98.75           N  
ATOM   4681  H   GLY B 149      -3.578   8.509  -3.391  1.00 98.75           H  
ATOM   4682  CA  GLY B 149      -2.792   7.349  -4.993  1.00 98.75           C  
ATOM   4683  HA2 GLY B 149      -2.108   6.501  -4.954  1.00 98.75           H  
ATOM   4684  HA3 GLY B 149      -3.805   6.975  -5.138  1.00 98.75           H  
ATOM   4685  C   GLY B 149      -2.438   8.252  -6.176  1.00 98.75           C  
ATOM   4686  O   GLY B 149      -3.173   9.198  -6.459  1.00 98.75           O  
ATOM   4687  N   MET B 150      -1.342   7.969  -6.878  1.00 97.43           N  
ATOM   4688  H   MET B 150      -0.785   7.169  -6.613  1.00 97.43           H  
ATOM   4689  CA  MET B 150      -0.856   8.780  -8.004  1.00 97.43           C  
ATOM   4690  HA  MET B 150      -1.697   9.241  -8.522  1.00 97.43           H  
ATOM   4691  C   MET B 150      -0.091   7.896  -8.992  1.00 97.43           C  
ATOM   4692  CB  MET B 150       0.061   9.890  -7.459  1.00 97.43           C  
ATOM   4693  HB2 MET B 150       0.882   9.404  -6.932  1.00 97.43           H  
ATOM   4694  HB3 MET B 150      -0.497  10.492  -6.742  1.00 97.43           H  
ATOM   4695  O   MET B 150       0.634   6.992  -8.586  1.00 97.43           O  
ATOM   4696  CG  MET B 150       0.686  10.842  -8.489  1.00 97.43           C  
ATOM   4697  HG2 MET B 150      -0.091  11.467  -8.928  1.00 97.43           H  
ATOM   4698  HG3 MET B 150       1.161  10.263  -9.282  1.00 97.43           H  
ATOM   4699  SD  MET B 150       1.964  11.887  -7.735  1.00 97.43           S  
ATOM   4700  CE  MET B 150       2.579  12.799  -9.173  1.00 97.43           C  
ATOM   4701  HE1 MET B 150       1.812  13.495  -9.513  1.00 97.43           H  
ATOM   4702  HE2 MET B 150       2.827  12.107  -9.978  1.00 97.43           H  
ATOM   4703  HE3 MET B 150       3.467  13.368  -8.899  1.00 97.43           H  
ATOM   4704  N   SER B 151      -0.203   8.210 -10.279  1.00 92.50           N  
ATOM   4705  H   SER B 151      -0.789   8.992 -10.534  1.00 92.50           H  
ATOM   4706  CA  SER B 151       0.662   7.668 -11.333  1.00 92.50           C  
ATOM   4707  HA  SER B 151       1.418   7.020 -10.889  1.00 92.50           H  
ATOM   4708  C   SER B 151       1.389   8.839 -12.013  1.00 92.50           C  
ATOM   4709  CB  SER B 151      -0.141   6.817 -12.329  1.00 92.50           C  
ATOM   4710  HB2 SER B 151       0.546   6.278 -12.982  1.00 92.50           H  
ATOM   4711  HB3 SER B 151      -0.752   7.480 -12.942  1.00 92.50           H  
ATOM   4712  O   SER B 151       0.895   9.970 -12.010  1.00 92.50           O  
ATOM   4713  OG  SER B 151      -1.001   5.890 -11.679  1.00 92.50           O  
ATOM   4714  HG  SER B 151      -0.492   5.180 -11.281  1.00 92.50           H  
ATOM   4715  N   HIS B 152       2.579   8.609 -12.569  1.00 88.52           N  
ATOM   4716  H   HIS B 152       2.943   7.667 -12.592  1.00 88.52           H  
ATOM   4717  CA  HIS B 152       3.341   9.676 -13.226  1.00 88.52           C  
ATOM   4718  HA  HIS B 152       3.323  10.552 -12.577  1.00 88.52           H  
ATOM   4719  C   HIS B 152       2.690  10.073 -14.567  1.00 88.52           C  
ATOM   4720  CB  HIS B 152       4.806   9.245 -13.370  1.00 88.52           C  
ATOM   4721  HB2 HIS B 152       4.866   8.395 -14.049  1.00 88.52           H  
ATOM   4722  HB3 HIS B 152       5.183   8.929 -12.397  1.00 88.52           H  
ATOM   4723  O   HIS B 152       2.331   9.203 -15.355  1.00 88.52           O  
ATOM   4724  CG  HIS B 152       5.693  10.350 -13.881  1.00 88.52           C  
ATOM   4725  CD2 HIS B 152       6.226  10.435 -15.139  1.00 88.52           C  
ATOM   4726  HD2 HIS B 152       6.102   9.716 -15.935  1.00 88.52           H  
ATOM   4727  ND1 HIS B 152       6.098  11.475 -13.189  1.00 88.52           N  
ATOM   4728  HD1 HIS B 152       5.923  11.705 -12.221  1.00 88.52           H  
ATOM   4729  CE1 HIS B 152       6.855  12.218 -14.013  1.00 88.52           C  
ATOM   4730  HE1 HIS B 152       7.327  13.153 -13.753  1.00 88.52           H  
ATOM   4731  NE2 HIS B 152       6.945  11.628 -15.214  1.00 88.52           N  
ATOM   4732  N   GLN B 153       2.533  11.380 -14.814  1.00 87.67           N  
ATOM   4733  H   GLN B 153       2.836  12.035 -14.107  1.00 87.67           H  
ATOM   4734  CA  GLN B 153       1.789  11.940 -15.962  1.00 87.67           C  
ATOM   4735  HA  GLN B 153       1.407  11.124 -16.577  1.00 87.67           H  
ATOM   4736  C   GLN B 153       2.668  12.792 -16.904  1.00 87.67           C  
ATOM   4737  CB  GLN B 153       0.571  12.736 -15.446  1.00 87.67           C  
ATOM   4738  HB2 GLN B 153       0.102  13.278 -16.268  1.00 87.67           H  
ATOM   4739  HB3 GLN B 153       0.929  13.481 -14.735  1.00 87.67           H  
ATOM   4740  O   GLN B 153       2.144  13.518 -17.746  1.00 87.67           O  
ATOM   4741  CG  GLN B 153      -0.503  11.875 -14.754  1.00 87.67           C  
ATOM   4742  HG2 GLN B 153      -1.104  12.525 -14.118  1.00 87.67           H  
ATOM   4743  HG3 GLN B 153      -0.028  11.142 -14.102  1.00 87.67           H  
ATOM   4744  CD  GLN B 153      -1.477  11.156 -15.688  1.00 87.67           C  
ATOM   4745  NE2 GLN B 153      -2.173  10.160 -15.182  1.00 87.67           N  
ATOM   4746 HE21 GLN B 153      -2.843   9.700 -15.782  1.00 87.67           H  
ATOM   4747 HE22 GLN B 153      -2.007   9.860 -14.232  1.00 87.67           H  
ATOM   4748  OE1 GLN B 153      -1.681  11.499 -16.841  1.00 87.67           O  
ATOM   4749  N   GLY B 154       4.000  12.741 -16.760  1.00 80.72           N  
ATOM   4750  H   GLY B 154       4.389  12.130 -16.057  1.00 80.72           H  
ATOM   4751  CA  GLY B 154       4.941  13.347 -17.713  1.00 80.72           C  
ATOM   4752  HA2 GLY B 154       5.937  12.954 -17.509  1.00 80.72           H  
ATOM   4753  HA3 GLY B 154       4.663  13.047 -18.723  1.00 80.72           H  
ATOM   4754  C   GLY B 154       5.041  14.879 -17.694  1.00 80.72           C  
ATOM   4755  O   GLY B 154       5.501  15.463 -18.677  1.00 80.72           O  
ATOM   4756  N   TYR B 155       4.640  15.565 -16.613  1.00 85.90           N  
ATOM   4757  H   TYR B 155       4.297  15.061 -15.808  1.00 85.90           H  
ATOM   4758  CA  TYR B 155       4.801  17.026 -16.533  1.00 85.90           C  
ATOM   4759  HA  TYR B 155       4.239  17.446 -17.367  1.00 85.90           H  
ATOM   4760  C   TYR B 155       6.269  17.437 -16.740  1.00 85.90           C  
ATOM   4761  CB  TYR B 155       4.205  17.614 -15.244  1.00 85.90           C  
ATOM   4762  HB2 TYR B 155       3.181  17.257 -15.131  1.00 85.90           H  
ATOM   4763  HB3 TYR B 155       4.764  17.241 -14.386  1.00 85.90           H  
ATOM   4764  O   TYR B 155       7.193  16.755 -16.296  1.00 85.90           O  
ATOM   4765  CG  TYR B 155       4.189  19.139 -15.226  1.00 85.90           C  
ATOM   4766  CD1 TYR B 155       5.152  19.867 -14.498  1.00 85.90           C  
ATOM   4767  HD1 TYR B 155       5.908  19.350 -13.926  1.00 85.90           H  
ATOM   4768  CD2 TYR B 155       3.206  19.841 -15.952  1.00 85.90           C  
ATOM   4769  HD2 TYR B 155       2.441  19.298 -16.487  1.00 85.90           H  
ATOM   4770  CE1 TYR B 155       5.124  21.275 -14.481  1.00 85.90           C  
ATOM   4771  HE1 TYR B 155       5.846  21.835 -13.905  1.00 85.90           H  
ATOM   4772  CE2 TYR B 155       3.185  21.247 -15.959  1.00 85.90           C  
ATOM   4773  HE2 TYR B 155       2.423  21.773 -16.514  1.00 85.90           H  
ATOM   4774  OH  TYR B 155       4.095  23.323 -15.203  1.00 85.90           O  
ATOM   4775  HH  TYR B 155       3.453  23.680 -15.820  1.00 85.90           H  
ATOM   4776  CZ  TYR B 155       4.141  21.967 -15.214  1.00 85.90           C  
ATOM   4777  N   ALA B 156       6.470  18.505 -17.520  1.00 72.48           N  
ATOM   4778  H   ALA B 156       5.646  19.020 -17.797  1.00 72.48           H  
ATOM   4779  CA  ALA B 156       7.765  19.006 -18.002  1.00 72.48           C  
ATOM   4780  HA  ALA B 156       7.543  19.743 -18.773  1.00 72.48           H  
ATOM   4781  C   ALA B 156       8.702  17.978 -18.693  1.00 72.48           C  
ATOM   4782  CB  ALA B 156       8.446  19.767 -16.855  1.00 72.48           C  
ATOM   4783  HB1 ALA B 156       7.772  20.522 -16.452  1.00 72.48           H  
ATOM   4784  HB2 ALA B 156       9.349  20.255 -17.221  1.00 72.48           H  
ATOM   4785  HB3 ALA B 156       8.716  19.071 -16.061  1.00 72.48           H  
ATOM   4786  O   ALA B 156       9.815  18.334 -19.078  1.00 72.48           O  
ATOM   4787  N   THR B 157       8.282  16.727 -18.899  1.00 65.69           N  
ATOM   4788  H   THR B 157       7.334  16.482 -18.653  1.00 65.69           H  
ATOM   4789  CA  THR B 157       9.164  15.642 -19.350  1.00 65.69           C  
ATOM   4790  HA  THR B 157      10.163  15.829 -18.957  1.00 65.69           H  
ATOM   4791  C   THR B 157       9.244  15.624 -20.876  1.00 65.69           C  
ATOM   4792  CB  THR B 157       8.705  14.291 -18.784  1.00 65.69           C  
ATOM   4793  HB  THR B 157       7.772  13.985 -19.257  1.00 65.69           H  
ATOM   4794  O   THR B 157       8.229  15.738 -21.557  1.00 65.69           O  
ATOM   4795  CG2 THR B 157       9.770  13.211 -18.981  1.00 65.69           C  
ATOM   4796 HG21 THR B 157       9.915  13.011 -20.043  1.00 65.69           H  
ATOM   4797 HG22 THR B 157      10.713  13.529 -18.537  1.00 65.69           H  
ATOM   4798 HG23 THR B 157       9.446  12.296 -18.485  1.00 65.69           H  
ATOM   4799  OG1 THR B 157       8.519  14.378 -17.388  1.00 65.69           O  
ATOM   4800  HG1 THR B 157       8.061  15.192 -17.162  1.00 65.69           H  
ATOM   4801  N   GLY B 158      10.455  15.545 -21.437  1.00 58.58           N  
ATOM   4802  H   GLY B 158      11.261  15.465 -20.834  1.00 58.58           H  
ATOM   4803  CA  GLY B 158      10.679  15.591 -22.892  1.00 58.58           C  
ATOM   4804  HA2 GLY B 158      11.730  15.384 -23.094  1.00 58.58           H  
ATOM   4805  HA3 GLY B 158      10.082  14.810 -23.363  1.00 58.58           H  
ATOM   4806  C   GLY B 158      10.323  16.924 -23.576  1.00 58.58           C  
ATOM   4807  O   GLY B 158      10.454  17.038 -24.793  1.00 58.58           O  
ATOM   4808  N   ARG B 159       9.888  17.943 -22.822  1.00 60.84           N  
ATOM   4809  H   ARG B 159       9.842  17.794 -21.825  1.00 60.84           H  
ATOM   4810  CA  ARG B 159       9.564  19.283 -23.335  1.00 60.84           C  
ATOM   4811  HA  ARG B 159       9.420  19.200 -24.412  1.00 60.84           H  
ATOM   4812  C   ARG B 159      10.735  20.253 -23.113  1.00 60.84           C  
ATOM   4813  CB  ARG B 159       8.248  19.787 -22.712  1.00 60.84           C  
ATOM   4814  HB2 ARG B 159       8.091  20.825 -23.005  1.00 60.84           H  
ATOM   4815  HB3 ARG B 159       8.317  19.746 -21.625  1.00 60.84           H  
ATOM   4816  O   ARG B 159      11.545  20.035 -22.212  1.00 60.84           O  
ATOM   4817  CG  ARG B 159       7.044  18.955 -23.189  1.00 60.84           C  
ATOM   4818  HG2 ARG B 159       7.057  18.894 -24.277  1.00 60.84           H  
ATOM   4819  HG3 ARG B 159       7.120  17.946 -22.783  1.00 60.84           H  
ATOM   4820  CD  ARG B 159       5.708  19.571 -22.749  1.00 60.84           C  
ATOM   4821  HD2 ARG B 159       5.617  20.564 -23.190  1.00 60.84           H  
ATOM   4822  HD3 ARG B 159       5.703  19.661 -21.662  1.00 60.84           H  
ATOM   4823  NE  ARG B 159       4.573  18.730 -23.172  1.00 60.84           N  
ATOM   4824  HE  ARG B 159       4.798  17.792 -23.469  1.00 60.84           H  
ATOM   4825  NH1 ARG B 159       2.843  20.181 -22.694  1.00 60.84           N  
ATOM   4826 HH11 ARG B 159       3.511  20.883 -22.409  1.00 60.84           H  
ATOM   4827 HH12 ARG B 159       1.857  20.402 -22.694  1.00 60.84           H  
ATOM   4828  NH2 ARG B 159       2.411  18.130 -23.472  1.00 60.84           N  
ATOM   4829 HH21 ARG B 159       2.728  17.211 -23.746  1.00 60.84           H  
ATOM   4830 HH22 ARG B 159       1.431  18.284 -23.281  1.00 60.84           H  
ATOM   4831  CZ  ARG B 159       3.284  19.023 -23.112  1.00 60.84           C  
ATOM   4832  N   PRO B 160      10.840  21.343 -23.900  1.00 56.81           N  
ATOM   4833  CA  PRO B 160      11.779  22.424 -23.603  1.00 56.81           C  
ATOM   4834  HA  PRO B 160      12.796  22.051 -23.721  1.00 56.81           H  
ATOM   4835  C   PRO B 160      11.569  22.939 -22.174  1.00 56.81           C  
ATOM   4836  CB  PRO B 160      11.498  23.520 -24.639  1.00 56.81           C  
ATOM   4837  HB2 PRO B 160      10.800  24.252 -24.233  1.00 56.81           H  
ATOM   4838  HB3 PRO B 160      12.416  24.013 -24.962  1.00 56.81           H  
ATOM   4839  O   PRO B 160      10.425  23.036 -21.725  1.00 56.81           O  
ATOM   4840  CG  PRO B 160      10.824  22.771 -25.788  1.00 56.81           C  
ATOM   4841  HG2 PRO B 160      10.168  23.420 -26.368  1.00 56.81           H  
ATOM   4842  HG3 PRO B 160      11.584  22.320 -26.427  1.00 56.81           H  
ATOM   4843  CD  PRO B 160      10.043  21.672 -25.071  1.00 56.81           C  
ATOM   4844  HD2 PRO B 160       9.072  22.056 -24.757  1.00 56.81           H  
ATOM   4845  HD3 PRO B 160       9.919  20.815 -25.733  1.00 56.81           H  
ATOM   4846  N   ARG B 161      12.653  23.289 -21.464  1.00 60.73           N  
ATOM   4847  H   ARG B 161      13.565  23.209 -21.892  1.00 60.73           H  
ATOM   4848  CA  ARG B 161      12.538  23.856 -20.109  1.00 60.73           C  
ATOM   4849  HA  ARG B 161      12.046  23.106 -19.491  1.00 60.73           H  
ATOM   4850  C   ARG B 161      11.651  25.112 -20.153  1.00 60.73           C  
ATOM   4851  CB  ARG B 161      13.904  24.195 -19.491  1.00 60.73           C  
ATOM   4852  HB2 ARG B 161      14.476  24.824 -20.172  1.00 60.73           H  
ATOM   4853  HB3 ARG B 161      13.732  24.757 -18.573  1.00 60.73           H  
ATOM   4854  O   ARG B 161      11.891  25.954 -21.018  1.00 60.73           O  
ATOM   4855  CG  ARG B 161      14.707  22.936 -19.141  1.00 60.73           C  
ATOM   4856  HG2 ARG B 161      14.071  22.245 -18.588  1.00 60.73           H  
ATOM   4857  HG3 ARG B 161      15.037  22.451 -20.060  1.00 60.73           H  
ATOM   4858  CD  ARG B 161      15.923  23.282 -18.275  1.00 60.73           C  
ATOM   4859  HD2 ARG B 161      16.535  24.025 -18.786  1.00 60.73           H  
ATOM   4860  HD3 ARG B 161      15.572  23.730 -17.345  1.00 60.73           H  
ATOM   4861  NE  ARG B 161      16.697  22.065 -17.957  1.00 60.73           N  
ATOM   4862  HE  ARG B 161      16.259  21.419 -17.316  1.00 60.73           H  
ATOM   4863  NH1 ARG B 161      18.568  22.479 -19.226  1.00 60.73           N  
ATOM   4864 HH11 ARG B 161      19.448  22.160 -19.606  1.00 60.73           H  
ATOM   4865 HH12 ARG B 161      18.213  23.405 -19.418  1.00 60.73           H  
ATOM   4866  NH2 ARG B 161      18.365  20.529 -18.158  1.00 60.73           N  
ATOM   4867 HH21 ARG B 161      19.214  20.198 -18.593  1.00 60.73           H  
ATOM   4868 HH22 ARG B 161      17.876  19.915 -17.523  1.00 60.73           H  
ATOM   4869  CZ  ARG B 161      17.870  21.701 -18.446  1.00 60.73           C  
ATOM   4870  N   PRO B 162      10.649  25.243 -19.261  1.00 56.85           N  
ATOM   4871  CA  PRO B 162       9.646  26.303 -19.368  1.00 56.85           C  
ATOM   4872  HA  PRO B 162       9.179  26.249 -20.351  1.00 56.85           H  
ATOM   4873  C   PRO B 162      10.235  27.713 -19.222  1.00 56.85           C  
ATOM   4874  CB  PRO B 162       8.584  25.981 -18.306  1.00 56.85           C  
ATOM   4875  HB2 PRO B 162       7.753  25.459 -18.779  1.00 56.85           H  
ATOM   4876  HB3 PRO B 162       8.222  26.877 -17.801  1.00 56.85           H  
ATOM   4877  O   PRO B 162       9.875  28.595 -19.996  1.00 56.85           O  
ATOM   4878  CG  PRO B 162       9.282  25.033 -17.331  1.00 56.85           C  
ATOM   4879  HG2 PRO B 162       8.581  24.350 -16.851  1.00 56.85           H  
ATOM   4880  HG3 PRO B 162       9.820  25.619 -16.586  1.00 56.85           H  
ATOM   4881  CD  PRO B 162      10.279  24.296 -18.220  1.00 56.85           C  
ATOM   4882  HD2 PRO B 162      11.144  23.980 -17.637  1.00 56.85           H  
ATOM   4883  HD3 PRO B 162       9.796  23.431 -18.675  1.00 56.85           H  
ATOM   4884  N   GLU B 163      11.167  27.913 -18.287  1.00 60.86           N  
ATOM   4885  H   GLU B 163      11.449  27.134 -17.709  1.00 60.86           H  
ATOM   4886  CA  GLU B 163      11.932  29.155 -18.108  1.00 60.86           C  
ATOM   4887  HA  GLU B 163      12.036  29.660 -19.068  1.00 60.86           H  
ATOM   4888  C   GLU B 163      13.343  28.852 -17.576  1.00 60.86           C  
ATOM   4889  CB  GLU B 163      11.232  30.108 -17.120  1.00 60.86           C  
ATOM   4890  HB2 GLU B 163      11.029  29.577 -16.189  1.00 60.86           H  
ATOM   4891  HB3 GLU B 163      11.918  30.926 -16.899  1.00 60.86           H  
ATOM   4892  O   GLU B 163      13.593  27.781 -17.016  1.00 60.86           O  
ATOM   4893  CG  GLU B 163       9.932  30.731 -17.650  1.00 60.86           C  
ATOM   4894  HG2 GLU B 163       9.150  29.971 -17.670  1.00 60.86           H  
ATOM   4895  HG3 GLU B 163      10.106  31.076 -18.670  1.00 60.86           H  
ATOM   4896  CD  GLU B 163       9.466  31.919 -16.793  1.00 60.86           C  
ATOM   4897  OE1 GLU B 163       8.905  32.874 -17.380  1.00 60.86           O  
ATOM   4898  OE2 GLU B 163       9.688  31.889 -15.558  1.00 60.86           O  
ATOM   4899  N   ASP B 164      14.264  29.812 -17.690  1.00 62.53           N  
ATOM   4900  H   ASP B 164      14.015  30.683 -18.137  1.00 62.53           H  
ATOM   4901  CA  ASP B 164      15.572  29.723 -17.038  1.00 62.53           C  
ATOM   4902  HA  ASP B 164      16.034  28.780 -17.331  1.00 62.53           H  
ATOM   4903  C   ASP B 164      15.433  29.719 -15.502  1.00 62.53           C  
ATOM   4904  CB  ASP B 164      16.498  30.865 -17.496  1.00 62.53           C  
ATOM   4905  HB2 ASP B 164      15.953  31.809 -17.453  1.00 62.53           H  
ATOM   4906  HB3 ASP B 164      17.331  30.934 -16.796  1.00 62.53           H  
ATOM   4907  O   ASP B 164      14.739  30.539 -14.897  1.00 62.53           O  
ATOM   4908  CG  ASP B 164      17.095  30.665 -18.895  1.00 62.53           C  
ATOM   4909  OD1 ASP B 164      17.442  29.509 -19.224  1.00 62.53           O  
ATOM   4910  OD2 ASP B 164      17.264  31.688 -19.597  1.00 62.53           O  
ATOM   4911  N   GLY B 165      16.146  28.803 -14.841  1.00 65.68           N  
ATOM   4912  H   GLY B 165      16.700  28.158 -15.386  1.00 65.68           H  
ATOM   4913  CA  GLY B 165      16.212  28.722 -13.379  1.00 65.68           C  
ATOM   4914  HA2 GLY B 165      17.190  28.325 -13.107  1.00 65.68           H  
ATOM   4915  HA3 GLY B 165      16.129  29.726 -12.962  1.00 65.68           H  
ATOM   4916  C   GLY B 165      15.157  27.841 -12.696  1.00 65.68           C  
ATOM   4917  O   GLY B 165      15.224  27.689 -11.476  1.00 65.68           O  
ATOM   4918  N   VAL B 166      14.227  27.201 -13.415  1.00 76.75           N  
ATOM   4919  H   VAL B 166      14.148  27.389 -14.404  1.00 76.75           H  
ATOM   4920  CA  VAL B 166      13.423  26.094 -12.828  1.00 76.75           C  
ATOM   4921  HA  VAL B 166      12.987  26.445 -11.892  1.00 76.75           H  
ATOM   4922  C   VAL B 166      14.275  24.863 -12.467  1.00 76.75           C  
ATOM   4923  CB  VAL B 166      12.251  25.671 -13.730  1.00 76.75           C  
ATOM   4924  HB  VAL B 166      11.696  24.887 -13.214  1.00 76.75           H  
ATOM   4925  O   VAL B 166      13.824  23.965 -11.762  1.00 76.75           O  
ATOM   4926  CG1 VAL B 166      11.283  26.835 -13.968  1.00 76.75           C  
ATOM   4927 HG11 VAL B 166      10.413  26.480 -14.520  1.00 76.75           H  
ATOM   4928 HG12 VAL B 166      10.933  27.223 -13.011  1.00 76.75           H  
ATOM   4929 HG13 VAL B 166      11.764  27.632 -14.536  1.00 76.75           H  
ATOM   4930  CG2 VAL B 166      12.715  25.083 -15.066  1.00 76.75           C  
ATOM   4931 HG21 VAL B 166      13.341  24.207 -14.893  1.00 76.75           H  
ATOM   4932 HG22 VAL B 166      11.844  24.774 -15.644  1.00 76.75           H  
ATOM   4933 HG23 VAL B 166      13.288  25.816 -15.633  1.00 76.75           H  
ATOM   4934  N   ASP B 167      15.518  24.840 -12.946  1.00 66.66           N  
ATOM   4935  H   ASP B 167      15.763  25.579 -13.590  1.00 66.66           H  
ATOM   4936  CA  ASP B 167      16.567  23.870 -12.636  1.00 66.66           C  
ATOM   4937  HA  ASP B 167      16.355  22.940 -13.162  1.00 66.66           H
[truncated: 1,821,457 more chars]
