# Supplementary material for: Module-Based Polyketide Synthase Engineering for de Novo Polyketide Biosynthesis
Source: ACS Synth Biol. 2023 Oct 23;12(11):3148–55. doi: 10.1021/acssynbio.3c00282 (PMC10661043; doi:10.1021/acssynbio.3c00282)
Supplement: Supplementary file 2 — sb3c00282_si_002.zip [file sb3c00282_si_002.zip › Final_PKS_Structures/menzella_pdbs/epoM3_ACP_rapM3_KSAT_dimer.pdb]

ATOM      1  N   TRP A   1       1.559   6.840  62.159  1.00 48.16           N  
ATOM      2  H   TRP A   1       1.917   7.267  63.001  1.00 48.16           H  
ATOM      3  H2  TRP A   1       2.287   6.838  61.458  1.00 48.16           H  
ATOM      4  H3  TRP A   1       1.288   5.883  62.335  1.00 48.16           H  
ATOM      5  CA  TRP A   1       0.420   7.618  61.635  1.00 48.16           C  
ATOM      6  HA  TRP A   1       0.778   8.630  61.444  1.00 48.16           H  
ATOM      7  C   TRP A   1      -0.712   7.782  62.647  1.00 48.16           C  
ATOM      8  CB  TRP A   1      -0.014   7.071  60.279  1.00 48.16           C  
ATOM      9  HB2 TRP A   1      -0.803   7.705  59.874  1.00 48.16           H  
ATOM     10  HB3 TRP A   1      -0.406   6.060  60.388  1.00 48.16           H  
ATOM     11  O   TRP A   1      -1.018   8.918  62.988  1.00 48.16           O  
ATOM     12  CG  TRP A   1       1.137   7.064  59.323  1.00 48.16           C  
ATOM     13  CD1 TRP A   1       1.808   5.975  58.874  1.00 48.16           C  
ATOM     14  HD1 TRP A   1       1.561   4.942  59.072  1.00 48.16           H  
ATOM     15  CD2 TRP A   1       1.766   8.214  58.672  1.00 48.16           C  
ATOM     16  CE2 TRP A   1       2.855   7.739  57.882  1.00 48.16           C  
ATOM     17  CE3 TRP A   1       1.510   9.605  58.648  1.00 48.16           C  
ATOM     18  HE3 TRP A   1       0.660  10.010  59.178  1.00 48.16           H  
ATOM     19  NE1 TRP A   1       2.831   6.373  58.036  1.00 48.16           N  
ATOM     20  HE1 TRP A   1       3.396   5.743  57.485  1.00 48.16           H  
ATOM     21  CH2 TRP A   1       3.402   9.966  57.141  1.00 48.16           C  
ATOM     22  HH2 TRP A   1       4.019  10.624  56.547  1.00 48.16           H  
ATOM     23  CZ2 TRP A   1       3.670   8.591  57.137  1.00 48.16           C  
ATOM     24  HZ2 TRP A   1       4.475   8.184  56.543  1.00 48.16           H  
ATOM     25  CZ3 TRP A   1       2.316  10.469  57.882  1.00 48.16           C  
ATOM     26  HZ3 TRP A   1       2.088  11.524  57.833  1.00 48.16           H  
ATOM     27  N   ARG A   2      -1.294   6.697  63.196  1.00 50.78           N  
ATOM     28  H   ARG A   2      -1.086   5.782  62.821  1.00 50.78           H  
ATOM     29  CA  ARG A   2      -2.332   6.775  64.249  1.00 50.78           C  
ATOM     30  HA  ARG A   2      -3.204   7.281  63.835  1.00 50.78           H  
ATOM     31  C   ARG A   2      -1.859   7.601  65.462  1.00 50.78           C  
ATOM     32  CB  ARG A   2      -2.762   5.361  64.702  1.00 50.78           C  
ATOM     33  HB2 ARG A   2      -1.877   4.791  64.984  1.00 50.78           H  
ATOM     34  HB3 ARG A   2      -3.382   5.470  65.592  1.00 50.78           H  
ATOM     35  O   ARG A   2      -0.872   7.238  66.096  1.00 50.78           O  
ATOM     36  CG  ARG A   2      -3.579   4.567  63.658  1.00 50.78           C  
ATOM     37  HG2 ARG A   2      -4.463   5.139  63.378  1.00 50.78           H  
ATOM     38  HG3 ARG A   2      -2.974   4.393  62.768  1.00 50.78           H  
ATOM     39  CD  ARG A   2      -4.019   3.217  64.253  1.00 50.78           C  
ATOM     40  HD2 ARG A   2      -4.646   3.417  65.121  1.00 50.78           H  
ATOM     41  HD3 ARG A   2      -3.126   2.687  64.586  1.00 50.78           H  
ATOM     42  NE  ARG A   2      -4.771   2.341  63.324  1.00 50.78           N  
ATOM     43  HE  ARG A   2      -5.154   2.706  62.464  1.00 50.78           H  
ATOM     44  NH1 ARG A   2      -4.775   0.463  64.647  1.00 50.78           N  
ATOM     45 HH11 ARG A   2      -4.305   0.986  65.372  1.00 50.78           H  
ATOM     46 HH12 ARG A   2      -4.998  -0.518  64.732  1.00 50.78           H  
ATOM     47  NH2 ARG A   2      -5.714   0.357  62.661  1.00 50.78           N  
ATOM     48 HH21 ARG A   2      -6.098   0.856  61.871  1.00 50.78           H  
ATOM     49 HH22 ARG A   2      -6.055  -0.582  62.804  1.00 50.78           H  
ATOM     50  CZ  ARG A   2      -5.083   1.071  63.537  1.00 50.78           C  
ATOM     51  N   GLY A   3      -2.577   8.684  65.769  1.00 56.18           N  
ATOM     52  H   GLY A   3      -3.327   8.945  65.145  1.00 56.18           H  
ATOM     53  CA  GLY A   3      -2.340   9.553  66.931  1.00 56.18           C  
ATOM     54  HA2 GLY A   3      -3.294   9.747  67.421  1.00 56.18           H  
ATOM     55  HA3 GLY A   3      -1.697   9.039  67.646  1.00 56.18           H  
ATOM     56  C   GLY A   3      -1.694  10.911  66.632  1.00 56.18           C  
ATOM     57  O   GLY A   3      -1.625  11.734  67.540  1.00 56.18           O  
ATOM     58  N   LEU A   4      -1.250  11.164  65.396  1.00 60.19           N  
ATOM     59  H   LEU A   4      -1.369  10.467  64.675  1.00 60.19           H  
ATOM     60  CA  LEU A   4      -0.757  12.484  64.987  1.00 60.19           C  
ATOM     61  HA  LEU A   4      -0.164  12.914  65.794  1.00 60.19           H  
ATOM     62  C   LEU A   4      -1.927  13.446  64.735  1.00 60.19           C  
ATOM     63  CB  LEU A   4       0.134  12.350  63.736  1.00 60.19           C  
ATOM     64  HB2 LEU A   4       0.390  13.347  63.379  1.00 60.19           H  
ATOM     65  HB3 LEU A   4      -0.449  11.864  62.953  1.00 60.19           H  
ATOM     66  O   LEU A   4      -2.974  13.037  64.228  1.00 60.19           O  
ATOM     67  CG  LEU A   4       1.437  11.561  63.958  1.00 60.19           C  
ATOM     68  HG  LEU A   4       1.202  10.582  64.376  1.00 60.19           H  
ATOM     69  CD1 LEU A   4       2.143  11.337  62.620  1.00 60.19           C  
ATOM     70 HD11 LEU A   4       1.479  10.821  61.926  1.00 60.19           H  
ATOM     71 HD12 LEU A   4       3.050  10.749  62.764  1.00 60.19           H  
ATOM     72 HD13 LEU A   4       2.418  12.297  62.184  1.00 60.19           H  
ATOM     73  CD2 LEU A   4       2.408  12.276  64.899  1.00 60.19           C  
ATOM     74 HD21 LEU A   4       2.645  13.266  64.509  1.00 60.19           H  
ATOM     75 HD22 LEU A   4       1.970  12.385  65.890  1.00 60.19           H  
ATOM     76 HD23 LEU A   4       3.332  11.704  64.988  1.00 60.19           H  
ATOM     77  N   SER A   5      -1.748  14.729  65.058  1.00 65.63           N  
ATOM     78  H   SER A   5      -0.870  15.010  65.468  1.00 65.63           H  
ATOM     79  CA  SER A   5      -2.656  15.777  64.576  1.00 65.63           C  
ATOM     80  HA  SER A   5      -3.678  15.483  64.815  1.00 65.63           H  
ATOM     81  C   SER A   5      -2.548  15.928  63.051  1.00 65.63           C  
ATOM     82  CB  SER A   5      -2.363  17.104  65.279  1.00 65.63           C  
ATOM     83  HB2 SER A   5      -2.397  16.961  66.359  1.00 65.63           H  
ATOM     84  HB3 SER A   5      -3.123  17.833  64.998  1.00 65.63           H  
ATOM     85  O   SER A   5      -1.542  15.551  62.458  1.00 65.63           O  
ATOM     86  OG  SER A   5      -1.096  17.598  64.910  1.00 65.63           O  
ATOM     87  HG  SER A   5      -0.446  17.063  65.372  1.00 65.63           H  
ATOM     88  N   VAL A   6      -3.554  16.515  62.391  1.00 63.56           N  
ATOM     89  H   VAL A   6      -4.386  16.765  62.906  1.00 63.56           H  
ATOM     90  CA  VAL A   6      -3.557  16.698  60.921  1.00 63.56           C  
ATOM     91  HA  VAL A   6      -3.535  15.717  60.445  1.00 63.56           H  
ATOM     92  C   VAL A   6      -2.321  17.462  60.424  1.00 63.56           C  
ATOM     93  CB  VAL A   6      -4.842  17.423  60.470  1.00 63.56           C  
ATOM     94  HB  VAL A   6      -4.907  18.379  60.990  1.00 63.56           H  
ATOM     95  O   VAL A   6      -1.744  17.107  59.402  1.00 63.56           O  
ATOM     96  CG1 VAL A   6      -4.884  17.694  58.962  1.00 63.56           C  
ATOM     97 HG11 VAL A   6      -4.063  18.342  58.654  1.00 63.56           H  
ATOM     98 HG12 VAL A   6      -4.821  16.749  58.421  1.00 63.56           H  
ATOM     99 HG13 VAL A   6      -5.819  18.185  58.696  1.00 63.56           H  
ATOM    100  CG2 VAL A   6      -6.089  16.597  60.818  1.00 63.56           C  
ATOM    101 HG21 VAL A   6      -6.042  15.627  60.322  1.00 63.56           H  
ATOM    102 HG22 VAL A   6      -6.166  16.443  61.894  1.00 63.56           H  
ATOM    103 HG23 VAL A   6      -6.985  17.118  60.482  1.00 63.56           H  
ATOM    104  N   ALA A   7      -1.880  18.491  61.153  1.00 67.18           N  
ATOM    105  H   ALA A   7      -2.345  18.703  62.025  1.00 67.18           H  
ATOM    106  CA  ALA A   7      -0.696  19.268  60.787  1.00 67.18           C  
ATOM    107  HA  ALA A   7      -0.785  19.579  59.746  1.00 67.18           H  
ATOM    108  C   ALA A   7       0.597  18.447  60.908  1.00 67.18           C  
ATOM    109  CB  ALA A   7      -0.647  20.521  61.668  1.00 67.18           C  
ATOM    110  HB1 ALA A   7      -0.562  20.240  62.717  1.00 67.18           H  
ATOM    111  HB2 ALA A   7      -1.550  21.115  61.522  1.00 67.18           H  
ATOM    112  HB3 ALA A   7       0.219  21.122  61.392  1.00 67.18           H  
ATOM    113  O   ALA A   7       1.431  18.476  60.005  1.00 67.18           O  
ATOM    114  N   GLU A   8       0.745  17.680  61.992  1.00 72.45           N  
ATOM    115  H   GLU A   8       0.019  17.667  62.694  1.00 72.45           H  
ATOM    116  CA  GLU A   8       1.880  16.767  62.163  1.00 72.45           C  
ATOM    117  HA  GLU A   8       2.816  17.312  62.038  1.00 72.45           H  
ATOM    118  C   GLU A   8       1.855  15.651  61.114  1.00 72.45           C  
ATOM    119  CB  GLU A   8       1.849  16.149  63.564  1.00 72.45           C  
ATOM    120  HB2 GLU A   8       2.597  15.357  63.616  1.00 72.45           H  
ATOM    121  HB3 GLU A   8       0.866  15.700  63.709  1.00 72.45           H  
ATOM    122  O   GLU A   8       2.900  15.303  60.573  1.00 72.45           O  
ATOM    123  CG  GLU A   8       2.149  17.157  64.685  1.00 72.45           C  
ATOM    124  HG2 GLU A   8       1.587  18.076  64.515  1.00 72.45           H  
ATOM    125  HG3 GLU A   8       3.210  17.406  64.657  1.00 72.45           H  
ATOM    126  CD  GLU A   8       1.765  16.603  66.064  1.00 72.45           C  
ATOM    127  OE1 GLU A   8       2.517  16.843  67.032  1.00 72.45           O  
ATOM    128  OE2 GLU A   8       0.663  15.999  66.149  1.00 72.45           O  
ATOM    129  N   ALA A   9       0.668  15.134  60.775  1.00 70.71           N  
ATOM    130  H   ALA A   9      -0.152  15.441  61.279  1.00 70.71           H  
ATOM    131  CA  ALA A   9       0.491  14.156  59.711  1.00 70.71           C  
ATOM    132  HA  ALA A   9       1.145  13.307  59.912  1.00 70.71           H  
ATOM    133  C   ALA A   9       0.900  14.730  58.348  1.00 70.71           C  
ATOM    134  CB  ALA A   9      -0.958  13.653  59.714  1.00 70.71           C  
ATOM    135  HB1 ALA A   9      -1.642  14.469  59.481  1.00 70.71           H  
ATOM    136  HB2 ALA A   9      -1.074  12.874  58.960  1.00 70.71           H  
ATOM    137  HB3 ALA A   9      -1.208  13.242  60.692  1.00 70.71           H  
ATOM    138  O   ALA A   9       1.615  14.055  57.617  1.00 70.71           O  
ATOM    139  N   ARG A  10       0.536  15.981  58.028  1.00 73.37           N  
ATOM    140  H   ARG A  10      -0.093  16.461  58.655  1.00 73.37           H  
ATOM    141  CA  ARG A  10       0.943  16.660  56.782  1.00 73.37           C  
ATOM    142  HA  ARG A  10       0.708  16.020  55.931  1.00 73.37           H  
ATOM    143  C   ARG A  10       2.444  16.852  56.699  1.00 73.37           C  
ATOM    144  CB  ARG A  10       0.195  17.998  56.632  1.00 73.37           C  
ATOM    145  HB2 ARG A  10      -0.880  17.816  56.639  1.00 73.37           H  
ATOM    146  HB3 ARG A  10       0.436  18.639  57.479  1.00 73.37           H  
ATOM    147  O   ARG A  10       3.030  16.560  55.665  1.00 73.37           O  
ATOM    148  CG  ARG A  10       0.573  18.727  55.329  1.00 73.37           C  
ATOM    149  HG2 ARG A  10       1.645  18.922  55.322  1.00 73.37           H  
ATOM    150  HG3 ARG A  10       0.335  18.103  54.468  1.00 73.37           H  
ATOM    151  CD  ARG A  10      -0.130  20.082  55.201  1.00 73.37           C  
ATOM    152  HD2 ARG A  10      -0.110  20.591  56.165  1.00 73.37           H  
ATOM    153  HD3 ARG A  10       0.431  20.684  54.486  1.00 73.37           H  
ATOM    154  NE  ARG A  10      -1.499  19.946  54.685  1.00 73.37           N  
ATOM    155  HE  ARG A  10      -1.584  19.548  53.760  1.00 73.37           H  
ATOM    156  NH1 ARG A  10      -2.601  21.469  55.995  1.00 73.37           N  
ATOM    157 HH11 ARG A  10      -1.724  21.664  56.456  1.00 73.37           H  
ATOM    158 HH12 ARG A  10      -3.435  22.018  56.144  1.00 73.37           H  
ATOM    159  NH2 ARG A  10      -3.677  20.418  54.332  1.00 73.37           N  
ATOM    160 HH21 ARG A  10      -3.583  19.922  53.457  1.00 73.37           H  
ATOM    161 HH22 ARG A  10      -4.526  20.948  54.467  1.00 73.37           H  
ATOM    162  CZ  ARG A  10      -2.586  20.605  55.016  1.00 73.37           C  
ATOM    163  N   MET A  11       3.068  17.326  57.774  1.00 78.39           N  
ATOM    164  H   MET A  11       2.518  17.562  58.587  1.00 78.39           H  
ATOM    165  CA  MET A  11       4.524  17.468  57.824  1.00 78.39           C  
ATOM    166  HA  MET A  11       4.848  18.088  56.989  1.00 78.39           H  
ATOM    167  C   MET A  11       5.227  16.119  57.653  1.00 78.39           C  
ATOM    168  CB  MET A  11       4.941  18.135  59.142  1.00 78.39           C  
ATOM    169  HB2 MET A  11       4.131  18.079  59.869  1.00 78.39           H  
ATOM    170  HB3 MET A  11       5.802  17.613  59.560  1.00 78.39           H  
ATOM    171  O   MET A  11       6.166  16.028  56.869  1.00 78.39           O  
ATOM    172  CG  MET A  11       5.332  19.597  58.917  1.00 78.39           C  
ATOM    173  HG2 MET A  11       6.285  19.626  58.388  1.00 78.39           H  
ATOM    174  HG3 MET A  11       4.579  20.063  58.281  1.00 78.39           H  
ATOM    175  SD  MET A  11       5.464  20.594  60.428  1.00 78.39           S  
ATOM    176  CE  MET A  11       6.663  19.622  61.379  1.00 78.39           C  
ATOM    177  HE1 MET A  11       6.922  20.157  62.292  1.00 78.39           H  
ATOM    178  HE2 MET A  11       6.231  18.656  61.643  1.00 78.39           H  
ATOM    179  HE3 MET A  11       7.563  19.465  60.785  1.00 78.39           H  
ATOM    180  N   ALA A  12       4.744  15.072  58.328  1.00 78.80           N  
ATOM    181  H   ALA A  12       3.984  15.208  58.978  1.00 78.80           H  
ATOM    182  CA  ALA A  12       5.298  13.729  58.192  1.00 78.80           C  
ATOM    183  HA  ALA A  12       6.370  13.771  58.386  1.00 78.80           H  
ATOM    184  C   ALA A  12       5.123  13.179  56.766  1.00 78.80           C  
ATOM    185  CB  ALA A  12       4.651  12.828  59.249  1.00 78.80           C  
ATOM    186  HB1 ALA A  12       4.891  13.201  60.245  1.00 78.80           H  
ATOM    187  HB2 ALA A  12       3.568  12.818  59.123  1.00 78.80           H  
ATOM    188  HB3 ALA A  12       5.036  11.814  59.146  1.00 78.80           H  
ATOM    189  O   ALA A  12       6.067  12.641  56.199  1.00 78.80           O  
ATOM    190  N   LEU A  13       3.948  13.357  56.152  1.00 82.16           N  
ATOM    191  H   LEU A  13       3.192  13.784  56.667  1.00 82.16           H  
ATOM    192  CA  LEU A  13       3.698  12.952  54.765  1.00 82.16           C  
ATOM    193  HA  LEU A  13       3.997  11.910  54.646  1.00 82.16           H  
ATOM    194  C   LEU A  13       4.550  13.741  53.775  1.00 82.16           C  
ATOM    195  CB  LEU A  13       2.200  13.092  54.442  1.00 82.16           C  
ATOM    196  HB2 LEU A  13       1.712  13.737  55.173  1.00 82.16           H  
ATOM    197  HB3 LEU A  13       2.077  13.577  53.473  1.00 82.16           H  
ATOM    198  O   LEU A  13       5.078  13.156  52.838  1.00 82.16           O  
ATOM    199  CG  LEU A  13       1.503  11.727  54.385  1.00 82.16           C  
ATOM    200  HG  LEU A  13       1.922  11.061  55.140  1.00 82.16           H  
ATOM    201  CD1 LEU A  13       0.011  11.856  54.662  1.00 82.16           C  
ATOM    202 HD11 LEU A  13      -0.145  12.269  55.659  1.00 82.16           H  
ATOM    203 HD12 LEU A  13      -0.460  10.875  54.605  1.00 82.16           H  
ATOM    204 HD13 LEU A  13      -0.437  12.505  53.910  1.00 82.16           H  
ATOM    205  CD2 LEU A  13       1.713  11.116  53.006  1.00 82.16           C  
ATOM    206 HD21 LEU A  13       1.187  10.163  52.952  1.00 82.16           H  
ATOM    207 HD22 LEU A  13       1.352  11.796  52.235  1.00 82.16           H  
ATOM    208 HD23 LEU A  13       2.775  10.931  52.840  1.00 82.16           H  
ATOM    209  N   HIS A  14       4.735  15.043  53.997  1.00 84.41           N  
ATOM    210  H   HIS A  14       4.247  15.482  54.765  1.00 84.41           H  
ATOM    211  CA  HIS A  14       5.638  15.848  53.187  1.00 84.41           C  
ATOM    212  HA  HIS A  14       5.351  15.754  52.140  1.00 84.41           H  
ATOM    213  C   HIS A  14       7.069  15.329  53.256  1.00 84.41           C  
ATOM    214  CB  HIS A  14       5.549  17.327  53.574  1.00 84.41           C  
ATOM    215  HB2 HIS A  14       5.865  17.454  54.609  1.00 84.41           H  
ATOM    216  HB3 HIS A  14       4.514  17.657  53.491  1.00 84.41           H  
ATOM    217  O   HIS A  14       7.671  15.134  52.208  1.00 84.41           O  
ATOM    218  CG  HIS A  14       6.411  18.198  52.693  1.00 84.41           C  
ATOM    219  CD2 HIS A  14       5.989  18.989  51.659  1.00 84.41           C  
ATOM    220  HD2 HIS A  14       4.966  19.118  51.338  1.00 84.41           H  
ATOM    221  ND1 HIS A  14       7.786  18.287  52.731  1.00 84.41           N  
ATOM    222  HD1 HIS A  14       8.405  17.736  53.308  1.00 84.41           H  
ATOM    223  CE1 HIS A  14       8.180  19.104  51.741  1.00 84.41           C  
ATOM    224  HE1 HIS A  14       9.207  19.322  51.488  1.00 84.41           H  
ATOM    225  NE2 HIS A  14       7.115  19.573  51.070  1.00 84.41           N  
ATOM    226  N   GLU A  15       7.614  15.070  54.447  1.00 82.81           N  
ATOM    227  H   GLU A  15       7.084  15.237  55.291  1.00 82.81           H  
ATOM    228  CA  GLU A  15       8.950  14.470  54.553  1.00 82.81           C  
ATOM    229  HA  GLU A  15       9.674  15.119  54.061  1.00 82.81           H  
ATOM    230  C   GLU A  15       9.041  13.122  53.827  1.00 82.81           C  
ATOM    231  CB  GLU A  15       9.373  14.281  56.017  1.00 82.81           C  
ATOM    232  HB2 GLU A  15       8.522  13.974  56.625  1.00 82.81           H  
ATOM    233  HB3 GLU A  15      10.109  13.478  56.040  1.00 82.81           H  
ATOM    234  O   GLU A  15      10.024  12.878  53.127  1.00 82.81           O  
ATOM    235  CG  GLU A  15      10.036  15.527  56.622  1.00 82.81           C  
ATOM    236  HG2 GLU A  15      10.646  16.008  55.857  1.00 82.81           H  
ATOM    237  HG3 GLU A  15       9.263  16.233  56.926  1.00 82.81           H  
ATOM    238  CD  GLU A  15      10.938  15.178  57.821  1.00 82.81           C  
ATOM    239  OE1 GLU A  15      11.903  15.940  58.061  1.00 82.81           O  
ATOM    240  OE2 GLU A  15      10.662  14.171  58.514  1.00 82.81           O  
ATOM    241  N   VAL A  16       8.017  12.269  53.938  1.00 86.56           N  
ATOM    242  H   VAL A  16       7.256  12.511  54.556  1.00 86.56           H  
ATOM    243  CA  VAL A  16       7.995  10.956  53.274  1.00 86.56           C  
ATOM    244  HA  VAL A  16       8.927  10.439  53.502  1.00 86.56           H  
ATOM    245  C   VAL A  16       7.943  11.094  51.754  1.00 86.56           C  
ATOM    246  CB  VAL A  16       6.840  10.088  53.808  1.00 86.56           C  
ATOM    247  HB  VAL A  16       5.915  10.665  53.796  1.00 86.56           H  
ATOM    248  O   VAL A  16       8.759  10.487  51.064  1.00 86.56           O  
ATOM    249  CG1 VAL A  16       6.621   8.811  52.987  1.00 86.56           C  
ATOM    250 HG11 VAL A  16       5.878   8.181  53.477  1.00 86.56           H  
ATOM    251 HG12 VAL A  16       6.255   9.054  51.989  1.00 86.56           H  
ATOM    252 HG13 VAL A  16       7.553   8.251  52.909  1.00 86.56           H  
ATOM    253  CG2 VAL A  16       7.141   9.660  55.249  1.00 86.56           C  
ATOM    254 HG21 VAL A  16       6.288   9.116  55.655  1.00 86.56           H  
ATOM    255 HG22 VAL A  16       8.005   8.995  55.265  1.00 86.56           H  
ATOM    256 HG23 VAL A  16       7.349  10.522  55.881  1.00 86.56           H  
ATOM    257  N   VAL A  17       7.031  11.905  51.213  1.00 89.53           N  
ATOM    258  H   VAL A  17       6.398  12.393  51.831  1.00 89.53           H  
ATOM    259  CA  VAL A  17       6.884  12.091  49.762  1.00 89.53           C  
ATOM    260  HA  VAL A  17       6.860  11.113  49.281  1.00 89.53           H  
ATOM    261  C   VAL A  17       8.088  12.803  49.182  1.00 89.53           C  
ATOM    262  CB  VAL A  17       5.590  12.837  49.401  1.00 89.53           C  
ATOM    263  HB  VAL A  17       5.594  13.803  49.904  1.00 89.53           H  
ATOM    264  O   VAL A  17       8.693  12.304  48.239  1.00 89.53           O  
ATOM    265  CG1 VAL A  17       5.461  13.060  47.887  1.00 89.53           C  
ATOM    266 HG11 VAL A  17       4.542  13.607  47.679  1.00 89.53           H  
ATOM    267 HG12 VAL A  17       6.298  13.637  47.493  1.00 89.53           H  
ATOM    268 HG13 VAL A  17       5.437  12.098  47.376  1.00 89.53           H  
ATOM    269  CG2 VAL A  17       4.345  12.051  49.822  1.00 89.53           C  
ATOM    270 HG21 VAL A  17       4.255  11.141  49.229  1.00 89.53           H  
ATOM    271 HG22 VAL A  17       3.462  12.670  49.663  1.00 89.53           H  
ATOM    272 HG23 VAL A  17       4.388  11.776  50.876  1.00 89.53           H  
ATOM    273  N   HIS A  18       8.478  13.934  49.763  1.00 87.05           N  
ATOM    274  H   HIS A  18       7.988  14.254  50.586  1.00 87.05           H  
ATOM    275  CA  HIS A  18       9.640  14.696  49.316  1.00 87.05           C  
ATOM    276  HA  HIS A  18       9.490  15.017  48.285  1.00 87.05           H  
ATOM    277  C   HIS A  18      10.902  13.835  49.348  1.00 87.05           C  
ATOM    278  CB  HIS A  18       9.776  15.925  50.217  1.00 87.05           C  
ATOM    279  HB2 HIS A  18       8.809  16.419  50.310  1.00 87.05           H  
ATOM    280  HB3 HIS A  18      10.084  15.611  51.215  1.00 87.05           H  
ATOM    281  O   HIS A  18      11.628  13.768  48.361  1.00 87.05           O  
ATOM    282  CG  HIS A  18      10.750  16.943  49.715  1.00 87.05           C  
ATOM    283  CD2 HIS A  18      10.573  17.756  48.636  1.00 87.05           C  
ATOM    284  HD2 HIS A  18       9.738  17.753  47.953  1.00 87.05           H  
ATOM    285  ND1 HIS A  18      11.936  17.280  50.355  1.00 87.05           N  
ATOM    286  CE1 HIS A  18      12.445  18.288  49.636  1.00 87.05           C  
ATOM    287  HE1 HIS A  18      13.351  18.822  49.884  1.00 87.05           H  
ATOM    288  NE2 HIS A  18      11.665  18.585  48.591  1.00 87.05           N  
ATOM    289  HE2 HIS A  18      11.907  19.258  47.877  1.00 87.05           H  
ATOM    290  N   GLY A  19      11.101  13.082  50.434  1.00 86.55           N  
ATOM    291  H   GLY A  19      10.464  13.172  51.212  1.00 86.55           H  
ATOM    292  CA  GLY A  19      12.206  12.142  50.572  1.00 86.55           C  
ATOM    293  HA2 GLY A  19      12.193  11.753  51.590  1.00 86.55           H  
ATOM    294  HA3 GLY A  19      13.145  12.670  50.410  1.00 86.55           H  
ATOM    295  C   GLY A  19      12.142  10.954  49.607  1.00 86.55           C  
ATOM    296  O   GLY A  19      13.191  10.492  49.164  1.00 86.55           O  
ATOM    297  N   ALA A  20      10.957  10.440  49.268  1.00 86.63           N  
ATOM    298  H   ALA A  20      10.123  10.813  49.699  1.00 86.63           H  
ATOM    299  CA  ALA A  20      10.795   9.365  48.287  1.00 86.63           C  
ATOM    300  HA  ALA A  20      11.502   8.568  48.515  1.00 86.63           H  
ATOM    301  C   ALA A  20      11.107   9.854  46.867  1.00 86.63           C  
ATOM    302  CB  ALA A  20       9.378   8.784  48.388  1.00 86.63           C  
ATOM    303  HB1 ALA A  20       9.210   8.383  49.387  1.00 86.63           H  
ATOM    304  HB2 ALA A  20       9.256   7.983  47.659  1.00 86.63           H  
ATOM    305  HB3 ALA A  20       8.637   9.558  48.187  1.00 86.63           H  
ATOM    306  O   ALA A  20      11.914   9.237  46.176  1.00 86.63           O  
ATOM    307  N   VAL A  21      10.536  10.992  46.467  1.00 85.20           N  
ATOM    308  H   VAL A  21       9.904  11.454  47.105  1.00 85.20           H  
ATOM    309  CA  VAL A  21      10.755  11.610  45.152  1.00 85.20           C  
ATOM    310  HA  VAL A  21      10.516  10.888  44.370  1.00 85.20           H  
ATOM    311  C   VAL A  21      12.220  11.996  44.972  1.00 85.20           C  
ATOM    312  CB  VAL A  21       9.836  12.834  44.978  1.00 85.20           C  
ATOM    313  HB  VAL A  21      10.014  13.538  45.791  1.00 85.20           H  
ATOM    314  O   VAL A  21      12.834  11.623  43.975  1.00 85.20           O  
ATOM    315  CG1 VAL A  21      10.101  13.546  43.651  1.00 85.20           C  
ATOM    316 HG11 VAL A  21      10.013  12.852  42.816  1.00 85.20           H  
ATOM    317 HG12 VAL A  21      11.100  13.983  43.663  1.00 85.20           H  
ATOM    318 HG13 VAL A  21       9.394  14.364  43.516  1.00 85.20           H  
ATOM    319  CG2 VAL A  21       8.357  12.424  45.007  1.00 85.20           C  
ATOM    320 HG21 VAL A  21       8.091  11.941  45.947  1.00 85.20           H  
ATOM    321 HG22 VAL A  21       7.719  13.297  44.870  1.00 85.20           H  
ATOM    322 HG23 VAL A  21       8.155  11.711  44.208  1.00 85.20           H  
ATOM    323  N   ALA A  22      12.813  12.656  45.970  1.00 80.27           N  
ATOM    324  H   ALA A  22      12.256  12.963  46.755  1.00 80.27           H  
ATOM    325  CA  ALA A  22      14.233  12.984  45.974  1.00 80.27           C  
ATOM    326  HA  ALA A  22      14.445  13.666  45.150  1.00 80.27           H  
ATOM    327  C   ALA A  22      15.105  11.738  45.782  1.00 80.27           C  
ATOM    328  CB  ALA A  22      14.564  13.684  47.295  1.00 80.27           C  
ATOM    329  HB1 ALA A  22      15.638  13.854  47.363  1.00 80.27           H  
ATOM    330  HB2 ALA A  22      14.258  13.065  48.138  1.00 80.27           H  
ATOM    331  HB3 ALA A  22      14.044  14.642  47.343  1.00 80.27           H  
ATOM    332  O   ALA A  22      16.043  11.754  44.991  1.00 80.27           O  
ATOM    333  N   ARG A  23      14.775  10.637  46.466  1.00 81.28           N  
ATOM    334  H   ARG A  23      13.973  10.685  47.078  1.00 81.28           H  
ATOM    335  CA  ARG A  23      15.534   9.385  46.383  1.00 81.28           C  
ATOM    336  HA  ARG A  23      16.588   9.621  46.531  1.00 81.28           H  
ATOM    337  C   ARG A  23      15.433   8.729  45.009  1.00 81.28           C  
ATOM    338  CB  ARG A  23      15.055   8.462  47.501  1.00 81.28           C  
ATOM    339  HB2 ARG A  23      14.068   8.070  47.256  1.00 81.28           H  
ATOM    340  HB3 ARG A  23      14.985   9.076  48.399  1.00 81.28           H  
ATOM    341  O   ARG A  23      16.451   8.250  44.523  1.00 81.28           O  
ATOM    342  CG  ARG A  23      16.013   7.311  47.826  1.00 81.28           C  
ATOM    343  HG2 ARG A  23      16.228   6.740  46.924  1.00 81.28           H  
ATOM    344  HG3 ARG A  23      16.946   7.726  48.209  1.00 81.28           H  
ATOM    345  CD  ARG A  23      15.402   6.369  48.878  1.00 81.28           C  
ATOM    346  HD2 ARG A  23      16.185   5.703  49.241  1.00 81.28           H  
ATOM    347  HD3 ARG A  23      14.636   5.770  48.385  1.00 81.28           H  
ATOM    348  NE  ARG A  23      14.782   7.101  50.005  1.00 81.28           N  
ATOM    349  HE  ARG A  23      14.645   8.091  49.863  1.00 81.28           H  
ATOM    350  NH1 ARG A  23      14.307   5.314  51.359  1.00 81.28           N  
ATOM    351 HH11 ARG A  23      13.771   4.938  52.129  1.00 81.28           H  
ATOM    352 HH12 ARG A  23      14.740   4.709  50.676  1.00 81.28           H  
ATOM    353  NH2 ARG A  23      13.558   7.347  51.905  1.00 81.28           N  
ATOM    354 HH21 ARG A  23      13.035   6.952  52.673  1.00 81.28           H  
ATOM    355 HH22 ARG A  23      13.410   8.318  51.671  1.00 81.28           H  
ATOM    356  CZ  ARG A  23      14.227   6.586  51.085  1.00 81.28           C  
ATOM    357  N   VAL A  24      14.249   8.728  44.394  1.00 79.79           N  
ATOM    358  H   VAL A  24      13.460   9.141  44.872  1.00 79.79           H  
ATOM    359  CA  VAL A  24      14.036   8.191  43.038  1.00 79.79           C  
ATOM    360  HA  VAL A  24      14.464   7.191  42.973  1.00 79.79           H  
ATOM    361  C   VAL A  24      14.761   9.036  41.989  1.00 79.79           C  
ATOM    362  CB  VAL A  24      12.533   8.079  42.724  1.00 79.79           C  
ATOM    363  HB  VAL A  24      12.043   9.031  42.929  1.00 79.79           H  
ATOM    364  O   VAL A  24      15.441   8.491  41.130  1.00 79.79           O  
ATOM    365  CG1 VAL A  24      12.277   7.701  41.266  1.00 79.79           C  
ATOM    366 HG11 VAL A  24      11.218   7.499  41.106  1.00 79.79           H  
ATOM    367 HG12 VAL A  24      12.573   8.519  40.609  1.00 79.79           H  
ATOM    368 HG13 VAL A  24      12.846   6.810  41.001  1.00 79.79           H  
ATOM    369  CG2 VAL A  24      11.897   6.997  43.598  1.00 79.79           C  
ATOM    370 HG21 VAL A  24      10.828   6.937  43.394  1.00 79.79           H  
ATOM    371 HG22 VAL A  24      12.355   6.033  43.373  1.00 79.79           H  
ATOM    372 HG23 VAL A  24      12.043   7.231  44.653  1.00 79.79           H  
ATOM    373  N   LEU A  25      14.713  10.365  42.109  1.00 71.87           N  
ATOM    374  H   LEU A  25      14.114  10.764  42.818  1.00 71.87           H  
ATOM    375  CA  LEU A  25      15.425  11.285  41.213  1.00 71.87           C  
ATOM    376  HA  LEU A  25      15.351  10.903  40.195  1.00 71.87           H  
ATOM    377  C   LEU A  25      16.939  11.385  41.504  1.00 71.87           C  
ATOM    378  CB  LEU A  25      14.731  12.657  41.269  1.00 71.87           C  
ATOM    379  HB2 LEU A  25      14.663  12.961  42.313  1.00 71.87           H  
ATOM    380  HB3 LEU A  25      15.348  13.384  40.742  1.00 71.87           H  
ATOM    381  O   LEU A  25      17.668  12.061  40.781  1.00 71.87           O  
ATOM    382  CG  LEU A  25      13.323  12.682  40.644  1.00 71.87           C  
ATOM    383  HG  LEU A  25      12.722  11.864  41.041  1.00 71.87           H  
ATOM    384  CD1 LEU A  25      12.635  13.993  40.992  1.00 71.87           C  
ATOM    385 HD11 LEU A  25      12.588  14.065  42.079  1.00 71.87           H  
ATOM    386 HD12 LEU A  25      13.198  14.832  40.585  1.00 71.87           H  
ATOM    387 HD13 LEU A  25      11.624  14.002  40.584  1.00 71.87           H  
ATOM    388  CD2 LEU A  25      13.364  12.585  39.126  1.00 71.87           C  
ATOM    389 HD21 LEU A  25      13.797  11.631  38.826  1.00 71.87           H  
ATOM    390 HD22 LEU A  25      12.356  12.655  38.715  1.00 71.87           H  
ATOM    391 HD23 LEU A  25      13.973  13.387  38.709  1.00 71.87           H  
ATOM    392  N   GLY A  26      17.441  10.711  42.546  1.00 70.05           N  
ATOM    393  H   GLY A  26      16.795  10.153  43.087  1.00 70.05           H  
ATOM    394  CA  GLY A  26      18.872  10.617  42.858  1.00 70.05           C  
ATOM    395  HA2 GLY A  26      19.034   9.693  43.413  1.00 70.05           H  
ATOM    396  HA3 GLY A  26      19.433  10.555  41.925  1.00 70.05           H  
ATOM    397  C   GLY A  26      19.458  11.769  43.686  1.00 70.05           C  
ATOM    398  O   GLY A  26      20.681  11.911  43.764  1.00 70.05           O  
ATOM    399  N   PHE A  27      18.630  12.581  44.343  1.00 73.87           N  
ATOM    400  H   PHE A  27      17.639  12.393  44.282  1.00 73.87           H  
ATOM    401  CA  PHE A  27      19.080  13.637  45.250  1.00 73.87           C  
ATOM    402  HA  PHE A  27      19.944  14.123  44.797  1.00 73.87           H  
ATOM    403  C   PHE A  27      19.516  13.063  46.614  1.00 73.87           C  
ATOM    404  CB  PHE A  27      17.988  14.705  45.396  1.00 73.87           C  
ATOM    405  HB2 PHE A  27      18.294  15.420  46.160  1.00 73.87           H  
ATOM    406  HB3 PHE A  27      17.073  14.227  45.746  1.00 73.87           H  
ATOM    407  O   PHE A  27      18.747  12.403  47.311  1.00 73.87           O  
ATOM    408  CG  PHE A  27      17.683  15.474  44.123  1.00 73.87           C  
ATOM    409  CD1 PHE A  27      18.512  16.541  43.726  1.00 73.87           C  
ATOM    410  HD1 PHE A  27      19.363  16.818  44.331  1.00 73.87           H  
ATOM    411  CD2 PHE A  27      16.571  15.129  43.333  1.00 73.87           C  
ATOM    412  HD2 PHE A  27      15.937  14.304  43.620  1.00 73.87           H  
ATOM    413  CE1 PHE A  27      18.223  17.264  42.555  1.00 73.87           C  
ATOM    414  HE1 PHE A  27      18.845  18.097  42.260  1.00 73.87           H  
ATOM    415  CE2 PHE A  27      16.287  15.850  42.159  1.00 73.87           C  
ATOM    416  HE2 PHE A  27      15.434  15.589  41.550  1.00 73.87           H  
ATOM    417  CZ  PHE A  27      17.108  16.920  41.773  1.00 73.87           C  
ATOM    418  HZ  PHE A  27      16.874  17.476  40.877  1.00 73.87           H  
ATOM    419  N   LEU A  28      20.765  13.340  47.022  1.00 69.75           N  
ATOM    420  H   LEU A  28      21.360  13.825  46.366  1.00 69.75           H  
ATOM    421  CA  LEU A  28      21.321  12.956  48.336  1.00 69.75           C  
ATOM    422  HA  LEU A  28      21.085  11.911  48.534  1.00 69.75           H  
ATOM    423  C   LEU A  28      20.738  13.770  49.496  1.00 69.75           C  
ATOM    424  CB  LEU A  28      22.848  13.169  48.321  1.00 69.75           C  
ATOM    425  HB2 LEU A  28      23.194  13.382  49.333  1.00 69.75           H  
ATOM    426  HB3 LEU A  28      23.070  14.051  47.720  1.00 69.75           H  
ATOM    427  O   LEU A  28      20.551  13.249  50.594  1.00 69.75           O  
ATOM    428  CG  LEU A  28      23.644  11.969  47.792  1.00 69.75           C  
ATOM    429  HG  LEU A  28      23.158  11.563  46.905  1.00 69.75           H  
ATOM    430  CD1 LEU A  28      25.056  12.421  47.412  1.00 69.75           C  
ATOM    431 HD11 LEU A  28      25.624  11.568  47.039  1.00 69.75           H  
ATOM    432 HD12 LEU A  28      24.995  13.167  46.620  1.00 69.75           H  
ATOM    433 HD13 LEU A  28      25.560  12.851  48.278  1.00 69.75           H  
ATOM    434  CD2 LEU A  28      23.771  10.873  48.856  1.00 69.75           C  
ATOM    435 HD21 LEU A  28      24.277  11.261  49.740  1.00 69.75           H  
ATOM    436 HD22 LEU A  28      24.332  10.032  48.448  1.00 69.75           H  
ATOM    437 HD23 LEU A  28      22.779  10.522  49.138  1.00 69.75           H  
ATOM    438  N   ASP A  29      20.514  15.057  49.248  1.00 74.21           N  
ATOM    439  H   ASP A  29      20.638  15.387  48.301  1.00 74.21           H  
ATOM    440  CA  ASP A  29      19.847  15.971  50.162  1.00 74.21           C  
ATOM    441  HA  ASP A  29      19.746  15.513  51.146  1.00 74.21           H  
ATOM    442  C   ASP A  29      18.469  16.275  49.568  1.00 74.21           C  
ATOM    443  CB  ASP A  29      20.698  17.232  50.351  1.00 74.21           C  
ATOM    444  HB2 ASP A  29      21.693  16.931  50.681  1.00 74.21           H  
ATOM    445  HB3 ASP A  29      20.803  17.753  49.399  1.00 74.21           H  
ATOM    446  O   ASP A  29      18.403  16.940  48.529  1.00 74.21           O  
ATOM    447  CG  ASP A  29      20.115  18.193  51.390  1.00 74.21           C  
ATOM    448  OD1 ASP A  29      18.951  18.012  51.824  1.00 74.21           O  
ATOM    449  OD2 ASP A  29      20.844  19.133  51.765  1.00 74.21           O  
ATOM    450  N   PRO A  30      17.374  15.790  50.181  1.00 73.92           N  
ATOM    451  CA  PRO A  30      16.027  16.049  49.695  1.00 73.92           C  
ATOM    452  HA  PRO A  30      15.900  15.550  48.734  1.00 73.92           H  
ATOM    453  C   PRO A  30      15.752  17.537  49.506  1.00 73.92           C  
ATOM    454  CB  PRO A  30      15.082  15.432  50.731  1.00 73.92           C  
ATOM    455  HB2 PRO A  30      14.188  15.021  50.262  1.00 73.92           H  
ATOM    456  HB3 PRO A  30      14.806  16.175  51.480  1.00 73.92           H  
ATOM    457  O   PRO A  30      15.032  17.894  48.584  1.00 73.92           O  
ATOM    458  CG  PRO A  30      15.932  14.348  51.387  1.00 73.92           C  
ATOM    459  HG2 PRO A  30      15.605  14.136  52.405  1.00 73.92           H  
ATOM    460  HG3 PRO A  30      15.900  13.445  50.777  1.00 73.92           H  
ATOM    461  CD  PRO A  30      17.339  14.935  51.353  1.00 73.92           C  
ATOM    462  HD2 PRO A  30      18.070  14.129  51.286  1.00 73.92           H  
ATOM    463  HD3 PRO A  30      17.513  15.538  52.244  1.00 73.92           H  
ATOM    464  N   SER A  31      16.371  18.418  50.305  1.00 74.98           N  
ATOM    465  H   SER A  31      17.064  18.079  50.957  1.00 74.98           H  
ATOM    466  CA  SER A  31      16.158  19.869  50.222  1.00 74.98           C  
ATOM    467  HA  SER A  31      15.088  20.054  50.315  1.00 74.98           H  
ATOM    468  C   SER A  31      16.577  20.505  48.889  1.00 74.98           C  
ATOM    469  CB  SER A  31      16.837  20.576  51.396  1.00 74.98           C  
ATOM    470  HB2 SER A  31      16.523  21.620  51.397  1.00 74.98           H  
ATOM    471  HB3 SER A  31      16.515  20.120  52.331  1.00 74.98           H  
ATOM    472  O   SER A  31      16.179  21.635  48.616  1.00 74.98           O  
ATOM    473  OG  SER A  31      18.243  20.533  51.313  1.00 74.98           O  
ATOM    474  HG  SER A  31      18.562  19.666  51.575  1.00 74.98           H  
ATOM    475  N   ALA A  32      17.330  19.788  48.047  1.00 70.35           N  
ATOM    476  H   ALA A  32      17.619  18.863  48.332  1.00 70.35           H  
ATOM    477  CA  ALA A  32      17.648  20.210  46.684  1.00 70.35           C  
ATOM    478  HA  ALA A  32      17.913  21.268  46.696  1.00 70.35           H  
ATOM    479  C   ALA A  32      16.473  20.052  45.700  1.00 70.35           C  
ATOM    480  CB  ALA A  32      18.865  19.406  46.216  1.00 70.35           C  
ATOM    481  HB1 ALA A  32      19.154  19.732  45.217  1.00 70.35           H  
ATOM    482  HB2 ALA A  32      19.697  19.560  46.902  1.00 70.35           H  
ATOM    483  HB3 ALA A  32      18.613  18.345  46.184  1.00 70.35           H  
ATOM    484  O   ALA A  32      16.476  20.690  44.649  1.00 70.35           O  
ATOM    485  N   LEU A  33      15.490  19.211  46.027  1.00 75.49           N  
ATOM    486  H   LEU A  33      15.523  18.756  46.928  1.00 75.49           H  
ATOM    487  CA  LEU A  33      14.279  19.022  45.240  1.00 75.49           C  
ATOM    488  HA  LEU A  33      14.526  19.041  44.179  1.00 75.49           H  
ATOM    489  C   LEU A  33      13.294  20.155  45.552  1.00 75.49           C  
ATOM    490  CB  LEU A  33      13.687  17.645  45.595  1.00 75.49           C  
ATOM    491  HB2 LEU A  33      13.302  17.677  46.615  1.00 75.49           H  
ATOM    492  HB3 LEU A  33      14.475  16.893  45.572  1.00 75.49           H  
ATOM    493  O   LEU A  33      12.894  20.307  46.709  1.00 75.49           O  
ATOM    494  CG  LEU A  33      12.561  17.244  44.631  1.00 75.49           C  
ATOM    495  HG  LEU A  33      12.179  18.130  44.125  1.00 75.49           H  
ATOM    496  CD1 LEU A  33      13.078  16.243  43.611  1.00 75.49           C  
ATOM    497 HD11 LEU A  33      13.355  15.302  44.085  1.00 75.49           H  
ATOM    498 HD12 LEU A  33      13.935  16.680  43.099  1.00 75.49           H  
ATOM    499 HD13 LEU A  33      12.296  16.088  42.868  1.00 75.49           H  
ATOM    500  CD2 LEU A  33      11.373  16.617  45.346  1.00 75.49           C  
ATOM    501 HD21 LEU A  33      11.694  15.759  45.936  1.00 75.49           H  
ATOM    502 HD22 LEU A  33      10.932  17.376  45.993  1.00 75.49           H  
ATOM    503 HD23 LEU A  33      10.629  16.313  44.609  1.00 75.49           H  
ATOM    504  N   ASP A  34      12.853  20.912  44.547  1.00 73.94           N  
ATOM    505  H   ASP A  34      13.164  20.713  43.607  1.00 73.94           H  
ATOM    506  CA  ASP A  34      11.779  21.888  44.746  1.00 73.94           C  
ATOM    507  HA  ASP A  34      11.982  22.432  45.668  1.00 73.94           H  
ATOM    508  C   ASP A  34      10.437  21.139  44.845  1.00 73.94           C  
ATOM    509  CB  ASP A  34      11.749  22.936  43.628  1.00 73.94           C  
ATOM    510  HB2 ASP A  34      12.753  23.340  43.493  1.00 73.94           H  
ATOM    511  HB3 ASP A  34      11.440  22.445  42.706  1.00 73.94           H  
ATOM    512  O   ASP A  34      10.000  20.523  43.868  1.00 73.94           O  
ATOM    513  CG  ASP A  34      10.777  24.092  43.917  1.00 73.94           C  
ATOM    514  OD1 ASP A  34       9.815  23.889  44.699  1.00 73.94           O  
ATOM    515  OD2 ASP A  34      11.008  25.182  43.357  1.00 73.94           O  
ATOM    516  N   PRO A  35       9.753  21.154  46.003  1.00 76.98           N  
ATOM    517  CA  PRO A  35       8.497  20.431  46.162  1.00 76.98           C  
ATOM    518  HA  PRO A  35       8.659  19.394  45.868  1.00 76.98           H  
ATOM    519  C   PRO A  35       7.344  20.978  45.299  1.00 76.98           C  
ATOM    520  CB  PRO A  35       8.196  20.486  47.663  1.00 76.98           C  
ATOM    521  HB2 PRO A  35       7.129  20.563  47.871  1.00 76.98           H  
ATOM    522  HB3 PRO A  35       8.584  19.588  48.144  1.00 76.98           H  
ATOM    523  O   PRO A  35       6.329  20.286  45.164  1.00 76.98           O  
ATOM    524  CG  PRO A  35       8.973  21.694  48.185  1.00 76.98           C  
ATOM    525  HG2 PRO A  35       8.360  22.594  48.123  1.00 76.98           H  
ATOM    526  HG3 PRO A  35       9.313  21.538  49.209  1.00 76.98           H  
ATOM    527  CD  PRO A  35      10.141  21.836  47.226  1.00 76.98           C  
ATOM    528  HD2 PRO A  35      11.015  21.358  47.669  1.00 76.98           H  
ATOM    529  HD3 PRO A  35      10.343  22.892  47.044  1.00 76.98           H  
ATOM    530  N   GLY A  36       7.481  22.186  44.735  1.00 74.09           N  
ATOM    531  H   GLY A  36       8.350  22.686  44.859  1.00 74.09           H  
ATOM    532  CA  GLY A  36       6.486  22.814  43.862  1.00 74.09           C  
ATOM    533  HA2 GLY A  36       5.496  22.405  44.064  1.00 74.09           H  
ATOM    534  HA3 GLY A  36       6.473  23.886  44.059  1.00 74.09           H  
ATOM    535  C   GLY A  36       6.699  22.617  42.368  1.00 74.09           C  
ATOM    536  O   GLY A  36       5.768  22.861  41.603  1.00 74.09           O  
ATOM    537  N   MET A  37       7.870  22.146  41.947  1.00 75.39           N  
ATOM    538  H   MET A  37       8.576  21.912  42.630  1.00 75.39           H  
ATOM    539  CA  MET A  37       8.182  21.948  40.531  1.00 75.39           C  
ATOM    540  HA  MET A  37       7.704  22.746  39.962  1.00 75.39           H  
ATOM    541  C   MET A  37       7.624  20.612  40.027  1.00 75.39           C  
ATOM    542  CB  MET A  37       9.694  22.100  40.348  1.00 75.39           C  
ATOM    543  HB2 MET A  37      10.207  21.224  40.744  1.00 75.39           H  
ATOM    544  HB3 MET A  37      10.003  22.969  40.927  1.00 75.39           H  
ATOM    545  O   MET A  37       7.619  19.616  40.763  1.00 75.39           O  
ATOM    546  CG  MET A  37      10.130  22.342  38.901  1.00 75.39           C  
ATOM    547  HG2 MET A  37       9.702  23.288  38.569  1.00 75.39           H  
ATOM    548  HG3 MET A  37       9.724  21.557  38.262  1.00 75.39           H  
ATOM    549  SD  MET A  37      11.930  22.407  38.624  1.00 75.39           S  
ATOM    550  CE  MET A  37      12.583  23.060  40.184  1.00 75.39           C  
ATOM    551  HE1 MET A  37      12.006  23.927  40.507  1.00 75.39           H  
ATOM    552  HE2 MET A  37      12.552  22.272  40.937  1.00 75.39           H  
ATOM    553  HE3 MET A  37      13.621  23.358  40.038  1.00 75.39           H  
ATOM    554  N   GLY A  38       7.152  20.584  38.777  1.00 76.33           N  
ATOM    555  H   GLY A  38       7.288  21.392  38.185  1.00 76.33           H  
ATOM    556  CA  GLY A  38       6.573  19.392  38.160  1.00 76.33           C  
ATOM    557  HA2 GLY A  38       6.292  19.627  37.134  1.00 76.33           H  
ATOM    558  HA3 GLY A  38       5.670  19.107  38.701  1.00 76.33           H  
ATOM    559  C   GLY A  38       7.565  18.228  38.125  1.00 76.33           C  
ATOM    560  O   GLY A  38       8.728  18.424  37.795  1.00 76.33           O  
ATOM    561  N   PHE A  39       7.144  16.998  38.415  1.00 75.11           N  
ATOM    562  H   PHE A  39       6.203  16.884  38.766  1.00 75.11           H  
ATOM    563  CA  PHE A  39       8.040  15.843  38.425  1.00 75.11           C  
ATOM    564  HA  PHE A  39       8.844  16.028  39.138  1.00 75.11           H  
ATOM    565  C   PHE A  39       8.720  15.641  37.064  1.00 75.11           C  
ATOM    566  CB  PHE A  39       7.280  14.578  38.843  1.00 75.11           C  
ATOM    567  HB2 PHE A  39       6.485  14.395  38.121  1.00 75.11           H  
ATOM    568  HB3 PHE A  39       7.992  13.755  38.787  1.00 75.11           H  
ATOM    569  O   PHE A  39       9.920  15.394  37.021  1.00 75.11           O  
ATOM    570  CG  PHE A  39       6.701  14.523  40.245  1.00 75.11           C  
ATOM    571  CD1 PHE A  39       7.370  15.110  41.335  1.00 75.11           C  
ATOM    572  HD1 PHE A  39       8.291  15.656  41.188  1.00 75.11           H  
ATOM    573  CD2 PHE A  39       5.523  13.793  40.476  1.00 75.11           C  
ATOM    574  HD2 PHE A  39       5.019  13.320  39.646  1.00 75.11           H  
ATOM    575  CE1 PHE A  39       6.845  14.985  42.630  1.00 75.11           C  
ATOM    576  HE1 PHE A  39       7.364  15.446  43.458  1.00 75.11           H  
ATOM    577  CE2 PHE A  39       5.007  13.658  41.775  1.00 75.11           C  
ATOM    578  HE2 PHE A  39       4.102  13.092  41.938  1.00 75.11           H  
ATOM    579  CZ  PHE A  39       5.665  14.260  42.856  1.00 75.11           C  
ATOM    580  HZ  PHE A  39       5.259  14.164  43.852  1.00 75.11           H  
ATOM    581  N   ASN A  40       7.990  15.816  35.957  1.00 62.34           N  
ATOM    582  H   ASN A  40       7.009  16.035  36.061  1.00 62.34           H  
ATOM    583  CA  ASN A  40       8.540  15.684  34.603  1.00 62.34           C  
ATOM    584  HA  ASN A  40       9.015  14.707  34.516  1.00 62.34           H  
ATOM    585  C   ASN A  40       9.631  16.741  34.315  1.00 62.34           C  
ATOM    586  CB  ASN A  40       7.362  15.750  33.611  1.00 62.34           C  
ATOM    587  HB2 ASN A  40       6.524  15.178  34.010  1.00 62.34           H  
ATOM    588  HB3 ASN A  40       7.047  16.785  33.479  1.00 62.34           H  
ATOM    589  O   ASN A  40      10.684  16.422  33.775  1.00 62.34           O  
ATOM    590  CG  ASN A  40       7.680  15.153  32.249  1.00 62.34           C  
ATOM    591  ND2 ASN A  40       6.744  15.199  31.331  1.00 62.34           N  
ATOM    592 HD21 ASN A  40       6.999  14.795  30.441  1.00 62.34           H  
ATOM    593 HD22 ASN A  40       5.858  15.652  31.504  1.00 62.34           H  
ATOM    594  OD1 ASN A  40       8.737  14.620  31.982  1.00 62.34           O  
ATOM    595  N   GLU A  41       9.439  17.984  34.775  1.00 65.16           N  
ATOM    596  H   GLU A  41       8.593  18.193  35.286  1.00 65.16           H  
ATOM    597  CA  GLU A  41      10.457  19.049  34.693  1.00 65.16           C  
ATOM    598  HA  GLU A  41      10.796  19.156  33.662  1.00 65.16           H  
ATOM    599  C   GLU A  41      11.689  18.739  35.553  1.00 65.16           C  
ATOM    600  CB  GLU A  41       9.867  20.384  35.165  1.00 65.16           C  
ATOM    601  HB2 GLU A  41      10.656  21.135  35.174  1.00 65.16           H  
ATOM    602  HB3 GLU A  41       9.506  20.258  36.186  1.00 65.16           H  
ATOM    603  O   GLU A  41      12.808  19.109  35.202  1.00 65.16           O  
ATOM    604  CG  GLU A  41       8.727  20.893  34.274  1.00 65.16           C  
ATOM    605  HG2 GLU A  41       7.973  20.112  34.173  1.00 65.16           H  
ATOM    606  HG3 GLU A  41       9.129  21.106  33.284  1.00 65.16           H  
ATOM    607  CD  GLU A  41       8.045  22.147  34.846  1.00 65.16           C  
ATOM    608  OE1 GLU A  41       7.311  22.790  34.067  1.00 65.16           O  
ATOM    609  OE2 GLU A  41       8.189  22.412  36.065  1.00 65.16           O  
ATOM    610  N   GLN A  42      11.493  18.010  36.655  1.00 65.63           N  
ATOM    611  H   GLN A  42      10.543  17.780  36.906  1.00 65.63           H  
ATOM    612  CA  GLN A  42      12.572  17.520  37.512  1.00 65.63           C  
ATOM    613  HA  GLN A  42      13.352  18.281  37.525  1.00 65.63           H  
ATOM    614  C   GLN A  42      13.259  16.249  36.976  1.00 65.63           C  
ATOM    615  CB  GLN A  42      12.070  17.366  38.957  1.00 65.63           C  
ATOM    616  HB2 GLN A  42      11.240  16.662  39.005  1.00 65.63           H  
ATOM    617  HB3 GLN A  42      12.890  16.979  39.561  1.00 65.63           H  
ATOM    618  O   GLN A  42      14.153  15.724  37.639  1.00 65.63           O  
ATOM    619  CG  GLN A  42      11.651  18.723  39.541  1.00 65.63           C  
ATOM    620  HG2 GLN A  42      10.705  19.055  39.114  1.00 65.63           H  
ATOM    621  HG3 GLN A  42      12.405  19.465  39.279  1.00 65.63           H  
ATOM    622  CD  GLN A  42      11.551  18.698  41.056  1.00 65.63           C  
ATOM    623  NE2 GLN A  42      10.372  18.832  41.626  1.00 65.63           N  
ATOM    624 HE21 GLN A  42      10.366  19.120  42.594  1.00 65.63           H  
ATOM    625 HE22 GLN A  42       9.542  18.966  41.065  1.00 65.63           H  
ATOM    626  OE1 GLN A  42      12.547  18.597  41.751  1.00 65.63           O  
ATOM    627  N   GLY A  43      12.896  15.775  35.777  1.00 60.19           N  
ATOM    628  H   GLY A  43      12.169  16.264  35.274  1.00 60.19           H  
ATOM    629  CA  GLY A  43      13.521  14.629  35.109  1.00 60.19           C  
ATOM    630  HA2 GLY A  43      14.569  14.556  35.396  1.00 60.19           H  
ATOM    631  HA3 GLY A  43      13.471  14.796  34.032  1.00 60.19           H  
ATOM    632  C   GLY A  43      12.856  13.283  35.391  1.00 60.19           C  
ATOM    633  O   GLY A  43      13.473  12.247  35.155  1.00 60.19           O  
ATOM    634  N   LEU A  44      11.621  13.283  35.898  1.00 65.18           N  
ATOM    635  H   LEU A  44      11.174  14.169  36.086  1.00 65.18           H  
ATOM    636  CA  LEU A  44      10.860  12.061  36.121  1.00 65.18           C  
ATOM    637  HA  LEU A  44      11.481  11.369  36.689  1.00 65.18           H  
ATOM    638  C   LEU A  44      10.477  11.400  34.795  1.00 65.18           C  
ATOM    639  CB  LEU A  44       9.601  12.379  36.934  1.00 65.18           C  
ATOM    640  HB2 LEU A  44       8.907  12.941  36.308  1.00 65.18           H  
ATOM    641  HB3 LEU A  44       9.880  12.998  37.787  1.00 65.18           H  
ATOM    642  O   LEU A  44       9.578  11.864  34.094  1.00 65.18           O  
ATOM    643  CG  LEU A  44       8.926  11.095  37.426  1.00 65.18           C  
ATOM    644  HG  LEU A  44       9.246  10.240  36.831  1.00 65.18           H  
ATOM    645  CD1 LEU A  44       9.365  10.857  38.858  1.00 65.18           C  
ATOM    646 HD11 LEU A  44       9.072   9.844  39.135  1.00 65.18           H  
ATOM    647 HD12 LEU A  44      10.450  10.930  38.930  1.00 65.18           H  
ATOM    648 HD13 LEU A  44       8.909  11.604  39.507  1.00 65.18           H  
ATOM    649  CD2 LEU A  44       7.402  11.166  37.354  1.00 65.18           C  
ATOM    650 HD21 LEU A  44       7.100  11.212  36.307  1.00 65.18           H  
ATOM    651 HD22 LEU A  44       6.975  10.273  37.811  1.00 65.18           H  
ATOM    652 HD23 LEU A  44       7.017  12.040  37.879  1.00 65.18           H  
ATOM    653  N   ASP A  45      11.105  10.270  34.499  1.00 50.80           N  
ATOM    654  H   ASP A  45      11.882   9.983  35.076  1.00 50.80           H  
ATOM    655  CA  ASP A  45      10.655   9.378  33.438  1.00 50.80           C  
ATOM    656  HA  ASP A  45      10.205   9.990  32.656  1.00 50.80           H  
ATOM    657  C   ASP A  45       9.549   8.412  33.919  1.00 50.80           C  
ATOM    658  CB  ASP A  45      11.867   8.692  32.787  1.00 50.80           C  
ATOM    659  HB2 ASP A  45      12.563   9.461  32.453  1.00 50.80           H  
ATOM    660  HB3 ASP A  45      11.528   8.155  31.901  1.00 50.80           H  
ATOM    661  O   ASP A  45       9.141   8.386  35.085  1.00 50.80           O  
ATOM    662  CG  ASP A  45      12.604   7.702  33.694  1.00 50.80           C  
ATOM    663  OD1 ASP A  45      11.911   6.970  34.439  1.00 50.80           O  
ATOM    664  OD2 ASP A  45      13.843   7.614  33.572  1.00 50.80           O  
ATOM    665  N   SER A  46       9.021   7.598  33.002  1.00 51.39           N  
ATOM    666  H   SER A  46       9.421   7.596  32.074  1.00 51.39           H  
ATOM    667  CA  SER A  46       7.928   6.667  33.319  1.00 51.39           C  
ATOM    668  HA  SER A  46       7.109   7.230  33.767  1.00 51.39           H  
ATOM    669  C   SER A  46       8.318   5.579  34.328  1.00 51.39           C  
ATOM    670  CB  SER A  46       7.412   6.010  32.039  1.00 51.39           C  
ATOM    671  HB2 SER A  46       6.584   5.342  32.278  1.00 51.39           H  
ATOM    672  HB3 SER A  46       8.211   5.431  31.577  1.00 51.39           H  
ATOM    673  O   SER A  46       7.461   5.132  35.090  1.00 51.39           O  
ATOM    674  OG  SER A  46       6.966   7.002  31.137  1.00 51.39           O  
ATOM    675  HG  SER A  46       7.291   7.856  31.430  1.00 51.39           H  
ATOM    676  N   LEU A  47       9.588   5.163  34.380  1.00 51.66           N  
ATOM    677  H   LEU A  47      10.297   5.700  33.901  1.00 51.66           H  
ATOM    678  CA  LEU A  47      10.048   4.172  35.354  1.00 51.66           C  
ATOM    679  HA  LEU A  47       9.329   3.354  35.387  1.00 51.66           H  
ATOM    680  C   LEU A  47      10.109   4.799  36.750  1.00 51.66           C  
ATOM    681  CB  LEU A  47      11.415   3.622  34.909  1.00 51.66           C  
ATOM    682  HB2 LEU A  47      11.313   3.187  33.915  1.00 51.66           H  
ATOM    683  HB3 LEU A  47      12.122   4.449  34.842  1.00 51.66           H  
ATOM    684  O   LEU A  47       9.594   4.229  37.713  1.00 51.66           O  
ATOM    685  CG  LEU A  47      12.005   2.564  35.861  1.00 51.66           C  
ATOM    686  HG  LEU A  47      12.100   2.982  36.863  1.00 51.66           H  
ATOM    687  CD1 LEU A  47      11.138   1.303  35.927  1.00 51.66           C  
ATOM    688 HD11 LEU A  47      10.173   1.539  36.374  1.00 51.66           H  
ATOM    689 HD12 LEU A  47      10.984   0.897  34.928  1.00 51.66           H  
ATOM    690 HD13 LEU A  47      11.629   0.559  36.554  1.00 51.66           H  
ATOM    691  CD2 LEU A  47      13.399   2.163  35.380  1.00 51.66           C  
ATOM    692 HD21 LEU A  47      14.032   3.050  35.338  1.00 51.66           H  
ATOM    693 HD22 LEU A  47      13.836   1.457  36.086  1.00 51.66           H  
ATOM    694 HD23 LEU A  47      13.340   1.711  34.390  1.00 51.66           H  
ATOM    695  N   MET A  48      10.649   6.013  36.840  1.00 66.91           N  
ATOM    696  H   MET A  48      11.062   6.412  36.009  1.00 66.91           H  
ATOM    697  CA  MET A  48      10.686   6.791  38.074  1.00 66.91           C  
ATOM    698  HA  MET A  48      11.238   6.233  38.830  1.00 66.91           H  
ATOM    699  C   MET A  48       9.278   7.066  38.622  1.00 66.91           C  
ATOM    700  CB  MET A  48      11.419   8.105  37.802  1.00 66.91           C  
ATOM    701  HB2 MET A  48      10.982   8.599  36.933  1.00 66.91           H  
ATOM    702  HB3 MET A  48      11.303   8.760  38.665  1.00 66.91           H  
ATOM    703  O   MET A  48       9.058   6.989  39.833  1.00 66.91           O  
ATOM    704  CG  MET A  48      12.913   7.902  37.562  1.00 66.91           C  
ATOM    705  HG2 MET A  48      13.072   7.231  36.718  1.00 66.91           H  
ATOM    706  HG3 MET A  48      13.352   7.451  38.452  1.00 66.91           H  
ATOM    707  SD  MET A  48      13.742   9.469  37.224  1.00 66.91           S  
ATOM    708  CE  MET A  48      15.450   8.996  37.572  1.00 66.91           C  
ATOM    709  HE1 MET A  48      15.748   8.203  36.886  1.00 66.91           H  
ATOM    710  HE2 MET A  48      16.098   9.861  37.433  1.00 66.91           H  
ATOM    711  HE3 MET A  48      15.530   8.639  38.599  1.00 66.91           H  
ATOM    712  N   ALA A  49       8.293   7.317  37.752  1.00 68.30           N  
ATOM    713  H   ALA A  49       8.539   7.444  36.781  1.00 68.30           H  
ATOM    714  CA  ALA A  49       6.891   7.458  38.152  1.00 68.30           C  
ATOM    715  HA  ALA A  49       6.806   8.297  38.843  1.00 68.30           H  
ATOM    716  C   ALA A  49       6.366   6.205  38.878  1.00 68.30           C  
ATOM    717  CB  ALA A  49       6.053   7.754  36.899  1.00 68.30           C  
ATOM    718  HB1 ALA A  49       5.015   7.939  37.175  1.00 68.30           H  
ATOM    719  HB2 ALA A  49       6.073   6.900  36.221  1.00 68.30           H  
ATOM    720  HB3 ALA A  49       6.446   8.620  36.366  1.00 68.30           H  
ATOM    721  O   ALA A  49       5.759   6.301  39.952  1.00 68.30           O  
ATOM    722  N   VAL A  50       6.647   5.021  38.324  1.00 67.15           N  
ATOM    723  H   VAL A  50       7.166   5.013  37.457  1.00 67.15           H  
ATOM    724  CA  VAL A  50       6.280   3.738  38.936  1.00 67.15           C  
ATOM    725  HA  VAL A  50       5.222   3.779  39.194  1.00 67.15           H  
ATOM    726  C   VAL A  50       7.039   3.506  40.247  1.00 67.15           C  
ATOM    727  CB  VAL A  50       6.483   2.580  37.934  1.00 67.15           C  
ATOM    728  HB  VAL A  50       7.504   2.598  37.552  1.00 67.15           H  
ATOM    729  O   VAL A  50       6.447   3.008  41.210  1.00 67.15           O  
ATOM    730  CG1 VAL A  50       6.264   1.207  38.586  1.00 67.15           C  
ATOM    731 HG11 VAL A  50       5.294   1.180  39.084  1.00 67.15           H  
ATOM    732 HG12 VAL A  50       6.321   0.429  37.825  1.00 67.15           H  
ATOM    733 HG13 VAL A  50       7.063   1.021  39.304  1.00 67.15           H  
ATOM    734  CG2 VAL A  50       5.514   2.722  36.747  1.00 67.15           C  
ATOM    735 HG21 VAL A  50       6.034   3.213  35.925  1.00 67.15           H  
ATOM    736 HG22 VAL A  50       4.646   3.325  37.014  1.00 67.15           H  
ATOM    737 HG23 VAL A  50       5.176   1.751  36.387  1.00 67.15           H  
ATOM    738  N   GLU A  51       8.312   3.893  40.327  1.00 69.26           N  
ATOM    739  H   GLU A  51       8.758   4.255  39.496  1.00 69.26           H  
ATOM    740  CA  GLU A  51       9.120   3.769  41.544  1.00 69.26           C  
ATOM    741  HA  GLU A  51       9.056   2.741  41.901  1.00 69.26           H  
ATOM    742  C   GLU A  51       8.624   4.653  42.690  1.00 69.26           C  
ATOM    743  CB  GLU A  51      10.595   4.072  41.266  1.00 69.26           C  
ATOM    744  HB2 GLU A  51      11.096   4.204  42.225  1.00 69.26           H  
ATOM    745  HB3 GLU A  51      10.682   4.998  40.698  1.00 69.26           H  
ATOM    746  O   GLU A  51       8.499   4.154  43.811  1.00 69.26           O  
ATOM    747  CG  GLU A  51      11.292   2.924  40.525  1.00 69.26           C  
ATOM    748  HG2 GLU A  51      11.093   1.998  41.064  1.00 69.26           H  
ATOM    749  HG3 GLU A  51      10.869   2.823  39.525  1.00 69.26           H  
ATOM    750  CD  GLU A  51      12.811   3.125  40.426  1.00 69.26           C  
ATOM    751  OE1 GLU A  51      13.500   2.107  40.186  1.00 69.26           O  
ATOM    752  OE2 GLU A  51      13.283   4.258  40.671  1.00 69.26           O  
ATOM    753  N   ILE A  52       8.272   5.920  42.434  1.00 78.34           N  
ATOM    754  H   ILE A  52       8.430   6.277  41.502  1.00 78.34           H  
ATOM    755  CA  ILE A  52       7.674   6.807  43.450  1.00 78.34           C  
ATOM    756  HA  ILE A  52       8.373   6.923  44.278  1.00 78.34           H  
ATOM    757  C   ILE A  52       6.406   6.172  44.008  1.00 78.34           C  
ATOM    758  CB  ILE A  52       7.358   8.202  42.866  1.00 78.34           C  
ATOM    759  HB  ILE A  52       6.851   8.069  41.910  1.00 78.34           H  
ATOM    760  O   ILE A  52       6.247   6.059  45.224  1.00 78.34           O  
ATOM    761  CG1 ILE A  52       8.672   8.965  42.638  1.00 78.34           C  
ATOM    762 HG12 ILE A  52       9.370   8.328  42.095  1.00 78.34           H  
ATOM    763 HG13 ILE A  52       9.123   9.231  43.594  1.00 78.34           H  
ATOM    764  CG2 ILE A  52       6.436   9.026  43.791  1.00 78.34           C  
ATOM    765 HG21 ILE A  52       6.888   9.129  44.778  1.00 78.34           H  
ATOM    766 HG22 ILE A  52       6.251  10.017  43.377  1.00 78.34           H  
ATOM    767 HG23 ILE A  52       5.459   8.553  43.883  1.00 78.34           H  
ATOM    768  CD1 ILE A  52       8.462  10.220  41.797  1.00 78.34           C  
ATOM    769 HD11 ILE A  52       7.906   9.945  40.901  1.00 78.34           H  
ATOM    770 HD12 ILE A  52       7.871  10.979  42.309  1.00 78.34           H  
ATOM    771 HD13 ILE A  52       9.436  10.643  41.550  1.00 78.34           H  
ATOM    772  N   ARG A  53       5.521   5.710  43.120  1.00 74.70           N  
ATOM    773  H   ARG A  53       5.724   5.839  42.139  1.00 74.70           H  
ATOM    774  CA  ARG A  53       4.279   5.041  43.509  1.00 74.70           C  
ATOM    775  HA  ARG A  53       3.689   5.725  44.119  1.00 74.70           H  
ATOM    776  C   ARG A  53       4.562   3.823  44.380  1.00 74.70           C  
ATOM    777  CB  ARG A  53       3.499   4.723  42.228  1.00 74.70           C  
ATOM    778  HB2 ARG A  53       4.105   4.104  41.566  1.00 74.70           H  
ATOM    779  HB3 ARG A  53       3.330   5.666  41.707  1.00 74.70           H  
ATOM    780  O   ARG A  53       3.953   3.691  45.437  1.00 74.70           O  
ATOM    781  CG  ARG A  53       2.128   4.071  42.437  1.00 74.70           C  
ATOM    782  HG2 ARG A  53       1.586   4.593  43.225  1.00 74.70           H  
ATOM    783  HG3 ARG A  53       1.594   4.215  41.497  1.00 74.70           H  
ATOM    784  CD  ARG A  53       2.113   2.562  42.707  1.00 74.70           C  
ATOM    785  HD2 ARG A  53       1.071   2.275  42.846  1.00 74.70           H  
ATOM    786  HD3 ARG A  53       2.642   2.328  43.631  1.00 74.70           H  
ATOM    787  NE  ARG A  53       2.713   1.819  41.580  1.00 74.70           N  
ATOM    788  HE  ARG A  53       3.610   2.146  41.253  1.00 74.70           H  
ATOM    789  NH1 ARG A  53       1.155   0.142  41.419  1.00 74.70           N  
ATOM    790 HH11 ARG A  53       0.654   0.561  42.190  1.00 74.70           H  
ATOM    791 HH12 ARG A  53       0.747  -0.613  40.887  1.00 74.70           H  
ATOM    792  NH2 ARG A  53       2.807   0.260  39.924  1.00 74.70           N  
ATOM    793 HH21 ARG A  53       2.407  -0.519  39.421  1.00 74.70           H  
ATOM    794 HH22 ARG A  53       3.618   0.729  39.545  1.00 74.70           H  
ATOM    795  CZ  ARG A  53       2.229   0.743  40.989  1.00 74.70           C  
ATOM    796  N   ASN A  54       5.494   2.957  43.981  1.00 71.85           N  
ATOM    797  H   ASN A  54       5.969   3.144  43.109  1.00 71.85           H  
ATOM    798  CA  ASN A  54       5.842   1.749  44.734  1.00 71.85           C  
ATOM    799  HA  ASN A  54       4.935   1.171  44.914  1.00 71.85           H  
ATOM    800  C   ASN A  54       6.443   2.068  46.111  1.00 71.85           C  
ATOM    801  CB  ASN A  54       6.817   0.900  43.901  1.00 71.85           C  
ATOM    802  HB2 ASN A  54       7.642   1.526  43.562  1.00 71.85           H  
ATOM    803  HB3 ASN A  54       7.228   0.110  44.529  1.00 71.85           H  
ATOM    804  O   ASN A  54       6.084   1.423  47.098  1.00 71.85           O  
ATOM    805  CG  ASN A  54       6.177   0.228  42.698  1.00 71.85           C  
ATOM    806  ND2 ASN A  54       6.978  -0.226  41.763  1.00 71.85           N  
ATOM    807 HD21 ASN A  54       6.538  -0.583  40.927  1.00 71.85           H  
ATOM    808 HD22 ASN A  54       7.956   0.025  41.777  1.00 71.85           H  
ATOM    809  OD1 ASN A  54       4.972   0.062  42.594  1.00 71.85           O  
ATOM    810  N   LEU A  55       7.327   3.068  46.191  1.00 80.03           N  
ATOM    811  H   LEU A  55       7.587   3.550  45.342  1.00 80.03           H  
ATOM    812  CA  LEU A  55       7.924   3.519  47.449  1.00 80.03           C  
ATOM    813  HA  LEU A  55       8.394   2.667  47.940  1.00 80.03           H  
ATOM    814  C   LEU A  55       6.866   4.044  48.415  1.00 80.03           C  
ATOM    815  CB  LEU A  55       8.981   4.602  47.163  1.00 80.03           C  
ATOM    816  HB2 LEU A  55       8.678   5.175  46.287  1.00 80.03           H  
ATOM    817  HB3 LEU A  55       9.028   5.299  48.000  1.00 80.03           H  
ATOM    818  O   LEU A  55       6.857   3.648  49.579  1.00 80.03           O  
ATOM    819  CG  LEU A  55      10.381   4.008  46.947  1.00 80.03           C  
ATOM    820  HG  LEU A  55      10.312   3.111  46.332  1.00 80.03           H  
ATOM    821  CD1 LEU A  55      11.267   5.018  46.233  1.00 80.03           C  
ATOM    822 HD11 LEU A  55      12.263   4.606  46.074  1.00 80.03           H  
ATOM    823 HD12 LEU A  55      11.327   5.949  46.796  1.00 80.03           H  
ATOM    824 HD13 LEU A  55      10.823   5.216  45.257  1.00 80.03           H  
ATOM    825  CD2 LEU A  55      11.048   3.658  48.282  1.00 80.03           C  
ATOM    826 HD21 LEU A  55      10.442   2.928  48.819  1.00 80.03           H  
ATOM    827 HD22 LEU A  55      11.150   4.555  48.892  1.00 80.03           H  
ATOM    828 HD23 LEU A  55      12.031   3.227  48.090  1.00 80.03           H  
ATOM    829  N   LEU A  56       5.951   4.885  47.935  1.00 79.60           N  
ATOM    830  H   LEU A  56       6.020   5.175  46.970  1.00 79.60           H  
ATOM    831  CA  LEU A  56       4.884   5.447  48.761  1.00 79.60           C  
ATOM    832  HA  LEU A  56       5.317   5.833  49.684  1.00 79.60           H  
ATOM    833  C   LEU A  56       3.875   4.389  49.197  1.00 79.60           C  
ATOM    834  CB  LEU A  56       4.208   6.589  47.994  1.00 79.60           C  
ATOM    835  HB2 LEU A  56       3.329   6.920  48.546  1.00 79.60           H  
ATOM    836  HB3 LEU A  56       3.884   6.218  47.022  1.00 79.60           H  
ATOM    837  O   LEU A  56       3.448   4.401  50.348  1.00 79.60           O  
ATOM    838  CG  LEU A  56       5.142   7.788  47.791  1.00 79.60           C  
ATOM    839  HG  LEU A  56       6.073   7.473  47.319  1.00 79.60           H  
ATOM    840  CD1 LEU A  56       4.473   8.809  46.885  1.00 79.60           C  
ATOM    841 HD11 LEU A  56       4.231   8.337  45.933  1.00 79.60           H  
ATOM    842 HD12 LEU A  56       3.558   9.184  47.344  1.00 79.60           H  
ATOM    843 HD13 LEU A  56       5.158   9.637  46.705  1.00 79.60           H  
ATOM    844  CD2 LEU A  56       5.491   8.463  49.113  1.00 79.60           C  
ATOM    845 HD21 LEU A  56       6.072   7.796  49.749  1.00 79.60           H  
ATOM    846 HD22 LEU A  56       6.118   9.327  48.890  1.00 79.60           H  
ATOM    847 HD23 LEU A  56       4.587   8.777  49.634  1.00 79.60           H  
ATOM    848  N   GLN A  57       3.563   3.428  48.325  1.00 76.33           N  
ATOM    849  H   GLN A  57       3.916   3.500  47.382  1.00 76.33           H  
ATOM    850  CA  GLN A  57       2.691   2.305  48.665  1.00 76.33           C  
ATOM    851  HA  GLN A  57       1.730   2.714  48.977  1.00 76.33           H  
ATOM    852  C   GLN A  57       3.258   1.486  49.835  1.00 76.33           C  
ATOM    853  CB  GLN A  57       2.494   1.420  47.417  1.00 76.33           C  
ATOM    854  HB2 GLN A  57       3.248   0.634  47.382  1.00 76.33           H  
ATOM    855  HB3 GLN A  57       2.574   2.021  46.511  1.00 76.33           H  
ATOM    856  O   GLN A  57       2.517   1.066  50.720  1.00 76.33           O  
ATOM    857  CG  GLN A  57       1.092   0.822  47.411  1.00 76.33           C  
ATOM    858  HG2 GLN A  57       0.916   0.257  48.326  1.00 76.33           H  
ATOM    859  HG3 GLN A  57       0.412   1.671  47.332  1.00 76.33           H  
ATOM    860  CD  GLN A  57       0.771  -0.040  46.212  1.00 76.33           C  
ATOM    861  NE2 GLN A  57       1.374  -1.200  46.077  1.00 76.33           N  
ATOM    862 HE21 GLN A  57       1.183  -1.709  45.226  1.00 76.33           H  
ATOM    863 HE22 GLN A  57       2.080  -1.474  46.745  1.00 76.33           H  
ATOM    864  OE1 GLN A  57      -0.057   0.304  45.382  1.00 76.33           O  
ATOM    865  N   ALA A  58       4.579   1.280  49.857  1.00 78.41           N  
ATOM    866  H   ALA A  58       5.134   1.651  49.099  1.00 78.41           H  
ATOM    867  CA  ALA A  58       5.260   0.531  50.909  1.00 78.41           C  
ATOM    868  HA  ALA A  58       4.669  -0.353  51.146  1.00 78.41           H  
ATOM    869  C   ALA A  58       5.423   1.326  52.218  1.00 78.41           C  
ATOM    870  CB  ALA A  58       6.616   0.074  50.359  1.00 78.41           C  
ATOM    871  HB1 ALA A  58       6.467  -0.525  49.460  1.00 78.41           H  
ATOM    872  HB2 ALA A  58       7.229   0.941  50.113  1.00 78.41           H  
ATOM    873  HB3 ALA A  58       7.129  -0.527  51.110  1.00 78.41           H  
ATOM    874  O   ALA A  58       5.290   0.755  53.296  1.00 78.41           O  
ATOM    875  N   GLU A  59       5.717   2.627  52.138  1.00 78.34           N  
ATOM    876  H   GLU A  59       5.864   3.030  51.223  1.00 78.34           H  
ATOM    877  CA  GLU A  59       5.877   3.507  53.311  1.00 78.34           C  
ATOM    878  HA  GLU A  59       6.549   3.043  54.033  1.00 78.34           H  
ATOM    879  C   GLU A  59       4.553   3.753  54.043  1.00 78.34           C  
ATOM    880  CB  GLU A  59       6.473   4.854  52.850  1.00 78.34           C  
ATOM    881  HB2 GLU A  59       6.391   4.931  51.766  1.00 78.34           H  
ATOM    882  HB3 GLU A  59       5.883   5.684  53.238  1.00 78.34           H  
ATOM    883  O   GLU A  59       4.502   3.811  55.274  1.00 78.34           O  
ATOM    884  CG  GLU A  59       7.952   5.041  53.230  1.00 78.34           C  
ATOM    885  HG2 GLU A  59       8.398   5.710  52.494  1.00 78.34           H  
ATOM    886  HG3 GLU A  59       8.469   4.085  53.144  1.00 78.34           H  
ATOM    887  CD  GLU A  59       8.197   5.654  54.623  1.00 78.34           C  
ATOM    888  OE1 GLU A  59       9.373   5.598  55.060  1.00 78.34           O  
ATOM    889  OE2 GLU A  59       7.251   6.199  55.234  1.00 78.34           O  
ATOM    890  N   LEU A  60       3.470   3.893  53.281  1.00 72.72           N  
ATOM    891  H   LEU A  60       3.583   3.857  52.278  1.00 72.72           H  
ATOM    892  CA  LEU A  60       2.177   4.313  53.807  1.00 72.72           C  
ATOM    893  HA  LEU A  60       2.313   4.750  54.796  1.00 72.72           H  
ATOM    894  C   LEU A  60       1.201   3.149  54.012  1.00 72.72           C  
ATOM    895  CB  LEU A  60       1.625   5.407  52.883  1.00 72.72           C  
ATOM    896  HB2 LEU A  60       0.646   5.717  53.248  1.00 72.72           H  
ATOM    897  HB3 LEU A  60       1.514   4.976  51.888  1.00 72.72           H  
ATOM    898  O   LEU A  60       0.169   3.349  54.648  1.00 72.72           O  
ATOM    899  CG  LEU A  60       2.522   6.648  52.757  1.00 72.72           C  
ATOM    900  HG  LEU A  60       3.518   6.365  52.416  1.00 72.72           H  
ATOM    901  CD1 LEU A  60       1.934   7.591  51.720  1.00 72.72           C  
ATOM    902 HD11 LEU A  60       1.867   7.079  50.760  1.00 72.72           H  
ATOM    903 HD12 LEU A  60       0.943   7.920  52.031  1.00 72.72           H  
ATOM    904 HD13 LEU A  60       2.603   8.446  51.617  1.00 72.72           H  
ATOM    905  CD2 LEU A  60       2.653   7.407  54.078  1.00 72.72           C  
ATOM    906 HD21 LEU A  60       1.667   7.656  54.470  1.00 72.72           H  
ATOM    907 HD22 LEU A  60       3.194   6.790  54.795  1.00 72.72           H  
ATOM    908 HD23 LEU A  60       3.225   8.321  53.921  1.00 72.72           H  
ATOM    909  N   ASP A  61       1.532   1.951  53.516  1.00 71.88           N  
ATOM    910  H   ASP A  61       2.407   1.875  53.018  1.00 71.88           H  
ATOM    911  CA  ASP A  61       0.677   0.753  53.546  1.00 71.88           C  
ATOM    912  HA  ASP A  61       1.125   0.046  52.848  1.00 71.88           H  
ATOM    913  C   ASP A  61      -0.743   1.025  53.004  1.00 71.88           C  
ATOM    914  CB  ASP A  61       0.726   0.092  54.937  1.00 71.88           C  
ATOM    915  HB2 ASP A  61       1.756   0.104  55.292  1.00 71.88           H  
ATOM    916  HB3 ASP A  61       0.128   0.678  55.635  1.00 71.88           H  
ATOM    917  O   ASP A  61      -1.749   0.501  53.483  1.00 71.88           O  
ATOM    918  CG  ASP A  61       0.251  -1.370  54.953  1.00 71.88           C  
ATOM    919  OD1 ASP A  61       0.512  -2.097  53.965  1.00 71.88           O  
ATOM    920  OD2 ASP A  61      -0.279  -1.795  56.009  1.00 71.88           O  
ATOM    921  N   VAL A  62      -0.827   1.889  51.989  1.00 73.15           N  
ATOM    922  H   VAL A  62       0.043   2.258  51.633  1.00 73.15           H  
ATOM    923  CA  VAL A  62      -2.052   2.220  51.246  1.00 73.15           C  
ATOM    924  HA  VAL A  62      -2.874   1.613  51.626  1.00 73.15           H  
ATOM    925  C   VAL A  62      -1.848   1.860  49.790  1.00 73.15           C  
ATOM    926  CB  VAL A  62      -2.468   3.700  51.373  1.00 73.15           C  
ATOM    927  HB  VAL A  62      -3.324   3.866  50.718  1.00 73.15           H  
ATOM    928  O   VAL A  62      -0.746   2.005  49.280  1.00 73.15           O  
ATOM    929  CG1 VAL A  62      -2.913   4.026  52.801  1.00 73.15           C  
ATOM    930 HG11 VAL A  62      -3.279   5.052  52.847  1.00 73.15           H  
ATOM    931 HG12 VAL A  62      -3.716   3.352  53.100  1.00 73.15           H  
ATOM    932 HG13 VAL A  62      -2.078   3.910  53.493  1.00 73.15           H  
ATOM    933  CG2 VAL A  62      -1.368   4.683  50.971  1.00 73.15           C  
ATOM    934 HG21 VAL A  62      -1.741   5.705  51.037  1.00 73.15           H  
ATOM    935 HG22 VAL A  62      -1.037   4.496  49.950  1.00 73.15           H  
ATOM    936 HG23 VAL A  62      -0.530   4.554  51.657  1.00 73.15           H  
ATOM    937  N   ARG A  63      -2.892   1.400  49.097  1.00 66.97           N  
ATOM    938  H   ARG A  63      -3.794   1.410  49.551  1.00 66.97           H  
ATOM    939  CA  ARG A  63      -2.838   1.193  47.642  1.00 66.97           C  
ATOM    940  HA  ARG A  63      -1.878   0.752  47.375  1.00 66.97           H  
ATOM    941  C   ARG A  63      -2.917   2.533  46.921  1.00 66.97           C  
ATOM    942  CB  ARG A  63      -3.974   0.278  47.175  1.00 66.97           C  
ATOM    943  HB2 ARG A  63      -4.249   0.553  46.157  1.00 66.97           H  
ATOM    944  HB3 ARG A  63      -4.850   0.412  47.809  1.00 66.97           H  
ATOM    945  O   ARG A  63      -3.798   3.323  47.232  1.00 66.97           O  
ATOM    946  CG  ARG A  63      -3.537  -1.187  47.165  1.00 66.97           C  
ATOM    947  HG2 ARG A  63      -2.679  -1.299  46.502  1.00 66.97           H  
ATOM    948  HG3 ARG A  63      -3.263  -1.503  48.171  1.00 66.97           H  
ATOM    949  CD  ARG A  63      -4.695  -2.041  46.646  1.00 66.97           C  
ATOM    950  HD2 ARG A  63      -5.057  -1.611  45.713  1.00 66.97           H  
ATOM    951  HD3 ARG A  63      -5.500  -2.017  47.381  1.00 66.97           H  
ATOM    952  NE  ARG A  63      -4.273  -3.430  46.398  1.00 66.97           N  
ATOM    953  HE  ARG A  63      -3.281  -3.613  46.442  1.00 66.97           H  
ATOM    954  NH1 ARG A  63      -6.357  -4.270  45.942  1.00 66.97           N  
ATOM    955 HH11 ARG A  63      -6.737  -3.347  46.093  1.00 66.97           H  
ATOM    956 HH12 ARG A  63      -6.941  -5.006  45.572  1.00 66.97           H  
ATOM    957  NH2 ARG A  63      -4.566  -5.588  45.736  1.00 66.97           N  
ATOM    958 HH21 ARG A  63      -5.166  -6.314  45.371  1.00 66.97           H  
ATOM    959 HH22 ARG A  63      -3.565  -5.718  45.733  1.00 66.97           H  
ATOM    960  CZ  ARG A  63      -5.064  -4.421  46.032  1.00 66.97           C  
ATOM    961  N   LEU A  64      -2.048   2.739  45.933  1.00 70.23           N  
ATOM    962  H   LEU A  64      -1.409   1.998  45.684  1.00 70.23           H  
ATOM    963  CA  LEU A  64      -1.964   3.980  45.161  1.00 70.23           C  
ATOM    964  HA  LEU A  64      -2.785   4.641  45.439  1.00 70.23           H  
ATOM    965  C   LEU A  64      -2.115   3.697  43.666  1.00 70.23           C  
ATOM    966  CB  LEU A  64      -0.634   4.692  45.472  1.00 70.23           C  
ATOM    967  HB2 LEU A  64       0.185   4.030  45.188  1.00 70.23           H  
ATOM    968  HB3 LEU A  64      -0.570   5.592  44.861  1.00 70.23           H  
ATOM    969  O   LEU A  64      -1.654   2.661  43.180  1.00 70.23           O  
ATOM    970  CG  LEU A  64      -0.463   5.081  46.951  1.00 70.23           C  
ATOM    971  HG  LEU A  64      -0.551   4.188  47.569  1.00 70.23           H  
ATOM    972  CD1 LEU A  64       0.926   5.667  47.197  1.00 70.23           C  
ATOM    973 HD11 LEU A  64       1.015   6.635  46.705  1.00 70.23           H  
ATOM    974 HD12 LEU A  64       1.686   4.986  46.814  1.00 70.23           H  
ATOM    975 HD13 LEU A  64       1.071   5.797  48.269  1.00 70.23           H  
ATOM    976  CD2 LEU A  64      -1.511   6.096  47.399  1.00 70.23           C  
ATOM    977 HD21 LEU A  64      -1.364   6.326  48.454  1.00 70.23           H  
ATOM    978 HD22 LEU A  64      -2.518   5.687  47.311  1.00 70.23           H  
ATOM    979 HD23 LEU A  64      -1.451   7.009  46.805  1.00 70.23           H  
ATOM    980  N   SER A  65      -2.747   4.629  42.947  1.00 62.05           N  
ATOM    981  H   SER A  65      -3.083   5.456  43.421  1.00 62.05           H  
ATOM    982  CA  SER A  65      -2.927   4.555  41.490  1.00 62.05           C  
ATOM    983  HA  SER A  65      -3.559   3.700  41.250  1.00 62.05           H  
ATOM    984  C   SER A  65      -1.585   4.391  40.772  1.00 62.05           C  
ATOM    985  CB  SER A  65      -3.614   5.825  40.971  1.00 62.05           C  
ATOM    986  HB2 SER A  65      -4.590   5.944  41.443  1.00 62.05           H  
ATOM    987  HB3 SER A  65      -2.996   6.695  41.193  1.00 62.05           H  
ATOM    988  O   SER A  65      -0.601   5.013  41.155  1.00 62.05           O  
ATOM    989  OG  SER A  65      -3.772   5.706  39.575  1.00 62.05           O  
ATOM    990  HG  SER A  65      -3.922   6.569  39.183  1.00 62.05           H  
ATOM    991  N   THR A  66      -1.516   3.591  39.709  1.00 55.19           N  
ATOM    992  H   THR A  66      -2.364   3.175  39.352  1.00 55.19           H  
ATOM    993  CA  THR A  66      -0.315   3.462  38.860  1.00 55.19           C  
ATOM    994  HA  THR A  66       0.524   3.135  39.475  1.00 55.19           H  
ATOM    995  C   THR A  66       0.105   4.785  38.223  1.00 55.19           C  
ATOM    996  CB  THR A  66      -0.545   2.434  37.735  1.00 55.19           C  
ATOM    997  HB  THR A  66      -0.003   2.731  36.837  1.00 55.19           H  
ATOM    998  O   THR A  66       1.297   5.003  38.020  1.00 55.19           O  
ATOM    999  CG2 THR A  66      -0.076   1.045  38.152  1.00 55.19           C  
ATOM   1000 HG21 THR A  66       1.012   1.051  38.217  1.00 55.19           H  
ATOM   1001 HG22 THR A  66      -0.524   0.774  39.109  1.00 55.19           H  
ATOM   1002 HG23 THR A  66      -0.371   0.318  37.396  1.00 55.19           H  
ATOM   1003  OG1 THR A  66      -1.917   2.324  37.436  1.00 55.19           O  
ATOM   1004  HG1 THR A  66      -2.026   1.882  36.591  1.00 55.19           H  
ATOM   1005  N   THR A  67      -0.843   5.684  37.963  1.00 57.07           N  
ATOM   1006  H   THR A  67      -1.809   5.439  38.131  1.00 57.07           H  
ATOM   1007  CA  THR A  67      -0.613   7.016  37.386  1.00 57.07           C  
ATOM   1008  HA  THR A  67       0.296   6.976  36.786  1.00 57.07           H  
ATOM   1009  C   THR A  67      -0.380   8.103  38.434  1.00 57.07           C  
ATOM   1010  CB  THR A  67      -1.764   7.408  36.445  1.00 57.07           C  
ATOM   1011  HB  THR A  67      -1.661   8.444  36.121  1.00 57.07           H  
ATOM   1012  O   THR A  67      -0.319   9.272  38.078  1.00 57.07           O  
ATOM   1013  CG2 THR A  67      -1.772   6.507  35.208  1.00 57.07           C  
ATOM   1014 HG21 THR A  67      -0.821   6.588  34.682  1.00 57.07           H  
ATOM   1015 HG22 THR A  67      -1.951   5.470  35.490  1.00 57.07           H  
ATOM   1016 HG23 THR A  67      -2.571   6.832  34.541  1.00 57.07           H  
ATOM   1017  OG1 THR A  67      -2.992   7.233  37.108  1.00 57.07           O  
ATOM   1018  HG1 THR A  67      -3.205   8.057  37.553  1.00 57.07           H  
ATOM   1019  N   LEU A  68      -0.170   7.745  39.708  1.00 69.09           N  
ATOM   1020  H   LEU A  68      -0.244   6.761  39.925  1.00 69.09           H  
ATOM   1021  CA  LEU A  68      -0.043   8.674  40.841  1.00 69.09           C  
ATOM   1022  HA  LEU A  68      -1.039   9.031  41.104  1.00 69.09           H  
ATOM   1023  C   LEU A  68       0.838   9.902  40.562  1.00 69.09           C  
ATOM   1024  CB  LEU A  68       0.555   7.875  42.010  1.00 69.09           C  
ATOM   1025  HB2 LEU A  68      -0.087   7.017  42.213  1.00 69.09           H  
ATOM   1026  HB3 LEU A  68       1.533   7.503  41.704  1.00 69.09           H  
ATOM   1027  O   LEU A  68       0.461  11.022  40.897  1.00 69.09           O  
ATOM   1028  CG  LEU A  68       0.693   8.628  43.337  1.00 69.09           C  
ATOM   1029  HG  LEU A  68       1.126   9.615  43.171  1.00 69.09           H  
ATOM   1030  CD1 LEU A  68      -0.674   8.758  44.015  1.00 69.09           C  
ATOM   1031 HD11 LEU A  68      -1.109   7.774  44.191  1.00 69.09           H  
ATOM   1032 HD12 LEU A  68      -1.356   9.323  43.381  1.00 69.09           H  
ATOM   1033 HD13 LEU A  68      -0.583   9.270  44.973  1.00 69.09           H  
ATOM   1034  CD2 LEU A  68       1.648   7.828  44.226  1.00 69.09           C  
ATOM   1035 HD21 LEU A  68       1.671   8.233  45.237  1.00 69.09           H  
ATOM   1036 HD22 LEU A  68       2.653   7.878  43.806  1.00 69.09           H  
ATOM   1037 HD23 LEU A  68       1.328   6.787  44.273  1.00 69.09           H  
ATOM   1038  N   ALA A  69       2.016   9.696  39.966  1.00 72.67           N  
ATOM   1039  H   ALA A  69       2.253   8.755  39.684  1.00 72.67           H  
ATOM   1040  CA  ALA A  69       2.967  10.772  39.687  1.00 72.67           C  
ATOM   1041  HA  ALA A  69       3.015  11.427  40.557  1.00 72.67           H  
ATOM   1042  C   ALA A  69       2.556  11.652  38.492  1.00 72.67           C  
ATOM   1043  CB  ALA A  69       4.350  10.149  39.481  1.00 72.67           C  
ATOM   1044  HB1 ALA A  69       4.623   9.539  40.342  1.00 72.67           H  
ATOM   1045  HB2 ALA A  69       4.341   9.532  38.582  1.00 72.67           H  
ATOM   1046  HB3 ALA A  69       5.092  10.938  39.359  1.00 72.67           H  
ATOM   1047  O   ALA A  69       3.005  12.787  38.389  1.00 72.67           O  
ATOM   1048  N   PHE A  70       1.695  11.157  37.606  1.00 65.30           N  
ATOM   1049  H   PHE A  70       1.294  10.246  37.777  1.00 65.30           H  
ATOM   1050  CA  PHE A  70       1.097  11.950  36.535  1.00 65.30           C  
ATOM   1051  HA  PHE A  70       1.806  12.713  36.212  1.00 65.30           H  
ATOM   1052  C   PHE A  70      -0.156  12.691  37.032  1.00 65.30           C  
ATOM   1053  CB  PHE A  70       0.814  11.037  35.334  1.00 65.30           C  
ATOM   1054  HB2 PHE A  70       0.066  10.295  35.614  1.00 65.30           H  
ATOM   1055  HB3 PHE A  70       0.383  11.642  34.536  1.00 65.30           H  
ATOM   1056  O   PHE A  70      -0.339  13.861  36.704  1.00 65.30           O  
ATOM   1057  CG  PHE A  70       2.047  10.333  34.786  1.00 65.30           C  
ATOM   1058  CD1 PHE A  70       3.031  11.072  34.101  1.00 65.30           C  
ATOM   1059  HD1 PHE A  70       2.906  12.135  33.961  1.00 65.30           H  
ATOM   1060  CD2 PHE A  70       2.221   8.947  34.964  1.00 65.30           C  
ATOM   1061  HD2 PHE A  70       1.466   8.373  35.481  1.00 65.30           H  
ATOM   1062  CE1 PHE A  70       4.175  10.430  33.594  1.00 65.30           C  
ATOM   1063  HE1 PHE A  70       4.927  11.000  33.068  1.00 65.30           H  
ATOM   1064  CE2 PHE A  70       3.364   8.303  34.455  1.00 65.30           C  
ATOM   1065  HE2 PHE A  70       3.488   7.238  34.582  1.00 65.30           H  
ATOM   1066  CZ  PHE A  70       4.340   9.045  33.767  1.00 65.30           C  
ATOM   1067  HZ  PHE A  70       5.214   8.552  33.368  1.00 65.30           H  
ATOM   1068  N   ASP A  71      -0.959  12.054  37.892  1.00 67.64           N  
ATOM   1069  H   ASP A  71      -0.789  11.070  38.045  1.00 67.64           H  
ATOM   1070  CA  ASP A  71      -2.173  12.625  38.494  1.00 67.64           C  
ATOM   1071  HA  ASP A  71      -2.798  13.044  37.706  1.00 67.64           H  
ATOM   1072  C   ASP A  71      -1.845  13.749  39.498  1.00 67.64           C  
ATOM   1073  CB  ASP A  71      -2.965  11.510  39.207  1.00 67.64           C  
ATOM   1074  HB2 ASP A  71      -3.853  11.950  39.660  1.00 67.64           H  
ATOM   1075  HB3 ASP A  71      -2.351  11.101  40.010  1.00 67.64           H  
ATOM   1076  O   ASP A  71      -2.525  14.779  39.570  1.00 67.64           O  
ATOM   1077  CG  ASP A  71      -3.411  10.363  38.290  1.00 67.64           C  
ATOM   1078  OD1 ASP A  71      -3.683  10.619  37.100  1.00 67.64           O  
ATOM   1079  OD2 ASP A  71      -3.460   9.206  38.775  1.00 67.64           O  
ATOM   1080  N   HIS A  72      -0.758  13.579  40.259  1.00 77.19           N  
ATOM   1081  H   HIS A  72      -0.279  12.693  40.181  1.00 77.19           H  
ATOM   1082  CA  HIS A  72      -0.273  14.527  41.261  1.00 77.19           C  
ATOM   1083  HA  HIS A  72      -0.873  15.436  41.216  1.00 77.19           H  
ATOM   1084  C   HIS A  72       1.185  14.913  40.983  1.00 77.19           C  
ATOM   1085  CB  HIS A  72      -0.461  13.937  42.661  1.00 77.19           C  
ATOM   1086  HB2 HIS A  72      -0.144  14.678  43.395  1.00 77.19           H  
ATOM   1087  HB3 HIS A  72       0.168  13.053  42.769  1.00 77.19           H  
ATOM   1088  O   HIS A  72       2.080  14.505  41.720  1.00 77.19           O  
ATOM   1089  CG  HIS A  72      -1.882  13.554  42.946  1.00 77.19           C  
ATOM   1090  CD2 HIS A  72      -2.377  12.281  42.975  1.00 77.19           C  
ATOM   1091  HD2 HIS A  72      -1.805  11.377  42.824  1.00 77.19           H  
ATOM   1092  ND1 HIS A  72      -2.950  14.411  43.075  1.00 77.19           N  
ATOM   1093  HD1 HIS A  72      -2.926  15.416  42.983  1.00 77.19           H  
ATOM   1094  CE1 HIS A  72      -4.062  13.667  43.180  1.00 77.19           C  
ATOM   1095  HE1 HIS A  72      -5.068  14.053  43.250  1.00 77.19           H  
ATOM   1096  NE2 HIS A  72      -3.760  12.365  43.138  1.00 77.19           N  
ATOM   1097  N   PRO A  73       1.443  15.730  39.948  1.00 74.18           N  
ATOM   1098  CA  PRO A  73       2.769  15.907  39.361  1.00 74.18           C  
ATOM   1099  HA  PRO A  73       3.251  14.934  39.267  1.00 74.18           H  
ATOM   1100  C   PRO A  73       3.728  16.772  40.179  1.00 74.18           C  
ATOM   1101  CB  PRO A  73       2.506  16.461  37.954  1.00 74.18           C  
ATOM   1102  HB2 PRO A  73       2.309  15.633  37.273  1.00 74.18           H  
ATOM   1103  HB3 PRO A  73       3.320  17.076  37.570  1.00 74.18           H  
ATOM   1104  O   PRO A  73       4.742  17.193  39.652  1.00 74.18           O  
ATOM   1105  CG  PRO A  73       1.227  17.270  38.149  1.00 74.18           C  
ATOM   1106  HG2 PRO A  73       1.461  18.231  38.608  1.00 74.18           H  
ATOM   1107  HG3 PRO A  73       0.688  17.406  37.211  1.00 74.18           H  
ATOM   1108  CD  PRO A  73       0.446  16.401  39.128  1.00 74.18           C  
ATOM   1109  HD2 PRO A  73      -0.227  17.012  39.729  1.00 74.18           H  
ATOM   1110  HD3 PRO A  73      -0.120  15.659  38.564  1.00 74.18           H  
ATOM   1111  N   THR A  74       3.442  17.075  41.443  1.00 83.28           N  
ATOM   1112  H   THR A  74       2.691  16.559  41.880  1.00 83.28           H  
ATOM   1113  CA  THR A  74       4.373  17.771  42.342  1.00 83.28           C  
ATOM   1114  HA  THR A  74       5.389  17.657  41.962  1.00 83.28           H  
ATOM   1115  C   THR A  74       4.322  17.122  43.716  1.00 83.28           C  
ATOM   1116  CB  THR A  74       4.096  19.281  42.474  1.00 83.28           C  
ATOM   1117  HB  THR A  74       4.939  19.727  43.002  1.00 83.28           H  
ATOM   1118  O   THR A  74       3.317  16.504  44.084  1.00 83.28           O  
ATOM   1119  CG2 THR A  74       3.946  20.013  41.144  1.00 83.28           C  
ATOM   1120 HG21 THR A  74       4.861  19.888  40.567  1.00 83.28           H  
ATOM   1121 HG22 THR A  74       3.799  21.079  41.320  1.00 83.28           H  
ATOM   1122 HG23 THR A  74       3.102  19.620  40.577  1.00 83.28           H  
ATOM   1123  OG1 THR A  74       2.927  19.559  43.222  1.00 83.28           O  
ATOM   1124  HG1 THR A  74       2.954  20.511  43.344  1.00 83.28           H  
ATOM   1125  N   VAL A  75       5.371  17.298  44.525  1.00 86.30           N  
ATOM   1126  H   VAL A  75       6.142  17.865  44.203  1.00 86.30           H  
ATOM   1127  CA  VAL A  75       5.401  16.758  45.894  1.00 86.30           C  
ATOM   1128  HA  VAL A  75       5.319  15.672  45.851  1.00 86.30           H  
ATOM   1129  C   VAL A  75       4.210  17.268  46.696  1.00 86.30           C  
ATOM   1130  CB  VAL A  75       6.712  17.125  46.611  1.00 86.30           C  
ATOM   1131  HB  VAL A  75       6.860  18.202  46.543  1.00 86.30           H  
ATOM   1132  O   VAL A  75       3.537  16.481  47.354  1.00 86.30           O  
ATOM   1133  CG1 VAL A  75       6.715  16.771  48.102  1.00 86.30           C  
ATOM   1134 HG11 VAL A  75       6.579  15.699  48.246  1.00 86.30           H  
ATOM   1135 HG12 VAL A  75       5.930  17.310  48.633  1.00 86.30           H  
ATOM   1136 HG13 VAL A  75       7.663  17.080  48.541  1.00 86.30           H  
ATOM   1137  CG2 VAL A  75       7.892  16.423  45.936  1.00 86.30           C  
ATOM   1138 HG21 VAL A  75       8.797  16.530  46.534  1.00 86.30           H  
ATOM   1139 HG22 VAL A  75       8.081  16.875  44.962  1.00 86.30           H  
ATOM   1140 HG23 VAL A  75       7.682  15.359  45.826  1.00 86.30           H  
ATOM   1141  N   GLN A  76       3.902  18.564  46.623  1.00 80.75           N  
ATOM   1142  H   GLN A  76       4.472  19.168  46.048  1.00 80.75           H  
ATOM   1143  CA  GLN A  76       2.803  19.134  47.408  1.00 80.75           C  
ATOM   1144  HA  GLN A  76       2.946  18.871  48.456  1.00 80.75           H  
ATOM   1145  C   GLN A  76       1.436  18.581  47.002  1.00 80.75           C  
ATOM   1146  CB  GLN A  76       2.812  20.656  47.284  1.00 80.75           C  
ATOM   1147  HB2 GLN A  76       1.901  21.057  47.730  1.00 80.75           H  
ATOM   1148  HB3 GLN A  76       2.798  20.905  46.223  1.00 80.75           H  
ATOM   1149  O   GLN A  76       0.629  18.277  47.882  1.00 80.75           O  
ATOM   1150  CG  GLN A  76       4.019  21.269  48.023  1.00 80.75           C  
ATOM   1151  HG2 GLN A  76       4.730  20.492  48.306  1.00 80.75           H  
ATOM   1152  HG3 GLN A  76       3.670  21.737  48.943  1.00 80.75           H  
ATOM   1153  CD  GLN A  76       4.775  22.306  47.208  1.00 80.75           C  
ATOM   1154  NE2 GLN A  76       5.803  22.914  47.748  1.00 80.75           N  
ATOM   1155 HE21 GLN A  76       6.143  22.658  48.664  1.00 80.75           H  
ATOM   1156 HE22 GLN A  76       6.294  23.546  47.131  1.00 80.75           H  
ATOM   1157  OE1 GLN A  76       4.447  22.610  46.082  1.00 80.75           O  
ATOM   1158  N   ARG A  77       1.175  18.400  45.698  1.00 82.58           N  
ATOM   1159  H   ARG A  77       1.896  18.604  45.022  1.00 82.58           H  
ATOM   1160  CA  ARG A  77      -0.087  17.791  45.244  1.00 82.58           C  
ATOM   1161  HA  ARG A  77      -0.926  18.312  45.705  1.00 82.58           H  
ATOM   1162  C   ARG A  77      -0.208  16.349  45.714  1.00 82.58           C  
ATOM   1163  CB  ARG A  77      -0.217  17.861  43.717  1.00 82.58           C  
ATOM   1164  HB2 ARG A  77       0.716  17.555  43.244  1.00 82.58           H  
ATOM   1165  HB3 ARG A  77      -1.000  17.168  43.410  1.00 82.58           H  
ATOM   1166  O   ARG A  77      -1.282  15.940  46.146  1.00 82.58           O  
ATOM   1167  CG  ARG A  77      -0.613  19.266  43.251  1.00 82.58           C  
ATOM   1168  HG2 ARG A  77      -1.480  19.606  43.817  1.00 82.58           H  
ATOM   1169  HG3 ARG A  77       0.214  19.958  43.415  1.00 82.58           H  
ATOM   1170  CD  ARG A  77      -0.976  19.230  41.765  1.00 82.58           C  
ATOM   1171  HD2 ARG A  77      -1.792  18.523  41.618  1.00 82.58           H  
ATOM   1172  HD3 ARG A  77      -0.107  18.885  41.204  1.00 82.58           H  
ATOM   1173  NE  ARG A  77      -1.378  20.558  41.271  1.00 82.58           N  
ATOM   1174  HE  ARG A  77      -1.241  21.341  41.894  1.00 82.58           H  
ATOM   1175  NH1 ARG A  77      -1.994  19.899  39.155  1.00 82.58           N  
ATOM   1176 HH11 ARG A  77      -1.827  18.932  39.395  1.00 82.58           H  
ATOM   1177 HH12 ARG A  77      -2.292  20.127  38.217  1.00 82.58           H  
ATOM   1178  NH2 ARG A  77      -2.049  22.062  39.696  1.00 82.58           N  
ATOM   1179 HH21 ARG A  77      -1.862  22.827  40.328  1.00 82.58           H  
ATOM   1180 HH22 ARG A  77      -2.329  22.262  38.746  1.00 82.58           H  
ATOM   1181  CZ  ARG A  77      -1.806  20.831  40.049  1.00 82.58           C  
ATOM   1182  N   LEU A  78       0.894  15.608  45.669  1.00 86.77           N  
ATOM   1183  H   LEU A  78       1.731  16.000  45.262  1.00 86.77           H  
ATOM   1184  CA  LEU A  78       0.918  14.218  46.093  1.00 86.77           C  
ATOM   1185  HA  LEU A  78       0.080  13.713  45.613  1.00 86.77           H  
ATOM   1186  C   LEU A  78       0.717  14.075  47.613  1.00 86.77           C  
ATOM   1187  CB  LEU A  78       2.228  13.619  45.560  1.00 86.77           C  
ATOM   1188  HB2 LEU A  78       3.074  14.163  45.979  1.00 86.77           H  
ATOM   1189  HB3 LEU A  78       2.243  13.774  44.481  1.00 86.77           H  
ATOM   1190  O   LEU A  78      -0.022  13.207  48.065  1.00 86.77           O  
ATOM   1191  CG  LEU A  78       2.415  12.124  45.836  1.00 86.77           C  
ATOM   1192  HG  LEU A  78       2.647  11.970  46.889  1.00 86.77           H  
ATOM   1193  CD1 LEU A  78       1.177  11.315  45.477  1.00 86.77           C  
ATOM   1194 HD11 LEU A  78       0.913  11.472  44.431  1.00 86.77           H  
ATOM   1195 HD12 LEU A  78       1.391  10.264  45.669  1.00 86.77           H  
ATOM   1196 HD13 LEU A  78       0.330  11.582  46.109  1.00 86.77           H  
ATOM   1197  CD2 LEU A  78       3.574  11.613  44.979  1.00 86.77           C  
ATOM   1198 HD21 LEU A  78       4.502  12.112  45.258  1.00 86.77           H  
ATOM   1199 HD22 LEU A  78       3.370  11.813  43.928  1.00 86.77           H  
ATOM   1200 HD23 LEU A  78       3.684  10.534  45.093  1.00 86.77           H  
ATOM   1201  N   VAL A  79       1.293  14.975  48.411  1.00 83.70           N  
ATOM   1202  H   VAL A  79       1.911  15.650  47.985  1.00 83.70           H  
ATOM   1203  CA  VAL A  79       1.107  15.016  49.872  1.00 83.70           C  
ATOM   1204  HA  VAL A  79       1.374  14.045  50.290  1.00 83.70           H  
ATOM   1205  C   VAL A  79      -0.344  15.281  50.269  1.00 83.70           C  
ATOM   1206  CB  VAL A  79       2.027  16.083  50.486  1.00 83.70           C  
ATOM   1207  HB  VAL A  79       1.937  17.005  49.911  1.00 83.70           H  
ATOM   1208  O   VAL A  79      -0.865  14.579  51.134  1.00 83.70           O  
ATOM   1209  CG1 VAL A  79       1.719  16.413  51.954  1.00 83.70           C  
ATOM   1210 HG11 VAL A  79       2.488  17.073  52.356  1.00 83.70           H  
ATOM   1211 HG12 VAL A  79       0.760  16.926  52.028  1.00 83.70           H  
ATOM   1212 HG13 VAL A  79       1.681  15.499  52.547  1.00 83.70           H  
ATOM   1213  CG2 VAL A  79       3.477  15.611  50.414  1.00 83.70           C  
ATOM   1214 HG21 VAL A  79       3.643  14.816  51.140  1.00 83.70           H  
ATOM   1215 HG22 VAL A  79       3.708  15.215  49.425  1.00 83.70           H  
ATOM   1216 HG23 VAL A  79       4.136  16.460  50.596  1.00 83.70           H  
ATOM   1217  N   GLU A  80      -1.001  16.278  49.666  1.00 77.16           N  
ATOM   1218  H   GLU A  80      -0.524  16.831  48.968  1.00 77.16           H  
ATOM   1219  CA  GLU A  80      -2.408  16.584  49.974  1.00 77.16           C  
ATOM   1220  HA  GLU A  80      -2.520  16.756  51.044  1.00 77.16           H  
ATOM   1221  C   GLU A  80      -3.330  15.413  49.633  1.00 77.16           C  
ATOM   1222  CB  GLU A  80      -2.885  17.834  49.216  1.00 77.16           C  
ATOM   1223  HB2 GLU A  80      -3.975  17.859  49.221  1.00 77.16           H  
ATOM   1224  HB3 GLU A  80      -2.565  17.767  48.176  1.00 77.16           H  
ATOM   1225  O   GLU A  80      -4.235  15.105  50.406  1.00 77.16           O  
ATOM   1226  CG  GLU A  80      -2.381  19.154  49.812  1.00 77.16           C  
ATOM   1227  HG2 GLU A  80      -2.734  19.970  49.182  1.00 77.16           H  
ATOM   1228  HG3 GLU A  80      -1.291  19.159  49.772  1.00 77.16           H  
ATOM   1229  CD  GLU A  80      -2.842  19.412  51.258  1.00 77.16           C  
ATOM   1230  OE1 GLU A  80      -2.044  19.956  52.050  1.00 77.16           O  
ATOM   1231  OE2 GLU A  80      -3.980  19.098  51.666  1.00 77.16           O  
ATOM   1232  N   HIS A  81      -3.067  14.726  48.519  1.00 78.29           N  
ATOM   1233  H   HIS A  81      -2.312  15.028  47.920  1.00 78.29           H  
ATOM   1234  CA  HIS A  81      -3.815  13.532  48.142  1.00 78.29           C  
ATOM   1235  HA  HIS A  81      -4.872  13.788  48.065  1.00 78.29           H  
ATOM   1236  C   HIS A  81      -3.696  12.429  49.207  1.00 78.29           C  
ATOM   1237  CB  HIS A  81      -3.327  13.068  46.767  1.00 78.29           C  
ATOM   1238  HB2 HIS A  81      -2.249  12.905  46.791  1.00 78.29           H  
ATOM   1239  HB3 HIS A  81      -3.531  13.847  46.033  1.00 78.29           H  
ATOM   1240  O   HIS A  81      -4.699  11.953  49.737  1.00 78.29           O  
ATOM   1241  CG  HIS A  81      -3.991  11.797  46.322  1.00 78.29           C  
ATOM   1242  CD2 HIS A  81      -3.381  10.591  46.112  1.00 78.29           C  
ATOM   1243  HD2 HIS A  81      -2.327  10.384  46.231  1.00 78.29           H  
ATOM   1244  ND1 HIS A  81      -5.333  11.622  46.072  1.00 78.29           N  
ATOM   1245  HD1 HIS A  81      -6.060  12.317  46.159  1.00 78.29           H  
ATOM   1246  CE1 HIS A  81      -5.519  10.340  45.716  1.00 78.29           C  
ATOM   1247  HE1 HIS A  81      -6.472   9.890  45.477  1.00 78.29           H  
ATOM   1248  NE2 HIS A  81      -4.355   9.676  45.715  1.00 78.29           N  
ATOM   1249  N   LEU A  82      -2.470  12.093  49.606  1.00 79.15           N  
ATOM   1250  H   LEU A  82      -1.686  12.538  49.150  1.00 79.15           H  
ATOM   1251  CA  LEU A  82      -2.202  11.025  50.573  1.00 79.15           C  
ATOM   1252  HA  LEU A  82      -2.708  10.115  50.249  1.00 79.15           H  
ATOM   1253  C   LEU A  82      -2.706  11.332  51.992  1.00 79.15           C  
ATOM   1254  CB  LEU A  82      -0.691  10.802  50.592  1.00 79.15           C  
ATOM   1255  HB2 LEU A  82      -0.221  11.770  50.763  1.00 79.15           H  
ATOM   1256  HB3 LEU A  82      -0.450  10.134  51.419  1.00 79.15           H  
ATOM   1257  O   LEU A  82      -2.977  10.417  52.773  1.00 79.15           O  
ATOM   1258  CG  LEU A  82      -0.128  10.201  49.298  1.00 79.15           C  
ATOM   1259  HG  LEU A  82      -0.504  10.740  48.428  1.00 79.15           H  
ATOM   1260  CD1 LEU A  82       1.390  10.319  49.308  1.00 79.15           C  
ATOM   1261 HD11 LEU A  82       1.649  11.376  49.254  1.00 79.15           H  
ATOM   1262 HD12 LEU A  82       1.805   9.887  50.219  1.00 79.15           H  
ATOM   1263 HD13 LEU A  82       1.793   9.814  48.430  1.00 79.15           H  
ATOM   1264  CD2 LEU A  82      -0.519   8.741  49.141  1.00 79.15           C  
ATOM   1265 HD21 LEU A  82      -0.011   8.328  48.269  1.00 79.15           H  
ATOM   1266 HD22 LEU A  82      -1.594   8.666  48.978  1.00 79.15           H  
ATOM   1267 HD23 LEU A  82      -0.251   8.167  50.028  1.00 79.15           H  
ATOM   1268  N   LEU A  83      -2.854  12.613  52.343  1.00 72.15           N  
ATOM   1269  H   LEU A  83      -2.586  13.321  51.674  1.00 72.15           H  
ATOM   1270  CA  LEU A  83      -3.393  13.028  53.638  1.00 72.15           C  
ATOM   1271  HA  LEU A  83      -2.772  12.586  54.417  1.00 72.15           H  
ATOM   1272  C   LEU A  83      -4.835  12.544  53.851  1.00 72.15           C  
ATOM   1273  CB  LEU A  83      -3.352  14.562  53.734  1.00 72.15           C  
ATOM   1274  HB2 LEU A  83      -2.568  14.965  53.093  1.00 72.15           H  
ATOM   1275  HB3 LEU A  83      -4.295  14.968  53.368  1.00 72.15           H  
ATOM   1276  O   LEU A  83      -5.226  12.228  54.978  1.00 72.15           O  
ATOM   1277  CG  LEU A  83      -3.109  15.006  55.182  1.00 72.15           C  
ATOM   1278  HG  LEU A  83      -3.399  14.220  55.880  1.00 72.15           H  
ATOM   1279  CD1 LEU A  83      -1.636  15.313  55.372  1.00 72.15           C  
ATOM   1280 HD11 LEU A  83      -1.355  16.174  54.765  1.00 72.15           H  
ATOM   1281 HD12 LEU A  83      -1.037  14.454  55.071  1.00 72.15           H  
ATOM   1282 HD13 LEU A  83      -1.477  15.507  56.433  1.00 72.15           H  
ATOM   1283  CD2 LEU A  83      -3.884  16.267  55.550  1.00 72.15           C  
ATOM   1284 HD21 LEU A  83      -3.688  17.045  54.813  1.00 72.15           H  
ATOM   1285 HD22 LEU A  83      -3.578  16.614  56.537  1.00 72.15           H  
ATOM   1286 HD23 LEU A  83      -4.950  16.042  55.550  1.00 72.15           H  
ATOM   1287  N   VAL A  84      -5.616  12.501  52.769  1.00 66.19           N  
ATOM   1288  H   VAL A  84      -5.204  12.737  51.877  1.00 66.19           H  
ATOM   1289  CA  VAL A  84      -7.014  12.058  52.781  1.00 66.19           C  
ATOM   1290  HA  VAL A  84      -7.527  12.537  53.615  1.00 66.19           H  
ATOM   1291  C   VAL A  84      -7.094  10.549  53.011  1.00 66.19           C  
ATOM   1292  CB  VAL A  84      -7.724  12.478  51.477  1.00 66.19           C  
ATOM   1293  HB  VAL A  84      -7.208  12.041  50.622  1.00 66.19           H  
ATOM   1294  O   VAL A  84      -7.881  10.103  53.848  1.00 66.19           O  
ATOM   1295  CG1 VAL A  84      -9.185  12.014  51.445  1.00 66.19           C  
ATOM   1296 HG11 VAL A  84      -9.665  12.374  50.536  1.00 66.19           H  
ATOM   1297 HG12 VAL A  84      -9.225  10.924  51.432  1.00 66.19           H  
ATOM   1298 HG13 VAL A  84      -9.720  12.387  52.318  1.00 66.19           H  
ATOM   1299  CG2 VAL A  84      -7.723  14.008  51.326  1.00 66.19           C  
ATOM   1300 HG21 VAL A  84      -8.208  14.474  52.184  1.00 66.19           H  
ATOM   1301 HG22 VAL A  84      -6.699  14.375  51.245  1.00 66.19           H  
ATOM   1302 HG23 VAL A  84      -8.246  14.287  50.412  1.00 66.19           H  
ATOM   1303  N   ASP A  85      -6.236   9.774  52.347  1.00 62.05           N  
ATOM   1304  H   ASP A  85      -5.643  10.199  51.648  1.00 62.05           H  
ATOM   1305  CA  ASP A  85      -6.278   8.310  52.401  1.00 62.05           C  
ATOM   1306  HA  ASP A  85      -7.309   7.985  52.258  1.00 62.05           H  
ATOM   1307  C   ASP A  85      -5.841   7.741  53.758  1.00 62.05           C  
ATOM   1308  CB  ASP A  85      -5.431   7.730  51.257  1.00 62.05           C  
ATOM   1309  HB2 ASP A  85      -5.248   6.675  51.461  1.00 62.05           H  
ATOM   1310  HB3 ASP A  85      -4.465   8.236  51.226  1.00 62.05           H  
ATOM   1311  O   ASP A  85      -6.476   6.829  54.291  1.00 62.05           O  
ATOM   1312  CG  ASP A  85      -6.120   7.826  49.891  1.00 62.05           C  
ATOM   1313  OD1 ASP A  85      -7.365   7.967  49.863  1.00 62.05           O  
ATOM   1314  OD2 ASP A  85      -5.386   7.710  48.890  1.00 62.05           O  
ATOM   1315  N   VAL A  86      -4.804   8.307  54.384  1.00 53.92           N  
ATOM   1316  H   VAL A  86      -4.303   9.033  53.892  1.00 53.92           H  
ATOM   1317  CA  VAL A  86      -4.282   7.801  55.670  1.00 53.92           C  
ATOM   1318  HA  VAL A  86      -4.285   6.712  55.628  1.00 53.92           H  
ATOM   1319  C   VAL A  86      -5.174   8.197  56.867  1.00 53.92           C  
ATOM   1320  CB  VAL A  86      -2.813   8.252  55.852  1.00 53.92           C  
ATOM   1321  HB  VAL A  86      -2.777   9.341  55.871  1.00 53.92           H  
ATOM   1322  O   VAL A  86      -5.169   7.538  57.910  1.00 53.92           O  
ATOM   1323  CG1 VAL A  86      -2.183   7.725  57.152  1.00 53.92           C  
ATOM   1324 HG11 VAL A  86      -2.279   6.640  57.191  1.00 53.92           H  
ATOM   1325 HG12 VAL A  86      -2.678   8.172  58.014  1.00 53.92           H  
ATOM   1326 HG13 VAL A  86      -1.127   7.995  57.181  1.00 53.92           H  
ATOM   1327  CG2 VAL A  86      -1.917   7.754  54.707  1.00 53.92           C  
ATOM   1328 HG21 VAL A  86      -2.273   8.124  53.745  1.00 53.92           H  
ATOM   1329 HG22 VAL A  86      -0.897   8.115  54.843  1.00 53.92           H  
ATOM   1330 HG23 VAL A  86      -1.911   6.665  54.676  1.00 53.92           H  
ATOM   1331  N   GLY A  87      -5.953   9.279  56.756  1.00 43.90           N  
ATOM   1332  H   GLY A  87      -5.958   9.752  55.864  1.00 43.90           H  
ATOM   1333  CA  GLY A  87      -6.639   9.922  57.887  1.00 43.90           C  
ATOM   1334  HA2 GLY A  87      -6.892  10.938  57.582  1.00 43.90           H  
ATOM   1335  HA3 GLY A  87      -5.946   9.983  58.726  1.00 43.90           H  
ATOM   1336  C   GLY A  87      -7.936   9.272  58.397  1.00 43.90           C  
ATOM   1337  O   GLY A  87      -8.418   9.649  59.466  1.00 43.90           O  
ATOM   1338  N   THR A  88      -8.535   8.313  57.689  1.00 41.38           N  
ATOM   1339  H   THR A  88      -8.097   8.009  56.831  1.00 41.38           H  
ATOM   1340  CA  THR A  88      -9.899   7.836  58.014  1.00 41.38           C  
ATOM   1341  HA  THR A  88     -10.550   8.708  58.074  1.00 41.38           H  
ATOM   1342  C   THR A  88     -10.037   7.131  59.370  1.00 41.38           C  
ATOM   1343  CB  THR A  88     -10.454   6.912  56.922  1.00 41.38           C  
ATOM   1344  HB  THR A  88     -11.304   6.364  57.327  1.00 41.38           H  
ATOM   1345  O   THR A  88     -11.067   7.259  60.033  1.00 41.38           O  
ATOM   1346  CG2 THR A  88     -10.956   7.684  55.708  1.00 41.38           C  
ATOM   1347 HG21 THR A  88     -11.755   8.361  56.012  1.00 41.38           H  
ATOM   1348 HG22 THR A  88     -11.348   6.986  54.969  1.00 41.38           H  
ATOM   1349 HG23 THR A  88     -10.151   8.262  55.255  1.00 41.38           H  
ATOM   1350  OG1 THR A  88      -9.481   5.982  56.509  1.00 41.38           O  
ATOM   1351  HG1 THR A  88      -9.045   6.303  55.716  1.00 41.38           H  
ATOM   1352  N   GLU A  89      -9.022   6.406  59.839  1.00 37.80           N  
ATOM   1353  H   GLU A  89      -8.213   6.293  59.245  1.00 37.80           H  
ATOM   1354  CA  GLU A  89      -9.089   5.684  61.120  1.00 37.80           C  
ATOM   1355  HA  GLU A  89     -10.096   5.285  61.236  1.00 37.80           H  
ATOM   1356  C   GLU A  89      -8.848   6.550  62.363  1.00 37.80           C  
ATOM   1357  CB  GLU A  89      -8.114   4.510  61.121  1.00 37.80           C  
ATOM   1358  HB2 GLU A  89      -7.221   4.777  60.555  1.00 37.80           H  
ATOM   1359  HB3 GLU A  89      -7.802   4.306  62.145  1.00 37.80           H  
ATOM   1360  O   GLU A  89      -8.850   6.030  63.485  1.00 37.80           O  
ATOM   1361  CG  GLU A  89      -8.722   3.214  60.577  1.00 37.80           C  
ATOM   1362  HG2 GLU A  89      -8.845   3.286  59.497  1.00 37.80           H  
ATOM   1363  HG3 GLU A  89      -9.698   3.056  61.036  1.00 37.80           H  
ATOM   1364  CD  GLU A  89      -7.798   2.052  60.947  1.00 37.80           C  
ATOM   1365  OE1 GLU A  89      -8.280   0.922  61.183  1.00 37.80           O  
ATOM   1366  OE2 GLU A  89      -6.588   2.305  61.160  1.00 37.80           O  
ATOM   1367  N   VAL A  90      -8.651   7.862  62.207  1.00 34.59           N  
ATOM   1368  H   VAL A  90      -8.682   8.239  61.270  1.00 34.59           H  
ATOM   1369  CA  VAL A  90      -8.488   8.798  63.326  1.00 34.59           C  
ATOM   1370  HA  VAL A  90      -7.826   8.333  64.056  1.00 34.59           H  
ATOM   1371  C   VAL A  90      -9.847   8.989  64.020  1.00 34.59           C  
ATOM   1372  CB  VAL A  90      -7.800  10.106  62.874  1.00 34.59           C  
ATOM   1373  HB  VAL A  90      -8.451  10.651  62.190  1.00 34.59           H  
ATOM   1374  O   VAL A  90     -10.513  10.016  63.915  1.00 34.59           O  
ATOM   1375  CG1 VAL A  90      -7.468  10.998  64.080  1.00 34.59           C  
ATOM   1376 HG11 VAL A  90      -6.833  10.462  64.785  1.00 34.59           H  
ATOM   1377 HG12 VAL A  90      -6.948  11.894  63.740  1.00 34.59           H  
ATOM   1378 HG13 VAL A  90      -8.383  11.311  64.581  1.00 34.59           H  
ATOM   1379  CG2 VAL A  90      -6.462   9.819  62.169  1.00 34.59           C  
ATOM   1380 HG21 VAL A  90      -6.622   9.233  61.264  1.00 34.59           H  
ATOM   1381 HG22 VAL A  90      -5.792   9.271  62.832  1.00 34.59           H  
ATOM   1382 HG23 VAL A  90      -5.993  10.757  61.873  1.00 34.59           H  
ATOM   1383  N   ARG A  91     -10.305   7.942  64.721  1.00 32.34           N  
ATOM   1384  H   ARG A  91      -9.745   7.103  64.675  1.00 32.34           H  
ATOM   1385  CA  ARG A  91     -11.522   7.939  65.532  1.00 32.34           C  
ATOM   1386  HA  ARG A  91     -12.349   8.317  64.932  1.00 32.34           H  
ATOM   1387  C   ARG A  91     -11.321   8.892  66.701  1.00 32.34           C  
ATOM   1388  CB  ARG A  91     -11.858   6.522  66.035  1.00 32.34           C  
ATOM   1389  HB2 ARG A  91     -12.540   6.614  66.880  1.00 32.34           H  
ATOM   1390  HB3 ARG A  91     -10.949   6.033  66.387  1.00 32.34           H  
ATOM   1391  O   ARG A  91     -10.627   8.570  67.661  1.00 32.34           O  
ATOM   1392  CG  ARG A  91     -12.539   5.655  64.969  1.00 32.34           C  
ATOM   1393  HG2 ARG A  91     -11.860   5.505  64.130  1.00 32.34           H  
ATOM   1394  HG3 ARG A  91     -13.435   6.165  64.614  1.00 32.34           H  
ATOM   1395  CD  ARG A  91     -12.931   4.298  65.568  1.00 32.34           C  
ATOM   1396  HD2 ARG A  91     -12.019   3.768  65.842  1.00 32.34           H  
ATOM   1397  HD3 ARG A  91     -13.524   4.470  66.466  1.00 32.34           H  
ATOM   1398  NE  ARG A  91     -13.715   3.490  64.614  1.00 32.34           N  
ATOM   1399  HE  ARG A  91     -13.891   3.911  63.713  1.00 32.34           H  
ATOM   1400  NH1 ARG A  91     -13.900   1.602  65.906  1.00 32.34           N  
ATOM   1401 HH11 ARG A  91     -13.347   2.064  66.614  1.00 32.34           H  
ATOM   1402 HH12 ARG A  91     -14.193   0.642  66.018  1.00 32.34           H  
ATOM   1403  NH2 ARG A  91     -14.819   1.643  63.868  1.00 32.34           N  
ATOM   1404 HH21 ARG A  91     -14.959   2.102  62.979  1.00 32.34           H  
ATOM   1405 HH22 ARG A  91     -15.095   0.679  63.980  1.00 32.34           H  
ATOM   1406  CZ  ARG A  91     -14.141   2.253  64.800  1.00 32.34           C  
ATOM   1407  N   GLY A  92     -11.975  10.047  66.635  1.00 31.72           N  
ATOM   1408  H   GLY A  92     -12.401  10.304  65.756  1.00 31.72           H  
ATOM   1409  CA  GLY A  92     -12.210  10.878  67.808  1.00 31.72           C  
ATOM   1410  HA2 GLY A  92     -11.261  11.138  68.278  1.00 31.72           H  
ATOM   1411  HA3 GLY A  92     -12.728  11.792  67.519  1.00 31.72           H  
ATOM   1412  C   GLY A  92     -13.082  10.109  68.799  1.00 31.72           C  
ATOM   1413  O   GLY A  92     -14.303  10.079  68.653  1.00 31.72           O  
ATOM   1414  N   GLU A  93     -12.468   9.439  69.776  1.00 33.15           N  
ATOM   1415  H   GLU A  93     -11.459   9.389  69.771  1.00 33.15           H  
ATOM   1416  CA  GLU A  93     -13.191   8.794  70.874  1.00 33.15           C  
ATOM   1417  HA  GLU A  93     -13.927   8.109  70.454  1.00 33.15           H  
ATOM   1418  C   GLU A  93     -13.952   9.861  71.670  1.00 33.15           C  
ATOM   1419  CB  GLU A  93     -12.249   7.978  71.781  1.00 33.15           C  
ATOM   1420  HB2 GLU A  93     -11.304   8.507  71.898  1.00 33.15           H  
ATOM   1421  HB3 GLU A  93     -12.716   7.878  72.761  1.00 33.15           H  
ATOM   1422  O   GLU A  93     -13.368  10.697  72.362  1.00 33.15           O  
ATOM   1423  CG  GLU A  93     -12.009   6.563  71.232  1.00 33.15           C  
ATOM   1424  HG2 GLU A  93     -12.977   6.088  71.074  1.00 33.15           H  
ATOM   1425  HG3 GLU A  93     -11.515   6.639  70.263  1.00 33.15           H  
ATOM   1426  CD  GLU A  93     -11.162   5.677  72.164  1.00 33.15           C  
ATOM   1427  OE1 GLU A  93     -11.309   4.436  72.055  1.00 33.15           O  
ATOM   1428  OE2 GLU A  93     -10.385   6.226  72.976  1.00 33.15           O  
ATOM   1429  N   ALA A  94     -15.280   9.854  71.538  1.00 37.82           N  
ATOM   1430  H   ALA A  94     -15.694   9.208  70.881  1.00 37.82           H  
ATOM   1431  CA  ALA A  94     -16.150  10.778  72.245  1.00 37.82           C  
ATOM   1432  HA  ALA A  94     -15.805  11.784  72.005  1.00 37.82           H  
ATOM   1433  C   ALA A  94     -16.057  10.532  73.769  1.00 37.82           C  
ATOM   1434  CB  ALA A  94     -17.579  10.629  71.711  1.00 37.82           C  
ATOM   1435  HB1 ALA A  94     -17.603  10.878  70.651  1.00 37.82           H  
ATOM   1436  HB2 ALA A  94     -18.242  11.305  72.252  1.00 37.82           H  
ATOM   1437  HB3 ALA A  94     -17.924   9.604  71.851  1.00 37.82           H  
ATOM   1438  O   ALA A  94     -16.240   9.394  74.215  1.00 37.82           O  
ATOM   1439  N   PRO A  95     -15.793  11.566  74.589  1.00 41.44           N  
ATOM   1440  CA  PRO A  95     -15.617  11.411  76.030  1.00 41.44           C  
ATOM   1441  HA  PRO A  95     -14.820  10.689  76.210  1.00 41.44           H  
ATOM   1442  C   PRO A  95     -16.903  10.900  76.697  1.00 41.44           C  
ATOM   1443  CB  PRO A  95     -15.161  12.783  76.544  1.00 41.44           C  
ATOM   1444  HB2 PRO A  95     -14.073  12.803  76.592  1.00 41.44           H  
ATOM   1445  HB3 PRO A  95     -15.586  13.019  77.520  1.00 41.44           H  
ATOM   1446  O   PRO A  95     -17.998  11.409  76.454  1.00 41.44           O  
ATOM   1447  CG  PRO A  95     -15.634  13.764  75.471  1.00 41.44           C  
ATOM   1448  HG2 PRO A  95     -16.664  14.056  75.677  1.00 41.44           H  
ATOM   1449  HG3 PRO A  95     -14.992  14.643  75.413  1.00 41.44           H  
ATOM   1450  CD  PRO A  95     -15.591  12.946  74.186  1.00 41.44           C  
ATOM   1451  HD2 PRO A  95     -16.372  13.285  73.507  1.00 41.44           H  
ATOM   1452  HD3 PRO A  95     -14.611  13.044  73.718  1.00 41.44           H  
ATOM   1453  N   SER A  96     -16.779   9.869  77.538  1.00 48.68           N  
ATOM   1454  H   SER A  96     -15.853   9.497  77.695  1.00 48.68           H  
ATOM   1455  CA  SER A  96     -17.929   9.190  78.152  1.00 48.68           C  
ATOM   1456  HA  SER A  96     -18.633   8.983  77.346  1.00 48.68           H  
ATOM   1457  C   SER A  96     -18.653  10.086  79.169  1.00 48.68           C  
ATOM   1458  CB  SER A  96     -17.508   7.827  78.736  1.00 48.68           C  
ATOM   1459  HB2 SER A  96     -16.449   7.658  78.539  1.00 48.68           H  
ATOM   1460  HB3 SER A  96     -18.068   7.044  78.226  1.00 48.68           H  
ATOM   1461  O   SER A  96     -18.029  10.760  79.989  1.00 48.68           O  
ATOM   1462  OG  SER A  96     -17.740   7.708  80.132  1.00 48.68           O  
ATOM   1463  HG  SER A  96     -17.124   7.058  80.478  1.00 48.68           H  
ATOM   1464  N   ALA A  97     -19.991  10.059  79.157  1.00 55.39           N  
ATOM   1465  H   ALA A  97     -20.448   9.536  78.424  1.00 55.39           H  
ATOM   1466  CA  ALA A  97     -20.824  10.874  80.047  1.00 55.39           C  
ATOM   1467  HA  ALA A  97     -20.555  11.921  79.907  1.00 55.39           H  
ATOM   1468  C   ALA A  97     -20.635  10.551  81.546  1.00 55.39           C  
ATOM   1469  CB  ALA A  97     -22.287  10.684  79.625  1.00 55.39           C  
ATOM   1470  HB1 ALA A  97     -22.584   9.643  79.752  1.00 55.39           H  
ATOM   1471  HB2 ALA A  97     -22.926  11.314  80.244  1.00 55.39           H  
ATOM   1472  HB3 ALA A  97     -22.414  10.975  78.582  1.00 55.39           H  
ATOM   1473  O   ALA A  97     -20.767  11.439  82.386  1.00 55.39           O  
ATOM   1474  N   LEU A  98     -20.315   9.295  81.889  1.00 60.58           N  
ATOM   1475  H   LEU A  98     -20.131   8.638  81.144  1.00 60.58           H  
ATOM   1476  CA  LEU A  98     -20.124   8.846  83.276  1.00 60.58           C  
ATOM   1477  HA  LEU A  98     -20.945   9.217  83.889  1.00 60.58           H  
ATOM   1478  C   LEU A  98     -18.841   9.407  83.899  1.00 60.58           C  
ATOM   1479  CB  LEU A  98     -20.107   7.306  83.320  1.00 60.58           C  
ATOM   1480  HB2 LEU A  98     -19.456   6.944  82.524  1.00 60.58           H  
ATOM   1481  HB3 LEU A  98     -19.669   6.985  84.265  1.00 60.58           H  
ATOM   1482  O   LEU A  98     -18.852   9.790  85.063  1.00 60.58           O  
ATOM   1483  CG  LEU A  98     -21.494   6.653  83.188  1.00 60.58           C  
ATOM   1484  HG  LEU A  98     -22.038   7.113  82.362  1.00 60.58           H  
ATOM   1485  CD1 LEU A  98     -21.342   5.162  82.887  1.00 60.58           C  
ATOM   1486 HD11 LEU A  98     -22.325   4.703  82.784  1.00 60.58           H  
ATOM   1487 HD12 LEU A  98     -20.794   5.029  81.954  1.00 60.58           H  
ATOM   1488 HD13 LEU A  98     -20.797   4.674  83.695  1.00 60.58           H  
ATOM   1489  CD2 LEU A  98     -22.316   6.796  84.472  1.00 60.58           C  
ATOM   1490 HD21 LEU A  98     -21.782   6.349  85.310  1.00 60.58           H  
ATOM   1491 HD22 LEU A  98     -23.280   6.301  84.353  1.00 60.58           H  
ATOM   1492 HD23 LEU A  98     -22.492   7.850  84.691  1.00 60.58           H  
ATOM   1493  N   ALA A  99     -17.760   9.533  83.124  1.00 56.25           N  
ATOM   1494  H   ALA A  99     -17.816   9.270  82.150  1.00 56.25           H  
ATOM   1495  CA  ALA A  99     -16.495  10.068  83.632  1.00 56.25           C  
ATOM   1496  HA  ALA A  99     -16.201   9.495  84.511  1.00 56.25           H  
ATOM   1497  C   ALA A  99     -16.615  11.544  84.068  1.00 56.25           C  
ATOM   1498  CB  ALA A  99     -15.432   9.879  82.545  1.00 56.25           C  
ATOM   1499  HB1 ALA A  99     -15.680  10.479  81.670  1.00 56.25           H  
ATOM   1500  HB2 ALA A  99     -14.463  10.194  82.932  1.00 56.25           H  
ATOM   1501  HB3 ALA A  99     -15.372   8.828  82.261  1.00 56.25           H  
ATOM   1502  O   ALA A  99     -15.907  11.993  84.968  1.00 56.25           O  
ATOM   1503  N   GLY A 100     -17.552  12.293  83.474  1.00 55.73           N  
ATOM   1504  H   GLY A 100     -18.100  11.875  82.736  1.00 55.73           H  
ATOM   1505  CA  GLY A 100     -17.883  13.652  83.909  1.00 55.73           C  
ATOM   1506  HA2 GLY A 100     -18.576  14.088  83.190  1.00 55.73           H  
ATOM   1507  HA3 GLY A 100     -16.975  14.255  83.932  1.00 55.73           H  
ATOM   1508  C   GLY A 100     -18.540  13.720  85.297  1.00 55.73           C  
ATOM   1509  O   GLY A 100     -18.377  14.720  85.993  1.00 55.73           O  
ATOM   1510  N   LEU A 101     -19.252  12.667  85.719  1.00 60.74           N  
ATOM   1511  H   LEU A 101     -19.257  11.835  85.147  1.00 60.74           H  
ATOM   1512  CA  LEU A 101     -19.909  12.584  87.032  1.00 60.74           C  
ATOM   1513  HA  LEU A 101     -20.374  13.545  87.249  1.00 60.74           H  
ATOM   1514  C   LEU A 101     -18.903  12.344  88.173  1.00 60.74           C  
ATOM   1515  CB  LEU A 101     -21.009  11.498  86.980  1.00 60.74           C  
ATOM   1516  HB2 LEU A 101     -20.800  10.809  86.162  1.00 60.74           H  
ATOM   1517  HB3 LEU A 101     -20.979  10.905  87.894  1.00 60.74           H  
ATOM   1518  O   LEU A 101     -19.006  13.005  89.205  1.00 60.74           O  
ATOM   1519  CG  LEU A 101     -22.425  12.073  86.799  1.00 60.74           C  
ATOM   1520  HG  LEU A 101     -22.374  13.006  86.237  1.00 60.74           H  
ATOM   1521  CD1 LEU A 101     -23.319  11.108  86.017  1.00 60.74           C  
ATOM   1522 HD11 LEU A 101     -22.896  10.953  85.025  1.00 60.74           H  
ATOM   1523 HD12 LEU A 101     -23.373  10.152  86.538  1.00 60.74           H  
ATOM   1524 HD13 LEU A 101     -24.319  11.530  85.914  1.00 60.74           H  
ATOM   1525  CD2 LEU A 101     -23.078  12.341  88.157  1.00 60.74           C  
ATOM   1526 HD21 LEU A 101     -24.059  12.796  88.015  1.00 60.74           H  
ATOM   1527 HD22 LEU A 101     -22.448  13.020  88.732  1.00 60.74           H  
ATOM   1528 HD23 LEU A 101     -23.182  11.410  88.713  1.00 60.74           H  
ATOM   1529  N   ASP A 102     -17.899  11.484  87.975  1.00 61.87           N  
ATOM   1530  H   ASP A 102     -17.913  10.915  87.141  1.00 61.87           H  
ATOM   1531  CA  ASP A 102     -16.887  11.171  89.002  1.00 61.87           C  
ATOM   1532  HA  ASP A 102     -17.388  10.816  89.903  1.00 61.87           H  
ATOM   1533  C   ASP A 102     -16.039  12.399  89.385  1.00 61.87           C  
ATOM   1534  CB  ASP A 102     -15.950  10.060  88.493  1.00 61.87           C  
ATOM   1535  HB2 ASP A 102     -15.139   9.939  89.211  1.00 61.87           H  
ATOM   1536  HB3 ASP A 102     -15.509  10.377  87.548  1.00 61.87           H  
ATOM   1537  O   ASP A 102     -15.759  12.648  90.561  1.00 61.87           O  
ATOM   1538  CG  ASP A 102     -16.611   8.689  88.304  1.00 61.87           C  
ATOM   1539  OD1 ASP A 102     -17.636   8.418  88.966  1.00 61.87           O  
ATOM   1540  OD2 ASP A 102     -16.064   7.906  87.494  1.00 61.87           O  
ATOM   1541  N   ALA A 103     -15.651  13.213  88.394  1.00 60.43           N  
ATOM   1542  H   ALA A 103     -15.891  12.955  87.448  1.00 60.43           H  
ATOM   1543  CA  ALA A 103     -14.877  14.434  88.628  1.00 60.43           C  
ATOM   1544  HA  ALA A 103     -13.970  14.174  89.173  1.00 60.43           H  
ATOM   1545  C   ALA A 103     -15.652  15.455  89.479  1.00 60.43           C  
ATOM   1546  CB  ALA A 103     -14.485  15.027  87.270  1.00 60.43           C  
ATOM   1547  HB1 ALA A 103     -13.881  15.922  87.422  1.00 60.43           H  
ATOM   1548  HB2 ALA A 103     -15.379  15.289  86.704  1.00 60.43           H  
ATOM   1549  HB3 ALA A 103     -13.905  14.298  86.704  1.00 60.43           H  
ATOM   1550  O   ALA A 103     -15.069  16.144  90.321  1.00 60.43           O  
ATOM   1551  N   LEU A 104     -16.973  15.526  89.290  1.00 63.83           N  
ATOM   1552  H   LEU A 104     -17.395  14.893  88.625  1.00 63.83           H  
ATOM   1553  CA  LEU A 104     -17.844  16.370  90.096  1.00 63.83           C  
ATOM   1554  HA  LEU A 104     -17.423  17.375  90.106  1.00 63.83           H  
ATOM   1555  C   LEU A 104     -17.894  15.878  91.552  1.00 63.83           C  
ATOM   1556  CB  LEU A 104     -19.228  16.412  89.433  1.00 63.83           C  
ATOM   1557  HB2 LEU A 104     -19.116  16.713  88.391  1.00 63.83           H  
ATOM   1558  HB3 LEU A 104     -19.645  15.405  89.445  1.00 63.83           H  
ATOM   1559  O   LEU A 104     -17.751  16.697  92.457  1.00 63.83           O  
ATOM   1560  CG  LEU A 104     -20.226  17.353  90.122  1.00 63.83           C  
ATOM   1561  HG  LEU A 104     -20.290  17.117  91.185  1.00 63.83           H  
ATOM   1562  CD1 LEU A 104     -19.854  18.829  89.958  1.00 63.83           C  
ATOM   1563 HD11 LEU A 104     -19.750  19.074  88.901  1.00 63.83           H  
ATOM   1564 HD12 LEU A 104     -18.912  19.028  90.468  1.00 63.83           H  
ATOM   1565 HD13 LEU A 104     -20.625  19.456  90.406  1.00 63.83           H  
ATOM   1566  CD2 LEU A 104     -21.605  17.130  89.507  1.00 63.83           C  
ATOM   1567 HD21 LEU A 104     -22.330  17.751  90.033  1.00 63.83           H  
ATOM   1568 HD22 LEU A 104     -21.891  16.084  89.623  1.00 63.83           H  
ATOM   1569 HD23 LEU A 104     -21.590  17.385  88.447  1.00 63.83           H  
ATOM   1570  N   GLU A 105     -18.034  14.568  91.793  1.00 66.82           N  
ATOM   1571  H   GLU A 105     -18.121  13.934  91.012  1.00 66.82           H  
ATOM   1572  CA  GLU A 105     -18.051  14.001  93.153  1.00 66.82           C  
ATOM   1573  HA  GLU A 105     -18.858  14.480  93.708  1.00 66.82           H  
ATOM   1574  C   GLU A 105     -16.765  14.286  93.939  1.00 66.82           C  
ATOM   1575  CB  GLU A 105     -18.312  12.484  93.144  1.00 66.82           C  
ATOM   1576  HB2 GLU A 105     -17.888  12.065  94.056  1.00 66.82           H  
ATOM   1577  HB3 GLU A 105     -17.812  12.022  92.292  1.00 66.82           H  
ATOM   1578  O   GLU A 105     -16.833  14.652  95.114  1.00 66.82           O  
ATOM   1579  CG  GLU A 105     -19.809  12.137  93.130  1.00 66.82           C  
ATOM   1580  HG2 GLU A 105     -20.230  12.424  92.167  1.00 66.82           H  
ATOM   1581  HG3 GLU A 105     -20.305  12.731  93.899  1.00 66.82           H  
ATOM   1582  CD  GLU A 105     -20.096  10.648  93.402  1.00 66.82           C  
ATOM   1583  OE1 GLU A 105     -21.276  10.344  93.701  1.00 66.82           O  
ATOM   1584  OE2 GLU A 105     -19.148   9.832  93.387  1.00 66.82           O  
ATOM   1585  N   ALA A 106     -15.598  14.172  93.299  1.00 64.46           N  
ATOM   1586  H   ALA A 106     -15.607  13.828  92.349  1.00 64.46           H  
ATOM   1587  CA  ALA A 106     -14.311  14.424  93.948  1.00 64.46           C  
ATOM   1588  HA  ALA A 106     -14.281  13.863  94.882  1.00 64.46           H  
ATOM   1589  C   ALA A 106     -14.089  15.906  94.300  1.00 64.46           C  
ATOM   1590  CB  ALA A 106     -13.199  13.902  93.036  1.00 64.46           C  
ATOM   1591  HB1 ALA A 106     -12.232  14.037  93.520  1.00 64.46           H  
ATOM   1592  HB2 ALA A 106     -13.207  14.448  92.092  1.00 64.46           H  
ATOM   1593  HB3 ALA A 106     -13.355  12.843  92.833  1.00 64.46           H  
ATOM   1594  O   ALA A 106     -13.418  16.205  95.287  1.00 64.46           O  
ATOM   1595  N   ALA A 107     -14.657  16.830  93.519  1.00 63.65           N  
ATOM   1596  H   ALA A 107     -15.165  16.521  92.702  1.00 63.65           H  
ATOM   1597  CA  ALA A 107     -14.552  18.268  93.766  1.00 63.65           C  
ATOM   1598  HA  ALA A 107     -13.543  18.490  94.114  1.00 63.65           H  
ATOM   1599  C   ALA A 107     -15.524  18.767  94.854  1.00 63.65           C  
ATOM   1600  CB  ALA A 107     -14.762  18.994  92.434  1.00 63.65           C  
ATOM   1601  HB1 ALA A 107     -14.030  18.647  91.704  1.00 63.65           H  
ATOM   1602  HB2 ALA A 107     -14.639  20.067  92.578  1.00 63.65           H  
ATOM   1603  HB3 ALA A 107     -15.764  18.794  92.054  1.00 63.65           H  
ATOM   1604  O   ALA A 107     -15.254  19.784  95.497  1.00 63.65           O  
ATOM   1605  N   LEU A 108     -16.632  18.054  95.108  1.00 69.78           N  
ATOM   1606  H   LEU A 108     -16.800  17.236  94.539  1.00 69.78           H  
ATOM   1607  CA  LEU A 108     -17.663  18.451  96.082  1.00 69.78           C  
ATOM   1608  HA  LEU A 108     -18.119  19.368  95.707  1.00 69.78           H  
ATOM   1609  C   LEU A 108     -17.149  18.796  97.499  1.00 69.78           C  
ATOM   1610  CB  LEU A 108     -18.756  17.364  96.185  1.00 69.78           C  
ATOM   1611  HB2 LEU A 108     -19.280  17.478  97.135  1.00 69.78           H  
ATOM   1612  HB3 LEU A 108     -18.277  16.385  96.206  1.00 69.78           H  
ATOM   1613  O   LEU A 108     -17.657  19.764  98.075  1.00 69.78           O  
ATOM   1614  CG  LEU A 108     -19.814  17.384  95.069  1.00 69.78           C  
ATOM   1615  HG  LEU A 108     -19.328  17.442  94.095  1.00 69.78           H  
ATOM   1616  CD1 LEU A 108     -20.680  16.125  95.126  1.00 69.78           C  
ATOM   1617 HD11 LEU A 108     -20.052  15.238  95.213  1.00 69.78           H  
ATOM   1618 HD12 LEU A 108     -21.275  16.048  94.216  1.00 69.78           H  
ATOM   1619 HD13 LEU A 108     -21.339  16.153  95.994  1.00 69.78           H  
ATOM   1620  CD2 LEU A 108     -20.757  18.577  95.214  1.00 69.78           C  
ATOM   1621 HD21 LEU A 108     -21.292  18.528  96.163  1.00 69.78           H  
ATOM   1622 HD22 LEU A 108     -20.177  19.500  95.178  1.00 69.78           H  
ATOM   1623 HD23 LEU A 108     -21.470  18.575  94.390  1.00 69.78           H  
ATOM   1624  N   PRO A 109     -16.187  18.068  98.110  1.00 66.59           N  
ATOM   1625  CA  PRO A 109     -15.743  18.345  99.478  1.00 66.59           C  
ATOM   1626  HA  PRO A 109     -16.607  18.298 100.141  1.00 66.59           H  
ATOM   1627  C   PRO A 109     -15.072  19.714  99.631  1.00 66.59           C  
ATOM   1628  CB  PRO A 109     -14.762  17.222  99.840  1.00 66.59           C  
ATOM   1629  HB2 PRO A 109     -13.735  17.548  99.671  1.00 66.59           H  
ATOM   1630  HB3 PRO A 109     -14.887  16.897 100.872  1.00 66.59           H  
ATOM   1631  O   PRO A 109     -15.241  20.362 100.669  1.00 66.59           O  
ATOM   1632  CG  PRO A 109     -15.090  16.103  98.856  1.00 66.59           C  
ATOM   1633  HG2 PRO A 109     -15.923  15.510  99.232  1.00 66.59           H  
ATOM   1634  HG3 PRO A 109     -14.225  15.472  98.651  1.00 66.59           H  
ATOM   1635  CD  PRO A 109     -15.529  16.871  97.619  1.00 66.59           C  
ATOM   1636  HD2 PRO A 109     -14.647  17.179  97.056  1.00 66.59           H  
ATOM   1637  HD3 PRO A 109     -16.182  16.249  97.007  1.00 66.59           H  
ATOM   1638  N   GLU A 110     -14.341  20.152  98.602  1.00 65.57           N  
ATOM   1639  H   GLU A 110     -14.301  19.593  97.761  1.00 65.57           H  
ATOM   1640  CA  GLU A 110     -13.571  21.401  98.603  1.00 65.57           C  
ATOM   1641  HA  GLU A 110     -13.178  21.573  99.605  1.00 65.57           H  
ATOM   1642  C   GLU A 110     -14.423  22.630  98.266  1.00 65.57           C  
ATOM   1643  CB  GLU A 110     -12.365  21.301  97.654  1.00 65.57           C  
ATOM   1644  HB2 GLU A 110     -12.715  21.096  96.642  1.00 65.57           H  
ATOM   1645  HB3 GLU A 110     -11.879  22.277  97.648  1.00 65.57           H  
ATOM   1646  O   GLU A 110     -13.953  23.757  98.421  1.00 65.57           O  
ATOM   1647  CG  GLU A 110     -11.356  20.212  98.076  1.00 65.57           C  
ATOM   1648  HG2 GLU A 110     -11.634  19.833  99.060  1.00 65.57           H  
ATOM   1649  HG3 GLU A 110     -11.435  19.376  97.381  1.00 65.57           H  
ATOM   1650  CD  GLU A 110      -9.891  20.687  98.142  1.00 65.57           C  
ATOM   1651  OE1 GLU A 110      -9.138  20.079  98.938  1.00 65.57           O  
ATOM   1652  OE2 GLU A 110      -9.525  21.656  97.439  1.00 65.57           O  
ATOM   1653  N   VAL A 111     -15.690  22.438  97.867  1.00 67.02           N  
ATOM   1654  H   VAL A 111     -16.011  21.490  97.728  1.00 67.02           H  
ATOM   1655  CA  VAL A 111     -16.591  23.551  97.545  1.00 67.02           C  
ATOM   1656  HA  VAL A 111     -16.136  24.092  96.716  1.00 67.02           H  
ATOM   1657  C   VAL A 111     -16.733  24.461  98.772  1.00 67.02           C  
ATOM   1658  CB  VAL A 111     -17.968  23.086  97.042  1.00 67.02           C  
ATOM   1659  HB  VAL A 111     -18.445  22.467  97.802  1.00 67.02           H  
ATOM   1660  O   VAL A 111     -17.210  23.992  99.825  1.00 67.02           O  
ATOM   1661  CG1 VAL A 111     -18.887  24.276  96.724  1.00 67.02           C  
ATOM   1662 HG11 VAL A 111     -18.427  24.918  95.973  1.00 67.02           H  
ATOM   1663 HG12 VAL A 111     -19.083  24.867  97.619  1.00 67.02           H  
ATOM   1664 HG13 VAL A 111     -19.842  23.915  96.341  1.00 67.02           H  
ATOM   1665  CG2 VAL A 111     -17.819  22.273  95.752  1.00 67.02           C  
ATOM   1666 HG21 VAL A 111     -17.413  22.896  94.955  1.00 67.02           H  
ATOM   1667 HG22 VAL A 111     -18.787  21.875  95.448  1.00 67.02           H  
ATOM   1668 HG23 VAL A 111     -17.142  21.433  95.912  1.00 67.02           H  
ATOM   1669  N   PRO A 112     -16.348  25.752  98.656  1.00 73.08           N  
ATOM   1670  CA  PRO A 112     -16.436  26.714  99.742  1.00 73.08           C  
ATOM   1671  HA  PRO A 112     -15.729  26.420 100.517  1.00 73.08           H  
ATOM   1672  C   PRO A 112     -17.852  26.772 100.312  1.00 73.08           C  
ATOM   1673  CB  PRO A 112     -16.019  28.068  99.155  1.00 73.08           C  
ATOM   1674  HB2 PRO A 112     -16.895  28.607  98.794  1.00 73.08           H  
ATOM   1675  HB3 PRO A 112     -15.472  28.674  99.877  1.00 73.08           H  
ATOM   1676  O   PRO A 112     -18.844  26.690  99.586  1.00 73.08           O  
ATOM   1677  CG  PRO A 112     -15.150  27.694  97.959  1.00 73.08           C  
ATOM   1678  HG2 PRO A 112     -14.129  27.509  98.291  1.00 73.08           H  
ATOM   1679  HG3 PRO A 112     -15.172  28.461  97.184  1.00 73.08           H  
ATOM   1680  CD  PRO A 112     -15.771  26.390  97.476  1.00 73.08           C  
ATOM   1681  HD2 PRO A 112     -14.994  25.778  97.018  1.00 73.08           H  
ATOM   1682  HD3 PRO A 112     -16.559  26.603  96.754  1.00 73.08           H  
ATOM   1683  N   ALA A 113     -17.961  26.950 101.630  1.00 74.89           N  
ATOM   1684  H   ALA A 113     -17.113  27.009 102.175  1.00 74.89           H  
ATOM   1685  CA  ALA A 113     -19.249  26.935 102.327  1.00 74.89           C  
ATOM   1686  HA  ALA A 113     -19.682  25.940 102.228  1.00 74.89           H  
ATOM   1687  C   ALA A 113     -20.274  27.933 101.751  1.00 74.89           C  
ATOM   1688  CB  ALA A 113     -18.987  27.216 103.811  1.00 74.89           C  
ATOM   1689  HB1 ALA A 113     -19.930  27.176 104.357  1.00 74.89           H  
ATOM   1690  HB2 ALA A 113     -18.309  26.466 104.218  1.00 74.89           H  
ATOM   1691  HB3 ALA A 113     -18.551  28.207 103.932  1.00 74.89           H  
ATOM   1692  O   ALA A 113     -21.470  27.669 101.813  1.00 74.89           O  
ATOM   1693  N   THR A 114     -19.802  29.046 101.181  1.00 71.02           N  
ATOM   1694  H   THR A 114     -18.802  29.159 101.096  1.00 71.02           H  
ATOM   1695  CA  THR A 114     -20.614  30.113 100.580  1.00 71.02           C  
ATOM   1696  HA  THR A 114     -21.405  30.397 101.274  1.00 71.02           H  
ATOM   1697  C   THR A 114     -21.308  29.717  99.277  1.00 71.02           C  
ATOM   1698  CB  THR A 114     -19.733  31.344 100.304  1.00 71.02           C  
ATOM   1699  HB  THR A 114     -20.258  32.042  99.653  1.00 71.02           H  
ATOM   1700  O   THR A 114     -22.350  30.281  98.975  1.00 71.02           O  
ATOM   1701  CG2 THR A 114     -19.367  32.064 101.603  1.00 71.02           C  
ATOM   1702 HG21 THR A 114     -18.804  31.401 102.259  1.00 71.02           H  
ATOM   1703 HG22 THR A 114     -20.277  32.392 102.106  1.00 71.02           H  
ATOM   1704 HG23 THR A 114     -18.759  32.938 101.368  1.00 71.02           H  
ATOM   1705  OG1 THR A 114     -18.511  30.957  99.706  1.00 71.02           O  
ATOM   1706  HG1 THR A 114     -18.619  30.979  98.753  1.00 71.02           H  
ATOM   1707  N   GLU A 115     -20.761  28.766  98.514  1.00 72.53           N  
ATOM   1708  H   GLU A 115     -19.904  28.328  98.821  1.00 72.53           H  
ATOM   1709  CA  GLU A 115     -21.288  28.364  97.195  1.00 72.53           C  
ATOM   1710  HA  GLU A 115     -21.955  29.133  96.804  1.00 72.53           H  
ATOM   1711  C   GLU A 115     -22.097  27.062  97.248  1.00 72.53           C  
ATOM   1712  CB  GLU A 115     -20.124  28.209  96.208  1.00 72.53           C  
ATOM   1713  HB2 GLU A 115     -19.390  27.524  96.632  1.00 72.53           H  
ATOM   1714  HB3 GLU A 115     -20.507  27.780  95.281  1.00 72.53           H  
ATOM   1715  O   GLU A 115     -22.883  26.769  96.345  1.00 72.53           O  
ATOM   1716  CG  GLU A 115     -19.454  29.552  95.887  1.00 72.53           C  
ATOM   1717  HG2 GLU A 115     -20.189  30.211  95.424  1.00 72.53           H  
ATOM   1718  HG3 GLU A 115     -19.125  30.017  96.817  1.00 72.53           H  
ATOM   1719  CD  GLU A 115     -18.242  29.405  94.955  1.00 72.53           C  
ATOM   1720  OE1 GLU A 115     -17.478  30.393  94.879  1.00 72.53           O  
ATOM   1721  OE2 GLU A 115     -18.058  28.309  94.379  1.00 72.53           O  
ATOM   1722  N   ARG A 116     -21.944  26.278  98.327  1.00 73.36           N  
ATOM   1723  H   ARG A 116     -21.267  26.576  99.014  1.00 73.36           H  
ATOM   1724  CA  ARG A 116     -22.632  24.986  98.498  1.00 73.36           C  
ATOM   1725  HA  ARG A 116     -22.293  24.299  97.722  1.00 73.36           H  
ATOM   1726  C   ARG A 116     -24.140  25.083  98.328  1.00 73.36           C  
ATOM   1727  CB  ARG A 116     -22.346  24.397  99.884  1.00 73.36           C  
ATOM   1728  HB2 ARG A 116     -22.361  25.187 100.635  1.00 73.36           H  
ATOM   1729  HB3 ARG A 116     -23.124  23.674 100.131  1.00 73.36           H  
ATOM   1730  O   ARG A 116     -24.737  24.181  97.751  1.00 73.36           O  
ATOM   1731  CG  ARG A 116     -21.008  23.665  99.906  1.00 73.36           C  
ATOM   1732  HG2 ARG A 116     -20.211  24.380  99.704  1.00 73.36           H  
ATOM   1733  HG3 ARG A 116     -20.991  22.889  99.140  1.00 73.36           H  
ATOM   1734  CD  ARG A 116     -20.783  23.032 101.276  1.00 73.36           C  
ATOM   1735  HD2 ARG A 116     -20.974  23.780 102.045  1.00 73.36           H  
ATOM   1736  HD3 ARG A 116     -21.475  22.198 101.398  1.00 73.36           H  
ATOM   1737  NE  ARG A 116     -19.395  22.568 101.387  1.00 73.36           N  
ATOM   1738  HE  ARG A 116     -18.767  22.817 100.636  1.00 73.36           H  
ATOM   1739  NH1 ARG A 116     -19.529  21.649 103.479  1.00 73.36           N  
ATOM   1740 HH11 ARG A 116     -19.096  21.115 104.219  1.00 73.36           H  
ATOM   1741 HH12 ARG A 116     -20.499  21.930 103.509  1.00 73.36           H  
ATOM   1742  NH2 ARG A 116     -17.612  21.530 102.314  1.00 73.36           N  
ATOM   1743 HH21 ARG A 116     -17.162  20.970 103.024  1.00 73.36           H  
ATOM   1744 HH22 ARG A 116     -17.093  21.683 101.461  1.00 73.36           H  
ATOM   1745  CZ  ARG A 116     -18.852  21.917 102.392  1.00 73.36           C  
ATOM   1746  N   GLU A 117     -24.751  26.143  98.843  1.00 75.16           N  
ATOM   1747  H   GLU A 117     -24.187  26.862  99.272  1.00 75.16           H  
ATOM   1748  CA  GLU A 117     -26.205  26.307  98.822  1.00 75.16           C  
ATOM   1749  HA  GLU A 117     -26.658  25.403  99.232  1.00 75.16           H  
ATOM   1750  C   GLU A 117     -26.733  26.463  97.386  1.00 75.16           C  
ATOM   1751  CB  GLU A 117     -26.554  27.489  99.743  1.00 75.16           C  
ATOM   1752  HB2 GLU A 117     -25.870  27.457 100.591  1.00 75.16           H  
ATOM   1753  HB3 GLU A 117     -26.398  28.431  99.217  1.00 75.16           H  
ATOM   1754  O   GLU A 117     -27.725  25.839  97.009  1.00 75.16           O  
ATOM   1755  CG  GLU A 117     -27.981  27.426 100.305  1.00 75.16           C  
ATOM   1756  HG2 GLU A 117     -28.197  26.395 100.587  1.00 75.16           H  
ATOM   1757  HG3 GLU A 117     -28.685  27.714  99.524  1.00 75.16           H  
ATOM   1758  CD  GLU A 117     -28.171  28.323 101.544  1.00 75.16           C  
ATOM   1759  OE1 GLU A 117     -29.112  28.036 102.320  1.00 75.16           O  
ATOM   1760  OE2 GLU A 117     -27.382  29.277 101.730  1.00 75.16           O  
ATOM   1761  N   GLU A 118     -26.011  27.206  96.544  1.00 73.74           N  
ATOM   1762  H   GLU A 118     -25.159  27.634  96.878  1.00 73.74           H  
ATOM   1763  CA  GLU A 118     -26.357  27.396  95.134  1.00 73.74           C  
ATOM   1764  HA  GLU A 118     -27.430  27.578  95.069  1.00 73.74           H  
ATOM   1765  C   GLU A 118     -26.052  26.144  94.295  1.00 73.74           C  
ATOM   1766  CB  GLU A 118     -25.628  28.642  94.612  1.00 73.74           C  
ATOM   1767  HB2 GLU A 118     -24.569  28.422  94.478  1.00 73.74           H  
ATOM   1768  HB3 GLU A 118     -25.732  29.436  95.351  1.00 73.74           H  
ATOM   1769  O   GLU A 118     -26.854  25.759  93.437  1.00 73.74           O  
ATOM   1770  CG  GLU A 118     -26.238  29.129  93.291  1.00 73.74           C  
ATOM   1771  HG2 GLU A 118     -26.068  28.373  92.524  1.00 73.74           H  
ATOM   1772  HG3 GLU A 118     -27.315  29.229  93.424  1.00 73.74           H  
ATOM   1773  CD  GLU A 118     -25.676  30.473  92.803  1.00 73.74           C  
ATOM   1774  OE1 GLU A 118     -26.229  30.962  91.790  1.00 73.74           O  
ATOM   1775  OE2 GLU A 118     -24.718  30.991  93.415  1.00 73.74           O  
ATOM   1776  N   LEU A 119     -24.945  25.449  94.588  1.00 70.02           N  
ATOM   1777  H   LEU A 119     -24.310  25.837  95.271  1.00 70.02           H  
ATOM   1778  CA  LEU A 119     -24.604  24.175  93.953  1.00 70.02           C  
ATOM   1779  HA  LEU A 119     -24.551  24.343  92.877  1.00 70.02           H  
ATOM   1780  C   LEU A 119     -25.683  23.113  94.207  1.00 70.02           C  
ATOM   1781  CB  LEU A 119     -23.227  23.709  94.456  1.00 70.02           C  
ATOM   1782  HB2 LEU A 119     -22.497  24.495  94.267  1.00 70.02           H  
ATOM   1783  HB3 LEU A 119     -23.282  23.557  95.534  1.00 70.02           H  
ATOM   1784  O   LEU A 119     -26.125  22.458  93.263  1.00 70.02           O  
ATOM   1785  CG  LEU A 119     -22.740  22.403  93.801  1.00 70.02           C  
ATOM   1786  HG  LEU A 119     -23.474  21.613  93.956  1.00 70.02           H  
ATOM   1787  CD1 LEU A 119     -22.482  22.558  92.300  1.00 70.02           C  
ATOM   1788 HD11 LEU A 119     -22.072  21.631  91.899  1.00 70.02           H  
ATOM   1789 HD12 LEU A 119     -23.416  22.770  91.780  1.00 70.02           H  
ATOM   1790 HD13 LEU A 119     -21.771  23.366  92.126  1.00 70.02           H  
ATOM   1791  CD2 LEU A 119     -21.437  21.967  94.456  1.00 70.02           C  
ATOM   1792 HD21 LEU A 119     -21.606  21.729  95.506  1.00 70.02           H  
ATOM   1793 HD22 LEU A 119     -20.701  22.766  94.371  1.00 70.02           H  
ATOM   1794 HD23 LEU A 119     -21.055  21.088  93.938  1.00 70.02           H  
ATOM   1795  N   VAL A 120     -26.154  22.985  95.453  1.00 72.99           N  
ATOM   1796  H   VAL A 120     -25.747  23.561  96.177  1.00 72.99           H  
ATOM   1797  CA  VAL A 120     -27.246  22.068  95.817  1.00 72.99           C  
ATOM   1798  HA  VAL A 120     -26.962  21.058  95.523  1.00 72.99           H  
ATOM   1799  C   VAL A 120     -28.515  22.407  95.031  1.00 72.99           C  
ATOM   1800  CB  VAL A 120     -27.489  22.066  97.340  1.00 72.99           C  
ATOM   1801  HB  VAL A 120     -27.565  23.093  97.696  1.00 72.99           H  
ATOM   1802  O   VAL A 120     -29.059  21.524  94.372  1.00 72.99           O  
ATOM   1803  CG1 VAL A 120     -28.768  21.316  97.736  1.00 72.99           C  
ATOM   1804 HG11 VAL A 120     -28.848  21.259  98.822  1.00 72.99           H  
ATOM   1805 HG12 VAL A 120     -29.649  21.841  97.368  1.00 72.99           H  
ATOM   1806 HG13 VAL A 120     -28.762  20.307  97.323  1.00 72.99           H  
ATOM   1807  CG2 VAL A 120     -26.327  21.370  98.068  1.00 72.99           C  
ATOM   1808 HG21 VAL A 120     -26.441  21.500  99.144  1.00 72.99           H  
ATOM   1809 HG22 VAL A 120     -25.371  21.793  97.762  1.00 72.99           H  
ATOM   1810 HG23 VAL A 120     -26.323  20.307  97.829  1.00 72.99           H  
ATOM   1811  N   GLN A 121     -28.930  23.680  94.979  1.00 71.49           N  
ATOM   1812  H   GLN A 121     -28.439  24.373  95.526  1.00 71.49           H  
ATOM   1813  CA  GLN A 121     -30.112  24.093  94.200  1.00 71.49           C  
ATOM   1814  HA  GLN A 121     -30.993  23.578  94.582  1.00 71.49           H  
ATOM   1815  C   GLN A 121     -29.993  23.774  92.704  1.00 71.49           C  
ATOM   1816  CB  GLN A 121     -30.311  25.610  94.307  1.00 71.49           C  
ATOM   1817  HB2 GLN A 121     -31.004  25.921  93.526  1.00 71.49           H  
ATOM   1818  HB3 GLN A 121     -29.362  26.118  94.137  1.00 71.49           H  
ATOM   1819  O   GLN A 121     -30.986  23.516  92.013  1.00 71.49           O  
ATOM   1820  CG  GLN A 121     -30.897  26.064  95.644  1.00 71.49           C  
ATOM   1821  HG2 GLN A 121     -31.862  25.581  95.801  1.00 71.49           H  
ATOM   1822  HG3 GLN A 121     -30.234  25.769  96.457  1.00 71.49           H  
ATOM   1823  CD  GLN A 121     -31.093  27.577  95.686  1.00 71.49           C  
ATOM   1824  NE2 GLN A 121     -31.413  28.128  96.833  1.00 71.49           N  
ATOM   1825 HE21 GLN A 121     -31.388  27.573  97.677  1.00 71.49           H  
ATOM   1826 HE22 GLN A 121     -31.419  29.138  96.849  1.00 71.49           H  
ATOM   1827  OE1 GLN A 121     -30.992  28.289  94.696  1.00 71.49           O  
ATOM   1828  N   ARG A 122     -28.783  23.867  92.150  1.00 70.44           N  
ATOM   1829  H   ARG A 122     -28.009  24.135  92.742  1.00 70.44           H  
ATOM   1830  CA  ARG A 122     -28.547  23.630  90.725  1.00 70.44           C  
ATOM   1831  HA  ARG A 122     -29.397  24.025  90.168  1.00 70.44           H  
ATOM   1832  C   ARG A 122     -28.515  22.135  90.407  1.00 70.44           C  
ATOM   1833  CB  ARG A 122     -27.290  24.400  90.305  1.00 70.44           C  
ATOM   1834  HB2 ARG A 122     -27.188  25.289  90.927  1.00 70.44           H  
ATOM   1835  HB3 ARG A 122     -26.405  23.781  90.451  1.00 70.44           H  
ATOM   1836  O   ARG A 122     -29.150  21.727  89.435  1.00 70.44           O  
ATOM   1837  CG  ARG A 122     -27.383  24.871  88.853  1.00 70.44           C  
ATOM   1838  HG2 ARG A 122     -28.307  25.428  88.699  1.00 70.44           H  
ATOM   1839  HG3 ARG A 122     -27.373  24.001  88.197  1.00 70.44           H  
ATOM   1840  CD  ARG A 122     -26.195  25.779  88.530  1.00 70.44           C  
ATOM   1841  HD2 ARG A 122     -25.278  25.275  88.835  1.00 70.44           H  
ATOM   1842  HD3 ARG A 122     -26.287  26.706  89.096  1.00 70.44           H  
ATOM   1843  NE  ARG A 122     -26.127  26.068  87.087  1.00 70.44           N  
ATOM   1844  HE  ARG A 122     -26.809  25.617  86.494  1.00 70.44           H  
ATOM   1845  NH1 ARG A 122     -24.226  27.357  87.150  1.00 70.44           N  
ATOM   1846 HH11 ARG A 122     -23.498  27.875  86.680  1.00 70.44           H  
ATOM   1847 HH12 ARG A 122     -24.225  27.316  88.159  1.00 70.44           H  
ATOM   1848  NH2 ARG A 122     -25.162  26.861  85.185  1.00 70.44           N  
ATOM   1849 HH21 ARG A 122     -25.848  26.379  84.621  1.00 70.44           H  
ATOM   1850 HH22 ARG A 122     -24.418  27.374  84.735  1.00 70.44           H  
ATOM   1851  CZ  ARG A 122     -25.176  26.760  86.485  1.00 70.44           C  
ATOM   1852  N   LEU A 123     -27.891  21.326  91.265  1.00 69.71           N  
ATOM   1853  H   LEU A 123     -27.404  21.743  92.046  1.00 69.71           H  
ATOM   1854  CA  LEU A 123     -27.925  19.863  91.180  1.00 69.71           C  
ATOM   1855  HA  LEU A 123     -27.590  19.561  90.188  1.00 69.71           H  
ATOM   1856  C   LEU A 123     -29.348  19.321  91.333  1.00 69.71           C  
ATOM   1857  CB  LEU A 123     -26.995  19.257  92.248  1.00 69.71           C  
ATOM   1858  HB2 LEU A 123     -27.228  19.711  93.211  1.00 69.71           H  
ATOM   1859  HB3 LEU A 123     -27.195  18.189  92.328  1.00 69.71           H  
ATOM   1860  O   LEU A 123     -29.758  18.469  90.548  1.00 69.71           O  
ATOM   1861  CG  LEU A 123     -25.499  19.446  91.948  1.00 69.71           C  
ATOM   1862  HG  LEU A 123     -25.299  20.495  91.729  1.00 69.71           H  
ATOM   1863  CD1 LEU A 123     -24.662  19.035  93.159  1.00 69.71           C  
ATOM   1864 HD11 LEU A 123     -24.828  17.984  93.395  1.00 69.71           H  
ATOM   1865 HD12 LEU A 123     -23.605  19.191  92.943  1.00 69.71           H  
ATOM   1866 HD13 LEU A 123     -24.938  19.646  94.018  1.00 69.71           H  
ATOM   1867  CD2 LEU A 123     -25.048  18.610  90.753  1.00 69.71           C  
ATOM   1868 HD21 LEU A 123     -25.642  18.828  89.865  1.00 69.71           H  
ATOM   1869 HD22 LEU A 123     -24.017  18.885  90.527  1.00 69.71           H  
ATOM   1870 HD23 LEU A 123     -25.106  17.545  90.981  1.00 69.71           H  
ATOM   1871  N   GLU A 124     -30.138  19.867  92.261  1.00 73.49           N  
ATOM   1872  H   GLU A 124     -29.730  20.509  92.926  1.00 73.49           H  
ATOM   1873  CA  GLU A 124     -31.551  19.512  92.430  1.00 73.49           C  
ATOM   1874  HA  GLU A 124     -31.632  18.442  92.619  1.00 73.49           H  
ATOM   1875  C   GLU A 124     -32.378  19.810  91.172  1.00 73.49           C  
ATOM   1876  CB  GLU A 124     -32.145  20.266  93.627  1.00 73.49           C  
ATOM   1877  HB2 GLU A 124     -33.233  20.218  93.565  1.00 73.49           H  
ATOM   1878  HB3 GLU A 124     -31.844  21.312  93.574  1.00 73.49           H  
ATOM   1879  O   GLU A 124     -33.195  18.982  90.764  1.00 73.49           O  
ATOM   1880  CG  GLU A 124     -31.723  19.652  94.970  1.00 73.49           C  
ATOM   1881  HG2 GLU A 124     -30.636  19.636  95.048  1.00 73.49           H  
ATOM   1882  HG3 GLU A 124     -32.067  18.618  94.991  1.00 73.49           H  
ATOM   1883  CD  GLU A 124     -32.312  20.406  96.174  1.00 73.49           C  
ATOM   1884  OE1 GLU A 124     -32.439  19.761  97.239  1.00 73.49           O  
ATOM   1885  OE2 GLU A 124     -32.667  21.599  96.020  1.00 73.49           O  
ATOM   1886  N   ARG A 125     -32.137  20.948  90.501  1.00 69.69           N  
ATOM   1887  H   ARG A 125     -31.473  21.594  90.904  1.00 69.69           H  
ATOM   1888  CA  ARG A 125     -32.792  21.274  89.221  1.00 69.69           C  
ATOM   1889  HA  ARG A 125     -33.868  21.147  89.342  1.00 69.69           H  
ATOM   1890  C   ARG A 125     -32.408  20.309  88.102  1.00 69.69           C  
ATOM   1891  CB  ARG A 125     -32.497  22.723  88.805  1.00 69.69           C  
ATOM   1892  HB2 ARG A 125     -32.597  22.811  87.723  1.00 69.69           H  
ATOM   1893  HB3 ARG A 125     -31.475  22.990  89.076  1.00 69.69           H  
ATOM   1894  O   ARG A 125     -33.282  19.901  87.340  1.00 69.69           O  
ATOM   1895  CG  ARG A 125     -33.493  23.693  89.449  1.00 69.69           C  
ATOM   1896  HG2 ARG A 125     -33.423  23.632  90.535  1.00 69.69           H  
ATOM   1897  HG3 ARG A 125     -34.502  23.405  89.153  1.00 69.69           H  
ATOM   1898  CD  ARG A 125     -33.254  25.136  88.994  1.00 69.69           C  
ATOM   1899  HD2 ARG A 125     -33.160  25.165  87.909  1.00 69.69           H  
ATOM   1900  HD3 ARG A 125     -34.127  25.720  89.285  1.00 69.69           H  
ATOM   1901  NE  ARG A 125     -32.049  25.707  89.625  1.00 69.69           N  
ATOM   1902  HE  ARG A 125     -31.491  25.071  90.175  1.00 69.69           H  
ATOM   1903  NH1 ARG A 125     -32.474  27.914  89.147  1.00 69.69           N  
ATOM   1904 HH11 ARG A 125     -32.211  28.885  89.237  1.00 69.69           H  
ATOM   1905 HH12 ARG A 125     -33.313  27.641  88.656  1.00 69.69           H  
ATOM   1906  NH2 ARG A 125     -30.657  27.371  90.321  1.00 69.69           N  
ATOM   1907 HH21 ARG A 125     -30.444  28.351  90.443  1.00 69.69           H  
ATOM   1908 HH22 ARG A 125     -30.115  26.708  90.856  1.00 69.69           H  
ATOM   1909  CZ  ARG A 125     -31.731  26.989  89.690  1.00 69.69           C  
ATOM   1910  N   MET A 126     -31.136  19.922  88.012  1.00 67.10           N  
ATOM   1911  H   MET A 126     -30.469  20.299  88.670  1.00 67.10           H  
ATOM   1912  CA  MET A 126     -30.681  18.947  87.013  1.00 67.10           C  
ATOM   1913  HA  MET A 126     -31.008  19.270  86.025  1.00 67.10           H  
ATOM   1914  C   MET A 126     -31.300  17.564  87.255  1.00 67.10           C  
ATOM   1915  CB  MET A 126     -29.149  18.864  87.013  1.00 67.10           C  
ATOM   1916  HB2 MET A 126     -28.848  18.013  86.402  1.00 67.10           H  
ATOM   1917  HB3 MET A 126     -28.784  18.706  88.028  1.00 67.10           H  
ATOM   1918  O   MET A 126     -31.816  16.945  86.325  1.00 67.10           O  
ATOM   1919  CG  MET A 126     -28.515  20.132  86.433  1.00 67.10           C  
ATOM   1920  HG2 MET A 126     -28.848  20.254  85.402  1.00 67.10           H  
ATOM   1921  HG3 MET A 126     -28.863  20.993  87.003  1.00 67.10           H  
ATOM   1922  SD  MET A 126     -26.702  20.151  86.458  1.00 67.10           S  
ATOM   1923  CE  MET A 126     -26.329  18.835  85.264  1.00 67.10           C  
ATOM   1924  HE1 MET A 126     -26.676  17.874  85.645  1.00 67.10           H  
ATOM   1925  HE2 MET A 126     -26.812  19.049  84.311  1.00 67.10           H  
ATOM   1926  HE3 MET A 126     -25.250  18.781  85.113  1.00 67.10           H  
ATOM   1927  N   LEU A 127     -31.339  17.115  88.512  1.00 69.24           N  
ATOM   1928  H   LEU A 127     -30.875  17.659  89.225  1.00 69.24           H  
ATOM   1929  CA  LEU A 127     -32.009  15.876  88.918  1.00 69.24           C  
ATOM   1930  HA  LEU A 127     -31.600  15.053  88.332  1.00 69.24           H  
ATOM   1931  C   LEU A 127     -33.517  15.906  88.632  1.00 69.24           C  
ATOM   1932  CB  LEU A 127     -31.731  15.639  90.419  1.00 69.24           C  
ATOM   1933  HB2 LEU A 127     -32.666  15.445  90.944  1.00 69.24           H  
ATOM   1934  HB3 LEU A 127     -31.328  16.548  90.866  1.00 69.24           H  
ATOM   1935  O   LEU A 127     -34.081  14.903  88.189  1.00 69.24           O  
ATOM   1936  CG  LEU A 127     -30.759  14.470  90.662  1.00 69.24           C  
ATOM   1937  HG  LEU A 127     -30.124  14.323  89.789  1.00 69.24           H  
ATOM   1938  CD1 LEU A 127     -29.852  14.752  91.856  1.00 69.24           C  
ATOM   1939 HD11 LEU A 127     -30.444  14.918  92.756  1.00 69.24           H  
ATOM   1940 HD12 LEU A 127     -29.253  15.640  91.655  1.00 69.24           H  
ATOM   1941 HD13 LEU A 127     -29.175  13.912  92.013  1.00 69.24           H  
ATOM   1942  CD2 LEU A 127     -31.549  13.187  90.934  1.00 69.24           C  
ATOM   1943 HD21 LEU A 127     -32.134  13.293  91.847  1.00 69.24           H  
ATOM   1944 HD22 LEU A 127     -32.206  12.981  90.089  1.00 69.24           H  
ATOM   1945 HD23 LEU A 127     -30.851  12.357  91.047  1.00 69.24           H  
ATOM   1946  N   ALA A 128     -34.172  17.049  88.852  1.00 64.94           N  
ATOM   1947  H   ALA A 128     -33.676  17.815  89.284  1.00 64.94           H  
ATOM   1948  CA  ALA A 128     -35.588  17.229  88.542  1.00 64.94           C  
ATOM   1949  HA  ALA A 128     -36.153  16.438  89.034  1.00 64.94           H  
ATOM   1950  C   ALA A 128     -35.867  17.118  87.035  1.00 64.94           C  
ATOM   1951  CB  ALA A 128     -36.056  18.577  89.105  1.00 64.94           C  
ATOM   1952  HB1 ALA A 128     -35.518  19.394  88.623  1.00 64.94           H  
ATOM   1953  HB2 ALA A 128     -35.874  18.613  90.179  1.00 64.94           H  
ATOM   1954  HB3 ALA A 128     -37.123  18.698  88.920  1.00 64.94           H  
ATOM   1955  O   ALA A 128     -36.866  16.512  86.649  1.00 64.94           O  
ATOM   1956  N   ALA A 129     -34.973  17.650  86.196  1.00 59.15           N  
ATOM   1957  H   ALA A 129     -34.192  18.160  86.584  1.00 59.15           H  
ATOM   1958  CA  ALA A 129     -35.096  17.597  84.741  1.00 59.15           C  
ATOM   1959  HA  ALA A 129     -36.117  17.861  84.467  1.00 59.15           H  
ATOM   1960  C   ALA A 129     -34.821  16.199  84.156  1.00 59.15           C  
ATOM   1961  CB  ALA A 129     -34.155  18.649  84.145  1.00 59.15           C  
ATOM   1962  HB1 ALA A 129     -34.399  19.634  84.543  1.00 59.15           H  
ATOM   1963  HB2 ALA A 129     -33.120  18.409  84.390  1.00 59.15           H  
ATOM   1964  HB3 ALA A 129     -34.267  18.665  83.061  1.00 59.15           H  
ATOM   1965  O   ALA A 129     -35.456  15.817  83.177  1.00 59.15           O  
ATOM   1966  N   LEU A 130     -33.914  15.420  84.758  1.00 58.92           N  
ATOM   1967  H   LEU A 130     -33.364  15.828  85.501  1.00 58.92           H  
ATOM   1968  CA  LEU A 130     -33.559  14.073  84.286  1.00 58.92           C  
ATOM   1969  HA  LEU A 130     -33.498  14.094  83.198  1.00 58.92           H  
ATOM   1970  C   LEU A 130     -34.603  12.999  84.621  1.00 58.92           C  
ATOM   1971  CB  LEU A 130     -32.180  13.693  84.859  1.00 58.92           C  
ATOM   1972  HB2 LEU A 130     -32.021  14.222  85.799  1.00 58.92           H  
ATOM   1973  HB3 LEU A 130     -32.153  12.626  85.085  1.00 58.92           H  
ATOM   1974  O   LEU A 130     -34.761  12.038  83.871  1.00 58.92           O  
ATOM   1975  CG  LEU A 130     -31.036  14.007  83.881  1.00 58.92           C  
ATOM   1976  HG  LEU A 130     -31.215  14.973  83.407  1.00 58.92           H  
ATOM   1977  CD1 LEU A 130     -29.708  14.081  84.631  1.00 58.92           C  
ATOM   1978 HD11 LEU A 130     -29.501  13.133  85.126  1.00 58.92           H  
ATOM   1979 HD12 LEU A 130     -29.749  14.879  85.373  1.00 58.92           H  
ATOM   1980 HD13 LEU A 130     -28.903  14.301  83.929  1.00 58.92           H  
ATOM   1981  CD2 LEU A 130     -30.926  12.923  82.804  1.00 58.92           C  
ATOM   1982 HD21 LEU A 130     -31.857  12.850  82.243  1.00 58.92           H  
ATOM   1983 HD22 LEU A 130     -30.707  11.957  83.259  1.00 58.92           H  
ATOM   1984 HD23 LEU A 130     -30.124  13.178  82.110  1.00 58.92           H  
ATOM   1985  N   ARG A 131     -35.339  13.146  85.728  1.00 64.77           N  
ATOM   1986  H   ARG A 131     -35.149  13.953  86.306  1.00 64.77           H  
ATOM   1987  CA  ARG A 131     -36.361  12.171  86.153  1.00 64.77           C  
ATOM   1988  HA  ARG A 131     -35.854  11.229  86.360  1.00 64.77           H  
ATOM   1989  C   ARG A 131     -37.409  11.802  85.096  1.00 64.77           C  
ATOM   1990  CB  ARG A 131     -37.074  12.659  87.418  1.00 64.77           C  
ATOM   1991  HB2 ARG A 131     -37.122  13.748  87.430  1.00 64.77           H  
ATOM   1992  HB3 ARG A 131     -38.092  12.271  87.430  1.00 64.77           H  
ATOM   1993  O   ARG A 131     -37.658  10.607  84.947  1.00 64.77           O  
ATOM   1994  CG  ARG A 131     -36.360  12.147  88.665  1.00 64.77           C  
ATOM   1995  HG2 ARG A 131     -35.350  12.556  88.702  1.00 64.77           H  
ATOM   1996  HG3 ARG A 131     -36.307  11.058  88.638  1.00 64.77           H  
ATOM   1997  CD  ARG A 131     -37.145  12.586  89.897  1.00 64.77           C  
ATOM   1998  HD2 ARG A 131     -37.223  13.674  89.884  1.00 64.77           H  
ATOM   1999  HD3 ARG A 131     -38.145  12.154  89.854  1.00 64.77           H  
ATOM   2000  NE  ARG A 131     -36.468  12.154  91.127  1.00 64.77           N  
ATOM   2001  HE  ARG A 131     -35.624  11.613  91.008  1.00 64.77           H  
ATOM   2002  NH1 ARG A 131     -37.873  13.202  92.604  1.00 64.77           N  
ATOM   2003 HH11 ARG A 131     -38.417  13.533  91.820  1.00 64.77           H  
ATOM   2004 HH12 ARG A 131     -38.095  13.490  93.547  1.00 64.77           H  
ATOM   2005  NH2 ARG A 131     -36.087  12.094  93.366  1.00 64.77           N  
ATOM   2006 HH21 ARG A 131     -36.317  12.388  94.305  1.00 64.77           H  
ATOM   2007 HH22 ARG A 131     -35.237  11.574  93.201  1.00 64.77           H  
ATOM   2008  CZ  ARG A 131     -36.814  12.481  92.357  1.00 64.77           C  
ATOM   2009  N   PRO A 132     -38.067  12.753  84.406  1.00 52.03           N  
ATOM   2010  CA  PRO A 132     -39.177  12.411  83.521  1.00 52.03           C  
ATOM   2011  HA  PRO A 132     -39.930  11.863  84.088  1.00 52.03           H  
ATOM   2012  C   PRO A 132     -38.771  11.524  82.338  1.00 52.03           C  
ATOM   2013  CB  PRO A 132     -39.785  13.747  83.076  1.00 52.03           C  
ATOM   2014  HB2 PRO A 132     -40.064  13.742  82.022  1.00 52.03           H  
ATOM   2015  HB3 PRO A 132     -40.659  13.964  83.690  1.00 52.03           H  
ATOM   2016  O   PRO A 132     -39.582  10.717  81.892  1.00 52.03           O  
ATOM   2017  CG  PRO A 132     -38.700  14.783  83.360  1.00 52.03           C  
ATOM   2018  HG2 PRO A 132     -39.117  15.766  83.577  1.00 52.03           H  
ATOM   2019  HG3 PRO A 132     -38.015  14.835  82.513  1.00 52.03           H  
ATOM   2020  CD  PRO A 132     -37.977  14.197  84.562  1.00 52.03           C  
ATOM   2021  HD2 PRO A 132     -36.949  14.559  84.578  1.00 52.03           H  
ATOM   2022  HD3 PRO A 132     -38.487  14.497  85.477  1.00 52.03           H  
ATOM   2023  N   VAL A 133     -37.524  11.610  81.859  1.00 49.89           N  
ATOM   2024  H   VAL A 133     -36.873  12.245  82.298  1.00 49.89           H  
ATOM   2025  CA  VAL A 133     -37.069  10.868  80.667  1.00 49.89           C  
ATOM   2026  HA  VAL A 133     -37.762  11.073  79.850  1.00 49.89           H  
ATOM   2027  C   VAL A 133     -37.089   9.353  80.885  1.00 49.89           C  
ATOM   2028  CB  VAL A 133     -35.669  11.338  80.224  1.00 49.89           C  
ATOM   2029  HB  VAL A 133     -34.950  11.109  81.011  1.00 49.89           H  
ATOM   2030  O   VAL A 133     -37.384   8.609  79.957  1.00 49.89           O  
ATOM   2031  CG1 VAL A 133     -35.213  10.653  78.929  1.00 49.89           C  
ATOM   2032 HG11 VAL A 133     -35.949  10.809  78.140  1.00 49.89           H  
ATOM   2033 HG12 VAL A 133     -35.085   9.583  79.088  1.00 49.89           H  
ATOM   2034 HG13 VAL A 133     -34.254  11.059  78.608  1.00 49.89           H  
ATOM   2035  CG2 VAL A 133     -35.648  12.854  79.974  1.00 49.89           C  
ATOM   2036 HG21 VAL A 133     -36.382  13.118  79.213  1.00 49.89           H  
ATOM   2037 HG22 VAL A 133     -34.658  13.156  79.631  1.00 49.89           H  
ATOM   2038 HG23 VAL A 133     -35.861  13.402  80.892  1.00 49.89           H  
ATOM   2039  N   ALA A 134     -36.862   8.881  82.113  1.00 45.45           N  
ATOM   2040  H   ALA A 134     -36.668   9.532  82.860  1.00 45.45           H  
ATOM   2041  CA  ALA A 134     -36.916   7.452  82.418  1.00 45.45           C  
ATOM   2042  HA  ALA A 134     -36.298   6.920  81.695  1.00 45.45           H  
ATOM   2043  C   ALA A 134     -38.332   6.846  82.324  1.00 45.45           C  
ATOM   2044  CB  ALA A 134     -36.317   7.241  83.814  1.00 45.45           C  
ATOM   2045  HB1 ALA A 134     -36.919   7.760  84.560  1.00 45.45           H  
ATOM   2046  HB2 ALA A 134     -36.300   6.176  84.044  1.00 45.45           H  
ATOM   2047  HB3 ALA A 134     -35.296   7.623  83.840  1.00 45.45           H  
ATOM   2048  O   ALA A 134     -38.456   5.626  82.289  1.00 45.45           O  
ATOM   2049  N   GLN A 135     -39.401   7.655  82.338  1.00 35.00           N  
ATOM   2050  H   GLN A 135     -39.265   8.655  82.295  1.00 35.00           H  
ATOM   2051  CA  GLN A 135     -40.767   7.128  82.430  1.00 35.00           C  
ATOM   2052  HA  GLN A 135     -40.738   6.165  82.940  1.00 35.00           H  
ATOM   2053  C   GLN A 135     -41.449   6.841  81.093  1.00 35.00           C  
ATOM   2054  CB  GLN A 135     -41.655   8.066  83.261  1.00 35.00           C  
ATOM   2055  HB2 GLN A 135     -42.701   7.848  83.044  1.00 35.00           H  
ATOM   2056  HB3 GLN A 135     -41.463   9.105  82.991  1.00 35.00           H  
ATOM   2057  O   GLN A 135     -42.291   5.953  81.061  1.00 35.00           O  
ATOM   2058  CG  GLN A 135     -41.442   7.860  84.764  1.00 35.00           C  
ATOM   2059  HG2 GLN A 135     -40.425   8.147  85.030  1.00 35.00           H  
ATOM   2060  HG3 GLN A 135     -41.574   6.803  84.997  1.00 35.00           H  
ATOM   2061  CD  GLN A 135     -42.418   8.664  85.619  1.00 35.00           C  
ATOM   2062  NE2 GLN A 135     -42.561   8.322  86.881  1.00 35.00           N  
ATOM   2063 HE21 GLN A 135     -42.074   7.515  87.244  1.00 35.00           H  
ATOM   2064 HE22 GLN A 135     -43.253   8.851  87.392  1.00 35.00           H  
ATOM   2065  OE1 GLN A 135     -43.066   9.610  85.206  1.00 35.00           O  
ATOM   2066  N   ALA A 136     -41.188   7.600  80.031  1.00 31.74           N  
ATOM   2067  H   ALA A 136     -40.415   8.249  80.060  1.00 31.74           H  
ATOM   2068  CA  ALA A 136     -42.060   7.586  78.851  1.00 31.74           C  
ATOM   2069  HA  ALA A 136     -43.095   7.644  79.187  1.00 31.74           H  
ATOM   2070  C   ALA A 136     -41.925   6.301  77.986  1.00 31.74           C  
ATOM   2071  CB  ALA A 136     -41.763   8.863  78.048  1.00 31.74           C  
ATOM   2072  HB1 ALA A 136     -41.914   9.742  78.673  1.00 31.74           H  
ATOM   2073  HB2 ALA A 136     -40.733   8.843  77.692  1.00 31.74           H  
ATOM   2074  HB3 ALA A 136     -42.432   8.917  77.188  1.00 31.74           H  
ATOM   2075  O   ALA A 136     -40.805   5.917  77.664  1.00 31.74           O  
ATOM   2076  N   ALA A 137     -43.008   5.779  77.374  1.00 28.54           N  
ATOM   2077  H   ALA A 137     -42.789   5.562  76.412  1.00 28.54           H  
ATOM   2078  CA  ALA A 137     -43.996   4.776  77.854  1.00 28.54           C  
ATOM   2079  HA  ALA A 137     -43.459   3.913  78.247  1.00 28.54           H  
ATOM   2080  C   ALA A 137     -44.888   4.284  76.655  1.00 28.54           C  
ATOM   2081  CB  ALA A 137     -44.880   5.351  78.978  1.00 28.54           C  
ATOM   2082  HB1 ALA A 137     -45.519   6.140  78.582  1.00 28.54           H  
ATOM   2083  HB2 ALA A 137     -45.496   4.563  79.412  1.00 28.54           H  
ATOM   2084  HB3 ALA A 137     -44.270   5.766  79.780  1.00 28.54           H  
ATOM   2085  O   ALA A 137     -44.481   4.389  75.505  1.00 28.54           O  
ATOM   2086  N   ASP A 138     -46.124   3.829  76.924  1.00 24.40           N  
ATOM   2087  H   ASP A 138     -46.370   3.897  77.901  1.00 24.40           H  
ATOM   2088  CA  ASP A 138     -47.026   2.890  76.199  1.00 24.40           C  
ATOM   2089  HA  ASP A 138     -46.532   1.920  76.147  1.00 24.40           H  
ATOM   2090  C   ASP A 138     -47.599   3.140  74.768  1.00 24.40           C  
ATOM   2091  CB  ASP A 138     -48.279   2.753  77.105  1.00 24.40           C  
ATOM   2092  HB2 ASP A 138     -48.590   3.742  77.438  1.00 24.40           H  
ATOM   2093  HB3 ASP A 138     -49.109   2.346  76.528  1.00 24.40           H  
ATOM   2094  O   ASP A 138     -48.119   2.197  74.179  1.00 24.40           O  
ATOM   2095  CG  ASP A 138     -48.119   1.826  78.311  1.00 24.40           C  
ATOM   2096  OD1 ASP A 138     -47.381   0.826  78.194  1.00 24.40           O  
ATOM   2097  OD2 ASP A 138     -48.753   2.130  79.348  1.00 24.40           O  
ATOM   2098  N   ALA A 139     -47.698   4.357  74.227  1.00 22.64           N  
ATOM   2099  H   ALA A 139     -47.149   5.088  74.656  1.00 22.64           H  
ATOM   2100  CA  ALA A 139     -48.986   4.740  73.596  1.00 22.64           C  
ATOM   2101  HA  ALA A 139     -49.754   4.344  74.260  1.00 22.64           H  
ATOM   2102  C   ALA A 139     -49.423   4.204  72.191  1.00 22.64           C  
ATOM   2103  CB  ALA A 139     -49.130   6.264  73.677  1.00 22.64           C  
ATOM   2104  HB1 ALA A 139     -49.012   6.591  74.710  1.00 22.64           H  
ATOM   2105  HB2 ALA A 139     -48.371   6.744  73.060  1.00 22.64           H  
ATOM   2106  HB3 ALA A 139     -50.118   6.557  73.324  1.00 22.64           H  
ATOM   2107  O   ALA A 139     -50.474   3.576  72.079  1.00 22.64           O  
ATOM   2108  N   SER A 140     -48.829   4.671  71.083  1.00 21.87           N  
ATOM   2109  H   SER A 140     -47.918   5.096  71.180  1.00 21.87           H  
ATOM   2110  CA  SER A 140     -49.598   5.028  69.853  1.00 21.87           C  
ATOM   2111  HA  SER A 140     -50.581   5.381  70.162  1.00 21.87           H  
ATOM   2112  C   SER A 140     -49.833   3.910  68.805  1.00 21.87           C  
ATOM   2113  CB  SER A 140     -48.882   6.199  69.176  1.00 21.87           C  
ATOM   2114  HB2 SER A 140     -49.355   6.424  68.220  1.00 21.87           H  
ATOM   2115  HB3 SER A 140     -48.943   7.082  69.812  1.00 21.87           H  
ATOM   2116  O   SER A 140     -48.883   3.189  68.512  1.00 21.87           O  
ATOM   2117  OG  SER A 140     -47.523   5.868  68.973  1.00 21.87           O  
ATOM   2118  HG  SER A 140     -47.475   4.946  68.710  1.00 21.87           H  
ATOM   2119  N   GLY A 141     -51.031   3.816  68.163  1.00 21.43           N  
ATOM   2120  H   GLY A 141     -51.771   4.453  68.422  1.00 21.43           H  
ATOM   2121  CA  GLY A 141     -51.398   2.594  67.396  1.00 21.43           C  
ATOM   2122  HA2 GLY A 141     -50.482   2.211  66.946  1.00 21.43           H  
ATOM   2123  HA3 GLY A 141     -51.690   1.848  68.136  1.00 21.43           H  
ATOM   2124  C   GLY A 141     -52.456   2.491  66.254  1.00 21.43           C  
ATOM   2125  O   GLY A 141     -52.872   1.362  66.019  1.00 21.43           O  
ATOM   2126  N   THR A 142     -52.964   3.513  65.541  1.00 21.46           N  
ATOM   2127  H   THR A 142     -52.606   4.450  65.661  1.00 21.46           H  
ATOM   2128  CA  THR A 142     -54.128   3.338  64.603  1.00 21.46           C  
ATOM   2129  HA  THR A 142     -54.753   2.555  65.032  1.00 21.46           H  
ATOM   2130  C   THR A 142     -53.830   2.840  63.165  1.00 21.46           C  
ATOM   2131  CB  THR A 142     -55.009   4.600  64.531  1.00 21.46           C  
ATOM   2132  HB  THR A 142     -55.446   4.686  63.536  1.00 21.46           H  
ATOM   2133  O   THR A 142     -52.790   3.152  62.594  1.00 21.46           O  
ATOM   2134  CG2 THR A 142     -56.145   4.538  65.551  1.00 21.46           C  
ATOM   2135 HG21 THR A 142     -55.734   4.418  66.554  1.00 21.46           H  
ATOM   2136 HG22 THR A 142     -56.799   3.695  65.325  1.00 21.46           H  
ATOM   2137 HG23 THR A 142     -56.729   5.457  65.508  1.00 21.46           H  
ATOM   2138  OG1 THR A 142     -54.276   5.771  64.811  1.00 21.46           O  
ATOM   2139  HG1 THR A 142     -54.683   6.497  64.331  1.00 21.46           H  
ATOM   2140  N   GLY A 143     -54.779   2.096  62.552  1.00 21.51           N  
ATOM   2141  H   GLY A 143     -55.636   1.920  63.057  1.00 21.51           H  
ATOM   2142  CA  GLY A 143     -54.597   1.313  61.307  1.00 21.51           C  
ATOM   2143  HA2 GLY A 143     -53.535   1.269  61.065  1.00 21.51           H  
ATOM   2144  HA3 GLY A 143     -54.920   0.289  61.496  1.00 21.51           H  
ATOM   2145  C   GLY A 143     -55.357   1.805  60.063  1.00 21.51           C  
ATOM   2146  O   GLY A 143     -56.564   1.625  59.974  1.00 21.51           O  
ATOM   2147  N   ALA A 144     -54.648   2.409  59.104  1.00 20.86           N  
ATOM   2148  H   ALA A 144     -53.648   2.467  59.231  1.00 20.86           H  
ATOM   2149  CA  ALA A 144     -55.237   3.270  58.070  1.00 20.86           C  
ATOM   2150  HA  ALA A 144     -56.086   3.767  58.541  1.00 20.86           H  
ATOM   2151  C   ALA A 144     -55.867   2.585  56.820  1.00 20.86           C  
ATOM   2152  CB  ALA A 144     -54.236   4.393  57.757  1.00 20.86           C  
ATOM   2153  HB1 ALA A 144     -53.941   4.893  58.680  1.00 20.86           H  
ATOM   2154  HB2 ALA A 144     -53.346   3.986  57.276  1.00 20.86           H  
ATOM   2155  HB3 ALA A 144     -54.700   5.130  57.103  1.00 20.86           H  
ATOM   2156  O   ALA A 144     -56.980   2.078  56.899  1.00 20.86           O  
ATOM   2157  N   ASN A 145     -55.275   2.733  55.624  1.00 18.45           N  
ATOM   2158  H   ASN A 145     -54.293   2.970  55.614  1.00 18.45           H  
ATOM   2159  CA  ASN A 145     -56.037   3.162  54.431  1.00 18.45           C  
ATOM   2160  HA  ASN A 145     -57.018   3.488  54.777  1.00 18.45           H  
ATOM   2161  C   ASN A 145     -56.226   2.064  53.331  1.00 18.45           C  
ATOM   2162  CB  ASN A 145     -55.310   4.419  53.892  1.00 18.45           C  
ATOM   2163  HB2 ASN A 145     -54.784   4.927  54.700  1.00 18.45           H  
ATOM   2164  HB3 ASN A 145     -54.569   4.128  53.148  1.00 18.45           H  
ATOM   2165  O   ASN A 145     -55.211   1.644  52.780  1.00 18.45           O  
ATOM   2166  CG  ASN A 145     -56.236   5.454  53.282  1.00 18.45           C  
ATOM   2167  ND2 ASN A 145     -55.690   6.539  52.788  1.00 18.45           N  
ATOM   2168 HD21 ASN A 145     -56.326   7.188  52.346  1.00 18.45           H  
ATOM   2169 HD22 ASN A 145     -54.686   6.627  52.720  1.00 18.45           H  
ATOM   2170  OD1 ASN A 145     -57.448   5.334  53.284  1.00 18.45           O  
ATOM   2171  N   PRO A 146     -57.457   1.595  52.986  1.00 23.35           N  
ATOM   2172  CA  PRO A 146     -57.647   0.300  52.287  1.00 23.35           C  
ATOM   2173  HA  PRO A 146     -56.733  -0.288  52.373  1.00 23.35           H  
ATOM   2174  C   PRO A 146     -58.065   0.227  50.785  1.00 23.35           C  
ATOM   2175  CB  PRO A 146     -58.724  -0.394  53.132  1.00 23.35           C  
ATOM   2176  HB2 PRO A 146     -59.266  -1.158  52.574  1.00 23.35           H  
ATOM   2177  HB3 PRO A 146     -58.263  -0.833  54.016  1.00 23.35           H  
ATOM   2178  O   PRO A 146     -57.769  -0.791  50.178  1.00 23.35           O  
ATOM   2179  CG  PRO A 146     -59.635   0.757  53.552  1.00 23.35           C  
ATOM   2180  HG2 PRO A 146     -60.173   0.529  54.472  1.00 23.35           H  
ATOM   2181  HG3 PRO A 146     -60.334   0.986  52.748  1.00 23.35           H  
ATOM   2182  CD  PRO A 146     -58.666   1.920  53.737  1.00 23.35           C  
ATOM   2183  HD2 PRO A 146     -59.109   2.850  53.381  1.00 23.35           H  
ATOM   2184  HD3 PRO A 146     -58.443   1.994  54.801  1.00 23.35           H  
ATOM   2185  N   SER A 147     -58.838   1.163  50.200  1.00 20.78           N  
ATOM   2186  H   SER A 147     -58.887   2.055  50.672  1.00 20.78           H  
ATOM   2187  CA  SER A 147     -60.083   0.804  49.442  1.00 20.78           C  
ATOM   2188  HA  SER A 147     -60.427  -0.114  49.918  1.00 20.78           H  
ATOM   2189  C   SER A 147     -60.132   0.394  47.928  1.00 20.78           C  
ATOM   2190  CB  SER A 147     -61.188   1.814  49.766  1.00 20.78           C  
ATOM   2191  HB2 SER A 147     -62.048   1.663  49.114  1.00 20.78           H  
ATOM   2192  HB3 SER A 147     -61.516   1.665  50.795  1.00 20.78           H  
ATOM   2193  O   SER A 147     -60.110  -0.799  47.657  1.00 20.78           O  
ATOM   2194  OG  SER A 147     -60.703   3.139  49.646  1.00 20.78           O  
ATOM   2195  HG  SER A 147     -60.134   3.210  48.876  1.00 20.78           H  
ATOM   2196  N   GLY A 148     -60.504   1.303  46.994  1.00 21.92           N  
ATOM   2197  H   GLY A 148     -60.427   2.283  47.223  1.00 21.92           H  
ATOM   2198  CA  GLY A 148     -61.376   1.007  45.803  1.00 21.92           C  
ATOM   2199  HA2 GLY A 148     -62.042   1.852  45.629  1.00 21.92           H  
ATOM   2200  HA3 GLY A 148     -62.011   0.150  46.024  1.00 21.92           H  
ATOM   2201  C   GLY A 148     -60.660   0.706  44.465  1.00 21.92           C  
ATOM   2202  O   GLY A 148     -59.452   0.519  44.496  1.00 21.92           O  
ATOM   2203  N   ASP A 149     -61.244   0.677  43.246  1.00 23.13           N  
ATOM   2204  H   ASP A 149     -60.560   0.479  42.530  1.00 23.13           H  
ATOM   2205  CA  ASP A 149     -62.626   0.592  42.683  1.00 23.13           C  
ATOM   2206  HA  ASP A 149     -63.219  -0.087  43.296  1.00 23.13           H  
ATOM   2207  C   ASP A 149     -62.557  -0.052  41.242  1.00 23.13           C  
ATOM   2208  CB  ASP A 149     -63.303   1.990  42.639  1.00 23.13           C  
ATOM   2209  HB2 ASP A 149     -63.616   2.214  41.619  1.00 23.13           H  
ATOM   2210  HB3 ASP A 149     -62.571   2.751  42.909  1.00 23.13           H  
ATOM   2211  O   ASP A 149     -61.468  -0.388  40.782  1.00 23.13           O  
ATOM   2212  CG  ASP A 149     -64.525   2.160  43.561  1.00 23.13           C  
ATOM   2213  OD1 ASP A 149     -64.743   1.302  44.446  1.00 23.13           O  
ATOM   2214  OD2 ASP A 149     -65.216   3.193  43.408  1.00 23.13           O  
ATOM   2215  N   ASP A 150     -63.685  -0.209  40.516  1.00 25.89           N  
ATOM   2216  H   ASP A 150     -64.474   0.307  40.878  1.00 25.89           H  
ATOM   2217  CA  ASP A 150     -64.126  -1.440  39.785  1.00 25.89           C  
ATOM   2218  HA  ASP A 150     -63.441  -2.252  40.032  1.00 25.89           H  
ATOM   2219  C   ASP A 150     -64.259  -1.409  38.219  1.00 25.89           C  
ATOM   2220  CB  ASP A 150     -65.506  -1.752  40.418  1.00 25.89           C  
ATOM   2221  HB2 ASP A 150     -65.453  -1.541  41.486  1.00 25.89           H  
ATOM   2222  HB3 ASP A 150     -66.241  -1.064  39.999  1.00 25.89           H  
ATOM   2223  O   ASP A 150     -65.034  -2.169  37.642  1.00 25.89           O  
ATOM   2224  CG  ASP A 150     -66.041  -3.186  40.306  1.00 25.89           C  
ATOM   2225  OD1 ASP A 150     -65.225  -4.125  40.177  1.00 25.89           O  
ATOM   2226  OD2 ASP A 150     -67.273  -3.339  40.496  1.00 25.89           O  
ATOM   2227  N   LEU A 151     -63.638  -0.480  37.478  1.00 23.61           N  
ATOM   2228  H   LEU A 151     -62.953   0.104  37.936  1.00 23.61           H  
ATOM   2229  CA  LEU A 151     -64.052  -0.176  36.078  1.00 23.61           C  
ATOM   2230  HA  LEU A 151     -65.126   0.010  36.089  1.00 23.61           H  
ATOM   2231  C   LEU A 151     -63.826  -1.326  35.046  1.00 23.61           C  
ATOM   2232  CB  LEU A 151     -63.341   1.119  35.627  1.00 23.61           C  
ATOM   2233  HB2 LEU A 151     -62.285   1.029  35.880  1.00 23.61           H  
ATOM   2234  HB3 LEU A 151     -63.405   1.204  34.542  1.00 23.61           H  
ATOM   2235  O   LEU A 151     -62.676  -1.657  34.766  1.00 23.61           O  
ATOM   2236  CG  LEU A 151     -63.913   2.406  36.254  1.00 23.61           C  
ATOM   2237  HG  LEU A 151     -64.101   2.247  37.316  1.00 23.61           H  
ATOM   2238  CD1 LEU A 151     -62.917   3.558  36.116  1.00 23.61           C  
ATOM   2239 HD11 LEU A 151     -62.699   3.740  35.064  1.00 23.61           H  
ATOM   2240 HD12 LEU A 151     -61.992   3.301  36.632  1.00 23.61           H  
ATOM   2241 HD13 LEU A 151     -63.329   4.460  36.567  1.00 23.61           H  
ATOM   2242  CD2 LEU A 151     -65.217   2.831  35.571  1.00 23.61           C  
ATOM   2243 HD21 LEU A 151     -65.046   3.006  34.509  1.00 23.61           H  
ATOM   2244 HD22 LEU A 151     -65.970   2.053  35.691  1.00 23.61           H  
ATOM   2245 HD23 LEU A 151     -65.590   3.745  36.033  1.00 23.61           H  
ATOM   2246  N   GLY A 152     -64.895  -1.877  34.419  1.00 31.65           N  
ATOM   2247  H   GLY A 152     -65.806  -1.601  34.757  1.00 31.65           H  
ATOM   2248  CA  GLY A 152     -64.824  -3.133  33.624  1.00 31.65           C  
ATOM   2249  HA2 GLY A 152     -63.775  -3.360  33.433  1.00 31.65           H  
ATOM   2250  HA3 GLY A 152     -65.191  -3.933  34.267  1.00 31.65           H  
ATOM   2251  C   GLY A 152     -65.542  -3.311  32.253  1.00 31.65           C  
ATOM   2252  O   GLY A 152     -65.456  -4.414  31.724  1.00 31.65           O  
ATOM   2253  N   GLU A 153     -66.266  -2.342  31.655  1.00 30.50           N  
ATOM   2254  H   GLU A 153     -66.300  -1.435  32.098  1.00 30.50           H  
ATOM   2255  CA  GLU A 153     -67.283  -2.641  30.595  1.00 30.50           C  
ATOM   2256  HA  GLU A 153     -67.644  -3.658  30.747  1.00 30.50           H  
ATOM   2257  C   GLU A 153     -66.905  -2.589  29.091  1.00 30.50           C  
ATOM   2258  CB  GLU A 153     -68.496  -1.695  30.748  1.00 30.50           C  
ATOM   2259  HB2 GLU A 153     -69.025  -1.647  29.796  1.00 30.50           H  
ATOM   2260  HB3 GLU A 153     -68.143  -0.690  30.976  1.00 30.50           H  
ATOM   2261  O   GLU A 153     -67.600  -3.225  28.298  1.00 30.50           O  
ATOM   2262  CG  GLU A 153     -69.526  -2.133  31.798  1.00 30.50           C  
ATOM   2263  HG2 GLU A 153     -69.748  -3.190  31.647  1.00 30.50           H  
ATOM   2264  HG3 GLU A 153     -69.088  -2.018  32.789  1.00 30.50           H  
ATOM   2265  CD  GLU A 153     -70.843  -1.331  31.714  1.00 30.50           C  
ATOM   2266  OE1 GLU A 153     -71.840  -1.793  32.319  1.00 30.50           O  
ATOM   2267  OE2 GLU A 153     -70.869  -0.264  31.057  1.00 30.50           O  
ATOM   2268  N   ALA A 154     -65.967  -1.747  28.645  1.00 26.87           N  
ATOM   2269  H   ALA A 154     -65.358  -1.297  29.314  1.00 26.87           H  
ATOM   2270  CA  ALA A 154     -66.032  -1.196  27.274  1.00 26.87           C  
ATOM   2271  HA  ALA A 154     -67.058  -0.851  27.141  1.00 26.87           H  
ATOM   2272  C   ALA A 154     -65.794  -2.194  26.103  1.00 26.87           C  
ATOM   2273  CB  ALA A 154     -65.153   0.056  27.191  1.00 26.87           C  
ATOM   2274  HB1 ALA A 154     -64.106  -0.224  27.304  1.00 26.87           H  
ATOM   2275  HB2 ALA A 154     -65.427   0.759  27.978  1.00 26.87           H  
ATOM   2276  HB3 ALA A 154     -65.280   0.544  26.224  1.00 26.87           H  
ATOM   2277  O   ALA A 154     -65.318  -3.312  26.283  1.00 26.87           O  
ATOM   2278  N   GLY A 155     -66.203  -1.769  24.895  1.00 34.28           N  
ATOM   2279  H   GLY A 155     -66.378  -0.778  24.807  1.00 34.28           H  
ATOM   2280  CA  GLY A 155     -66.641  -2.606  23.766  1.00 34.28           C  
ATOM   2281  HA2 GLY A 155     -67.212  -3.438  24.178  1.00 34.28           H  
ATOM   2282  HA3 GLY A 155     -67.323  -2.016  23.154  1.00 34.28           H  
ATOM   2283  C   GLY A 155     -65.586  -3.206  22.821  1.00 34.28           C  
ATOM   2284  O   GLY A 155     -64.396  -2.932  22.887  1.00 34.28           O  
ATOM   2285  N   VAL A 156     -66.081  -4.064  21.918  1.00 33.73           N  
ATOM   2286  H   VAL A 156     -67.084  -4.179  21.903  1.00 33.73           H  
ATOM   2287  CA  VAL A 156     -65.292  -5.010  21.098  1.00 33.73           C  
ATOM   2288  HA  VAL A 156     -64.535  -5.472  21.732  1.00 33.73           H  
ATOM   2289  C   VAL A 156     -64.547  -4.359  19.929  1.00 33.73           C  
ATOM   2290  CB  VAL A 156     -66.225  -6.119  20.549  1.00 33.73           C  
ATOM   2291  HB  VAL A 156     -66.997  -5.654  19.936  1.00 33.73           H  
ATOM   2292  O   VAL A 156     -63.493  -4.858  19.541  1.00 33.73           O  
ATOM   2293  CG1 VAL A 156     -65.508  -7.171  19.689  1.00 33.73           C  
ATOM   2294 HG11 VAL A 156     -66.198  -7.967  19.409  1.00 33.73           H  
ATOM   2295 HG12 VAL A 156     -65.138  -6.714  18.771  1.00 33.73           H  
ATOM   2296 HG13 VAL A 156     -64.666  -7.591  20.240  1.00 33.73           H  
ATOM   2297  CG2 VAL A 156     -66.927  -6.877  21.688  1.00 33.73           C  
ATOM   2298 HG21 VAL A 156     -66.181  -7.327  22.343  1.00 33.73           H  
ATOM   2299 HG22 VAL A 156     -67.551  -6.202  22.273  1.00 33.73           H  
ATOM   2300 HG23 VAL A 156     -67.565  -7.660  21.277  1.00 33.73           H  
ATOM   2301  N   ASP A 157     -65.111  -3.297  19.344  1.00 28.52           N  
ATOM   2302  H   ASP A 157     -65.960  -2.918  19.739  1.00 28.52           H  
ATOM   2303  CA  ASP A 157     -64.681  -2.766  18.041  1.00 28.52           C  
ATOM   2304  HA  ASP A 157     -64.803  -3.534  17.277  1.00 28.52           H  
ATOM   2305  C   ASP A 157     -63.206  -2.340  18.025  1.00 28.52           C  
ATOM   2306  CB  ASP A 157     -65.549  -1.546  17.661  1.00 28.52           C  
ATOM   2307  HB2 ASP A 157     -65.550  -0.838  18.490  1.00 28.52           H  
ATOM   2308  HB3 ASP A 157     -65.092  -1.050  16.805  1.00 28.52           H  
ATOM   2309  O   ASP A 157     -62.482  -2.620  17.070  1.00 28.52           O  
ATOM   2310  CG  ASP A 157     -66.994  -1.884  17.275  1.00 28.52           C  
ATOM   2311  OD1 ASP A 157     -67.214  -2.956  16.665  1.00 28.52           O  
ATOM   2312  OD2 ASP A 157     -67.891  -1.071  17.593  1.00 28.52           O  
ATOM   2313  N   GLU A 158     -62.779  -1.649  19.084  1.00 30.52           N  
ATOM   2314  H   GLU A 158     -63.429  -1.531  19.848  1.00 30.52           H  
ATOM   2315  CA  GLU A 158     -61.615  -0.758  19.068  1.00 30.52           C  
ATOM   2316  HA  GLU A 158     -61.661  -0.116  18.189  1.00 30.52           H  
ATOM   2317  C   GLU A 158     -60.281  -1.502  19.000  1.00 30.52           C  
ATOM   2318  CB  GLU A 158     -61.651   0.130  20.325  1.00 30.52           C  
ATOM   2319  HB2 GLU A 158     -61.716  -0.514  21.202  1.00 30.52           H  
ATOM   2320  HB3 GLU A 158     -60.723   0.700  20.382  1.00 30.52           H  
ATOM   2321  O   GLU A 158     -59.419  -1.177  18.188  1.00 30.52           O  
ATOM   2322  CG  GLU A 158     -62.830   1.119  20.318  1.00 30.52           C  
ATOM   2323  HG2 GLU A 158     -63.759   0.566  20.185  1.00 30.52           H  
ATOM   2324  HG3 GLU A 158     -62.715   1.787  19.464  1.00 30.52           H  
ATOM   2325  CD  GLU A 158     -62.949   1.950  21.609  1.00 30.52           C  
ATOM   2326  OE1 GLU A 158     -63.652   2.987  21.560  1.00 30.52           O  
ATOM   2327  OE2 GLU A 158     -62.398   1.530  22.652  1.00 30.52           O  
ATOM   2328  N   LEU A 159     -60.091  -2.526  19.836  1.00 25.66           N  
ATOM   2329  H   LEU A 159     -60.842  -2.776  20.463  1.00 25.66           H  
ATOM   2330  CA  LEU A 159     -58.780  -3.168  19.968  1.00 25.66           C  
ATOM   2331  HA  LEU A 159     -58.040  -2.373  20.059  1.00 25.66           H  
ATOM   2332  C   LEU A 159     -58.369  -3.958  18.721  1.00 25.66           C  
ATOM   2333  CB  LEU A 159     -58.745  -4.023  21.248  1.00 25.66           C  
ATOM   2334  HB2 LEU A 159     -58.451  -5.046  21.011  1.00 25.66           H  
ATOM   2335  HB3 LEU A 159     -59.746  -4.067  21.679  1.00 25.66           H  
ATOM   2336  O   LEU A 159     -57.178  -4.133  18.479  1.00 25.66           O  
ATOM   2337  CG  LEU A 159     -57.775  -3.447  22.296  1.00 25.66           C  
ATOM   2338  HG  LEU A 159     -57.880  -2.363  22.334  1.00 25.66           H  
ATOM   2339  CD1 LEU A 159     -58.114  -3.999  23.679  1.00 25.66           C  
ATOM   2340 HD11 LEU A 159     -59.129  -3.709  23.949  1.00 25.66           H  
ATOM   2341 HD12 LEU A 159     -57.427  -3.583  24.416  1.00 25.66           H  
ATOM   2342 HD13 LEU A 159     -58.033  -5.086  23.679  1.00 25.66           H  
ATOM   2343  CD2 LEU A 159     -56.321  -3.802  21.975  1.00 25.66           C  
ATOM   2344 HD21 LEU A 159     -55.661  -3.362  22.722  1.00 25.66           H  
ATOM   2345 HD22 LEU A 159     -56.188  -4.884  21.963  1.00 25.66           H  
ATOM   2346 HD23 LEU A 159     -56.052  -3.402  20.998  1.00 25.66           H  
ATOM   2347  N   LEU A 160     -59.320  -4.386  17.885  1.00 32.34           N  
ATOM   2348  H   LEU A 160     -60.277  -4.123  18.071  1.00 32.34           H  
ATOM   2349  CA  LEU A 160     -58.987  -5.039  16.616  1.00 32.34           C  
ATOM   2350  HA  LEU A 160     -58.259  -5.825  16.818  1.00 32.34           H  
ATOM   2351  C   LEU A 160     -58.285  -4.093  15.626  1.00 32.34           C  
ATOM   2352  CB  LEU A 160     -60.253  -5.666  16.009  1.00 32.34           C  
ATOM   2353  HB2 LEU A 160     -60.069  -5.896  14.960  1.00 32.34           H  
ATOM   2354  HB3 LEU A 160     -61.055  -4.929  16.049  1.00 32.34           H  
ATOM   2355  O   LEU A 160     -57.692  -4.567  14.659  1.00 32.34           O  
ATOM   2356  CG  LEU A 160     -60.704  -6.957  16.716  1.00 32.34           C  
ATOM   2357  HG  LEU A 160     -60.767  -6.789  17.791  1.00 32.34           H  
ATOM   2358  CD1 LEU A 160     -62.089  -7.362  16.210  1.00 32.34           C  
ATOM   2359 HD11 LEU A 160     -62.421  -8.264  16.724  1.00 32.34           H  
ATOM   2360 HD12 LEU A 160     -62.794  -6.560  16.428  1.00 32.34           H  
ATOM   2361 HD13 LEU A 160     -62.060  -7.534  15.134  1.00 32.34           H  
ATOM   2362  CD2 LEU A 160     -59.751  -8.130  16.446  1.00 32.34           C  
ATOM   2363 HD21 LEU A 160     -58.773  -7.922  16.880  1.00 32.34           H  
ATOM   2364 HD22 LEU A 160     -59.642  -8.284  15.373  1.00 32.34           H  
ATOM   2365 HD23 LEU A 160     -60.143  -9.035  16.910  1.00 32.34           H  
ATOM   2366  N   GLU A 161     -58.307  -2.779  15.864  1.00 29.93           N  
ATOM   2367  H   GLU A 161     -58.822  -2.433  16.661  1.00 29.93           H  
ATOM   2368  CA  GLU A 161     -57.582  -1.793  15.063  1.00 29.93           C  
ATOM   2369  HA  GLU A 161     -57.753  -2.023  14.012  1.00 29.93           H  
ATOM   2370  C   GLU A 161     -56.063  -1.824  15.306  1.00 29.93           C  
ATOM   2371  CB  GLU A 161     -58.163  -0.403  15.356  1.00 29.93           C  
ATOM   2372  HB2 GLU A 161     -57.672   0.021  16.232  1.00 29.93           H  
ATOM   2373  HB3 GLU A 161     -59.229  -0.497  15.563  1.00 29.93           H  
ATOM   2374  O   GLU A 161     -55.297  -1.543  14.375  1.00 29.93           O  
ATOM   2375  CG  GLU A 161     -58.018   0.531  14.154  1.00 29.93           C  
ATOM   2376  HG2 GLU A 161     -58.492   0.065  13.290  1.00 29.93           H  
ATOM   2377  HG3 GLU A 161     -56.961   0.659  13.921  1.00 29.93           H  
ATOM   2378  CD  GLU A 161     -58.646   1.908  14.408  1.00 29.93           C  
ATOM   2379  OE1 GLU A 161     -59.304   2.415  13.468  1.00 29.93           O  
ATOM   2380  OE2 GLU A 161     -58.397   2.479  15.490  1.00 29.93           O  
ATOM   2381  N   ALA A 162     -55.630  -2.250  16.508  1.00 27.13           N  
ATOM   2382  H   ALA A 162     -56.337  -2.508  17.181  1.00 27.13           H  
ATOM   2383  CA  ALA A 162     -54.239  -2.547  16.885  1.00 27.13           C  
ATOM   2384  HA  ALA A 162     -53.616  -1.734  16.513  1.00 27.13           H  
ATOM   2385  C   ALA A 162     -53.739  -3.838  16.200  1.00 27.13           C  
ATOM   2386  CB  ALA A 162     -54.104  -2.561  18.414  1.00 27.13           C  
ATOM   2387  HB1 ALA A 162     -53.055  -2.678  18.687  1.00 27.13           H  
ATOM   2388  HB2 ALA A 162     -54.477  -1.625  18.830  1.00 27.13           H  
ATOM   2389  HB3 ALA A 162     -54.670  -3.394  18.830  1.00 27.13           H  
ATOM   2390  O   ALA A 162     -53.207  -4.775  16.787  1.00 27.13           O  
ATOM   2391  N   LEU A 163     -53.965  -3.881  14.896  1.00 26.14           N  
ATOM   2392  H   LEU A 163     -54.467  -3.085  14.531  1.00 26.14           H  
ATOM   2393  CA  LEU A 163     -53.383  -4.762  13.913  1.00 26.14           C  
ATOM   2394  HA  LEU A 163     -53.602  -5.802  14.158  1.00 26.14           H  
ATOM   2395  C   LEU A 163     -51.867  -4.558  13.853  1.00 26.14           C  
ATOM   2396  CB  LEU A 163     -54.011  -4.372  12.557  1.00 26.14           C  
ATOM   2397  HB2 LEU A 163     -54.213  -3.301  12.547  1.00 26.14           H  
ATOM   2398  HB3 LEU A 163     -53.278  -4.543  11.769  1.00 26.14           H  
ATOM   2399  O   LEU A 163     -51.414  -3.479  13.471  1.00 26.14           O  
ATOM   2400  CG  LEU A 163     -55.292  -5.154  12.223  1.00 26.14           C  
ATOM   2401  HG  LEU A 163     -55.669  -5.662  13.111  1.00 26.14           H  
ATOM   2402  CD1 LEU A 163     -56.388  -4.238  11.677  1.00 26.14           C  
ATOM   2403 HD11 LEU A 163     -56.056  -3.744  10.764  1.00 26.14           H  
ATOM   2404 HD12 LEU A 163     -57.288  -4.823  11.483  1.00 26.14           H  
ATOM   2405 HD13 LEU A 163     -56.630  -3.488  12.430  1.00 26.14           H  
ATOM   2406  CD2 LEU A 163     -54.971  -6.194  11.147  1.00 26.14           C  
ATOM   2407 HD21 LEU A 163     -54.193  -6.865  11.512  1.00 26.14           H  
ATOM   2408 HD22 LEU A 163     -55.865  -6.781  10.937  1.00 26.14           H  
ATOM   2409 HD23 LEU A 163     -54.634  -5.707  10.232  1.00 26.14           H  
ATOM   2410  N   GLY A 164     -51.109  -5.618  14.150  1.00 30.84           N  
ATOM   2411  H   GLY A 164     -51.485  -6.153  14.920  1.00 30.84           H  
ATOM   2412  CA  GLY A 164     -50.314  -6.455  13.222  1.00 30.84           C  
ATOM   2413  HA2 GLY A 164     -49.610  -7.022  13.831  1.00 30.84           H  
ATOM   2414  HA3 GLY A 164     -50.988  -7.179  12.763  1.00 30.84           H  
ATOM   2415  C   GLY A 164     -49.482  -5.844  12.078  1.00 30.84           C  
ATOM   2416  O   GLY A 164     -48.913  -6.598  11.299  1.00 30.84           O  
ATOM   2417  N   ARG A 165     -49.406  -4.518  11.941  1.00 27.98           N  
ATOM   2418  H   ARG A 165     -49.902  -3.970  12.630  1.00 27.98           H  
ATOM   2419  CA  ARG A 165     -48.600  -3.787  10.946  1.00 27.98           C  
ATOM   2420  HA  ARG A 165     -48.626  -4.309   9.990  1.00 27.98           H  
ATOM   2421  C   ARG A 165     -47.114  -3.704  11.296  1.00 27.98           C  
ATOM   2422  CB  ARG A 165     -49.166  -2.364  10.792  1.00 27.98           C  
ATOM   2423  HB2 ARG A 165     -49.531  -2.002  11.753  1.00 27.98           H  
ATOM   2424  HB3 ARG A 165     -48.368  -1.695  10.469  1.00 27.98           H  
ATOM   2425  O   ARG A 165     -46.314  -3.483  10.402  1.00 27.98           O  
ATOM   2426  CG  ARG A 165     -50.276  -2.301   9.741  1.00 27.98           C  
ATOM   2427  HG2 ARG A 165     -51.065  -3.014   9.982  1.00 27.98           H  
ATOM   2428  HG3 ARG A 165     -49.846  -2.576   8.778  1.00 27.98           H  
ATOM   2429  CD  ARG A 165     -50.860  -0.885   9.628  1.00 27.98           C  
ATOM   2430  HD2 ARG A 165     -51.227  -0.759   8.609  1.00 27.98           H  
ATOM   2431  HD3 ARG A 165     -50.072  -0.153   9.803  1.00 27.98           H  
ATOM   2432  NE  ARG A 165     -51.980  -0.673  10.566  1.00 27.98           N  
ATOM   2433  HE  ARG A 165     -52.108  -1.370  11.285  1.00 27.98           H  
ATOM   2434  NH1 ARG A 165     -52.629   1.387   9.795  1.00 27.98           N  
ATOM   2435 HH11 ARG A 165     -51.765   1.431   9.274  1.00 27.98           H  
ATOM   2436 HH12 ARG A 165     -53.219   2.200   9.901  1.00 27.98           H  
ATOM   2437  NH2 ARG A 165     -53.841   0.369  11.376  1.00 27.98           N  
ATOM   2438 HH21 ARG A 165     -54.451   1.172  11.446  1.00 27.98           H  
ATOM   2439 HH22 ARG A 165     -53.970  -0.365  12.058  1.00 27.98           H  
ATOM   2440  CZ  ARG A 165     -52.811   0.355  10.575  1.00 27.98           C  
ATOM   2441  N   GLU A 166     -46.771  -3.858  12.569  1.00 23.56           N  
ATOM   2442  H   GLU A 166     -47.501  -4.000  13.252  1.00 23.56           H  
ATOM   2443  CA  GLU A 166     -45.396  -3.787  13.085  1.00 23.56           C  
ATOM   2444  HA  GLU A 166     -44.831  -3.052  12.513  1.00 23.56           H  
ATOM   2445  C   GLU A 166     -44.635  -5.127  12.972  1.00 23.56           C  
ATOM   2446  CB  GLU A 166     -45.490  -3.309  14.549  1.00 23.56           C  
ATOM   2447  HB2 GLU A 166     -45.611  -4.179  15.195  1.00 23.56           H  
ATOM   2448  HB3 GLU A 166     -46.382  -2.693  14.656  1.00 23.56           H  
ATOM   2449  O   GLU A 166     -43.496  -5.202  13.399  1.00 23.56           O  
ATOM   2450  CG  GLU A 166     -44.305  -2.456  15.031  1.00 23.56           C  
ATOM   2451  HG2 GLU A 166     -44.206  -1.603  14.360  1.00 23.56           H  
ATOM   2452  HG3 GLU A 166     -43.388  -3.043  14.973  1.00 23.56           H  
ATOM   2453  CD  GLU A 166     -44.494  -1.948  16.473  1.00 23.56           C  
ATOM   2454  OE1 GLU A 166     -43.781  -0.991  16.848  1.00 23.56           O  
ATOM   2455  OE2 GLU A 166     -45.389  -2.472  17.180  1.00 23.56           O  
ATOM   2456  N   LEU A 167     -45.262  -6.200  12.463  1.00 21.80           N  
ATOM   2457  H   LEU A 167     -46.168  -6.069  12.038  1.00 21.80           H  
ATOM   2458  CA  LEU A 167     -44.750  -7.574  12.615  1.00 21.80           C  
ATOM   2459  HA  LEU A 167     -44.417  -7.658  13.650  1.00 21.80           H  
ATOM   2460  C   LEU A 167     -43.481  -7.920  11.813  1.00 21.80           C  
ATOM   2461  CB  LEU A 167     -45.879  -8.600  12.398  1.00 21.80           C  
ATOM   2462  HB2 LEU A 167     -46.565  -8.216  11.643  1.00 21.80           H  
ATOM   2463  HB3 LEU A 167     -45.460  -9.530  12.014  1.00 21.80           H  
ATOM   2464  O   LEU A 167     -42.404  -7.949  12.393  1.00 21.80           O  
ATOM   2465  CG  LEU A 167     -46.645  -8.933  13.687  1.00 21.80           C  
ATOM   2466  HG  LEU A 167     -46.905  -8.013  14.210  1.00 21.80           H  
ATOM   2467  CD1 LEU A 167     -47.942  -9.666  13.338  1.00 21.80           C  
ATOM   2468 HD11 LEU A 167     -48.504  -9.868  14.249  1.00 21.80           H  
ATOM   2469 HD12 LEU A 167     -47.710 -10.605  12.834  1.00 21.80           H  
ATOM   2470 HD13 LEU A 167     -48.544  -9.043  12.675  1.00 21.80           H  
ATOM   2471  CD2 LEU A 167     -45.830  -9.838  14.617  1.00 21.80           C  
ATOM   2472 HD21 LEU A 167     -44.937  -9.315  14.959  1.00 21.80           H  
ATOM   2473 HD22 LEU A 167     -45.519 -10.739  14.088  1.00 21.80           H  
ATOM   2474 HD23 LEU A 167     -46.422 -10.112  15.490  1.00 21.80           H  
ATOM   2475  N   ASP A 168     -43.584  -8.301  10.537  1.00 21.87           N  
ATOM   2476  H   ASP A 168     -44.475  -8.257  10.064  1.00 21.87           H  
ATOM   2477  CA  ASP A 168     -42.383  -8.619   9.748  1.00 21.87           C  
ATOM   2478  HA  ASP A 168     -41.661  -9.158  10.362  1.00 21.87           H  
ATOM   2479  C   ASP A 168     -41.775  -7.274   9.296  1.00 21.87           C  
ATOM   2480  CB  ASP A 168     -42.730  -9.511   8.532  1.00 21.87           C  
ATOM   2481  HB2 ASP A 168     -41.877  -9.498   7.855  1.00 21.87           H  
ATOM   2482  HB3 ASP A 168     -43.573  -9.069   8.000  1.00 21.87           H  
ATOM   2483  O   ASP A 168     -42.382  -6.607   8.461  1.00 21.87           O  
ATOM   2484  CG  ASP A 168     -43.047 -10.985   8.836  1.00 21.87           C  
ATOM   2485  OD1 ASP A 168     -42.628 -11.501   9.895  1.00 21.87           O  
ATOM   2486  OD2 ASP A 168     -43.717 -11.611   7.977  1.00 21.87           O  
ATOM   2487  N   GLY A 169     -40.642  -6.772   9.791  1.00 21.25           N  
ATOM   2488  H   GLY A 169     -40.413  -5.855   9.435  1.00 21.25           H  
ATOM   2489  CA  GLY A 169     -39.636  -7.327  10.705  1.00 21.25           C  
ATOM   2490  HA2 GLY A 169     -39.713  -6.823  11.669  1.00 21.25           H  
ATOM   2491  HA3 GLY A 169     -39.791  -8.396  10.854  1.00 21.25           H  
ATOM   2492  C   GLY A 169     -38.211  -7.129  10.165  1.00 21.25           C  
ATOM   2493  O   GLY A 169     -37.257  -7.168  10.936  1.00 21.25           O  
ATOM   2494  N   ASP A 170     -38.087  -6.873   8.858  1.00 20.59           N  
ATOM   2495  H   ASP A 170     -38.946  -6.817   8.331  1.00 20.59           H  
ATOM   2496  CA  ASP A 170     -37.002  -6.035   8.326  1.00 20.59           C  
ATOM   2497  HA  ASP A 170     -36.092  -6.202   8.903  1.00 20.59           H  
ATOM   2498  C   ASP A 170     -37.376  -4.554   8.521  1.00 20.59           C  
ATOM   2499  CB  ASP A 170     -36.725  -6.377   6.836  1.00 20.59           C  
ATOM   2500  HB2 ASP A 170     -36.855  -5.470   6.245  1.00 20.59           H  
ATOM   2501  HB3 ASP A 170     -37.480  -7.078   6.482  1.00 20.59           H  
ATOM   2502  O   ASP A 170     -38.556  -4.211   8.249  1.00 20.59           O  
ATOM   2503  CG  ASP A 170     -35.334  -6.961   6.492  1.00 20.59           C  
ATOM   2504  OD1 ASP A 170     -34.586  -7.419   7.383  1.00 20.59           O  
ATOM   2505  OD2 ASP A 170     -35.025  -6.992   5.269  1.00 20.59           O  
ATOM   2506  OXT ASP A 170     -36.482  -3.781   8.924  1.00 20.59           O  
TER    2507      ASP A 170                                                       
ATOM   2507  N   MET B   1     -53.518 -10.774 -17.516  1.00 76.34           N  
ATOM   2508  H   MET B   1     -53.682 -10.093 -18.244  1.00 76.34           H  
ATOM   2509  H2  MET B   1     -54.396 -11.066 -17.111  1.00 76.34           H  
ATOM   2510  H3  MET B   1     -53.045 -11.584 -17.891  1.00 76.34           H  
ATOM   2511  CA  MET B   1     -52.690 -10.173 -16.468  1.00 76.34           C  
ATOM   2512  HA  MET B   1     -52.592 -10.906 -15.667  1.00 76.34           H  
ATOM   2513  C   MET B   1     -53.418  -8.950 -15.934  1.00 76.34           C  
ATOM   2514  CB  MET B   1     -51.267  -9.893 -16.965  1.00 76.34           C  
ATOM   2515  HB2 MET B   1     -51.055 -10.506 -17.841  1.00 76.34           H  
ATOM   2516  HB3 MET B   1     -51.148  -8.845 -17.241  1.00 76.34           H  
ATOM   2517  O   MET B   1     -53.594  -7.987 -16.679  1.00 76.34           O  
ATOM   2518  CG  MET B   1     -50.268 -10.272 -15.875  1.00 76.34           C  
ATOM   2519  HG2 MET B   1     -50.413 -11.311 -15.578  1.00 76.34           H  
ATOM   2520  HG3 MET B   1     -50.462  -9.628 -15.018  1.00 76.34           H  
ATOM   2521  SD  MET B   1     -48.540 -10.023 -16.328  1.00 76.34           S  
ATOM   2522  CE  MET B   1     -48.203 -11.413 -17.440  1.00 76.34           C  
ATOM   2523  HE1 MET B   1     -48.830 -11.351 -18.330  1.00 76.34           H  
ATOM   2524  HE2 MET B   1     -48.381 -12.352 -16.915  1.00 76.34           H  
ATOM   2525  HE3 MET B   1     -47.154 -11.379 -17.733  1.00 76.34           H  
ATOM   2526  N   THR B   2     -53.960  -9.031 -14.721  1.00 86.92           N  
ATOM   2527  H   THR B   2     -53.762  -9.856 -14.172  1.00 86.92           H  
ATOM   2528  CA  THR B   2     -54.538  -7.878 -14.018  1.00 86.92           C  
ATOM   2529  HA  THR B   2     -55.324  -7.444 -14.636  1.00 86.92           H  
ATOM   2530  C   THR B   2     -53.467  -6.808 -13.811  1.00 86.92           C  
ATOM   2531  CB  THR B   2     -55.159  -8.269 -12.665  1.00 86.92           C  
ATOM   2532  HB  THR B   2     -55.635  -7.388 -12.236  1.00 86.92           H  
ATOM   2533  O   THR B   2     -52.273  -7.059 -14.002  1.00 86.92           O  
ATOM   2534  CG2 THR B   2     -56.211  -9.370 -12.782  1.00 86.92           C  
ATOM   2535 HG21 THR B   2     -55.755 -10.303 -13.115  1.00 86.92           H  
ATOM   2536 HG22 THR B   2     -56.673  -9.533 -11.809  1.00 86.92           H  
ATOM   2537 HG23 THR B   2     -56.982  -9.070 -13.492  1.00 86.92           H  
ATOM   2538  OG1 THR B   2     -54.166  -8.708 -11.779  1.00 86.92           O  
ATOM   2539  HG1 THR B   2     -54.341  -9.627 -11.562  1.00 86.92           H  
ATOM   2540  N   ASP B   3     -53.874  -5.592 -13.451  1.00 79.36           N  
ATOM   2541  H   ASP B   3     -54.851  -5.396 -13.285  1.00 79.36           H  
ATOM   2542  CA  ASP B   3     -52.890  -4.552 -13.154  1.00 79.36           C  
ATOM   2543  HA  ASP B   3     -52.234  -4.470 -14.020  1.00 79.36           H  
ATOM   2544  C   ASP B   3     -51.990  -4.954 -11.978  1.00 79.36           C  
ATOM   2545  CB  ASP B   3     -53.584  -3.202 -12.964  1.00 79.36           C  
ATOM   2546  HB2 ASP B   3     -53.926  -3.101 -11.934  1.00 79.36           H  
ATOM   2547  HB3 ASP B   3     -54.453  -3.145 -13.620  1.00 79.36           H  
ATOM   2548  O   ASP B   3     -50.769  -4.875 -12.090  1.00 79.36           O  
ATOM   2549  CG  ASP B   3     -52.637  -2.065 -13.343  1.00 79.36           C  
ATOM   2550  OD1 ASP B   3     -52.110  -2.137 -14.488  1.00 79.36           O  
ATOM   2551  OD2 ASP B   3     -52.497  -1.139 -12.523  1.00 79.36           O  
ATOM   2552  N   SER B   4     -52.582  -5.545 -10.936  1.00 78.43           N  
ATOM   2553  H   SER B   4     -53.590  -5.545 -10.878  1.00 78.43           H  
ATOM   2554  CA  SER B   4     -51.861  -6.121  -9.798  1.00 78.43           C  
ATOM   2555  HA  SER B   4     -51.290  -5.330  -9.312  1.00 78.43           H  
ATOM   2556  C   SER B   4     -50.874  -7.221 -10.204  1.00 78.43           C  
ATOM   2557  CB  SER B   4     -52.860  -6.686  -8.782  1.00 78.43           C  
ATOM   2558  HB2 SER B   4     -53.383  -7.533  -9.225  1.00 78.43           H  
ATOM   2559  HB3 SER B   4     -52.325  -7.028  -7.896  1.00 78.43           H  
ATOM   2560  O   SER B   4     -49.752  -7.224  -9.711  1.00 78.43           O  
ATOM   2561  OG  SER B   4     -53.811  -5.702  -8.414  1.00 78.43           O  
ATOM   2562  HG  SER B   4     -53.567  -5.351  -7.554  1.00 78.43           H  
ATOM   2563  N   GLU B   5     -51.236  -8.126 -11.122  1.00 84.78           N  
ATOM   2564  H   GLU B   5     -52.174  -8.094 -11.495  1.00 84.78           H  
ATOM   2565  CA  GLU B   5     -50.325  -9.186 -11.595  1.00 84.78           C  
ATOM   2566  HA  GLU B   5     -49.929  -9.731 -10.738  1.00 84.78           H  
ATOM   2567  C   GLU B   5     -49.113  -8.612 -12.348  1.00 84.78           C  
ATOM   2568  CB  GLU B   5     -51.077 -10.177 -12.497  1.00 84.78           C  
ATOM   2569  HB2 GLU B   5     -50.349 -10.770 -13.049  1.00 84.78           H  
ATOM   2570  HB3 GLU B   5     -51.666  -9.595 -13.207  1.00 84.78           H  
ATOM   2571  O   GLU B   5     -47.988  -9.043 -12.105  1.00 84.78           O  
ATOM   2572  CG  GLU B   5     -51.994 -11.160 -11.753  1.00 84.78           C  
ATOM   2573  HG2 GLU B   5     -51.369 -11.848 -11.183  1.00 84.78           H  
ATOM   2574  HG3 GLU B   5     -52.612 -10.614 -11.040  1.00 84.78           H  
ATOM   2575  CD  GLU B   5     -52.913 -11.960 -12.699  1.00 84.78           C  
ATOM   2576  OE1 GLU B   5     -53.452 -12.994 -12.268  1.00 84.78           O  
ATOM   2577  OE2 GLU B   5     -53.173 -11.498 -13.839  1.00 84.78           O  
ATOM   2578  N   LYS B   6     -49.311  -7.599 -13.206  1.00 83.80           N  
ATOM   2579  H   LYS B   6     -50.252  -7.252 -13.322  1.00 83.80           H  
ATOM   2580  CA  LYS B   6     -48.194  -6.928 -13.901  1.00 83.80           C  
ATOM   2581  HA  LYS B   6     -47.577  -7.676 -14.401  1.00 83.80           H  
ATOM   2582  C   LYS B   6     -47.278  -6.208 -12.912  1.00 83.80           C  
ATOM   2583  CB  LYS B   6     -48.709  -5.911 -14.928  1.00 83.80           C  
ATOM   2584  HB2 LYS B   6     -47.857  -5.343 -15.300  1.00 83.80           H  
ATOM   2585  HB3 LYS B   6     -49.370  -5.216 -14.411  1.00 83.80           H  
ATOM   2586  O   LYS B   6     -46.058  -6.312 -13.000  1.00 83.80           O  
ATOM   2587  CG  LYS B   6     -49.419  -6.542 -16.138  1.00 83.80           C  
ATOM   2588  HG2 LYS B   6     -50.227  -7.190 -15.799  1.00 83.80           H  
ATOM   2589  HG3 LYS B   6     -48.695  -7.141 -16.689  1.00 83.80           H  
ATOM   2590  CD  LYS B   6     -49.987  -5.470 -17.085  1.00 83.80           C  
ATOM   2591  HD2 LYS B   6     -50.306  -5.938 -18.016  1.00 83.80           H  
ATOM   2592  HD3 LYS B   6     -49.202  -4.746 -17.302  1.00 83.80           H  
ATOM   2593  CE  LYS B   6     -51.187  -4.790 -16.414  1.00 83.80           C  
ATOM   2594  HE2 LYS B   6     -50.991  -4.782 -15.342  1.00 83.80           H  
ATOM   2595  HE3 LYS B   6     -52.086  -5.389 -16.560  1.00 83.80           H  
ATOM   2596  NZ  LYS B   6     -51.392  -3.382 -16.830  1.00 83.80           N  
ATOM   2597  HZ1 LYS B   6     -51.895  -3.290 -17.701  1.00 83.80           H  
ATOM   2598  HZ2 LYS B   6     -51.883  -2.896 -16.094  1.00 83.80           H  
ATOM   2599  HZ3 LYS B   6     -50.510  -2.890 -16.865  1.00 83.80           H  
ATOM   2600  N   VAL B   7     -47.859  -5.466 -11.968  1.00 83.64           N  
ATOM   2601  H   VAL B   7     -48.868  -5.412 -11.945  1.00 83.64           H  
ATOM   2602  CA  VAL B   7     -47.088  -4.720 -10.964  1.00 83.64           C  
ATOM   2603  HA  VAL B   7     -46.327  -4.132 -11.478  1.00 83.64           H  
ATOM   2604  C   VAL B   7     -46.331  -5.670 -10.031  1.00 83.64           C  
ATOM   2605  CB  VAL B   7     -47.988  -3.735 -10.198  1.00 83.64           C  
ATOM   2606  HB  VAL B   7     -48.824  -4.273  -9.751  1.00 83.64           H  
ATOM   2607  O   VAL B   7     -45.196  -5.371  -9.670  1.00 83.64           O  
ATOM   2608  CG1 VAL B   7     -47.211  -3.009  -9.099  1.00 83.64           C  
ATOM   2609 HG11 VAL B   7     -46.314  -2.547  -9.510  1.00 83.64           H  
ATOM   2610 HG12 VAL B   7     -47.844  -2.233  -8.668  1.00 83.64           H  
ATOM   2611 HG13 VAL B   7     -46.923  -3.709  -8.315  1.00 83.64           H  
ATOM   2612  CG2 VAL B   7     -48.527  -2.640 -11.132  1.00 83.64           C  
ATOM   2613 HG21 VAL B   7     -47.707  -2.032 -11.512  1.00 83.64           H  
ATOM   2614 HG22 VAL B   7     -49.224  -2.002 -10.589  1.00 83.64           H  
ATOM   2615 HG23 VAL B   7     -49.059  -3.074 -11.978  1.00 83.64           H  
ATOM   2616  N   ALA B   8     -46.891  -6.840  -9.707  1.00 81.89           N  
ATOM   2617  H   ALA B   8     -47.842  -7.026  -9.992  1.00 81.89           H  
ATOM   2618  CA  ALA B   8     -46.202  -7.861  -8.921  1.00 81.89           C  
ATOM   2619  HA  ALA B   8     -45.897  -7.417  -7.974  1.00 81.89           H  
ATOM   2620  C   ALA B   8     -44.925  -8.381  -9.611  1.00 81.89           C  
ATOM   2621  CB  ALA B   8     -47.183  -9.001  -8.622  1.00 81.89           C  
ATOM   2622  HB1 ALA B   8     -47.511  -9.470  -9.550  1.00 81.89           H  
ATOM   2623  HB2 ALA B   8     -48.050  -8.612  -8.088  1.00 81.89           H  
ATOM   2624  HB3 ALA B   8     -46.693  -9.749  -7.999  1.00 81.89           H  
ATOM   2625  O   ALA B   8     -43.917  -8.596  -8.936  1.00 81.89           O  
ATOM   2626  N   GLU B   9     -44.921  -8.542 -10.940  1.00 85.13           N  
ATOM   2627  H   GLU B   9     -45.775  -8.387 -11.457  1.00 85.13           H  
ATOM   2628  CA  GLU B   9     -43.707  -8.908 -11.687  1.00 85.13           C  
ATOM   2629  HA  GLU B   9     -43.249  -9.775 -11.211  1.00 85.13           H  
ATOM   2630  C   GLU B   9     -42.649  -7.796 -11.661  1.00 85.13           C  
ATOM   2631  CB  GLU B   9     -44.033  -9.283 -13.140  1.00 85.13           C  
ATOM   2632  HB2 GLU B   9     -44.647  -8.506 -13.595  1.00 85.13           H  
ATOM   2633  HB3 GLU B   9     -43.091  -9.345 -13.686  1.00 85.13           H  
ATOM   2634  O   GLU B   9     -41.474  -8.076 -11.408  1.00 85.13           O  
ATOM   2635  CG  GLU B   9     -44.740 -10.641 -13.249  1.00 85.13           C  
ATOM   2636  HG2 GLU B   9     -44.156 -11.378 -12.697  1.00 85.13           H  
ATOM   2637  HG3 GLU B   9     -45.719 -10.572 -12.775  1.00 85.13           H  
ATOM   2638  CD  GLU B   9     -44.907 -11.129 -14.700  1.00 85.13           C  
ATOM   2639  OE1 GLU B   9     -45.388 -12.276 -14.851  1.00 85.13           O  
ATOM   2640  OE2 GLU B   9     -44.542 -10.388 -15.640  1.00 85.13           O  
ATOM   2641  N   TYR B  10     -43.055  -6.535 -11.848  1.00 84.63           N  
ATOM   2642  H   TYR B  10     -44.023  -6.370 -12.084  1.00 84.63           H  
ATOM   2643  CA  TYR B  10     -42.135  -5.396 -11.755  1.00 84.63           C  
ATOM   2644  HA  TYR B  10     -41.299  -5.572 -12.433  1.00 84.63           H  
ATOM   2645  C   TYR B  10     -41.537  -5.242 -10.354  1.00 84.63           C  
ATOM   2646  CB  TYR B  10     -42.835  -4.095 -12.169  1.00 84.63           C  
ATOM   2647  HB2 TYR B  10     -42.206  -3.256 -11.874  1.00 84.63           H  
ATOM   2648  HB3 TYR B  10     -43.774  -4.002 -11.623  1.00 84.63           H  
ATOM   2649  O   TYR B  10     -40.330  -5.031 -10.228  1.00 84.63           O  
ATOM   2650  CG  TYR B  10     -43.084  -3.967 -13.658  1.00 84.63           C  
ATOM   2651  CD1 TYR B  10     -41.994  -3.951 -14.550  1.00 84.63           C  
ATOM   2652  HD1 TYR B  10     -40.985  -4.034 -14.174  1.00 84.63           H  
ATOM   2653  CD2 TYR B  10     -44.396  -3.844 -14.152  1.00 84.63           C  
ATOM   2654  HD2 TYR B  10     -45.232  -3.862 -13.468  1.00 84.63           H  
ATOM   2655  CE1 TYR B  10     -42.215  -3.827 -15.934  1.00 84.63           C  
ATOM   2656  HE1 TYR B  10     -41.386  -3.822 -16.626  1.00 84.63           H  
ATOM   2657  CE2 TYR B  10     -44.623  -3.719 -15.536  1.00 84.63           C  
ATOM   2658  HE2 TYR B  10     -45.633  -3.638 -15.911  1.00 84.63           H  
ATOM   2659  OH  TYR B  10     -43.739  -3.591 -17.764  1.00 84.63           O  
ATOM   2660  HH  TYR B  10     -44.676  -3.571 -17.975  1.00 84.63           H  
ATOM   2661  CZ  TYR B  10     -43.529  -3.713 -16.428  1.00 84.63           C  
ATOM   2662  N   LEU B  11     -42.351  -5.391  -9.304  1.00 81.35           N  
ATOM   2663  H   LEU B  11     -43.336  -5.537  -9.473  1.00 81.35           H  
ATOM   2664  CA  LEU B  11     -41.884  -5.317  -7.921  1.00 81.35           C  
ATOM   2665  HA  LEU B  11     -41.352  -4.373  -7.801  1.00 81.35           H  
ATOM   2666  C   LEU B  11     -40.890  -6.445  -7.626  1.00 81.35           C  
ATOM   2667  CB  LEU B  11     -43.094  -5.342  -6.970  1.00 81.35           C  
ATOM   2668  HB2 LEU B  11     -43.544  -6.334  -7.006  1.00 81.35           H  
ATOM   2669  HB3 LEU B  11     -43.838  -4.626  -7.321  1.00 81.35           H  
ATOM   2670  O   LEU B  11     -39.818  -6.178  -7.087  1.00 81.35           O  
ATOM   2671  CG  LEU B  11     -42.740  -4.998  -5.510  1.00 81.35           C  
ATOM   2672  HG  LEU B  11     -41.927  -5.637  -5.167  1.00 81.35           H  
ATOM   2673  CD1 LEU B  11     -42.330  -3.529  -5.351  1.00 81.35           C  
ATOM   2674 HD11 LEU B  11     -42.157  -3.313  -4.297  1.00 81.35           H  
ATOM   2675 HD12 LEU B  11     -43.116  -2.872  -5.723  1.00 81.35           H  
ATOM   2676 HD13 LEU B  11     -41.400  -3.336  -5.885  1.00 81.35           H  
ATOM   2677  CD2 LEU B  11     -43.956  -5.249  -4.619  1.00 81.35           C  
ATOM   2678 HD21 LEU B  11     -44.791  -4.622  -4.932  1.00 81.35           H  
ATOM   2679 HD22 LEU B  11     -43.705  -5.021  -3.583  1.00 81.35           H  
ATOM   2680 HD23 LEU B  11     -44.246  -6.298  -4.678  1.00 81.35           H  
ATOM   2681  N   ARG B  12     -41.186  -7.676  -8.073  1.00 84.17           N  
ATOM   2682  H   ARG B  12     -42.087  -7.819  -8.507  1.00 84.17           H  
ATOM   2683  CA  ARG B  12     -40.268  -8.817  -7.949  1.00 84.17           C  
ATOM   2684  HA  ARG B  12     -40.060  -8.966  -6.890  1.00 84.17           H  
ATOM   2685  C   ARG B  12     -38.927  -8.526  -8.621  1.00 84.17           C  
ATOM   2686  CB  ARG B  12     -40.931 -10.082  -8.515  1.00 84.17           C  
ATOM   2687  HB2 ARG B  12     -41.083  -9.966  -9.588  1.00 84.17           H  
ATOM   2688  HB3 ARG B  12     -41.906 -10.203  -8.042  1.00 84.17           H  
ATOM   2689  O   ARG B  12     -37.885  -8.761  -8.010  1.00 84.17           O  
ATOM   2690  CG  ARG B  12     -40.091 -11.344  -8.250  1.00 84.17           C  
ATOM   2691  HG2 ARG B  12     -39.092 -11.211  -8.665  1.00 84.17           H  
ATOM   2692  HG3 ARG B  12     -39.998 -11.500  -7.176  1.00 84.17           H  
ATOM   2693  CD  ARG B  12     -40.706 -12.589  -8.901  1.00 84.17           C  
ATOM   2694  HD2 ARG B  12     -40.778 -12.410  -9.974  1.00 84.17           H  
ATOM   2695  HD3 ARG B  12     -40.031 -13.430  -8.743  1.00 84.17           H  
ATOM   2696  NE  ARG B  12     -42.027 -12.921  -8.328  1.00 84.17           N  
ATOM   2697  HE  ARG B  12     -42.121 -12.804  -7.329  1.00 84.17           H  
ATOM   2698  NH1 ARG B  12     -43.113 -13.507 -10.275  1.00 84.17           N  
ATOM   2699 HH11 ARG B  12     -42.272 -13.322 -10.803  1.00 84.17           H  
ATOM   2700 HH12 ARG B  12     -43.962 -13.745 -10.767  1.00 84.17           H  
ATOM   2701  NH2 ARG B  12     -44.212 -13.555  -8.336  1.00 84.17           N  
ATOM   2702 HH21 ARG B  12     -44.255 -13.410  -7.338  1.00 84.17           H  
ATOM   2703 HH22 ARG B  12     -45.035 -13.847  -8.842  1.00 84.17           H  
ATOM   2704  CZ  ARG B  12     -43.103 -13.325  -8.982  1.00 84.17           C  
ATOM   2705  N   ARG B  13     -38.932  -7.986  -9.848  1.00 86.20           N  
ATOM   2706  H   ARG B  13     -39.824  -7.819 -10.290  1.00 86.20           H  
ATOM   2707  CA  ARG B  13     -37.695  -7.620 -10.556  1.00 86.20           C  
ATOM   2708  HA  ARG B  13     -37.056  -8.503 -10.576  1.00 86.20           H  
ATOM   2709  C   ARG B  13     -36.901  -6.558  -9.795  1.00 86.20           C  
ATOM   2710  CB  ARG B  13     -38.006  -7.179 -12.000  1.00 86.20           C  
ATOM   2711  HB2 ARG B  13     -38.642  -6.294 -11.972  1.00 86.20           H  
ATOM   2712  HB3 ARG B  13     -38.557  -7.970 -12.509  1.00 86.20           H  
ATOM   2713  O   ARG B  13     -35.710  -6.755  -9.584  1.00 86.20           O  
ATOM   2714  CG  ARG B  13     -36.741  -6.843 -12.812  1.00 86.20           C  
ATOM   2715  HG2 ARG B  13     -36.153  -6.095 -12.280  1.00 86.20           H  
ATOM   2716  HG3 ARG B  13     -37.038  -6.406 -13.765  1.00 86.20           H  
ATOM   2717  CD  ARG B  13     -35.879  -8.081 -13.095  1.00 86.20           C  
ATOM   2718  HD2 ARG B  13     -36.327  -8.628 -13.924  1.00 86.20           H  
ATOM   2719  HD3 ARG B  13     -35.856  -8.730 -12.220  1.00 86.20           H  
ATOM   2720  NE  ARG B  13     -34.490  -7.717 -13.402  1.00 86.20           N  
ATOM   2721  HE  ARG B  13     -34.129  -6.880 -12.966  1.00 86.20           H  
ATOM   2722  NH1 ARG B  13     -33.850  -9.665 -14.455  1.00 86.20           N  
ATOM   2723 HH11 ARG B  13     -33.105 -10.231 -14.835  1.00 86.20           H  
ATOM   2724 HH12 ARG B  13     -34.805  -9.993 -14.428  1.00 86.20           H  
ATOM   2725  NH2 ARG B  13     -32.341  -8.098 -13.970  1.00 86.20           N  
ATOM   2726 HH21 ARG B  13     -31.597  -8.693 -14.303  1.00 86.20           H  
ATOM   2727 HH22 ARG B  13     -32.122  -7.423 -13.252  1.00 86.20           H  
ATOM   2728  CZ  ARG B  13     -33.575  -8.491 -13.953  1.00 86.20           C  
ATOM   2729  N   ALA B  14     -37.556  -5.492  -9.333  1.00 84.62           N  
ATOM   2730  H   ALA B  14     -38.542  -5.404  -9.536  1.00 84.62           H  
ATOM   2731  CA  ALA B  14     -36.905  -4.423  -8.576  1.00 84.62           C  
ATOM   2732  HA  ALA B  14     -36.108  -4.001  -9.188  1.00 84.62           H  
ATOM   2733  C   ALA B  14     -36.259  -4.940  -7.280  1.00 84.62           C  
ATOM   2734  CB  ALA B  14     -37.935  -3.322  -8.293  1.00 84.62           C  
ATOM   2735  HB1 ALA B  14     -38.347  -2.949  -9.231  1.00 84.62           H  
ATOM   2736  HB2 ALA B  14     -38.745  -3.712  -7.677  1.00 84.62           H  
ATOM   2737  HB3 ALA B  14     -37.453  -2.499  -7.765  1.00 84.62           H  
ATOM   2738  O   ALA B  14     -35.112  -4.604  -6.993  1.00 84.62           O  
ATOM   2739  N   THR B  15     -36.949  -5.807  -6.529  1.00 87.55           N  
ATOM   2740  H   THR B  15     -37.910  -6.006  -6.766  1.00 87.55           H  
ATOM   2741  CA  THR B  15     -36.395  -6.409  -5.304  1.00 87.55           C  
ATOM   2742  HA  THR B  15     -35.987  -5.613  -4.682  1.00 87.55           H  
ATOM   2743  C   THR B  15     -35.238  -7.371  -5.582  1.00 87.55           C  
ATOM   2744  CB  THR B  15     -37.474  -7.127  -4.480  1.00 87.55           C  
ATOM   2745  HB  THR B  15     -36.989  -7.685  -3.679  1.00 87.55           H  
ATOM   2746  O   THR B  15     -34.288  -7.417  -4.803  1.00 87.55           O  
ATOM   2747  CG2 THR B  15     -38.445  -6.131  -3.845  1.00 87.55           C  
ATOM   2748 HG21 THR B  15     -39.181  -6.673  -3.252  1.00 87.55           H  
ATOM   2749 HG22 THR B  15     -37.900  -5.452  -3.189  1.00 87.55           H  
ATOM   2750 HG23 THR B  15     -38.960  -5.555  -4.614  1.00 87.55           H  
ATOM   2751  OG1 THR B  15     -38.239  -8.026  -5.259  1.00 87.55           O  
ATOM   2752  HG1 THR B  15     -37.758  -8.259  -6.057  1.00 87.55           H  
ATOM   2753  N   LEU B  16     -35.269  -8.108  -6.701  1.00 89.40           N  
ATOM   2754  H   LEU B  16     -36.049  -8.004  -7.334  1.00 89.40           H  
ATOM   2755  CA  LEU B  16     -34.163  -8.983  -7.105  1.00 89.40           C  
ATOM   2756  HA  LEU B  16     -33.853  -9.579  -6.247  1.00 89.40           H  
ATOM   2757  C   LEU B  16     -32.929  -8.176  -7.523  1.00 89.40           C  
ATOM   2758  CB  LEU B  16     -34.613  -9.917  -8.244  1.00 89.40           C  
ATOM   2759  HB2 LEU B  16     -35.124  -9.322  -9.001  1.00 89.40           H  
ATOM   2760  HB3 LEU B  16     -33.727 -10.344  -8.712  1.00 89.40           H  
ATOM   2761  O   LEU B  16     -31.827  -8.495  -7.082  1.00 89.40           O  
ATOM   2762  CG  LEU B  16     -35.527 -11.074  -7.804  1.00 89.40           C  
ATOM   2763  HG  LEU B  16     -36.377 -10.688  -7.241  1.00 89.40           H  
ATOM   2764  CD1 LEU B  16     -36.051 -11.806  -9.041  1.00 89.40           C  
ATOM   2765 HD11 LEU B  16     -35.218 -12.208  -9.618  1.00 89.40           H  
ATOM   2766 HD12 LEU B  16     -36.618 -11.110  -9.660  1.00 89.40           H  
ATOM   2767 HD13 LEU B  16     -36.705 -12.623  -8.736  1.00 89.40           H  
ATOM   2768  CD2 LEU B  16     -34.791 -12.091  -6.931  1.00 89.40           C  
ATOM   2769 HD21 LEU B  16     -34.497 -11.629  -5.989  1.00 89.40           H  
ATOM   2770 HD22 LEU B  16     -35.452 -12.929  -6.707  1.00 89.40           H  
ATOM   2771 HD23 LEU B  16     -33.907 -12.456  -7.453  1.00 89.40           H  
ATOM   2772  N   ASP B  17     -33.115  -7.114  -8.309  1.00 89.89           N  
ATOM   2773  H   ASP B  17     -34.042  -6.926  -8.663  1.00 89.89           H  
ATOM   2774  CA  ASP B  17     -32.027  -6.218  -8.712  1.00 89.89           C  
ATOM   2775  HA  ASP B  17     -31.226  -6.812  -9.154  1.00 89.89           H  
ATOM   2776  C   ASP B  17     -31.426  -5.485  -7.497  1.00 89.89           C  
ATOM   2777  CB  ASP B  17     -32.530  -5.216  -9.771  1.00 89.89           C  
ATOM   2778  HB2 ASP B  17     -33.430  -4.725  -9.399  1.00 89.89           H  
ATOM   2779  HB3 ASP B  17     -31.768  -4.448  -9.905  1.00 89.89           H  
ATOM   2780  O   ASP B  17     -30.209  -5.325  -7.419  1.00 89.89           O  
ATOM   2781  CG  ASP B  17     -32.817  -5.825 -11.155  1.00 89.89           C  
ATOM   2782  OD1 ASP B  17     -32.240  -6.872 -11.521  1.00 89.89           O  
ATOM   2783  OD2 ASP B  17     -33.577  -5.221 -11.944  1.00 89.89           O  
ATOM   2784  N   LEU B  18     -32.250  -5.085  -6.517  1.00 89.03           N  
ATOM   2785  H   LEU B  18     -33.246  -5.183  -6.659  1.00 89.03           H  
ATOM   2786  CA  LEU B  18     -31.781  -4.484  -5.261  1.00 89.03           C  
ATOM   2787  HA  LEU B  18     -31.119  -3.652  -5.497  1.00 89.03           H  
ATOM   2788  C   LEU B  18     -30.965  -5.478  -4.431  1.00 89.03           C  
ATOM   2789  CB  LEU B  18     -32.987  -3.948  -4.465  1.00 89.03           C  
ATOM   2790  HB2 LEU B  18     -33.708  -4.756  -4.340  1.00 89.03           H  
ATOM   2791  HB3 LEU B  18     -33.465  -3.161  -5.048  1.00 89.03           H  
ATOM   2792  O   LEU B  18     -29.909  -5.120  -3.910  1.00 89.03           O  
ATOM   2793  CG  LEU B  18     -32.641  -3.397  -3.065  1.00 89.03           C  
ATOM   2794  HG  LEU B  18     -32.214  -4.190  -2.451  1.00 89.03           H  
ATOM   2795  CD1 LEU B  18     -31.654  -2.232  -3.120  1.00 89.03           C  
ATOM   2796 HD11 LEU B  18     -32.074  -1.433  -3.731  1.00 89.03           H  
ATOM   2797 HD12 LEU B  18     -30.700  -2.552  -3.538  1.00 89.03           H  
ATOM   2798 HD13 LEU B  18     -31.477  -1.848  -2.115  1.00 89.03           H  
ATOM   2799  CD2 LEU B  18     -33.915  -2.906  -2.379  1.00 89.03           C  
ATOM   2800 HD21 LEU B  18     -34.369  -2.102  -2.958  1.00 89.03           H  
ATOM   2801 HD22 LEU B  18     -34.624  -3.728  -2.283  1.00 89.03           H  
ATOM   2802 HD23 LEU B  18     -33.681  -2.534  -1.381  1.00 89.03           H  
ATOM   2803  N   ARG B  19     -31.429  -6.728  -4.322  1.00 89.55           N  
ATOM   2804  H   ARG B  19     -32.318  -6.948  -4.748  1.00 89.55           H  
ATOM   2805  CA  ARG B  19     -30.697  -7.781  -3.612  1.00 89.55           C  
ATOM   2806  HA  ARG B  19     -30.498  -7.437  -2.597  1.00 89.55           H  
ATOM   2807  C   ARG B  19     -29.333  -8.037  -4.251  1.00 89.55           C  
ATOM   2808  CB  ARG B  19     -31.556  -9.050  -3.547  1.00 89.55           C  
ATOM   2809  HB2 ARG B  19     -32.529  -8.795  -3.126  1.00 89.55           H  
ATOM   2810  HB3 ARG B  19     -31.705  -9.441  -4.553  1.00 89.55           H  
ATOM   2811  O   ARG B  19     -28.349  -8.103  -3.524  1.00 89.55           O  
ATOM   2812  CG  ARG B  19     -30.903 -10.121  -2.660  1.00 89.55           C  
ATOM   2813  HG2 ARG B  19     -30.745  -9.707  -1.664  1.00 89.55           H  
ATOM   2814  HG3 ARG B  19     -29.936 -10.416  -3.067  1.00 89.55           H  
ATOM   2815  CD  ARG B  19     -31.791 -11.361  -2.535  1.00 89.55           C  
ATOM   2816  HD2 ARG B  19     -31.356 -12.014  -1.779  1.00 89.55           H  
ATOM   2817  HD3 ARG B  19     -32.781 -11.053  -2.200  1.00 89.55           H  
ATOM   2818  NE  ARG B  19     -31.885 -12.096  -3.811  1.00 89.55           N  
ATOM   2819  HE  ARG B  19     -31.231 -11.827  -4.532  1.00 89.55           H  
ATOM   2820  NH1 ARG B  19     -33.470 -13.616  -3.147  1.00 89.55           N  
ATOM   2821 HH11 ARG B  19     -33.974 -14.478  -3.298  1.00 89.55           H  
ATOM   2822 HH12 ARG B  19     -33.492 -13.170  -2.241  1.00 89.55           H  
ATOM   2823  NH2 ARG B  19     -32.551 -13.785  -5.177  1.00 89.55           N  
ATOM   2824 HH21 ARG B  19     -31.837 -13.514  -5.837  1.00 89.55           H  
ATOM   2825 HH22 ARG B  19     -33.054 -14.651  -5.314  1.00 89.55           H  
ATOM   2826  CZ  ARG B  19     -32.637 -13.155  -4.040  1.00 89.55           C  
ATOM   2827  N   ALA B  20     -29.274  -8.119  -5.582  1.00 93.71           N  
ATOM   2828  H   ALA B  20     -30.133  -8.056  -6.110  1.00 93.71           H  
ATOM   2829  CA  ALA B  20     -28.021  -8.279  -6.317  1.00 93.71           C  
ATOM   2830  HA  ALA B  20     -27.506  -9.167  -5.951  1.00 93.71           H  
ATOM   2831  C   ALA B  20     -27.074  -7.085  -6.105  1.00 93.71           C  
ATOM   2832  CB  ALA B  20     -28.350  -8.489  -7.800  1.00 93.71           C  
ATOM   2833  HB1 ALA B  20     -28.991  -9.362  -7.919  1.00 93.71           H  
ATOM   2834  HB2 ALA B  20     -27.425  -8.653  -8.354  1.00 93.71           H  
ATOM   2835  HB3 ALA B  20     -28.855  -7.612  -8.204  1.00 93.71           H  
ATOM   2836  O   ALA B  20     -25.896  -7.280  -5.832  1.00 93.71           O  
ATOM   2837  N   ALA B  21     -27.590  -5.850  -6.139  1.00 93.74           N  
ATOM   2838  H   ALA B  21     -28.556  -5.729  -6.405  1.00 93.74           H  
ATOM   2839  CA  ALA B  21     -26.780  -4.659  -5.885  1.00 93.74           C  
ATOM   2840  HA  ALA B  21     -25.922  -4.680  -6.557  1.00 93.74           H  
ATOM   2841  C   ALA B  21     -26.222  -4.621  -4.448  1.00 93.74           C  
ATOM   2842  CB  ALA B  21     -27.617  -3.415  -6.208  1.00 93.74           C  
ATOM   2843  HB1 ALA B  21     -27.957  -3.459  -7.243  1.00 93.74           H  
ATOM   2844  HB2 ALA B  21     -27.005  -2.523  -6.074  1.00 93.74           H  
ATOM   2845  HB3 ALA B  21     -28.482  -3.362  -5.547  1.00 93.74           H  
ATOM   2846  O   ALA B  21     -25.040  -4.367  -4.252  1.00 93.74           O  
ATOM   2847  N   ARG B  22     -27.044  -4.928  -3.433  1.00 92.68           N  
ATOM   2848  H   ARG B  22     -28.010  -5.126  -3.649  1.00 92.68           H  
ATOM   2849  CA  ARG B  22     -26.585  -5.009  -2.033  1.00 92.68           C  
ATOM   2850  HA  ARG B  22     -26.066  -4.089  -1.764  1.00 92.68           H  
ATOM   2851  C   ARG B  22     -25.560  -6.118  -1.815  1.00 92.68           C  
ATOM   2852  CB  ARG B  22     -27.774  -5.223  -1.088  1.00 92.68           C  
ATOM   2853  HB2 ARG B  22     -27.390  -5.536  -0.117  1.00 92.68           H  
ATOM   2854  HB3 ARG B  22     -28.411  -6.018  -1.476  1.00 92.68           H  
ATOM   2855  O   ARG B  22     -24.677  -5.969  -0.979  1.00 92.68           O  
ATOM   2856  CG  ARG B  22     -28.601  -3.949  -0.877  1.00 92.68           C  
ATOM   2857  HG2 ARG B  22     -29.015  -3.607  -1.825  1.00 92.68           H  
ATOM   2858  HG3 ARG B  22     -27.958  -3.170  -0.466  1.00 92.68           H  
ATOM   2859  CD  ARG B  22     -29.739  -4.242   0.109  1.00 92.68           C  
ATOM   2860  HD2 ARG B  22     -30.418  -4.964  -0.345  1.00 92.68           H  
ATOM   2861  HD3 ARG B  22     -29.315  -4.678   1.014  1.00 92.68           H  
ATOM   2862  NE  ARG B  22     -30.485  -3.025   0.476  1.00 92.68           N  
ATOM   2863  HE  ARG B  22     -30.104  -2.143   0.163  1.00 92.68           H  
ATOM   2864  NH1 ARG B  22     -32.101  -4.030   1.782  1.00 92.68           N  
ATOM   2865 HH11 ARG B  22     -32.857  -3.946   2.447  1.00 92.68           H  
ATOM   2866 HH12 ARG B  22     -31.644  -4.926   1.697  1.00 92.68           H  
ATOM   2867  NH2 ARG B  22     -32.115  -1.820   1.519  1.00 92.68           N  
ATOM   2868 HH21 ARG B  22     -32.906  -1.787   2.146  1.00 92.68           H  
ATOM   2869 HH22 ARG B  22     -31.707  -0.954   1.198  1.00 92.68           H  
ATOM   2870  CZ  ARG B  22     -31.558  -2.967   1.253  1.00 92.68           C  
ATOM   2871  N   GLN B  23     -25.688  -7.228  -2.537  1.00 93.79           N  
ATOM   2872  H   GLN B  23     -26.454  -7.306  -3.191  1.00 93.79           H  
ATOM   2873  CA  GLN B  23     -24.698  -8.294  -2.498  1.00 93.79           C  
ATOM   2874  HA  GLN B  23     -24.484  -8.533  -1.456  1.00 93.79           H  
ATOM   2875  C   GLN B  23     -23.366  -7.837  -3.104  1.00 93.79           C  
ATOM   2876  CB  GLN B  23     -25.282  -9.545  -3.157  1.00 93.79           C  
ATOM   2877  HB2 GLN B  23     -26.172  -9.848  -2.605  1.00 93.79           H  
ATOM   2878  HB3 GLN B  23     -25.559  -9.335  -4.190  1.00 93.79           H  
ATOM   2879  O   GLN B  23     -22.348  -7.989  -2.440  1.00 93.79           O  
ATOM   2880  CG  GLN B  23     -24.254 -10.673  -3.133  1.00 93.79           C  
ATOM   2881  HG2 GLN B  23     -23.848 -10.796  -2.128  1.00 93.79           H  
ATOM   2882  HG3 GLN B  23     -23.437 -10.393  -3.798  1.00 93.79           H  
ATOM   2883  CD  GLN B  23     -24.795 -12.015  -3.594  1.00 93.79           C  
ATOM   2884  NE2 GLN B  23     -23.896 -12.921  -3.891  1.00 93.79           N  
ATOM   2885 HE21 GLN B  23     -24.182 -13.826  -4.238  1.00 93.79           H  
ATOM   2886 HE22 GLN B  23     -22.938 -12.616  -3.982  1.00 93.79           H  
ATOM   2887  OE1 GLN B  23     -25.998 -12.253  -3.663  1.00 93.79           O  
ATOM   2888  N   ARG B  24     -23.388  -7.179  -4.271  1.00 94.76           N  
ATOM   2889  H   ARG B  24     -24.254  -7.131  -4.787  1.00 94.76           H  
ATOM   2890  CA  ARG B  24     -22.176  -6.623  -4.888  1.00 94.76           C  
ATOM   2891  HA  ARG B  24     -21.483  -7.450  -5.047  1.00 94.76           H  
ATOM   2892  C   ARG B  24     -21.448  -5.636  -3.970  1.00 94.76           C  
ATOM   2893  CB  ARG B  24     -22.524  -5.987  -6.247  1.00 94.76           C  
ATOM   2894  HB2 ARG B  24     -23.253  -5.191  -6.093  1.00 94.76           H  
ATOM   2895  HB3 ARG B  24     -22.985  -6.747  -6.878  1.00 94.76           H  
ATOM   2896  O   ARG B  24     -20.234  -5.693  -3.881  1.00 94.76           O  
ATOM   2897  CG  ARG B  24     -21.315  -5.396  -7.000  1.00 94.76           C  
ATOM   2898  HG2 ARG B  24     -20.892  -4.568  -6.431  1.00 94.76           H  
ATOM   2899  HG3 ARG B  24     -21.656  -5.007  -7.959  1.00 94.76           H  
ATOM   2900  CD  ARG B  24     -20.225  -6.444  -7.251  1.00 94.76           C  
ATOM   2901  HD2 ARG B  24     -19.851  -6.801  -6.291  1.00 94.76           H  
ATOM   2902  HD3 ARG B  24     -20.655  -7.291  -7.785  1.00 94.76           H  
ATOM   2903  NE  ARG B  24     -19.085  -5.909  -8.018  1.00 94.76           N  
ATOM   2904  HE  ARG B  24     -19.079  -4.952  -8.339  1.00 94.76           H  
ATOM   2905  NH1 ARG B  24     -17.696  -7.715  -7.686  1.00 94.76           N  
ATOM   2906 HH11 ARG B  24     -18.394  -8.169  -7.115  1.00 94.76           H  
ATOM   2907 HH12 ARG B  24     -16.754  -8.080  -7.701  1.00 94.76           H  
ATOM   2908  NH2 ARG B  24     -16.977  -5.924  -8.819  1.00 94.76           N  
ATOM   2909 HH21 ARG B  24     -17.136  -4.954  -9.050  1.00 94.76           H  
ATOM   2910 HH22 ARG B  24     -16.029  -6.271  -8.825  1.00 94.76           H  
ATOM   2911  CZ  ARG B  24     -17.927  -6.525  -8.172  1.00 94.76           C  
ATOM   2912  N   ILE B  25     -22.172  -4.775  -3.249  1.00 94.80           N  
ATOM   2913  H   ILE B  25     -23.168  -4.739  -3.411  1.00 94.80           H  
ATOM   2914  CA  ILE B  25     -21.562  -3.856  -2.265  1.00 94.80           C  
ATOM   2915  HA  ILE B  25     -20.820  -3.238  -2.769  1.00 94.80           H  
ATOM   2916  C   ILE B  25     -20.806  -4.636  -1.181  1.00 94.80           C  
ATOM   2917  CB  ILE B  25     -22.628  -2.924  -1.646  1.00 94.80           C  
ATOM   2918  HB  ILE B  25     -23.442  -3.539  -1.262  1.00 94.80           H  
ATOM   2919  O   ILE B  25     -19.652  -4.333  -0.905  1.00 94.80           O  
ATOM   2920  CG1 ILE B  25     -23.188  -1.969  -2.721  1.00 94.80           C  
ATOM   2921 HG12 ILE B  25     -23.422  -2.533  -3.623  1.00 94.80           H  
ATOM   2922 HG13 ILE B  25     -22.430  -1.230  -2.983  1.00 94.80           H  
ATOM   2923  CG2 ILE B  25     -22.058  -2.101  -0.477  1.00 94.80           C  
ATOM   2924 HG21 ILE B  25     -21.192  -1.524  -0.803  1.00 94.80           H  
ATOM   2925 HG22 ILE B  25     -22.799  -1.418  -0.062  1.00 94.80           H  
ATOM   2926 HG23 ILE B  25     -21.734  -2.746   0.340  1.00 94.80           H  
ATOM   2927  CD1 ILE B  25     -24.471  -1.249  -2.290  1.00 94.80           C  
ATOM   2928 HD11 ILE B  25     -24.265  -0.534  -1.494  1.00 94.80           H  
ATOM   2929 HD12 ILE B  25     -25.211  -1.973  -1.949  1.00 94.80           H  
ATOM   2930 HD13 ILE B  25     -24.876  -0.710  -3.146  1.00 94.80           H  
ATOM   2931  N   ARG B  26     -21.420  -5.681  -0.608  1.00 93.66           N  
ATOM   2932  H   ARG B  26     -22.348  -5.929  -0.919  1.00 93.66           H  
ATOM   2933  CA  ARG B  26     -20.758  -6.502   0.418  1.00 93.66           C  
ATOM   2934  HA  ARG B  26     -20.387  -5.848   1.207  1.00 93.66           H  
ATOM   2935  C   ARG B  26     -19.525  -7.230  -0.109  1.00 93.66           C  
ATOM   2936  CB  ARG B  26     -21.725  -7.524   1.013  1.00 93.66           C  
ATOM   2937  HB2 ARG B  26     -21.145  -8.230   1.608  1.00 93.66           H  
ATOM   2938  HB3 ARG B  26     -22.205  -8.076   0.205  1.00 93.66           H  
ATOM   2939  O   ARG B  26     -18.562  -7.351   0.639  1.00 93.66           O  
ATOM   2940  CG  ARG B  26     -22.776  -6.873   1.922  1.00 93.66           C  
ATOM   2941  HG2 ARG B  26     -22.274  -6.266   2.676  1.00 93.66           H  
ATOM   2942  HG3 ARG B  26     -23.432  -6.227   1.340  1.00 93.66           H  
ATOM   2943  CD  ARG B  26     -23.598  -7.952   2.636  1.00 93.66           C  
ATOM   2944  HD2 ARG B  26     -22.915  -8.582   3.207  1.00 93.66           H  
ATOM   2945  HD3 ARG B  26     -24.267  -7.477   3.354  1.00 93.66           H  
ATOM   2946  NE  ARG B  26     -24.346  -8.792   1.679  1.00 93.66           N  
ATOM   2947  HE  ARG B  26     -23.804  -9.519   1.234  1.00 93.66           H  
ATOM   2948  NH1 ARG B  26     -26.366  -7.722   1.836  1.00 93.66           N  
ATOM   2949 HH11 ARG B  26     -27.364  -7.710   1.687  1.00 93.66           H  
ATOM   2950 HH12 ARG B  26     -25.923  -7.083   2.481  1.00 93.66           H  
ATOM   2951  NH2 ARG B  26     -26.147  -9.491   0.482  1.00 93.66           N  
ATOM   2952 HH21 ARG B  26     -25.573 -10.232   0.107  1.00 93.66           H  
ATOM   2953 HH22 ARG B  26     -27.108  -9.386   0.190  1.00 93.66           H  
ATOM   2954  CZ  ARG B  26     -25.611  -8.661   1.334  1.00 93.66           C  
ATOM   2955  N   GLU B  27     -19.557  -7.696  -1.356  1.00 93.90           N  
ATOM   2956  H   GLU B  27     -20.410  -7.597  -1.887  1.00 93.90           H  
ATOM   2957  CA  GLU B  27     -18.400  -8.311  -2.023  1.00 93.90           C  
ATOM   2958  HA  GLU B  27     -18.022  -9.126  -1.407  1.00 93.90           H  
ATOM   2959  C   GLU B  27     -17.255  -7.289  -2.206  1.00 93.90           C  
ATOM   2960  CB  GLU B  27     -18.842  -8.904  -3.377  1.00 93.90           C  
ATOM   2961  HB2 GLU B  27     -19.365  -8.126  -3.935  1.00 93.90           H  
ATOM   2962  HB3 GLU B  27     -17.958  -9.190  -3.946  1.00 93.90           H  
ATOM   2963  O   GLU B  27     -16.091  -7.586  -1.961  1.00 93.90           O  
ATOM   2964  CG  GLU B  27     -19.754 -10.144  -3.241  1.00 93.90           C  
ATOM   2965  HG2 GLU B  27     -19.147 -10.987  -2.910  1.00 93.90           H  
ATOM   2966  HG3 GLU B  27     -20.497  -9.957  -2.465  1.00 93.90           H  
ATOM   2967  CD  GLU B  27     -20.506 -10.527  -4.534  1.00 93.90           C  
ATOM   2968  OE1 GLU B  27     -21.358 -11.454  -4.454  1.00 93.90           O  
ATOM   2969  OE2 GLU B  27     -20.336  -9.836  -5.571  1.00 93.90           O  
ATOM   2970  N   LEU B  28     -17.571  -6.042  -2.552  1.00 94.32           N  
ATOM   2971  H   LEU B  28     -18.536  -5.822  -2.753  1.00 94.32           H  
ATOM   2972  CA  LEU B  28     -16.565  -4.988  -2.723  1.00 94.32           C  
ATOM   2973  HA  LEU B  28     -15.740  -5.375  -3.321  1.00 94.32           H  
ATOM   2974  C   LEU B  28     -15.947  -4.513  -1.395  1.00 94.32           C  
ATOM   2975  CB  LEU B  28     -17.225  -3.819  -3.467  1.00 94.32           C  
ATOM   2976  HB2 LEU B  28     -18.141  -3.545  -2.943  1.00 94.32           H  
ATOM   2977  HB3 LEU B  28     -16.559  -2.957  -3.429  1.00 94.32           H  
ATOM   2978  O   LEU B  28     -14.751  -4.230  -1.331  1.00 94.32           O  
ATOM   2979  CG  LEU B  28     -17.552  -4.123  -4.939  1.00 94.32           C  
ATOM   2980  HG  LEU B  28     -18.128  -5.044  -5.030  1.00 94.32           H  
ATOM   2981  CD1 LEU B  28     -18.391  -2.977  -5.501  1.00 94.32           C  
ATOM   2982 HD11 LEU B  28     -18.635  -3.183  -6.543  1.00 94.32           H  
ATOM   2983 HD12 LEU B  28     -17.817  -2.052  -5.445  1.00 94.32           H  
ATOM   2984 HD13 LEU B  28     -19.309  -2.873  -4.923  1.00 94.32           H  
ATOM   2985  CD2 LEU B  28     -16.282  -4.277  -5.762  1.00 94.32           C  
ATOM   2986 HD21 LEU B  28     -15.826  -5.249  -5.573  1.00 94.32           H  
ATOM   2987 HD22 LEU B  28     -16.492  -4.176  -6.827  1.00 94.32           H  
ATOM   2988 HD23 LEU B  28     -15.581  -3.493  -5.474  1.00 94.32           H  
ATOM   2989  N   GLU B  29     -16.743  -4.421  -0.329  1.00 92.39           N  
ATOM   2990  H   GLU B  29     -17.732  -4.570  -0.471  1.00 92.39           H  
ATOM   2991  CA  GLU B  29     -16.304  -3.857   0.958  1.00 92.39           C  
ATOM   2992  HA  GLU B  29     -15.505  -3.134   0.794  1.00 92.39           H  
ATOM   2993  C   GLU B  29     -15.752  -4.921   1.919  1.00 92.39           C  
ATOM   2994  CB  GLU B  29     -17.484  -3.109   1.609  1.00 92.39           C  
ATOM   2995  HB2 GLU B  29     -18.344  -3.778   1.649  1.00 92.39           H  
ATOM   2996  HB3 GLU B  29     -17.211  -2.838   2.629  1.00 92.39           H  
ATOM   2997  O   GLU B  29     -14.779  -4.686   2.633  1.00 92.39           O  
ATOM   2998  CG  GLU B  29     -17.852  -1.819   0.852  1.00 92.39           C  
ATOM   2999  HG2 GLU B  29     -16.992  -1.151   0.884  1.00 92.39           H  
ATOM   3000  HG3 GLU B  29     -18.049  -2.066  -0.191  1.00 92.39           H  
ATOM   3001  CD  GLU B  29     -19.086  -1.082   1.412  1.00 92.39           C  
ATOM   3002  OE1 GLU B  29     -19.258   0.124   1.095  1.00 92.39           O  
ATOM   3003  OE2 GLU B  29     -19.930  -1.713   2.086  1.00 92.39           O  
ATOM   3004  N   SER B  30     -16.368  -6.105   1.949  1.00 90.85           N  
ATOM   3005  H   SER B  30     -17.091  -6.271   1.264  1.00 90.85           H  
ATOM   3006  CA  SER B  30     -16.278  -7.022   3.095  1.00 90.85           C  
ATOM   3007  HA  SER B  30     -15.354  -6.817   3.635  1.00 90.85           H  
ATOM   3008  C   SER B  30     -16.221  -8.506   2.722  1.00 90.85           C  
ATOM   3009  CB  SER B  30     -17.439  -6.737   4.062  1.00 90.85           C  
ATOM   3010  HB2 SER B  30     -17.330  -7.343   4.961  1.00 90.85           H  
ATOM   3011  HB3 SER B  30     -17.408  -5.687   4.353  1.00 90.85           H  
ATOM   3012  O   SER B  30     -16.458  -9.352   3.587  1.00 90.85           O  
ATOM   3013  OG  SER B  30     -18.689  -7.014   3.446  1.00 90.85           O  
ATOM   3014  HG  SER B  30     -18.524  -7.118   2.506  1.00 90.85           H  
ATOM   3015  N   ASP B  31     -15.921  -8.853   1.461  1.00 94.22           N  
ATOM   3016  H   ASP B  31     -15.795  -8.142   0.755  1.00 94.22           H  
ATOM   3017  CA  ASP B  31     -15.844 -10.267   1.071  1.00 94.22           C  
ATOM   3018  HA  ASP B  31     -16.832 -10.683   1.265  1.00 94.22           H  
ATOM   3019  C   ASP B  31     -14.772 -10.987   1.911  1.00 94.22           C  
ATOM   3020  CB  ASP B  31     -15.562 -10.463  -0.427  1.00 94.22           C  
ATOM   3021  HB2 ASP B  31     -14.490 -10.420  -0.617  1.00 94.22           H  
ATOM   3022  HB3 ASP B  31     -16.040  -9.647  -0.968  1.00 94.22           H  
ATOM   3023  O   ASP B  31     -13.630 -10.494   1.991  1.00 94.22           O  
ATOM   3024  CG  ASP B  31     -16.141 -11.755  -1.021  1.00 94.22           C  
ATOM   3025  OD1 ASP B  31     -16.824 -12.507  -0.292  1.00 94.22           O  
ATOM   3026  OD2 ASP B  31     -15.943 -11.968  -2.234  1.00 94.22           O  
ATOM   3027  N   PRO B  32     -15.110 -12.112   2.569  1.00 97.42           N  
ATOM   3028  CA  PRO B  32     -14.138 -12.908   3.295  1.00 97.42           C  
ATOM   3029  HA  PRO B  32     -13.604 -12.261   3.990  1.00 97.42           H  
ATOM   3030  C   PRO B  32     -13.147 -13.562   2.331  1.00 97.42           C  
ATOM   3031  CB  PRO B  32     -14.940 -13.948   4.084  1.00 97.42           C  
ATOM   3032  HB2 PRO B  32     -14.565 -14.027   5.104  1.00 97.42           H  
ATOM   3033  HB3 PRO B  32     -14.911 -14.915   3.581  1.00 97.42           H  
ATOM   3034  O   PRO B  32     -13.524 -14.090   1.283  1.00 97.42           O  
ATOM   3035  CG  PRO B  32     -16.370 -13.420   4.084  1.00 97.42           C  
ATOM   3036  HG2 PRO B  32     -17.102 -14.226   4.127  1.00 97.42           H  
ATOM   3037  HG3 PRO B  32     -16.505 -12.727   4.914  1.00 97.42           H  
ATOM   3038  CD  PRO B  32     -16.446 -12.657   2.772  1.00 97.42           C  
ATOM   3039  HD2 PRO B  32     -17.208 -11.881   2.853  1.00 97.42           H  
ATOM   3040  HD3 PRO B  32     -16.684 -13.352   1.967  1.00 97.42           H  
ATOM   3041  N   LEU B  33     -11.873 -13.583   2.709  1.00 98.71           N  
ATOM   3042  H   LEU B  33     -11.620 -13.162   3.591  1.00 98.71           H  
ATOM   3043  CA  LEU B  33     -10.811 -14.157   1.882  1.00 98.71           C  
ATOM   3044  HA  LEU B  33     -11.192 -14.363   0.882  1.00 98.71           H  
ATOM   3045  C   LEU B  33     -10.353 -15.485   2.480  1.00 98.71           C  
ATOM   3046  CB  LEU B  33      -9.659 -13.156   1.724  1.00 98.71           C  
ATOM   3047  HB2 LEU B  33      -8.965 -13.551   0.982  1.00 98.71           H  
ATOM   3048  HB3 LEU B  33      -9.125 -13.090   2.672  1.00 98.71           H  
ATOM   3049  O   LEU B  33     -10.090 -15.566   3.676  1.00 98.71           O  
ATOM   3050  CG  LEU B  33     -10.087 -11.743   1.293  1.00 98.71           C  
ATOM   3051  HG  LEU B  33     -10.827 -11.348   1.989  1.00 98.71           H  
ATOM   3052  CD1 LEU B  33      -8.886 -10.809   1.356  1.00 98.71           C  
ATOM   3053 HD11 LEU B  33      -9.239  -9.794   1.176  1.00 98.71           H  
ATOM   3054 HD12 LEU B  33      -8.148 -11.094   0.605  1.00 98.71           H  
ATOM   3055 HD13 LEU B  33      -8.432 -10.849   2.346  1.00 98.71           H  
ATOM   3056  CD2 LEU B  33     -10.674 -11.723  -0.119  1.00 98.71           C  
ATOM   3057 HD21 LEU B  33     -11.626 -12.254  -0.126  1.00 98.71           H  
ATOM   3058 HD22 LEU B  33     -10.859 -10.694  -0.429  1.00 98.71           H  
ATOM   3059 HD23 LEU B  33      -9.989 -12.196  -0.822  1.00 98.71           H  
ATOM   3060  N   ALA B  34     -10.261 -16.531   1.671  1.00 98.79           N  
ATOM   3061  H   ALA B  34     -10.349 -16.367   0.679  1.00 98.79           H  
ATOM   3062  CA  ALA B  34      -9.757 -17.830   2.085  1.00 98.79           C  
ATOM   3063  HA  ALA B  34     -10.028 -18.014   3.125  1.00 98.79           H  
ATOM   3064  C   ALA B  34      -8.232 -17.876   1.968  1.00 98.79           C  
ATOM   3065  CB  ALA B  34     -10.415 -18.911   1.227  1.00 98.79           C  
ATOM   3066  HB1 ALA B  34     -10.310 -18.663   0.170  1.00 98.79           H  
ATOM   3067  HB2 ALA B  34      -9.925 -19.868   1.406  1.00 98.79           H  
ATOM   3068  HB3 ALA B  34     -11.471 -18.996   1.483  1.00 98.79           H  
ATOM   3069  O   ALA B  34      -7.675 -17.586   0.912  1.00 98.79           O  
ATOM   3070  N   ILE B  35      -7.561 -18.306   3.036  1.00 98.86           N  
ATOM   3071  H   ILE B  35      -8.087 -18.532   3.869  1.00 98.86           H  
ATOM   3072  CA  ILE B  35      -6.175 -18.772   2.964  1.00 98.86           C  
ATOM   3073  HA  ILE B  35      -5.631 -18.197   2.215  1.00 98.86           H  
ATOM   3074  C   ILE B  35      -6.234 -20.233   2.518  1.00 98.86           C  
ATOM   3075  CB  ILE B  35      -5.459 -18.599   4.323  1.00 98.86           C  
ATOM   3076  HB  ILE B  35      -6.011 -19.155   5.080  1.00 98.86           H  
ATOM   3077  O   ILE B  35      -6.754 -21.071   3.257  1.00 98.86           O  
ATOM   3078  CG1 ILE B  35      -5.414 -17.111   4.740  1.00 98.86           C  
ATOM   3079 HG12 ILE B  35      -4.742 -16.569   4.074  1.00 98.86           H  
ATOM   3080 HG13 ILE B  35      -6.406 -16.671   4.637  1.00 98.86           H  
ATOM   3081  CG2 ILE B  35      -4.032 -19.172   4.237  1.00 98.86           C  
ATOM   3082 HG21 ILE B  35      -3.520 -19.071   5.194  1.00 98.86           H  
ATOM   3083 HG22 ILE B  35      -3.461 -18.653   3.467  1.00 98.86           H  
ATOM   3084 HG23 ILE B  35      -4.059 -20.235   3.995  1.00 98.86           H  
ATOM   3085  CD1 ILE B  35      -4.974 -16.880   6.192  1.00 98.86           C  
ATOM   3086 HD11 ILE B  35      -3.954 -17.227   6.351  1.00 98.86           H  
ATOM   3087 HD12 ILE B  35      -5.650 -17.400   6.870  1.00 98.86           H  
ATOM   3088 HD13 ILE B  35      -5.011 -15.813   6.412  1.00 98.86           H  
ATOM   3089  N   VAL B  36      -5.728 -20.534   1.322  1.00 98.62           N  
ATOM   3090  H   VAL B  36      -5.345 -19.782   0.768  1.00 98.62           H  
ATOM   3091  CA  VAL B  36      -5.774 -21.883   0.723  1.00 98.62           C  
ATOM   3092  HA  VAL B  36      -6.430 -22.513   1.324  1.00 98.62           H  
ATOM   3093  C   VAL B  36      -4.422 -22.592   0.737  1.00 98.62           C  
ATOM   3094  CB  VAL B  36      -6.377 -21.862  -0.696  1.00 98.62           C  
ATOM   3095  HB  VAL B  36      -6.364 -22.880  -1.085  1.00 98.62           H  
ATOM   3096  O   VAL B  36      -4.363 -23.815   0.725  1.00 98.62           O  
ATOM   3097  CG1 VAL B  36      -7.837 -21.396  -0.656  1.00 98.62           C  
ATOM   3098 HG11 VAL B  36      -7.901 -20.355  -0.338  1.00 98.62           H  
ATOM   3099 HG12 VAL B  36      -8.408 -22.027   0.025  1.00 98.62           H  
ATOM   3100 HG13 VAL B  36      -8.269 -21.481  -1.653  1.00 98.62           H  
ATOM   3101  CG2 VAL B  36      -5.601 -20.969  -1.672  1.00 98.62           C  
ATOM   3102 HG21 VAL B  36      -5.666 -19.923  -1.375  1.00 98.62           H  
ATOM   3103 HG22 VAL B  36      -6.033 -21.070  -2.668  1.00 98.62           H  
ATOM   3104 HG23 VAL B  36      -4.558 -21.282  -1.716  1.00 98.62           H  
ATOM   3105  N   GLY B  37      -3.326 -21.840   0.838  1.00 98.68           N  
ATOM   3106  H   GLY B  37      -3.439 -20.837   0.855  1.00 98.68           H  
ATOM   3107  CA  GLY B  37      -1.970 -22.373   0.958  1.00 98.68           C  
ATOM   3108  HA2 GLY B  37      -1.488 -22.390  -0.020  1.00 98.68           H  
ATOM   3109  HA3 GLY B  37      -2.000 -23.393   1.343  1.00 98.68           H  
ATOM   3110  C   GLY B  37      -1.120 -21.516   1.880  1.00 98.68           C  
ATOM   3111  O   GLY B  37      -1.364 -20.320   2.029  1.00 98.68           O  
ATOM   3112  N   MET B  38      -0.125 -22.125   2.520  1.00 98.72           N  
ATOM   3113  H   MET B  38       0.038 -23.105   2.336  1.00 98.72           H  
ATOM   3114  CA  MET B  38       0.844 -21.427   3.368  1.00 98.72           C  
ATOM   3115  HA  MET B  38       0.978 -20.413   2.992  1.00 98.72           H  
ATOM   3116  C   MET B  38       2.178 -22.163   3.340  1.00 98.72           C  
ATOM   3117  CB  MET B  38       0.400 -21.359   4.841  1.00 98.72           C  
ATOM   3118  HB2 MET B  38       1.009 -20.610   5.346  1.00 98.72           H  
ATOM   3119  HB3 MET B  38       0.602 -22.324   5.306  1.00 98.72           H  
ATOM   3120  O   MET B  38       2.193 -23.394   3.413  1.00 98.72           O  
ATOM   3121  CG  MET B  38      -1.074 -21.042   5.080  1.00 98.72           C  
ATOM   3122  HG2 MET B  38      -1.681 -21.844   4.662  1.00 98.72           H  
ATOM   3123  HG3 MET B  38      -1.316 -20.119   4.553  1.00 98.72           H  
ATOM   3124  SD  MET B  38      -1.525 -20.819   6.822  1.00 98.72           S  
ATOM   3125  CE  MET B  38      -1.171 -22.457   7.524  1.00 98.72           C  
ATOM   3126  HE1 MET B  38      -0.114 -22.696   7.404  1.00 98.72           H  
ATOM   3127  HE2 MET B  38      -1.406 -22.454   8.588  1.00 98.72           H  
ATOM   3128  HE3 MET B  38      -1.776 -23.214   7.026  1.00 98.72           H  
ATOM   3129  N   ALA B  39       3.277 -21.420   3.340  1.00 98.83           N  
ATOM   3130  H   ALA B  39       3.183 -20.418   3.252  1.00 98.83           H  
ATOM   3131  CA  ALA B  39       4.621 -21.941   3.547  1.00 98.83           C  
ATOM   3132  HA  ALA B  39       4.567 -22.853   4.141  1.00 98.83           H  
ATOM   3133  C   ALA B  39       5.468 -20.926   4.328  1.00 98.83           C  
ATOM   3134  CB  ALA B  39       5.227 -22.297   2.189  1.00 98.83           C  
ATOM   3135  HB1 ALA B  39       5.252 -21.409   1.559  1.00 98.83           H  
ATOM   3136  HB2 ALA B  39       4.622 -23.060   1.699  1.00 98.83           H  
ATOM   3137  HB3 ALA B  39       6.239 -22.683   2.313  1.00 98.83           H  
ATOM   3138  O   ALA B  39       5.184 -19.724   4.330  1.00 98.83           O  
ATOM   3139  N   CYS B  40       6.497 -21.404   5.023  1.00 98.78           N  
ATOM   3140  H   CYS B  40       6.749 -22.379   4.944  1.00 98.78           H  
ATOM   3141  CA  CYS B  40       7.387 -20.543   5.791  1.00 98.78           C  
ATOM   3142  HA  CYS B  40       7.574 -19.643   5.206  1.00 98.78           H  
ATOM   3143  C   CYS B  40       8.737 -21.203   6.059  1.00 98.78           C  
ATOM   3144  CB  CYS B  40       6.726 -20.144   7.125  1.00 98.78           C  
ATOM   3145  HB2 CYS B  40       7.414 -19.514   7.689  1.00 98.78           H  
ATOM   3146  HB3 CYS B  40       5.832 -19.556   6.916  1.00 98.78           H  
ATOM   3147  O   CYS B  40       8.813 -22.417   6.242  1.00 98.78           O  
ATOM   3148  SG  CYS B  40       6.281 -21.599   8.126  1.00 98.78           S  
ATOM   3149  HG  CYS B  40       7.411 -22.279   7.912  1.00 98.78           H  
ATOM   3150  N   ARG B  41       9.770 -20.372   6.218  1.00 98.69           N  
ATOM   3151  H   ARG B  41       9.590 -19.386   6.092  1.00 98.69           H  
ATOM   3152  CA  ARG B  41      10.981 -20.737   6.954  1.00 98.69           C  
ATOM   3153  HA  ARG B  41      10.827 -21.725   7.387  1.00 98.69           H  
ATOM   3154  C   ARG B  41      11.188 -19.775   8.108  1.00 98.69           C  
ATOM   3155  CB  ARG B  41      12.228 -20.818   6.068  1.00 98.69           C  
ATOM   3156  HB2 ARG B  41      13.076 -20.992   6.729  1.00 98.69           H  
ATOM   3157  HB3 ARG B  41      12.394 -19.873   5.551  1.00 98.69           H  
ATOM   3158  O   ARG B  41      11.175 -18.561   7.905  1.00 98.69           O  
ATOM   3159  CG  ARG B  41      12.162 -21.963   5.050  1.00 98.69           C  
ATOM   3160  HG2 ARG B  41      11.637 -22.816   5.480  1.00 98.69           H  
ATOM   3161  HG3 ARG B  41      11.626 -21.632   4.161  1.00 98.69           H  
ATOM   3162  CD  ARG B  41      13.586 -22.397   4.687  1.00 98.69           C  
ATOM   3163  HD2 ARG B  41      14.128 -21.523   4.327  1.00 98.69           H  
ATOM   3164  HD3 ARG B  41      14.080 -22.780   5.581  1.00 98.69           H  
ATOM   3165  NE  ARG B  41      13.584 -23.442   3.651  1.00 98.69           N  
ATOM   3166  HE  ARG B  41      12.698 -23.877   3.440  1.00 98.69           H  
ATOM   3167  NH1 ARG B  41      15.758 -23.175   2.937  1.00 98.69           N  
ATOM   3168 HH11 ARG B  41      16.386 -23.266   2.151  1.00 98.69           H  
ATOM   3169 HH12 ARG B  41      15.954 -22.550   3.705  1.00 98.69           H  
ATOM   3170  NH2 ARG B  41      14.337 -24.386   1.733  1.00 98.69           N  
ATOM   3171 HH21 ARG B  41      14.778 -24.059   0.885  1.00 98.69           H  
ATOM   3172 HH22 ARG B  41      13.408 -24.745   1.568  1.00 98.69           H  
ATOM   3173  CZ  ARG B  41      14.562 -23.677   2.796  1.00 98.69           C  
ATOM   3174  N   LEU B  42      11.365 -20.316   9.307  1.00 98.78           N  
ATOM   3175  H   LEU B  42      11.469 -21.319   9.361  1.00 98.78           H  
ATOM   3176  CA  LEU B  42      11.540 -19.556  10.546  1.00 98.78           C  
ATOM   3177  HA  LEU B  42      11.857 -18.545  10.289  1.00 98.78           H  
ATOM   3178  C   LEU B  42      12.672 -20.174  11.388  1.00 98.78           C  
ATOM   3179  CB  LEU B  42      10.197 -19.481  11.314  1.00 98.78           C  
ATOM   3180  HB2 LEU B  42      10.349 -18.980  12.271  1.00 98.78           H  
ATOM   3181  HB3 LEU B  42       9.864 -20.494  11.539  1.00 98.78           H  
ATOM   3182  O   LEU B  42      13.081 -21.306  11.119  1.00 98.78           O  
ATOM   3183  CG  LEU B  42       9.065 -18.755  10.567  1.00 98.78           C  
ATOM   3184  HG  LEU B  42       8.956 -19.172   9.566  1.00 98.78           H  
ATOM   3185  CD1 LEU B  42       7.735 -18.957  11.289  1.00 98.78           C  
ATOM   3186 HD11 LEU B  42       6.949 -18.417  10.761  1.00 98.78           H  
ATOM   3187 HD12 LEU B  42       7.489 -20.019  11.280  1.00 98.78           H  
ATOM   3188 HD13 LEU B  42       7.799 -18.601  12.317  1.00 98.78           H  
ATOM   3189  CD2 LEU B  42       9.331 -17.257  10.453  1.00 98.78           C  
ATOM   3190 HD21 LEU B  42       8.603 -16.824   9.767  1.00 98.78           H  
ATOM   3191 HD22 LEU B  42      10.323 -17.080  10.036  1.00 98.78           H  
ATOM   3192 HD23 LEU B  42       9.258 -16.773  11.427  1.00 98.78           H  
ATOM   3193  N   PRO B  43      13.203 -19.447  12.387  1.00 98.34           N  
ATOM   3194  CA  PRO B  43      14.257 -19.957  13.256  1.00 98.34           C  
ATOM   3195  HA  PRO B  43      15.145 -20.133  12.648  1.00 98.34           H  
ATOM   3196  C   PRO B  43      13.878 -21.259  13.969  1.00 98.34           C  
ATOM   3197  CB  PRO B  43      14.545 -18.836  14.259  1.00 98.34           C  
ATOM   3198  HB2 PRO B  43      15.594 -18.816  14.552  1.00 98.34           H  
ATOM   3199  HB3 PRO B  43      13.908 -18.942  15.137  1.00 98.34           H  
ATOM   3200  O   PRO B  43      12.704 -21.523  14.234  1.00 98.34           O  
ATOM   3201  CG  PRO B  43      14.140 -17.577  13.495  1.00 98.34           C  
ATOM   3202  HG2 PRO B  43      13.876 -16.763  14.170  1.00 98.34           H  
ATOM   3203  HG3 PRO B  43      14.939 -17.280  12.816  1.00 98.34           H  
ATOM   3204  CD  PRO B  43      12.938 -18.048  12.687  1.00 98.34           C  
ATOM   3205  HD2 PRO B  43      12.846 -17.448  11.781  1.00 98.34           H  
ATOM   3206  HD3 PRO B  43      12.034 -17.967  13.291  1.00 98.34           H  
ATOM   3207  N   GLY B  44      14.891 -22.050  14.327  1.00 97.41           N  
ATOM   3208  H   GLY B  44      15.825 -21.780  14.054  1.00 97.41           H  
ATOM   3209  CA  GLY B  44      14.709 -23.318  15.037  1.00 97.41           C  
ATOM   3210  HA2 GLY B  44      13.908 -23.221  15.770  1.00 97.41           H  
ATOM   3211  HA3 GLY B  44      15.633 -23.556  15.564  1.00 97.41           H  
ATOM   3212  C   GLY B  44      14.373 -24.497  14.123  1.00 97.41           C  
ATOM   3213  O   GLY B  44      13.656 -25.402  14.549  1.00 97.41           O  
ATOM   3214  N   GLY B  45      14.859 -24.488  12.876  1.00 96.39           N  
ATOM   3215  H   GLY B  45      15.518 -23.774  12.600  1.00 96.39           H  
ATOM   3216  CA  GLY B  45      14.612 -25.562  11.910  1.00 96.39           C  
ATOM   3217  HA2 GLY B  45      14.862 -26.523  12.359  1.00 96.39           H  
ATOM   3218  HA3 GLY B  45      15.257 -25.407  11.045  1.00 96.39           H  
ATOM   3219  C   GLY B  45      13.185 -25.626  11.376  1.00 96.39           C  
ATOM   3220  O   GLY B  45      12.763 -26.667  10.876  1.00 96.39           O  
ATOM   3221  N   VAL B  46      12.424 -24.533  11.472  1.00 98.21           N  
ATOM   3222  H   VAL B  46      12.834 -23.687  11.841  1.00 98.21           H  
ATOM   3223  CA  VAL B  46      11.072 -24.473  10.914  1.00 98.21           C  
ATOM   3224  HA  VAL B  46      10.561 -25.410  11.138  1.00 98.21           H  
ATOM   3225  C   VAL B  46      11.168 -24.331   9.401  1.00 98.21           C  
ATOM   3226  CB  VAL B  46      10.260 -23.336  11.545  1.00 98.21           C  
ATOM   3227  HB  VAL B  46      10.837 -22.414  11.468  1.00 98.21           H  
ATOM   3228  O   VAL B  46      11.558 -23.280   8.896  1.00 98.21           O  
ATOM   3229  CG1 VAL B  46       8.909 -23.121  10.856  1.00 98.21           C  
ATOM   3230 HG11 VAL B  46       9.049 -22.799   9.824  1.00 98.21           H  
ATOM   3231 HG12 VAL B  46       8.328 -24.043  10.871  1.00 98.21           H  
ATOM   3232 HG13 VAL B  46       8.364 -22.334  11.378  1.00 98.21           H  
ATOM   3233  CG2 VAL B  46      10.001 -23.615  13.026  1.00 98.21           C  
ATOM   3234 HG21 VAL B  46       9.434 -24.538  13.148  1.00 98.21           H  
ATOM   3235 HG22 VAL B  46       9.450 -22.784  13.468  1.00 98.21           H  
ATOM   3236 HG23 VAL B  46      10.954 -23.712  13.545  1.00 98.21           H  
ATOM   3237  N   SER B  47      10.778 -25.384   8.684  1.00 96.50           N  
ATOM   3238  H   SER B  47      10.570 -26.241   9.176  1.00 96.50           H  
ATOM   3239  CA  SER B  47      10.745 -25.427   7.215  1.00 96.50           C  
ATOM   3240  HA  SER B  47      11.157 -24.497   6.825  1.00 96.50           H  
ATOM   3241  C   SER B  47       9.333 -25.536   6.634  1.00 96.50           C  
ATOM   3242  CB  SER B  47      11.646 -26.561   6.723  1.00 96.50           C  
ATOM   3243  HB2 SER B  47      11.716 -26.512   5.636  1.00 96.50           H  
ATOM   3244  HB3 SER B  47      12.646 -26.414   7.131  1.00 96.50           H  
ATOM   3245  O   SER B  47       9.153 -25.598   5.424  1.00 96.50           O  
ATOM   3246  OG  SER B  47      11.189 -27.854   7.092  1.00 96.50           O  
ATOM   3247  HG  SER B  47      10.620 -27.843   7.865  1.00 96.50           H  
ATOM   3248  N   SER B  48       8.319 -25.587   7.499  1.00 97.20           N  
ATOM   3249  H   SER B  48       8.533 -25.555   8.486  1.00 97.20           H  
ATOM   3250  CA  SER B  48       6.915 -25.726   7.125  1.00 97.20           C  
ATOM   3251  HA  SER B  48       6.746 -25.151   6.215  1.00 97.20           H  
ATOM   3252  C   SER B  48       5.987 -25.212   8.237  1.00 97.20           C  
ATOM   3253  CB  SER B  48       6.614 -27.203   6.841  1.00 97.20           C  
ATOM   3254  HB2 SER B  48       5.586 -27.300   6.494  1.00 97.20           H  
ATOM   3255  HB3 SER B  48       7.280 -27.568   6.060  1.00 97.20           H  
ATOM   3256  O   SER B  48       6.408 -25.113   9.395  1.00 97.20           O  
ATOM   3257  OG  SER B  48       6.777 -27.988   8.006  1.00 97.20           O  
ATOM   3258  HG  SER B  48       7.716 -28.086   8.179  1.00 97.20           H  
ATOM   3259  N   PRO B  49       4.703 -24.933   7.939  1.00 98.61           N  
ATOM   3260  CA  PRO B  49       3.703 -24.624   8.960  1.00 98.61           C  
ATOM   3261  HA  PRO B  49       3.980 -23.686   9.442  1.00 98.61           H  
ATOM   3262  C   PRO B  49       3.559 -25.711  10.040  1.00 98.61           C  
ATOM   3263  CB  PRO B  49       2.394 -24.424   8.191  1.00 98.61           C  
ATOM   3264  HB2 PRO B  49       1.756 -23.682   8.672  1.00 98.61           H  
ATOM   3265  HB3 PRO B  49       1.865 -25.372   8.094  1.00 98.61           H  
ATOM   3266  O   PRO B  49       3.363 -25.384  11.210  1.00 98.61           O  
ATOM   3267  CG  PRO B  49       2.858 -23.965   6.810  1.00 98.61           C  
ATOM   3268  HG2 PRO B  49       2.118 -24.189   6.042  1.00 98.61           H  
ATOM   3269  HG3 PRO B  49       3.088 -22.900   6.830  1.00 98.61           H  
ATOM   3270  CD  PRO B  49       4.142 -24.765   6.608  1.00 98.61           C  
ATOM   3271  HD2 PRO B  49       3.909 -25.747   6.196  1.00 98.61           H  
ATOM   3272  HD3 PRO B  49       4.817 -24.221   5.948  1.00 98.61           H  
ATOM   3273  N   GLU B  50       3.693 -26.998   9.696  1.00 96.60           N  
ATOM   3274  H   GLU B  50       3.816 -27.246   8.724  1.00 96.60           H  
ATOM   3275  CA  GLU B  50       3.668 -28.094  10.678  1.00 96.60           C  
ATOM   3276  HA  GLU B  50       2.788 -27.993  11.312  1.00 96.60           H  
ATOM   3277  C   GLU B  50       4.886 -28.081  11.605  1.00 96.60           C  
ATOM   3278  CB  GLU B  50       3.614 -29.469   9.996  1.00 96.60           C  
ATOM   3279  HB2 GLU B  50       4.464 -29.590   9.325  1.00 96.60           H  
ATOM   3280  HB3 GLU B  50       3.711 -30.227  10.773  1.00 96.60           H  
ATOM   3281  O   GLU B  50       4.760 -28.398  12.790  1.00 96.60           O  
ATOM   3282  CG  GLU B  50       2.304 -29.757   9.257  1.00 96.60           C  
ATOM   3283  HG2 GLU B  50       1.469 -29.507   9.910  1.00 96.60           H  
ATOM   3284  HG3 GLU B  50       2.260 -30.828   9.057  1.00 96.60           H  
ATOM   3285  CD  GLU B  50       2.172 -29.015   7.927  1.00 96.60           C  
ATOM   3286  OE1 GLU B  50       1.032 -28.856   7.452  1.00 96.60           O  
ATOM   3287  OE2 GLU B  50       3.187 -28.593   7.323  1.00 96.60           O  
ATOM   3288  N   ASP B  51       6.062 -27.705  11.099  1.00 97.71           N  
ATOM   3289  H   ASP B  51       6.123 -27.480  10.116  1.00 97.71           H  
ATOM   3290  CA  ASP B  51       7.245 -27.518  11.944  1.00 97.71           C  
ATOM   3291  HA  ASP B  51       7.394 -28.412  12.551  1.00 97.71           H  
ATOM   3292  C   ASP B  51       7.045 -26.347  12.906  1.00 97.71           C  
ATOM   3293  CB  ASP B  51       8.513 -27.299  11.113  1.00 97.71           C  
ATOM   3294  HB2 ASP B  51       9.350 -27.163  11.798  1.00 97.71           H  
ATOM   3295  HB3 ASP B  51       8.407 -26.391  10.520  1.00 97.71           H  
ATOM   3296  O   ASP B  51       7.357 -26.478  14.090  1.00 97.71           O  
ATOM   3297  CG  ASP B  51       8.843 -28.467  10.194  1.00 97.71           C  
ATOM   3298  OD1 ASP B  51       8.541 -29.622  10.576  1.00 97.71           O  
ATOM   3299  OD2 ASP B  51       9.339 -28.177   9.080  1.00 97.71           O  
ATOM   3300  N   LEU B  52       6.452 -25.242  12.433  1.00 98.67           N  
ATOM   3301  H   LEU B  52       6.234 -25.201  11.448  1.00 98.67           H  
ATOM   3302  CA  LEU B  52       6.097 -24.108  13.287  1.00 98.67           C  
ATOM   3303  HA  LEU B  52       7.009 -23.752  13.768  1.00 98.67           H  
ATOM   3304  C   LEU B  52       5.126 -24.539  14.390  1.00 98.67           C  
ATOM   3305  CB  LEU B  52       5.492 -22.969  12.443  1.00 98.67           C  
ATOM   3306  HB2 LEU B  52       6.206 -22.665  11.677  1.00 98.67           H  
ATOM   3307  HB3 LEU B  52       4.604 -23.337  11.929  1.00 98.67           H  
ATOM   3308  O   LEU B  52       5.323 -24.194  15.554  1.00 98.67           O  
ATOM   3309  CG  LEU B  52       5.083 -21.736  13.273  1.00 98.67           C  
ATOM   3310  HG  LEU B  52       4.310 -22.023  13.986  1.00 98.67           H  
ATOM   3311  CD1 LEU B  52       6.254 -21.131  14.048  1.00 98.67           C  
ATOM   3312 HD11 LEU B  52       6.574 -21.810  14.838  1.00 98.67           H  
ATOM   3313 HD12 LEU B  52       5.939 -20.196  14.511  1.00 98.67           H  
ATOM   3314 HD13 LEU B  52       7.094 -20.941  13.379  1.00 98.67           H  
ATOM   3315  CD2 LEU B  52       4.477 -20.671  12.361  1.00 98.67           C  
ATOM   3316 HD21 LEU B  52       5.183 -20.391  11.579  1.00 98.67           H  
ATOM   3317 HD22 LEU B  52       4.207 -19.787  12.938  1.00 98.67           H  
ATOM   3318 HD23 LEU B  52       3.576 -21.073  11.898  1.00 98.67           H  
ATOM   3319  N   TRP B  53       4.095 -25.316  14.043  1.00 98.40           N  
ATOM   3320  H   TRP B  53       3.966 -25.542  13.067  1.00 98.40           H  
ATOM   3321  CA  TRP B  53       3.153 -25.833  15.032  1.00 98.40           C  
ATOM   3322  HA  TRP B  53       2.718 -24.990  15.569  1.00 98.40           H  
ATOM   3323  C   TRP B  53       3.849 -26.703  16.080  1.00 98.40           C  
ATOM   3324  CB  TRP B  53       2.017 -26.610  14.364  1.00 98.40           C  
ATOM   3325  HB2 TRP B  53       2.427 -27.431  13.776  1.00 98.40           H  
ATOM   3326  HB3 TRP B  53       1.482 -25.938  13.693  1.00 98.40           H  
ATOM   3327  O   TRP B  53       3.653 -26.482  17.273  1.00 98.40           O  
ATOM   3328  CG  TRP B  53       1.062 -27.157  15.377  1.00 98.40           C  
ATOM   3329  CD1 TRP B  53       0.953 -28.453  15.748  1.00 98.40           C  
ATOM   3330  HD1 TRP B  53       1.505 -29.272  15.313  1.00 98.40           H  
ATOM   3331  CD2 TRP B  53       0.211 -26.409  16.295  1.00 98.40           C  
ATOM   3332  CE2 TRP B  53      -0.371 -27.323  17.222  1.00 98.40           C  
ATOM   3333  CE3 TRP B  53      -0.072 -25.036  16.470  1.00 98.40           C  
ATOM   3334  HE3 TRP B  53       0.375 -24.315  15.802  1.00 98.40           H  
ATOM   3335  NE1 TRP B  53       0.122 -28.555  16.847  1.00 98.40           N  
ATOM   3336  HE1 TRP B  53       0.019 -29.406  17.382  1.00 98.40           H  
ATOM   3337  CH2 TRP B  53      -1.463 -25.524  18.412  1.00 98.40           C  
ATOM   3338  HH2 TRP B  53      -2.066 -25.161  19.231  1.00 98.40           H  
ATOM   3339  CZ2 TRP B  53      -1.196 -26.898  18.272  1.00 98.40           C  
ATOM   3340  HZ2 TRP B  53      -1.586 -27.618  18.976  1.00 98.40           H  
ATOM   3341  CZ3 TRP B  53      -0.904 -24.599  17.515  1.00 98.40           C  
ATOM   3342  HZ3 TRP B  53      -1.099 -23.545  17.640  1.00 98.40           H  
ATOM   3343  N   ARG B  54       4.713 -27.637  15.659  1.00 98.03           N  
ATOM   3344  H   ARG B  54       4.841 -27.752  14.664  1.00 98.03           H  
ATOM   3345  CA  ARG B  54       5.486 -28.473  16.591  1.00 98.03           C  
ATOM   3346  HA  ARG B  54       4.793 -28.996  17.249  1.00 98.03           H  
ATOM   3347  C   ARG B  54       6.365 -27.639  17.517  1.00 98.03           C  
ATOM   3348  CB  ARG B  54       6.335 -29.493  15.821  1.00 98.03           C  
ATOM   3349  HB2 ARG B  54       7.121 -29.864  16.479  1.00 98.03           H  
ATOM   3350  HB3 ARG B  54       6.802 -29.019  14.958  1.00 98.03           H  
ATOM   3351  O   ARG B  54       6.390 -27.915  18.713  1.00 98.03           O  
ATOM   3352  CG  ARG B  54       5.477 -30.682  15.380  1.00 98.03           C  
ATOM   3353  HG2 ARG B  54       4.692 -30.352  14.700  1.00 98.03           H  
ATOM   3354  HG3 ARG B  54       5.004 -31.112  16.263  1.00 98.03           H  
ATOM   3355  CD  ARG B  54       6.317 -31.773  14.712  1.00 98.03           C  
ATOM   3356  HD2 ARG B  54       7.211 -31.957  15.308  1.00 98.03           H  
ATOM   3357  HD3 ARG B  54       5.711 -32.679  14.709  1.00 98.03           H  
ATOM   3358  NE  ARG B  54       6.699 -31.430  13.326  1.00 98.03           N  
ATOM   3359  HE  ARG B  54       6.736 -30.453  13.074  1.00 98.03           H  
ATOM   3360  NH1 ARG B  54       6.834 -33.576  12.523  1.00 98.03           N  
ATOM   3361 HH11 ARG B  54       6.983 -34.193  11.737  1.00 98.03           H  
ATOM   3362 HH12 ARG B  54       6.558 -33.913  13.434  1.00 98.03           H  
ATOM   3363  NH2 ARG B  54       7.246 -31.884  11.155  1.00 98.03           N  
ATOM   3364 HH21 ARG B  54       7.438 -32.516  10.391  1.00 98.03           H  
ATOM   3365 HH22 ARG B  54       7.543 -30.930  11.005  1.00 98.03           H  
ATOM   3366  CZ  ARG B  54       6.925 -32.286  12.345  1.00 98.03           C  
ATOM   3367  N   LEU B  55       7.037 -26.618  16.984  1.00 98.44           N  
ATOM   3368  H   LEU B  55       6.970 -26.479  15.986  1.00 98.44           H  
ATOM   3369  CA  LEU B  55       7.880 -25.696  17.749  1.00 98.44           C  
ATOM   3370  HA  LEU B  55       8.649 -26.277  18.259  1.00 98.44           H  
ATOM   3371  C   LEU B  55       7.080 -24.953  18.833  1.00 98.44           C  
ATOM   3372  CB  LEU B  55       8.561 -24.748  16.738  1.00 98.44           C  
ATOM   3373  HB2 LEU B  55       9.066 -25.374  16.002  1.00 98.44           H  
ATOM   3374  HB3 LEU B  55       7.814 -24.163  16.201  1.00 98.44           H  
ATOM   3375  O   LEU B  55       7.537 -24.815  19.971  1.00 98.44           O  
ATOM   3376  CG  LEU B  55       9.595 -23.800  17.370  1.00 98.44           C  
ATOM   3377  HG  LEU B  55       9.994 -24.279  18.263  1.00 98.44           H  
ATOM   3378  CD1 LEU B  55      10.784 -23.567  16.447  1.00 98.44           C  
ATOM   3379 HD11 LEU B  55      11.609 -23.139  17.017  1.00 98.44           H  
ATOM   3380 HD12 LEU B  55      11.136 -24.505  16.017  1.00 98.44           H  
ATOM   3381 HD13 LEU B  55      10.518 -22.875  15.649  1.00 98.44           H  
ATOM   3382  CD2 LEU B  55       9.007 -22.435  17.745  1.00 98.44           C  
ATOM   3383 HD21 LEU B  55       9.793 -21.814  18.174  1.00 98.44           H  
ATOM   3384 HD22 LEU B  55       8.213 -22.549  18.483  1.00 98.44           H  
ATOM   3385 HD23 LEU B  55       8.609 -21.944  16.856  1.00 98.44           H  
ATOM   3386  N   LEU B  56       5.871 -24.508  18.488  1.00 98.35           N  
ATOM   3387  H   LEU B  56       5.579 -24.648  17.531  1.00 98.35           H  
ATOM   3388  CA  LEU B  56       4.955 -23.813  19.391  1.00 98.35           C  
ATOM   3389  HA  LEU B  56       5.500 -23.038  19.930  1.00 98.35           H  
ATOM   3390  C   LEU B  56       4.349 -24.745  20.444  1.00 98.35           C  
ATOM   3391  CB  LEU B  56       3.840 -23.175  18.551  1.00 98.35           C  
ATOM   3392  HB2 LEU B  56       3.042 -22.844  19.215  1.00 98.35           H  
ATOM   3393  HB3 LEU B  56       3.420 -23.937  17.895  1.00 98.35           H  
ATOM   3394  O   LEU B  56       4.327 -24.402  21.625  1.00 98.35           O  
ATOM   3395  CG  LEU B  56       4.297 -21.979  17.703  1.00 98.35           C  
ATOM   3396  HG  LEU B  56       5.206 -22.213  17.150  1.00 98.35           H  
ATOM   3397  CD1 LEU B  56       3.185 -21.640  16.714  1.00 98.35           C  
ATOM   3398 HD11 LEU B  56       3.455 -20.751  16.144  1.00 98.35           H  
ATOM   3399 HD12 LEU B  56       2.252 -21.487  17.255  1.00 98.35           H  
ATOM   3400 HD13 LEU B  56       3.060 -22.472  16.021  1.00 98.35           H  
ATOM   3401  CD2 LEU B  56       4.563 -20.759  18.583  1.00 98.35           C  
ATOM   3402 HD21 LEU B  56       5.409 -20.959  19.241  1.00 98.35           H  
ATOM   3403 HD22 LEU B  56       3.688 -20.522  19.188  1.00 98.35           H  
ATOM   3404 HD23 LEU B  56       4.819 -19.903  17.959  1.00 98.35           H  
ATOM   3405  N   GLU B  57       3.882 -25.926  20.038  1.00 97.43           N  
ATOM   3406  H   GLU B  57       3.919 -26.140  19.052  1.00 97.43           H  
ATOM   3407  CA  GLU B  57       3.255 -26.910  20.923  1.00 97.43           C  
ATOM   3408  HA  GLU B  57       2.424 -26.432  21.441  1.00 97.43           H  
ATOM   3409  C   GLU B  57       4.238 -27.415  21.986  1.00 97.43           C  
ATOM   3410  CB  GLU B  57       2.693 -28.067  20.081  1.00 97.43           C  
ATOM   3411  HB2 GLU B  57       2.001 -27.661  19.344  1.00 97.43           H  
ATOM   3412  HB3 GLU B  57       3.513 -28.558  19.556  1.00 97.43           H  
ATOM   3413  O   GLU B  57       3.880 -27.499  23.164  1.00 97.43           O  
ATOM   3414  CG  GLU B  57       1.945 -29.095  20.943  1.00 97.43           C  
ATOM   3415  HG2 GLU B  57       2.636 -29.541  21.658  1.00 97.43           H  
ATOM   3416  HG3 GLU B  57       1.168 -28.577  21.506  1.00 97.43           H  
ATOM   3417  CD  GLU B  57       1.322 -30.221  20.107  1.00 97.43           C  
ATOM   3418  OE1 GLU B  57       0.156 -30.575  20.395  1.00 97.43           O  
ATOM   3419  OE2 GLU B  57       2.015 -30.753  19.211  1.00 97.43           O  
ATOM   3420  N   SER B  58       5.498 -27.670  21.611  1.00 97.70           N  
ATOM   3421  H   SER B  58       5.748 -27.591  20.635  1.00 97.70           H  
ATOM   3422  CA  SER B  58       6.558 -28.014  22.567  1.00 97.70           C  
ATOM   3423  HA  SER B  58       6.153 -28.749  23.264  1.00 97.70           H  
ATOM   3424  C   SER B  58       7.026 -26.821  23.407  1.00 97.70           C  
ATOM   3425  CB  SER B  58       7.740 -28.667  21.846  1.00 97.70           C  
ATOM   3426  HB2 SER B  58       8.477 -28.996  22.579  1.00 97.70           H  
ATOM   3427  HB3 SER B  58       7.378 -29.541  21.305  1.00 97.70           H  
ATOM   3428  O   SER B  58       7.752 -27.005  24.387  1.00 97.70           O  
ATOM   3429  OG  SER B  58       8.358 -27.795  20.926  1.00 97.70           O  
ATOM   3430  HG  SER B  58       8.975 -27.208  21.370  1.00 97.70           H  
ATOM   3431  N   GLY B  59       6.616 -25.602  23.043  1.00 97.86           N  
ATOM   3432  H   GLY B  59       5.989 -25.532  22.255  1.00 97.86           H  
ATOM   3433  CA  GLY B  59       7.001 -24.364  23.704  1.00 97.86           C  
ATOM   3434  HA2 GLY B  59       6.690 -24.416  24.748  1.00 97.86           H  
ATOM   3435  HA3 GLY B  59       6.480 -23.539  23.219  1.00 97.86           H  
ATOM   3436  C   GLY B  59       8.503 -24.095  23.624  1.00 97.86           C  
ATOM   3437  O   GLY B  59       9.096 -23.698  24.630  1.00 97.86           O  
ATOM   3438  N   THR B  60       9.104 -24.361  22.465  1.00 98.17           N  
ATOM   3439  H   THR B  60       8.527 -24.643  21.686  1.00 98.17           H  
ATOM   3440  CA  THR B  60      10.541 -24.206  22.211  1.00 98.17           C  
ATOM   3441  HA  THR B  60      11.097 -24.584  23.069  1.00 98.17           H  
ATOM   3442  C   THR B  60      10.909 -22.732  22.002  1.00 98.17           C  
ATOM   3443  CB  THR B  60      10.932 -25.045  20.987  1.00 98.17           C  
ATOM   3444  HB  THR B  60      10.299 -24.732  20.157  1.00 98.17           H  
ATOM   3445  O   THR B  60      10.210 -22.015  21.284  1.00 98.17           O  
ATOM   3446  CG2 THR B  60      12.399 -24.948  20.574  1.00 98.17           C  
ATOM   3447 HG21 THR B  60      13.046 -25.184  21.418  1.00 98.17           H  
ATOM   3448 HG22 THR B  60      12.620 -23.939  20.226  1.00 98.17           H  
ATOM   3449 HG23 THR B  60      12.601 -25.636  19.753  1.00 98.17           H  
ATOM   3450  OG1 THR B  60      10.684 -26.411  21.234  1.00 98.17           O  
ATOM   3451  HG1 THR B  60      10.811 -26.857  20.393  1.00 98.17           H  
ATOM   3452  N   ASP B  61      12.010 -22.307  22.630  1.00 98.12           N  
ATOM   3453  H   ASP B  61      12.525 -22.973  23.188  1.00 98.12           H  
ATOM   3454  CA  ASP B  61      12.725 -21.051  22.354  1.00 98.12           C  
ATOM   3455  HA  ASP B  61      12.028 -20.291  22.000  1.00 98.12           H  
ATOM   3456  C   ASP B  61      13.756 -21.327  21.245  1.00 98.12           C  
ATOM   3457  CB  ASP B  61      13.376 -20.528  23.658  1.00 98.12           C  
ATOM   3458  HB2 ASP B  61      12.586 -20.335  24.383  1.00 98.12           H  
ATOM   3459  HB3 ASP B  61      14.014 -21.311  24.068  1.00 98.12           H  
ATOM   3460  O   ASP B  61      14.628 -22.185  21.400  1.00 98.12           O  
ATOM   3461  CG  ASP B  61      14.218 -19.245  23.509  1.00 98.12           C  
ATOM   3462  OD1 ASP B  61      14.300 -18.720  22.378  1.00 98.12           O  
ATOM   3463  OD2 ASP B  61      14.830 -18.821  24.527  1.00 98.12           O  
ATOM   3464  N   ALA B  62      13.600 -20.653  20.109  1.00 98.03           N  
ATOM   3465  H   ALA B  62      12.896 -19.929  20.098  1.00 98.03           H  
ATOM   3466  CA  ALA B  62      14.397 -20.810  18.897  1.00 98.03           C  
ATOM   3467  HA  ALA B  62      14.905 -21.773  18.934  1.00 98.03           H  
ATOM   3468  C   ALA B  62      15.483 -19.733  18.744  1.00 98.03           C  
ATOM   3469  CB  ALA B  62      13.443 -20.816  17.703  1.00 98.03           C  
ATOM   3470  HB1 ALA B  62      13.067 -19.807  17.534  1.00 98.03           H  
ATOM   3471  HB2 ALA B  62      13.978 -21.145  16.811  1.00 98.03           H  
ATOM   3472  HB3 ALA B  62      12.604 -21.482  17.904  1.00 98.03           H  
ATOM   3473  O   ALA B  62      16.137 -19.665  17.701  1.00 98.03           O  
ATOM   3474  N   VAL B  63      15.674 -18.880  19.753  1.00 96.36           N  
ATOM   3475  H   VAL B  63      15.107 -18.967  20.585  1.00 96.36           H  
ATOM   3476  CA  VAL B  63      16.774 -17.917  19.783  1.00 96.36           C  
ATOM   3477  HA  VAL B  63      16.812 -17.406  18.821  1.00 96.36           H  
ATOM   3478  C   VAL B  63      18.098 -18.662  19.976  1.00 96.36           C  
ATOM   3479  CB  VAL B  63      16.536 -16.856  20.873  1.00 96.36           C  
ATOM   3480  HB  VAL B  63      16.399 -17.341  21.839  1.00 96.36           H  
ATOM   3481  O   VAL B  63      18.254 -19.475  20.888  1.00 96.36           O  
ATOM   3482  CG1 VAL B  63      17.730 -15.909  21.001  1.00 96.36           C  
ATOM   3483 HG11 VAL B  63      18.585 -16.451  21.405  1.00 96.36           H  
ATOM   3484 HG12 VAL B  63      17.478 -15.099  21.686  1.00 96.36           H  
ATOM   3485 HG13 VAL B  63      17.979 -15.489  20.027  1.00 96.36           H  
ATOM   3486  CG2 VAL B  63      15.296 -16.008  20.548  1.00 96.36           C  
ATOM   3487 HG21 VAL B  63      15.407 -15.531  19.574  1.00 96.36           H  
ATOM   3488 HG22 VAL B  63      15.156 -15.246  21.315  1.00 96.36           H  
ATOM   3489 HG23 VAL B  63      14.410 -16.642  20.540  1.00 96.36           H  
ATOM   3490  N   SER B  64      19.078 -18.371  19.120  1.00 93.94           N  
ATOM   3491  H   SER B  64      18.896 -17.688  18.399  1.00 93.94           H  
ATOM   3492  CA  SER B  64      20.401 -18.998  19.121  1.00 93.94           C  
ATOM   3493  HA  SER B  64      20.531 -19.562  20.045  1.00 93.94           H  
ATOM   3494  C   SER B  64      21.518 -17.961  19.058  1.00 93.94           C  
ATOM   3495  CB  SER B  64      20.510 -19.983  17.948  1.00 93.94           C  
ATOM   3496  HB2 SER B  64      21.395 -20.606  18.082  1.00 93.94           H  
ATOM   3497  HB3 SER B  64      19.635 -20.634  17.948  1.00 93.94           H  
ATOM   3498  O   SER B  64      21.274 -16.768  18.896  1.00 93.94           O  
ATOM   3499  OG  SER B  64      20.601 -19.326  16.695  1.00 93.94           O  
ATOM   3500  HG  SER B  64      21.368 -18.751  16.660  1.00 93.94           H  
ATOM   3501  N   GLY B  65      22.770 -18.422  19.132  1.00 90.53           N  
ATOM   3502  H   GLY B  65      22.915 -19.413  19.261  1.00 90.53           H  
ATOM   3503  CA  GLY B  65      23.926 -17.579  18.833  1.00 90.53           C  
ATOM   3504  HA2 GLY B  65      24.847 -18.139  18.998  1.00 90.53           H  
ATOM   3505  HA3 GLY B  65      23.915 -16.732  19.518  1.00 90.53           H  
ATOM   3506  C   GLY B  65      23.927 -17.064  17.386  1.00 90.53           C  
ATOM   3507  O   GLY B  65      23.259 -17.633  16.518  1.00 90.53           O  
ATOM   3508  N   PHE B  66      24.695 -16.004  17.126  1.00 91.04           N  
ATOM   3509  H   PHE B  66      25.126 -15.527  17.906  1.00 91.04           H  
ATOM   3510  CA  PHE B  66      24.885 -15.458  15.777  1.00 91.04           C  
ATOM   3511  HA  PHE B  66      23.903 -15.167  15.404  1.00 91.04           H  
ATOM   3512  C   PHE B  66      25.476 -16.492  14.795  1.00 91.04           C  
ATOM   3513  CB  PHE B  66      25.788 -14.213  15.827  1.00 91.04           C  
ATOM   3514  HB2 PHE B  66      26.697 -14.473  16.370  1.00 91.04           H  
ATOM   3515  HB3 PHE B  66      26.083 -13.971  14.806  1.00 91.04           H  
ATOM   3516  O   PHE B  66      26.332 -17.294  15.187  1.00 91.04           O  
ATOM   3517  CG  PHE B  66      25.211 -12.941  16.433  1.00 91.04           C  
ATOM   3518  CD1 PHE B  66      23.882 -12.868  16.898  1.00 91.04           C  
ATOM   3519  HD1 PHE B  66      23.240 -13.737  16.887  1.00 91.04           H  
ATOM   3520  CD2 PHE B  66      26.024 -11.794  16.510  1.00 91.04           C  
ATOM   3521  HD2 PHE B  66      27.043 -11.828  16.153  1.00 91.04           H  
ATOM   3522  CE1 PHE B  66      23.365 -11.665  17.405  1.00 91.04           C  
ATOM   3523  HE1 PHE B  66      22.341 -11.615  17.743  1.00 91.04           H  
ATOM   3524  CE2 PHE B  66      25.516 -10.597  17.045  1.00 91.04           C  
ATOM   3525  HE2 PHE B  66      26.147  -9.723  17.120  1.00 91.04           H  
ATOM   3526  CZ  PHE B  66      24.184 -10.530  17.484  1.00 91.04           C  
ATOM   3527  HZ  PHE B  66      23.795  -9.609  17.893  1.00 91.04           H  
ATOM   3528  N   PRO B  67      25.080 -16.451  13.508  1.00 91.32           N  
ATOM   3529  CA  PRO B  67      25.634 -17.322  12.480  1.00 91.32           C  
ATOM   3530  HA  PRO B  67      25.541 -18.358  12.807  1.00 91.32           H  
ATOM   3531  C   PRO B  67      27.116 -17.019  12.234  1.00 91.32           C  
ATOM   3532  CB  PRO B  67      24.765 -17.126  11.235  1.00 91.32           C  
ATOM   3533  HB2 PRO B  67      25.359 -17.122  10.321  1.00 91.32           H  
ATOM   3534  HB3 PRO B  67      24.020 -17.921  11.190  1.00 91.32           H  
ATOM   3535  O   PRO B  67      27.540 -15.864  12.168  1.00 91.32           O  
ATOM   3536  CG  PRO B  67      24.063 -15.786  11.451  1.00 91.32           C  
ATOM   3537  HG2 PRO B  67      24.650 -14.987  10.999  1.00 91.32           H  
ATOM   3538  HG3 PRO B  67      23.050 -15.797  11.048  1.00 91.32           H  
ATOM   3539  CD  PRO B  67      24.045 -15.592  12.960  1.00 91.32           C  
ATOM   3540  HD2 PRO B  67      24.224 -14.545  13.202  1.00 91.32           H  
ATOM   3541  HD3 PRO B  67      23.082 -15.913  13.357  1.00 91.32           H  
ATOM   3542  N   THR B  68      27.917 -18.072  12.085  1.00 89.44           N  
ATOM   3543  H   THR B  68      27.511 -18.995  12.130  1.00 89.44           H  
ATOM   3544  CA  THR B  68      29.385 -17.989  11.969  1.00 89.44           C  
ATOM   3545  HA  THR B  68      29.718 -17.020  12.342  1.00 89.44           H  
ATOM   3546  C   THR B  68      29.891 -18.086  10.529  1.00 89.44           C  
ATOM   3547  CB  THR B  68      30.048 -19.069  12.833  1.00 89.44           C  
ATOM   3548  HB  THR B  68      31.127 -19.047  12.681  1.00 89.44           H  
ATOM   3549  O   THR B  68      31.079 -17.907  10.270  1.00 89.44           O  
ATOM   3550  CG2 THR B  68      29.766 -18.868  14.323  1.00 89.44           C  
ATOM   3551 HG21 THR B  68      30.316 -19.606  14.908  1.00 89.44           H  
ATOM   3552 HG22 THR B  68      28.700 -18.962  14.528  1.00 89.44           H  
ATOM   3553 HG23 THR B  68      30.091 -17.871  14.622  1.00 89.44           H  
ATOM   3554  OG1 THR B  68      29.555 -20.345  12.495  1.00 89.44           O  
ATOM   3555  HG1 THR B  68      29.628 -20.898  13.277  1.00 89.44           H  
ATOM   3556  N   ASP B  69      28.999 -18.342   9.577  1.00 90.18           N  
ATOM   3557  H   ASP B  69      28.032 -18.469   9.841  1.00 90.18           H  
ATOM   3558  CA  ASP B  69      29.280 -18.601   8.164  1.00 90.18           C  
ATOM   3559  HA  ASP B  69      30.347 -18.789   8.048  1.00 90.18           H  
ATOM   3560  C   ASP B  69      28.946 -17.415   7.238  1.00 90.18           C  
ATOM   3561  CB  ASP B  69      28.547 -19.889   7.755  1.00 90.18           C  
ATOM   3562  HB2 ASP B  69      28.901 -20.705   8.385  1.00 90.18           H  
ATOM   3563  HB3 ASP B  69      28.813 -20.132   6.726  1.00 90.18           H  
ATOM   3564  O   ASP B  69      29.166 -17.492   6.030  1.00 90.18           O  
ATOM   3565  CG  ASP B  69      27.017 -19.809   7.872  1.00 90.18           C  
ATOM   3566  OD1 ASP B  69      26.508 -18.859   8.518  1.00 90.18           O  
ATOM   3567  OD2 ASP B  69      26.373 -20.725   7.324  1.00 90.18           O  
ATOM   3568  N   ARG B  70      28.483 -16.286   7.792  1.00 89.86           N  
ATOM   3569  H   ARG B  70      28.255 -16.337   8.775  1.00 89.86           H  
ATOM   3570  CA  ARG B  70      28.119 -15.063   7.041  1.00 89.86           C  
ATOM   3571  HA  ARG B  70      27.917 -15.347   6.008  1.00 89.86           H  
ATOM   3572  C   ARG B  70      29.228 -14.014   6.949  1.00 89.86           C  
ATOM   3573  CB  ARG B  70      26.831 -14.461   7.615  1.00 89.86           C  
ATOM   3574  HB2 ARG B  70      26.990 -14.171   8.653  1.00 89.86           H  
ATOM   3575  HB3 ARG B  70      26.563 -13.574   7.041  1.00 89.86           H  
ATOM   3576  O   ARG B  70      29.001 -12.912   6.461  1.00 89.86           O  
ATOM   3577  CG  ARG B  70      25.679 -15.464   7.529  1.00 89.86           C  
ATOM   3578  HG2 ARG B  70      25.866 -16.300   8.203  1.00 89.86           H  
ATOM   3579  HG3 ARG B  70      25.585 -15.840   6.511  1.00 89.86           H  
ATOM   3580  CD  ARG B  70      24.381 -14.777   7.927  1.00 89.86           C  
ATOM   3581  HD2 ARG B  70      24.523 -14.242   8.866  1.00 89.86           H  
ATOM   3582  HD3 ARG B  70      24.111 -14.058   7.154  1.00 89.86           H  
ATOM   3583  NE  ARG B  70      23.307 -15.769   8.081  1.00 89.86           N  
ATOM   3584  HE  ARG B  70      23.549 -16.747   8.019  1.00 89.86           H  
ATOM   3585  NH1 ARG B  70      21.687 -14.228   8.475  1.00 89.86           N  
ATOM   3586 HH11 ARG B  70      20.700 -14.031   8.552  1.00 89.86           H  
ATOM   3587 HH12 ARG B  70      22.301 -13.436   8.344  1.00 89.86           H  
ATOM   3588  NH2 ARG B  70      21.153 -16.380   8.501  1.00 89.86           N  
ATOM   3589 HH21 ARG B  70      21.372 -17.366   8.533  1.00 89.86           H  
ATOM   3590 HH22 ARG B  70      20.220 -16.082   8.746  1.00 89.86           H  
ATOM   3591  CZ  ARG B  70      22.057 -15.460   8.347  1.00 89.86           C  
ATOM   3592  N   GLY B  71      30.425 -14.330   7.445  1.00 87.79           N  
ATOM   3593  H   GLY B  71      30.543 -15.263   7.813  1.00 87.79           H  
ATOM   3594  CA  GLY B  71      31.559 -13.397   7.469  1.00 87.79           C  
ATOM   3595  HA2 GLY B  71      32.470 -13.958   7.679  1.00 87.79           H  
ATOM   3596  HA3 GLY B  71      31.660 -12.927   6.491  1.00 87.79           H  
ATOM   3597  C   GLY B  71      31.443 -12.285   8.517  1.00 87.79           C  
ATOM   3598  O   GLY B  71      32.182 -11.306   8.448  1.00 87.79           O  
ATOM   3599  N   TRP B  72      30.530 -12.417   9.482  1.00 84.97           N  
ATOM   3600  H   TRP B  72      29.946 -13.241   9.493  1.00 84.97           H  
ATOM   3601  CA  TRP B  72      30.417 -11.492  10.607  1.00 84.97           C  
ATOM   3602  HA  TRP B  72      30.427 -10.468  10.232  1.00 84.97           H  
ATOM   3603  C   TRP B  72      31.608 -11.676  11.548  1.00 84.97           C  
ATOM   3604  CB  TRP B  72      29.094 -11.732  11.346  1.00 84.97           C  
ATOM   3605  HB2 TRP B  72      29.064 -11.074  12.215  1.00 84.97           H  
ATOM   3606  HB3 TRP B  72      29.083 -12.758  11.715  1.00 84.97           H  
ATOM   3607  O   TRP B  72      31.968 -12.805  11.881  1.00 84.97           O  
ATOM   3608  CG  TRP B  72      27.832 -11.512  10.567  1.00 84.97           C  
ATOM   3609  CD1 TRP B  72      27.732 -11.170   9.258  1.00 84.97           C  
ATOM   3610  HD1 TRP B  72      28.554 -11.021   8.574  1.00 84.97           H  
ATOM   3611  CD2 TRP B  72      26.459 -11.598  11.059  1.00 84.97           C  
ATOM   3612  CE2 TRP B  72      25.587 -11.230   9.996  1.00 84.97           C  
ATOM   3613  CE3 TRP B  72      25.862 -11.905  12.303  1.00 84.97           C  
ATOM   3614  HE3 TRP B  72      26.489 -12.202  13.130  1.00 84.97           H  
ATOM   3615  NE1 TRP B  72      26.409 -11.032   8.914  1.00 84.97           N  
ATOM   3616  HE1 TRP B  72      26.097 -10.794   7.984  1.00 84.97           H  
ATOM   3617  CH2 TRP B  72      23.645 -11.384  11.422  1.00 84.97           C  
ATOM   3618  HH2 TRP B  72      22.584 -11.242  11.567  1.00 84.97           H  
ATOM   3619  CZ2 TRP B  72      24.212 -11.095  10.175  1.00 84.97           C  
ATOM   3620  HZ2 TRP B  72      23.604 -10.705   9.372  1.00 84.97           H  
ATOM   3621  CZ3 TRP B  72      24.467 -11.807  12.482  1.00 84.97           C  
ATOM   3622  HZ3 TRP B  72      24.030 -12.022  13.446  1.00 84.97           H  
ATOM   3623  N   ASP B  73      32.204 -10.582  12.020  1.00 81.94           N  
ATOM   3624  H   ASP B  73      31.897  -9.672  11.705  1.00 81.94           H  
ATOM   3625  CA  ASP B  73      33.252 -10.642  13.044  1.00 81.94           C  
ATOM   3626  HA  ASP B  73      33.879 -11.513  12.853  1.00 81.94           H  
ATOM   3627  C   ASP B  73      32.621 -10.837  14.430  1.00 81.94           C  
ATOM   3628  CB  ASP B  73      34.167  -9.412  12.953  1.00 81.94           C  
ATOM   3629  HB2 ASP B  73      34.513  -9.312  11.924  1.00 81.94           H  
ATOM   3630  HB3 ASP B  73      33.604  -8.514  13.208  1.00 81.94           H  
ATOM   3631  O   ASP B  73      32.570  -9.918  15.244  1.00 81.94           O  
ATOM   3632  CG  ASP B  73      35.397  -9.523  13.866  1.00 81.94           C  
ATOM   3633  OD1 ASP B  73      35.493 -10.467  14.684  1.00 81.94           O  
ATOM   3634  OD2 ASP B  73      36.279  -8.640  13.767  1.00 81.94           O  
ATOM   3635  N   VAL B  74      32.072 -12.032  14.672  1.00 80.57           N  
ATOM   3636  H   VAL B  74      32.092 -12.702  13.916  1.00 80.57           H  
ATOM   3637  CA  VAL B  74      31.282 -12.350  15.874  1.00 80.57           C  
ATOM   3638  HA  VAL B  74      30.441 -11.657  15.909  1.00 80.57           H  
ATOM   3639  C   VAL B  74      32.090 -12.144  17.165  1.00 80.57           C  
ATOM   3640  CB  VAL B  74      30.715 -13.789  15.817  1.00 80.57           C  
ATOM   3641  HB  VAL B  74      31.513 -14.496  16.046  1.00 80.57           H  
ATOM   3642  O   VAL B  74      31.523 -11.725  18.171  1.00 80.57           O  
ATOM   3643  CG1 VAL B  74      29.587 -13.976  16.839  1.00 80.57           C  
ATOM   3644 HG11 VAL B  74      29.185 -14.987  16.775  1.00 80.57           H  
ATOM   3645 HG12 VAL B  74      29.966 -13.825  17.850  1.00 80.57           H  
ATOM   3646 HG13 VAL B  74      28.789 -13.258  16.650  1.00 80.57           H  
ATOM   3647  CG2 VAL B  74      30.138 -14.163  14.442  1.00 80.57           C  
ATOM   3648 HG21 VAL B  74      30.938 -14.258  13.707  1.00 80.57           H  
ATOM   3649 HG22 VAL B  74      29.426 -13.406  14.115  1.00 80.57           H  
ATOM   3650 HG23 VAL B  74      29.627 -15.124  14.494  1.00 80.57           H  
ATOM   3651  N   GLU B  75      33.410 -12.377  17.143  1.00 74.24           N  
ATOM   3652  H   GLU B  75      33.842 -12.615  16.261  1.00 74.24           H  
ATOM   3653  CA  GLU B  75      34.278 -12.172  18.314  1.00 74.24           C  
ATOM   3654  HA  GLU B  75      33.808 -12.626  19.186  1.00 74.24           H  
ATOM   3655  C   GLU B  75      34.462 -10.689  18.650  1.00 74.24           C  
ATOM   3656  CB  GLU B  75      35.666 -12.813  18.127  1.00 74.24           C  
ATOM   3657  HB2 GLU B  75      36.108 -12.475  17.189  1.00 74.24           H  
ATOM   3658  HB3 GLU B  75      36.291 -12.458  18.946  1.00 74.24           H  
ATOM   3659  O   GLU B  75      34.388 -10.313  19.822  1.00 74.24           O  
ATOM   3660  CG  GLU B  75      35.651 -14.350  18.171  1.00 74.24           C  
ATOM   3661  HG2 GLU B  75      35.272 -14.726  17.221  1.00 74.24           H  
ATOM   3662  HG3 GLU B  75      34.961 -14.664  18.954  1.00 74.24           H  
ATOM   3663  CD  GLU B  75      37.033 -14.976  18.466  1.00 74.24           C  
ATOM   3664  OE1 GLU B  75      37.065 -16.201  18.732  1.00 74.24           O  
ATOM   3665  OE2 GLU B  75      38.060 -14.256  18.454  1.00 74.24           O  
ATOM   3666  N   ASN B  76      34.677  -9.828  17.650  1.00 70.96           N  
ATOM   3667  H   ASN B  76      34.746 -10.169  16.701  1.00 70.96           H  
ATOM   3668  CA  ASN B  76      34.838  -8.399  17.909  1.00 70.96           C  
ATOM   3669  HA  ASN B  76      35.244  -8.281  18.914  1.00 70.96           H  
ATOM   3670  C   ASN B  76      33.524  -7.630  17.901  1.00 70.96           C  
ATOM   3671  CB  ASN B  76      35.843  -7.763  16.953  1.00 70.96           C  
ATOM   3672  HB2 ASN B  76      35.899  -6.689  17.130  1.00 70.96           H  
ATOM   3673  HB3 ASN B  76      35.498  -7.907  15.929  1.00 70.96           H  
ATOM   3674  O   ASN B  76      33.536  -6.481  18.336  1.00 70.96           O  
ATOM   3675  CG  ASN B  76      37.233  -8.319  17.148  1.00 70.96           C  
ATOM   3676  ND2 ASN B  76      37.841  -8.818  16.104  1.00 70.96           N  
ATOM   3677 HD21 ASN B  76      37.301  -8.910  15.256  1.00 70.96           H  
ATOM   3678 HD22 ASN B  76      38.660  -9.387  16.265  1.00 70.96           H  
ATOM   3679  OD1 ASN B  76      37.793  -8.265  18.234  1.00 70.96           O  
ATOM   3680  N   LEU B  77      32.403  -8.217  17.483  1.00 69.71           N  
ATOM   3681  H   LEU B  77      32.464  -9.119  17.032  1.00 69.71           H  
ATOM   3682  CA  LEU B  77      31.109  -7.543  17.535  1.00 69.71           C  
ATOM   3683  HA  LEU B  77      31.260  -6.559  17.089  1.00 69.71           H  
ATOM   3684  C   LEU B  77      30.619  -7.297  18.967  1.00 69.71           C  
ATOM   3685  CB  LEU B  77      30.041  -8.305  16.722  1.00 69.71           C  
ATOM   3686  HB2 LEU B  77      29.299  -8.706  17.413  1.00 69.71           H  
ATOM   3687  HB3 LEU B  77      30.467  -9.171  16.215  1.00 69.71           H  
ATOM   3688  O   LEU B  77      29.666  -6.549  19.127  1.00 69.71           O  
ATOM   3689  CG  LEU B  77      29.352  -7.384  15.696  1.00 69.71           C  
ATOM   3690  HG  LEU B  77      29.517  -6.339  15.958  1.00 69.71           H  
ATOM   3691  CD1 LEU B  77      29.906  -7.627  14.291  1.00 69.71           C  
ATOM   3692 HD11 LEU B  77      29.669  -8.639  13.962  1.00 69.71           H  
ATOM   3693 HD12 LEU B  77      29.478  -6.901  13.600  1.00 69.71           H  
ATOM   3694 HD13 LEU B  77      30.989  -7.504  14.304  1.00 69.71           H  
ATOM   3695  CD2 LEU B  77      27.844  -7.596  15.695  1.00 69.71           C  
ATOM   3696 HD21 LEU B  77      27.600  -8.590  15.322  1.00 69.71           H  
ATOM   3697 HD22 LEU B  77      27.455  -7.479  16.707  1.00 69.71           H  
ATOM   3698 HD23 LEU B  77      27.390  -6.829  15.068  1.00 69.71           H  
ATOM   3699  N   TYR B  78      31.254  -7.884  19.990  1.00 55.70           N  
ATOM   3700  H   TYR B  78      32.001  -8.526  19.766  1.00 55.70           H  
ATOM   3701  CA  TYR B  78      30.880  -7.752  21.402  1.00 55.70           C  
ATOM   3702  HA  TYR B  78      29.840  -7.430  21.455  1.00 55.70           H  
ATOM   3703  C   TYR B  78      31.746  -6.704  22.126  1.00 55.70           C  
ATOM   3704  CB  TYR B  78      30.965  -9.138  22.070  1.00 55.70           C  
ATOM   3705  HB2 TYR B  78      30.999  -9.907  21.298  1.00 55.70           H  
ATOM   3706  HB3 TYR B  78      31.894  -9.241  22.631  1.00 55.70           H  
ATOM   3707  O   TYR B  78      32.901  -6.974  22.443  1.00 55.70           O  
ATOM   3708  CG  TYR B  78      29.802  -9.455  22.986  1.00 55.70           C  
ATOM   3709  CD1 TYR B  78      29.748  -8.962  24.305  1.00 55.70           C  
ATOM   3710  HD1 TYR B  78      30.539  -8.323  24.668  1.00 55.70           H  
ATOM   3711  CD2 TYR B  78      28.775 -10.280  22.505  1.00 55.70           C  
ATOM   3712  HD2 TYR B  78      28.821 -10.645  21.490  1.00 55.70           H  
ATOM   3713  CE1 TYR B  78      28.652  -9.284  25.136  1.00 55.70           C  
ATOM   3714  HE1 TYR B  78      28.590  -8.890  26.139  1.00 55.70           H  
ATOM   3715  CE2 TYR B  78      27.721 -10.657  23.353  1.00 55.70           C  
ATOM   3716  HE2 TYR B  78      26.964 -11.353  23.023  1.00 55.70           H  
ATOM   3717  OH  TYR B  78      26.570 -10.485  25.422  1.00 55.70           O  
ATOM   3718  HH  TYR B  78      26.375  -9.812  26.078  1.00 55.70           H  
ATOM   3719  CZ  TYR B  78      27.639 -10.144  24.656  1.00 55.70           C  
ATOM   3720  N   ASP B  79      31.236  -5.484  22.333  1.00 53.26           N  
ATOM   3721  H   ASP B  79      30.298  -5.335  21.991  1.00 53.26           H  
ATOM   3722  CA  ASP B  79      31.761  -4.392  23.197  1.00 53.26           C  
ATOM   3723  HA  ASP B  79      31.707  -4.718  24.236  1.00 53.26           H  
ATOM   3724  C   ASP B  79      30.827  -3.160  23.028  1.00 53.26           C  
ATOM   3725  CB  ASP B  79      33.239  -4.009  22.890  1.00 53.26           C  
ATOM   3726  HB2 ASP B  79      33.797  -4.831  22.442  1.00 53.26           H  
ATOM   3727  HB3 ASP B  79      33.283  -3.145  22.226  1.00 53.26           H  
ATOM   3728  O   ASP B  79      29.689  -3.310  22.593  1.00 53.26           O  
ATOM   3729  CG  ASP B  79      34.059  -3.478  24.044  1.00 53.26           C  
ATOM   3730  OD1 ASP B  79      33.447  -2.883  24.957  1.00 53.26           O  
ATOM   3731  OD2 ASP B  79      35.299  -3.515  23.890  1.00 53.26           O  
ATOM   3732  N   MET B  80      31.281  -1.944  23.358  1.00 43.65           N  
ATOM   3733  H   MET B  80      32.170  -1.928  23.837  1.00 43.65           H  
ATOM   3734  CA  MET B  80      30.484  -0.703  23.333  1.00 43.65           C  
ATOM   3735  HA  MET B  80      29.488  -0.943  23.707  1.00 43.65           H  
ATOM   3736  C   MET B  80      30.225  -0.060  21.952  1.00 43.65           C  
ATOM   3737  CB  MET B  80      31.110   0.311  24.305  1.00 43.65           C  
ATOM   3738  HB2 MET B  80      32.182   0.364  24.117  1.00 43.65           H  
ATOM   3739  HB3 MET B  80      30.688   1.299  24.122  1.00 43.65           H  
ATOM   3740  O   MET B  80      29.094  -0.037  21.480  1.00 43.65           O  
ATOM   3741  CG  MET B  80      30.880  -0.058  25.776  1.00 43.65           C  
ATOM   3742  HG2 MET B  80      31.777   0.195  26.342  1.00 43.65           H  
ATOM   3743  HG3 MET B  80      30.740  -1.136  25.861  1.00 43.65           H  
ATOM   3744  SD  MET B  80      29.470   0.783  26.553  1.00 43.65           S  
ATOM   3745  CE  MET B  80      30.197   2.417  26.854  1.00 43.65           C  
ATOM   3746  HE1 MET B  80      31.078   2.315  27.488  1.00 43.65           H  
ATOM   3747  HE2 MET B  80      30.479   2.875  25.906  1.00 43.65           H  
ATOM   3748  HE3 MET B  80      29.463   3.049  27.353  1.00 43.65           H  
ATOM   3749  N   ALA B  81      31.217   0.582  21.324  1.00 39.72           N  
ATOM   3750  H   ALA B  81      32.159   0.498  21.680  1.00 39.72           H  
ATOM   3751  CA  ALA B  81      30.980   1.412  20.133  1.00 39.72           C  
ATOM   3752  HA  ALA B  81      29.963   1.800  20.175  1.00 39.72           H  
ATOM   3753  C   ALA B  81      31.114   0.599  18.833  1.00 39.72           C  
ATOM   3754  CB  ALA B  81      31.920   2.624  20.160  1.00 39.72           C  
ATOM   3755  HB1 ALA B  81      31.720   3.262  19.299  1.00 39.72           H  
ATOM   3756  HB2 ALA B  81      31.759   3.197  21.073  1.00 39.72           H  
ATOM   3757  HB3 ALA B  81      32.956   2.290  20.119  1.00 39.72           H  
ATOM   3758  O   ALA B  81      32.134  -0.057  18.635  1.00 39.72           O  
ATOM   3759  N   GLY B  82      30.114   0.676  17.943  1.00 43.86           N  
ATOM   3760  H   GLY B  82      29.280   1.187  18.197  1.00 43.86           H  
ATOM   3761  CA  GLY B  82      30.086  -0.082  16.677  1.00 43.86           C  
ATOM   3762  HA2 GLY B  82      29.282   0.298  16.047  1.00 43.86           H  
ATOM   3763  HA3 GLY B  82      31.030   0.051  16.149  1.00 43.86           H  
ATOM   3764  C   GLY B  82      29.859  -1.584  16.870  1.00 43.86           C  
ATOM   3765  O   GLY B  82      30.240  -2.389  16.026  1.00 43.86           O  
ATOM   3766  N   LYS B  83      29.307  -1.961  18.021  1.00 57.88           N  
ATOM   3767  H   LYS B  83      28.940  -1.249  18.636  1.00 57.88           H  
ATOM   3768  CA  LYS B  83      29.236  -3.328  18.517  1.00 57.88           C  
ATOM   3769  HA  LYS B  83      29.328  -4.038  17.695  1.00 57.88           H  
ATOM   3770  C   LYS B  83      27.881  -3.571  19.174  1.00 57.88           C  
ATOM   3771  CB  LYS B  83      30.407  -3.520  19.480  1.00 57.88           C  
ATOM   3772  HB2 LYS B  83      30.443  -2.667  20.157  1.00 57.88           H  
ATOM   3773  HB3 LYS B  83      30.236  -4.411  20.084  1.00 57.88           H  
ATOM   3774  O   LYS B  83      27.141  -2.630  19.452  1.00 57.88           O  
ATOM   3775  CG  LYS B  83      31.751  -3.647  18.729  1.00 57.88           C  
ATOM   3776  HG2 LYS B  83      31.989  -2.719  18.209  1.00 57.88           H  
ATOM   3777  HG3 LYS B  83      31.713  -4.469  18.014  1.00 57.88           H  
ATOM   3778  CD  LYS B  83      32.808  -3.907  19.779  1.00 57.88           C  
ATOM   3779  HD2 LYS B  83      32.675  -3.040  20.425  1.00 57.88           H  
ATOM   3780  HD3 LYS B  83      32.549  -4.848  20.264  1.00 57.88           H  
ATOM   3781  CE  LYS B  83      34.282  -3.942  19.373  1.00 57.88           C  
ATOM   3782  HE2 LYS B  83      34.706  -2.947  19.507  1.00 57.88           H  
ATOM   3783  HE3 LYS B  83      34.334  -4.207  18.316  1.00 57.88           H  
ATOM   3784  NZ  LYS B  83      35.014  -4.959  20.175  1.00 57.88           N  
ATOM   3785  HZ1 LYS B  83      35.993  -5.008  19.929  1.00 57.88           H  
ATOM   3786  HZ2 LYS B  83      34.595  -5.853  19.964  1.00 57.88           H  
ATOM   3787  HZ3 LYS B  83      34.907  -4.804  21.167  1.00 57.88           H  
ATOM   3788  N   SER B  84      27.536  -4.835  19.364  1.00 61.53           N  
ATOM   3789  H   SER B  84      28.229  -5.543  19.169  1.00 61.53           H  
ATOM   3790  CA  SER B  84      26.341  -5.258  20.075  1.00 61.53           C  
ATOM   3791  HA  SER B  84      25.675  -4.401  20.174  1.00 61.53           H  
ATOM   3792  C   SER B  84      26.701  -5.735  21.476  1.00 61.53           C  
ATOM   3793  CB  SER B  84      25.595  -6.335  19.287  1.00 61.53           C  
ATOM   3794  HB2 SER B  84      26.192  -7.246  19.246  1.00 61.53           H  
ATOM   3795  HB3 SER B  84      25.409  -5.983  18.272  1.00 61.53           H  
ATOM   3796  O   SER B  84      27.704  -6.411  21.692  1.00 61.53           O  
ATOM   3797  OG  SER B  84      24.362  -6.592  19.928  1.00 61.53           O  
ATOM   3798  HG  SER B  84      23.860  -5.775  19.979  1.00 61.53           H  
ATOM   3799  N   HIS B  85      25.844  -5.427  22.445  1.00 58.36           N  
ATOM   3800  H   HIS B  85      25.038  -4.862  22.214  1.00 58.36           H  
ATOM   3801  CA  HIS B  85      25.940  -5.989  23.795  1.00 58.36           C  
ATOM   3802  HA  HIS B  85      26.991  -6.031  24.081  1.00 58.36           H  
ATOM   3803  C   HIS B  85      25.415  -7.432  23.873  1.00 58.36           C  
ATOM   3804  CB  HIS B  85      25.215  -5.058  24.771  1.00 58.36           C  
ATOM   3805  HB2 HIS B  85      25.288  -5.467  25.779  1.00 58.36           H  
ATOM   3806  HB3 HIS B  85      24.159  -5.008  24.503  1.00 58.36           H  
ATOM   3807  O   HIS B  85      25.296  -7.984  24.967  1.00 58.36           O  
ATOM   3808  CG  HIS B  85      25.793  -3.668  24.789  1.00 58.36           C  
ATOM   3809  CD2 HIS B  85      25.116  -2.494  24.597  1.00 58.36           C  
ATOM   3810  HD2 HIS B  85      24.059  -2.394  24.398  1.00 58.36           H  
ATOM   3811  ND1 HIS B  85      27.112  -3.346  25.010  1.00 58.36           N  
ATOM   3812  HD1 HIS B  85      27.884  -3.995  25.061  1.00 58.36           H  
ATOM   3813  CE1 HIS B  85      27.219  -2.010  24.979  1.00 58.36           C  
ATOM   3814  HE1 HIS B  85      28.136  -1.460  25.132  1.00 58.36           H  
ATOM   3815  NE2 HIS B  85      26.029  -1.444  24.737  1.00 58.36           N  
ATOM   3816  N   ARG B  86      25.079  -8.019  22.719  1.00 61.10           N  
ATOM   3817  H   ARG B  86      25.263  -7.510  21.867  1.00 61.10           H  
ATOM   3818  CA  ARG B  86      24.425  -9.306  22.541  1.00 61.10           C  
ATOM   3819  HA  ARG B  86      24.502  -9.902  23.451  1.00 61.10           H  
ATOM   3820  C   ARG B  86      25.023 -10.090  21.385  1.00 61.10           C  
ATOM   3821  CB  ARG B  86      22.978  -9.053  22.153  1.00 61.10           C  
ATOM   3822  HB2 ARG B  86      22.893  -8.140  21.564  1.00 61.10           H  
ATOM   3823  HB3 ARG B  86      22.681  -9.865  21.489  1.00 61.10           H  
ATOM   3824  O   ARG B  86      25.403  -9.518  20.371  1.00 61.10           O  
ATOM   3825  CG  ARG B  86      22.028  -8.974  23.332  1.00 61.10           C  
ATOM   3826  HG2 ARG B  86      22.350  -9.653  24.122  1.00 61.10           H  
ATOM   3827  HG3 ARG B  86      21.962  -7.955  23.711  1.00 61.10           H  
ATOM   3828  CD  ARG B  86      20.718  -9.411  22.667  1.00 61.10           C  
ATOM   3829  HD2 ARG B  86      20.477  -8.707  21.871  1.00 61.10           H  
ATOM   3830  HD3 ARG B  86      20.816 -10.396  22.211  1.00 61.10           H  
ATOM   3831  NE  ARG B  86      19.605  -9.454  23.575  1.00 61.10           N  
ATOM   3832  HE  ARG B  86      19.015  -8.635  23.616  1.00 61.10           H  
ATOM   3833  NH1 ARG B  86      20.427 -11.126  24.722  1.00 61.10           N  
ATOM   3834 HH11 ARG B  86      20.522 -11.639  25.587  1.00 61.10           H  
ATOM   3835 HH12 ARG B  86      21.212 -11.119  24.086  1.00 61.10           H  
ATOM   3836  NH2 ARG B  86      18.337 -10.253  25.184  1.00 61.10           N  
ATOM   3837 HH21 ARG B  86      17.617  -9.604  24.898  1.00 61.10           H  
ATOM   3838 HH22 ARG B  86      18.145 -10.863  25.966  1.00 61.10           H  
ATOM   3839  CZ  ARG B  86      19.456 -10.297  24.528  1.00 61.10           C  
ATOM   3840  N   ALA B  87      24.963 -11.410  21.509  1.00 69.92           N  
ATOM   3841  H   ALA B  87      24.620 -11.798  22.376  1.00 69.92           H  
ATOM   3842  CA  ALA B  87      25.348 -12.349  20.459  1.00 69.92           C  
ATOM   3843  HA  ALA B  87      25.462 -11.810  19.519  1.00 69.92           H  
ATOM   3844  C   ALA B  87      24.267 -13.410  20.203  1.00 69.92           C  
ATOM   3845  CB  ALA B  87      26.712 -12.961  20.805  1.00 69.92           C  
ATOM   3846  HB1 ALA B  87      26.664 -13.481  21.762  1.00 69.92           H  
ATOM   3847  HB2 ALA B  87      27.468 -12.177  20.833  1.00 69.92           H  
ATOM   3848  HB3 ALA B  87      27.003 -13.670  20.030  1.00 69.92           H  
ATOM   3849  O   ALA B  87      24.594 -14.496  19.732  1.00 69.92           O  
ATOM   3850  N   GLU B  88      23.001 -13.117  20.531  1.00 89.76           N  
ATOM   3851  H   GLU B  88      22.774 -12.167  20.789  1.00 89.76           H  
ATOM   3852  CA  GLU B  88      21.867 -14.031  20.333  1.00 89.76           C  
ATOM   3853  HA  GLU B  88      22.221 -14.866  19.729  1.00 89.76           H  
ATOM   3854  C   GLU B  88      20.730 -13.365  19.536  1.00 89.76           C  
ATOM   3855  CB  GLU B  88      21.349 -14.612  21.670  1.00 89.76           C  
ATOM   3856  HB2 GLU B  88      20.499 -15.256  21.444  1.00 89.76           H  
ATOM   3857  HB3 GLU B  88      21.008 -13.800  22.311  1.00 89.76           H  
ATOM   3858  O   GLU B  88      20.501 -12.159  19.664  1.00 89.76           O  
ATOM   3859  CG  GLU B  88      22.400 -15.450  22.423  1.00 89.76           C  
ATOM   3860  HG2 GLU B  88      22.858 -16.136  21.709  1.00 89.76           H  
ATOM   3861  HG3 GLU B  88      23.181 -14.780  22.781  1.00 89.76           H  
ATOM   3862  CD  GLU B  88      21.874 -16.285  23.618  1.00 89.76           C  
ATOM   3863  OE1 GLU B  88      22.684 -17.073  24.153  1.00 89.76           O  
ATOM   3864  OE2 GLU B  88      20.688 -16.192  24.024  1.00 89.76           O  
ATOM   3865  N   GLY B  89      20.031 -14.155  18.719  1.00 93.91           N  
ATOM   3866  H   GLY B  89      20.281 -15.134  18.687  1.00 93.91           H  
ATOM   3867  CA  GLY B  89      18.886 -13.764  17.889  1.00 93.91           C  
ATOM   3868  HA2 GLY B  89      18.136 -13.273  18.509  1.00 93.91           H  
ATOM   3869  HA3 GLY B  89      19.210 -13.063  17.120  1.00 93.91           H  
ATOM   3870  C   GLY B  89      18.242 -14.980  17.207  1.00 93.91           C  
ATOM   3871  O   GLY B  89      18.722 -16.103  17.353  1.00 93.91           O  
ATOM   3872  N   GLY B  90      17.149 -14.778  16.474  1.00 97.67           N  
ATOM   3873  H   GLY B  90      16.798 -13.836  16.379  1.00 97.67           H  
ATOM   3874  CA  GLY B  90      16.512 -15.837  15.684  1.00 97.67           C  
ATOM   3875  HA2 GLY B  90      16.647 -16.807  16.162  1.00 97.67           H  
ATOM   3876  HA3 GLY B  90      15.442 -15.642  15.624  1.00 97.67           H  
ATOM   3877  C   GLY B  90      17.066 -15.883  14.260  1.00 97.67           C  
ATOM   3878  O   GLY B  90      16.856 -14.948  13.494  1.00 97.67           O  
ATOM   3879  N   PHE B  91      17.740 -16.960  13.865  1.00 97.44           N  
ATOM   3880  H   PHE B  91      17.869 -17.729  14.507  1.00 97.44           H  
ATOM   3881  CA  PHE B  91      18.349 -17.066  12.532  1.00 97.44           C  
ATOM   3882  HA  PHE B  91      18.098 -16.189  11.936  1.00 97.44           H  
ATOM   3883  C   PHE B  91      17.831 -18.271  11.761  1.00 97.44           C  
ATOM   3884  CB  PHE B  91      19.874 -17.099  12.653  1.00 97.44           C  
ATOM   3885  HB2 PHE B  91      20.305 -17.214  11.659  1.00 97.44           H  
ATOM   3886  HB3 PHE B  91      20.168 -17.965  13.245  1.00 97.44           H  
ATOM   3887  O   PHE B  91      17.511 -19.300  12.351  1.00 97.44           O  
ATOM   3888  CG  PHE B  91      20.433 -15.842  13.278  1.00 97.44           C  
ATOM   3889  CD1 PHE B  91      20.622 -14.690  12.494  1.00 97.44           C  
ATOM   3890  HD1 PHE B  91      20.379 -14.707  11.442  1.00 97.44           H  
ATOM   3891  CD2 PHE B  91      20.715 -15.809  14.655  1.00 97.44           C  
ATOM   3892  HD2 PHE B  91      20.542 -16.682  15.267  1.00 97.44           H  
ATOM   3893  CE1 PHE B  91      21.109 -13.513  13.086  1.00 97.44           C  
ATOM   3894  HE1 PHE B  91      21.230 -12.625  12.483  1.00 97.44           H  
ATOM   3895  CE2 PHE B  91      21.194 -14.630  15.244  1.00 97.44           C  
ATOM   3896  HE2 PHE B  91      21.374 -14.617  16.309  1.00 97.44           H  
ATOM   3897  CZ  PHE B  91      21.406 -13.483  14.460  1.00 97.44           C  
ATOM   3898  HZ  PHE B  91      21.775 -12.577  14.916  1.00 97.44           H  
ATOM   3899  N   LEU B  92      17.780 -18.144  10.434  1.00 97.45           N  
ATOM   3900  H   LEU B  92      18.076 -17.272  10.020  1.00 97.45           H  
ATOM   3901  CA  LEU B  92      17.497 -19.275   9.557  1.00 97.45           C  
ATOM   3902  HA  LEU B  92      16.725 -19.893  10.014  1.00 97.45           H  
ATOM   3903  C   LEU B  92      18.747 -20.142   9.396  1.00 97.45           C  
ATOM   3904  CB  LEU B  92      16.999 -18.787   8.187  1.00 97.45           C  
ATOM   3905  HB2 LEU B  92      17.775 -18.158   7.751  1.00 97.45           H  
ATOM   3906  HB3 LEU B  92      16.860 -19.654   7.542  1.00 97.45           H  
ATOM   3907  O   LEU B  92      19.809 -19.652   9.003  1.00 97.45           O  
ATOM   3908  CG  LEU B  92      15.698 -17.975   8.209  1.00 97.45           C  
ATOM   3909  HG  LEU B  92      15.845 -17.068   8.795  1.00 97.45           H  
ATOM   3910  CD1 LEU B  92      15.328 -17.566   6.784  1.00 97.45           C  
ATOM   3911 HD11 LEU B  92      15.158 -18.448   6.168  1.00 97.45           H  
ATOM   3912 HD12 LEU B  92      16.135 -16.969   6.358  1.00 97.45           H  
ATOM   3913 HD13 LEU B  92      14.423 -16.958   6.801  1.00 97.45           H  
ATOM   3914  CD2 LEU B  92      14.541 -18.761   8.814  1.00 97.45           C  
ATOM   3915 HD21 LEU B  92      14.733 -18.936   9.873  1.00 97.45           H  
ATOM   3916 HD22 LEU B  92      13.625 -18.177   8.729  1.00 97.45           H  
ATOM   3917 HD23 LEU B  92      14.418 -19.717   8.305  1.00 97.45           H  
ATOM   3918  N   ASP B  93      18.576 -21.443   9.611  1.00 84.74           N  
ATOM   3919  H   ASP B  93      17.743 -21.719  10.111  1.00 84.74           H  
ATOM   3920  CA  ASP B  93      19.615 -22.475   9.566  1.00 84.74           C  
ATOM   3921  HA  ASP B  93      20.317 -22.316  10.385  1.00 84.74           H  
ATOM   3922  C   ASP B  93      20.390 -22.485   8.237  1.00 84.74           C  
ATOM   3923  CB  ASP B  93      18.951 -23.859   9.723  1.00 84.74           C  
ATOM   3924  HB2 ASP B  93      18.438 -24.099   8.792  1.00 84.74           H  
ATOM   3925  HB3 ASP B  93      19.745 -24.596   9.850  1.00 84.74           H  
ATOM   3926  O   ASP B  93      21.596 -22.713   8.202  1.00 84.74           O  
ATOM   3927  CG  ASP B  93      17.925 -24.052  10.854  1.00 84.74           C  
ATOM   3928  OD1 ASP B  93      17.408 -23.068  11.433  1.00 84.74           O  
ATOM   3929  OD2 ASP B  93      17.608 -25.232  11.094  1.00 84.74           O  
ATOM   3930  N   ALA B  94      19.683 -22.246   7.129  1.00 87.85           N  
ATOM   3931  H   ALA B  94      18.695 -22.076   7.258  1.00 87.85           H  
ATOM   3932  CA  ALA B  94      20.203 -22.361   5.770  1.00 87.85           C  
ATOM   3933  HA  ALA B  94      21.292 -22.364   5.816  1.00 87.85           H  
ATOM   3934  C   ALA B  94      19.817 -21.155   4.897  1.00 87.85           C  
ATOM   3935  CB  ALA B  94      19.764 -23.712   5.185  1.00 87.85           C  
ATOM   3936  HB1 ALA B  94      20.099 -24.520   5.836  1.00 87.85           H  
ATOM   3937  HB2 ALA B  94      20.206 -23.851   4.198  1.00 87.85           H  
ATOM   3938  HB3 ALA B  94      18.678 -23.749   5.099  1.00 87.85           H  
ATOM   3939  O   ALA B  94      19.425 -21.325   3.744  1.00 87.85           O  
ATOM   3940  N   ALA B  95      19.943 -19.928   5.420  1.00 93.10           N  
ATOM   3941  H   ALA B  95      20.211 -19.850   6.390  1.00 93.10           H  
ATOM   3942  CA  ALA B  95      19.635 -18.699   4.668  1.00 93.10           C  
ATOM   3943  HA  ALA B  95      18.572 -18.691   4.428  1.00 93.10           H  
ATOM   3944  C   ALA B  95      20.411 -18.569   3.338  1.00 93.10           C  
ATOM   3945  CB  ALA B  95      19.951 -17.489   5.556  1.00 93.10           C  
ATOM   3946  HB1 ALA B  95      21.021 -17.437   5.753  1.00 93.10           H  
ATOM   3947  HB2 ALA B  95      19.418 -17.561   6.504  1.00 93.10           H  
ATOM   3948  HB3 ALA B  95      19.638 -16.575   5.051  1.00 93.10           H  
ATOM   3949  O   ALA B  95      19.953 -17.912   2.407  1.00 93.10           O  
ATOM   3950  N   ALA B  96      21.598 -19.178   3.247  1.00 92.87           N  
ATOM   3951  H   ALA B  96      21.935 -19.680   4.057  1.00 92.87           H  
ATOM   3952  CA  ALA B  96      22.421 -19.175   2.040  1.00 92.87           C  
ATOM   3953  HA  ALA B  96      22.268 -18.229   1.521  1.00 92.87           H  
ATOM   3954  C   ALA B  96      22.070 -20.295   1.039  1.00 92.87           C  
ATOM   3955  CB  ALA B  96      23.892 -19.247   2.468  1.00 92.87           C  
ATOM   3956  HB1 ALA B  96      24.535 -19.191   1.590  1.00 92.87           H  
ATOM   3957  HB2 ALA B  96      24.086 -20.185   2.989  1.00 92.87           H  
ATOM   3958  HB3 ALA B  96      24.128 -18.415   3.131  1.00 92.87           H  
ATOM   3959  O   ALA B  96      22.523 -20.223  -0.106  1.00 92.87           O  
ATOM   3960  N   GLY B  97      21.309 -21.315   1.453  1.00 94.82           N  
ATOM   3961  H   GLY B  97      20.836 -21.230   2.341  1.00 94.82           H  
ATOM   3962  CA  GLY B  97      20.906 -22.437   0.604  1.00 94.82           C  
ATOM   3963  HA2 GLY B  97      21.774 -22.816   0.065  1.00 94.82           H  
ATOM   3964  HA3 GLY B  97      20.504 -23.238   1.224  1.00 94.82           H  
ATOM   3965  C   GLY B  97      19.827 -22.025  -0.396  1.00 94.82           C  
ATOM   3966  O   GLY B  97      18.916 -21.285  -0.040  1.00 94.82           O  
ATOM   3967  N   PHE B  98      19.962 -22.468  -1.648  1.00 96.40           N  
ATOM   3968  H   PHE B  98      20.733 -23.077  -1.881  1.00 96.40           H  
ATOM   3969  CA  PHE B  98      18.996 -22.190  -2.712  1.00 96.40           C  
ATOM   3970  HA  PHE B  98      17.989 -22.296  -2.309  1.00 96.40           H  
ATOM   3971  C   PHE B  98      19.170 -23.152  -3.894  1.00 96.40           C  
ATOM   3972  CB  PHE B  98      19.197 -20.747  -3.195  1.00 96.40           C  
ATOM   3973  HB2 PHE B  98      20.227 -20.631  -3.533  1.00 96.40           H  
ATOM   3974  HB3 PHE B  98      19.046 -20.075  -2.350  1.00 96.40           H  
ATOM   3975  O   PHE B  98      20.297 -23.306  -4.381  1.00 96.40           O  
ATOM   3976  CG  PHE B  98      18.255 -20.313  -4.299  1.00 96.40           C  
ATOM   3977  CD1 PHE B  98      18.759 -19.816  -5.517  1.00 96.40           C  
ATOM   3978  HD1 PHE B  98      19.825 -19.772  -5.684  1.00 96.40           H  
ATOM   3979  CD2 PHE B  98      16.866 -20.378  -4.093  1.00 96.40           C  
ATOM   3980  HD2 PHE B  98      16.467 -20.755  -3.163  1.00 96.40           H  
ATOM   3981  CE1 PHE B  98      17.875 -19.380  -6.519  1.00 96.40           C  
ATOM   3982  HE1 PHE B  98      18.257 -18.999  -7.454  1.00 96.40           H  
ATOM   3983  CE2 PHE B  98      15.985 -19.953  -5.097  1.00 96.40           C  
ATOM   3984  HE2 PHE B  98      14.919 -20.020  -4.936  1.00 96.40           H  
ATOM   3985  CZ  PHE B  98      16.487 -19.456  -6.308  1.00 96.40           C  
ATOM   3986  HZ  PHE B  98      15.790 -19.146  -7.073  1.00 96.40           H  
ATOM   3987  N   ASP B  99      18.088 -23.740  -4.409  1.00 96.66           N  
ATOM   3988  H   ASP B  99      17.201 -23.616  -3.940  1.00 96.66           H  
ATOM   3989  CA  ASP B  99      18.135 -24.527  -5.652  1.00 96.66           C  
ATOM   3990  HA  ASP B  99      19.103 -25.027  -5.683  1.00 96.66           H  
ATOM   3991  C   ASP B  99      18.075 -23.627  -6.899  1.00 96.66           C  
ATOM   3992  CB  ASP B  99      17.103 -25.663  -5.680  1.00 96.66           C  
ATOM   3993  HB2 ASP B  99      16.101 -25.253  -5.804  1.00 96.66           H  
ATOM   3994  HB3 ASP B  99      17.141 -26.191  -4.727  1.00 96.66           H  
ATOM   3995  O   ASP B  99      17.067 -23.508  -7.598  1.00 96.66           O  
ATOM   3996  CG  ASP B  99      17.405 -26.669  -6.809  1.00 96.66           C  
ATOM   3997  OD1 ASP B  99      18.156 -26.325  -7.763  1.00 96.66           O  
ATOM   3998  OD2 ASP B  99      16.895 -27.806  -6.731  1.00 96.66           O  
ATOM   3999  N   ALA B 100      19.202 -22.983  -7.206  1.00 94.85           N  
ATOM   4000  H   ALA B 100      19.967 -23.058  -6.551  1.00 94.85           H  
ATOM   4001  CA  ALA B 100      19.308 -22.093  -8.360  1.00 94.85           C  
ATOM   4002  HA  ALA B 100      18.598 -21.277  -8.226  1.00 94.85           H  
ATOM   4003  C   ALA B 100      18.946 -22.788  -9.689  1.00 94.85           C  
ATOM   4004  CB  ALA B 100      20.730 -21.521  -8.386  1.00 94.85           C  
ATOM   4005  HB1 ALA B 100      21.447 -22.310  -8.614  1.00 94.85           H  
ATOM   4006  HB2 ALA B 100      20.970 -21.084  -7.417  1.00 94.85           H  
ATOM   4007  HB3 ALA B 100      20.793 -20.744  -9.149  1.00 94.85           H  
ATOM   4008  O   ALA B 100      18.298 -22.185 -10.545  1.00 94.85           O  
ATOM   4009  N   GLY B 101      19.324 -24.063  -9.851  1.00 91.47           N  
ATOM   4010  H   GLY B 101      19.639 -24.562  -9.032  1.00 91.47           H  
ATOM   4011  CA  GLY B 101      19.062 -24.835 -11.067  1.00 91.47           C  
ATOM   4012  HA2 GLY B 101      19.563 -25.800 -10.984  1.00 91.47           H  
ATOM   4013  HA3 GLY B 101      19.450 -24.298 -11.933  1.00 91.47           H  
ATOM   4014  C   GLY B 101      17.574 -25.096 -11.282  1.00 91.47           C  
ATOM   4015  O   GLY B 101      17.086 -24.983 -12.410  1.00 91.47           O  
ATOM   4016  N   PHE B 102      16.835 -25.359 -10.204  1.00 95.87           N  
ATOM   4017  H   PHE B 102      17.288 -25.479  -9.310  1.00 95.87           H  
ATOM   4018  CA  PHE B 102      15.387 -25.520 -10.254  1.00 95.87           C  
ATOM   4019  HA  PHE B 102      15.162 -26.367 -10.904  1.00 95.87           H  
ATOM   4020  C   PHE B 102      14.685 -24.285 -10.830  1.00 95.87           C  
ATOM   4021  CB  PHE B 102      14.872 -25.866  -8.861  1.00 95.87           C  
ATOM   4022  HB2 PHE B 102      15.072 -25.048  -8.170  1.00 95.87           H  
ATOM   4023  HB3 PHE B 102      15.403 -26.752  -8.512  1.00 95.87           H  
ATOM   4024  O   PHE B 102      13.855 -24.416 -11.737  1.00 95.87           O  
ATOM   4025  CG  PHE B 102      13.401 -26.183  -8.843  1.00 95.87           C  
ATOM   4026  CD1 PHE B 102      12.465 -25.163  -8.601  1.00 95.87           C  
ATOM   4027  HD1 PHE B 102      12.792 -24.152  -8.405  1.00 95.87           H  
ATOM   4028  CD2 PHE B 102      12.974 -27.502  -9.075  1.00 95.87           C  
ATOM   4029  HD2 PHE B 102      13.702 -28.286  -9.228  1.00 95.87           H  
ATOM   4030  CE1 PHE B 102      11.097 -25.468  -8.582  1.00 95.87           C  
ATOM   4031  HE1 PHE B 102      10.375 -24.695  -8.363  1.00 95.87           H  
ATOM   4032  CE2 PHE B 102      11.605 -27.806  -9.060  1.00 95.87           C  
ATOM   4033  HE2 PHE B 102      11.265 -28.821  -9.205  1.00 95.87           H  
ATOM   4034  CZ  PHE B 102      10.673 -26.788  -8.808  1.00 95.87           C  
ATOM   4035  HZ  PHE B 102       9.622 -27.032  -8.758  1.00 95.87           H  
ATOM   4036  N   PHE B 103      15.090 -23.089 -10.398  1.00 94.92           N  
ATOM   4037  H   PHE B 103      15.759 -23.069  -9.641  1.00 94.92           H  
ATOM   4038  CA  PHE B 103      14.520 -21.818 -10.857  1.00 94.92           C  
ATOM   4039  HA  PHE B 103      13.466 -22.002 -11.068  1.00 94.92           H  
ATOM   4040  C   PHE B 103      15.132 -21.275 -12.161  1.00 94.92           C  
ATOM   4041  CB  PHE B 103      14.559 -20.794  -9.716  1.00 94.92           C  
ATOM   4042  HB2 PHE B 103      15.588 -20.684  -9.373  1.00 94.92           H  
ATOM   4043  HB3 PHE B 103      14.221 -19.826 -10.085  1.00 94.92           H  
ATOM   4044  O   PHE B 103      14.759 -20.195 -12.615  1.00 94.92           O  
ATOM   4045  CG  PHE B 103      13.671 -21.186  -8.552  1.00 94.92           C  
ATOM   4046  CD1 PHE B 103      12.282 -20.985  -8.627  1.00 94.92           C  
ATOM   4047  HD1 PHE B 103      11.861 -20.479  -9.482  1.00 94.92           H  
ATOM   4048  CD2 PHE B 103      14.221 -21.799  -7.415  1.00 94.92           C  
ATOM   4049  HD2 PHE B 103      15.288 -21.940  -7.331  1.00 94.92           H  
ATOM   4050  CE1 PHE B 103      11.441 -21.438  -7.596  1.00 94.92           C  
ATOM   4051  HE1 PHE B 103      10.373 -21.291  -7.659  1.00 94.92           H  
ATOM   4052  CE2 PHE B 103      13.385 -22.249  -6.382  1.00 94.92           C  
ATOM   4053  HE2 PHE B 103      13.818 -22.748  -5.527  1.00 94.92           H  
ATOM   4054  CZ  PHE B 103      11.994 -22.081  -6.477  1.00 94.92           C  
ATOM   4055  HZ  PHE B 103      11.345 -22.451  -5.697  1.00 94.92           H  
ATOM   4056  N   GLY B 104      16.065 -22.001 -12.788  1.00 90.15           N  
ATOM   4057  H   GLY B 104      16.349 -22.876 -12.372  1.00 90.15           H  
ATOM   4058  CA  GLY B 104      16.748 -21.547 -14.006  1.00 90.15           C  
ATOM   4059  HA2 GLY B 104      16.006 -21.240 -14.743  1.00 90.15           H  
ATOM   4060  HA3 GLY B 104      17.323 -22.379 -14.412  1.00 90.15           H  
ATOM   4061  C   GLY B 104      17.711 -20.373 -13.782  1.00 90.15           C  
ATOM   4062  O   GLY B 104      18.048 -19.665 -14.729  1.00 90.15           O  
ATOM   4063  N   ILE B 105      18.160 -20.161 -12.543  1.00 91.28           N  
ATOM   4064  H   ILE B 105      17.908 -20.836 -11.835  1.00 91.28           H  
ATOM   4065  CA  ILE B 105      19.067 -19.084 -12.140  1.00 91.28           C  
ATOM   4066  HA  ILE B 105      18.981 -18.263 -12.853  1.00 91.28           H  
ATOM   4067  C   ILE B 105      20.507 -19.597 -12.188  1.00 91.28           C  
ATOM   4068  CB  ILE B 105      18.649 -18.537 -10.756  1.00 91.28           C  
ATOM   4069  HB  ILE B 105      18.540 -19.379 -10.071  1.00 91.28           H  
ATOM   4070  O   ILE B 105      20.835 -20.675 -11.688  1.00 91.28           O  
ATOM   4071  CG1 ILE B 105      17.292 -17.805 -10.883  1.00 91.28           C  
ATOM   4072 HG12 ILE B 105      16.603 -18.398 -11.484  1.00 91.28           H  
ATOM   4073 HG13 ILE B 105      17.439 -16.855 -11.396  1.00 91.28           H  
ATOM   4074  CG2 ILE B 105      19.699 -17.574 -10.177  1.00 91.28           C  
ATOM   4075 HG21 ILE B 105      20.664 -18.073 -10.079  1.00 91.28           H  
ATOM   4076 HG22 ILE B 105      19.403 -17.239  -9.183  1.00 91.28           H  
ATOM   4077 HG23 ILE B 105      19.797 -16.704 -10.828  1.00 91.28           H  
ATOM   4078  CD1 ILE B 105      16.596 -17.549  -9.545  1.00 91.28           C  
ATOM   4079 HD11 ILE B 105      15.652 -17.034  -9.722  1.00 91.28           H  
ATOM   4080 HD12 ILE B 105      17.217 -16.937  -8.890  1.00 91.28           H  
ATOM   4081 HD13 ILE B 105      16.392 -18.506  -9.066  1.00 91.28           H  
ATOM   4082  N   SER B 106      21.411 -18.821 -12.789  1.00 87.55           N  
ATOM   4083  H   SER B 106      21.104 -17.927 -13.146  1.00 87.55           H  
ATOM   4084  CA  SER B 106      22.822 -19.218 -12.849  1.00 87.55           C  
ATOM   4085  HA  SER B 106      22.841 -20.249 -13.200  1.00 87.55           H  
ATOM   4086  C   SER B 106      23.474 -19.154 -11.458  1.00 87.55           C  
ATOM   4087  CB  SER B 106      23.601 -18.376 -13.862  1.00 87.55           C  
ATOM   4088  HB2 SER B 106      23.029 -18.293 -14.786  1.00 87.55           H  
ATOM   4089  HB3 SER B 106      24.541 -18.882 -14.085  1.00 87.55           H  
ATOM   4090  O   SER B 106      23.146 -18.259 -10.681  1.00 87.55           O  
ATOM   4091  OG  SER B 106      23.896 -17.085 -13.362  1.00 87.55           O  
ATOM   4092  HG  SER B 106      23.070 -16.598 -13.308  1.00 87.55           H  
ATOM   4093  N   PRO B 107      24.483 -19.989 -11.142  1.00 87.94           N  
ATOM   4094  CA  PRO B 107      25.189 -19.896  -9.860  1.00 87.94           C  
ATOM   4095  HA  PRO B 107      24.494 -20.148  -9.059  1.00 87.94           H  
ATOM   4096  C   PRO B 107      25.786 -18.508  -9.584  1.00 87.94           C  
ATOM   4097  CB  PRO B 107      26.289 -20.960  -9.932  1.00 87.94           C  
ATOM   4098  HB2 PRO B 107      27.198 -20.537 -10.360  1.00 87.94           H  
ATOM   4099  HB3 PRO B 107      26.495 -21.390  -8.952  1.00 87.94           H  
ATOM   4100  O   PRO B 107      25.876 -18.083  -8.437  1.00 87.94           O  
ATOM   4101  CG  PRO B 107      25.715 -21.998 -10.895  1.00 87.94           C  
ATOM   4102  HG2 PRO B 107      26.498 -22.576 -11.385  1.00 87.94           H  
ATOM   4103  HG3 PRO B 107      25.033 -22.656 -10.356  1.00 87.94           H  
ATOM   4104  CD  PRO B 107      24.924 -21.154 -11.893  1.00 87.94           C  
ATOM   4105  HD2 PRO B 107      24.080 -21.731 -12.270  1.00 87.94           H  
ATOM   4106  HD3 PRO B 107      25.570 -20.840 -12.713  1.00 87.94           H  
ATOM   4107  N   ARG B 108      26.184 -17.781 -10.640  1.00 84.81           N  
ATOM   4108  H   ARG B 108      25.991 -18.154 -11.559  1.00 84.81           H  
ATOM   4109  CA  ARG B 108      26.755 -16.433 -10.526  1.00 84.81           C  
ATOM   4110  HA  ARG B 108      27.460 -16.436  -9.695  1.00 84.81           H  
ATOM   4111  C   ARG B 108      25.698 -15.390 -10.165  1.00 84.81           C  
ATOM   4112  CB  ARG B 108      27.484 -16.070 -11.830  1.00 84.81           C  
ATOM   4113  HB2 ARG B 108      27.856 -16.978 -12.305  1.00 84.81           H  
ATOM   4114  HB3 ARG B 108      26.792 -15.584 -12.518  1.00 84.81           H  
ATOM   4115  O   ARG B 108      25.985 -14.493  -9.384  1.00 84.81           O  
ATOM   4116  CG  ARG B 108      28.688 -15.161 -11.547  1.00 84.81           C  
ATOM   4117  HG2 ARG B 108      29.400 -15.717 -10.937  1.00 84.81           H  
ATOM   4118  HG3 ARG B 108      28.373 -14.282 -10.986  1.00 84.81           H  
ATOM   4119  CD  ARG B 108      29.389 -14.727 -12.840  1.00 84.81           C  
ATOM   4120  HD2 ARG B 108      30.403 -14.419 -12.584  1.00 84.81           H  
ATOM   4121  HD3 ARG B 108      29.442 -15.573 -13.525  1.00 84.81           H  
ATOM   4122  NE  ARG B 108      28.697 -13.589 -13.473  1.00 84.81           N  
ATOM   4123  HE  ARG B 108      27.928 -13.182 -12.960  1.00 84.81           H  
ATOM   4124  NH1 ARG B 108      30.028 -13.384 -15.329  1.00 84.81           N  
ATOM   4125 HH11 ARG B 108      30.514 -14.223 -15.049  1.00 84.81           H  
ATOM   4126 HH12 ARG B 108      30.258 -12.886 -16.177  1.00 84.81           H  
ATOM   4127  NH2 ARG B 108      28.411 -11.884 -14.950  1.00 84.81           N  
ATOM   4128 HH21 ARG B 108      27.740 -11.445 -14.336  1.00 84.81           H  
ATOM   4129 HH22 ARG B 108      28.666 -11.369 -15.781  1.00 84.81           H  
ATOM   4130  CZ  ARG B 108      29.043 -12.962 -14.582  1.00 84.81           C  
ATOM   4131  N   GLU B 109      24.499 -15.524 -10.725  1.00 86.12           N  
ATOM   4132  H   GLU B 109      24.326 -16.318 -11.324  1.00 86.12           H  
ATOM   4133  CA  GLU B 109      23.348 -14.699 -10.357  1.00 86.12           C  
ATOM   4134  HA  GLU B 109      23.638 -13.648 -10.339  1.00 86.12           H  
ATOM   4135  C   GLU B 109      22.850 -15.062  -8.955  1.00 86.12           C  
ATOM   4136  CB  GLU B 109      22.248 -14.869 -11.407  1.00 86.12           C  
ATOM   4137  HB2 GLU B 109      21.931 -15.912 -11.414  1.00 86.12           H  
ATOM   4138  HB3 GLU B 109      22.661 -14.631 -12.387  1.00 86.12           H  
ATOM   4139  O   GLU B 109      22.655 -14.166  -8.150  1.00 86.12           O  
ATOM   4140  CG  GLU B 109      21.036 -13.959 -11.145  1.00 86.12           C  
ATOM   4141  HG2 GLU B 109      20.643 -14.169 -10.150  1.00 86.12           H  
ATOM   4142  HG3 GLU B 109      21.367 -12.920 -11.169  1.00 86.12           H  
ATOM   4143  CD  GLU B 109      19.907 -14.164 -12.163  1.00 86.12           C  
ATOM   4144  OE1 GLU B 109      18.883 -13.446 -12.037  1.00 86.12           O  
ATOM   4145  OE2 GLU B 109      20.069 -15.049 -13.038  1.00 86.12           O  
ATOM   4146  N   ALA B 110      22.750 -16.350  -8.613  1.00 92.78           N  
ATOM   4147  H   ALA B 110      22.885 -17.050  -9.329  1.00 92.78           H  
ATOM   4148  CA  ALA B 110      22.335 -16.802  -7.283  1.00 92.78           C  
ATOM   4149  HA  ALA B 110      21.339 -16.411  -7.078  1.00 92.78           H  
ATOM   4150  C   ALA B 110      23.268 -16.307  -6.167  1.00 92.78           C  
ATOM   4151  CB  ALA B 110      22.271 -18.333  -7.284  1.00 92.78           C  
ATOM   4152  HB1 ALA B 110      23.250 -18.751  -7.516  1.00 92.78           H  
ATOM   4153  HB2 ALA B 110      21.547 -18.670  -8.025  1.00 92.78           H  
ATOM   4154  HB3 ALA B 110      21.957 -18.684  -6.301  1.00 92.78           H  
ATOM   4155  O   ALA B 110      22.800 -15.977  -5.080  1.00 92.78           O  
ATOM   4156  N   LEU B 111      24.579 -16.233  -6.433  1.00 90.75           N  
ATOM   4157  H   LEU B 111      24.910 -16.600  -7.313  1.00 90.75           H  
ATOM   4158  CA  LEU B 111      25.548 -15.654  -5.501  1.00 90.75           C  
ATOM   4159  HA  LEU B 111      25.373 -16.089  -4.517  1.00 90.75           H  
ATOM   4160  C   LEU B 111      25.375 -14.135  -5.370  1.00 90.75           C  
ATOM   4161  CB  LEU B 111      26.970 -16.001  -5.977  1.00 90.75           C  
ATOM   4162  HB2 LEU B 111      27.009 -17.051  -6.268  1.00 90.75           H  
ATOM   4163  HB3 LEU B 111      27.190 -15.402  -6.860  1.00 90.75           H  
ATOM   4164  O   LEU B 111      25.578 -13.589  -4.291  1.00 90.75           O  
ATOM   4165  CG  LEU B 111      28.051 -15.754  -4.907  1.00 90.75           C  
ATOM   4166  HG  LEU B 111      27.902 -14.786  -4.429  1.00 90.75           H  
ATOM   4167  CD1 LEU B 111      28.035 -16.853  -3.841  1.00 90.75           C  
ATOM   4168 HD11 LEU B 111      28.181 -17.831  -4.298  1.00 90.75           H  
ATOM   4169 HD12 LEU B 111      27.082 -16.840  -3.312  1.00 90.75           H  
ATOM   4170 HD13 LEU B 111      28.825 -16.668  -3.112  1.00 90.75           H  
ATOM   4171  CD2 LEU B 111      29.436 -15.744  -5.556  1.00 90.75           C  
ATOM   4172 HD21 LEU B 111      30.193 -15.567  -4.792  1.00 90.75           H  
ATOM   4173 HD22 LEU B 111      29.484 -14.936  -6.286  1.00 90.75           H  
ATOM   4174 HD23 LEU B 111      29.625 -16.698  -6.048  1.00 90.75           H  
ATOM   4175  N   ALA B 112      25.016 -13.447  -6.454  1.00 88.94           N  
ATOM   4176  H   ALA B 112      24.828 -13.942  -7.314  1.00 88.94           H  
ATOM   4177  CA  ALA B 112      24.763 -12.013  -6.418  1.00 88.94           C  
ATOM   4178  HA  ALA B 112      25.528 -11.541  -5.802  1.00 88.94           H  
ATOM   4179  C   ALA B 112      23.405 -11.673  -5.785  1.00 88.94           C  
ATOM   4180  CB  ALA B 112      24.888 -11.456  -7.837  1.00 88.94           C  
ATOM   4181  HB1 ALA B 112      25.887 -11.649  -8.227  1.00 88.94           H  
ATOM   4182  HB2 ALA B 112      24.715 -10.381  -7.807  1.00 88.94           H  
ATOM   4183  HB3 ALA B 112      24.145 -11.915  -8.490  1.00 88.94           H  
ATOM   4184  O   ALA B 112      23.302 -10.646  -5.128  1.00 88.94           O  
ATOM   4185  N   MET B 113      22.389 -12.522  -5.956  1.00 93.39           N  
ATOM   4186  H   MET B 113      22.555 -13.336  -6.530  1.00 93.39           H  
ATOM   4187  CA  MET B 113      21.026 -12.320  -5.466  1.00 93.39           C  
ATOM   4188  HA  MET B 113      20.649 -11.374  -5.854  1.00 93.39           H  
ATOM   4189  C   MET B 113      20.950 -12.256  -3.941  1.00 93.39           C  
ATOM   4190  CB  MET B 113      20.106 -13.453  -5.949  1.00 93.39           C  
ATOM   4191  HB2 MET B 113      20.641 -14.402  -5.916  1.00 93.39           H  
ATOM   4192  HB3 MET B 113      19.257 -13.522  -5.269  1.00 93.39           H  
ATOM   4193  O   MET B 113      21.450 -13.141  -3.236  1.00 93.39           O  
ATOM   4194  CG  MET B 113      19.549 -13.218  -7.355  1.00 93.39           C  
ATOM   4195  HG2 MET B 113      18.907 -12.337  -7.337  1.00 93.39           H  
ATOM   4196  HG3 MET B 113      20.377 -13.018  -8.035  1.00 93.39           H  
ATOM   4197  SD  MET B 113      18.599 -14.619  -8.012  1.00 93.39           S  
ATOM   4198  CE  MET B 113      17.219 -14.694  -6.836  1.00 93.39           C  
ATOM   4199  HE1 MET B 113      16.504 -15.454  -7.153  1.00 93.39           H  
ATOM   4200  HE2 MET B 113      17.586 -14.945  -5.842  1.00 93.39           H  
ATOM   4201  HE3 MET B 113      16.724 -13.723  -6.794  1.00 93.39           H  
ATOM   4202  N   ASP B 114      20.201 -11.267  -3.452  1.00 94.86           N  
ATOM   4203  H   ASP B 114      19.819 -10.573  -4.079  1.00 94.86           H  
ATOM   4204  CA  ASP B 114      19.788 -11.187  -2.058  1.00 94.86           C  
ATOM   4205  HA  ASP B 114      20.689 -11.019  -1.468  1.00 94.86           H  
ATOM   4206  C   ASP B 114      19.113 -12.518  -1.649  1.00 94.86           C  
ATOM   4207  CB  ASP B 114      18.869  -9.962  -1.856  1.00 94.86           C  
ATOM   4208  HB2 ASP B 114      19.407  -9.074  -2.188  1.00 94.86           H  
ATOM   4209  HB3 ASP B 114      17.983 -10.077  -2.482  1.00 94.86           H  
ATOM   4210  O   ASP B 114      18.186 -12.976  -2.334  1.00 94.86           O  
ATOM   4211  CG  ASP B 114      18.417  -9.727  -0.405  1.00 94.86           C  
ATOM   4212  OD1 ASP B 114      18.626 -10.626   0.435  1.00 94.86           O  
ATOM   4213  OD2 ASP B 114      17.808  -8.673  -0.123  1.00 94.86           O  
ATOM   4214  N   PRO B 115      19.564 -13.183  -0.564  1.00 96.90           N  
ATOM   4215  CA  PRO B 115      18.900 -14.366  -0.018  1.00 96.90           C  
ATOM   4216  HA  PRO B 115      19.019 -15.200  -0.709  1.00 96.90           H  
ATOM   4217  C   PRO B 115      17.395 -14.178   0.218  1.00 96.90           C  
ATOM   4218  CB  PRO B 115      19.638 -14.696   1.284  1.00 96.90           C  
ATOM   4219  HB2 PRO B 115      20.379 -15.472   1.093  1.00 96.90           H  
ATOM   4220  HB3 PRO B 115      18.960 -15.023   2.073  1.00 96.90           H  
ATOM   4221  O   PRO B 115      16.657 -15.154   0.111  1.00 96.90           O  
ATOM   4222  CG  PRO B 115      20.350 -13.397   1.655  1.00 96.90           C  
ATOM   4223  HG2 PRO B 115      21.248 -13.575   2.246  1.00 96.90           H  
ATOM   4224  HG3 PRO B 115      19.662 -12.737   2.183  1.00 96.90           H  
ATOM   4225  CD  PRO B 115      20.673 -12.795   0.298  1.00 96.90           C  
ATOM   4226  HD2 PRO B 115      20.776 -11.716   0.414  1.00 96.90           H  
ATOM   4227  HD3 PRO B 115      21.600 -13.216  -0.090  1.00 96.90           H  
ATOM   4228  N   GLN B 116      16.909 -12.954   0.448  1.00 97.93           N  
ATOM   4229  H   GLN B 116      17.549 -12.176   0.522  1.00 97.93           H  
ATOM   4230  CA  GLN B 116      15.472 -12.686   0.541  1.00 97.93           C  
ATOM   4231  HA  GLN B 116      15.061 -13.296   1.345  1.00 97.93           H  
ATOM   4232  C   GLN B 116      14.721 -13.067  -0.746  1.00 97.93           C  
ATOM   4233  CB  GLN B 116      15.229 -11.209   0.880  1.00 97.93           C  
ATOM   4234  HB2 GLN B 116      14.153 -11.040   0.927  1.00 97.93           H  
ATOM   4235  HB3 GLN B 116      15.639 -10.579   0.091  1.00 97.93           H  
ATOM   4236  O   GLN B 116      13.682 -13.719  -0.675  1.00 97.93           O  
ATOM   4237  CG  GLN B 116      15.841 -10.807   2.229  1.00 97.93           C  
ATOM   4238  HG2 GLN B 116      16.930 -10.830   2.177  1.00 97.93           H  
ATOM   4239  HG3 GLN B 116      15.526 -11.518   2.992  1.00 97.93           H  
ATOM   4240  CD  GLN B 116      15.416  -9.417   2.668  1.00 97.93           C  
ATOM   4241  NE2 GLN B 116      15.752  -8.378   1.935  1.00 97.93           N  
ATOM   4242 HE21 GLN B 116      16.388  -8.484   1.157  1.00 97.93           H  
ATOM   4243 HE22 GLN B 116      15.447  -7.476   2.272  1.00 97.93           H  
ATOM   4244  OE1 GLN B 116      14.782  -9.265   3.699  1.00 97.93           O  
ATOM   4245  N   GLN B 117      15.260 -12.740  -1.929  1.00 97.46           N  
ATOM   4246  H   GLN B 117      16.168 -12.298  -1.939  1.00 97.46           H  
ATOM   4247  CA  GLN B 117      14.646 -13.127  -3.209  1.00 97.46           C  
ATOM   4248  HA  GLN B 117      13.600 -12.820  -3.208  1.00 97.46           H  
ATOM   4249  C   GLN B 117      14.678 -14.650  -3.409  1.00 97.46           C  
ATOM   4250  CB  GLN B 117      15.359 -12.451  -4.394  1.00 97.46           C  
ATOM   4251  HB2 GLN B 117      14.864 -12.787  -5.305  1.00 97.46           H  
ATOM   4252  HB3 GLN B 117      16.397 -12.783  -4.431  1.00 97.46           H  
ATOM   4253  O   GLN B 117      13.721 -15.234  -3.913  1.00 97.46           O  
ATOM   4254  CG  GLN B 117      15.335 -10.913  -4.373  1.00 97.46           C  
ATOM   4255  HG2 GLN B 117      14.315 -10.569  -4.206  1.00 97.46           H  
ATOM   4256  HG3 GLN B 117      15.946 -10.555  -3.544  1.00 97.46           H  
ATOM   4257  CD  GLN B 117      15.857 -10.284  -5.670  1.00 97.46           C  
ATOM   4258  NE2 GLN B 117      15.985  -8.978  -5.727  1.00 97.46           N  
ATOM   4259 HE21 GLN B 117      15.731  -8.377  -4.956  1.00 97.46           H  
ATOM   4260 HE22 GLN B 117      16.409  -8.582  -6.554  1.00 97.46           H  
ATOM   4261  OE1 GLN B 117      16.132 -10.944  -6.668  1.00 97.46           O  
ATOM   4262  N   ARG B 118      15.778 -15.297  -3.001  1.00 97.93           N  
ATOM   4263  H   ARG B 118      16.499 -14.743  -2.559  1.00 97.93           H  
ATOM   4264  CA  ARG B 118      15.968 -16.754  -3.102  1.00 97.93           C  
ATOM   4265  HA  ARG B 118      15.777 -17.079  -4.125  1.00 97.93           H  
ATOM   4266  C   ARG B 118      14.956 -17.518  -2.248  1.00 97.93           C  
ATOM   4267  CB  ARG B 118      17.414 -17.116  -2.721  1.00 97.93           C  
ATOM   4268  HB2 ARG B 118      17.660 -16.708  -1.740  1.00 97.93           H  
ATOM   4269  HB3 ARG B 118      17.496 -18.201  -2.656  1.00 97.93           H  
ATOM   4270  O   ARG B 118      14.269 -18.401  -2.751  1.00 97.93           O  
ATOM   4271  CG  ARG B 118      18.409 -16.595  -3.768  1.00 97.93           C  
ATOM   4272  HG2 ARG B 118      18.083 -16.947  -4.746  1.00 97.93           H  
ATOM   4273  HG3 ARG B 118      18.409 -15.505  -3.774  1.00 97.93           H  
ATOM   4274  CD  ARG B 118      19.838 -17.097  -3.551  1.00 97.93           C  
ATOM   4275  HD2 ARG B 118      20.376 -16.997  -4.494  1.00 97.93           H  
ATOM   4276  HD3 ARG B 118      19.797 -18.156  -3.296  1.00 97.93           H  
ATOM   4277  NE  ARG B 118      20.574 -16.333  -2.527  1.00 97.93           N  
ATOM   4278  HE  ARG B 118      20.447 -15.331  -2.530  1.00 97.93           H  
ATOM   4279  NH1 ARG B 118      21.908 -18.049  -1.807  1.00 97.93           N  
ATOM   4280 HH11 ARG B 118      22.508 -18.463  -1.107  1.00 97.93           H  
ATOM   4281 HH12 ARG B 118      21.345 -18.678  -2.361  1.00 97.93           H  
ATOM   4282  NH2 ARG B 118      22.207 -15.985  -0.991  1.00 97.93           N  
ATOM   4283 HH21 ARG B 118      22.040 -14.994  -1.093  1.00 97.93           H  
ATOM   4284 HH22 ARG B 118      23.016 -16.316  -0.484  1.00 97.93           H  
ATOM   4285  CZ  ARG B 118      21.557 -16.793  -1.775  1.00 97.93           C  
ATOM   4286  N   LEU B 119      14.813 -17.124  -0.984  1.00 98.23           N  
ATOM   4287  H   LEU B 119      15.413 -16.386  -0.643  1.00 98.23           H  
ATOM   4288  CA  LEU B 119      13.866 -17.735  -0.053  1.00 98.23           C  
ATOM   4289  HA  LEU B 119      14.030 -18.812  -0.028  1.00 98.23           H  
ATOM   4290  C   LEU B 119      12.412 -17.528  -0.486  1.00 98.23           C  
ATOM   4291  CB  LEU B 119      14.093 -17.138   1.342  1.00 98.23           C  
ATOM   4292  HB2 LEU B 119      14.120 -16.052   1.254  1.00 98.23           H  
ATOM   4293  HB3 LEU B 119      13.239 -17.392   1.971  1.00 98.23           H  
ATOM   4294  O   LEU B 119      11.618 -18.460  -0.413  1.00 98.23           O  
ATOM   4295  CG  LEU B 119      15.367 -17.625   2.051  1.00 98.23           C  
ATOM   4296  HG  LEU B 119      16.239 -17.451   1.421  1.00 98.23           H  
ATOM   4297  CD1 LEU B 119      15.523 -16.824   3.340  1.00 98.23           C  
ATOM   4298 HD11 LEU B 119      15.520 -15.761   3.095  1.00 98.23           H  
ATOM   4299 HD12 LEU B 119      14.694 -17.031   4.016  1.00 98.23           H  
ATOM   4300 HD13 LEU B 119      16.469 -17.076   3.820  1.00 98.23           H  
ATOM   4301  CD2 LEU B 119      15.305 -19.110   2.422  1.00 98.23           C  
ATOM   4302 HD21 LEU B 119      15.283 -19.719   1.518  1.00 98.23           H  
ATOM   4303 HD22 LEU B 119      16.196 -19.382   2.987  1.00 98.23           H  
ATOM   4304 HD23 LEU B 119      14.413 -19.312   3.014  1.00 98.23           H  
ATOM   4305  N   VAL B 120      12.058 -16.333  -0.967  1.00 98.21           N  
ATOM   4306  H   VAL B 120      12.738 -15.586  -0.980  1.00 98.21           H  
ATOM   4307  CA  VAL B 120      10.691 -16.055  -1.429  1.00 98.21           C  
ATOM   4308  HA  VAL B 120       9.997 -16.331  -0.636  1.00 98.21           H  
ATOM   4309  C   VAL B 120      10.316 -16.925  -2.630  1.00 98.21           C  
ATOM   4310  CB  VAL B 120      10.506 -14.552  -1.707  1.00 98.21           C  
ATOM   4311  HB  VAL B 120      11.343 -14.187  -2.303  1.00 98.21           H  
ATOM   4312  O   VAL B 120       9.174 -17.374  -2.692  1.00 98.21           O  
ATOM   4313  CG1 VAL B 120       9.207 -14.236  -2.450  1.00 98.21           C  
ATOM   4314 HG11 VAL B 120       9.106 -13.160  -2.591  1.00 98.21           H  
ATOM   4315 HG12 VAL B 120       8.350 -14.614  -1.893  1.00 98.21           H  
ATOM   4316 HG13 VAL B 120       9.233 -14.708  -3.432  1.00 98.21           H  
ATOM   4317  CG2 VAL B 120      10.456 -13.786  -0.381  1.00 98.21           C  
ATOM   4318 HG21 VAL B 120       9.567 -14.065   0.184  1.00 98.21           H  
ATOM   4319 HG22 VAL B 120      10.431 -12.714  -0.581  1.00 98.21           H  
ATOM   4320 HG23 VAL B 120      11.337 -14.005   0.222  1.00 98.21           H  
ATOM   4321  N   LEU B 121      11.241 -17.222  -3.551  1.00 98.22           N  
ATOM   4322  H   LEU B 121      12.167 -16.831  -3.459  1.00 98.22           H  
ATOM   4323  CA  LEU B 121      10.973 -18.145  -4.661  1.00 98.22           C  
ATOM   4324  HA  LEU B 121      10.093 -17.796  -5.201  1.00 98.22           H  
ATOM   4325  C   LEU B 121      10.631 -19.561  -4.175  1.00 98.22           C  
ATOM   4326  CB  LEU B 121      12.180 -18.186  -5.613  1.00 98.22           C  
ATOM   4327  HB2 LEU B 121      12.109 -19.087  -6.222  1.00 98.22           H  
ATOM   4328  HB3 LEU B 121      13.091 -18.268  -5.021  1.00 98.22           H  
ATOM   4329  O   LEU B 121       9.589 -20.093  -4.561  1.00 98.22           O  
ATOM   4330  CG  LEU B 121      12.301 -16.985  -6.562  1.00 98.22           C  
ATOM   4331  HG  LEU B 121      12.295 -16.053  -5.996  1.00 98.22           H  
ATOM   4332  CD1 LEU B 121      13.627 -17.102  -7.314  1.00 98.22           C  
ATOM   4333 HD11 LEU B 121      14.450 -17.030  -6.603  1.00 98.22           H  
ATOM   4334 HD12 LEU B 121      13.672 -18.060  -7.831  1.00 98.22           H  
ATOM   4335 HD13 LEU B 121      13.706 -16.299  -8.048  1.00 98.22           H  
ATOM   4336  CD2 LEU B 121      11.167 -16.947  -7.592  1.00 98.22           C  
ATOM   4337 HD21 LEU B 121      11.314 -16.121  -8.287  1.00 98.22           H  
ATOM   4338 HD22 LEU B 121      10.209 -16.800  -7.094  1.00 98.22           H  
ATOM   4339 HD23 LEU B 121      11.138 -17.883  -8.150  1.00 98.22           H  
ATOM   4340  N   GLU B 122      11.468 -20.146  -3.311  1.00 98.46           N  
ATOM   4341  H   GLU B 122      12.296 -19.644  -3.023  1.00 98.46           H  
ATOM   4342  CA  GLU B 122      11.236 -21.491  -2.756  1.00 98.46           C  
ATOM   4343  HA  GLU B 122      11.148 -22.213  -3.568  1.00 98.46           H  
ATOM   4344  C   GLU B 122       9.915 -21.556  -1.986  1.00 98.46           C  
ATOM   4345  CB  GLU B 122      12.404 -21.925  -1.847  1.00 98.46           C  
ATOM   4346  HB2 GLU B 122      12.095 -22.804  -1.282  1.00 98.46           H  
ATOM   4347  HB3 GLU B 122      12.641 -21.126  -1.143  1.00 98.46           H  
ATOM   4348  O   GLU B 122       9.062 -22.395  -2.269  1.00 98.46           O  
ATOM   4349  CG  GLU B 122      13.654 -22.291  -2.659  1.00 98.46           C  
ATOM   4350  HG2 GLU B 122      13.366 -23.063  -3.373  1.00 98.46           H  
ATOM   4351  HG3 GLU B 122      13.975 -21.413  -3.220  1.00 98.46           H  
ATOM   4352  CD  GLU B 122      14.844 -22.823  -1.835  1.00 98.46           C  
ATOM   4353  OE1 GLU B 122      15.851 -23.189  -2.487  1.00 98.46           O  
ATOM   4354  OE2 GLU B 122      14.791 -22.867  -0.578  1.00 98.46           O  
ATOM   4355  N   VAL B 123       9.697 -20.613  -1.071  1.00 98.50           N  
ATOM   4356  H   VAL B 123      10.424 -19.935  -0.896  1.00 98.50           H  
ATOM   4357  CA  VAL B 123       8.507 -20.609  -0.215  1.00 98.50           C  
ATOM   4358  HA  VAL B 123       8.376 -21.612   0.189  1.00 98.50           H  
ATOM   4359  C   VAL B 123       7.232 -20.298  -1.011  1.00 98.50           C  
ATOM   4360  CB  VAL B 123       8.738 -19.658   0.973  1.00 98.50           C  
ATOM   4361  HB  VAL B 123       8.978 -18.660   0.607  1.00 98.50           H  
ATOM   4362  O   VAL B 123       6.168 -20.819  -0.686  1.00 98.50           O  
ATOM   4363  CG1 VAL B 123       7.541 -19.558   1.916  1.00 98.50           C  
ATOM   4364 HG11 VAL B 123       6.655 -19.235   1.369  1.00 98.50           H  
ATOM   4365 HG12 VAL B 123       7.743 -18.839   2.710  1.00 98.50           H  
ATOM   4366 HG13 VAL B 123       7.357 -20.538   2.354  1.00 98.50           H  
ATOM   4367  CG2 VAL B 123       9.895 -20.187   1.834  1.00 98.50           C  
ATOM   4368 HG21 VAL B 123      10.839 -20.139   1.292  1.00 98.50           H  
ATOM   4369 HG22 VAL B 123       9.707 -21.226   2.107  1.00 98.50           H  
ATOM   4370 HG23 VAL B 123       9.979 -19.598   2.748  1.00 98.50           H  
ATOM   4371  N   SER B 124       7.311 -19.524  -2.100  1.00 98.67           N  
ATOM   4372  H   SER B 124       8.204 -19.126  -2.354  1.00 98.67           H  
ATOM   4373  CA  SER B 124       6.159 -19.334  -2.999  1.00 98.67           C  
ATOM   4374  HA  SER B 124       5.290 -19.065  -2.399  1.00 98.67           H  
ATOM   4375  C   SER B 124       5.807 -20.617  -3.756  1.00 98.67           C  
ATOM   4376  CB  SER B 124       6.392 -18.205  -4.006  1.00 98.67           C  
ATOM   4377  HB2 SER B 124       7.239 -18.445  -4.648  1.00 98.67           H  
ATOM   4378  HB3 SER B 124       5.500 -18.099  -4.624  1.00 98.67           H  
ATOM   4379  O   SER B 124       4.626 -20.934  -3.887  1.00 98.67           O  
ATOM   4380  OG  SER B 124       6.643 -16.988  -3.337  1.00 98.67           O  
ATOM   4381  HG  SER B 124       7.535 -17.060  -2.989  1.00 98.67           H  
ATOM   4382  N   TRP B 125       6.809 -21.382  -4.214  1.00 98.56           N  
ATOM   4383  H   TRP B 125       7.761 -21.094  -4.040  1.00 98.56           H  
ATOM   4384  CA  TRP B 125       6.586 -22.693  -4.842  1.00 98.56           C  
ATOM   4385  HA  TRP B 125       5.933 -22.571  -5.706  1.00 98.56           H  
ATOM   4386  C   TRP B 125       5.879 -23.647  -3.875  1.00 98.56           C  
ATOM   4387  CB  TRP B 125       7.921 -23.299  -5.310  1.00 98.56           C  
ATOM   4388  HB2 TRP B 125       8.425 -22.593  -5.970  1.00 98.56           H  
ATOM   4389  HB3 TRP B 125       8.575 -23.463  -4.453  1.00 98.56           H  
ATOM   4390  O   TRP B 125       4.844 -24.230  -4.202  1.00 98.56           O  
ATOM   4391  CG  TRP B 125       7.776 -24.605  -6.029  1.00 98.56           C  
ATOM   4392  CD1 TRP B 125       7.623 -25.820  -5.452  1.00 98.56           C  
ATOM   4393  HD1 TRP B 125       7.609 -26.008  -4.389  1.00 98.56           H  
ATOM   4394  CD2 TRP B 125       7.674 -24.836  -7.463  1.00 98.56           C  
ATOM   4395  CE2 TRP B 125       7.375 -26.212  -7.680  1.00 98.56           C  
ATOM   4396  CE3 TRP B 125       7.766 -24.008  -8.600  1.00 98.56           C  
ATOM   4397  HE3 TRP B 125       8.005 -22.964  -8.456  1.00 98.56           H  
ATOM   4398  NE1 TRP B 125       7.385 -26.773  -6.424  1.00 98.56           N  
ATOM   4399  HE1 TRP B 125       7.103 -27.719  -6.209  1.00 98.56           H  
ATOM   4400  CH2 TRP B 125       7.205 -25.873 -10.071  1.00 98.56           C  
ATOM   4401  HH2 TRP B 125       6.976 -26.252 -11.056  1.00 98.56           H  
ATOM   4402  CZ2 TRP B 125       7.111 -26.725  -8.956  1.00 98.56           C  
ATOM   4403  HZ2 TRP B 125       6.812 -27.757  -9.068  1.00 98.56           H  
ATOM   4404  CZ3 TRP B 125       7.545 -24.520  -9.894  1.00 98.56           C  
ATOM   4405  HZ3 TRP B 125       7.594 -23.864 -10.751  1.00 98.56           H  
ATOM   4406  N   GLU B 126       6.403 -23.749  -2.654  1.00 98.39           N  
ATOM   4407  H   GLU B 126       7.265 -23.259  -2.462  1.00 98.39           H  
ATOM   4408  CA  GLU B 126       5.833 -24.582  -1.596  1.00 98.39           C  
ATOM   4409  HA  GLU B 126       5.798 -25.619  -1.932  1.00 98.39           H  
ATOM   4410  C   GLU B 126       4.398 -24.159  -1.240  1.00 98.39           C  
ATOM   4411  CB  GLU B 126       6.725 -24.489  -0.351  1.00 98.39           C  
ATOM   4412  HB2 GLU B 126       6.212 -24.967   0.483  1.00 98.39           H  
ATOM   4413  HB3 GLU B 126       6.859 -23.435  -0.111  1.00 98.39           H  
ATOM   4414  O   GLU B 126       3.544 -25.017  -1.016  1.00 98.39           O  
ATOM   4415  CG  GLU B 126       8.105 -25.156  -0.514  1.00 98.39           C  
ATOM   4416  HG2 GLU B 126       8.566 -24.825  -1.445  1.00 98.39           H  
ATOM   4417  HG3 GLU B 126       7.957 -26.234  -0.587  1.00 98.39           H  
ATOM   4418  CD  GLU B 126       9.060 -24.850   0.657  1.00 98.39           C  
ATOM   4419  OE1 GLU B 126      10.219 -25.328   0.613  1.00 98.39           O  
ATOM   4420  OE2 GLU B 126       8.632 -24.159   1.613  1.00 98.39           O  
ATOM   4421  N   ALA B 127       4.092 -22.856  -1.215  1.00 98.59           N  
ATOM   4422  H   ALA B 127       4.831 -22.183  -1.365  1.00 98.59           H  
ATOM   4423  CA  ALA B 127       2.747 -22.362  -0.921  1.00 98.59           C  
ATOM   4424  HA  ALA B 127       2.438 -22.776   0.038  1.00 98.59           H  
ATOM   4425  C   ALA B 127       1.709 -22.820  -1.965  1.00 98.59           C  
ATOM   4426  CB  ALA B 127       2.783 -20.835  -0.785  1.00 98.59           C  
ATOM   4427  HB1 ALA B 127       3.096 -20.381  -1.726  1.00 98.59           H  
ATOM   4428  HB2 ALA B 127       3.483 -20.547  -0.000  1.00 98.59           H  
ATOM   4429  HB3 ALA B 127       1.791 -20.465  -0.526  1.00 98.59           H  
ATOM   4430  O   ALA B 127       0.613 -23.230  -1.577  1.00 98.59           O  
ATOM   4431  N   PHE B 128       2.054 -22.815  -3.261  1.00 98.18           N  
ATOM   4432  H   PHE B 128       2.967 -22.467  -3.516  1.00 98.18           H  
ATOM   4433  CA  PHE B 128       1.198 -23.373  -4.318  1.00 98.18           C  
ATOM   4434  HA  PHE B 128       0.209 -22.918  -4.259  1.00 98.18           H  
ATOM   4435  C   PHE B 128       0.998 -24.882  -4.153  1.00 98.18           C  
ATOM   4436  CB  PHE B 128       1.792 -23.087  -5.702  1.00 98.18           C  
ATOM   4437  HB2 PHE B 128       1.324 -23.759  -6.422  1.00 98.18           H  
ATOM   4438  HB3 PHE B 128       2.857 -23.317  -5.685  1.00 98.18           H  
ATOM   4439  O   PHE B 128      -0.139 -25.359  -4.124  1.00 98.18           O  
ATOM   4440  CG  PHE B 128       1.586 -21.683  -6.223  1.00 98.18           C  
ATOM   4441  CD1 PHE B 128       0.283 -21.207  -6.458  1.00 98.18           C  
ATOM   4442  HD1 PHE B 128      -0.569 -21.835  -6.243  1.00 98.18           H  
ATOM   4443  CD2 PHE B 128       2.692 -20.882  -6.560  1.00 98.18           C  
ATOM   4444  HD2 PHE B 128       3.696 -21.252  -6.411  1.00 98.18           H  
ATOM   4445  CE1 PHE B 128       0.088 -19.922  -6.991  1.00 98.18           C  
ATOM   4446  HE1 PHE B 128      -0.912 -19.556  -7.174  1.00 98.18           H  
ATOM   4447  CE2 PHE B 128       2.495 -19.611  -7.122  1.00 98.18           C  
ATOM   4448  HE2 PHE B 128       3.349 -19.022  -7.422  1.00 98.18           H  
ATOM   4449  CZ  PHE B 128       1.193 -19.118  -7.314  1.00 98.18           C  
ATOM   4450  HZ  PHE B 128       1.042 -18.138  -7.743  1.00 98.18           H  
ATOM   4451  N   GLU B 129       2.084 -25.638  -3.959  1.00 96.82           N  
ATOM   4452  H   GLU B 129       2.993 -25.200  -3.994  1.00 96.82           H  
ATOM   4453  CA  GLU B 129       1.997 -27.092  -3.794  1.00 96.82           C  
ATOM   4454  HA  GLU B 129       1.538 -27.517  -4.687  1.00 96.82           H  
ATOM   4455  C   GLU B 129       1.138 -27.494  -2.590  1.00 96.82           C  
ATOM   4456  CB  GLU B 129       3.391 -27.697  -3.602  1.00 96.82           C  
ATOM   4457  HB2 GLU B 129       3.268 -28.717  -3.237  1.00 96.82           H  
ATOM   4458  HB3 GLU B 129       3.937 -27.131  -2.848  1.00 96.82           H  
ATOM   4459  O   GLU B 129       0.409 -28.493  -2.646  1.00 96.82           O  
ATOM   4460  CG  GLU B 129       4.201 -27.757  -4.899  1.00 96.82           C  
ATOM   4461  HG2 GLU B 129       3.572 -28.190  -5.677  1.00 96.82           H  
ATOM   4462  HG3 GLU B 129       4.479 -26.749  -5.205  1.00 96.82           H  
ATOM   4463  CD  GLU B 129       5.459 -28.623  -4.739  1.00 96.82           C  
ATOM   4464  OE1 GLU B 129       5.918 -29.162  -5.773  1.00 96.82           O  
ATOM   4465  OE2 GLU B 129       5.947 -28.787  -3.598  1.00 96.82           O  
ATOM   4466  N   ARG B 130       1.214 -26.719  -1.504  1.00 97.48           N  
ATOM   4467  H   ARG B 130       1.870 -25.951  -1.534  1.00 97.48           H  
ATOM   4468  CA  ARG B 130       0.439 -26.926  -0.276  1.00 97.48           C  
ATOM   4469  HA  ARG B 130       0.391 -27.994  -0.064  1.00 97.48           H  
ATOM   4470  C   ARG B 130      -1.021 -26.491  -0.403  1.00 97.48           C  
ATOM   4471  CB  ARG B 130       1.151 -26.231   0.891  1.00 97.48           C  
ATOM   4472  HB2 ARG B 130       1.342 -25.189   0.636  1.00 97.48           H  
ATOM   4473  HB3 ARG B 130       0.504 -26.260   1.768  1.00 97.48           H  
ATOM   4474  O   ARG B 130      -1.840 -27.000   0.351  1.00 97.48           O  
ATOM   4475  CG  ARG B 130       2.476 -26.949   1.218  1.00 97.48           C  
ATOM   4476  HG2 ARG B 130       3.101 -27.026   0.328  1.00 97.48           H  
ATOM   4477  HG3 ARG B 130       2.261 -27.965   1.549  1.00 97.48           H  
ATOM   4478  CD  ARG B 130       3.273 -26.226   2.303  1.00 97.48           C  
ATOM   4479  HD2 ARG B 130       4.261 -26.679   2.386  1.00 97.48           H  
ATOM   4480  HD3 ARG B 130       3.409 -25.185   2.010  1.00 97.48           H  
ATOM   4481  NE  ARG B 130       2.554 -26.307   3.575  1.00 97.48           N  
ATOM   4482  HE  ARG B 130       1.884 -25.566   3.729  1.00 97.48           H  
ATOM   4483  NH1 ARG B 130       3.636 -28.075   4.602  1.00 97.48           N  
ATOM   4484 HH11 ARG B 130       4.441 -27.985   3.998  1.00 97.48           H  
ATOM   4485 HH12 ARG B 130       3.669 -28.559   5.487  1.00 97.48           H  
ATOM   4486  NH2 ARG B 130       1.698 -27.318   5.361  1.00 97.48           N  
ATOM   4487 HH21 ARG B 130       0.849 -26.777   5.284  1.00 97.48           H  
ATOM   4488 HH22 ARG B 130       1.756 -27.984   6.118  1.00 97.48           H  
ATOM   4489  CZ  ARG B 130       2.643 -27.243   4.491  1.00 97.48           C  
ATOM   4490  N   ALA B 131      -1.353 -25.637  -1.372  1.00 97.49           N  
ATOM   4491  H   ALA B 131      -0.616 -25.227  -1.929  1.00 97.49           H  
ATOM   4492  CA  ALA B 131      -2.735 -25.338  -1.756  1.00 97.49           C  
ATOM   4493  HA  ALA B 131      -3.345 -25.295  -0.854  1.00 97.49           H  
ATOM   4494  C   ALA B 131      -3.366 -26.416  -2.657  1.00 97.49           C  
ATOM   4495  CB  ALA B 131      -2.775 -23.965  -2.439  1.00 97.49           C  
ATOM   4496  HB1 ALA B 131      -2.312 -23.208  -1.805  1.00 97.49           H  
ATOM   4497  HB2 ALA B 131      -2.248 -24.002  -3.392  1.00 97.49           H  
ATOM   4498  HB3 ALA B 131      -3.812 -23.684  -2.623  1.00 97.49           H  
ATOM   4499  O   ALA B 131      -4.551 -26.337  -2.973  1.00 97.49           O  
ATOM   4500  N   GLY B 132      -2.587 -27.411  -3.101  1.00 96.59           N  
ATOM   4501  H   GLY B 132      -1.616 -27.420  -2.822  1.00 96.59           H  
ATOM   4502  CA  GLY B 132      -3.034 -28.371  -4.111  1.00 96.59           C  
ATOM   4503  HA2 GLY B 132      -4.035 -28.725  -3.863  1.00 96.59           H  
ATOM   4504  HA3 GLY B 132      -2.354 -29.223  -4.115  1.00 96.59           H  
ATOM   4505  C   GLY B 132      -3.072 -27.782  -5.525  1.00 96.59           C  
ATOM   4506  O   GLY B 132      -3.759 -28.323  -6.386  1.00 96.59           O  
ATOM   4507  N   ILE B 133      -2.330 -26.700  -5.775  1.00 96.51           N  
ATOM   4508  H   ILE B 133      -1.751 -26.323  -5.039  1.00 96.51           H  
ATOM   4509  CA  ILE B 133      -2.250 -26.040  -7.079  1.00 96.51           C  
ATOM   4510  HA  ILE B 133      -3.045 -26.415  -7.724  1.00 96.51           H  
ATOM   4511  C   ILE B 133      -0.914 -26.399  -7.728  1.00 96.51           C  
ATOM   4512  CB  ILE B 133      -2.471 -24.520  -6.924  1.00 96.51           C  
ATOM   4513  HB  ILE B 133      -1.769 -24.144  -6.179  1.00 96.51           H  
ATOM   4514  O   ILE B 133       0.149 -26.220  -7.134  1.00 96.51           O  
ATOM   4515  CG1 ILE B 133      -3.915 -24.254  -6.433  1.00 96.51           C  
ATOM   4516 HG12 ILE B 133      -4.624 -24.513  -7.219  1.00 96.51           H  
ATOM   4517 HG13 ILE B 133      -4.135 -24.883  -5.569  1.00 96.51           H  
ATOM   4518  CG2 ILE B 133      -2.207 -23.781  -8.250  1.00 96.51           C  
ATOM   4519 HG21 ILE B 133      -2.867 -24.156  -9.032  1.00 96.51           H  
ATOM   4520 HG22 ILE B 133      -2.373 -22.710  -8.130  1.00 96.51           H  
ATOM   4521 HG23 ILE B 133      -1.172 -23.912  -8.564  1.00 96.51           H  
ATOM   4522  CD1 ILE B 133      -4.160 -22.809  -5.994  1.00 96.51           C  
ATOM   4523 HD11 ILE B 133      -4.114 -22.128  -6.844  1.00 96.51           H  
ATOM   4524 HD12 ILE B 133      -5.143 -22.731  -5.531  1.00 96.51           H  
ATOM   4525 HD13 ILE B 133      -3.404 -22.540  -5.256  1.00 96.51           H  
ATOM   4526  N   GLU B 134      -0.966 -26.911  -8.958  1.00 95.99           N  
ATOM   4527  H   GLU B 134      -1.865 -27.000  -9.409  1.00 95.99           H  
ATOM   4528  CA  GLU B 134       0.229 -27.180  -9.755  1.00 95.99           C  
ATOM   4529  HA  GLU B 134       0.935 -27.727  -9.130  1.00 95.99           H  
ATOM   4530  C   GLU B 134       0.843 -25.843 -10.212  1.00 95.99           C  
ATOM   4531  CB  GLU B 134      -0.146 -28.105 -10.922  1.00 95.99           C  
ATOM   4532  HB2 GLU B 134      -0.649 -28.974 -10.497  1.00 95.99           H  
ATOM   4533  HB3 GLU B 134      -0.857 -27.614 -11.586  1.00 95.99           H  
ATOM   4534  O   GLU B 134       0.161 -25.078 -10.895  1.00 95.99           O  
ATOM   4535  CG  GLU B 134       1.070 -28.628 -11.703  1.00 95.99           C  
ATOM   4536  HG2 GLU B 134       0.801 -29.581 -12.158  1.00 95.99           H  
ATOM   4537  HG3 GLU B 134       1.869 -28.808 -10.985  1.00 95.99           H  
ATOM   4538  CD  GLU B 134       1.576 -27.698 -12.807  1.00 95.99           C  
ATOM   4539  OE1 GLU B 134       2.817 -27.592 -12.955  1.00 95.99           O  
ATOM   4540  OE2 GLU B 134       0.754 -27.048 -13.476  1.00 95.99           O  
ATOM   4541  N   PRO B 135       2.095 -25.507  -9.856  1.00 95.01           N  
ATOM   4542  CA  PRO B 135       2.613 -24.160 -10.107  1.00 95.01           C  
ATOM   4543  HA  PRO B 135       1.943 -23.448  -9.625  1.00 95.01           H  
ATOM   4544  C   PRO B 135       2.746 -23.758 -11.586  1.00 95.01           C  
ATOM   4545  CB  PRO B 135       3.961 -24.109  -9.398  1.00 95.01           C  
ATOM   4546  HB2 PRO B 135       4.126 -23.112  -8.989  1.00 95.01           H  
ATOM   4547  HB3 PRO B 135       4.758 -24.398 -10.084  1.00 95.01           H  
ATOM   4548  O   PRO B 135       2.771 -22.570 -11.894  1.00 95.01           O  
ATOM   4549  CG  PRO B 135       3.833 -25.144  -8.287  1.00 95.01           C  
ATOM   4550  HG2 PRO B 135       4.799 -25.537  -7.969  1.00 95.01           H  
ATOM   4551  HG3 PRO B 135       3.305 -24.712  -7.437  1.00 95.01           H  
ATOM   4552  CD  PRO B 135       2.964 -26.218  -8.923  1.00 95.01           C  
ATOM   4553  HD2 PRO B 135       3.589 -26.925  -9.467  1.00 95.01           H  
ATOM   4554  HD3 PRO B 135       2.412 -26.731  -8.136  1.00 95.01           H  
ATOM   4555  N   GLY B 136       2.825 -24.708 -12.522  1.00 93.45           N  
ATOM   4556  H   GLY B 136       2.794 -25.682 -12.255  1.00 93.45           H  
ATOM   4557  CA  GLY B 136       2.774 -24.422 -13.957  1.00 93.45           C  
ATOM   4558  HA2 GLY B 136       3.005 -25.341 -14.496  1.00 93.45           H  
ATOM   4559  HA3 GLY B 136       3.516 -23.663 -14.207  1.00 93.45           H  
ATOM   4560  C   GLY B 136       1.399 -23.938 -14.436  1.00 93.45           C  
ATOM   4561  O   GLY B 136       1.326 -23.137 -15.368  1.00 93.45           O  
ATOM   4562  N   SER B 137       0.319 -24.365 -13.776  1.00 94.42           N  
ATOM   4563  H   SER B 137       0.466 -25.132 -13.136  1.00 94.42           H  
ATOM   4564  CA  SER B 137      -1.071 -24.072 -14.144  1.00 94.42           C  
ATOM   4565  HA  SER B 137      -1.185 -24.275 -15.209  1.00 94.42           H  
ATOM   4566  C   SER B 137      -1.479 -22.616 -13.922  1.00 94.42           C  
ATOM   4567  CB  SER B 137      -2.030 -25.001 -13.389  1.00 94.42           C  
ATOM   4568  HB2 SER B 137      -3.018 -24.925 -13.845  1.00 94.42           H  
ATOM   4569  HB3 SER B 137      -1.690 -26.033 -13.481  1.00 94.42           H  
ATOM   4570  O   SER B 137      -2.421 -22.140 -14.552  1.00 94.42           O  
ATOM   4571  OG  SER B 137      -2.143 -24.655 -12.022  1.00 94.42           O  
ATOM   4572  HG  SER B 137      -1.293 -24.816 -11.606  1.00 94.42           H  
ATOM   4573  N   VAL B 138      -0.752 -21.884 -13.071  1.00 95.97           N  
ATOM   4574  H   VAL B 138      -0.004 -22.347 -12.574  1.00 95.97           H  
ATOM   4575  CA  VAL B 138      -0.998 -20.457 -12.805  1.00 95.97           C  
ATOM   4576  HA  VAL B 138      -2.063 -20.270 -12.943  1.00 95.97           H  
ATOM   4577  C   VAL B 138      -0.294 -19.529 -13.799  1.00 95.97           C  
ATOM   4578  CB  VAL B 138      -0.672 -20.078 -11.349  1.00 95.97           C  
ATOM   4579  HB  VAL B 138      -0.816 -19.005 -11.226  1.00 95.97           H  
ATOM   4580  O   VAL B 138      -0.467 -18.309 -13.734  1.00 95.97           O  
ATOM   4581  CG1 VAL B 138      -1.626 -20.789 -10.383  1.00 95.97           C  
ATOM   4582 HG11 VAL B 138      -2.657 -20.552 -10.644  1.00 95.97           H  
ATOM   4583 HG12 VAL B 138      -1.486 -21.869 -10.430  1.00 95.97           H  
ATOM   4584 HG13 VAL B 138      -1.438 -20.446  -9.366  1.00 95.97           H  
ATOM   4585  CG2 VAL B 138       0.765 -20.417 -10.947  1.00 95.97           C  
ATOM   4586 HG21 VAL B 138       1.001 -19.934  -9.998  1.00 95.97           H  
ATOM   4587 HG22 VAL B 138       1.472 -20.075 -11.703  1.00 95.97           H  
ATOM   4588 HG23 VAL B 138       0.859 -21.494 -10.809  1.00 95.97           H  
ATOM   4589  N   ARG B 139       0.479 -20.070 -14.746  1.00 95.29           N  
ATOM   4590  H   ARG B 139       0.558 -21.076 -14.781  1.00 95.29           H  
ATOM   4591  CA  ARG B 139       1.154 -19.273 -15.773  1.00 95.29           C  
ATOM   4592  HA  ARG B 139       1.755 -18.519 -15.265  1.00 95.29           H  
ATOM   4593  C   ARG B 139       0.133 -18.558 -16.663  1.00 95.29           C  
ATOM   4594  CB  ARG B 139       2.076 -20.185 -16.586  1.00 95.29           C  
ATOM   4595  HB2 ARG B 139       2.657 -20.800 -15.899  1.00 95.29           H  
ATOM   4596  HB3 ARG B 139       1.476 -20.841 -17.217  1.00 95.29           H  
ATOM   4597  O   ARG B 139      -0.745 -19.189 -17.242  1.00 95.29           O  
ATOM   4598  CG  ARG B 139       3.049 -19.372 -17.443  1.00 95.29           C  
ATOM   4599  HG2 ARG B 139       2.510 -18.672 -18.082  1.00 95.29           H  
ATOM   4600  HG3 ARG B 139       3.707 -18.816 -16.775  1.00 95.29           H  
ATOM   4601  CD  ARG B 139       3.887 -20.307 -18.315  1.00 95.29           C  
ATOM   4602  HD2 ARG B 139       4.163 -21.179 -17.722  1.00 95.29           H  
ATOM   4603  HD3 ARG B 139       3.272 -20.656 -19.144  1.00 95.29           H  
ATOM   4604  NE  ARG B 139       5.085 -19.618 -18.837  1.00 95.29           N  
ATOM   4605  HE  ARG B 139       4.917 -18.828 -19.444  1.00 95.29           H  
ATOM   4606  NH1 ARG B 139       6.676 -20.859 -17.732  1.00 95.29           N  
ATOM   4607 HH11 ARG B 139       7.624 -20.947 -17.394  1.00 95.29           H  
ATOM   4608 HH12 ARG B 139       5.934 -21.362 -17.265  1.00 95.29           H  
ATOM   4609  NH2 ARG B 139       7.310 -19.169 -19.031  1.00 95.29           N  
ATOM   4610 HH21 ARG B 139       7.096 -18.365 -19.604  1.00 95.29           H  
ATOM   4611 HH22 ARG B 139       8.258 -19.319 -18.717  1.00 95.29           H  
ATOM   4612  CZ  ARG B 139       6.344 -19.887 -18.534  1.00 95.29           C  
ATOM   4613  N   GLY B 140       0.279 -17.245 -16.808  1.00 94.94           N  
ATOM   4614  H   GLY B 140       1.006 -16.784 -16.280  1.00 94.94           H  
ATOM   4615  CA  GLY B 140      -0.650 -16.387 -17.547  1.00 94.94           C  
ATOM   4616  HA2 GLY B 140      -0.144 -15.456 -17.800  1.00 94.94           H  
ATOM   4617  HA3 GLY B 140      -0.946 -16.880 -18.473  1.00 94.94           H  
ATOM   4618  C   GLY B 140      -1.925 -16.032 -16.775  1.00 94.94           C  
ATOM   4619  O   GLY B 140      -2.827 -15.437 -17.355  1.00 94.94           O  
ATOM   4620  N   SER B 141      -2.027 -16.402 -15.493  1.00 97.28           N  
ATOM   4621  H   SER B 141      -1.254 -16.888 -15.063  1.00 97.28           H  
ATOM   4622  CA  SER B 141      -3.147 -15.991 -14.638  1.00 97.28           C  
ATOM   4623  HA  SER B 141      -4.056 -15.996 -15.239  1.00 97.28           H  
ATOM   4624  C   SER B 141      -2.960 -14.571 -14.104  1.00 97.28           C  
ATOM   4625  CB  SER B 141      -3.365 -16.970 -13.480  1.00 97.28           C  
ATOM   4626  HB2 SER B 141      -3.426 -17.988 -13.865  1.00 97.28           H  
ATOM   4627  HB3 SER B 141      -4.307 -16.729 -12.987  1.00 97.28           H  
ATOM   4628  O   SER B 141      -1.839 -14.080 -13.969  1.00 97.28           O  
ATOM   4629  OG  SER B 141      -2.321 -16.878 -12.530  1.00 97.28           O  
ATOM   4630  HG  SER B 141      -1.556 -17.316 -12.911  1.00 97.28           H  
ATOM   4631  N   ASP B 142      -4.060 -13.942 -13.702  1.00 97.92           N  
ATOM   4632  H   ASP B 142      -4.942 -14.433 -13.736  1.00 97.92           H  
ATOM   4633  CA  ASP B 142      -4.095 -12.640 -13.027  1.00 97.92           C  
ATOM   4634  HA  ASP B 142      -3.381 -11.983 -13.523  1.00 97.92           H  
ATOM   4635  C   ASP B 142      -3.669 -12.708 -11.544  1.00 97.92           C  
ATOM   4636  CB  ASP B 142      -5.494 -12.022 -13.209  1.00 97.92           C  
ATOM   4637  HB2 ASP B 142      -5.490 -11.008 -12.810  1.00 97.92           H  
ATOM   4638  HB3 ASP B 142      -5.706 -11.951 -14.276  1.00 97.92           H  
ATOM   4639  O   ASP B 142      -4.024 -11.836 -10.755  1.00 97.92           O  
ATOM   4640  CG  ASP B 142      -6.623 -12.817 -12.536  1.00 97.92           C  
ATOM   4641  OD1 ASP B 142      -6.342 -13.845 -11.874  1.00 97.92           O  
ATOM   4642  OD2 ASP B 142      -7.798 -12.435 -12.690  1.00 97.92           O  
ATOM   4643  N   THR B 143      -2.915 -13.737 -11.138  1.00 98.64           N  
ATOM   4644  H   THR B 143      -2.624 -14.414 -11.828  1.00 98.64           H  
ATOM   4645  CA  THR B 143      -2.470 -13.894  -9.747  1.00 98.64           C  
ATOM   4646  HA  THR B 143      -3.364 -13.904  -9.124  1.00 98.64           H  
ATOM   4647  C   THR B 143      -1.574 -12.721  -9.339  1.00 98.64           C  
ATOM   4648  CB  THR B 143      -1.725 -15.217  -9.527  1.00 98.64           C  
ATOM   4649  HB  THR B 143      -0.839 -15.221 -10.162  1.00 98.64           H  
ATOM   4650  O   THR B 143      -0.561 -12.461  -9.986  1.00 98.64           O  
ATOM   4651  CG2 THR B 143      -1.295 -15.445  -8.075  1.00 98.64           C  
ATOM   4652 HG21 THR B 143      -0.806 -16.415  -7.993  1.00 98.64           H  
ATOM   4653 HG22 THR B 143      -0.593 -14.673  -7.760  1.00 98.64           H  
ATOM   4654 HG23 THR B 143      -2.166 -15.429  -7.421  1.00 98.64           H  
ATOM   4655  OG1 THR B 143      -2.536 -16.322  -9.854  1.00 98.64           O  
ATOM   4656  HG1 THR B 143      -2.531 -16.432 -10.808  1.00 98.64           H  
ATOM   4657  N   GLY B 144      -1.926 -12.017  -8.261  1.00 98.74           N  
ATOM   4658  H   GLY B 144      -2.756 -12.310  -7.764  1.00 98.74           H  
ATOM   4659  CA  GLY B 144      -1.125 -10.914  -7.719  1.00 98.74           C  
ATOM   4660  HA2 GLY B 144      -0.646 -10.381  -8.540  1.00 98.74           H  
ATOM   4661  HA3 GLY B 144      -1.776 -10.205  -7.207  1.00 98.74           H  
ATOM   4662  C   GLY B 144      -0.032 -11.379  -6.747  1.00 98.74           C  
ATOM   4663  O   GLY B 144      -0.119 -12.462  -6.168  1.00 98.74           O  
ATOM   4664  N   VAL B 145       0.990 -10.549  -6.530  1.00 98.89           N  
ATOM   4665  H   VAL B 145       0.980  -9.666  -7.021  1.00 98.89           H  
ATOM   4666  CA  VAL B 145       2.106 -10.801  -5.603  1.00 98.89           C  
ATOM   4667  HA  VAL B 145       1.858 -11.656  -4.974  1.00 98.89           H  
ATOM   4668  C   VAL B 145       2.314  -9.589  -4.695  1.00 98.89           C  
ATOM   4669  CB  VAL B 145       3.407 -11.146  -6.358  1.00 98.89           C  
ATOM   4670  HB  VAL B 145       3.715 -10.295  -6.965  1.00 98.89           H  
ATOM   4671  O   VAL B 145       2.707  -8.521  -5.150  1.00 98.89           O  
ATOM   4672  CG1 VAL B 145       4.540 -11.476  -5.374  1.00 98.89           C  
ATOM   4673 HG11 VAL B 145       4.758 -10.612  -4.746  1.00 98.89           H  
ATOM   4674 HG12 VAL B 145       4.254 -12.321  -4.749  1.00 98.89           H  
ATOM   4675 HG13 VAL B 145       5.444 -11.727  -5.930  1.00 98.89           H  
ATOM   4676  CG2 VAL B 145       3.234 -12.357  -7.282  1.00 98.89           C  
ATOM   4677 HG21 VAL B 145       2.533 -12.117  -8.081  1.00 98.89           H  
ATOM   4678 HG22 VAL B 145       2.856 -13.213  -6.722  1.00 98.89           H  
ATOM   4679 HG23 VAL B 145       4.188 -12.616  -7.741  1.00 98.89           H  
ATOM   4680  N   PHE B 146       2.108  -9.753  -3.393  1.00 98.73           N  
ATOM   4681  H   PHE B 146       1.801 -10.660  -3.071  1.00 98.73           H  
ATOM   4682  CA  PHE B 146       2.180  -8.676  -2.404  1.00 98.73           C  
ATOM   4683  HA  PHE B 146       2.534  -7.756  -2.870  1.00 98.73           H  
ATOM   4684  C   PHE B 146       3.162  -9.066  -1.302  1.00 98.73           C  
ATOM   4685  CB  PHE B 146       0.780  -8.409  -1.835  1.00 98.73           C  
ATOM   4686  HB2 PHE B 146       0.858  -7.623  -1.083  1.00 98.73           H  
ATOM   4687  HB3 PHE B 146       0.422  -9.306  -1.329  1.00 98.73           H  
ATOM   4688  O   PHE B 146       2.896  -9.982  -0.523  1.00 98.73           O  
ATOM   4689  CG  PHE B 146      -0.255  -7.996  -2.862  1.00 98.73           C  
ATOM   4690  CD1 PHE B 146      -0.636  -6.649  -2.972  1.00 98.73           C  
ATOM   4691  HD1 PHE B 146      -0.202  -5.910  -2.316  1.00 98.73           H  
ATOM   4692  CD2 PHE B 146      -0.877  -8.965  -3.675  1.00 98.73           C  
ATOM   4693  HD2 PHE B 146      -0.614 -10.008  -3.573  1.00 98.73           H  
ATOM   4694  CE1 PHE B 146      -1.619  -6.275  -3.904  1.00 98.73           C  
ATOM   4695  HE1 PHE B 146      -1.971  -5.255  -3.939  1.00 98.73           H  
ATOM   4696  CE2 PHE B 146      -1.829  -8.580  -4.633  1.00 98.73           C  
ATOM   4697  HE2 PHE B 146      -2.297  -9.322  -5.262  1.00 98.73           H  
ATOM   4698  CZ  PHE B 146      -2.182  -7.229  -4.765  1.00 98.73           C  
ATOM   4699  HZ  PHE B 146      -2.909  -6.929  -5.506  1.00 98.73           H  
ATOM   4700  N   MET B 147       4.307  -8.389  -1.226  1.00 98.69           N  
ATOM   4701  H   MET B 147       4.481  -7.650  -1.893  1.00 98.69           H  
ATOM   4702  CA  MET B 147       5.390  -8.767  -0.315  1.00 98.69           C  
ATOM   4703  HA  MET B 147       5.054  -9.570   0.341  1.00 98.69           H  
ATOM   4704  C   MET B 147       5.809  -7.609   0.587  1.00 98.69           C  
ATOM   4705  CB  MET B 147       6.585  -9.306  -1.116  1.00 98.69           C  
ATOM   4706  HB2 MET B 147       6.887  -8.564  -1.855  1.00 98.69           H  
ATOM   4707  HB3 MET B 147       7.421  -9.476  -0.439  1.00 98.69           H  
ATOM   4708  O   MET B 147       6.135  -6.525   0.112  1.00 98.69           O  
ATOM   4709  CG  MET B 147       6.261 -10.626  -1.831  1.00 98.69           C  
ATOM   4710  HG2 MET B 147       7.094 -10.878  -2.487  1.00 98.69           H  
ATOM   4711  HG3 MET B 147       5.379 -10.484  -2.457  1.00 98.69           H  
ATOM   4712  SD  MET B 147       5.969 -12.036  -0.726  1.00 98.69           S  
ATOM   4713  CE  MET B 147       5.449 -13.276  -1.943  1.00 98.69           C  
ATOM   4714  HE1 MET B 147       6.219 -13.397  -2.705  1.00 98.69           H  
ATOM   4715  HE2 MET B 147       5.284 -14.233  -1.447  1.00 98.69           H  
ATOM   4716  HE3 MET B 147       4.518 -12.956  -2.413  1.00 98.69           H  
ATOM   4717  N   GLY B 148       5.859  -7.859   1.894  1.00 98.61           N  
ATOM   4718  H   GLY B 148       5.510  -8.748   2.221  1.00 98.61           H  
ATOM   4719  CA  GLY B 148       6.509  -6.975   2.854  1.00 98.61           C  
ATOM   4720  HA2 GLY B 148       6.337  -5.936   2.572  1.00 98.61           H  
ATOM   4721  HA3 GLY B 148       6.077  -7.143   3.841  1.00 98.61           H  
ATOM   4722  C   GLY B 148       8.009  -7.258   2.936  1.00 98.61           C  
ATOM   4723  O   GLY B 148       8.394  -8.341   3.384  1.00 98.61           O  
ATOM   4724  N   ALA B 149       8.856  -6.315   2.527  1.00 97.65           N  
ATOM   4725  H   ALA B 149       8.494  -5.428   2.208  1.00 97.65           H  
ATOM   4726  CA  ALA B 149      10.310  -6.479   2.571  1.00 97.65           C  
ATOM   4727  HA  ALA B 149      10.584  -6.993   3.492  1.00 97.65           H  
ATOM   4728  C   ALA B 149      11.038  -5.129   2.543  1.00 97.65           C  
ATOM   4729  CB  ALA B 149      10.765  -7.335   1.377  1.00 97.65           C  
ATOM   4730  HB1 ALA B 149      10.650  -6.770   0.452  1.00 97.65           H  
ATOM   4731  HB2 ALA B 149      10.168  -8.245   1.313  1.00 97.65           H  
ATOM   4732  HB3 ALA B 149      11.813  -7.608   1.498  1.00 97.65           H  
ATOM   4733  O   ALA B 149      10.509  -4.134   2.056  1.00 97.65           O  
ATOM   4734  N   TYR B 150      12.288  -5.128   2.995  1.00 92.89           N  
ATOM   4735  H   TYR B 150      12.668  -5.982   3.378  1.00 92.89           H  
ATOM   4736  CA  TYR B 150      13.224  -4.012   2.860  1.00 92.89           C  
ATOM   4737  HA  TYR B 150      12.993  -3.479   1.937  1.00 92.89           H  
ATOM   4738  C   TYR B 150      14.664  -4.553   2.750  1.00 92.89           C  
ATOM   4739  CB  TYR B 150      13.020  -3.026   4.020  1.00 92.89           C  
ATOM   4740  HB2 TYR B 150      12.066  -2.523   3.860  1.00 92.89           H  
ATOM   4741  HB3 TYR B 150      13.780  -2.246   4.009  1.00 92.89           H  
ATOM   4742  O   TYR B 150      14.888  -5.751   2.960  1.00 92.89           O  
ATOM   4743  CG  TYR B 150      13.005  -3.660   5.387  1.00 92.89           C  
ATOM   4744  CD1 TYR B 150      11.774  -3.814   6.053  1.00 92.89           C  
ATOM   4745  HD1 TYR B 150      10.863  -3.459   5.594  1.00 92.89           H  
ATOM   4746  CD2 TYR B 150      14.209  -4.083   5.985  1.00 92.89           C  
ATOM   4747  HD2 TYR B 150      15.151  -3.951   5.474  1.00 92.89           H  
ATOM   4748  CE1 TYR B 150      11.750  -4.376   7.336  1.00 92.89           C  
ATOM   4749  HE1 TYR B 150      10.823  -4.462   7.884  1.00 92.89           H  
ATOM   4750  CE2 TYR B 150      14.184  -4.664   7.262  1.00 92.89           C  
ATOM   4751  HE2 TYR B 150      15.100  -4.982   7.738  1.00 92.89           H  
ATOM   4752  OH  TYR B 150      12.914  -5.282   9.174  1.00 92.89           O  
ATOM   4753  HH  TYR B 150      13.771  -5.557   9.508  1.00 92.89           H  
ATOM   4754  CZ  TYR B 150      12.953  -4.794   7.927  1.00 92.89           C  
ATOM   4755  N   PRO B 151      15.657  -3.728   2.375  1.00 88.31           N  
ATOM   4756  CA  PRO B 151      17.018  -4.205   2.143  1.00 88.31           C  
ATOM   4757  HA  PRO B 151      16.981  -5.003   1.401  1.00 88.31           H  
ATOM   4758  C   PRO B 151      17.683  -4.726   3.425  1.00 88.31           C  
ATOM   4759  CB  PRO B 151      17.795  -3.021   1.558  1.00 88.31           C  
ATOM   4760  HB2 PRO B 151      18.408  -3.329   0.710  1.00 88.31           H  
ATOM   4761  HB3 PRO B 151      18.420  -2.558   2.321  1.00 88.31           H  
ATOM   4762  O   PRO B 151      17.774  -4.010   4.418  1.00 88.31           O  
ATOM   4763  CG  PRO B 151      16.723  -2.025   1.130  1.00 88.31           C  
ATOM   4764  HG2 PRO B 151      17.073  -1.008   1.306  1.00 88.31           H  
ATOM   4765  HG3 PRO B 151      16.446  -2.190   0.089  1.00 88.31           H  
ATOM   4766  CD  PRO B 151      15.541  -2.320   2.036  1.00 88.31           C  
ATOM   4767  HD2 PRO B 151      15.634  -1.724   2.943  1.00 88.31           H  
ATOM   4768  HD3 PRO B 151      14.609  -2.083   1.523  1.00 88.31           H  
ATOM   4769  N   GLY B 152      18.224  -5.946   3.378  1.00 83.66           N  
ATOM   4770  H   GLY B 152      18.034  -6.519   2.569  1.00 83.66           H  
ATOM   4771  CA  GLY B 152      18.995  -6.548   4.479  1.00 83.66           C  
ATOM   4772  HA2 GLY B 152      18.598  -6.197   5.431  1.00 83.66           H  
ATOM   4773  HA3 GLY B 152      18.867  -7.630   4.443  1.00 83.66           H  
ATOM   4774  C   GLY B 152      20.502  -6.246   4.453  1.00 83.66           C  
ATOM   4775  O   GLY B 152      21.266  -6.889   5.174  1.00 83.66           O  
ATOM   4776  N   GLY B 153      20.950  -5.337   3.575  1.00 82.84           N  
ATOM   4777  H   GLY B 153      20.254  -4.805   3.072  1.00 82.84           H  
ATOM   4778  CA  GLY B 153      22.364  -4.972   3.400  1.00 82.84           C  
ATOM   4779  HA2 GLY B 153      22.820  -4.839   4.381  1.00 82.84           H  
ATOM   4780  HA3 GLY B 153      22.416  -4.018   2.875  1.00 82.84           H  
ATOM   4781  C   GLY B 153      23.214  -5.985   2.616  1.00 82.84           C  
ATOM   4782  O   GLY B 153      24.442  -5.892   2.622  1.00 82.84           O  
ATOM   4783  N   TYR B 154      22.598  -6.969   1.945  1.00 88.45           N  
ATOM   4784  H   TYR B 154      21.589  -7.001   1.949  1.00 88.45           H  
ATOM   4785  CA  TYR B 154      23.334  -7.999   1.206  1.00 88.45           C  
ATOM   4786  HA  TYR B 154      24.002  -8.493   1.912  1.00 88.45           H  
ATOM   4787  C   TYR B 154      24.195  -7.401   0.087  1.00 88.45           C  
ATOM   4788  CB  TYR B 154      22.384  -9.059   0.633  1.00 88.45           C  
ATOM   4789  HB2 TYR B 154      21.756  -9.452   1.432  1.00 88.45           H  
ATOM   4790  HB3 TYR B 154      21.726  -8.595  -0.102  1.00 88.45           H  
ATOM   4791  O   TYR B 154      23.714  -6.630  -0.740  1.00 88.45           O  
ATOM   4792  CG  TYR B 154      23.130 -10.214  -0.014  1.00 88.45           C  
ATOM   4793  CD1 TYR B 154      23.279 -10.285  -1.414  1.00 88.45           C  
ATOM   4794  HD1 TYR B 154      22.850  -9.524  -2.049  1.00 88.45           H  
ATOM   4795  CD2 TYR B 154      23.708 -11.208   0.799  1.00 88.45           C  
ATOM   4796  HD2 TYR B 154      23.591 -11.162   1.871  1.00 88.45           H  
ATOM   4797  CE1 TYR B 154      23.987 -11.359  -1.989  1.00 88.45           C  
ATOM   4798  HE1 TYR B 154      24.101 -11.430  -3.061  1.00 88.45           H  
ATOM   4799  CE2 TYR B 154      24.417 -12.277   0.223  1.00 88.45           C  
ATOM   4800  HE2 TYR B 154      24.858 -13.042   0.844  1.00 88.45           H  
ATOM   4801  OH  TYR B 154      25.210 -13.419  -1.707  1.00 88.45           O  
ATOM   4802  HH  TYR B 154      25.256 -13.372  -2.665  1.00 88.45           H  
ATOM   4803  CZ  TYR B 154      24.547 -12.361  -1.175  1.00 88.45           C  
ATOM   4804  N   GLY B 155      25.474  -7.783   0.047  1.00 78.59           N  
ATOM   4805  H   GLY B 155      25.808  -8.421   0.756  1.00 78.59           H  
ATOM   4806  CA  GLY B 155      26.398  -7.356  -1.004  1.00 78.59           C  
ATOM   4807  HA2 GLY B 155      25.921  -7.523  -1.970  1.00 78.59           H  
ATOM   4808  HA3 GLY B 155      27.303  -7.962  -0.952  1.00 78.59           H  
ATOM   4809  C   GLY B 155      26.812  -5.882  -0.948  1.00 78.59           C  
ATOM   4810  O   GLY B 155      27.438  -5.414  -1.896  1.00 78.59           O  
ATOM   4811  N   ALA B 156      26.498  -5.151   0.128  1.00 69.35           N  
ATOM   4812  H   ALA B 156      25.949  -5.568   0.866  1.00 69.35           H  
ATOM   4813  CA  ALA B 156      26.870  -3.745   0.267  1.00 69.35           C  
ATOM   4814  HA  ALA B 156      26.336  -3.178  -0.495  1.00 69.35           H  
ATOM   4815  C   ALA B 156      28.385  -3.539   0.054  1.00 69.35           C  
ATOM   4816  CB  ALA B 156      26.407  -3.243   1.640  1.00 69.35           C  
ATOM   4817  HB1 ALA B 156      26.896  -3.812   2.431  1.00 69.35           H  
ATOM   4818  HB2 ALA B 156      25.328  -3.358   1.733  1.00 69.35           H  
ATOM   4819  HB3 ALA B 156      26.660  -2.189   1.751  1.00 69.35           H  
ATOM   4820  O   ALA B 156      29.216  -4.131   0.745  1.00 69.35           O  
ATOM   4821  N   GLY B 157      28.742  -2.714  -0.936  1.00 66.17           N  
ATOM   4822  H   GLY B 157      28.011  -2.297  -1.493  1.00 66.17           H  
ATOM   4823  CA  GLY B 157      30.131  -2.425  -1.311  1.00 66.17           C  
ATOM   4824  HA2 GLY B 157      30.140  -1.526  -1.926  1.00 66.17           H  
ATOM   4825  HA3 GLY B 157      30.705  -2.224  -0.406  1.00 66.17           H  
ATOM   4826  C   GLY B 157      30.861  -3.530  -2.094  1.00 66.17           C  
ATOM   4827  O   GLY B 157      32.041  -3.360  -2.406  1.00 66.17           O  
ATOM   4828  N   ALA B 158      30.205  -4.647  -2.426  1.00 72.44           N  
ATOM   4829  H   ALA B 158      29.225  -4.719  -2.195  1.00 72.44           H  
ATOM   4830  CA  ALA B 158      30.791  -5.735  -3.208  1.00 72.44           C  
ATOM   4831  HA  ALA B 158      31.873  -5.705  -3.087  1.00 72.44           H  
ATOM   4832  C   ALA B 158      30.489  -5.598  -4.713  1.00 72.44           C  
ATOM   4833  CB  ALA B 158      30.306  -7.078  -2.645  1.00 72.44           C  
ATOM   4834  HB1 ALA B 158      30.807  -7.898  -3.160  1.00 72.44           H  
ATOM   4835  HB2 ALA B 158      29.231  -7.171  -2.795  1.00 72.44           H  
ATOM   4836  HB3 ALA B 158      30.525  -7.132  -1.578  1.00 72.44           H  
ATOM   4837  O   ALA B 158      29.423  -5.138  -5.114  1.00 72.44           O  
ATOM   4838  N   ASP B 159      31.406  -6.059  -5.574  1.00 71.36           N  
ATOM   4839  H   ASP B 159      32.263  -6.454  -5.213  1.00 71.36           H  
ATOM   4840  CA  ASP B 159      31.123  -6.175  -7.011  1.00 71.36           C  
ATOM   4841  HA  ASP B 159      30.589  -5.279  -7.328  1.00 71.36           H  
ATOM   4842  C   ASP B 159      30.205  -7.381  -7.263  1.00 71.36           C  
ATOM   4843  CB  ASP B 159      32.419  -6.244  -7.848  1.00 71.36           C  
ATOM   4844  HB2 ASP B 159      33.039  -5.382  -7.598  1.00 71.36           H  
ATOM   4845  HB3 ASP B 159      32.976  -7.143  -7.585  1.00 71.36           H  
ATOM   4846  O   ASP B 159      30.658  -8.526  -7.321  1.00 71.36           O  
ATOM   4847  CG  ASP B 159      32.166  -6.232  -9.371  1.00 71.36           C  
ATOM   4848  OD1 ASP B 159      30.999  -6.210  -9.822  1.00 71.36           O  
ATOM   4849  OD2 ASP B 159      33.131  -6.197 -10.171  1.00 71.36           O  
ATOM   4850  N   LEU B 160      28.911  -7.116  -7.453  1.00 75.02           N  
ATOM   4851  H   LEU B 160      28.604  -6.171  -7.271  1.00 75.02           H  
ATOM   4852  CA  LEU B 160      27.894  -8.124  -7.769  1.00 75.02           C  
ATOM   4853  HA  LEU B 160      28.137  -9.028  -7.211  1.00 75.02           H  
ATOM   4854  C   LEU B 160      27.911  -8.562  -9.247  1.00 75.02           C  
ATOM   4855  CB  LEU B 160      26.512  -7.631  -7.295  1.00 75.02           C  
ATOM   4856  HB2 LEU B 160      26.277  -6.707  -7.824  1.00 75.02           H  
ATOM   4857  HB3 LEU B 160      25.760  -8.369  -7.571  1.00 75.02           H  
ATOM   4858  O   LEU B 160      26.937  -9.109  -9.759  1.00 75.02           O  
ATOM   4859  CG  LEU B 160      26.393  -7.378  -5.776  1.00 75.02           C  
ATOM   4860  HG  LEU B 160      27.115  -6.616  -5.483  1.00 75.02           H  
ATOM   4861  CD1 LEU B 160      24.991  -6.863  -5.431  1.00 75.02           C  
ATOM   4862 HD11 LEU B 160      25.068  -5.845  -5.048  1.00 75.02           H  
ATOM   4863 HD12 LEU B 160      24.518  -7.478  -4.665  1.00 75.02           H  
ATOM   4864 HD13 LEU B 160      24.343  -6.863  -6.307  1.00 75.02           H  
ATOM   4865  CD2 LEU B 160      26.673  -8.642  -4.958  1.00 75.02           C  
ATOM   4866 HD21 LEU B 160      25.974  -9.430  -5.242  1.00 75.02           H  
ATOM   4867 HD22 LEU B 160      27.702  -8.972  -5.099  1.00 75.02           H  
ATOM   4868 HD23 LEU B 160      26.539  -8.419  -3.900  1.00 75.02           H  
ATOM   4869  N   GLY B 161      29.006  -8.324  -9.974  1.00 67.12           N  
ATOM   4870  H   GLY B 161      29.754  -7.802  -9.540  1.00 67.12           H  
ATOM   4871  CA  GLY B 161      29.233  -8.888 -11.305  1.00 67.12           C  
ATOM   4872  HA2 GLY B 161      29.155  -9.974 -11.244  1.00 67.12           H  
ATOM   4873  HA3 GLY B 161      30.244  -8.625 -11.616  1.00 67.12           H  
ATOM   4874  C   GLY B 161      28.263  -8.395 -12.383  1.00 67.12           C  
ATOM   4875  O   GLY B 161      28.041  -9.111 -13.364  1.00 67.12           O  
ATOM   4876  N   GLY B 162      27.699  -7.196 -12.197  1.00 68.97           N  
ATOM   4877  H   GLY B 162      27.881  -6.733 -11.318  1.00 68.97           H  
ATOM   4878  CA  GLY B 162      26.715  -6.570 -13.088  1.00 68.97           C  
ATOM   4879  HA2 GLY B 162      26.929  -6.835 -14.124  1.00 68.97           H  
ATOM   4880  HA3 GLY B 162      26.787  -5.487 -12.983  1.00 68.97           H  
ATOM   4881  C   GLY B 162      25.260  -6.943 -12.796  1.00 68.97           C  
ATOM   4882  O   GLY B 162      24.399  -6.660 -13.624  1.00 68.97           O  
ATOM   4883  N   PHE B 163      24.992  -7.611 -11.669  1.00 79.06           N  
ATOM   4884  H   PHE B 163      25.753  -7.873 -11.058  1.00 79.06           H  
ATOM   4885  CA  PHE B 163      23.638  -7.932 -11.227  1.00 79.06           C  
ATOM   4886  HA  PHE B 163      22.964  -7.894 -12.083  1.00 79.06           H  
ATOM   4887  C   PHE B 163      23.076  -6.932 -10.208  1.00 79.06           C  
ATOM   4888  CB  PHE B 163      23.597  -9.365 -10.669  1.00 79.06           C  
ATOM   4889  HB2 PHE B 163      22.606  -9.559 -10.260  1.00 79.06           H  
ATOM   4890  HB3 PHE B 163      24.305  -9.437  -9.844  1.00 79.06           H  
ATOM   4891  O   PHE B 163      21.934  -7.126  -9.798  1.00 79.06           O  
ATOM   4892  CG  PHE B 163      23.877 -10.458 -11.683  1.00 79.06           C  
ATOM   4893  CD1 PHE B 163      22.933 -10.731 -12.690  1.00 79.06           C  
ATOM   4894  HD1 PHE B 163      22.019 -10.158 -12.743  1.00 79.06           H  
ATOM   4895  CD2 PHE B 163      25.041 -11.243 -11.590  1.00 79.06           C  
ATOM   4896  HD2 PHE B 163      25.743 -11.066 -10.788  1.00 79.06           H  
ATOM   4897  CE1 PHE B 163      23.159 -11.770 -13.609  1.00 79.06           C  
ATOM   4898  HE1 PHE B 163      22.413 -11.991 -14.357  1.00 79.06           H  
ATOM   4899  CE2 PHE B 163      25.262 -12.291 -12.501  1.00 79.06           C  
ATOM   4900  HE2 PHE B 163      26.120 -12.935 -12.373  1.00 79.06           H  
ATOM   4901  CZ  PHE B 163      24.326 -12.549 -13.518  1.00 79.06           C  
ATOM   4902  HZ  PHE B 163      24.467 -13.375 -14.199  1.00 79.06           H  
ATOM   4903  N   ALA B 164      23.803  -5.892  -9.775  1.00 74.58           N  
ATOM   4904  H   ALA B 164      24.625  -5.588 -10.277  1.00 74.58           H  
ATOM   4905  CA  ALA B 164      23.379  -5.090  -8.621  1.00 74.58           C  
ATOM   4906  HA  ALA B 164      23.208  -5.781  -7.795  1.00 74.58           H  
ATOM   4907  C   ALA B 164      22.035  -4.376  -8.845  1.00 74.58           C  
ATOM   4908  CB  ALA B 164      24.488  -4.129  -8.173  1.00 74.58           C  
ATOM   4909  HB1 ALA B 164      24.451  -3.206  -8.751  1.00 74.58           H  
ATOM   4910  HB2 ALA B 164      25.471  -4.588  -8.274  1.00 74.58           H  
ATOM   4911  HB3 ALA B 164      24.327  -3.865  -7.128  1.00 74.58           H  
ATOM   4912  O   ALA B 164      21.242  -4.289  -7.914  1.00 74.58           O  
ATOM   4913  N   ALA B 165      21.701  -4.003 -10.086  1.00 75.12           N  
ATOM   4914  H   ALA B 165      22.417  -4.017 -10.798  1.00 75.12           H  
ATOM   4915  CA  ALA B 165      20.401  -3.428 -10.442  1.00 75.12           C  
ATOM   4916  HA  ALA B 165      20.239  -2.544  -9.826  1.00 75.12           H  
ATOM   4917  C   ALA B 165      19.194  -4.364 -10.208  1.00 75.12           C  
ATOM   4918  CB  ALA B 165      20.469  -2.990 -11.911  1.00 75.12           C  
ATOM   4919  HB1 ALA B 165      21.271  -2.264 -12.042  1.00 75.12           H  
ATOM   4920  HB2 ALA B 165      20.659  -3.851 -12.551  1.00 75.12           H  
ATOM   4921  HB3 ALA B 165      19.526  -2.526 -12.200  1.00 75.12           H  
ATOM   4922  O   ALA B 165      18.057  -3.903 -10.213  1.00 75.12           O  
ATOM   4923  N   THR B 166      19.410  -5.672 -10.023  1.00 85.10           N  
ATOM   4924  H   THR B 166      20.372  -5.973  -9.959  1.00 85.10           H  
ATOM   4925  CA  THR B 166      18.329  -6.661  -9.814  1.00 85.10           C  
ATOM   4926  HA  THR B 166      17.383  -6.133  -9.689  1.00 85.10           H  
ATOM   4927  C   THR B 166      18.505  -7.502  -8.556  1.00 85.10           C  
ATOM   4928  CB  THR B 166      18.185  -7.608 -11.016  1.00 85.10           C  
ATOM   4929  HB  THR B 166      17.418  -8.349 -10.790  1.00 85.10           H  
ATOM   4930  O   THR B 166      17.523  -7.888  -7.926  1.00 85.10           O  
ATOM   4931  CG2 THR B 166      17.781  -6.887 -12.298  1.00 85.10           C  
ATOM   4932 HG21 THR B 166      16.842  -6.356 -12.138  1.00 85.10           H  
ATOM   4933 HG22 THR B 166      17.640  -7.620 -13.093  1.00 85.10           H  
ATOM   4934 HG23 THR B 166      18.548  -6.173 -12.598  1.00 85.10           H  
ATOM   4935  OG1 THR B 166      19.398  -8.283 -11.269  1.00 85.10           O  
ATOM   4936  HG1 THR B 166      20.086  -7.617 -11.340  1.00 85.10           H  
ATOM   4937  N   ALA B 167      19.748  -7.785  -8.178  1.00 84.21           N
[truncated: 1,716,643 more chars]
