# Supplementary material for: Module-Based Polyketide Synthase Engineering for de Novo Polyketide Biosynthesis
Source: ACS Synth Biol. 2023 Oct 23;12(11):3148–55. doi: 10.1021/acssynbio.3c00282 (PMC10661043; doi:10.1021/acssynbio.3c00282)
Supplement: Supplementary file 2 — sb3c00282_si_002.zip [file sb3c00282_si_002.zip › Final_PKS_Structures/menzella_pdbs/eryM1_ACP_rapM3_KSAT_dimer.pdb]

ATOM      1  N   LEU A   1      42.003  30.898  26.671  1.00 74.65           N  
ATOM      2  H   LEU A   1      42.098  29.911  26.860  1.00 74.65           H  
ATOM      3  H2  LEU A   1      42.594  31.418  27.304  1.00 74.65           H  
ATOM      4  H3  LEU A   1      42.298  31.072  25.721  1.00 74.65           H  
ATOM      5  CA  LEU A   1      40.593  31.315  26.841  1.00 74.65           C  
ATOM      6  HA  LEU A   1      40.529  32.380  26.617  1.00 74.65           H  
ATOM      7  C   LEU A   1      40.165  31.209  28.302  1.00 74.65           C  
ATOM      8  CB  LEU A   1      39.655  30.601  25.854  1.00 74.65           C  
ATOM      9  HB2 LEU A   1      38.623  30.755  26.169  1.00 74.65           H  
ATOM     10  HB3 LEU A   1      39.862  29.531  25.866  1.00 74.65           H  
ATOM     11  O   LEU A   1      39.988  32.261  28.895  1.00 74.65           O  
ATOM     12  CG  LEU A   1      39.814  31.161  24.423  1.00 74.65           C  
ATOM     13  HG  LEU A   1      40.875  31.286  24.211  1.00 74.65           H  
ATOM     14  CD1 LEU A   1      39.246  30.197  23.393  1.00 74.65           C  
ATOM     15 HD11 LEU A   1      39.735  29.225  23.463  1.00 74.65           H  
ATOM     16 HD12 LEU A   1      38.175  30.061  23.542  1.00 74.65           H  
ATOM     17 HD13 LEU A   1      39.411  30.580  22.386  1.00 74.65           H  
ATOM     18  CD2 LEU A   1      39.123  32.519  24.278  1.00 74.65           C  
ATOM     19 HD21 LEU A   1      39.549  33.260  24.954  1.00 74.65           H  
ATOM     20 HD22 LEU A   1      38.056  32.420  24.480  1.00 74.65           H  
ATOM     21 HD23 LEU A   1      39.236  32.878  23.255  1.00 74.65           H  
ATOM     22  N   ALA A   2      40.104  30.016  28.912  1.00 71.86           N  
ATOM     23  H   ALA A   2      40.156  29.167  28.368  1.00 71.86           H  
ATOM     24  CA  ALA A   2      39.731  29.826  30.330  1.00 71.86           C  
ATOM     25  HA  ALA A   2      38.656  29.974  30.439  1.00 71.86           H  
ATOM     26  C   ALA A   2      40.423  30.783  31.330  1.00 71.86           C  
ATOM     27  CB  ALA A   2      40.042  28.370  30.704  1.00 71.86           C  
ATOM     28  HB1 ALA A   2      41.104  28.153  30.589  1.00 71.86           H  
ATOM     29  HB2 ALA A   2      39.462  27.685  30.085  1.00 71.86           H  
ATOM     30  HB3 ALA A   2      39.756  28.194  31.741  1.00 71.86           H  
ATOM     31  O   ALA A   2      39.775  31.350  32.204  1.00 71.86           O  
ATOM     32  N   SER A   3      41.727  31.027  31.154  1.00 76.45           N  
ATOM     33  H   SER A   3      42.213  30.517  30.430  1.00 76.45           H  
ATOM     34  CA  SER A   3      42.545  31.909  32.002  1.00 76.45           C  
ATOM     35  HA  SER A   3      42.370  31.633  33.042  1.00 76.45           H  
ATOM     36  C   SER A   3      42.245  33.414  31.902  1.00 76.45           C  
ATOM     37  CB  SER A   3      44.026  31.665  31.691  1.00 76.45           C  
ATOM     38  HB2 SER A   3      44.290  30.653  31.998  1.00 76.45           H  
ATOM     39  HB3 SER A   3      44.638  32.366  32.259  1.00 76.45           H  
ATOM     40  O   SER A   3      42.858  34.193  32.632  1.00 76.45           O  
ATOM     41  OG  SER A   3      44.290  31.811  30.300  1.00 76.45           O  
ATOM     42  HG  SER A   3      45.234  31.961  30.209  1.00 76.45           H  
ATOM     43  N   LEU A   4      41.346  33.846  31.012  1.00 80.96           N  
ATOM     44  H   LEU A   4      40.808  33.162  30.500  1.00 80.96           H  
ATOM     45  CA  LEU A   4      40.911  35.242  30.937  1.00 80.96           C  
ATOM     46  HA  LEU A   4      41.788  35.874  31.080  1.00 80.96           H  
ATOM     47  C   LEU A   4      39.887  35.552  32.051  1.00 80.96           C  
ATOM     48  CB  LEU A   4      40.320  35.550  29.549  1.00 80.96           C  
ATOM     49  HB2 LEU A   4      39.846  36.531  29.581  1.00 80.96           H  
ATOM     50  HB3 LEU A   4      39.543  34.814  29.341  1.00 80.96           H  
ATOM     51  O   LEU A   4      38.995  34.731  32.304  1.00 80.96           O  
ATOM     52  CG  LEU A   4      41.322  35.535  28.383  1.00 80.96           C  
ATOM     53  HG  LEU A   4      41.861  34.587  28.375  1.00 80.96           H  
ATOM     54  CD1 LEU A   4      40.566  35.658  27.059  1.00 80.96           C  
ATOM     55 HD11 LEU A   4      40.019  36.601  27.033  1.00 80.96           H  
ATOM     56 HD12 LEU A   4      41.263  35.632  26.221  1.00 80.96           H  
ATOM     57 HD13 LEU A   4      39.851  34.841  26.961  1.00 80.96           H  
ATOM     58  CD2 LEU A   4      42.334  36.679  28.468  1.00 80.96           C  
ATOM     59 HD21 LEU A   4      42.969  36.686  27.582  1.00 80.96           H  
ATOM     60 HD22 LEU A   4      41.811  37.633  28.538  1.00 80.96           H  
ATOM     61 HD23 LEU A   4      42.965  36.560  29.348  1.00 80.96           H  
ATOM     62  N   PRO A   5      39.955  36.743  32.683  1.00 75.24           N  
ATOM     63  CA  PRO A   5      38.884  37.272  33.527  1.00 75.24           C  
ATOM     64  HA  PRO A   5      38.862  36.707  34.460  1.00 75.24           H  
ATOM     65  C   PRO A   5      37.523  37.184  32.826  1.00 75.24           C  
ATOM     66  CB  PRO A   5      39.261  38.732  33.810  1.00 75.24           C  
ATOM     67  HB2 PRO A   5      38.836  39.386  33.049  1.00 75.24           H  
ATOM     68  HB3 PRO A   5      38.943  39.048  34.803  1.00 75.24           H  
ATOM     69  O   PRO A   5      37.437  37.438  31.628  1.00 75.24           O  
ATOM     70  CG  PRO A   5      40.782  38.743  33.673  1.00 75.24           C  
ATOM     71  HG2 PRO A   5      41.237  38.397  34.601  1.00 75.24           H  
ATOM     72  HG3 PRO A   5      41.158  39.729  33.401  1.00 75.24           H  
ATOM     73  CD  PRO A   5      41.028  37.720  32.568  1.00 75.24           C  
ATOM     74  HD2 PRO A   5      40.972  38.200  31.591  1.00 75.24           H  
ATOM     75  HD3 PRO A   5      42.006  37.259  32.707  1.00 75.24           H  
ATOM     76  N   ALA A   6      36.457  36.852  33.560  1.00 72.25           N  
ATOM     77  H   ALA A   6      36.589  36.686  34.548  1.00 72.25           H  
ATOM     78  CA  ALA A   6      35.155  36.496  32.982  1.00 72.25           C  
ATOM     79  HA  ALA A   6      35.274  35.518  32.514  1.00 72.25           H  
ATOM     80  C   ALA A   6      34.639  37.422  31.849  1.00 72.25           C  
ATOM     81  CB  ALA A   6      34.136  36.319  34.115  1.00 72.25           C  
ATOM     82  HB1 ALA A   6      34.004  37.250  34.666  1.00 72.25           H  
ATOM     83  HB2 ALA A   6      33.175  36.025  33.692  1.00 72.25           H  
ATOM     84  HB3 ALA A   6      34.469  35.540  34.800  1.00 72.25           H  
ATOM     85  O   ALA A   6      34.396  36.891  30.768  1.00 72.25           O  
ATOM     86  N   PRO A   7      34.553  38.763  31.997  1.00 73.87           N  
ATOM     87  CA  PRO A   7      34.059  39.630  30.918  1.00 73.87           C  
ATOM     88  HA  PRO A   7      33.105  39.253  30.549  1.00 73.87           H  
ATOM     89  C   PRO A   7      35.020  39.735  29.719  1.00 73.87           C  
ATOM     90  CB  PRO A   7      33.832  40.994  31.577  1.00 73.87           C  
ATOM     91  HB2 PRO A   7      33.990  41.820  30.883  1.00 73.87           H  
ATOM     92  HB3 PRO A   7      32.822  41.033  31.983  1.00 73.87           H  
ATOM     93  O   PRO A   7      34.590  39.983  28.594  1.00 73.87           O  
ATOM     94  CG  PRO A   7      34.844  41.010  32.722  1.00 73.87           C  
ATOM     95  HG2 PRO A   7      34.545  41.691  33.518  1.00 73.87           H  
ATOM     96  HG3 PRO A   7      35.831  41.270  32.340  1.00 73.87           H  
ATOM     97  CD  PRO A   7      34.836  39.556  33.188  1.00 73.87           C  
ATOM     98  HD2 PRO A   7      35.802  39.312  33.630  1.00 73.87           H  
ATOM     99  HD3 PRO A   7      34.036  39.414  33.914  1.00 73.87           H  
ATOM    100  N   GLU A   8      36.325  39.527  29.924  1.00 81.14           N  
ATOM    101  H   GLU A   8      36.630  39.243  30.844  1.00 81.14           H  
ATOM    102  CA  GLU A   8      37.304  39.454  28.830  1.00 81.14           C  
ATOM    103  HA  GLU A   8      37.079  40.224  28.093  1.00 81.14           H  
ATOM    104  C   GLU A   8      37.214  38.103  28.106  1.00 81.14           C  
ATOM    105  CB  GLU A   8      38.731  39.700  29.356  1.00 81.14           C  
ATOM    106  HB2 GLU A   8      39.428  39.589  28.525  1.00 81.14           H  
ATOM    107  HB3 GLU A   8      38.973  38.946  30.106  1.00 81.14           H  
ATOM    108  O   GLU A   8      37.331  38.055  26.882  1.00 81.14           O  
ATOM    109  CG  GLU A   8      38.908  41.103  29.964  1.00 81.14           C  
ATOM    110  HG2 GLU A   8      38.234  41.210  30.814  1.00 81.14           H  
ATOM    111  HG3 GLU A   8      38.621  41.841  29.215  1.00 81.14           H  
ATOM    112  CD  GLU A   8      40.343  41.395  30.438  1.00 81.14           C  
ATOM    113  OE1 GLU A   8      40.642  42.592  30.651  1.00 81.14           O  
ATOM    114  OE2 GLU A   8      41.130  40.436  30.611  1.00 81.14           O  
ATOM    115  N   ARG A   9      36.945  37.014  28.843  1.00 85.28           N  
ATOM    116  H   ARG A   9      36.862  37.146  29.841  1.00 85.28           H  
ATOM    117  CA  ARG A   9      36.696  35.672  28.297  1.00 85.28           C  
ATOM    118  HA  ARG A   9      37.517  35.415  27.627  1.00 85.28           H  
ATOM    119  C   ARG A   9      35.426  35.640  27.454  1.00 85.28           C  
ATOM    120  CB  ARG A   9      36.620  34.640  29.440  1.00 85.28           C  
ATOM    121  HB2 ARG A   9      35.728  34.815  30.040  1.00 85.28           H  
ATOM    122  HB3 ARG A   9      37.486  34.752  30.092  1.00 85.28           H  
ATOM    123  O   ARG A   9      35.469  35.179  26.322  1.00 85.28           O  
ATOM    124  CG  ARG A   9      36.580  33.205  28.891  1.00 85.28           C  
ATOM    125  HG2 ARG A   9      37.420  33.066  28.210  1.00 85.28           H  
ATOM    126  HG3 ARG A   9      35.657  33.054  28.332  1.00 85.28           H  
ATOM    127  CD  ARG A   9      36.669  32.139  29.987  1.00 85.28           C  
ATOM    128  HD2 ARG A   9      36.793  31.170  29.503  1.00 85.28           H  
ATOM    129  HD3 ARG A   9      37.556  32.317  30.595  1.00 85.28           H  
ATOM    130  NE  ARG A   9      35.451  32.078  30.815  1.00 85.28           N  
ATOM    131  HE  ARG A   9      34.628  31.657  30.407  1.00 85.28           H  
ATOM    132  NH1 ARG A   9      36.303  32.915  32.791  1.00 85.28           N  
ATOM    133 HH11 ARG A   9      36.202  33.021  33.790  1.00 85.28           H  
ATOM    134 HH12 ARG A   9      37.203  33.064  32.359  1.00 85.28           H  
ATOM    135  NH2 ARG A   9      34.185  32.188  32.670  1.00 85.28           N  
ATOM    136 HH21 ARG A   9      33.456  31.751  32.124  1.00 85.28           H  
ATOM    137 HH22 ARG A   9      34.018  32.406  33.642  1.00 85.28           H  
ATOM    138  CZ  ARG A   9      35.328  32.398  32.087  1.00 85.28           C  
ATOM    139  N   GLU A  10      34.328  36.149  27.996  1.00 80.92           N  
ATOM    140  H   GLU A  10      34.383  36.488  28.946  1.00 80.92           H  
ATOM    141  CA  GLU A  10      33.015  36.202  27.351  1.00 80.92           C  
ATOM    142  HA  GLU A  10      32.699  35.199  27.065  1.00 80.92           H  
ATOM    143  C   GLU A  10      33.053  37.054  26.078  1.00 80.92           C  
ATOM    144  CB  GLU A  10      32.034  36.746  28.391  1.00 80.92           C  
ATOM    145  HB2 GLU A  10      32.352  37.750  28.672  1.00 80.92           H  
ATOM    146  HB3 GLU A  10      32.092  36.111  29.276  1.00 80.92           H  
ATOM    147  O   GLU A  10      32.660  36.588  25.012  1.00 80.92           O  
ATOM    148  CG  GLU A  10      30.575  36.785  27.931  1.00 80.92           C  
ATOM    149  HG2 GLU A  10      30.474  37.488  27.104  1.00 80.92           H  
ATOM    150  HG3 GLU A  10      30.288  35.793  27.583  1.00 80.92           H  
ATOM    151  CD  GLU A  10      29.683  37.225  29.100  1.00 80.92           C  
ATOM    152  OE1 GLU A  10      28.673  36.537  29.349  1.00 80.92           O  
ATOM    153  OE2 GLU A  10      30.054  38.228  29.758  1.00 80.92           O  
ATOM    154  N   LYS A  11      33.654  38.252  26.133  1.00 85.27           N  
ATOM    155  H   LYS A  11      33.936  38.610  27.034  1.00 85.27           H  
ATOM    156  CA  LYS A  11      33.831  39.087  24.938  1.00 85.27           C  
ATOM    157  HA  LYS A  11      32.856  39.183  24.461  1.00 85.27           H  
ATOM    158  C   LYS A  11      34.749  38.443  23.891  1.00 85.27           C  
ATOM    159  CB  LYS A  11      34.310  40.480  25.360  1.00 85.27           C  
ATOM    160  HB2 LYS A  11      33.630  40.868  26.118  1.00 85.27           H  
ATOM    161  HB3 LYS A  11      35.313  40.418  25.782  1.00 85.27           H  
ATOM    162  O   LYS A  11      34.473  38.552  22.698  1.00 85.27           O  
ATOM    163  CG  LYS A  11      34.304  41.423  24.152  1.00 85.27           C  
ATOM    164  HG2 LYS A  11      33.330  41.369  23.667  1.00 85.27           H  
ATOM    165  HG3 LYS A  11      35.068  41.112  23.440  1.00 85.27           H  
ATOM    166  CD  LYS A  11      34.571  42.870  24.560  1.00 85.27           C  
ATOM    167  HD2 LYS A  11      33.821  43.182  25.287  1.00 85.27           H  
ATOM    168  HD3 LYS A  11      35.567  42.951  24.997  1.00 85.27           H  
ATOM    169  CE  LYS A  11      34.466  43.720  23.292  1.00 85.27           C  
ATOM    170  HE2 LYS A  11      33.505  43.515  22.820  1.00 85.27           H  
ATOM    171  HE3 LYS A  11      35.239  43.403  22.592  1.00 85.27           H  
ATOM    172  NZ  LYS A  11      34.588  45.164  23.592  1.00 85.27           N  
ATOM    173  HZ1 LYS A  11      35.482  45.356  24.020  1.00 85.27           H  
ATOM    174  HZ2 LYS A  11      34.502  45.692  22.736  1.00 85.27           H  
ATOM    175  HZ3 LYS A  11      33.847  45.442  24.220  1.00 85.27           H  
ATOM    176  N   ALA A  12      35.818  37.762  24.311  1.00 88.92           N  
ATOM    177  H   ALA A  12      36.019  37.722  25.300  1.00 88.92           H  
ATOM    178  CA  ALA A  12      36.678  37.017  23.391  1.00 88.92           C  
ATOM    179  HA  ALA A  12      36.981  37.681  22.582  1.00 88.92           H  
ATOM    180  C   ALA A  12      35.943  35.830  22.744  1.00 88.92           C  
ATOM    181  CB  ALA A  12      37.938  36.559  24.136  1.00 88.92           C  
ATOM    182  HB1 ALA A  12      38.588  36.017  23.448  1.00 88.92           H  
ATOM    183  HB2 ALA A  12      37.668  35.903  24.963  1.00 88.92           H  
ATOM    184  HB3 ALA A  12      38.474  37.426  24.523  1.00 88.92           H  
ATOM    185  O   ALA A  12      36.178  35.546  21.573  1.00 88.92           O  
ATOM    186  N   LEU A  13      35.045  35.162  23.474  1.00 90.89           N  
ATOM    187  H   LEU A  13      34.915  35.425  24.440  1.00 90.89           H  
ATOM    188  CA  LEU A  13      34.239  34.055  22.958  1.00 90.89           C  
ATOM    189  HA  LEU A  13      34.877  33.436  22.327  1.00 90.89           H  
ATOM    190  C   LEU A  13      33.094  34.523  22.058  1.00 90.89           C  
ATOM    191  CB  LEU A  13      33.740  33.189  24.121  1.00 90.89           C  
ATOM    192  HB2 LEU A  13      33.300  33.837  24.879  1.00 90.89           H  
ATOM    193  HB3 LEU A  13      32.958  32.518  23.766  1.00 90.89           H  
ATOM    194  O   LEU A  13      32.805  33.851  21.078  1.00 90.89           O  
ATOM    195  CG  LEU A  13      34.876  32.350  24.732  1.00 90.89           C  
ATOM    196  HG  LEU A  13      35.749  32.975  24.920  1.00 90.89           H  
ATOM    197  CD1 LEU A  13      34.420  31.776  26.060  1.00 90.89           C  
ATOM    198 HD11 LEU A  13      34.081  32.590  26.701  1.00 90.89           H  
ATOM    199 HD12 LEU A  13      33.591  31.092  25.878  1.00 90.89           H  
ATOM    200 HD13 LEU A  13      35.235  31.240  26.547  1.00 90.89           H  
ATOM    201  CD2 LEU A  13      35.296  31.183  23.836  1.00 90.89           C  
ATOM    202 HD21 LEU A  13      34.422  30.590  23.566  1.00 90.89           H  
ATOM    203 HD22 LEU A  13      36.003  30.545  24.366  1.00 90.89           H  
ATOM    204 HD23 LEU A  13      35.770  31.554  22.927  1.00 90.89           H  
ATOM    205  N   PHE A  14      32.514  35.697  22.306  1.00 88.55           N  
ATOM    206  H   PHE A  14      32.713  36.155  23.184  1.00 88.55           H  
ATOM    207  CA  PHE A  14      31.560  36.325  21.391  1.00 88.55           C  
ATOM    208  HA  PHE A  14      30.734  35.641  21.200  1.00 88.55           H  
ATOM    209  C   PHE A  14      32.189  36.621  20.024  1.00 88.55           C  
ATOM    210  CB  PHE A  14      30.992  37.580  22.057  1.00 88.55           C  
ATOM    211  HB2 PHE A  14      31.813  38.225  22.369  1.00 88.55           H  
ATOM    212  HB3 PHE A  14      30.446  37.286  22.953  1.00 88.55           H  
ATOM    213  O   PHE A  14      31.655  36.204  19.000  1.00 88.55           O  
ATOM    214  CG  PHE A  14      30.068  38.367  21.155  1.00 88.55           C  
ATOM    215  CD1 PHE A  14      30.567  39.469  20.435  1.00 88.55           C  
ATOM    216  HD1 PHE A  14      31.607  39.748  20.520  1.00 88.55           H  
ATOM    217  CD2 PHE A  14      28.723  37.981  21.011  1.00 88.55           C  
ATOM    218  HD2 PHE A  14      28.346  37.117  21.538  1.00 88.55           H  
ATOM    219  CE1 PHE A  14      29.715  40.207  19.599  1.00 88.55           C  
ATOM    220  HE1 PHE A  14      30.107  41.059  19.063  1.00 88.55           H  
ATOM    221  CE2 PHE A  14      27.868  38.718  20.174  1.00 88.55           C  
ATOM    222  HE2 PHE A  14      26.836  38.420  20.069  1.00 88.55           H  
ATOM    223  CZ  PHE A  14      28.364  39.838  19.481  1.00 88.55           C  
ATOM    224  HZ  PHE A  14      27.700  40.422  18.861  1.00 88.55           H  
ATOM    225  N   GLU A  15      33.366  37.254  19.993  1.00 88.66           N  
ATOM    226  H   GLU A  15      33.762  37.585  20.862  1.00 88.66           H  
ATOM    227  CA  GLU A  15      34.122  37.453  18.746  1.00 88.66           C  
ATOM    228  HA  GLU A  15      33.505  37.988  18.024  1.00 88.66           H  
ATOM    229  C   GLU A  15      34.514  36.115  18.091  1.00 88.66           C  
ATOM    230  CB  GLU A  15      35.383  38.287  19.031  1.00 88.66           C  
ATOM    231  HB2 GLU A  15      36.040  38.257  18.162  1.00 88.66           H  
ATOM    232  HB3 GLU A  15      35.925  37.830  19.860  1.00 88.66           H  
ATOM    233  O   GLU A  15      34.482  35.984  16.867  1.00 88.66           O  
ATOM    234  CG  GLU A  15      35.097  39.757  19.387  1.00 88.66           C  
ATOM    235  HG2 GLU A  15      36.036  40.216  19.695  1.00 88.66           H  
ATOM    236  HG3 GLU A  15      34.426  39.790  20.245  1.00 88.66           H  
ATOM    237  CD  GLU A  15      34.500  40.591  18.240  1.00 88.66           C  
ATOM    238  OE1 GLU A  15      33.945  41.668  18.561  1.00 88.66           O  
ATOM    239  OE2 GLU A  15      34.622  40.177  17.065  1.00 88.66           O  
ATOM    240  N   LEU A  16      34.841  35.093  18.888  1.00 91.67           N  
ATOM    241  H   LEU A  16      34.870  35.259  19.884  1.00 91.67           H  
ATOM    242  CA  LEU A  16      35.205  33.759  18.403  1.00 91.67           C  
ATOM    243  HA  LEU A  16      35.954  33.877  17.620  1.00 91.67           H  
ATOM    244  C   LEU A  16      34.011  33.021  17.769  1.00 91.67           C  
ATOM    245  CB  LEU A  16      35.867  33.003  19.565  1.00 91.67           C  
ATOM    246  HB2 LEU A  16      35.123  32.825  20.341  1.00 91.67           H  
ATOM    247  HB3 LEU A  16      36.635  33.656  19.979  1.00 91.67           H  
ATOM    248  O   LEU A  16      34.136  32.525  16.653  1.00 91.67           O  
ATOM    249  CG  LEU A  16      36.525  31.670  19.174  1.00 91.67           C  
ATOM    250  HG  LEU A  16      36.645  31.619  18.092  1.00 91.67           H  
ATOM    251  CD1 LEU A  16      37.908  31.558  19.820  1.00 91.67           C  
ATOM    252 HD11 LEU A  16      37.817  31.639  20.903  1.00 91.67           H  
ATOM    253 HD12 LEU A  16      38.354  30.598  19.561  1.00 91.67           H  
ATOM    254 HD13 LEU A  16      38.548  32.355  19.441  1.00 91.67           H  
ATOM    255  CD2 LEU A  16      35.680  30.493  19.660  1.00 91.67           C  
ATOM    256 HD21 LEU A  16      35.666  30.450  20.749  1.00 91.67           H  
ATOM    257 HD22 LEU A  16      34.657  30.613  19.303  1.00 91.67           H  
ATOM    258 HD23 LEU A  16      36.088  29.562  19.266  1.00 91.67           H  
ATOM    259  N   VAL A  17      32.834  33.014  18.403  1.00 92.33           N  
ATOM    260  H   VAL A  17      32.777  33.437  19.318  1.00 92.33           H  
ATOM    261  CA  VAL A  17      31.603  32.452  17.817  1.00 92.33           C  
ATOM    262  HA  VAL A  17      31.809  31.443  17.458  1.00 92.33           H  
ATOM    263  C   VAL A  17      31.183  33.233  16.583  1.00 92.33           C  
ATOM    264  CB  VAL A  17      30.457  32.354  18.842  1.00 92.33           C  
ATOM    265  HB  VAL A  17      30.288  33.335  19.287  1.00 92.33           H  
ATOM    266  O   VAL A  17      30.950  32.630  15.539  1.00 92.33           O  
ATOM    267  CG1 VAL A  17      29.152  31.862  18.204  1.00 92.33           C  
ATOM    268 HG11 VAL A  17      28.382  31.790  18.972  1.00 92.33           H  
ATOM    269 HG12 VAL A  17      29.296  30.884  17.745  1.00 92.33           H  
ATOM    270 HG13 VAL A  17      28.800  32.563  17.448  1.00 92.33           H  
ATOM    271  CG2 VAL A  17      30.801  31.346  19.943  1.00 92.33           C  
ATOM    272 HG21 VAL A  17      29.984  31.303  20.663  1.00 92.33           H  
ATOM    273 HG22 VAL A  17      30.923  30.352  19.514  1.00 92.33           H  
ATOM    274 HG23 VAL A  17      31.715  31.632  20.465  1.00 92.33           H  
ATOM    275  N   ARG A  18      31.168  34.568  16.649  1.00 90.60           N  
ATOM    276  H   ARG A  18      31.375  35.004  17.536  1.00 90.60           H  
ATOM    277  CA  ARG A  18      30.777  35.422  15.521  1.00 90.60           C  
ATOM    278  HA  ARG A  18      29.775  35.132  15.205  1.00 90.60           H  
ATOM    279  C   ARG A  18      31.695  35.245  14.310  1.00 90.60           C  
ATOM    280  CB  ARG A  18      30.753  36.876  16.008  1.00 90.60           C  
ATOM    281  HB2 ARG A  18      31.773  37.245  16.117  1.00 90.60           H  
ATOM    282  HB3 ARG A  18      30.276  36.923  16.987  1.00 90.60           H  
ATOM    283  O   ARG A  18      31.218  35.204  13.178  1.00 90.60           O  
ATOM    284  CG  ARG A  18      29.972  37.781  15.055  1.00 90.60           C  
ATOM    285  HG2 ARG A  18      30.487  37.820  14.095  1.00 90.60           H  
ATOM    286  HG3 ARG A  18      28.967  37.386  14.903  1.00 90.60           H  
ATOM    287  CD  ARG A  18      29.878  39.184  15.657  1.00 90.60           C  
ATOM    288  HD2 ARG A  18      30.880  39.531  15.912  1.00 90.60           H  
ATOM    289  HD3 ARG A  18      29.280  39.129  16.566  1.00 90.60           H  
ATOM    290  NE  ARG A  18      29.273  40.120  14.700  1.00 90.60           N  
ATOM    291  HE  ARG A  18      29.247  39.824  13.735  1.00 90.60           H  
ATOM    292  NH1 ARG A  18      28.651  41.765  16.160  1.00 90.60           N  
ATOM    293 HH11 ARG A  18      29.059  41.206  16.897  1.00 90.60           H  
ATOM    294 HH12 ARG A  18      28.189  42.643  16.343  1.00 90.60           H  
ATOM    295  NH2 ARG A  18      28.201  41.991  13.984  1.00 90.60           N  
ATOM    296 HH21 ARG A  18      28.035  41.501  13.116  1.00 90.60           H  
ATOM    297 HH22 ARG A  18      27.716  42.860  14.155  1.00 90.60           H  
ATOM    298  CZ  ARG A  18      28.711  41.284  14.951  1.00 90.60           C  
ATOM    299  N   SER A  19      33.004  35.110  14.535  1.00 90.99           N  
ATOM    300  H   SER A  19      33.331  35.176  15.489  1.00 90.99           H  
ATOM    301  CA  SER A  19      33.979  34.872  13.465  1.00 90.99           C  
ATOM    302  HA  SER A  19      33.706  35.507  12.622  1.00 90.99           H  
ATOM    303  C   SER A  19      33.951  33.439  12.931  1.00 90.99           C  
ATOM    304  CB  SER A  19      35.395  35.289  13.878  1.00 90.99           C  
ATOM    305  HB2 SER A  19      35.409  36.359  14.083  1.00 90.99           H  
ATOM    306  HB3 SER A  19      36.079  35.085  13.054  1.00 90.99           H  
ATOM    307  O   SER A  19      34.072  33.268  11.720  1.00 90.99           O  
ATOM    308  OG  SER A  19      35.840  34.607  15.026  1.00 90.99           O  
ATOM    309  HG  SER A  19      35.395  35.006  15.777  1.00 90.99           H  
ATOM    310  N   HIS A  20      33.715  32.416  13.761  1.00 92.39           N  
ATOM    311  H   HIS A  20      33.689  32.582  14.757  1.00 92.39           H  
ATOM    312  CA  HIS A  20      33.522  31.048  13.269  1.00 92.39           C  
ATOM    313  HA  HIS A  20      34.310  30.841  12.545  1.00 92.39           H  
ATOM    314  C   HIS A  20      32.202  30.877  12.503  1.00 92.39           C  
ATOM    315  CB  HIS A  20      33.666  30.025  14.404  1.00 92.39           C  
ATOM    316  HB2 HIS A  20      33.260  29.070  14.070  1.00 92.39           H  
ATOM    317  HB3 HIS A  20      33.083  30.349  15.267  1.00 92.39           H  
ATOM    318  O   HIS A  20      32.225  30.248  11.447  1.00 92.39           O  
ATOM    319  CG  HIS A  20      35.102  29.789  14.807  1.00 92.39           C  
ATOM    320  CD2 HIS A  20      35.629  29.905  16.063  1.00 92.39           C  
ATOM    321  HD2 HIS A  20      35.083  30.207  16.945  1.00 92.39           H  
ATOM    322  ND1 HIS A  20      36.131  29.394  13.981  1.00 92.39           N  
ATOM    323  HD1 HIS A  20      36.067  29.243  12.984  1.00 92.39           H  
ATOM    324  CE1 HIS A  20      37.242  29.271  14.725  1.00 92.39           C  
ATOM    325  HE1 HIS A  20      38.211  28.972  14.354  1.00 92.39           H  
ATOM    326  NE2 HIS A  20      36.988  29.576  16.004  1.00 92.39           N  
ATOM    327  N   ALA A  21      31.102  31.485  12.964  1.00 89.73           N  
ATOM    328  H   ALA A  21      31.148  31.943  13.863  1.00 89.73           H  
ATOM    329  CA  ALA A  21      29.811  31.510  12.271  1.00 89.73           C  
ATOM    330  HA  ALA A  21      29.475  30.488  12.098  1.00 89.73           H  
ATOM    331  C   ALA A  21      29.928  32.205  10.905  1.00 89.73           C  
ATOM    332  CB  ALA A  21      28.775  32.190  13.174  1.00 89.73           C  
ATOM    333  HB1 ALA A  21      28.680  31.636  14.108  1.00 89.73           H  
ATOM    334  HB2 ALA A  21      29.071  33.216  13.394  1.00 89.73           H  
ATOM    335  HB3 ALA A  21      27.806  32.198  12.674  1.00 89.73           H  
ATOM    336  O   ALA A  21      29.582  31.628   9.876  1.00 89.73           O  
ATOM    337  N   ALA A  22      30.533  33.397  10.866  1.00 88.31           N  
ATOM    338  H   ALA A  22      30.777  33.852  11.734  1.00 88.31           H  
ATOM    339  CA  ALA A  22      30.851  34.070   9.609  1.00 88.31           C  
ATOM    340  HA  ALA A  22      29.920  34.273   9.080  1.00 88.31           H  
ATOM    341  C   ALA A  22      31.723  33.190   8.688  1.00 88.31           C  
ATOM    342  CB  ALA A  22      31.531  35.403   9.942  1.00 88.31           C  
ATOM    343  HB1 ALA A  22      30.835  36.030  10.500  1.00 88.31           H  
ATOM    344  HB2 ALA A  22      31.820  35.919   9.026  1.00 88.31           H  
ATOM    345  HB3 ALA A  22      32.424  35.228  10.541  1.00 88.31           H  
ATOM    346  O   ALA A  22      31.454  33.087   7.494  1.00 88.31           O  
ATOM    347  N   ALA A  23      32.731  32.504   9.233  1.00 88.40           N  
ATOM    348  H   ALA A  23      32.929  32.632  10.216  1.00 88.40           H  
ATOM    349  CA  ALA A  23      33.640  31.670   8.452  1.00 88.40           C  
ATOM    350  HA  ALA A  23      33.913  32.231   7.558  1.00 88.40           H  
ATOM    351  C   ALA A  23      33.041  30.337   7.956  1.00 88.40           C  
ATOM    352  CB  ALA A  23      34.921  31.450   9.266  1.00 88.40           C  
ATOM    353  HB1 ALA A  23      35.641  30.884   8.674  1.00 88.40           H  
ATOM    354  HB2 ALA A  23      34.690  30.901  10.179  1.00 88.40           H  
ATOM    355  HB3 ALA A  23      35.361  32.413   9.525  1.00 88.40           H  
ATOM    356  O   ALA A  23      33.672  29.711   7.100  1.00 88.40           O  
ATOM    357  N   VAL A  24      31.897  29.863   8.473  1.00 84.44           N  
ATOM    358  H   VAL A  24      31.461  30.366   9.232  1.00 84.44           H  
ATOM    359  CA  VAL A  24      31.139  28.747   7.856  1.00 84.44           C  
ATOM    360  HA  VAL A  24      31.831  28.112   7.302  1.00 84.44           H  
ATOM    361  C   VAL A  24      30.160  29.268   6.808  1.00 84.44           C  
ATOM    362  CB  VAL A  24      30.445  27.812   8.868  1.00 84.44           C  
ATOM    363  HB  VAL A  24      29.912  27.044   8.307  1.00 84.44           H  
ATOM    364  O   VAL A  24      30.137  28.761   5.694  1.00 84.44           O  
ATOM    365  CG1 VAL A  24      31.495  27.117   9.731  1.00 84.44           C  
ATOM    366 HG11 VAL A  24      32.064  27.846  10.308  1.00 84.44           H  
ATOM    367 HG12 VAL A  24      32.150  26.545   9.075  1.00 84.44           H  
ATOM    368 HG13 VAL A  24      30.993  26.434  10.416  1.00 84.44           H  
ATOM    369  CG2 VAL A  24      29.450  28.479   9.815  1.00 84.44           C  
ATOM    370 HG21 VAL A  24      28.953  27.716  10.414  1.00 84.44           H  
ATOM    371 HG22 VAL A  24      28.679  29.002   9.250  1.00 84.44           H  
ATOM    372 HG23 VAL A  24      29.974  29.168  10.478  1.00 84.44           H  
ATOM    373  N   LEU A  25      29.501  30.398   7.081  1.00 77.62           N  
ATOM    374  H   LEU A  25      29.571  30.768   8.018  1.00 77.62           H  
ATOM    375  CA  LEU A  25      28.609  31.107   6.153  1.00 77.62           C  
ATOM    376  HA  LEU A  25      27.949  30.373   5.689  1.00 77.62           H  
ATOM    377  C   LEU A  25      29.340  31.811   4.983  1.00 77.62           C  
ATOM    378  CB  LEU A  25      27.755  32.086   6.983  1.00 77.62           C  
ATOM    379  HB2 LEU A  25      27.166  32.711   6.313  1.00 77.62           H  
ATOM    380  HB3 LEU A  25      28.423  32.740   7.544  1.00 77.62           H  
ATOM    381  O   LEU A  25      28.785  32.681   4.310  1.00 77.62           O  
ATOM    382  CG  LEU A  25      26.785  31.389   7.958  1.00 77.62           C  
ATOM    383  HG  LEU A  25      27.322  30.682   8.590  1.00 77.62           H  
ATOM    384  CD1 LEU A  25      26.166  32.438   8.874  1.00 77.62           C  
ATOM    385 HD11 LEU A  25      25.450  31.962   9.544  1.00 77.62           H  
ATOM    386 HD12 LEU A  25      25.653  33.191   8.276  1.00 77.62           H  
ATOM    387 HD13 LEU A  25      26.954  32.895   9.473  1.00 77.62           H  
ATOM    388  CD2 LEU A  25      25.695  30.634   7.202  1.00 77.62           C  
ATOM    389 HD21 LEU A  25      25.276  31.259   6.412  1.00 77.62           H  
ATOM    390 HD22 LEU A  25      24.883  30.359   7.875  1.00 77.62           H  
ATOM    391 HD23 LEU A  25      26.093  29.720   6.762  1.00 77.62           H  
ATOM    392  N   GLY A  26      30.619  31.504   4.744  1.00 77.29           N  
ATOM    393  H   GLY A  26      30.987  30.711   5.250  1.00 77.29           H  
ATOM    394  CA  GLY A  26      31.429  32.092   3.667  1.00 77.29           C  
ATOM    395  HA2 GLY A  26      30.933  31.903   2.715  1.00 77.29           H  
ATOM    396  HA3 GLY A  26      32.398  31.593   3.655  1.00 77.29           H  
ATOM    397  C   GLY A  26      31.677  33.607   3.782  1.00 77.29           C  
ATOM    398  O   GLY A  26      32.094  34.246   2.815  1.00 77.29           O  
ATOM    399  N   HIS A  27      31.416  34.214   4.940  1.00 81.81           N  
ATOM    400  H   HIS A  27      31.145  33.639   5.725  1.00 81.81           H  
ATOM    401  CA  HIS A  27      31.545  35.650   5.170  1.00 81.81           C  
ATOM    402  HA  HIS A  27      31.283  36.170   4.248  1.00 81.81           H  
ATOM    403  C   HIS A  27      32.984  36.040   5.547  1.00 81.81           C  
ATOM    404  CB  HIS A  27      30.547  36.101   6.246  1.00 81.81           C  
ATOM    405  HB2 HIS A  27      30.653  35.466   7.126  1.00 81.81           H  
ATOM    406  HB3 HIS A  27      30.801  37.118   6.546  1.00 81.81           H  
ATOM    407  O   HIS A  27      33.540  35.592   6.546  1.00 81.81           O  
ATOM    408  CG  HIS A  27      29.093  36.092   5.841  1.00 81.81           C  
ATOM    409  CD2 HIS A  27      28.093  36.751   6.495  1.00 81.81           C  
ATOM    410  HD2 HIS A  27      28.204  37.345   7.390  1.00 81.81           H  
ATOM    411  ND1 HIS A  27      28.494  35.378   4.826  1.00 81.81           N  
ATOM    412  HD1 HIS A  27      28.865  34.546   4.389  1.00 81.81           H  
ATOM    413  CE1 HIS A  27      27.174  35.618   4.869  1.00 81.81           C  
ATOM    414  HE1 HIS A  27      26.429  35.107   4.278  1.00 81.81           H  
ATOM    415  NE2 HIS A  27      26.894  36.497   5.839  1.00 81.81           N  
ATOM    416  N   ALA A  28      33.574  36.966   4.784  1.00 79.74           N  
ATOM    417  H   ALA A  28      33.096  37.243   3.939  1.00 79.74           H  
ATOM    418  CA  ALA A  28      34.962  37.412   4.967  1.00 79.74           C  
ATOM    419  HA  ALA A  28      35.574  36.527   5.141  1.00 79.74           H  
ATOM    420  C   ALA A  28      35.212  38.352   6.175  1.00 79.74           C  
ATOM    421  CB  ALA A  28      35.423  38.049   3.648  1.00 79.74           C  
ATOM    422  HB1 ALA A  28      36.479  38.310   3.720  1.00 79.74           H  
ATOM    423  HB2 ALA A  28      35.293  37.340   2.830  1.00 79.74           H  
ATOM    424  HB3 ALA A  28      34.846  38.951   3.447  1.00 79.74           H  
ATOM    425  O   ALA A  28      36.351  38.752   6.405  1.00 79.74           O  
ATOM    426  N   SER A  29      34.172  38.732   6.926  1.00 80.47           N  
ATOM    427  H   SER A  29      33.278  38.300   6.736  1.00 80.47           H  
ATOM    428  CA  SER A  29      34.278  39.483   8.187  1.00 80.47           C  
ATOM    429  HA  SER A  29      35.244  39.272   8.645  1.00 80.47           H  
ATOM    430  C   SER A  29      33.181  39.043   9.154  1.00 80.47           C  
ATOM    431  CB  SER A  29      34.181  41.004   7.969  1.00 80.47           C  
ATOM    432  HB2 SER A  29      35.026  41.341   7.369  1.00 80.47           H  
ATOM    433  HB3 SER A  29      33.250  41.243   7.454  1.00 80.47           H  
ATOM    434  O   SER A  29      32.023  38.898   8.751  1.00 80.47           O  
ATOM    435  OG  SER A  29      34.200  41.650   9.230  1.00 80.47           O  
ATOM    436  HG  SER A  29      34.178  42.605   9.135  1.00 80.47           H  
ATOM    437  N   ALA A  30      33.536  38.912  10.436  1.00 81.66           N  
ATOM    438  H   ALA A  30      34.497  39.104  10.680  1.00 81.66           H  
ATOM    439  CA  ALA A  30      32.607  38.657  11.538  1.00 81.66           C  
ATOM    440  HA  ALA A  30      32.106  37.703  11.374  1.00 81.66           H  
ATOM    441  C   ALA A  30      31.521  39.743  11.665  1.00 81.66           C  
ATOM    442  CB  ALA A  30      33.434  38.558  12.825  1.00 81.66           C  
ATOM    443  HB1 ALA A  30      34.220  37.813  12.707  1.00 81.66           H  
ATOM    444  HB2 ALA A  30      33.887  39.521  13.059  1.00 81.66           H  
ATOM    445  HB3 ALA A  30      32.793  38.264  13.657  1.00 81.66           H  
ATOM    446  O   ALA A  30      30.425  39.471  12.143  1.00 81.66           O  
ATOM    447  N   GLU A  31      31.782  40.961  11.181  1.00 78.83           N  
ATOM    448  H   GLU A  31      32.699  41.137  10.795  1.00 78.83           H  
ATOM    449  CA  GLU A  31      30.820  42.071  11.185  1.00 78.83           C  
ATOM    450  HA  GLU A  31      30.520  42.293  12.209  1.00 78.83           H  
ATOM    451  C   GLU A  31      29.553  41.745  10.382  1.00 78.83           C  
ATOM    452  CB  GLU A  31      31.477  43.317  10.577  1.00 78.83           C  
ATOM    453  HB2 GLU A  31      30.747  44.124  10.532  1.00 78.83           H  
ATOM    454  HB3 GLU A  31      31.762  43.070   9.554  1.00 78.83           H  
ATOM    455  O   GLU A  31      28.472  42.199  10.753  1.00 78.83           O  
ATOM    456  CG  GLU A  31      32.704  43.815  11.362  1.00 78.83           C  
ATOM    457  HG2 GLU A  31      33.312  42.972  11.689  1.00 78.83           H  
ATOM    458  HG3 GLU A  31      32.361  44.342  12.253  1.00 78.83           H  
ATOM    459  CD  GLU A  31      33.585  44.725  10.496  1.00 78.83           C  
ATOM    460  OE1 GLU A  31      33.897  45.850  10.942  1.00 78.83           O  
ATOM    461  OE2 GLU A  31      33.962  44.266   9.386  1.00 78.83           O  
ATOM    462  N   ARG A  32      29.673  40.933   9.315  1.00 75.35           N  
ATOM    463  H   ARG A  32      30.583  40.536   9.130  1.00 75.35           H  
ATOM    464  CA  ARG A  32      28.524  40.466   8.522  1.00 75.35           C  
ATOM    465  HA  ARG A  32      27.834  41.297   8.371  1.00 75.35           H  
ATOM    466  C   ARG A  32      27.688  39.402   9.225  1.00 75.35           C  
ATOM    467  CB  ARG A  32      28.959  39.919   7.161  1.00 75.35           C  
ATOM    468  HB2 ARG A  32      29.733  39.164   7.295  1.00 75.35           H  
ATOM    469  HB3 ARG A  32      28.082  39.449   6.715  1.00 75.35           H  
ATOM    470  O   ARG A  32      26.540  39.253   8.849  1.00 75.35           O  
ATOM    471  CG  ARG A  32      29.435  40.986   6.181  1.00 75.35           C  
ATOM    472  HG2 ARG A  32      30.406  41.375   6.487  1.00 75.35           H  
ATOM    473  HG3 ARG A  32      28.706  41.797   6.154  1.00 75.35           H  
ATOM    474  CD  ARG A  32      29.526  40.337   4.796  1.00 75.35           C  
ATOM    475  HD2 ARG A  32      30.344  39.617   4.792  1.00 75.35           H  
ATOM    476  HD3 ARG A  32      28.599  39.794   4.613  1.00 75.35           H  
ATOM    477  NE  ARG A  32      29.740  41.348   3.745  1.00 75.35           N  
ATOM    478  HE  ARG A  32      30.361  42.109   3.981  1.00 75.35           H  
ATOM    479  NH1 ARG A  32      28.298  40.478   2.172  1.00 75.35           N  
ATOM    480 HH11 ARG A  32      27.816  40.536   1.286  1.00 75.35           H  
ATOM    481 HH12 ARG A  32      28.058  39.730   2.807  1.00 75.35           H  
ATOM    482  NH2 ARG A  32      29.397  42.371   1.745  1.00 75.35           N  
ATOM    483 HH21 ARG A  32      28.910  42.408   0.861  1.00 75.35           H  
ATOM    484 HH22 ARG A  32      30.011  43.120   2.031  1.00 75.35           H  
ATOM    485  CZ  ARG A  32      29.145  41.389   2.565  1.00 75.35           C  
ATOM    486  N   VAL A  33      28.266  38.706  10.205  1.00 85.58           N  
ATOM    487  H   VAL A  33      29.231  38.938  10.394  1.00 85.58           H  
ATOM    488  CA  VAL A  33      27.574  38.025  11.306  1.00 85.58           C  
ATOM    489  HA  VAL A  33      28.368  37.956  12.050  1.00 85.58           H  
ATOM    490  C   VAL A  33      26.616  38.954  12.070  1.00 85.58           C  
ATOM    491  CB  VAL A  33      27.296  36.514  11.136  1.00 85.58           C  
ATOM    492  HB  VAL A  33      28.279  36.043  11.152  1.00 85.58           H  
ATOM    493  O   VAL A  33      27.177  39.743  12.831  1.00 85.58           O  
ATOM    494  CG1 VAL A  33      26.560  35.923  12.336  1.00 85.58           C  
ATOM    495 HG11 VAL A  33      26.653  34.837  12.335  1.00 85.58           H  
ATOM    496 HG12 VAL A  33      25.501  36.176  12.302  1.00 85.58           H  
ATOM    497 HG13 VAL A  33      26.985  36.316  13.260  1.00 85.58           H  
ATOM    498  CG2 VAL A  33      26.669  36.053   9.825  1.00 85.58           C  
ATOM    499 HG21 VAL A  33      27.401  36.139   9.022  1.00 85.58           H  
ATOM    500 HG22 VAL A  33      25.781  36.631   9.569  1.00 85.58           H  
ATOM    501 HG23 VAL A  33      26.375  35.007   9.911  1.00 85.58           H  
ATOM    502  N   PRO A  34      25.275  38.987  11.970  1.00 79.35           N  
ATOM    503  CA  PRO A  34      24.467  39.664  12.985  1.00 79.35           C  
ATOM    504  HA  PRO A  34      24.822  40.688  13.098  1.00 79.35           H  
ATOM    505  C   PRO A  34      24.608  38.916  14.318  1.00 79.35           C  
ATOM    506  CB  PRO A  34      23.028  39.700  12.456  1.00 79.35           C  
ATOM    507  HB2 PRO A  34      22.440  38.903  12.912  1.00 79.35           H  
ATOM    508  HB3 PRO A  34      22.555  40.668  12.621  1.00 79.35           H  
ATOM    509  O   PRO A  34      24.798  37.705  14.347  1.00 79.35           O  
ATOM    510  CG  PRO A  34      23.210  39.417  10.966  1.00 79.35           C  
ATOM    511  HG2 PRO A  34      23.499  40.326  10.440  1.00 79.35           H  
ATOM    512  HG3 PRO A  34      22.321  38.980  10.510  1.00 79.35           H  
ATOM    513  CD  PRO A  34      24.374  38.438  10.982  1.00 79.35           C  
ATOM    514  HD2 PRO A  34      24.792  38.372   9.978  1.00 79.35           H  
ATOM    515  HD3 PRO A  34      24.035  37.460  11.323  1.00 79.35           H  
ATOM    516  N   ALA A  35      24.581  39.636  15.437  1.00 75.67           N  
ATOM    517  H   ALA A  35      24.376  40.624  15.391  1.00 75.67           H  
ATOM    518  CA  ALA A  35      24.810  39.024  16.750  1.00 75.67           C  
ATOM    519  HA  ALA A  35      25.609  38.286  16.674  1.00 75.67           H  
ATOM    520  C   ALA A  35      23.577  38.298  17.312  1.00 75.67           C  
ATOM    521  CB  ALA A  35      25.258  40.142  17.689  1.00 75.67           C  
ATOM    522  HB1 ALA A  35      26.172  40.593  17.304  1.00 75.67           H  
ATOM    523  HB2 ALA A  35      24.480  40.903  17.757  1.00 75.67           H  
ATOM    524  HB3 ALA A  35      25.422  39.730  18.685  1.00 75.67           H  
ATOM    525  O   ALA A  35      23.721  37.390  18.125  1.00 75.67           O  
ATOM    526  N   ASP A  36      22.402  38.746  16.870  1.00 72.44           N  
ATOM    527  H   ASP A  36      22.424  39.475  16.172  1.00 72.44           H  
ATOM    528  CA  ASP A  36      21.093  38.521  17.490  1.00 72.44           C  
ATOM    529  HA  ASP A  36      21.190  37.813  18.313  1.00 72.44           H  
ATOM    530  C   ASP A  36      20.087  37.931  16.486  1.00 72.44           C  
ATOM    531  CB  ASP A  36      20.606  39.872  18.051  1.00 72.44           C  
ATOM    532  HB2 ASP A  36      20.375  40.542  17.222  1.00 72.44           H  
ATOM    533  HB3 ASP A  36      19.697  39.718  18.632  1.00 72.44           H  
ATOM    534  O   ASP A  36      18.883  37.960  16.715  1.00 72.44           O  
ATOM    535  CG  ASP A  36      21.660  40.526  18.944  1.00 72.44           C  
ATOM    536  OD1 ASP A  36      22.113  39.883  19.911  1.00 72.44           O  
ATOM    537  OD2 ASP A  36      22.142  41.650  18.669  1.00 72.44           O  
ATOM    538  N   GLN A  37      20.581  37.452  15.338  1.00 77.58           N  
ATOM    539  H   GLN A  37      21.584  37.350  15.275  1.00 77.58           H  
ATOM    540  CA  GLN A  37      19.786  36.766  14.324  1.00 77.58           C  
ATOM    541  HA  GLN A  37      18.729  36.935  14.531  1.00 77.58           H  
ATOM    542  C   GLN A  37      20.050  35.264  14.413  1.00 77.58           C  
ATOM    543  CB  GLN A  37      20.088  37.332  12.928  1.00 77.58           C  
ATOM    544  HB2 GLN A  37      19.994  38.418  12.960  1.00 77.58           H  
ATOM    545  HB3 GLN A  37      21.102  37.063  12.633  1.00 77.58           H  
ATOM    546  O   GLN A  37      21.200  34.846  14.581  1.00 77.58           O  
ATOM    547  CG  GLN A  37      19.091  36.784  11.898  1.00 77.58           C  
ATOM    548  HG2 GLN A  37      18.084  36.922  12.294  1.00 77.58           H  
ATOM    549  HG3 GLN A  37      19.256  35.716  11.757  1.00 77.58           H  
ATOM    550  CD  GLN A  37      19.148  37.455  10.530  1.00 77.58           C  
ATOM    551  NE2 GLN A  37      18.118  37.296   9.739  1.00 77.58           N  
ATOM    552 HE21 GLN A  37      18.130  37.705   8.816  1.00 77.58           H  
ATOM    553 HE22 GLN A  37      17.315  36.804  10.104  1.00 77.58           H  
ATOM    554  OE1 GLN A  37      20.094  38.130  10.149  1.00 77.58           O  
ATOM    555  N   ALA A  38      18.990  34.467  14.288  1.00 77.11           N  
ATOM    556  H   ALA A  38      18.079  34.872  14.128  1.00 77.11           H  
ATOM    557  CA  ALA A  38      19.079  33.025  14.434  1.00 77.11           C  
ATOM    558  HA  ALA A  38      19.574  32.832  15.386  1.00 77.11           H  
ATOM    559  C   ALA A  38      19.912  32.384  13.313  1.00 77.11           C  
ATOM    560  CB  ALA A  38      17.667  32.436  14.512  1.00 77.11           C  
ATOM    561  HB1 ALA A  38      17.726  31.361  14.678  1.00 77.11           H  
ATOM    562  HB2 ALA A  38      17.123  32.888  15.342  1.00 77.11           H  
ATOM    563  HB3 ALA A  38      17.129  32.629  13.584  1.00 77.11           H  
ATOM    564  O   ALA A  38      19.779  32.723  12.137  1.00 77.11           O  
ATOM    565  N   PHE A  39      20.723  31.391  13.669  1.00 81.16           N  
ATOM    566  H   PHE A  39      20.782  31.177  14.654  1.00 81.16           H  
ATOM    567  CA  PHE A  39      21.541  30.595  12.762  1.00 81.16           C  
ATOM    568  HA  PHE A  39      22.297  31.241  12.315  1.00 81.16           H  
ATOM    569  C   PHE A  39      20.721  30.028  11.590  1.00 81.16           C  
ATOM    570  CB  PHE A  39      22.233  29.501  13.600  1.00 81.16           C  
ATOM    571  HB2 PHE A  39      21.475  28.988  14.192  1.00 81.16           H  
ATOM    572  HB3 PHE A  39      22.667  28.748  12.942  1.00 81.16           H  
ATOM    573  O   PHE A  39      21.171  30.110  10.448  1.00 81.16           O  
ATOM    574  CG  PHE A  39      23.356  29.966  14.519  1.00 81.16           C  
ATOM    575  CD1 PHE A  39      24.345  30.866  14.067  1.00 81.16           C  
ATOM    576  HD1 PHE A  39      24.301  31.270  13.067  1.00 81.16           H  
ATOM    577  CD2 PHE A  39      23.440  29.457  15.828  1.00 81.16           C  
ATOM    578  HD2 PHE A  39      22.682  28.782  16.198  1.00 81.16           H  
ATOM    579  CE1 PHE A  39      25.394  31.258  14.917  1.00 81.16           C  
ATOM    580  HE1 PHE A  39      26.135  31.961  14.566  1.00 81.16           H  
ATOM    581  CE2 PHE A  39      24.486  29.852  16.677  1.00 81.16           C  
ATOM    582  HE2 PHE A  39      24.510  29.490  17.694  1.00 81.16           H  
ATOM    583  CZ  PHE A  39      25.464  30.752  16.224  1.00 81.16           C  
ATOM    584  HZ  PHE A  39      26.250  31.067  16.895  1.00 81.16           H  
ATOM    585  N   ALA A  40      19.492  29.564  11.832  1.00 66.46           N  
ATOM    586  H   ALA A  40      19.169  29.533  12.789  1.00 66.46           H  
ATOM    587  CA  ALA A  40      18.587  29.100  10.778  1.00 66.46           C  
ATOM    588  HA  ALA A  40      19.059  28.262  10.264  1.00 66.46           H  
ATOM    589  C   ALA A  40      18.294  30.180   9.709  1.00 66.46           C  
ATOM    590  CB  ALA A  40      17.302  28.593  11.442  1.00 66.46           C  
ATOM    591  HB1 ALA A  40      16.627  28.207  10.678  1.00 66.46           H  
ATOM    592  HB2 ALA A  40      17.536  27.789  12.141  1.00 66.46           H  
ATOM    593  HB3 ALA A  40      16.805  29.403  11.975  1.00 66.46           H  
ATOM    594  O   ALA A  40      18.416  29.905   8.516  1.00 66.46           O  
ATOM    595  N   GLU A  41      17.988  31.421  10.108  1.00 68.50           N  
ATOM    596  H   GLU A  41      17.977  31.629  11.096  1.00 68.50           H  
ATOM    597  CA  GLU A  41      17.757  32.536   9.169  1.00 68.50           C  
ATOM    598  HA  GLU A  41      17.029  32.238   8.415  1.00 68.50           H  
ATOM    599  C   GLU A  41      19.032  32.973   8.441  1.00 68.50           C  
ATOM    600  CB  GLU A  41      17.236  33.774   9.902  1.00 68.50           C  
ATOM    601  HB2 GLU A  41      17.170  34.576   9.166  1.00 68.50           H  
ATOM    602  HB3 GLU A  41      17.960  34.068  10.663  1.00 68.50           H  
ATOM    603  O   GLU A  41      18.987  33.413   7.292  1.00 68.50           O  
ATOM    604  CG  GLU A  41      15.861  33.619  10.558  1.00 68.50           C  
ATOM    605  HG2 GLU A  41      15.165  33.228   9.817  1.00 68.50           H  
ATOM    606  HG3 GLU A  41      15.935  32.904  11.377  1.00 68.50           H  
ATOM    607  CD  GLU A  41      15.340  34.966  11.088  1.00 68.50           C  
ATOM    608  OE1 GLU A  41      14.183  34.994  11.548  1.00 68.50           O  
ATOM    609  OE2 GLU A  41      16.093  35.969  11.021  1.00 68.50           O  
ATOM    610  N   LEU A  42      20.185  32.834   9.100  1.00 72.06           N  
ATOM    611  H   LEU A  42      20.138  32.500  10.052  1.00 72.06           H  
ATOM    612  CA  LEU A  42      21.493  33.139   8.524  1.00 72.06           C  
ATOM    613  HA  LEU A  42      21.420  34.091   7.999  1.00 72.06           H  
ATOM    614  C   LEU A  42      21.939  32.124   7.458  1.00 72.06           C  
ATOM    615  CB  LEU A  42      22.523  33.260   9.662  1.00 72.06           C  
ATOM    616  HB2 LEU A  42      23.512  33.389   9.223  1.00 72.06           H  
ATOM    617  HB3 LEU A  42      22.526  32.329  10.230  1.00 72.06           H  
ATOM    618  O   LEU A  42      22.987  32.321   6.844  1.00 72.06           O  
ATOM    619  CG  LEU A  42      22.271  34.433  10.622  1.00 72.06           C  
ATOM    620  HG  LEU A  42      21.250  34.406  11.002  1.00 72.06           H  
ATOM    621  CD1 LEU A  42      23.234  34.342  11.807  1.00 72.06           C  
ATOM    622 HD11 LEU A  42      24.263  34.286  11.453  1.00 72.06           H  
ATOM    623 HD12 LEU A  42      22.996  33.455  12.393  1.00 72.06           H  
ATOM    624 HD13 LEU A  42      23.102  35.209  12.454  1.00 72.06           H  
ATOM    625  CD2 LEU A  42      22.481  35.773   9.922  1.00 72.06           C  
ATOM    626 HD21 LEU A  42      22.245  36.571  10.627  1.00 72.06           H  
ATOM    627 HD22 LEU A  42      23.504  35.860   9.558  1.00 72.06           H  
ATOM    628 HD23 LEU A  42      21.783  35.879   9.092  1.00 72.06           H  
ATOM    629  N   GLY A  43      21.165  31.058   7.228  1.00 68.85           N  
ATOM    630  H   GLY A  43      20.299  30.982   7.743  1.00 68.85           H  
ATOM    631  CA  GLY A  43      21.510  29.976   6.309  1.00 68.85           C  
ATOM    632  HA2 GLY A  43      21.974  30.386   5.412  1.00 68.85           H  
ATOM    633  HA3 GLY A  43      20.593  29.461   6.023  1.00 68.85           H  
ATOM    634  C   GLY A  43      22.458  28.942   6.916  1.00 68.85           C  
ATOM    635  O   GLY A  43      23.174  28.269   6.178  1.00 68.85           O  
ATOM    636  N   VAL A  44      22.492  28.807   8.248  1.00 76.18           N  
ATOM    637  H   VAL A  44      21.877  29.381   8.808  1.00 76.18           H  
ATOM    638  CA  VAL A  44      23.243  27.742   8.928  1.00 76.18           C  
ATOM    639  HA  VAL A  44      24.184  27.621   8.392  1.00 76.18           H  
ATOM    640  C   VAL A  44      22.464  26.428   8.816  1.00 76.18           C  
ATOM    641  CB  VAL A  44      23.595  28.098  10.382  1.00 76.18           C  
ATOM    642  HB  VAL A  44      22.663  28.170  10.942  1.00 76.18           H  
ATOM    643  O   VAL A  44      21.787  25.985   9.742  1.00 76.18           O  
ATOM    644  CG1 VAL A  44      24.484  27.057  11.071  1.00 76.18           C  
ATOM    645 HG11 VAL A  44      23.995  26.083  11.058  1.00 76.18           H  
ATOM    646 HG12 VAL A  44      25.449  26.993  10.569  1.00 76.18           H  
ATOM    647 HG13 VAL A  44      24.640  27.345  12.110  1.00 76.18           H  
ATOM    648  CG2 VAL A  44      24.374  29.417  10.485  1.00 76.18           C  
ATOM    649 HG21 VAL A  44      23.773  30.238  10.093  1.00 76.18           H  
ATOM    650 HG22 VAL A  44      25.303  29.343   9.919  1.00 76.18           H  
ATOM    651 HG23 VAL A  44      24.609  29.625  11.529  1.00 76.18           H  
ATOM    652  N   ASP A  45      22.562  25.822   7.637  1.00 56.24           N  
ATOM    653  H   ASP A  45      23.061  26.314   6.909  1.00 56.24           H  
ATOM    654  CA  ASP A  45      22.115  24.460   7.349  1.00 56.24           C  
ATOM    655  HA  ASP A  45      21.070  24.373   7.646  1.00 56.24           H  
ATOM    656  C   ASP A  45      22.908  23.395   8.135  1.00 56.24           C  
ATOM    657  CB  ASP A  45      22.199  24.230   5.828  1.00 56.24           C  
ATOM    658  HB2 ASP A  45      21.574  24.975   5.336  1.00 56.24           H  
ATOM    659  HB3 ASP A  45      21.778  23.252   5.595  1.00 56.24           H  
ATOM    660  O   ASP A  45      23.840  23.700   8.880  1.00 56.24           O  
ATOM    661  CG  ASP A  45      23.618  24.304   5.231  1.00 56.24           C  
ATOM    662  OD1 ASP A  45      24.617  24.096   5.965  1.00 56.24           O  
ATOM    663  OD2 ASP A  45      23.711  24.543   4.011  1.00 56.24           O  
ATOM    664  N   SER A  46      22.575  22.115   7.948  1.00 53.46           N  
ATOM    665  H   SER A  46      21.788  21.900   7.352  1.00 53.46           H  
ATOM    666  CA  SER A  46      23.228  20.987   8.631  1.00 53.46           C  
ATOM    667  HA  SER A  46      23.025  21.067   9.699  1.00 53.46           H  
ATOM    668  C   SER A  46      24.755  20.928   8.452  1.00 53.46           C  
ATOM    669  CB  SER A  46      22.635  19.669   8.119  1.00 53.46           C  
ATOM    670  HB2 SER A  46      23.013  18.840   8.717  1.00 53.46           H  
ATOM    671  HB3 SER A  46      22.937  19.519   7.083  1.00 53.46           H  
ATOM    672  O   SER A  46      25.448  20.432   9.342  1.00 53.46           O  
ATOM    673  OG  SER A  46      21.222  19.697   8.179  1.00 53.46           O  
ATOM    674  HG  SER A  46      20.940  19.577   9.089  1.00 53.46           H  
ATOM    675  N   LEU A  47      25.301  21.430   7.337  1.00 54.24           N  
ATOM    676  H   LEU A  47      24.714  21.964   6.712  1.00 54.24           H  
ATOM    677  CA  LEU A  47      26.748  21.463   7.100  1.00 54.24           C  
ATOM    678  HA  LEU A  47      27.183  20.533   7.465  1.00 54.24           H  
ATOM    679  C   LEU A  47      27.393  22.610   7.881  1.00 54.24           C  
ATOM    680  CB  LEU A  47      27.011  21.571   5.585  1.00 54.24           C  
ATOM    681  HB2 LEU A  47      26.487  22.444   5.198  1.00 54.24           H  
ATOM    682  HB3 LEU A  47      26.596  20.691   5.094  1.00 54.24           H  
ATOM    683  O   LEU A  47      28.347  22.397   8.633  1.00 54.24           O  
ATOM    684  CG  LEU A  47      28.500  21.703   5.210  1.00 54.24           C  
ATOM    685  HG  LEU A  47      28.918  22.597   5.672  1.00 54.24           H  
ATOM    686  CD1 LEU A  47      29.322  20.489   5.651  1.00 54.24           C  
ATOM    687 HD11 LEU A  47      28.903  19.578   5.224  1.00 54.24           H  
ATOM    688 HD12 LEU A  47      30.352  20.604   5.313  1.00 54.24           H  
ATOM    689 HD13 LEU A  47      29.330  20.419   6.738  1.00 54.24           H  
ATOM    690  CD2 LEU A  47      28.639  21.848   3.694  1.00 54.24           C  
ATOM    691 HD21 LEU A  47      28.252  20.959   3.197  1.00 54.24           H  
ATOM    692 HD22 LEU A  47      28.073  22.719   3.364  1.00 54.24           H  
ATOM    693 HD23 LEU A  47      29.688  21.989   3.433  1.00 54.24           H  
ATOM    694  N   SER A  48      26.834  23.810   7.748  1.00 70.79           N  
ATOM    695  H   SER A  48      26.031  23.890   7.141  1.00 70.79           H  
ATOM    696  CA  SER A  48      27.283  25.008   8.457  1.00 70.79           C  
ATOM    697  HA  SER A  48      28.329  25.201   8.215  1.00 70.79           H  
ATOM    698  C   SER A  48      27.159  24.844   9.975  1.00 70.79           C  
ATOM    699  CB  SER A  48      26.441  26.194   7.992  1.00 70.79           C  
ATOM    700  HB2 SER A  48      25.395  25.979   8.212  1.00 70.79           H  
ATOM    701  HB3 SER A  48      26.752  27.093   8.524  1.00 70.79           H  
ATOM    702  O   SER A  48      28.053  25.250  10.717  1.00 70.79           O  
ATOM    703  OG  SER A  48      26.584  26.399   6.603  1.00 70.79           O  
ATOM    704  HG  SER A  48      25.986  25.797   6.154  1.00 70.79           H  
ATOM    705  N   ALA A  49      26.094  24.185  10.436  1.00 72.62           N  
ATOM    706  H   ALA A  49      25.381  23.929   9.768  1.00 72.62           H  
ATOM    707  CA  ALA A  49      25.841  23.827  11.827  1.00 72.62           C  
ATOM    708  HA  ALA A  49      25.781  24.733  12.431  1.00 72.62           H  
ATOM    709  C   ALA A  49      26.946  22.937  12.401  1.00 72.62           C  
ATOM    710  CB  ALA A  49      24.500  23.086  11.878  1.00 72.62           C  
ATOM    711  HB1 ALA A  49      24.296  22.761  12.899  1.00 72.62           H  
ATOM    712  HB2 ALA A  49      24.531  22.205  11.238  1.00 72.62           H  
ATOM    713  HB3 ALA A  49      23.697  23.736  11.530  1.00 72.62           H  
ATOM    714  O   ALA A  49      27.533  23.241  13.445  1.00 72.62           O  
ATOM    715  N   LEU A  50      27.261  21.844  11.698  1.00 68.36           N  
ATOM    716  H   LEU A  50      26.745  21.643  10.853  1.00 68.36           H  
ATOM    717  CA  LEU A  50      28.261  20.889  12.153  1.00 68.36           C  
ATOM    718  HA  LEU A  50      28.050  20.666  13.199  1.00 68.36           H  
ATOM    719  C   LEU A  50      29.676  21.467  12.070  1.00 68.36           C  
ATOM    720  CB  LEU A  50      28.135  19.595  11.343  1.00 68.36           C  
ATOM    721  HB2 LEU A  50      28.557  19.748  10.349  1.00 68.36           H  
ATOM    722  HB3 LEU A  50      27.080  19.351  11.214  1.00 68.36           H  
ATOM    723  O   LEU A  50      30.474  21.266  12.986  1.00 68.36           O  
ATOM    724  CG  LEU A  50      28.849  18.442  12.075  1.00 68.36           C  
ATOM    725  HG  LEU A  50      29.407  18.820  12.932  1.00 68.36           H  
ATOM    726  CD1 LEU A  50      27.819  17.447  12.605  1.00 68.36           C  
ATOM    727 HD11 LEU A  50      27.233  17.038  11.782  1.00 68.36           H  
ATOM    728 HD12 LEU A  50      27.142  17.954  13.293  1.00 68.36           H  
ATOM    729 HD13 LEU A  50      28.312  16.633  13.135  1.00 68.36           H  
ATOM    730  CD2 LEU A  50      29.853  17.742  11.165  1.00 68.36           C  
ATOM    731 HD21 LEU A  50      29.327  17.304  10.317  1.00 68.36           H  
ATOM    732 HD22 LEU A  50      30.364  16.948  11.709  1.00 68.36           H  
ATOM    733 HD23 LEU A  50      30.575  18.464  10.782  1.00 68.36           H  
ATOM    734  N   GLU A  51      29.995  22.227  11.021  1.00 71.00           N  
ATOM    735  H   GLU A  51      29.322  22.344  10.277  1.00 71.00           H  
ATOM    736  CA  GLU A  51      31.259  22.957  10.953  1.00 71.00           C  
ATOM    737  HA  GLU A  51      32.081  22.254  11.084  1.00 71.00           H  
ATOM    738  C   GLU A  51      31.386  23.992  12.078  1.00 71.00           C  
ATOM    739  CB  GLU A  51      31.438  23.656   9.603  1.00 71.00           C  
ATOM    740  HB2 GLU A  51      32.175  24.440   9.778  1.00 71.00           H  
ATOM    741  HB3 GLU A  51      30.510  24.139   9.294  1.00 71.00           H  
ATOM    742  O   GLU A  51      32.466  24.107  12.659  1.00 71.00           O  
ATOM    743  CG  GLU A  51      31.979  22.768   8.473  1.00 71.00           C  
ATOM    744  HG2 GLU A  51      32.406  21.855   8.887  1.00 71.00           H  
ATOM    745  HG3 GLU A  51      31.172  22.497   7.792  1.00 71.00           H  
ATOM    746  CD  GLU A  51      33.076  23.550   7.742  1.00 71.00           C  
ATOM    747  OE1 GLU A  51      34.226  23.565   8.251  1.00 71.00           O  
ATOM    748  OE2 GLU A  51      32.794  24.316   6.799  1.00 71.00           O  
ATOM    749  N   LEU A  52      30.316  24.713  12.435  1.00 82.98           N  
ATOM    750  H   LEU A  52      29.461  24.609  11.908  1.00 82.98           H  
ATOM    751  CA  LEU A  52      30.334  25.674  13.539  1.00 82.98           C  
ATOM    752  HA  LEU A  52      31.162  26.361  13.363  1.00 82.98           H  
ATOM    753  C   LEU A  52      30.607  24.965  14.872  1.00 82.98           C  
ATOM    754  CB  LEU A  52      29.021  26.483  13.542  1.00 82.98           C  
ATOM    755  HB2 LEU A  52      28.180  25.802  13.671  1.00 82.98           H  
ATOM    756  HB3 LEU A  52      28.914  26.958  12.567  1.00 82.98           H  
ATOM    757  O   LEU A  52      31.568  25.320  15.557  1.00 82.98           O  
ATOM    758  CG  LEU A  52      28.932  27.577  14.622  1.00 82.98           C  
ATOM    759  HG  LEU A  52      28.904  27.112  15.608  1.00 82.98           H  
ATOM    760  CD1 LEU A  52      30.118  28.544  14.557  1.00 82.98           C  
ATOM    761 HD11 LEU A  52      30.252  28.878  13.528  1.00 82.98           H  
ATOM    762 HD12 LEU A  52      29.933  29.403  15.202  1.00 82.98           H  
ATOM    763 HD13 LEU A  52      31.022  28.040  14.898  1.00 82.98           H  
ATOM    764  CD2 LEU A  52      27.654  28.389  14.430  1.00 82.98           C  
ATOM    765 HD21 LEU A  52      27.661  28.899  13.466  1.00 82.98           H  
ATOM    766 HD22 LEU A  52      27.556  29.123  15.230  1.00 82.98           H  
ATOM    767 HD23 LEU A  52      26.788  27.729  14.470  1.00 82.98           H  
ATOM    768  N   ARG A  53      29.850  23.901  15.183  1.00 78.57           N  
ATOM    769  H   ARG A  53      29.088  23.680  14.557  1.00 78.57           H  
ATOM    770  CA  ARG A  53      30.081  23.014  16.339  1.00 78.57           C  
ATOM    771  HA  ARG A  53      29.883  23.561  17.261  1.00 78.57           H  
ATOM    772  C   ARG A  53      31.534  22.532  16.393  1.00 78.57           C  
ATOM    773  CB  ARG A  53      29.108  21.820  16.242  1.00 78.57           C  
ATOM    774  HB2 ARG A  53      28.087  22.193  16.171  1.00 78.57           H  
ATOM    775  HB3 ARG A  53      29.320  21.273  15.323  1.00 78.57           H  
ATOM    776  O   ARG A  53      32.205  22.683  17.413  1.00 78.57           O  
ATOM    777  CG  ARG A  53      29.188  20.851  17.438  1.00 78.57           C  
ATOM    778  HG2 ARG A  53      30.219  20.711  17.763  1.00 78.57           H  
ATOM    779  HG3 ARG A  53      28.627  21.283  18.267  1.00 78.57           H  
ATOM    780  CD  ARG A  53      28.599  19.470  17.112  1.00 78.57           C  
ATOM    781  HD2 ARG A  53      28.476  18.926  18.049  1.00 78.57           H  
ATOM    782  HD3 ARG A  53      27.617  19.608  16.658  1.00 78.57           H  
ATOM    783  NE  ARG A  53      29.468  18.682  16.209  1.00 78.57           N  
ATOM    784  HE  ARG A  53      30.233  19.162  15.758  1.00 78.57           H  
ATOM    785  NH1 ARG A  53      28.446  16.610  16.396  1.00 78.57           N  
ATOM    786 HH11 ARG A  53      28.401  15.637  16.131  1.00 78.57           H  
ATOM    787 HH12 ARG A  53      27.799  16.932  17.101  1.00 78.57           H  
ATOM    788  NH2 ARG A  53      30.213  16.879  15.072  1.00 78.57           N  
ATOM    789 HH21 ARG A  53      30.128  15.930  14.737  1.00 78.57           H  
ATOM    790 HH22 ARG A  53      30.969  17.468  14.754  1.00 78.57           H  
ATOM    791  CZ  ARG A  53      29.359  17.398  15.904  1.00 78.57           C  
ATOM    792  N   ASN A  54      32.042  21.988  15.286  1.00 74.36           N  
ATOM    793  H   ASN A  54      31.428  21.899  14.489  1.00 74.36           H  
ATOM    794  CA  ASN A  54      33.381  21.400  15.206  1.00 74.36           C  
ATOM    795  HA  ASN A  54      33.497  20.679  16.015  1.00 74.36           H  
ATOM    796  C   ASN A  54      34.490  22.451  15.381  1.00 74.36           C  
ATOM    797  CB  ASN A  54      33.532  20.666  13.860  1.00 74.36           C  
ATOM    798  HB2 ASN A  54      33.280  21.345  13.046  1.00 74.36           H  
ATOM    799  HB3 ASN A  54      34.573  20.364  13.739  1.00 74.36           H  
ATOM    800  O   ASN A  54      35.450  22.222  16.118  1.00 74.36           O  
ATOM    801  CG  ASN A  54      32.684  19.410  13.729  1.00 74.36           C  
ATOM    802  ND2 ASN A  54      32.668  18.813  12.560  1.00 74.36           N  
ATOM    803 HD21 ASN A  54      33.084  19.263  11.757  1.00 74.36           H  
ATOM    804 HD22 ASN A  54      32.044  18.028  12.445  1.00 74.36           H  
ATOM    805  OD1 ASN A  54      32.054  18.930  14.660  1.00 74.36           O  
ATOM    806  N   ARG A  55      34.360  23.615  14.730  1.00 84.32           N  
ATOM    807  H   ARG A  55      33.544  23.743  14.150  1.00 84.32           H  
ATOM    808  CA  ARG A  55      35.326  24.721  14.831  1.00 84.32           C  
ATOM    809  HA  ARG A  55      36.330  24.341  14.638  1.00 84.32           H  
ATOM    810  C   ARG A  55      35.361  25.293  16.246  1.00 84.32           C  
ATOM    811  CB  ARG A  55      34.985  25.802  13.792  1.00 84.32           C  
ATOM    812  HB2 ARG A  55      33.929  26.056  13.881  1.00 84.32           H  
ATOM    813  HB3 ARG A  55      35.566  26.698  14.011  1.00 84.32           H  
ATOM    814  O   ARG A  55      36.445  25.538  16.767  1.00 84.32           O  
ATOM    815  CG  ARG A  55      35.303  25.358  12.350  1.00 84.32           C  
ATOM    816  HG2 ARG A  55      34.939  24.346  12.175  1.00 84.32           H  
ATOM    817  HG3 ARG A  55      36.383  25.361  12.200  1.00 84.32           H  
ATOM    818  CD  ARG A  55      34.641  26.304  11.341  1.00 84.32           C  
ATOM    819  HD2 ARG A  55      35.040  27.305  11.499  1.00 84.32           H  
ATOM    820  HD3 ARG A  55      33.570  26.323  11.544  1.00 84.32           H  
ATOM    821  NE  ARG A  55      34.841  25.882   9.935  1.00 84.32           N  
ATOM    822  HE  ARG A  55      34.762  24.902   9.705  1.00 84.32           H  
ATOM    823  NH1 ARG A  55      34.767  27.960   8.973  1.00 84.32           N  
ATOM    824 HH11 ARG A  55      34.490  28.338   9.868  1.00 84.32           H  
ATOM    825 HH12 ARG A  55      34.574  28.483   8.131  1.00 84.32           H  
ATOM    826  NH2 ARG A  55      34.828  26.170   7.677  1.00 84.32           N  
ATOM    827 HH21 ARG A  55      34.607  25.188   7.605  1.00 84.32           H  
ATOM    828 HH22 ARG A  55      34.532  26.724   6.886  1.00 84.32           H  
ATOM    829  CZ  ARG A  55      34.830  26.666   8.873  1.00 84.32           C  
ATOM    830  N   LEU A  56      34.204  25.436  16.893  1.00 86.13           N  
ATOM    831  H   LEU A  56      33.348  25.217  16.402  1.00 86.13           H  
ATOM    832  CA  LEU A  56      34.108  25.911  18.272  1.00 86.13           C  
ATOM    833  HA  LEU A  56      34.737  26.795  18.379  1.00 86.13           H  
ATOM    834  C   LEU A  56      34.658  24.907  19.280  1.00 86.13           C  
ATOM    835  CB  LEU A  56      32.651  26.273  18.583  1.00 86.13           C  
ATOM    836  HB2 LEU A  56      32.016  25.427  18.319  1.00 86.13           H  
ATOM    837  HB3 LEU A  56      32.551  26.457  19.653  1.00 86.13           H  
ATOM    838  O   LEU A  56      35.431  25.305  20.154  1.00 86.13           O  
ATOM    839  CG  LEU A  56      32.166  27.513  17.824  1.00 86.13           C  
ATOM    840  HG  LEU A  56      32.352  27.399  16.756  1.00 86.13           H  
ATOM    841  CD1 LEU A  56      30.672  27.703  18.044  1.00 86.13           C  
ATOM    842 HD11 LEU A  56      30.321  28.584  17.507  1.00 86.13           H  
ATOM    843 HD12 LEU A  56      30.450  27.816  19.106  1.00 86.13           H  
ATOM    844 HD13 LEU A  56      30.144  26.828  17.666  1.00 86.13           H  
ATOM    845  CD2 LEU A  56      32.899  28.762  18.290  1.00 86.13           C  
ATOM    846 HD21 LEU A  56      32.736  28.923  19.356  1.00 86.13           H  
ATOM    847 HD22 LEU A  56      33.967  28.672  18.091  1.00 86.13           H  
ATOM    848 HD23 LEU A  56      32.528  29.610  17.715  1.00 86.13           H  
ATOM    849  N   GLY A  57      34.355  23.617  19.127  1.00 82.21           N  
ATOM    850  H   GLY A  57      33.672  23.352  18.432  1.00 82.21           H  
ATOM    851  CA  GLY A  57      34.939  22.573  19.968  1.00 82.21           C  
ATOM    852  HA2 GLY A  57      34.520  21.605  19.693  1.00 82.21           H  
ATOM    853  HA3 GLY A  57      34.692  22.786  21.008  1.00 82.21           H  
ATOM    854  C   GLY A  57      36.464  22.511  19.843  1.00 82.21           C  
ATOM    855  O   GLY A  57      37.165  22.457  20.850  1.00 82.21           O  
ATOM    856  N   ALA A  58      37.006  22.648  18.629  1.00 81.70           N  
ATOM    857  H   ALA A  58      36.395  22.667  17.825  1.00 81.70           H  
ATOM    858  CA  ALA A  58      38.452  22.719  18.407  1.00 81.70           C  
ATOM    859  HA  ALA A  58      38.921  21.876  18.915  1.00 81.70           H  
ATOM    860  C   ALA A  58      39.102  24.004  18.966  1.00 81.70           C  
ATOM    861  CB  ALA A  58      38.709  22.577  16.902  1.00 81.70           C  
ATOM    862  HB1 ALA A  58      39.782  22.579  16.712  1.00 81.70           H  
ATOM    863  HB2 ALA A  58      38.247  23.404  16.364  1.00 81.70           H  
ATOM    864  HB3 ALA A  58      38.286  21.638  16.543  1.00 81.70           H  
ATOM    865  O   ALA A  58      40.227  23.961  19.463  1.00 81.70           O  
ATOM    866  N   ALA A  59      38.415  25.148  18.892  1.00 87.43           N  
ATOM    867  H   ALA A  59      37.529  25.143  18.408  1.00 87.43           H  
ATOM    868  CA  ALA A  59      38.942  26.441  19.335  1.00 87.43           C  
ATOM    869  HA  ALA A  59      39.999  26.494  19.073  1.00 87.43           H  
ATOM    870  C   ALA A  59      38.843  26.668  20.856  1.00 87.43           C  
ATOM    871  CB  ALA A  59      38.205  27.532  18.556  1.00 87.43           C  
ATOM    872  HB1 ALA A  59      37.141  27.506  18.792  1.00 87.43           H  
ATOM    873  HB2 ALA A  59      38.334  27.377  17.485  1.00 87.43           H  
ATOM    874  HB3 ALA A  59      38.614  28.509  18.816  1.00 87.43           H  
ATOM    875  O   ALA A  59      39.625  27.439  21.418  1.00 87.43           O  
ATOM    876  N   THR A  60      37.894  26.008  21.524  1.00 83.46           N  
ATOM    877  H   THR A  60      37.251  25.442  20.987  1.00 83.46           H  
ATOM    878  CA  THR A  60      37.659  26.132  22.972  1.00 83.46           C  
ATOM    879  HA  THR A  60      38.214  26.989  23.355  1.00 83.46           H  
ATOM    880  C   THR A  60      38.136  24.925  23.777  1.00 83.46           C  
ATOM    881  CB  THR A  60      36.178  26.386  23.279  1.00 83.46           C  
ATOM    882  HB  THR A  60      36.059  26.468  24.360  1.00 83.46           H  
ATOM    883  O   THR A  60      38.525  25.100  24.926  1.00 83.46           O  
ATOM    884  CG2 THR A  60      35.667  27.677  22.640  1.00 83.46           C  
ATOM    885 HG21 THR A  60      36.327  28.504  22.905  1.00 83.46           H  
ATOM    886 HG22 THR A  60      35.630  27.583  21.555  1.00 83.46           H  
ATOM    887 HG23 THR A  60      34.668  27.893  23.017  1.00 83.46           H  
ATOM    888  OG1 THR A  60      35.395  25.307  22.838  1.00 83.46           O  
ATOM    889  HG1 THR A  60      35.299  25.364  21.884  1.00 83.46           H  
ATOM    890  N   GLY A  61      38.139  23.724  23.191  1.00 77.52           N  
ATOM    891  H   GLY A  61      37.819  23.652  22.235  1.00 77.52           H  
ATOM    892  CA  GLY A  61      38.314  22.451  23.895  1.00 77.52           C  
ATOM    893  HA2 GLY A  61      39.022  22.578  24.714  1.00 77.52           H  
ATOM    894  HA3 GLY A  61      38.718  21.718  23.197  1.00 77.52           H  
ATOM    895  C   GLY A  61      37.016  21.872  24.479  1.00 77.52           C  
ATOM    896  O   GLY A  61      37.038  20.760  25.001  1.00 77.52           O  
ATOM    897  N   VAL A  62      35.892  22.592  24.386  1.00 79.93           N  
ATOM    898  H   VAL A  62      35.919  23.465  23.879  1.00 79.93           H  
ATOM    899  CA  VAL A  62      34.585  22.169  24.914  1.00 79.93           C  
ATOM    900  HA  VAL A  62      34.738  21.683  25.877  1.00 79.93           H  
ATOM    901  C   VAL A  62      33.933  21.160  23.964  1.00 79.93           C  
ATOM    902  CB  VAL A  62      33.671  23.394  25.143  1.00 79.93           C  
ATOM    903  HB  VAL A  62      33.518  23.903  24.191  1.00 79.93           H  
ATOM    904  O   VAL A  62      33.900  21.369  22.751  1.00 79.93           O  
ATOM    905  CG1 VAL A  62      32.295  23.013  25.697  1.00 79.93           C  
ATOM    906 HG11 VAL A  62      31.743  22.406  24.979  1.00 79.93           H  
ATOM    907 HG12 VAL A  62      32.391  22.467  26.636  1.00 79.93           H  
ATOM    908 HG13 VAL A  62      31.706  23.912  25.877  1.00 79.93           H  
ATOM    909  CG2 VAL A  62      34.306  24.388  26.130  1.00 79.93           C  
ATOM    910 HG21 VAL A  62      33.647  25.246  26.260  1.00 79.93           H  
ATOM    911 HG22 VAL A  62      35.265  24.743  25.753  1.00 79.93           H  
ATOM    912 HG23 VAL A  62      34.457  23.906  27.096  1.00 79.93           H  
ATOM    913  N   ARG A  63      33.372  20.067  24.497  1.00 73.68           N  
ATOM    914  H   ARG A  63      33.372  19.978  25.504  1.00 73.68           H  
ATOM    915  CA  ARG A  63      32.495  19.176  23.720  1.00 73.68           C  
ATOM    916  HA  ARG A  63      32.895  19.075  22.711  1.00 73.68           H  
ATOM    917  C   ARG A  63      31.115  19.821  23.585  1.00 73.68           C  
ATOM    918  CB  ARG A  63      32.394  17.779  24.359  1.00 73.68           C  
ATOM    919  HB2 ARG A  63      31.381  17.404  24.212  1.00 73.68           H  
ATOM    920  HB3 ARG A  63      32.574  17.841  25.432  1.00 73.68           H  
ATOM    921  O   ARG A  63      30.401  19.951  24.569  1.00 73.68           O  
ATOM    922  CG  ARG A  63      33.362  16.777  23.713  1.00 73.68           C  
ATOM    923  HG2 ARG A  63      34.392  17.078  23.903  1.00 73.68           H  
ATOM    924  HG3 ARG A  63      33.185  16.763  22.637  1.00 73.68           H  
ATOM    925  CD  ARG A  63      33.113  15.371  24.277  1.00 73.68           C  
ATOM    926  HD2 ARG A  63      33.493  15.323  25.298  1.00 73.68           H  
ATOM    927  HD3 ARG A  63      32.036  15.205  24.301  1.00 73.68           H  
ATOM    928  NE  ARG A  63      33.746  14.320  23.453  1.00 73.68           N  
ATOM    929  HE  ARG A  63      34.500  14.608  22.845  1.00 73.68           H  
ATOM    930  NH1 ARG A  63      32.382  12.576  24.090  1.00 73.68           N  
ATOM    931 HH11 ARG A  63      31.987  11.669  23.887  1.00 73.68           H  
ATOM    932 HH12 ARG A  63      31.883  13.191  24.716  1.00 73.68           H  
ATOM    933  NH2 ARG A  63      33.871  12.263  22.469  1.00 73.68           N  
ATOM    934 HH21 ARG A  63      34.547  12.609  21.803  1.00 73.68           H  
ATOM    935 HH22 ARG A  63      33.450  11.357  22.319  1.00 73.68           H  
ATOM    936  CZ  ARG A  63      33.336  13.064  23.347  1.00 73.68           C  
ATOM    937  N   LEU A  64      30.763  20.197  22.361  1.00 74.50           N  
ATOM    938  H   LEU A  64      31.419  20.042  21.609  1.00 74.50           H  
ATOM    939  CA  LEU A  64      29.479  20.801  22.008  1.00 74.50           C  
ATOM    940  HA  LEU A  64      29.038  21.237  22.904  1.00 74.50           H  
ATOM    941  C   LEU A  64      28.510  19.744  21.432  1.00 74.50           C  
ATOM    942  CB  LEU A  64      29.755  21.927  20.999  1.00 74.50           C  
ATOM    943  HB2 LEU A  64      30.478  21.573  20.264  1.00 74.50           H  
ATOM    944  HB3 LEU A  64      28.834  22.147  20.459  1.00 74.50           H  
ATOM    945  O   LEU A  64      28.956  18.941  20.604  1.00 74.50           O  
ATOM    946  CG  LEU A  64      30.253  23.245  21.614  1.00 74.50           C  
ATOM    947  HG  LEU A  64      31.136  23.064  22.227  1.00 74.50           H  
ATOM    948  CD1 LEU A  64      30.632  24.179  20.465  1.00 74.50           C  
ATOM    949 HD11 LEU A  64      30.944  25.147  20.856  1.00 74.50           H  
ATOM    950 HD12 LEU A  64      31.451  23.735  19.899  1.00 74.50           H  
ATOM    951 HD13 LEU A  64      29.774  24.326  19.810  1.00 74.50           H  
ATOM    952  CD2 LEU A  64      29.179  23.936  22.455  1.00 74.50           C  
ATOM    953 HD21 LEU A  64      28.968  23.359  23.356  1.00 74.50           H  
ATOM    954 HD22 LEU A  64      28.257  24.040  21.883  1.00 74.50           H  
ATOM    955 HD23 LEU A  64      29.519  24.924  22.767  1.00 74.50           H  
ATOM    956  N   PRO A  65      27.214  19.731  21.813  1.00 63.63           N  
ATOM    957  CA  PRO A  65      26.221  18.785  21.288  1.00 63.63           C  
ATOM    958  HA  PRO A  65      26.513  17.777  21.584  1.00 63.63           H  
ATOM    959  C   PRO A  65      26.052  18.839  19.764  1.00 63.63           C  
ATOM    960  CB  PRO A  65      24.897  19.147  21.972  1.00 63.63           C  
ATOM    961  HB2 PRO A  65      24.280  18.267  22.157  1.00 63.63           H  
ATOM    962  HB3 PRO A  65      24.351  19.869  21.366  1.00 63.63           H  
ATOM    963  O   PRO A  65      26.252  19.876  19.133  1.00 63.63           O  
ATOM    964  CG  PRO A  65      25.329  19.819  23.270  1.00 63.63           C  
ATOM    965  HG2 PRO A  65      25.559  19.062  24.019  1.00 63.63           H  
ATOM    966  HG3 PRO A  65      24.570  20.510  23.639  1.00 63.63           H  
ATOM    967  CD  PRO A  65      26.607  20.547  22.862  1.00 63.63           C  
ATOM    968  HD2 PRO A  65      26.360  21.532  22.465  1.00 63.63           H  
ATOM    969  HD3 PRO A  65      27.253  20.643  23.734  1.00 63.63           H  
ATOM    970  N   THR A  66      25.611  17.749  19.134  1.00 55.61           N  
ATOM    971  H   THR A  66      25.479  16.896  19.658  1.00 55.61           H  
ATOM    972  CA  THR A  66      25.306  17.740  17.686  1.00 55.61           C  
ATOM    973  HA  THR A  66      26.196  18.049  17.138  1.00 55.61           H  
ATOM    974  C   THR A  66      24.210  18.744  17.307  1.00 55.61           C  
ATOM    975  CB  THR A  66      24.950  16.319  17.227  1.00 55.61           C  
ATOM    976  HB  THR A  66      24.024  15.999  17.704  1.00 55.61           H  
ATOM    977  O   THR A  66      24.275  19.343  16.238  1.00 55.61           O  
ATOM    978  CG2 THR A  66      24.834  16.175  15.712  1.00 55.61           C  
ATOM    979 HG21 THR A  66      23.967  16.728  15.352  1.00 55.61           H  
ATOM    980 HG22 THR A  66      24.697  15.124  15.458  1.00 55.61           H  
ATOM    981 HG23 THR A  66      25.731  16.552  15.220  1.00 55.61           H  
ATOM    982  OG1 THR A  66      26.004  15.468  17.622  1.00 55.61           O  
ATOM    983  HG1 THR A  66      25.639  14.585  17.715  1.00 55.61           H  
ATOM    984  N   THR A  67      23.279  19.007  18.222  1.00 57.91           N  
ATOM    985  H   THR A  67      23.290  18.495  19.093  1.00 57.91           H  
ATOM    986  CA  THR A  67      22.171  19.967  18.117  1.00 57.91           C  
ATOM    987  HA  THR A  67      21.799  19.962  17.092  1.00 57.91           H  
ATOM    988  C   THR A  67      22.546  21.421  18.428  1.00 57.91           C  
ATOM    989  CB  THR A  67      21.028  19.511  19.044  1.00 57.91           C  
ATOM    990  HB  THR A  67      20.318  20.319  19.217  1.00 57.91           H  
ATOM    991  O   THR A  67      21.662  22.268  18.403  1.00 57.91           O  
ATOM    992  CG2 THR A  67      20.276  18.329  18.428  1.00 57.91           C  
ATOM    993 HG21 THR A  67      19.474  18.031  19.103  1.00 57.91           H  
ATOM    994 HG22 THR A  67      19.837  18.626  17.475  1.00 57.91           H  
ATOM    995 HG23 THR A  67      20.947  17.484  18.276  1.00 57.91           H  
ATOM    996  OG1 THR A  67      21.573  19.071  20.269  1.00 57.91           O  
ATOM    997  HG1 THR A  67      21.630  19.853  20.823  1.00 57.91           H  
ATOM    998  N   THR A  68      23.828  21.750  18.654  1.00 70.80           N  
ATOM    999  H   THR A  68      24.486  20.984  18.661  1.00 70.80           H  
ATOM   1000  CA  THR A  68      24.296  23.048  19.205  1.00 70.80           C  
ATOM   1001  HA  THR A  68      24.100  23.050  20.277  1.00 70.80           H  
ATOM   1002  C   THR A  68      23.627  24.307  18.635  1.00 70.80           C  
ATOM   1003  CB  THR A  68      25.816  23.187  18.997  1.00 70.80           C  
ATOM   1004  HB  THR A  68      26.069  22.921  17.971  1.00 70.80           H  
ATOM   1005  O   THR A  68      23.392  25.247  19.384  1.00 70.80           O  
ATOM   1006  CG2 THR A  68      26.416  24.556  19.306  1.00 70.80           C  
ATOM   1007 HG21 THR A  68      26.056  25.304  18.600  1.00 70.80           H  
ATOM   1008 HG22 THR A  68      27.502  24.507  19.228  1.00 70.80           H  
ATOM   1009 HG23 THR A  68      26.135  24.840  20.320  1.00 70.80           H  
ATOM   1010  OG1 THR A  68      26.497  22.338  19.876  1.00 70.80           O  
ATOM   1011  HG1 THR A  68      26.293  21.430  19.639  1.00 70.80           H  
ATOM   1012  N   VAL A  69      23.337  24.369  17.331  1.00 74.29           N  
ATOM   1013  H   VAL A  69      23.479  23.541  16.769  1.00 74.29           H  
ATOM   1014  CA  VAL A  69      22.722  25.557  16.694  1.00 74.29           C  
ATOM   1015  HA  VAL A  69      23.106  26.448  17.192  1.00 74.29           H  
ATOM   1016  C   VAL A  69      21.198  25.641  16.842  1.00 74.29           C  
ATOM   1017  CB  VAL A  69      23.100  25.670  15.211  1.00 74.29           C  
ATOM   1018  HB  VAL A  69      22.646  26.573  14.804  1.00 74.29           H  
ATOM   1019  O   VAL A  69      20.614  26.667  16.514  1.00 74.29           O  
ATOM   1020  CG1 VAL A  69      24.618  25.808  15.044  1.00 74.29           C  
ATOM   1021 HG11 VAL A  69      24.972  26.635  15.661  1.00 74.29           H  
ATOM   1022 HG12 VAL A  69      24.845  26.028  14.001  1.00 74.29           H  
ATOM   1023 HG13 VAL A  69      25.126  24.890  15.338  1.00 74.29           H  
ATOM   1024  CG2 VAL A  69      22.593  24.475  14.396  1.00 74.29           C  
ATOM   1025 HG21 VAL A  69      23.093  23.555  14.697  1.00 74.29           H  
ATOM   1026 HG22 VAL A  69      22.768  24.676  13.339  1.00 74.29           H  
ATOM   1027 HG23 VAL A  69      21.517  24.356  14.525  1.00 74.29           H  
ATOM   1028  N   PHE A  70      20.561  24.575  17.321  1.00 64.82           N  
ATOM   1029  H   PHE A  70      21.114  23.759  17.544  1.00 64.82           H  
ATOM   1030  CA  PHE A  70      19.180  24.564  17.803  1.00 64.82           C  
ATOM   1031  HA  PHE A  70      18.621  25.373  17.334  1.00 64.82           H  
ATOM   1032  C   PHE A  70      19.147  24.805  19.320  1.00 64.82           C  
ATOM   1033  CB  PHE A  70      18.515  23.227  17.429  1.00 64.82           C  
ATOM   1034  HB2 PHE A  70      17.471  23.269  17.739  1.00 64.82           H  
ATOM   1035  HB3 PHE A  70      18.985  22.428  18.002  1.00 64.82           H  
ATOM   1036  O   PHE A  70      18.312  25.568  19.796  1.00 64.82           O  
ATOM   1037  CG  PHE A  70      18.553  22.870  15.950  1.00 64.82           C  
ATOM   1038  CD1 PHE A  70      17.922  23.701  15.005  1.00 64.82           C  
ATOM   1039  HD1 PHE A  70      17.417  24.599  15.330  1.00 64.82           H  
ATOM   1040  CD2 PHE A  70      19.201  21.696  15.516  1.00 64.82           C  
ATOM   1041  HD2 PHE A  70      19.677  21.048  16.238  1.00 64.82           H  
ATOM   1042  CE1 PHE A  70      17.940  23.365  13.639  1.00 64.82           C  
ATOM   1043  HE1 PHE A  70      17.451  24.007  12.921  1.00 64.82           H  
ATOM   1044  CE2 PHE A  70      19.218  21.357  14.150  1.00 64.82           C  
ATOM   1045  HE2 PHE A  70      19.708  20.451  13.824  1.00 64.82           H  
ATOM   1046  CZ  PHE A  70      18.587  22.193  13.211  1.00 64.82           C  
ATOM   1047  HZ  PHE A  70      18.596  21.936  12.162  1.00 64.82           H  
ATOM   1048  N   ASP A  71      20.099  24.226  20.066  1.00 67.90           N  
ATOM   1049  H   ASP A  71      20.692  23.540  19.622  1.00 67.90           H  
ATOM   1050  CA  ASP A  71      20.251  24.428  21.518  1.00 67.90           C  
ATOM   1051  HA  ASP A  71      19.315  24.173  22.013  1.00 67.90           H  
ATOM   1052  C   ASP A  71      20.606  25.888  21.862  1.00 67.90           C  
ATOM   1053  CB  ASP A  71      21.367  23.513  22.062  1.00 67.90           C  
ATOM   1054  HB2 ASP A  71      22.323  23.857  21.668  1.00 67.90           H  
ATOM   1055  HB3 ASP A  71      21.403  23.618  23.146  1.00 67.90           H  
ATOM   1056  O   ASP A  71      20.177  26.441  22.880  1.00 67.90           O  
ATOM   1057  CG  ASP A  71      21.203  22.028  21.726  1.00 67.90           C  
ATOM   1058  OD1 ASP A  71      20.067  21.517  21.748  1.00 67.90           O  
ATOM   1059  OD2 ASP A  71      22.231  21.379  21.418  1.00 67.90           O  
ATOM   1060  N   HIS A  72      21.411  26.520  21.005  1.00 78.82           N  
ATOM   1061  H   HIS A  72      21.785  25.974  20.242  1.00 78.82           H  
ATOM   1062  CA  HIS A  72      21.852  27.908  21.093  1.00 78.82           C  
ATOM   1063  HA  HIS A  72      21.275  28.439  21.850  1.00 78.82           H  
ATOM   1064  C   HIS A  72      21.607  28.581  19.736  1.00 78.82           C  
ATOM   1065  CB  HIS A  72      23.324  27.945  21.530  1.00 78.82           C  
ATOM   1066  HB2 HIS A  72      23.622  28.991  21.611  1.00 78.82           H  
ATOM   1067  HB3 HIS A  72      23.942  27.467  20.769  1.00 78.82           H  
ATOM   1068  O   HIS A  72      22.487  28.541  18.872  1.00 78.82           O  
ATOM   1069  CG  HIS A  72      23.574  27.270  22.855  1.00 78.82           C  
ATOM   1070  CD2 HIS A  72      24.640  26.477  23.178  1.00 78.82           C  
ATOM   1071  HD2 HIS A  72      25.484  26.250  22.544  1.00 78.82           H  
ATOM   1072  ND1 HIS A  72      22.680  27.187  23.899  1.00 78.82           N  
ATOM   1073  HD1 HIS A  72      21.688  27.351  23.802  1.00 78.82           H  
ATOM   1074  CE1 HIS A  72      23.194  26.361  24.819  1.00 78.82           C  
ATOM   1075  HE1 HIS A  72      22.667  26.006  25.693  1.00 78.82           H  
ATOM   1076  NE2 HIS A  72      24.398  25.922  24.435  1.00 78.82           N  
ATOM   1077  N   PRO A  73      20.410  29.164  19.518  1.00 75.13           N  
ATOM   1078  CA  PRO A  73      19.977  29.614  18.197  1.00 75.13           C  
ATOM   1079  HA  PRO A  73      20.013  28.761  17.520  1.00 75.13           H  
ATOM   1080  C   PRO A  73      20.793  30.742  17.572  1.00 75.13           C  
ATOM   1081  CB  PRO A  73      18.514  30.040  18.355  1.00 75.13           C  
ATOM   1082  HB2 PRO A  73      18.457  31.093  18.633  1.00 75.13           H  
ATOM   1083  HB3 PRO A  73      17.940  29.852  17.448  1.00 75.13           H  
ATOM   1084  O   PRO A  73      20.640  30.975  16.380  1.00 75.13           O  
ATOM   1085  CG  PRO A  73      18.031  29.184  19.518  1.00 75.13           C  
ATOM   1086  HG2 PRO A  73      17.172  29.627  20.023  1.00 75.13           H  
ATOM   1087  HG3 PRO A  73      17.798  28.179  19.165  1.00 75.13           H  
ATOM   1088  CD  PRO A  73      19.262  29.145  20.418  1.00 75.13           C  
ATOM   1089  HD2 PRO A  73      19.286  30.031  21.053  1.00 75.13           H  
ATOM   1090  HD3 PRO A  73      19.224  28.243  21.028  1.00 75.13           H  
ATOM   1091  N   ASP A  74      21.631  31.459  18.324  1.00 84.12           N  
ATOM   1092  H   ASP A  74      21.777  31.180  19.284  1.00 84.12           H  
ATOM   1093  CA  ASP A  74      22.353  32.636  17.836  1.00 84.12           C  
ATOM   1094  HA  ASP A  74      22.425  32.569  16.751  1.00 84.12           H  
ATOM   1095  C   ASP A  74      23.805  32.720  18.350  1.00 84.12           C  
ATOM   1096  CB  ASP A  74      21.533  33.907  18.150  1.00 84.12           C  
ATOM   1097  HB2 ASP A  74      20.539  33.803  17.715  1.00 84.12           H  
ATOM   1098  HB3 ASP A  74      22.007  34.765  17.674  1.00 84.12           H  
ATOM   1099  O   ASP A  74      24.281  31.947  19.188  1.00 84.12           O  
ATOM   1100  CG  ASP A  74      21.408  34.186  19.650  1.00 84.12           C  
ATOM   1101  OD1 ASP A  74      22.463  34.235  20.324  1.00 84.12           O  
ATOM   1102  OD2 ASP A  74      20.284  34.313  20.164  1.00 84.12           O  
ATOM   1103  N   VAL A  75      24.542  33.707  17.835  1.00 87.48           N  
ATOM   1104  H   VAL A  75      24.081  34.333  17.190  1.00 87.48           H  
ATOM   1105  CA  VAL A  75      25.945  33.958  18.193  1.00 87.48           C  
ATOM   1106  HA  VAL A  75      26.520  33.051  18.008  1.00 87.48           H  
ATOM   1107  C   VAL A  75      26.130  34.299  19.675  1.00 87.48           C  
ATOM   1108  CB  VAL A  75      26.487  35.091  17.301  1.00 87.48           C  
ATOM   1109  HB  VAL A  75      25.759  35.902  17.278  1.00 87.48           H  
ATOM   1110  O   VAL A  75      27.166  33.963  20.254  1.00 87.48           O  
ATOM   1111  CG1 VAL A  75      27.818  35.698  17.760  1.00 87.48           C  
ATOM   1112 HG11 VAL A  75      27.708  36.157  18.742  1.00 87.48           H  
ATOM   1113 HG12 VAL A  75      28.590  34.930  17.807  1.00 87.48           H  
ATOM   1114 HG13 VAL A  75      28.102  36.484  17.060  1.00 87.48           H  
ATOM   1115  CG2 VAL A  75      26.689  34.587  15.868  1.00 87.48           C  
ATOM   1116 HG21 VAL A  75      27.088  35.393  15.252  1.00 87.48           H  
ATOM   1117 HG22 VAL A  75      27.378  33.742  15.855  1.00 87.48           H  
ATOM   1118 HG23 VAL A  75      25.732  34.280  15.448  1.00 87.48           H  
ATOM   1119  N   ARG A  76      25.172  34.994  20.295  1.00 83.34           N  
ATOM   1120  H   ARG A  76      24.274  35.070  19.838  1.00 83.34           H  
ATOM   1121  CA  ARG A  76      25.288  35.523  21.659  1.00 83.34           C  
ATOM   1122  HA  ARG A  76      26.309  35.871  21.812  1.00 83.34           H  
ATOM   1123  C   ARG A  76      25.037  34.434  22.704  1.00 83.34           C  
ATOM   1124  CB  ARG A  76      24.322  36.712  21.788  1.00 83.34           C  
ATOM   1125  HB2 ARG A  76      23.296  36.347  21.806  1.00 83.34           H  
ATOM   1126  HB3 ARG A  76      24.435  37.355  20.915  1.00 83.34           H  
ATOM   1127  O   ARG A  76      25.822  34.314  23.645  1.00 83.34           O  
ATOM   1128  CG  ARG A  76      24.597  37.541  23.050  1.00 83.34           C  
ATOM   1129  HG2 ARG A  76      24.556  36.891  23.924  1.00 83.34           H  
ATOM   1130  HG3 ARG A  76      25.593  37.980  22.989  1.00 83.34           H  
ATOM   1131  CD  ARG A  76      23.556  38.653  23.236  1.00 83.34           C  
ATOM   1132  HD2 ARG A  76      22.568  38.193  23.267  1.00 83.34           H  
ATOM   1133  HD3 ARG A  76      23.721  39.135  24.199  1.00 83.34           H  
ATOM   1134  NE  ARG A  76      23.575  39.640  22.141  1.00 83.34           N  
ATOM   1135  HE  ARG A  76      23.051  39.394  21.313  1.00 83.34           H  
ATOM   1136  NH1 ARG A  76      24.571  41.425  23.175  1.00 83.34           N  
ATOM   1137 HH11 ARG A  76      24.801  42.408  23.171  1.00 83.34           H  
ATOM   1138 HH12 ARG A  76      24.698  40.834  23.985  1.00 83.34           H  
ATOM   1139  NH2 ARG A  76      23.751  41.657  21.117  1.00 83.34           N  
ATOM   1140 HH21 ARG A  76      23.847  42.663  21.133  1.00 83.34           H  
ATOM   1141 HH22 ARG A  76      23.171  41.258  20.393  1.00 83.34           H  
ATOM   1142  CZ  ARG A  76      23.968  40.896  22.147  1.00 83.34           C  
ATOM   1143  N   THR A  77      24.006  33.620  22.509  1.00 87.39           N  
ATOM   1144  H   THR A  77      23.433  33.809  21.699  1.00 87.39           H  
ATOM   1145  CA  THR A  77      23.665  32.440  23.318  1.00 87.39           C  
ATOM   1146  HA  THR A  77      23.550  32.744  24.358  1.00 87.39           H  
ATOM   1147  C   THR A  77      24.784  31.400  23.277  1.00 87.39           C  
ATOM   1148  CB  THR A  77      22.334  31.812  22.856  1.00 87.39           C  
ATOM   1149  HB  THR A  77      22.218  30.840  23.338  1.00 87.39           H  
ATOM   1150  O   THR A  77      25.287  30.999  24.330  1.00 87.39           O  
ATOM   1151  CG2 THR A  77      21.134  32.679  23.224  1.00 87.39           C  
ATOM   1152 HG21 THR A  77      21.075  32.793  24.307  1.00 87.39           H  
ATOM   1153 HG22 THR A  77      20.221  32.200  22.870  1.00 87.39           H  
ATOM   1154 HG23 THR A  77      21.213  33.660  22.758  1.00 87.39           H  
ATOM   1155  OG1 THR A  77      22.299  31.635  21.462  1.00 87.39           O  
ATOM   1156  HG1 THR A  77      22.159  32.500  21.069  1.00 87.39           H  
ATOM   1157  N   LEU A  78      25.272  31.051  22.082  1.00 89.63           N  
ATOM   1158  H   LEU A  78      24.780  31.371  21.260  1.00 89.63           H  
ATOM   1159  CA  LEU A  78      26.360  30.083  21.910  1.00 89.63           C  
ATOM   1160  HA  LEU A  78      26.082  29.174  22.443  1.00 89.63           H  
ATOM   1161  C   LEU A  78      27.689  30.576  22.517  1.00 89.63           C  
ATOM   1162  CB  LEU A  78      26.447  29.760  20.407  1.00 89.63           C  
ATOM   1163  HB2 LEU A  78      26.625  30.684  19.858  1.00 89.63           H  
ATOM   1164  HB3 LEU A  78      25.472  29.389  20.093  1.00 89.63           H  
ATOM   1165  O   LEU A  78      28.442  29.798  23.108  1.00 89.63           O  
ATOM   1166  CG  LEU A  78      27.512  28.730  19.989  1.00 89.63           C  
ATOM   1167  HG  LEU A  78      28.504  29.172  20.088  1.00 89.63           H  
ATOM   1168  CD1 LEU A  78      27.466  27.446  20.812  1.00 89.63           C  
ATOM   1169 HD11 LEU A  78      27.714  27.644  21.855  1.00 89.63           H  
ATOM   1170 HD12 LEU A  78      26.459  27.033  20.752  1.00 89.63           H  
ATOM   1171 HD13 LEU A  78      28.181  26.721  20.423  1.00 89.63           H  
ATOM   1172  CD2 LEU A  78      27.280  28.345  18.526  1.00 89.63           C  
ATOM   1173 HD21 LEU A  78      26.267  27.963  18.401  1.00 89.63           H  
ATOM   1174 HD22 LEU A  78      27.410  29.219  17.887  1.00 89.63           H  
ATOM   1175 HD23 LEU A  78      27.975  27.563  18.219  1.00 89.63           H  
ATOM   1176  N   ALA A  79      27.968  31.882  22.448  1.00 87.78           N  
ATOM   1177  H   ALA A  79      27.340  32.483  21.933  1.00 87.78           H  
ATOM   1178  CA  ALA A  79      29.130  32.476  23.108  1.00 87.78           C  
ATOM   1179  HA  ALA A  79      30.016  31.897  22.849  1.00 87.78           H  
ATOM   1180  C   ALA A  79      29.026  32.469  24.641  1.00 87.78           C  
ATOM   1181  CB  ALA A  79      29.316  33.896  22.582  1.00 87.78           C  
ATOM   1182  HB1 ALA A  79      30.166  34.356  23.086  1.00 87.78           H  
ATOM   1183  HB2 ALA A  79      28.423  34.490  22.776  1.00 87.78           H  
ATOM   1184  HB3 ALA A  79      29.498  33.859  21.508  1.00 87.78           H  
ATOM   1185  O   ALA A  79      30.019  32.181  25.314  1.00 87.78           O  
ATOM   1186  N   ALA A  80      27.843  32.758  25.192  1.00 83.06           N  
ATOM   1187  H   ALA A  80      27.072  33.008  24.588  1.00 83.06           H  
ATOM   1188  CA  ALA A  80      27.597  32.735  26.632  1.00 83.06           C  
ATOM   1189  HA  ALA A  80      28.336  33.368  27.124  1.00 83.06           H  
ATOM   1190  C   ALA A  80      27.742  31.316  27.210  1.00 83.06           C  
ATOM   1191  CB  ALA A  80      26.210  33.331  26.901  1.00 83.06           C  
ATOM   1192  HB1 ALA A  80      26.031  33.367  27.975  1.00 83.06           H  
ATOM   1193  HB2 ALA A  80      26.160  34.345  26.503  1.00 83.06           H  
ATOM   1194  HB3 ALA A  80      25.438  32.723  26.430  1.00 83.06           H  
ATOM   1195  O   ALA A  80      28.407  31.138  28.233  1.00 83.06           O  
ATOM   1196  N   HIS A  81      27.218  30.296  26.518  1.00 85.60           N  
ATOM   1197  H   HIS A  81      26.654  30.502  25.706  1.00 85.60           H  
ATOM   1198  CA  HIS A  81      27.404  28.891  26.893  1.00 85.60           C  
ATOM   1199  HA  HIS A  81      26.989  28.737  27.889  1.00 85.60           H  
ATOM   1200  C   HIS A  81      28.895  28.510  26.964  1.00 85.60           C  
ATOM   1201  CB  HIS A  81      26.631  27.997  25.915  1.00 85.60           C  
ATOM   1202  HB2 HIS A  81      26.887  28.270  24.891  1.00 85.60           H  
ATOM   1203  HB3 HIS A  81      25.561  28.157  26.046  1.00 85.60           H  
ATOM   1204  O   HIS A  81      29.381  28.078  28.012  1.00 85.60           O  
ATOM   1205  CG  HIS A  81      26.937  26.534  26.112  1.00 85.60           C  
ATOM   1206  CD2 HIS A  81      27.585  25.720  25.224  1.00 85.60           C  
ATOM   1207  HD2 HIS A  81      27.929  26.006  24.241  1.00 85.60           H  
ATOM   1208  ND1 HIS A  81      26.675  25.778  27.233  1.00 85.60           N  
ATOM   1209  HD1 HIS A  81      26.170  26.070  28.057  1.00 85.60           H  
ATOM   1210  CE1 HIS A  81      27.167  24.544  27.025  1.00 85.60           C  
ATOM   1211  HE1 HIS A  81      27.123  23.730  27.734  1.00 85.60           H  
ATOM   1212  NE2 HIS A  81      27.749  24.467  25.818  1.00 85.60           N  
ATOM   1213  N   LEU A  82      29.667  28.781  25.904  1.00 88.23           N  
ATOM   1214  H   LEU A  82      29.225  29.138  25.069  1.00 88.23           H  
ATOM   1215  CA  LEU A  82      31.114  28.517  25.891  1.00 88.23           C  
ATOM   1216  HA  LEU A  82      31.272  27.462  26.117  1.00 88.23           H  
ATOM   1217  C   LEU A  82      31.881  29.304  26.969  1.00 88.23           C  
ATOM   1218  CB  LEU A  82      31.667  28.831  24.490  1.00 88.23           C  
ATOM   1219  HB2 LEU A  82      32.756  28.846  24.531  1.00 88.23           H  
ATOM   1220  HB3 LEU A  82      31.329  29.826  24.200  1.00 88.23           H  
ATOM   1221  O   LEU A  82      32.918  28.846  27.456  1.00 88.23           O  
ATOM   1222  CG  LEU A  82      31.233  27.810  23.421  1.00 88.23           C  
ATOM   1223  HG  LEU A  82      30.150  27.689  23.446  1.00 88.23           H  
ATOM   1224  CD1 LEU A  82      31.620  28.301  22.028  1.00 88.23           C  
ATOM   1225 HD11 LEU A  82      31.069  27.711  21.295  1.00 88.23           H  
ATOM   1226 HD12 LEU A  82      32.691  28.185  21.861  1.00 88.23           H  
ATOM   1227 HD13 LEU A  82      31.335  29.346  21.914  1.00 88.23           H  
ATOM   1228  CD2 LEU A  82      31.896  26.449  23.660  1.00 88.23           C  
ATOM   1229 HD21 LEU A  82      31.425  25.959  24.512  1.00 88.23           H  
ATOM   1230 HD22 LEU A  82      32.963  26.558  23.851  1.00 88.23           H  
ATOM   1231 HD23 LEU A  82      31.757  25.804  22.792  1.00 88.23           H  
ATOM   1232  N   ALA A  83      31.395  30.487  27.361  1.00 82.10           N  
ATOM   1233  H   ALA A  83      30.564  30.837  26.905  1.00 82.10           H  
ATOM   1234  CA  ALA A  83      31.998  31.296  28.418  1.00 82.10           C  
ATOM   1235  HA  ALA A  83      33.078  31.291  28.274  1.00 82.10           H  
ATOM   1236  C   ALA A  83      31.757  30.733  29.827  1.00 82.10           C  
ATOM   1237  CB  ALA A  83      31.507  32.742  28.281  1.00 82.10           C  
ATOM   1238  HB1 ALA A  83      31.691  33.102  27.268  1.00 82.10           H  
ATOM   1239  HB2 ALA A  83      30.436  32.795  28.479  1.00 82.10           H  
ATOM   1240  HB3 ALA A  83      32.027  33.382  28.993  1.00 82.10           H  
ATOM   1241  O   ALA A  83      32.605  30.952  30.707  1.00 82.10           O  
ATOM   1242  N   ALA A  84      30.659  29.997  30.027  1.00 77.54           N  
ATOM   1243  H   ALA A  84      30.007  29.897  29.262  1.00 77.54           H  
ATOM   1244  CA  ALA A  84      30.368  29.245  31.243  1.00 77.54           C  
ATOM   1245  HA  ALA A  84      30.616  29.864  32.105  1.00 77.54           H  
ATOM   1246  C   ALA A  84      31.222  27.968  31.332  1.00 77.54           C  
ATOM   1247  CB  ALA A  84      28.863  28.950  31.296  1.00 77.54           C  
ATOM   1248  HB1 ALA A  84      28.621  28.446  32.232  1.00 77.54           H  
ATOM   1249  HB2 ALA A  84      28.572  28.303  30.469  1.00 77.54           H  
ATOM   1250  HB3 ALA A  84      28.298  29.880  31.234  1.00 77.54           H  
ATOM   1251  O   ALA A  84      31.941  27.801  32.320  1.00 77.54           O  
ATOM   1252  N   GLU A  85      31.229  27.142  30.279  1.00 80.20           N  
ATOM   1253  H   GLU A  85      30.583  27.328  29.525  1.00 80.20           H  
ATOM   1254  CA  GLU A  85      31.986  25.878  30.216  1.00 80.20           C  
ATOM   1255  HA  GLU A  85      31.631  25.204  30.996  1.00 80.20           H  
ATOM   1256  C   GLU A  85      33.488  26.082  30.466  1.00 80.20           C  
ATOM   1257  CB  GLU A  85      31.761  25.215  28.843  1.00 80.20           C  
ATOM   1258  HB2 GLU A  85      32.496  24.421  28.709  1.00 80.20           H  
ATOM   1259  HB3 GLU A  85      31.920  25.950  28.055  1.00 80.20           H  
ATOM   1260  O   GLU A  85      34.092  25.425  31.311  1.00 80.20           O  
ATOM   1261  CG  GLU A  85      30.356  24.611  28.694  1.00 80.20           C  
ATOM   1262  HG2 GLU A  85      29.615  25.406  28.770  1.00 80.20           H  
ATOM   1263  HG3 GLU A  85      30.265  24.161  27.705  1.00 80.20           H  
ATOM   1264  CD  GLU A  85      30.108  23.545  29.768  1.00 80.20           C  
ATOM   1265  OE1 GLU A  85      29.228  23.787  30.625  1.00 80.20           O  
ATOM   1266  OE2 GLU A  85      30.879  22.561  29.797  1.00 80.20           O  
ATOM   1267  N   LEU A  86      34.096  27.097  29.841  1.00 74.06           N  
ATOM   1268  H   LEU A  86      33.561  27.605  29.151  1.00 74.06           H  
ATOM   1269  CA  LEU A  86      35.505  27.452  30.070  1.00 74.06           C  
ATOM   1270  HA  LEU A  86      36.080  26.526  30.054  1.00 74.06           H  
ATOM   1271  C   LEU A  86      35.799  28.088  31.446  1.00 74.06           C  
ATOM   1272  CB  LEU A  86      35.966  28.362  28.919  1.00 74.06           C  
ATOM   1273  HB2 LEU A  86      36.842  28.932  29.228  1.00 74.06           H  
ATOM   1274  HB3 LEU A  86      35.174  29.076  28.695  1.00 74.06           H  
ATOM   1275  O   LEU A  86      36.935  28.493  31.704  1.00 74.06           O  
ATOM   1276  CG  LEU A  86      36.342  27.576  27.654  1.00 74.06           C  
ATOM   1277  HG  LEU A  86      35.606  26.800  27.445  1.00 74.06           H  
ATOM   1278  CD1 LEU A  86      36.409  28.541  26.472  1.00 74.06           C  
ATOM   1279 HD11 LEU A  86      36.893  28.060  25.622  1.00 74.06           H  
ATOM   1280 HD12 LEU A  86      36.951  29.444  26.753  1.00 74.06           H  
ATOM   1281 HD13 LEU A  86      35.390  28.804  26.187  1.00 74.06           H  
ATOM   1282  CD2 LEU A  86      37.730  26.950  27.817  1.00 74.06           C  
ATOM   1283 HD21 LEU A  86      37.953  26.349  26.936  1.00 74.06           H  
ATOM   1284 HD22 LEU A  86      38.491  27.720  27.938  1.00 74.06           H  
ATOM   1285 HD23 LEU A  86      37.741  26.275  28.673  1.00 74.06           H  
ATOM   1286  N   GLY A  87      34.796  28.254  32.312  1.00 62.34           N  
ATOM   1287  H   GLY A  87      33.895  27.873  32.060  1.00 62.34           H  
ATOM   1288  CA  GLY A  87      34.929  28.882  33.627  1.00 62.34           C  
ATOM   1289  HA2 GLY A  87      35.768  29.578  33.623  1.00 62.34           H  
ATOM   1290  HA3 GLY A  87      34.015  29.443  33.817  1.00 62.34           H  
ATOM   1291  C   GLY A  87      35.116  27.916  34.801  1.00 62.34           C  
ATOM   1292  O   GLY A  87      35.588  28.347  35.855  1.00 62.34           O  
ATOM   1293  N   THR A  88      34.748  26.640  34.657  1.00 51.69           N  
ATOM   1294  H   THR A  88      34.398  26.325  33.764  1.00 51.69           H  
ATOM   1295  CA  THR A  88      34.624  25.685  35.777  1.00 51.69           C  
ATOM   1296  HA  THR A  88      34.322  26.235  36.668  1.00 51.69           H  
ATOM   1297  C   THR A  88      35.931  24.975  36.141  1.00 51.69           C  
ATOM   1298  CB  THR A  88      33.521  24.652  35.484  1.00 51.69           C  
ATOM   1299  HB  THR A  88      33.624  23.802  36.159  1.00 51.69           H  
ATOM   1300  O   THR A  88      36.257  24.906  37.329  1.00 51.69           O  
ATOM   1301  CG2 THR A  88      32.125  25.247  35.656  1.00 51.69           C  
ATOM   1302 HG21 THR A  88      31.377  24.480  35.454  1.00 51.69           H  
ATOM   1303 HG22 THR A  88      31.980  26.070  34.956  1.00 51.69           H  
ATOM   1304 HG23 THR A  88      31.996  25.607  36.677  1.00 51.69           H  
ATOM   1305  OG1 THR A  88      33.661  24.224  34.156  1.00 51.69           O  
ATOM   1306  HG1 THR A  88      32.844  23.839  33.830  1.00 51.69           H  
ATOM   1307  N   GLU A  89      36.716  24.513  35.158  1.00 42.17           N  
ATOM   1308  H   GLU A  89      36.342  24.537  34.220  1.00 42.17           H  
ATOM   1309  CA  GLU A  89      37.948  23.724  35.382  1.00 42.17           C  
ATOM   1310  HA  GLU A  89      37.695  22.784  35.872  1.00 42.17           H  
ATOM   1311  C   GLU A  89      39.006  24.417  36.256  1.00 42.17           C  
ATOM   1312  CB  GLU A  89      38.639  23.405  34.048  1.00 42.17           C  
ATOM   1313  HB2 GLU A  89      38.747  24.323  33.470  1.00 42.17           H  
ATOM   1314  HB3 GLU A  89      39.640  23.038  34.276  1.00 42.17           H  
ATOM   1315  O   GLU A  89      39.791  23.759  36.936  1.00 42.17           O  
ATOM   1316  CG  GLU A  89      37.951  22.335  33.194  1.00 42.17           C  
ATOM   1317  HG2 GLU A  89      37.078  22.768  32.705  1.00 42.17           H  
ATOM   1318  HG3 GLU A  89      37.619  21.525  33.844  1.00 42.17           H  
ATOM   1319  CD  GLU A  89      38.947  21.798  32.152  1.00 42.17           C  
ATOM   1320  OE1 GLU A  89      39.121  20.561  32.096  1.00 42.17           O  
ATOM   1321  OE2 GLU A  89      39.595  22.640  31.484  1.00 42.17           O  
ATOM   1322  N   VAL A  90      39.042  25.755  36.280  1.00 37.29           N  
ATOM   1323  H   VAL A  90      38.357  26.243  35.722  1.00 37.29           H  
ATOM   1324  CA  VAL A  90      40.094  26.522  36.980  1.00 37.29           C  
ATOM   1325  HA  VAL A  90      41.040  26.043  36.726  1.00 37.29           H  
ATOM   1326  C   VAL A  90      39.982  26.410  38.518  1.00 37.29           C  
ATOM   1327  CB  VAL A  90      40.177  27.975  36.452  1.00 37.29           C  
ATOM   1328  HB  VAL A  90      39.310  28.534  36.803  1.00 37.29           H  
ATOM   1329  O   VAL A  90      40.861  26.874  39.246  1.00 37.29           O  
ATOM   1330  CG1 VAL A  90      41.454  28.709  36.898  1.00 37.29           C  
ATOM   1331 HG11 VAL A  90      41.520  29.679  36.406  1.00 37.29           H  
ATOM   1332 HG12 VAL A  90      42.332  28.115  36.648  1.00 37.29           H  
ATOM   1333 HG13 VAL A  90      41.431  28.888  37.973  1.00 37.29           H  
ATOM   1334  CG2 VAL A  90      40.192  28.019  34.912  1.00 37.29           C  
ATOM   1335 HG21 VAL A  90      41.008  27.409  34.526  1.00 37.29           H  
ATOM   1336 HG22 VAL A  90      39.250  27.646  34.510  1.00 37.29           H  
ATOM   1337 HG23 VAL A  90      40.306  29.045  34.562  1.00 37.29           H  
ATOM   1338  N   ARG A  91      38.964  25.710  39.044  1.00 33.30           N  
ATOM   1339  H   ARG A  91      38.309  25.313  38.386  1.00 33.30           H  
ATOM   1340  CA  ARG A  91      38.934  25.188  40.424  1.00 33.30           C  
ATOM   1341  HA  ARG A  91      39.330  25.948  41.098  1.00 33.30           H  
ATOM   1342  C   ARG A  91      39.865  23.974  40.598  1.00 33.30           C  
ATOM   1343  CB  ARG A  91      37.491  24.865  40.846  1.00 33.30           C  
ATOM   1344  HB2 ARG A  91      37.029  24.220  40.098  1.00 33.30           H  
ATOM   1345  HB3 ARG A  91      37.518  24.325  41.792  1.00 33.30           H  
ATOM   1346  O   ARG A  91      39.430  22.900  41.005  1.00 33.30           O  
ATOM   1347  CG  ARG A  91      36.638  26.119  41.052  1.00 33.30           C  
ATOM   1348  HG2 ARG A  91      37.128  26.773  41.774  1.00 33.30           H  
ATOM   1349  HG3 ARG A  91      36.515  26.647  40.107  1.00 33.30           H  
ATOM   1350  CD  ARG A  91      35.268  25.696  41.591  1.00 33.30           C  
ATOM   1351  HD2 ARG A  91      34.757  25.126  40.815  1.00 33.30           H  
ATOM   1352  HD3 ARG A  91      35.414  25.052  42.459  1.00 33.30           H  
ATOM   1353  NE  ARG A  91      34.448  26.857  41.986  1.00 33.30           N  
ATOM   1354  HE  ARG A  91      34.866  27.768  41.862  1.00 33.30           H  
ATOM   1355  NH1 ARG A  91      32.555  25.681  42.537  1.00 33.30           N  
ATOM   1356 HH11 ARG A  91      33.016  24.831  42.244  1.00 33.30           H  
ATOM   1357 HH12 ARG A  91      31.581  25.656  42.802  1.00 33.30           H  
ATOM   1358  NH2 ARG A  91      32.564  27.904  42.727  1.00 33.30           N  
ATOM   1359 HH21 ARG A  91      33.006  28.801  42.589  1.00 33.30           H  
ATOM   1360 HH22 ARG A  91      31.591  27.856  42.995  1.00 33.30           H  
ATOM   1361  CZ  ARG A  91      33.199  26.809  42.416  1.00 33.30           C  
ATOM   1362  N   GLY A  92      41.155  24.167  40.321  1.00 31.79           N  
ATOM   1363  H   GLY A  92      41.423  25.077  39.973  1.00 31.79           H  
ATOM   1364  CA  GLY A  92      42.194  23.173  40.597  1.00 31.79           C  
ATOM   1365  HA2 GLY A  92      43.167  23.558  40.294  1.00 31.79           H  
ATOM   1366  HA3 GLY A  92      41.981  22.275  40.017  1.00 31.79           H  
ATOM   1367  C   GLY A  92      42.257  22.795  42.083  1.00 31.79           C  
ATOM   1368  O   GLY A  92      41.860  23.578  42.951  1.00 31.79           O  
ATOM   1369  N   GLU A  93      42.751  21.589  42.372  1.00 32.88           N  
ATOM   1370  H   GLU A  93      43.052  20.990  41.617  1.00 32.88           H  
ATOM   1371  CA  GLU A  93      42.737  21.012  43.720  1.00 32.88           C  
ATOM   1372  HA  GLU A  93      41.698  20.846  44.003  1.00 32.88           H  
ATOM   1373  C   GLU A  93      43.374  21.937  44.769  1.00 32.88           C  
ATOM   1374  CB  GLU A  93      43.452  19.653  43.747  1.00 32.88           C  
ATOM   1375  HB2 GLU A  93      43.479  19.306  44.780  1.00 32.88           H  
ATOM   1376  HB3 GLU A  93      44.478  19.783  43.403  1.00 32.88           H  
ATOM   1377  O   GLU A  93      44.526  22.367  44.648  1.00 32.88           O  
ATOM   1378  CG  GLU A  93      42.759  18.580  42.897  1.00 32.88           C  
ATOM   1379  HG2 GLU A  93      41.706  18.537  43.177  1.00 32.88           H  
ATOM   1380  HG3 GLU A  93      42.822  18.854  41.845  1.00 32.88           H  
ATOM   1381  CD  GLU A  93      43.419  17.211  43.118  1.00 32.88           C  
ATOM   1382  OE1 GLU A  93      42.701  16.281  43.547  1.00 32.88           O  
ATOM   1383  OE2 GLU A  93      44.650  17.121  42.901  1.00 32.88           O  
ATOM   1384  N   ALA A  94      42.635  22.206  45.848  1.00 38.90           N  
ATOM   1385  H   ALA A  94      41.702  21.822  45.906  1.00 38.90           H  
ATOM   1386  CA  ALA A  94      43.201  22.861  47.018  1.00 38.90           C  
ATOM   1387  HA  ALA A  94      43.641  23.801  46.685  1.00 38.90           H  
ATOM   1388  C   ALA A  94      44.298  21.953  47.617  1.00 38.90           C  
ATOM   1389  CB  ALA A  94      42.081  23.172  48.019  1.00 38.90           C  
ATOM   1390  HB1 ALA A  94      42.499  23.680  48.888  1.00 38.90           H  
ATOM   1391  HB2 ALA A  94      41.337  23.815  47.550  1.00 38.90           H  
ATOM   1392  HB3 ALA A  94      41.607  22.245  48.342  1.00 38.90           H  
ATOM   1393  O   ALA A  94      44.040  20.764  47.831  1.00 38.90           O  
ATOM   1394  N   PRO A  95      45.511  22.472  47.897  1.00 41.97           N  
ATOM   1395  CA  PRO A  95      46.645  21.646  48.306  1.00 41.97           C  
ATOM   1396  HA  PRO A  95      46.883  20.949  47.502  1.00 41.97           H  
ATOM   1397  C   PRO A  95      46.315  20.849  49.571  1.00 41.97           C  
ATOM   1398  CB  PRO A  95      47.819  22.610  48.500  1.00 41.97           C  
ATOM   1399  HB2 PRO A  95      48.401  22.658  47.580  1.00 41.97           H  
ATOM   1400  HB3 PRO A  95      48.457  22.323  49.336  1.00 41.97           H  
ATOM   1401  O   PRO A  95      45.795  21.403  50.543  1.00 41.97           O  
ATOM   1402  CG  PRO A  95      47.142  23.960  48.743  1.00 41.97           C  
ATOM   1403  HG2 PRO A  95      46.853  24.043  49.790  1.00 41.97           H  
ATOM   1404  HG3 PRO A  95      47.781  24.794  48.451  1.00 41.97           H  
ATOM   1405  CD  PRO A  95      45.892  23.873  47.871  1.00 41.97           C  
ATOM   1406  HD2 PRO A  95      46.126  24.163  46.847  1.00 41.97           H  
ATOM   1407  HD3 PRO A  95      45.107  24.510  48.278  1.00 41.97           H  
ATOM   1408  N   SER A  96      46.595  19.542  49.546  1.00 48.55           N  
ATOM   1409  H   SER A  96      47.011  19.155  48.711  1.00 48.55           H  
ATOM   1410  CA  SER A  96      46.047  18.621  50.545  1.00 48.55           C  
ATOM   1411  HA  SER A  96      44.965  18.751  50.503  1.00 48.55           H  
ATOM   1412  C   SER A  96      46.492  18.969  51.970  1.00 48.55           C  
ATOM   1413  CB  SER A  96      46.320  17.149  50.188  1.00 48.55           C  
ATOM   1414  HB2 SER A  96      46.350  17.038  49.104  1.00 48.55           H  
ATOM   1415  HB3 SER A  96      45.495  16.544  50.565  1.00 48.55           H  
ATOM   1416  O   SER A  96      47.648  19.313  52.231  1.00 48.55           O  
ATOM   1417  OG  SER A  96      47.521  16.658  50.758  1.00 48.55           O  
ATOM   1418  HG  SER A  96      47.818  15.911  50.232  1.00 48.55           H  
ATOM   1419  N   ALA A  97      45.564  18.833  52.921  1.00 56.60           N  
ATOM   1420  H   ALA A  97      44.622  18.598  52.643  1.00 56.60           H  
ATOM   1421  CA  ALA A  97      45.811  19.156  54.326  1.00 56.60           C  
ATOM   1422  HA  ALA A  97      46.111  20.202  54.389  1.00 56.60           H  
ATOM   1423  C   ALA A  97      46.946  18.320  54.958  1.00 56.60           C  
ATOM   1424  CB  ALA A  97      44.491  18.980  55.088  1.00 56.60           C  
ATOM   1425  HB1 ALA A  97      44.166  17.941  55.040  1.00 56.60           H  
ATOM   1426  HB2 ALA A  97      43.724  19.623  54.655  1.00 56.60           H  
ATOM   1427  HB3 ALA A  97      44.636  19.259  56.131  1.00 56.60           H  
ATOM   1428  O   ALA A  97      47.538  18.748  55.946  1.00 56.60           O  
ATOM   1429  N   LEU A  98      47.266  17.156  54.377  1.00 63.74           N  
ATOM   1430  H   LEU A  98      46.779  16.909  53.527  1.00 63.74           H  
ATOM   1431  CA  LEU A  98      48.361  16.285  54.811  1.00 63.74           C  
ATOM   1432  HA  LEU A  98      48.344  16.203  55.898  1.00 63.74           H  
ATOM   1433  C   LEU A  98      49.737  16.866  54.449  1.00 63.74           C  
ATOM   1434  CB  LEU A  98      48.166  14.883  54.202  1.00 63.74           C  
ATOM   1435  HB2 LEU A  98      48.129  14.979  53.117  1.00 63.74           H  
ATOM   1436  HB3 LEU A  98      49.038  14.277  54.448  1.00 63.74           H  
ATOM   1437  O   LEU A  98      50.618  16.901  55.301  1.00 63.74           O  
ATOM   1438  CG  LEU A  98      46.903  14.142  54.683  1.00 63.74           C  
ATOM   1439  HG  LEU A  98      46.025  14.763  54.506  1.00 63.74           H  
ATOM   1440  CD1 LEU A  98      46.728  12.845  53.893  1.00 63.74           C  
ATOM   1441 HD11 LEU A  98      46.645  13.069  52.829  1.00 63.74           H  
ATOM   1442 HD12 LEU A  98      45.820  12.334  54.213  1.00 63.74           H  
ATOM   1443 HD13 LEU A  98      47.585  12.192  54.055  1.00 63.74           H  
ATOM   1444  CD2 LEU A  98      46.965  13.788  56.171  1.00 63.74           C  
ATOM   1445 HD21 LEU A  98      46.084  13.209  56.451  1.00 63.74           H  
ATOM   1446 HD22 LEU A  98      47.861  13.203  56.377  1.00 63.74           H  
ATOM   1447 HD23 LEU A  98      46.984  14.697  56.773  1.00 63.74           H  
ATOM   1448  N   ALA A  99      49.908  17.420  53.243  1.00 60.10           N  
ATOM   1449  H   ALA A  99      49.135  17.438  52.593  1.00 60.10           H  
ATOM   1450  CA  ALA A  99      51.187  18.004  52.820  1.00 60.10           C  
ATOM   1451  HA  ALA A  99      51.973  17.264  52.966  1.00 60.10           H  
ATOM   1452  C   ALA A  99      51.573  19.253  53.645  1.00 60.10           C  
ATOM   1453  CB  ALA A  99      51.087  18.323  51.324  1.00 60.10           C  
ATOM   1454  HB1 ALA A  99      50.868  17.412  50.767  1.00 60.10           H  
ATOM   1455  HB2 ALA A  99      52.036  18.729  50.976  1.00 60.10           H  
ATOM   1456  HB3 ALA A  99      50.296  19.053  51.147  1.00 60.10           H  
ATOM   1457  O   ALA A  99      52.753  19.527  53.870  1.00 60.10           O  
ATOM   1458  N   GLY A 100      50.580  19.997  54.148  1.00 59.49           N  
ATOM   1459  H   GLY A 100      49.633  19.742  53.905  1.00 59.49           H  
ATOM   1460  CA  GLY A 100      50.802  21.079  55.116  1.00 59.49           C  
ATOM   1461  HA2 GLY A 100      49.877  21.646  55.224  1.00 59.49           H  
ATOM   1462  HA3 GLY A 100      51.579  21.746  54.741  1.00 59.49           H  
ATOM   1463  C   GLY A 100      51.221  20.592  56.512  1.00 59.49           C  
ATOM   1464  O   GLY A 100      51.804  21.358  57.280  1.00 59.49           O  
ATOM   1465  N   LEU A 101      50.947  19.326  56.834  1.00 67.41           N  
ATOM   1466  H   LEU A 101      50.535  18.735  56.126  1.00 67.41           H  
ATOM   1467  CA  LEU A 101      51.270  18.677  58.104  1.00 67.41           C  
ATOM   1468  HA  LEU A 101      51.182  19.420  58.896  1.00 67.41           H  
ATOM   1469  C   LEU A 101      52.730  18.189  58.113  1.00 67.41           C  
ATOM   1470  CB  LEU A 101      50.225  17.561  58.344  1.00 67.41           C  
ATOM   1471  HB2 LEU A 101      49.426  17.668  57.609  1.00 67.41           H  
ATOM   1472  HB3 LEU A 101      50.675  16.582  58.176  1.00 67.41           H  
ATOM   1473  O   LEU A 101      53.454  18.487  59.061  1.00 67.41           O  
ATOM   1474  CG  LEU A 101      49.569  17.609  59.733  1.00 67.41           C  
ATOM   1475  HG  LEU A 101      49.396  18.647  60.018  1.00 67.41           H  
ATOM   1476  CD1 LEU A 101      48.209  16.907  59.705  1.00 67.41           C  
ATOM   1477 HD11 LEU A 101      47.555  17.404  58.989  1.00 67.41           H  
ATOM   1478 HD12 LEU A 101      47.751  16.947  60.694  1.00 67.41           H  
ATOM   1479 HD13 LEU A 101      48.340  15.867  59.407  1.00 67.41           H  
ATOM   1480  CD2 LEU A 101      50.441  16.942  60.794  1.00 67.41           C  
ATOM   1481 HD21 LEU A 101      50.604  15.894  60.543  1.00 67.41           H  
ATOM   1482 HD22 LEU A 101      49.965  17.010  61.772  1.00 67.41           H  
ATOM   1483 HD23 LEU A 101      51.411  17.437  60.837  1.00 67.41           H  
ATOM   1484  N   ASP A 102      53.202  17.582  57.019  1.00 63.54           N  
ATOM   1485  H   ASP A 102      52.539  17.289  56.315  1.00 63.54           H  
ATOM   1486  CA  ASP A 102      54.611  17.180  56.840  1.00 63.54           C  
ATOM   1487  HA  ASP A 102      54.871  16.428  57.585  1.00 63.54           H  
ATOM   1488  C   ASP A 102      55.576  18.373  56.987  1.00 63.54           C  
ATOM   1489  CB  ASP A 102      54.814  16.582  55.435  1.00 63.54           C  
ATOM   1490  HB2 ASP A 102      54.536  17.330  54.692  1.00 63.54           H  
ATOM   1491  HB3 ASP A 102      55.875  16.368  55.304  1.00 63.54           H  
ATOM   1492  O   ASP A 102      56.603  18.300  57.668  1.00 63.54           O  
ATOM   1493  CG  ASP A 102      54.040  15.291  55.150  1.00 63.54           C  
ATOM   1494  OD1 ASP A 102      53.807  14.516  56.101  1.00 63.54           O  
ATOM   1495  OD2 ASP A 102      53.718  15.085  53.958  1.00 63.54           O  
ATOM   1496  N   ALA A 103      55.228  19.514  56.379  1.00 64.72           N  
ATOM   1497  H   ALA A 103      54.394  19.505  55.810  1.00 64.72           H  
ATOM   1498  CA  ALA A 103      56.020  20.742  56.461  1.00 64.72           C  
ATOM   1499  HA  ALA A 103      57.040  20.516  56.151  1.00 64.72           H  
ATOM   1500  C   ALA A 103      56.088  21.310  57.892  1.00 64.72           C  
ATOM   1501  CB  ALA A 103      55.422  21.756  55.479  1.00 64.72           C  
ATOM   1502  HB1 ALA A 103      56.019  22.668  55.486  1.00 64.72           H  
ATOM   1503  HB2 ALA A 103      55.419  21.338  54.472  1.00 64.72           H  
ATOM   1504  HB3 ALA A 103      54.398  21.994  55.767  1.00 64.72           H  
ATOM   1505  O   ALA A 103      57.104  21.890  58.285  1.00 64.72           O  
ATOM   1506  N   LEU A 104      55.028  21.121  58.686  1.00 68.75           N  
ATOM   1507  H   LEU A 104      54.250  20.591  58.320  1.00 68.75           H  
ATOM   1508  CA  LEU A 104      55.000  21.490  60.100  1.00 68.75           C  
ATOM   1509  HA  LEU A 104      55.416  22.492  60.200  1.00 68.75           H  
ATOM   1510  C   LEU A 104      55.872  20.541  60.939  1.00 68.75           C  
ATOM   1511  CB  LEU A 104      53.537  21.507  60.573  1.00 68.75           C  
ATOM   1512  HB2 LEU A 104      52.950  22.155  59.922  1.00 68.75           H  
ATOM   1513  HB3 LEU A 104      53.136  20.497  60.482  1.00 68.75           H  
ATOM   1514  O   LEU A 104      56.639  21.018  61.778  1.00 68.75           O  
ATOM   1515  CG  LEU A 104      53.368  21.962  62.032  1.00 68.75           C  
ATOM   1516  HG  LEU A 104      54.087  21.448  62.670  1.00 68.75           H  
ATOM   1517  CD1 LEU A 104      53.554  23.474  62.192  1.00 68.75           C  
ATOM   1518 HD11 LEU A 104      52.853  24.006  61.548  1.00 68.75           H  
ATOM   1519 HD12 LEU A 104      53.386  23.755  63.231  1.00 68.75           H  
ATOM   1520 HD13 LEU A 104      54.574  23.745  61.918  1.00 68.75           H  
ATOM   1521  CD2 LEU A 104      51.977  21.589  62.533  1.00 68.75           C  
ATOM   1522 HD21 LEU A 104      51.803  20.525  62.372  1.00 68.75           H  
ATOM   1523 HD22 LEU A 104      51.215  22.161  62.004  1.00 68.75           H  
ATOM   1524 HD23 LEU A 104      51.930  21.780  63.605  1.00 68.75           H  
ATOM   1525  N   GLU A 105      55.806  19.226  60.703  1.00 71.20           N  
ATOM   1526  H   GLU A 105      55.151  18.884  60.014  1.00 71.20           H  
ATOM   1527  CA  GLU A 105      56.661  18.246  61.392  1.00 71.20           C  
ATOM   1528  HA  GLU A 105      56.536  18.364  62.469  1.00 71.20           H  
ATOM   1529  C   GLU A 105      58.151  18.478  61.121  1.00 71.20           C  
ATOM   1530  CB  GLU A 105      56.280  16.797  61.045  1.00 71.20           C  
ATOM   1531  HB2 GLU A 105      57.062  16.161  61.461  1.00 71.20           H  
ATOM   1532  HB3 GLU A 105      56.264  16.658  59.964  1.00 71.20           H  
ATOM   1533  O   GLU A 105      58.959  18.404  62.048  1.00 71.20           O  
ATOM   1534  CG  GLU A 105      54.933  16.366  61.653  1.00 71.20           C  
ATOM   1535  HG2 GLU A 105      54.123  16.680  60.994  1.00 71.20           H  
ATOM   1536  HG3 GLU A 105      54.803  16.883  62.603  1.00 71.20           H  
ATOM   1537  CD  GLU A 105      54.840  14.849  61.911  1.00 71.20           C  
ATOM   1538  OE1 GLU A 105      54.077  14.480  62.837  1.00 71.20           O  
ATOM   1539  OE2 GLU A 105      55.573  14.072  61.259  1.00 71.20           O  
ATOM   1540  N   ALA A 106      58.522  18.845  59.891  1.00 66.46           N  
ATOM   1541  H   ALA A 106      57.827  18.821  59.159  1.00 66.46           H  
ATOM   1542  CA  ALA A 106      59.901  19.186  59.545  1.00 66.46           C  
ATOM   1543  HA  ALA A 106      60.548  18.374  59.879  1.00 66.46           H  
ATOM   1544  C   ALA A 106      60.406  20.478  60.225  1.00 66.46           C  
ATOM   1545  CB  ALA A 106      59.995  19.277  58.018  1.00 66.46           C  
ATOM   1546  HB1 ALA A 106      61.026  19.480  57.725  1.00 66.46           H  
ATOM   1547  HB2 ALA A 106      59.674  18.336  57.572  1.00 66.46           H  
ATOM   1548  HB3 ALA A 106      59.353  20.079  57.654  1.00 66.46           H  
ATOM   1549  O   ALA A 106      61.595  20.584  60.528  1.00 66.46           O  
ATOM   1550  N   ALA A 107      59.525  21.451  60.486  1.00 70.23           N  
ATOM   1551  H   ALA A 107      58.570  21.315  60.185  1.00 70.23           H  
ATOM   1552  CA  ALA A 107      59.874  22.724  61.126  1.00 70.23           C  
ATOM   1553  HA  ALA A 107      60.879  23.009  60.815  1.00 70.23           H  
ATOM   1554  C   ALA A 107      59.880  22.662  62.669  1.00 70.23           C  
ATOM   1555  CB  ALA A 107      58.900  23.790  60.610  1.00 70.23           C  
ATOM   1556  HB1 ALA A 107      59.162  24.761  61.030  1.00 70.23           H  
ATOM   1557  HB2 ALA A 107      58.955  23.844  59.523  1.00 70.23           H  
ATOM   1558  HB3 ALA A 107      57.880  23.534  60.900  1.00 70.23           H  
ATOM   1559  O   ALA A 107      60.649  23.376  63.320  1.00 70.23           O  
ATOM   1560  N   LEU A 108      59.054  21.795  63.268  1.00 71.01           N  
ATOM   1561  H   LEU A 108      58.440  21.261  62.671  1.00 71.01           H  
ATOM   1562  CA  LEU A 108      58.891  21.639  64.722  1.00 71.01           C  
ATOM   1563  HA  LEU A 108      58.423  22.555  65.083  1.00 71.01           H  
ATOM   1564  C   LEU A 108      60.198  21.494  65.543  1.00 71.01           C  
ATOM   1565  CB  LEU A 108      57.935  20.453  64.992  1.00 71.01           C  
ATOM   1566  HB2 LEU A 108      58.002  19.742  64.168  1.00 71.01           H  
ATOM   1567  HB3 LEU A 108      58.252  19.926  65.892  1.00 71.01           H  
ATOM   1568  O   LEU A 108      60.255  22.062  66.641  1.00 71.01           O  
ATOM   1569  CG  LEU A 108      56.463  20.867  65.173  1.00 71.01           C  
ATOM   1570  HG  LEU A 108      56.161  21.538  64.369  1.00 71.01           H  
ATOM   1571  CD1 LEU A 108      55.546  19.643  65.175  1.00 71.01           C  
ATOM   1572 HD11 LEU A 108      55.846  18.938  65.950  1.00 71.01           H  
ATOM   1573 HD12 LEU A 108      55.597  19.148  64.206  1.00 71.01           H  
ATOM   1574 HD13 LEU A 108      54.513  19.949  65.336  1.00 71.01           H  
ATOM   1575  CD2 LEU A 108      56.250  21.572  66.516  1.00 71.01           C  
ATOM   1576 HD21 LEU A 108      56.524  20.906  67.334  1.00 71.01           H  
ATOM   1577 HD22 LEU A 108      56.858  22.474  66.568  1.00 71.01           H  
ATOM   1578 HD23 LEU A 108      55.200  21.848  66.616  1.00 71.01           H  
ATOM   1579  N   PRO A 109      61.254  20.784  65.084  1.00 70.96           N  
ATOM   1580  CA  PRO A 109      62.488  20.615  65.852  1.00 70.96           C  
ATOM   1581  HA  PRO A 109      62.239  20.124  66.793  1.00 70.96           H  
ATOM   1582  C   PRO A 109      63.220  21.926  66.161  1.00 70.96           C  
ATOM   1583  CB  PRO A 109      63.371  19.675  65.021  1.00 70.96           C  
ATOM   1584  HB2 PRO A 109      63.995  20.248  64.335  1.00 70.96           H  
ATOM   1585  HB3 PRO A 109      63.987  19.036  65.652  1.00 70.96           H  
ATOM   1586  O   PRO A 109      63.750  22.067  67.269  1.00 70.96           O  
ATOM   1587  CG  PRO A 109      62.359  18.865  64.215  1.00 70.96           C  
ATOM   1588  HG2 PRO A 109      62.790  18.469  63.295  1.00 70.96           H  
ATOM   1589  HG3 PRO A 109      61.947  18.065  64.829  1.00 70.96           H  
ATOM   1590  CD  PRO A 109      61.280  19.902  63.928  1.00 70.96           C  
ATOM   1591  HD2 PRO A 109      60.321  19.403  63.786  1.00 70.96           H  
ATOM   1592  HD3 PRO A 109      61.551  20.474  63.040  1.00 70.96           H  
ATOM   1593  N   GLU A 110      63.220  22.881  65.224  1.00 66.26           N  
ATOM   1594  H   GLU A 110      62.710  22.719  64.368  1.00 66.26           H  
ATOM   1595  CA  GLU A 110      63.980  24.138  65.327  1.00 66.26           C  
ATOM   1596  HA  GLU A 110      64.887  23.945  65.900  1.00 66.26           H  
ATOM   1597  C   GLU A 110      63.232  25.247  66.091  1.00 66.26           C  
ATOM   1598  CB  GLU A 110      64.434  24.625  63.936  1.00 66.26           C  
ATOM   1599  HB2 GLU A 110      63.560  24.856  63.328  1.00 66.26           H  
ATOM   1600  HB3 GLU A 110      64.994  25.548  64.084  1.00 66.26           H  
ATOM   1601  O   GLU A 110      63.845  26.240  66.482  1.00 66.26           O  
ATOM   1602  CG  GLU A 110      65.321  23.605  63.188  1.00 66.26           C  
ATOM   1603  HG2 GLU A 110      64.724  23.119  62.418  1.00 66.26           H  
ATOM   1604  HG3 GLU A 110      65.633  22.830  63.888  1.00 66.26           H  
ATOM   1605  CD  GLU A 110      66.585  24.221  62.554  1.00 66.26           C  
ATOM   1606  OE1 GLU A 110      67.644  23.555  62.634  1.00 66.26           O  
ATOM   1607  OE2 GLU A 110      66.509  25.351  62.020  1.00 66.26           O  
ATOM   1608  N   VAL A 111      61.932  25.074  66.374  1.00 69.05           N  
ATOM   1609  H   VAL A 111      61.484  24.243  66.015  1.00 69.05           H  
ATOM   1610  CA  VAL A 111      61.104  26.074  67.077  1.00 69.05           C  
ATOM   1611  HA  VAL A 111      61.059  26.962  66.446  1.00 69.05           H  
ATOM   1612  C   VAL A 111      61.713  26.433  68.445  1.00 69.05           C  
ATOM   1613  CB  VAL A 111      59.654  25.584  67.264  1.00 69.05           C  
ATOM   1614  HB  VAL A 111      59.663  24.636  67.803  1.00 69.05           H  
ATOM   1615  O   VAL A 111      61.867  25.533  69.284  1.00 69.05           O  
ATOM   1616  CG1 VAL A 111      58.805  26.586  68.063  1.00 69.05           C  
ATOM   1617 HG11 VAL A 111      58.797  27.556  67.565  1.00 69.05           H  
ATOM   1618 HG12 VAL A 111      57.781  26.221  68.145  1.00 69.05           H  
ATOM   1619 HG13 VAL A 111      59.191  26.708  69.074  1.00 69.05           H  
ATOM   1620  CG2 VAL A 111      58.973  25.373  65.907  1.00 69.05           C  
ATOM   1621 HG21 VAL A 111      57.969  24.974  66.050  1.00 69.05           H  
ATOM   1622 HG22 VAL A 111      58.914  26.315  65.363  1.00 69.05           H  
ATOM   1623 HG23 VAL A 111      59.537  24.658  65.307  1.00 69.05           H  
ATOM   1624  N   PRO A 112      62.018  27.716  68.731  1.00 74.26           N  
ATOM   1625  CA  PRO A 112      62.616  28.136  69.995  1.00 74.26           C  
ATOM   1626  HA  PRO A 112      63.625  27.725  70.036  1.00 74.26           H  
ATOM   1627  C   PRO A 112      61.826  27.676  71.225  1.00 74.26           C  
ATOM   1628  CB  PRO A 112      62.705  29.664  69.928  1.00 74.26           C  
ATOM   1629  HB2 PRO A 112      61.782  30.113  70.296  1.00 74.26           H  
ATOM   1630  HB3 PRO A 112      63.563  30.048  70.480  1.00 74.26           H  
ATOM   1631  O   PRO A 112      60.595  27.701  71.252  1.00 74.26           O  
ATOM   1632  CG  PRO A 112      62.826  29.936  68.431  1.00 74.26           C  
ATOM   1633  HG2 PRO A 112      62.478  30.936  68.171  1.00 74.26           H  
ATOM   1634  HG3 PRO A 112      63.857  29.787  68.110  1.00 74.26           H  
ATOM   1635  CD  PRO A 112      61.937  28.855  67.824  1.00 74.26           C  
ATOM   1636  HD2 PRO A 112      62.303  28.608  66.827  1.00 74.26           H  
ATOM   1637  HD3 PRO A 112      60.907  29.210  67.773  1.00 74.26           H  
ATOM   1638  N   ALA A 113      62.539  27.292  72.288  1.00 73.27           N  
ATOM   1639  H   ALA A 113      63.545  27.287  72.209  1.00 73.27           H  
ATOM   1640  CA  ALA A 113      61.929  26.742  73.503  1.00 73.27           C  
ATOM   1641  HA  ALA A 113      61.400  25.827  73.237  1.00 73.27           H  
ATOM   1642  C   ALA A 113      60.895  27.678  74.166  1.00 73.27           C  
ATOM   1643  CB  ALA A 113      63.057  26.384  74.480  1.00 73.27           C  
ATOM   1644  HB1 ALA A 113      63.738  25.671  74.017  1.00 73.27           H  
ATOM   1645  HB2 ALA A 113      63.605  27.282  74.764  1.00 73.27           H  
ATOM   1646  HB3 ALA A 113      62.628  25.933  75.375  1.00 73.27           H  
ATOM   1647  O   ALA A 113      59.981  27.195  74.825  1.00 73.27           O  
ATOM   1648  N   THR A 114      61.020  28.994  73.969  1.00 69.67           N  
ATOM   1649  H   THR A 114      61.770  29.325  73.378  1.00 69.67           H  
ATOM   1650  CA  THR A 114      60.100  30.028  74.473  1.00 69.67           C  
ATOM   1651  HA  THR A 114      59.869  29.828  75.519  1.00 69.67           H  
ATOM   1652  C   THR A 114      58.760  30.094  73.740  1.00 69.67           C  
ATOM   1653  CB  THR A 114      60.765  31.410  74.362  1.00 69.67           C  
ATOM   1654  HB  THR A 114      60.019  32.196  74.478  1.00 69.67           H  
ATOM   1655  O   THR A 114      57.783  30.536  74.327  1.00 69.67           O  
ATOM   1656  CG2 THR A 114      61.835  31.592  75.439  1.00 69.67           C  
ATOM   1657 HG21 THR A 114      62.278  32.583  75.340  1.00 69.67           H  
ATOM   1658 HG22 THR A 114      62.614  30.837  75.329  1.00 69.67           H  
ATOM   1659 HG23 THR A 114      61.379  31.504  76.425  1.00 69.67           H  
ATOM   1660  OG1 THR A 114      61.421  31.551  73.116  1.00 69.67           O  
ATOM   1661  HG1 THR A 114      60.797  31.919  72.486  1.00 69.67           H  
ATOM   1662  N   GLU A 115      58.703  29.673  72.476  1.00 74.66           N  
ATOM   1663  H   GLU A 115      59.544  29.312  72.049  1.00 74.66           H  
ATOM   1664  CA  GLU A 115      57.491  29.717  71.635  1.00 74.66           C  
ATOM   1665  HA  GLU A 115      56.772  30.432  72.035  1.00 74.66           H  
ATOM   1666  C   GLU A 115      56.792  28.350  71.578  1.00 74.66           C  
ATOM   1667  CB  GLU A 115      57.896  30.174  70.225  1.00 74.66           C  
ATOM   1668  HB2 GLU A 115      58.694  29.524  69.866  1.00 74.66           H  
ATOM   1669  HB3 GLU A 115      57.041  30.077  69.556  1.00 74.66           H  
ATOM   1670  O   GLU A 115      55.588  28.247  71.338  1.00 74.66           O  
ATOM   1671  CG  GLU A 115      58.373  31.637  70.213  1.00 74.66           C  
ATOM   1672  HG2 GLU A 115      59.091  31.788  71.019  1.00 74.66           H  
ATOM   1673  HG3 GLU A 115      57.518  32.286  70.407  1.00 74.66           H  
ATOM   1674  CD  GLU A 115      59.045  32.052  68.897  1.00 74.66           C  
ATOM   1675  OE1 GLU A 115      59.723  33.104  68.929  1.00 74.66           O  
ATOM   1676  OE2 GLU A 115      58.937  31.304  67.901  1.00 74.66           O  
ATOM   1677  N   ARG A 116      57.552  27.282  71.849  1.00 73.24           N  
ATOM   1678  H   ARG A 116      58.533  27.468  72.006  1.00 73.24           H  
ATOM   1679  CA  ARG A 116      57.125  25.882  71.760  1.00 73.24           C  
ATOM   1680  HA  ARG A 116      56.821  25.692  70.731  1.00 73.24           H  
ATOM   1681  C   ARG A 116      55.902  25.557  72.632  1.00 73.24           C  
ATOM   1682  CB  ARG A 116      58.355  25.017  72.091  1.00 73.24           C  
ATOM   1683  HB2 ARG A 116      59.217  25.437  71.572  1.00 73.24           H  
ATOM   1684  HB3 ARG A 116      58.551  25.060  73.162  1.00 73.24           H  
ATOM   1685  O   ARG A 116      55.085  24.736  72.230  1.00 73.24           O  
ATOM   1686  CG  ARG A 116      58.210  23.555  71.649  1.00 73.24           C  
ATOM   1687  HG2 ARG A 116      57.403  23.093  72.217  1.00 73.24           H  
ATOM   1688  HG3 ARG A 116      57.952  23.516  70.591  1.00 73.24           H  
ATOM   1689  CD  ARG A 116      59.502  22.752  71.885  1.00 73.24           C  
ATOM   1690  HD2 ARG A 116      59.263  21.702  71.717  1.00 73.24           H  
ATOM   1691  HD3 ARG A 116      59.809  22.872  72.924  1.00 73.24           H  
ATOM   1692  NE  ARG A 116      60.609  23.160  70.987  1.00 73.24           N  
ATOM   1693  HE  ARG A 116      60.584  24.096  70.607  1.00 73.24           H  
ATOM   1694  NH1 ARG A 116      61.735  21.153  70.862  1.00 73.24           N  
ATOM   1695 HH11 ARG A 116      61.046  20.729  71.467  1.00 73.24           H  
ATOM   1696 HH12 ARG A 116      62.444  20.609  70.392  1.00 73.24           H  
ATOM   1697  NH2 ARG A 116      62.418  22.879  69.642  1.00 73.24           N  
ATOM   1698 HH21 ARG A 116      62.293  23.834  69.337  1.00 73.24           H  
ATOM   1699 HH22 ARG A 116      62.995  22.306  69.044  1.00 73.24           H  
ATOM   1700  CZ  ARG A 116      61.577  22.396  70.506  1.00 73.24           C  
ATOM   1701  N   GLU A 117      55.746  26.208  73.786  1.00 75.64           N  
ATOM   1702  H   GLU A 117      56.442  26.894  74.040  1.00 75.64           H  
ATOM   1703  CA  GLU A 117      54.603  26.004  74.693  1.00 75.64           C  
ATOM   1704  HA  GLU A 117      54.438  24.933  74.808  1.00 75.64           H  
ATOM   1705  C   GLU A 117      53.292  26.594  74.132  1.00 75.64           C  
ATOM   1706  CB  GLU A 117      54.975  26.572  76.077  1.00 75.64           C  
ATOM   1707  HB2 GLU A 117      55.053  27.658  76.011  1.00 75.64           H  
ATOM   1708  HB3 GLU A 117      55.953  26.177  76.349  1.00 75.64           H  
ATOM   1709  O   GLU A 117      52.253  25.933  74.162  1.00 75.64           O  
ATOM   1710  CG  GLU A 117      53.985  26.192  77.189  1.00 75.64           C  
ATOM   1711  HG2 GLU A 117      53.047  26.726  77.033  1.00 75.64           H  
ATOM   1712  HG3 GLU A 117      53.777  25.124  77.115  1.00 75.64           H  
ATOM   1713  CD  GLU A 117      54.533  26.507  78.595  1.00 75.64           C  
ATOM   1714  OE1 GLU A 117      54.321  25.669  79.501  1.00 75.64           O  
ATOM   1715  OE2 GLU A 117      55.153  27.581  78.766  1.00 75.64           O  
ATOM   1716  N   GLU A 118      53.334  27.787  73.528  1.00 75.12           N  
ATOM   1717  H   GLU A 118      54.216  28.274  73.462  1.00 75.12           H  
ATOM   1718  CA  GLU A 118      52.164  28.385  72.866  1.00 75.12           C  
ATOM   1719  HA  GLU A 118      51.306  28.278  73.531  1.00 75.12           H  
ATOM   1720  C   GLU A 118      51.816  27.652  71.558  1.00 75.12           C  
ATOM   1721  CB  GLU A 118      52.396  29.890  72.639  1.00 75.12           C  
ATOM   1722  HB2 GLU A 118      52.682  30.344  73.587  1.00 75.12           H  
ATOM   1723  HB3 GLU A 118      53.203  30.031  71.920  1.00 75.12           H  
ATOM   1724  O   GLU A 118      50.636  27.456  71.248  1.00 75.12           O  
ATOM   1725  CG  GLU A 118      51.114  30.570  72.125  1.00 75.12           C  
ATOM   1726  HG2 GLU A 118      50.298  30.321  72.803  1.00 75.12           H  
ATOM   1727  HG3 GLU A 118      50.866  30.161  71.146  1.00 75.12           H  
ATOM   1728  CD  GLU A 118      51.195  32.099  71.995  1.00 75.12           C  
ATOM   1729  OE1 GLU A 118      50.129  32.673  71.665  1.00 75.12           O  
ATOM   1730  OE2 GLU A 118      52.286  32.676  72.189  1.00 75.12           O  
ATOM   1731  N   LEU A 119      52.830  27.176  70.823  1.00 71.89           N  
ATOM   1732  H   LEU A 119      53.771  27.414  71.102  1.00 71.89           H  
ATOM   1733  CA  LEU A 119      52.636  26.343  69.635  1.00 71.89           C  
ATOM   1734  HA  LEU A 119      52.013  26.903  68.938  1.00 71.89           H  
ATOM   1735  C   LEU A 119      51.893  25.043  69.979  1.00 71.89           C  
ATOM   1736  CB  LEU A 119      53.998  26.063  68.976  1.00 71.89           C  
ATOM   1737  HB2 LEU A 119      54.538  27.001  68.845  1.00 71.89           H  
ATOM   1738  HB3 LEU A 119      54.583  25.432  69.646  1.00 71.89           H  
ATOM   1739  O   LEU A 119      50.896  24.731  69.326  1.00 71.89           O  
ATOM   1740  CG  LEU A 119      53.873  25.361  67.609  1.00 71.89           C  
ATOM   1741  HG  LEU A 119      53.210  24.499  67.693  1.00 71.89           H  
ATOM   1742  CD1 LEU A 119      53.342  26.303  66.526  1.00 71.89           C  
ATOM   1743 HD11 LEU A 119      53.324  25.784  65.567  1.00 71.89           H  
ATOM   1744 HD12 LEU A 119      52.324  26.614  66.764  1.00 71.89           H  
ATOM   1745 HD13 LEU A 119      53.983  27.181  66.445  1.00 71.89           H  
ATOM   1746  CD2 LEU A 119      55.238  24.861  67.155  1.00 71.89           C  
ATOM   1747 HD21 LEU A 119      55.903  25.711  66.997  1.00 71.89           H  
ATOM   1748 HD22 LEU A 119      55.133  24.319  66.215  1.00 71.89           H  
ATOM   1749 HD23 LEU A 119      55.660  24.194  67.907  1.00 71.89           H  
ATOM   1750  N   VAL A 120      52.314  24.330  71.033  1.00 73.26           N  
ATOM   1751  H   VAL A 120      53.137  24.643  71.527  1.00 73.26           H  
ATOM   1752  CA  VAL A 120      51.612  23.132  71.530  1.00 73.26           C  
ATOM   1753  HA  VAL A 120      51.568  22.398  70.726  1.00 73.26           H  
ATOM   1754  C   VAL A 120      50.162  23.468  71.880  1.00 73.26           C  
ATOM   1755  CB  VAL A 120      52.364  22.487  72.713  1.00 73.26           C  
ATOM   1756  HB  VAL A 120      52.657  23.263  73.421  1.00 73.26           H  
ATOM   1757  O   VAL A 120      49.259  22.828  71.349  1.00 73.26           O  
ATOM   1758  CG1 VAL A 120      51.537  21.435  73.463  1.00 73.26           C  
ATOM   1759 HG11 VAL A 120      50.688  21.900  73.964  1.00 73.26           H  
ATOM   1760 HG12 VAL A 120      51.166  20.678  72.771  1.00 73.26           H  
ATOM   1761 HG13 VAL A 120      52.146  20.953  74.227  1.00 73.26           H  
ATOM   1762  CG2 VAL A 120      53.626  21.776  72.202  1.00 73.26           C  
ATOM   1763 HG21 VAL A 120      54.235  22.457  71.608  1.00 73.26           H  
ATOM   1764 HG22 VAL A 120      53.348  20.925  71.579  1.00 73.26           H  
ATOM   1765 HG23 VAL A 120      54.216  21.425  73.048  1.00 73.26           H  
ATOM   1766  N   GLN A 121      49.904  24.537  72.643  1.00 74.26           N  
ATOM   1767  H   GLN A 121      50.677  25.042  73.052  1.00 74.26           H  
ATOM   1768  CA  GLN A 121      48.529  24.937  72.975  1.00 74.26           C  
ATOM   1769  HA  GLN A 121      48.040  24.101  73.474  1.00 74.26           H  
ATOM   1770  C   GLN A 121      47.672  25.305  71.750  1.00 74.26           C  
ATOM   1771  CB  GLN A 121      48.538  26.141  73.923  1.00 74.26           C  
ATOM   1772  HB2 GLN A 121      49.160  26.931  73.501  1.00 74.26           H  
ATOM   1773  HB3 GLN A 121      47.518  26.517  74.003  1.00 74.26           H  
ATOM   1774  O   GLN A 121      46.442  25.237  71.822  1.00 74.26           O  
ATOM   1775  CG  GLN A 121      49.021  25.816  75.340  1.00 74.26           C  
ATOM   1776  HG2 GLN A 121      48.384  25.047  75.777  1.00 74.26           H  
ATOM   1777  HG3 GLN A 121      50.040  25.430  75.305  1.00 74.26           H  
ATOM   1778  CD  GLN A 121      48.982  27.051  76.236  1.00 74.26           C  
ATOM   1779  NE2 GLN A 121      49.755  27.078  77.299  1.00 74.26           N  
ATOM   1780 HE21 GLN A 121      49.772  27.938  77.828  1.00 74.26           H  
ATOM   1781 HE22 GLN A 121      50.420  26.335  77.458  1.00 74.26           H  
ATOM   1782  OE1 GLN A 121      48.254  28.009  76.005  1.00 74.26           O  
ATOM   1783  N   ARG A 122      48.256  25.757  70.631  1.00 74.04           N  
ATOM   1784  H   ARG A 122      49.261  25.858  70.630  1.00 74.04           H  
ATOM   1785  CA  ARG A 122      47.508  25.983  69.377  1.00 74.04           C  
ATOM   1786  HA  ARG A 122      46.518  26.372  69.614  1.00 74.04           H  
ATOM   1787  C   ARG A 122      47.235  24.667  68.646  1.00 74.04           C  
ATOM   1788  CB  ARG A 122      48.216  27.019  68.483  1.00 74.04           C  
ATOM   1789  HB2 ARG A 122      49.270  26.761  68.382  1.00 74.04           H  
ATOM   1790  HB3 ARG A 122      47.759  26.999  67.494  1.00 74.04           H  
ATOM   1791  O   ARG A 122      46.099  24.455  68.228  1.00 74.04           O  
ATOM   1792  CG  ARG A 122      48.076  28.438  69.065  1.00 74.04           C  
ATOM   1793  HG2 ARG A 122      47.021  28.678  69.197  1.00 74.04           H  
ATOM   1794  HG3 ARG A 122      48.549  28.462  70.046  1.00 74.04           H  
ATOM   1795  CD  ARG A 122      48.733  29.522  68.199  1.00 74.04           C  
ATOM   1796  HD2 ARG A 122      48.822  30.419  68.811  1.00 74.04           H  
ATOM   1797  HD3 ARG A 122      49.738  29.199  67.929  1.00 74.04           H  
ATOM   1798  NE  ARG A 122      47.952  29.836  66.980  1.00 74.04           N  
ATOM   1799  HE  ARG A 122      47.249  29.166  66.701  1.00 74.04           H  
ATOM   1800  NH1 ARG A 122      49.056  31.777  66.439  1.00 74.04           N  
ATOM   1801 HH11 ARG A 122      49.642  31.660  67.253  1.00 74.04           H  
ATOM   1802 HH12 ARG A 122      49.203  32.568  65.829  1.00 74.04           H  
ATOM   1803  NH2 ARG A 122      47.375  31.076  65.151  1.00 74.04           N  
ATOM   1804 HH21 ARG A 122      46.674  30.393  64.901  1.00 74.04           H  
ATOM   1805 HH22 ARG A 122      47.541  31.868  64.546  1.00 74.04           H  
ATOM   1806  CZ  ARG A 122      48.130  30.890  66.199  1.00 74.04           C  
ATOM   1807  N   LEU A 123      48.217  23.770  68.566  1.00 69.97           N  
ATOM   1808  H   LEU A 123      49.114  24.006  68.965  1.00 69.97           H  
ATOM   1809  CA  LEU A 123      48.067  22.456  67.929  1.00 69.97           C  
ATOM   1810  HA  LEU A 123      47.625  22.598  66.944  1.00 69.97           H  
ATOM   1811  C   LEU A 123      47.092  21.545  68.687  1.00 69.97           C  
ATOM   1812  CB  LEU A 123      49.455  21.808  67.764  1.00 69.97           C  
ATOM   1813  HB2 LEU A 123      49.940  21.769  68.740  1.00 69.97           H  
ATOM   1814  HB3 LEU A 123      49.325  20.784  67.415  1.00 69.97           H  
ATOM   1815  O   LEU A 123      46.245  20.913  68.061  1.00 69.97           O  
ATOM   1816  CG  LEU A 123      50.374  22.549  66.772  1.00 69.97           C  
ATOM   1817  HG  LEU A 123      50.453  23.598  67.057  1.00 69.97           H  
ATOM   1818  CD1 LEU A 123      51.778  21.944  66.801  1.00 69.97           C  
ATOM   1819 HD11 LEU A 123      52.427  22.486  66.113  1.00 69.97           H  
ATOM   1820 HD12 LEU A 123      52.190  22.022  67.807  1.00 69.97           H  
ATOM   1821 HD13 LEU A 123      51.742  20.896  66.505  1.00 69.97           H  
ATOM   1822  CD2 LEU A 123      49.846  22.490  65.337  1.00 69.97           C  
ATOM   1823 HD21 LEU A 123      48.855  22.937  65.265  1.00 69.97           H  
ATOM   1824 HD22 LEU A 123      50.505  23.070  64.691  1.00 69.97           H  
ATOM   1825 HD23 LEU A 123      49.805  21.458  64.989  1.00 69.97           H  
ATOM   1826  N   GLU A 124      47.113  21.548  70.022  1.00 74.16           N  
ATOM   1827  H   GLU A 124      47.866  22.032  70.489  1.00 74.16           H  
ATOM   1828  CA  GLU A 124      46.128  20.842  70.854  1.00 74.16           C  
ATOM   1829  HA  GLU A 124      46.145  19.779  70.613  1.00 74.16           H  
ATOM   1830  C   GLU A 124      44.698  21.343  70.605  1.00 74.16           C  
ATOM   1831  CB  GLU A 124      46.473  21.014  72.340  1.00 74.16           C  
ATOM   1832  HB2 GLU A 124      46.642  22.072  72.541  1.00 74.16           H  
ATOM   1833  HB3 GLU A 124      45.620  20.686  72.935  1.00 74.16           H  
ATOM   1834  O   GLU A 124      43.776  20.537  70.485  1.00 74.16           O  
ATOM   1835  CG  GLU A 124      47.694  20.188  72.769  1.00 74.16           C  
ATOM   1836  HG2 GLU A 124      47.492  19.140  72.548  1.00 74.16           H  
ATOM   1837  HG3 GLU A 124      48.567  20.485  72.187  1.00 74.16           H  
ATOM   1838  CD  GLU A 124      47.994  20.355  74.266  1.00 74.16           C  
ATOM   1839  OE1 GLU A 124      48.335  19.330  74.899  1.00 74.16           O  
ATOM   1840  OE2 GLU A 124      47.862  21.495  74.770  1.00 74.16           O  
ATOM   1841  N   ARG A 125      44.502  22.663  70.458  1.00 71.32           N  
ATOM   1842  H   ARG A 125      45.305  23.268  70.552  1.00 71.32           H  
ATOM   1843  CA  ARG A 125      43.190  23.246  70.117  1.00 71.32           C  
ATOM   1844  HA  ARG A 125      42.439  22.808  70.775  1.00 71.32           H  
ATOM   1845  C   ARG A 125      42.728  22.868  68.706  1.00 71.32           C  
ATOM   1846  CB  ARG A 125      43.204  24.771  70.329  1.00 71.32           C  
ATOM   1847  HB2 ARG A 125      42.404  25.219  69.739  1.00 71.32           H  
ATOM   1848  HB3 ARG A 125      44.153  25.185  69.987  1.00 71.32           H  
ATOM   1849  O   ARG A 125      41.545  22.590  68.526  1.00 71.32           O  
ATOM   1850  CG  ARG A 125      42.963  25.126  71.806  1.00 71.32           C  
ATOM   1851  HG2 ARG A 125      41.974  24.765  72.087  1.00 71.32           H  
ATOM   1852  HG3 ARG A 125      43.698  24.623  72.434  1.00 71.32           H  
ATOM   1853  CD  ARG A 125      43.017  26.640  72.069  1.00 71.32           C  
ATOM   1854  HD2 ARG A 125      42.565  26.828  73.043  1.00 71.32           H  
ATOM   1855  HD3 ARG A 125      42.438  27.160  71.306  1.00 71.32           H  
ATOM   1856  NE  ARG A 125      44.406  27.127  72.083  1.00 71.32           N  
ATOM   1857  HE  ARG A 125      45.113  26.424  71.923  1.00 71.32           H  
ATOM   1858  NH1 ARG A 125      44.046  29.302  72.731  1.00 71.32           N  
ATOM   1859 HH11 ARG A 125      43.050  29.136  72.707  1.00 71.32           H  
ATOM   1860 HH12 ARG A 125      44.426  30.196  73.009  1.00 71.32           H  
ATOM   1861  NH2 ARG A 125      46.132  28.547  72.478  1.00 71.32           N  
ATOM   1862 HH21 ARG A 125      46.502  29.420  72.827  1.00 71.32           H  
ATOM   1863 HH22 ARG A 125      46.771  27.780  72.324  1.00 71.32           H  
ATOM   1864  CZ  ARG A 125      44.850  28.321  72.428  1.00 71.32           C  
ATOM   1865  N   MET A 126      43.634  22.801  67.729  1.00 67.19           N  
ATOM   1866  H   MET A 126      44.588  23.056  67.944  1.00 67.19           H  
ATOM   1867  CA  MET A 126      43.314  22.335  66.371  1.00 67.19           C  
ATOM   1868  HA  MET A 126      42.435  22.870  66.012  1.00 67.19           H  
ATOM   1869  C   MET A 126      42.952  20.840  66.351  1.00 67.19           C  
ATOM   1870  CB  MET A 126      44.482  22.646  65.420  1.00 67.19           C  
ATOM   1871  HB2 MET A 126      44.305  22.143  64.469  1.00 67.19           H  
ATOM   1872  HB3 MET A 126      45.413  22.268  65.842  1.00 67.19           H  
ATOM   1873  O   MET A 126      41.931  20.462  65.781  1.00 67.19           O  
ATOM   1874  CG  MET A 126      44.609  24.154  65.162  1.00 67.19           C  
ATOM   1875  HG2 MET A 126      44.637  24.672  66.121  1.00 67.19           H  
ATOM   1876  HG3 MET A 126      43.721  24.493  64.629  1.00 67.19           H  
ATOM   1877  SD  MET A 126      46.076  24.672  64.226  1.00 67.19           S  
ATOM   1878  CE  MET A 126      45.756  23.881  62.623  1.00 67.19           C  
ATOM   1879  HE1 MET A 126      46.539  24.161  61.918  1.00 67.19           H  
ATOM   1880  HE2 MET A 126      44.791  24.205  62.234  1.00 67.19           H  
ATOM   1881  HE3 MET A 126      45.758  22.796  62.735  1.00 67.19           H  
ATOM   1882  N   LEU A 127      43.721  19.996  67.047  1.00 69.11           N  
ATOM   1883  H   LEU A 127      44.558  20.360  67.480  1.00 69.11           H  
ATOM   1884  CA  LEU A 127      43.432  18.565  67.208  1.00 69.11           C  
ATOM   1885  HA  LEU A 127      43.334  18.113  66.221  1.00 69.11           H  
ATOM   1886  C   LEU A 127      42.104  18.312  67.938  1.00 69.11           C  
ATOM   1887  CB  LEU A 127      44.597  17.904  67.968  1.00 69.11           C  
ATOM   1888  HB2 LEU A 127      44.898  18.560  68.785  1.00 69.11           H  
ATOM   1889  HB3 LEU A 127      44.254  16.970  68.413  1.00 69.11           H  
ATOM   1890  O   LEU A 127      41.358  17.409  67.559  1.00 69.11           O  
ATOM   1891  CG  LEU A 127      45.815  17.598  67.078  1.00 69.11           C  
ATOM   1892  HG  LEU A 127      46.026  18.450  66.432  1.00 69.11           H  
ATOM   1893  CD1 LEU A 127      47.043  17.329  67.948  1.00 69.11           C  
ATOM   1894 HD11 LEU A 127      46.864  16.485  68.613  1.00 69.11           H  
ATOM   1895 HD12 LEU A 127      47.272  18.217  68.538  1.00 69.11           H  
ATOM   1896 HD13 LEU A 127      47.900  17.112  67.310  1.00 69.11           H  
ATOM   1897  CD2 LEU A 127      45.565  16.356  66.217  1.00 69.11           C  
ATOM   1898 HD21 LEU A 127      44.719  16.520  65.549  1.00 69.11           H  
ATOM   1899 HD22 LEU A 127      45.370  15.486  66.845  1.00 69.11           H  
ATOM   1900 HD23 LEU A 127      46.443  16.159  65.603  1.00 69.11           H  
ATOM   1901  N   ALA A 128      41.784  19.109  68.961  1.00 65.97           N  
ATOM   1902  H   ALA A 128      42.463  19.785  69.279  1.00 65.97           H  
ATOM   1903  CA  ALA A 128      40.510  19.020  69.670  1.00 65.97           C  
ATOM   1904  HA  ALA A 128      40.379  17.995  70.019  1.00 65.97           H  
ATOM   1905  C   ALA A 128      39.311  19.346  68.761  1.00 65.97           C  
ATOM   1906  CB  ALA A 128      40.562  19.942  70.893  1.00 65.97           C  
ATOM   1907  HB1 ALA A 128      39.629  19.861  71.451  1.00 65.97           H  
ATOM   1908  HB2 ALA A 128      41.390  19.653  71.541  1.00 65.97           H  
ATOM   1909  HB3 ALA A 128      40.698  20.976  70.577  1.00 65.97           H  
ATOM   1910  O   ALA A 128      38.287  18.670  68.852  1.00 65.97           O  
ATOM   1911  N   ALA A 129      39.448  20.332  67.866  1.00 62.49           N  
ATOM   1912  H   ALA A 129      40.310  20.858  67.855  1.00 62.49           H  
ATOM   1913  CA  ALA A 129      38.398  20.727  66.928  1.00 62.49           C  
ATOM   1914  HA  ALA A 129      37.460  20.818  67.475  1.00 62.49           H  
ATOM   1915  C   ALA A 129      38.160  19.704  65.799  1.00 62.49           C  
ATOM   1916  CB  ALA A 129      38.759  22.107  66.366  1.00 62.49           C  
ATOM   1917  HB1 ALA A 129      37.964  22.449  65.704  1.00 62.49           H  
ATOM   1918  HB2 ALA A 129      39.690  22.051  65.802  1.00 62.49           H  
ATOM   1919  HB3 ALA A 129      38.875  22.822  67.181  1.00 62.49           H  
ATOM   1920  O   ALA A 129      37.026  19.549  65.357  1.00 62.49           O  
ATOM   1921  N   LEU A 130      39.199  18.990  65.347  1.00 56.13           N  
ATOM   1922  H   LEU A 130      40.117  19.219  65.701  1.00 56.13           H  
ATOM   1923  CA  LEU A 130      39.098  18.020  64.243  1.00 56.13           C  
ATOM   1924  HA  LEU A 130      38.427  18.422  63.484  1.00 56.13           H  
ATOM   1925  C   LEU A 130      38.494  16.663  64.650  1.00 56.13           C  
ATOM   1926  CB  LEU A 130      40.497  17.832  63.624  1.00 56.13           C  
ATOM   1927  HB2 LEU A 130      40.497  16.933  63.008  1.00 56.13           H  
ATOM   1928  HB3 LEU A 130      41.215  17.678  64.430  1.00 56.13           H  
ATOM   1929  O   LEU A 130      37.871  15.995  63.827  1.00 56.13           O  
ATOM   1930  CG  LEU A 130      40.953  19.015  62.748  1.00 56.13           C  
ATOM   1931  HG  LEU A 130      40.781  19.954  63.275  1.00 56.13           H  
ATOM   1932  CD1 LEU A 130      42.448  18.898  62.453  1.00 56.13           C  
ATOM   1933 HD11 LEU A 130      43.008  18.907  63.388  1.00 56.13           H  
ATOM   1934 HD12 LEU A 130      42.770  19.743  61.845  1.00 56.13           H  
ATOM   1935 HD13 LEU A 130      42.653  17.972  61.916  1.00 56.13           H  
ATOM   1936  CD2 LEU A 130      40.209  19.052  61.410  1.00 56.13           C  
ATOM   1937 HD21 LEU A 130      40.588  19.872  60.800  1.00 56.13           H  
ATOM   1938 HD22 LEU A 130      40.351  18.115  60.872  1.00 56.13           H  
ATOM   1939 HD23 LEU A 130      39.143  19.213  61.571  1.00 56.13           H  
ATOM   1940  N   ARG A 131      38.656  16.245  65.914  1.00 58.99           N  
ATOM   1941  H   ARG A 131      39.167  16.855  66.535  1.00 58.99           H  
ATOM   1942  CA  ARG A 131      38.236  14.912  66.400  1.00 58.99           C  
ATOM   1943  HA  ARG A 131      38.817  14.167  65.857  1.00 58.99           H  
ATOM   1944  C   ARG A 131      36.776  14.498  66.133  1.00 58.99           C  
ATOM   1945  CB  ARG A 131      38.531  14.780  67.901  1.00 58.99           C  
ATOM   1946  HB2 ARG A 131      37.842  14.060  68.341  1.00 58.99           H  
ATOM   1947  HB3 ARG A 131      38.383  15.739  68.397  1.00 58.99           H  
ATOM   1948  O   ARG A 131      36.597  13.321  65.822  1.00 58.99           O  
ATOM   1949  CG  ARG A 131      39.954  14.275  68.144  1.00 58.99           C  
ATOM   1950  HG2 ARG A 131      40.675  14.965  67.705  1.00 58.99           H  
ATOM   1951  HG3 ARG A 131      40.073  13.296  67.678  1.00 58.99           H  
ATOM   1952  CD  ARG A 131      40.199  14.152  69.648  1.00 58.99           C  
ATOM   1953  HD2 ARG A 131      39.460  13.468  70.066  1.00 58.99           H  
ATOM   1954  HD3 ARG A 131      40.073  15.135  70.101  1.00 58.99           H  
ATOM   1955  NE  ARG A 131      41.555  13.650  69.925  1.00 58.99           N  
ATOM   1956  HE  ARG A 131      42.155  13.523  69.123  1.00 58.99           H  
ATOM   1957  NH1 ARG A 131      41.367  13.537  72.208  1.00 58.99           N  
ATOM   1958 HH11 ARG A 131      40.412  13.855  72.122  1.00 58.99           H  
ATOM   1959 HH12 ARG A 131      41.775  13.353  73.113  1.00 58.99           H  
ATOM   1960  NH2 ARG A 131      43.298  12.990  71.228  1.00 58.99           N  
ATOM   1961 HH21 ARG A 131      43.867  12.882  70.400  1.00 58.99           H  
ATOM   1962 HH22 ARG A 131      43.701  12.820  72.138  1.00 58.99           H  
ATOM   1963  CZ  ARG A 131      42.064  13.393  71.115  1.00 58.99           C  
ATOM   1964  N   PRO A 132      35.745  15.359  66.270  1.00 50.55           N  
ATOM   1965  CA  PRO A 132      34.350  14.908  66.211  1.00 50.55           C  
ATOM   1966  HA  PRO A 132      34.193  14.159  66.988  1.00 50.55           H  
ATOM   1967  C   PRO A 132      33.932  14.298  64.868  1.00 50.55           C  
ATOM   1968  CB  PRO A 132      33.502  16.144  66.534  1.00 50.55           C  
ATOM   1969  HB2 PRO A 132      33.247  16.677  65.618  1.00 50.55           H  
ATOM   1970  HB3 PRO A 132      32.597  15.879  67.081  1.00 50.55           H  
ATOM   1971  O   PRO A 132      33.083  13.414  64.841  1.00 50.55           O  
ATOM   1972  CG  PRO A 132      34.439  17.009  67.373  1.00 50.55           C  
ATOM   1973  HG2 PRO A 132      34.450  16.653  68.403  1.00 50.55           H  
ATOM   1974  HG3 PRO A 132      34.169  18.064  67.328  1.00 50.55           H  
ATOM   1975  CD  PRO A 132      35.790  16.743  66.720  1.00 50.55           C  
ATOM   1976  HD2 PRO A 132      35.906  17.390  65.850  1.00 50.55           H  
ATOM   1977  HD3 PRO A 132      36.590  16.925  67.438  1.00 50.55           H  
ATOM   1978  N   VAL A 133      34.530  14.752  63.760  1.00 45.16           N  
ATOM   1979  H   VAL A 133      35.260  15.443  63.857  1.00 45.16           H  
ATOM   1980  CA  VAL A 133      34.089  14.408  62.396  1.00 45.16           C  
ATOM   1981  HA  VAL A 133      33.017  14.594  62.319  1.00 45.16           H  
ATOM   1982  C   VAL A 133      34.307  12.924  62.072  1.00 45.16           C  
ATOM   1983  CB  VAL A 133      34.810  15.303  61.363  1.00 45.16           C  
ATOM   1984  HB  VAL A 133      35.874  15.070  61.374  1.00 45.16           H  
ATOM   1985  O   VAL A 133      33.479  12.304  61.414  1.00 45.16           O  
ATOM   1986  CG1 VAL A 133      34.281  15.085  59.940  1.00 45.16           C  
ATOM   1987 HG11 VAL A 133      34.464  14.060  59.618  1.00 45.16           H  
ATOM   1988 HG12 VAL A 133      33.209  15.281  59.903  1.00 45.16           H  
ATOM   1989 HG13 VAL A 133      34.791  15.751  59.244  1.00 45.16           H  
ATOM   1990  CG2 VAL A 133      34.643  16.797  61.689  1.00 45.16           C  
ATOM   1991 HG21 VAL A 133      33.585  17.049  61.758  1.00 45.16           H  
ATOM   1992 HG22 VAL A 133      35.102  17.399  60.904  1.00 45.16           H  
ATOM   1993 HG23 VAL A 133      35.140  17.044  62.628  1.00 45.16           H  
ATOM   1994  N   ALA A 134      35.402  12.334  62.558  1.00 39.68           N  
ATOM   1995  H   ALA A 134      36.012  12.873  63.155  1.00 39.68           H  
ATOM   1996  CA  ALA A 134      35.846  11.008  62.126  1.00 39.68           C  
ATOM   1997  HA  ALA A 134      35.805  10.970  61.037  1.00 39.68           H  
ATOM   1998  C   ALA A 134      34.983   9.835  62.636  1.00 39.68           C  
ATOM   1999  CB  ALA A 134      37.311  10.847  62.553  1.00 39.68           C  
ATOM   2000  HB1 ALA A 134      37.690   9.891  62.192  1.00 39.68           H  
ATOM   2001  HB2 ALA A 134      37.389  10.875  63.640  1.00 39.68           H  
ATOM   2002  HB3 ALA A 134      37.913  11.648  62.123  1.00 39.68           H  
ATOM   2003  O   ALA A 134      35.037   8.754  62.061  1.00 39.68           O  
ATOM   2004  N   GLN A 135      34.206  10.012  63.712  1.00 40.58           N  
ATOM   2005  H   GLN A 135      34.131  10.938  64.108  1.00 40.58           H  
ATOM   2006  CA  GLN A 135      33.500   8.898  64.368  1.00 40.58           C  
ATOM   2007  HA  GLN A 135      34.107   7.998  64.264  1.00 40.58           H  
ATOM   2008  C   GLN A 135      32.143   8.534  63.741  1.00 40.58           C  
ATOM   2009  CB  GLN A 135      33.350   9.182  65.874  1.00 40.58           C  
ATOM   2010  HB2 GLN A 135      32.721   8.409  66.316  1.00 40.58           H  
ATOM   2011  HB3 GLN A 135      32.864  10.146  66.023  1.00 40.58           H  
ATOM   2012  O   GLN A 135      31.548   7.538  64.138  1.00 40.58           O  
ATOM   2013  CG  GLN A 135      34.703   9.159  66.598  1.00 40.58           C  
ATOM   2014  HG2 GLN A 135      35.247   8.265  66.296  1.00 40.58           H  
ATOM   2015  HG3 GLN A 135      35.292  10.030  66.309  1.00 40.58           H  
ATOM   2016  CD  GLN A 135      34.551   9.154  68.117  1.00 40.58           C  
ATOM   2017  NE2 GLN A 135      35.253   8.289  68.817  1.00 40.58           N  
ATOM   2018 HE21 GLN A 135      35.044   8.266  69.804  1.00 40.58           H  
ATOM   2019 HE22 GLN A 135      35.790   7.579  68.339  1.00 40.58           H  
ATOM   2020  OE1 GLN A 135      33.822   9.921  68.722  1.00 40.58           O  
ATOM   2021  N   ALA A 136      31.633   9.318  62.788  1.00 34.70           N  
ATOM   2022  H   ALA A 136      32.170  10.112  62.469  1.00 34.70           H  
ATOM   2023  CA  ALA A 136      30.267   9.160  62.283  1.00 34.70           C  
ATOM   2024  HA  ALA A 136      29.613   8.936  63.126  1.00 34.70           H  
ATOM   2025  C   ALA A 136      30.068   8.008  61.268  1.00 34.70           C  
ATOM   2026  CB  ALA A 136      29.831  10.511  61.702  1.00 34.70           C  
ATOM   2027  HB1 ALA A 136      28.794  10.450  61.373  1.00 34.70           H  
ATOM   2028  HB2 ALA A 136      29.915  11.289  62.461  1.00 34.70           H  
ATOM   2029  HB3 ALA A 136      30.457  10.770  60.848  1.00 34.70           H  
ATOM   2030  O   ALA A 136      28.927   7.675  60.959  1.00 34.70           O  
ATOM   2031  N   ALA A 137      31.144   7.423  60.727  1.00 31.14           N  
ATOM   2032  H   ALA A 137      32.057   7.704  61.054  1.00 31.14           H  
ATOM   2033  CA  ALA A 137      31.079   6.604  59.511  1.00 31.14           C  
ATOM   2034  HA  ALA A 137      30.379   7.076  58.821  1.00 31.14           H  
ATOM   2035  C   ALA A 137      30.585   5.150  59.695  1.00 31.14           C  
ATOM   2036  CB  ALA A 137      32.466   6.641  58.856  1.00 31.14           C  
ATOM   2037  HB1 ALA A 137      32.435   6.095  57.913  1.00 31.14           H  
ATOM   2038  HB2 ALA A 137      32.761   7.671  58.658  1.00 31.14           H  
ATOM   2039  HB3 ALA A 137      33.201   6.170  59.509  1.00 31.14           H  
ATOM   2040  O   ALA A 137      29.873   4.644  58.833  1.00 31.14           O  
ATOM   2041  N   ASP A 138      30.943   4.472  60.792  1.00 29.20           N  
ATOM   2042  H   ASP A 138      31.532   4.944  61.463  1.00 29.20           H  
ATOM   2043  CA  ASP A 138      30.846   2.997  60.913  1.00 29.20           C  
ATOM   2044  HA  ASP A 138      31.306   2.544  60.034  1.00 29.20           H  
ATOM   2045  C   ASP A 138      29.414   2.415  60.987  1.00 29.20           C  
ATOM   2046  CB  ASP A 138      31.629   2.541  62.168  1.00 29.20           C  
ATOM   2047  HB2 ASP A 138      31.257   1.567  62.486  1.00 29.20           H  
ATOM   2048  HB3 ASP A 138      31.430   3.237  62.983  1.00 29.20           H  
ATOM   2049  O   ASP A 138      29.229   1.200  60.929  1.00 29.20           O  
ATOM   2050  CG  ASP A 138      33.144   2.383  61.987  1.00 29.20           C  
ATOM   2051  OD1 ASP A 138      33.611   2.310  60.830  1.00 29.20           O  
ATOM   2052  OD2 ASP A 138      33.830   2.321  63.034  1.00 29.20           O  
ATOM   2053  N   ALA A 139      28.382   3.240  61.181  1.00 27.29           N  
ATOM   2054  H   ALA A 139      28.566   4.232  61.124  1.00 27.29           H  
ATOM   2055  CA  ALA A 139      27.112   2.790  61.763  1.00 27.29           C  
ATOM   2056  HA  ALA A 139      27.345   2.037  62.516  1.00 27.29           H  
ATOM   2057  C   ALA A 139      26.097   2.121  60.805  1.00 27.29           C  
ATOM   2058  CB  ALA A 139      26.494   3.992  62.492  1.00 27.29           C  
ATOM   2059  HB1 ALA A 139      27.205   4.396  63.213  1.00 27.29           H  
ATOM   2060  HB2 ALA A 139      26.231   4.766  61.771  1.00 27.29           H  
ATOM   2061  HB3 ALA A 139      25.594   3.678  63.021  1.00 27.29           H  
ATOM   2062  O   ALA A 139      25.030   1.712  61.260  1.00 27.29           O  
ATOM   2063  N   SER A 140      26.358   2.047  59.497  1.00 25.80           N  
ATOM   2064  H   SER A 140      27.278   2.315  59.176  1.00 25.80           H  
ATOM   2065  CA  SER A 140      25.290   1.933  58.483  1.00 25.80           C  
ATOM   2066  HA  SER A 140      24.413   2.466  58.850  1.00 25.80           H  
ATOM   2067  C   SER A 140      24.802   0.523  58.109  1.00 25.80           C  
ATOM   2068  CB  SER A 140      25.751   2.648  57.208  1.00 25.80           C  
ATOM   2069  HB2 SER A 140      24.988   2.554  56.436  1.00 25.80           H  
ATOM   2070  HB3 SER A 140      25.901   3.705  57.427  1.00 25.80           H  
ATOM   2071  O   SER A 140      23.662   0.384  57.676  1.00 25.80           O  
ATOM   2072  OG  SER A 140      26.971   2.091  56.749  1.00 25.80           O  
ATOM   2073  HG  SER A 140      27.303   2.624  56.023  1.00 25.80           H  
ATOM   2074  N   GLY A 141      25.656  -0.504  58.163  1.00 22.85           N  
ATOM   2075  H   GLY A 141      26.556  -0.302  58.576  1.00 22.85           H  
ATOM   2076  CA  GLY A 141      25.632  -1.504  57.081  1.00 22.85           C  
ATOM   2077  HA2 GLY A 141      26.655  -1.850  56.938  1.00 22.85           H  
ATOM   2078  HA3 GLY A 141      25.345  -1.001  56.157  1.00 22.85           H  
ATOM   2079  C   GLY A 141      24.757  -2.767  57.182  1.00 22.85           C  
ATOM   2080  O   GLY A 141      24.482  -3.360  56.141  1.00 22.85           O  
ATOM   2081  N   THR A 142      24.393  -3.285  58.361  1.00 22.79           N  
ATOM   2082  H   THR A 142      24.536  -2.760  59.212  1.00 22.79           H  
ATOM   2083  CA  THR A 142      24.024  -4.719  58.468  1.00 22.79           C  
ATOM   2084  HA  THR A 142      24.581  -5.233  57.684  1.00 22.79           H  
ATOM   2085  C   THR A 142      22.554  -5.062  58.183  1.00 22.79           C  
ATOM   2086  CB  THR A 142      24.505  -5.364  59.777  1.00 22.79           C  
ATOM   2087  HB  THR A 142      23.979  -6.308  59.926  1.00 22.79           H  
ATOM   2088  O   THR A 142      21.627  -4.495  58.757  1.00 22.79           O  
ATOM   2089  CG2 THR A 142      26.007  -5.648  59.729  1.00 22.79           C  
ATOM   2090 HG21 THR A 142      26.324  -6.111  60.663  1.00 22.79           H  
ATOM   2091 HG22 THR A 142      26.229  -6.327  58.906  1.00 22.79           H  
ATOM   2092 HG23 THR A 142      26.556  -4.718  59.584  1.00 22.79           H  
ATOM   2093  OG1 THR A 142      24.291  -4.532  60.891  1.00 22.79           O  
ATOM   2094  HG1 THR A 142      24.282  -5.078  61.680  1.00 22.79           H  
ATOM   2095  N   GLY A 143      22.343  -6.064  57.318  1.00 21.88           N  
ATOM   2096  H   GLY A 143      23.146  -6.471  56.861  1.00 21.88           H  
ATOM   2097  CA  GLY A 143      21.023  -6.472  56.824  1.00 21.88           C  
ATOM   2098  HA2 GLY A 143      20.466  -5.583  56.530  1.00 21.88           H  
ATOM   2099  HA3 GLY A 143      21.152  -7.085  55.932  1.00 21.88           H  
ATOM   2100  C   GLY A 143      20.186  -7.276  57.824  1.00 21.88           C  
ATOM   2101  O   GLY A 143      20.464  -8.447  58.088  1.00 21.88           O  
ATOM   2102  N   ALA A 144      19.118  -6.663  58.338  1.00 22.76           N  
ATOM   2103  H   ALA A 144      18.965  -5.694  58.098  1.00 22.76           H  
ATOM   2104  CA  ALA A 144      18.077  -7.347  59.101  1.00 22.76           C  
ATOM   2105  HA  ALA A 144      18.548  -8.036  59.802  1.00 22.76           H  
ATOM   2106  C   ALA A 144      17.169  -8.159  58.154  1.00 22.76           C  
ATOM   2107  CB  ALA A 144      17.302  -6.301  59.912  1.00 22.76           C  
ATOM   2108  HB1 ALA A 144      17.981  -5.771  60.580  1.00 22.76           H  
ATOM   2109  HB2 ALA A 144      16.827  -5.586  59.239  1.00 22.76           H  
ATOM   2110  HB3 ALA A 144      16.529  -6.795  60.501  1.00 22.76           H  
ATOM   2111  O   ALA A 144      16.400  -7.590  57.384  1.00 22.76           O  
ATOM   2112  N   ASN A 145      17.282  -9.488  58.198  1.00 22.02           N  
ATOM   2113  H   ASN A 145      17.953  -9.889  58.838  1.00 22.02           H  
ATOM   2114  CA  ASN A 145      16.613 -10.392  57.259  1.00 22.02           C  
ATOM   2115  HA  ASN A 145      16.734  -9.966  56.263  1.00 22.02           H  
ATOM   2116  C   ASN A 145      15.098 -10.539  57.578  1.00 22.02           C  
ATOM   2117  CB  ASN A 145      17.366 -11.739  57.302  1.00 22.02           C  
ATOM   2118  HB2 ASN A 145      17.048 -12.302  58.179  1.00 22.02           H  
ATOM   2119  HB3 ASN A 145      18.438 -11.557  57.373  1.00 22.02           H  
ATOM   2120  O   ASN A 145      14.779 -10.874  58.724  1.00 22.02           O  
ATOM   2121  CG  ASN A 145      17.159 -12.583  56.057  1.00 22.02           C  
ATOM   2122  ND2 ASN A 145      17.305 -13.883  56.151  1.00 22.02           N  
ATOM   2123 HD21 ASN A 145      17.091 -14.390  55.304  1.00 22.02           H  
ATOM   2124 HD22 ASN A 145      17.408 -14.330  57.051  1.00 22.02           H  
ATOM   2125  OD1 ASN A 145      16.927 -12.092  54.972  1.00 22.02           O  
ATOM   2126  N   PRO A 146      14.171 -10.296  56.626  1.00 24.39           N  
ATOM   2127  CA  PRO A 146      12.719 -10.385  56.850  1.00 24.39           C  
ATOM   2128  HA  PRO A 146      12.471  -9.884  57.786  1.00 24.39           H  
ATOM   2129  C   PRO A 146      12.182 -11.833  56.946  1.00 24.39           C  
ATOM   2130  CB  PRO A 146      12.091  -9.588  55.698  1.00 24.39           C  
ATOM   2131  HB2 PRO A 146      12.040  -8.534  55.971  1.00 24.39           H  
ATOM   2132  HB3 PRO A 146      11.102  -9.954  55.421  1.00 24.39           H  
ATOM   2133  O   PRO A 146      12.909 -12.803  56.741  1.00 24.39           O  
ATOM   2134  CG  PRO A 146      13.093  -9.765  54.561  1.00 24.39           C  
ATOM   2135  HG2 PRO A 146      12.932 -10.729  54.076  1.00 24.39           H  
ATOM   2136  HG3 PRO A 146      13.034  -8.955  53.835  1.00 24.39           H  
ATOM   2137  CD  PRO A 146      14.434  -9.777  55.288  1.00 24.39           C  
ATOM   2138  HD2 PRO A 146      14.820  -8.761  55.363  1.00 24.39           H  
ATOM   2139  HD3 PRO A 146      15.137 -10.407  54.742  1.00 24.39           H  
ATOM   2140  N   SER A 147      10.898 -11.979  57.298  1.00 21.28           N  
ATOM   2141  H   SER A 147      10.338 -11.145  57.407  1.00 21.28           H  
ATOM   2142  CA  SER A 147      10.201 -13.255  57.574  1.00 21.28           C  
ATOM   2143  HA  SER A 147      10.943 -14.023  57.790  1.00 21.28           H  
ATOM   2144  C   SER A 147       9.326 -13.758  56.409  1.00 21.28           C  
ATOM   2145  CB  SER A 147       9.321 -13.073  58.816  1.00 21.28           C  
ATOM   2146  HB2 SER A 147       8.709 -13.963  58.964  1.00 21.28           H  
ATOM   2147  HB3 SER A 147       9.958 -12.937  59.690  1.00 21.28           H  
ATOM   2148  O   SER A 147       8.670 -12.936  55.775  1.00 21.28           O  
ATOM   2149  OG  SER A 147       8.484 -11.937  58.670  1.00 21.28           O  
ATOM   2150  HG  SER A 147       8.012 -12.029  57.839  1.00 21.28           H  
ATOM   2151  N   GLY A 148       9.272 -15.085  56.190  1.00 23.97           N  
ATOM   2152  H   GLY A 148       9.822 -15.685  56.788  1.00 23.97           H  
ATOM   2153  CA  GLY A 148       8.660 -15.741  55.011  1.00 23.97           C  
ATOM   2154  HA2 GLY A 148       8.353 -14.981  54.293  1.00 23.97           H  
ATOM   2155  HA3 GLY A 148       9.428 -16.333  54.514  1.00 23.97           H  
ATOM   2156  C   GLY A 148       7.430 -16.653  55.245  1.00 23.97           C  
ATOM   2157  O   GLY A 148       6.386 -16.190  55.689  1.00 23.97           O  
ATOM   2158  N   ASP A 149       7.559 -17.946  54.918  1.00 25.93           N  
ATOM   2159  H   ASP A 149       8.530 -18.218  54.846  1.00 25.93           H  
ATOM   2160  CA  ASP A 149       6.828 -18.578  53.789  1.00 25.93           C  
ATOM   2161  HA  ASP A 149       6.771 -17.848  52.982  1.00 25.93           H  
ATOM   2162  C   ASP A 149       5.396 -19.157  53.960  1.00 25.93           C  
ATOM   2163  CB  ASP A 149       7.687 -19.763  53.277  1.00 25.93           C  
ATOM   2164  HB2 ASP A 149       7.310 -20.082  52.305  1.00 25.93           H  
ATOM   2165  HB3 ASP A 149       7.561 -20.597  53.967  1.00 25.93           H  
ATOM   2166  O   ASP A 149       4.791 -19.494  52.947  1.00 25.93           O  
ATOM   2167  CG  ASP A 149       9.187 -19.486  53.134  1.00 25.93           C  
ATOM   2168  OD1 ASP A 149       9.543 -18.326  52.830  1.00 25.93           O  
ATOM   2169  OD2 ASP A 149       9.979 -20.403  53.448  1.00 25.93           O  
ATOM   2170  N   ASP A 150       4.892 -19.419  55.173  1.00 30.29           N  
ATOM   2171  H   ASP A 150       5.373 -19.014  55.964  1.00 30.29           H  
ATOM   2172  CA  ASP A 150       4.050 -20.622  55.416  1.00 30.29           C  
ATOM   2173  HA  ASP A 150       4.685 -21.461  55.134  1.00 30.29           H  
ATOM   2174  C   ASP A 150       2.747 -20.782  54.570  1.00 30.29           C  
ATOM   2175  CB  ASP A 150       3.783 -20.786  56.926  1.00 30.29           C  
ATOM   2176  HB2 ASP A 150       4.649 -20.413  57.474  1.00 30.29           H  
ATOM   2177  HB3 ASP A 150       2.924 -20.179  57.210  1.00 30.29           H  
ATOM   2178  O   ASP A 150       1.891 -19.899  54.505  1.00 30.29           O  
ATOM   2179  CG  ASP A 150       3.550 -22.244  57.363  1.00 30.29           C  
ATOM   2180  OD1 ASP A 150       3.236 -23.098  56.500  1.00 30.29           O  
ATOM   2181  OD2 ASP A 150       3.714 -22.506  58.577  1.00 30.29           O  
ATOM   2182  N   LEU A 151       2.584 -21.975  53.975  1.00 28.88           N  
ATOM   2183  H   LEU A 151       3.238 -22.684  54.273  1.00 28.88           H  
ATOM   2184  CA  LEU A 151       1.608 -22.360  52.933  1.00 28.88           C  
ATOM   2185  HA  LEU A 151       1.195 -21.459  52.480  1.00 28.88           H  
ATOM   2186  C   LEU A 151       0.411 -23.205  53.444  1.00 28.88           C  
ATOM   2187  CB  LEU A 151       2.383 -23.173  51.863  1.00 28.88           C  
ATOM   2188  HB2 LEU A 151       2.988 -23.916  52.382  1.00 28.88           H  
ATOM   2189  HB3 LEU A 151       1.677 -23.723  51.241  1.00 28.88           H  
ATOM   2190  O   LEU A 151      -0.427 -23.639  52.654  1.00 28.88           O  
ATOM   2191  CG  LEU A 151       3.289 -22.356  50.922  1.00 28.88           C  
ATOM   2192  HG  LEU A 151       3.832 -21.600  51.490  1.00 28.88           H  
ATOM   2193  CD1 LEU A 151       4.307 -23.279  50.246  1.00 28.88           C  
ATOM   2194 HD11 LEU A 151       3.793 -24.053  49.676  1.00 28.88           H  
ATOM   2195 HD12 LEU A 151       4.942 -23.737  51.005  1.00 28.88           H  
ATOM   2196 HD13 LEU A 151       4.937 -22.692  49.577  1.00 28.88           H  
ATOM   2197  CD2 LEU A 151       2.470 -21.682  49.819  1.00 28.88           C  
ATOM   2198 HD21 LEU A 151       3.132 -21.105  49.173  1.00 28.88           H  
ATOM   2199 HD22 LEU A 151       1.750 -20.996  50.266  1.00 28.88           H  
ATOM   2200 HD23 LEU A 151       1.940 -22.426  49.224  1.00 28.88           H  
ATOM   2201  N   GLY A 152       0.374 -23.539  54.738  1.00 36.19           N  
ATOM   2202  H   GLY A 152       1.079 -23.099  55.311  1.00 36.19           H  
ATOM   2203  CA  GLY A 152      -0.116 -24.842  55.222  1.00 36.19           C  
ATOM   2204  HA2 GLY A 152       0.558 -25.607  54.838  1.00 36.19           H  
ATOM   2205  HA3 GLY A 152      -0.004 -24.839  56.306  1.00 36.19           H  
ATOM   2206  C   GLY A 152      -1.555 -25.326  54.932  1.00 36.19           C  
ATOM   2207  O   GLY A 152      -1.721 -26.484  54.549  1.00 36.19           O  
ATOM   2208  N   GLU A 153      -2.612 -24.544  55.188  1.00 38.21           N  
ATOM   2209  H   GLU A 153      -2.436 -23.580  55.433  1.00 38.21           H  
ATOM   2210  CA  GLU A 153      -3.975 -25.092  55.439  1.00 38.21           C  
ATOM   2211  HA  GLU A 153      -3.829 -26.068  55.900  1.00 38.21           H  
ATOM   2212  C   GLU A 153      -4.832 -25.419  54.182  1.00 38.21           C  
ATOM   2213  CB  GLU A 153      -4.733 -24.255  56.499  1.00 38.21           C  
ATOM   2214  HB2 GLU A 153      -5.706 -24.717  56.667  1.00 38.21           H  
ATOM   2215  HB3 GLU A 153      -4.889 -23.244  56.124  1.00 38.21           H  
ATOM   2216  O   GLU A 153      -6.059 -25.312  54.200  1.00 38.21           O  
ATOM   2217  CG  GLU A 153      -4.009 -24.197  57.860  1.00 38.21           C  
ATOM   2218  HG2 GLU A 153      -3.619 -25.190  58.081  1.00 38.21           H  
ATOM   2219  HG3 GLU A 153      -3.160 -23.518  57.783  1.00 38.21           H  
ATOM   2220  CD  GLU A 153      -4.921 -23.752  59.024  1.00 38.21           C  
ATOM   2221  OE1 GLU A 153      -4.789 -24.344  60.123  1.00 38.21           O  
ATOM   2222  OE2 GLU A 153      -5.749 -22.833  58.830  1.00 38.21           O  
ATOM   2223  N   ALA A 154      -4.210 -25.837  53.076  1.00 35.94           N  
ATOM   2224  H   ALA A 154      -3.209 -25.963  53.125  1.00 35.94           H  
ATOM   2225  CA  ALA A 154      -4.876 -26.054  51.785  1.00 35.94           C  
ATOM   2226  HA  ALA A 154      -5.520 -25.194  51.600  1.00 35.94           H  
ATOM   2227  C   ALA A 154      -5.765 -27.324  51.713  1.00 35.94           C  
ATOM   2228  CB  ALA A 154      -3.803 -26.052  50.690  1.00 35.94           C  
ATOM   2229  HB1 ALA A 154      -3.090 -26.858  50.868  1.00 35.94           H  
ATOM   2230  HB2 ALA A 154      -3.274 -25.099  50.689  1.00 35.94           H  
ATOM   2231  HB3 ALA A 154      -4.271 -26.206  49.718  1.00 35.94           H  
ATOM   2232  O   ALA A 154      -5.286 -28.456  51.813  1.00 35.94           O  
ATOM   2233  N   GLY A 155      -7.069 -27.135  51.466  1.00 40.46           N  
ATOM   2234  H   GLY A 155      -7.383 -26.178  51.396  1.00 40.46           H  
ATOM   2235  CA  GLY A 155      -8.032 -28.194  51.118  1.00 40.46           C  
ATOM   2236  HA2 GLY A 155      -7.747 -29.117  51.623  1.00 40.46           H  
ATOM   2237  HA3 GLY A 155      -9.021 -27.905  51.472  1.00 40.46           H  
ATOM   2238  C   GLY A 155      -8.125 -28.474  49.606  1.00 40.46           C  
ATOM   2239  O   GLY A 155      -7.614 -27.703  48.804  1.00 40.46           O  
ATOM   2240  N   VAL A 156      -8.788 -29.578  49.223  1.00 35.59           N  
ATOM   2241  H   VAL A 156      -9.223 -30.136  49.944  1.00 35.59           H  
ATOM   2242  CA  VAL A 156      -8.780 -30.130  47.846  1.00 35.59           C  
ATOM   2243  HA  VAL A 156      -7.741 -30.154  47.518  1.00 35.59           H  
ATOM   2244  C   VAL A 156      -9.501 -29.248  46.817  1.00 35.59           C  
ATOM   2245  CB  VAL A 156      -9.301 -31.588  47.798  1.00 35.59           C  
ATOM   2246  HB  VAL A 156     -10.333 -31.611  48.146  1.00 35.59           H  
ATOM   2247  O   VAL A 156      -8.843 -28.534  46.066  1.00 35.59           O  
ATOM   2248  CG1 VAL A 156      -9.246 -32.194  46.387  1.00 35.59           C  
ATOM   2249 HG11 VAL A 156      -9.565 -33.236  46.415  1.00 35.59           H  
ATOM   2250 HG12 VAL A 156      -9.924 -31.668  45.716  1.00 35.59           H  
ATOM   2251 HG13 VAL A 156      -8.233 -32.133  45.989  1.00 35.59           H  
ATOM   2252  CG2 VAL A 156      -8.477 -32.507  48.713  1.00 35.59           C  
ATOM   2253 HG21 VAL A 156      -7.431 -32.492  48.406  1.00 35.59           H  
ATOM   2254 HG22 VAL A 156      -8.551 -32.178  49.749  1.00 35.59           H  
ATOM   2255 HG23 VAL A 156      -8.857 -33.527  48.649  1.00 35.59           H  
ATOM   2256  N   ASP A 157     -10.835 -29.329  46.735  1.00 35.76           N  
ATOM   2257  H   ASP A 157     -11.334 -29.962  47.343  1.00 35.76           H  
ATOM   2258  CA  ASP A 157     -11.587 -28.783  45.591  1.00 35.76           C  
ATOM   2259  HA  ASP A 157     -11.201 -29.217  44.669  1.00 35.76           H  
ATOM   2260  C   ASP A 157     -11.427 -27.261  45.499  1.00 35.76           C  
ATOM   2261  CB  ASP A 157     -13.072 -29.165  45.720  1.00 35.76           C  
ATOM   2262  HB2 ASP A 157     -13.598 -28.851  44.819  1.00 35.76           H  
ATOM   2263  HB3 ASP A 157     -13.507 -28.634  46.567  1.00 35.76           H  
ATOM   2264  O   ASP A 157     -11.134 -26.704  44.441  1.00 35.76           O  
ATOM   2265  CG  ASP A 157     -13.267 -30.671  45.915  1.00 35.76           C  
ATOM   2266  OD1 ASP A 157     -12.956 -31.437  44.976  1.00 35.76           O  
ATOM   2267  OD2 ASP A 157     -13.664 -31.062  47.038  1.00 35.76           O  
ATOM   2268  N   GLU A 158     -11.484 -26.613  46.663  1.00 36.76           N  
ATOM   2269  H   GLU A 158     -11.682 -27.172  47.480  1.00 36.76           H  
ATOM   2270  CA  GLU A 158     -11.467 -25.164  46.813  1.00 36.76           C  
ATOM   2271  HA  GLU A 158     -12.270 -24.768  46.192  1.00 36.76           H  
ATOM   2272  C   GLU A 158     -10.191 -24.465  46.314  1.00 36.76           C  
ATOM   2273  CB  GLU A 158     -11.742 -24.817  48.293  1.00 36.76           C  
ATOM   2274  HB2 GLU A 158     -11.292 -25.563  48.948  1.00 36.76           H  
ATOM   2275  HB3 GLU A 158     -11.256 -23.869  48.523  1.00 36.76           H  
ATOM   2276  O   GLU A 158     -10.211 -23.238  46.222  1.00 36.76           O  
ATOM   2277  CG  GLU A 158     -13.251 -24.713  48.585  1.00 36.76           C  
ATOM   2278  HG2 GLU A 158     -13.751 -24.290  47.714  1.00 36.76           H  
ATOM   2279  HG3 GLU A 158     -13.648 -25.715  48.744  1.00 36.76           H  
ATOM   2280  CD  GLU A 158     -13.586 -23.803  49.779  1.00 36.76           C  
ATOM   2281  OE1 GLU A 158     -14.506 -24.162  50.550  1.00 36.76           O  
ATOM   2282  OE2 GLU A 158     -12.984 -22.702  49.852  1.00 36.76           O  
ATOM   2283  N   LEU A 159      -9.106 -25.176  45.978  1.00 33.68           N  
ATOM   2284  H   LEU A 159      -9.148 -26.182  46.068  1.00 33.68           H  
ATOM   2285  CA  LEU A 159      -7.891 -24.572  45.409  1.00 33.68           C  
ATOM   2286  HA  LEU A 159      -8.017 -23.492  45.478  1.00 33.68           H  
ATOM   2287  C   LEU A 159      -7.721 -24.822  43.897  1.00 33.68           C  
ATOM   2288  CB  LEU A 159      -6.669 -24.915  46.292  1.00 33.68           C  
ATOM   2289  HB2 LEU A 159      -7.035 -25.139  47.294  1.00 33.68           H  
ATOM   2290  HB3 LEU A 159      -6.188 -25.821  45.924  1.00 33.68           H  
ATOM   2291  O   LEU A 159      -6.871 -24.182  43.279  1.00 33.68           O  
ATOM   2292  CG  LEU A 159      -5.644 -23.759  46.406  1.00 33.68           C  
ATOM   2293  HG  LEU A 159      -6.119 -22.816  46.136  1.00 33.68           H  
ATOM   2294  CD1 LEU A 159      -5.141 -23.605  47.842  1.00 33.68           C  
ATOM   2295 HD11 LEU A 159      -5.980 -23.404  48.508  1.00 33.68           H  
ATOM   2296 HD12 LEU A 159      -4.440 -22.771  47.902  1.00 33.68           H  
ATOM   2297 HD13 LEU A 159      -4.637 -24.519  48.157  1.00 33.68           H  
ATOM   2298  CD2 LEU A 159      -4.410 -23.970  45.526  1.00 33.68           C  
ATOM   2299 HD21 LEU A 159      -4.701 -24.090  44.482  1.00 33.68           H  
ATOM   2300 HD22 LEU A 159      -3.874 -24.864  45.842  1.00 33.68           H  
ATOM   2301 HD23 LEU A 159      -3.745 -23.110  45.605  1.00 33.68           H  
ATOM   2302  N   LEU A 160      -8.607 -25.600  43.250  1.00 36.97           N  
ATOM   2303  H   LEU A 160      -9.314 -26.076  43.793  1.00 36.97           H  
ATOM   2304  CA  LEU A 160      -8.774 -25.561  41.780  1.00 36.97           C  
ATOM   2305  HA  LEU A 160      -7.848 -25.878  41.301  1.00 36.97           H  
ATOM   2306  C   LEU A 160      -9.070 -24.129  41.296  1.00 36.97           C  
ATOM   2307  CB  LEU A 160      -9.933 -26.487  41.359  1.00 36.97           C  
ATOM   2308  HB2 LEU A 160     -10.812 -26.231  41.950  1.00 36.97           H  
ATOM   2309  HB3 LEU A 160     -10.182 -26.284  40.317  1.00 36.97           H  
ATOM   2310  O   LEU A 160      -8.634 -23.711  40.225  1.00 36.97           O  
ATOM   2311  CG  LEU A 160      -9.646 -27.992  41.501  1.00 36.97           C  
ATOM   2312  HG  LEU A 160      -9.220 -28.200  42.483  1.00 36.97           H  
ATOM   2313  CD1 LEU A 160     -10.942 -28.791  41.355  1.00 36.97           C  
ATOM   2314 HD11 LEU A 160     -10.739 -29.854  41.486  1.00 36.97           H  
ATOM   2315 HD12 LEU A 160     -11.390 -28.613  40.378  1.00 36.97           H  
ATOM   2316 HD13 LEU A 160     -11.641 -28.480  42.131  1.00 36.97           H  
ATOM   2317  CD2 LEU A 160      -8.677 -28.477  40.416  1.00 36.97           C  
ATOM   2318 HD21 LEU A 160      -9.083 -28.267  39.426  1.00 36.97           H  
ATOM   2319 HD22 LEU A 160      -7.717 -27.973  40.527  1.00 36.97           H  
ATOM   2320 HD23 LEU A 160      -8.516 -29.549  40.526  1.00 36.97           H  
ATOM   2321  N   GLU A 161      -9.754 -23.360  42.143  1.00 36.92           N  
ATOM   2322  H   GLU A 161     -10.101 -23.811  42.977  1.00 36.92           H  
ATOM   2323  CA  GLU A 161      -9.989 -21.925  42.010  1.00 36.92           C  
ATOM   2324  HA  GLU A 161     -10.610 -21.734  41.135  1.00 36.92           H  
ATOM   2325  C   GLU A 161      -8.685 -21.102  41.875  1.00 36.92           C  
ATOM   2326  CB  GLU A 161     -10.741 -21.501  43.287  1.00 36.92           C  
ATOM   2327  HB2 GLU A 161     -10.017 -21.527  44.101  1.00 36.92           H  
ATOM   2328  HB3 GLU A 161     -11.523 -22.226  43.516  1.00 36.92           H  
ATOM   2329  O   GLU A 161      -8.643 -20.121  41.141  1.00 36.92           O  
ATOM   2330  CG  GLU A 161     -11.400 -20.116  43.195  1.00 36.92           C  
ATOM   2331  HG2 GLU A 161     -12.394 -20.233  42.765  1.00 36.92           H  
ATOM   2332  HG3 GLU A 161     -10.824 -19.501  42.503  1.00 36.92           H  
ATOM   2333  CD  GLU A 161     -11.478 -19.359  44.539  1.00 36.92           C  
ATOM   2334  OE1 GLU A 161     -11.973 -18.215  44.542  1.00 36.92           O  
ATOM   2335  OE2 GLU A 161     -10.899 -19.800  45.560  1.00 36.92           O  
ATOM   2336  N   ALA A 162      -7.612 -21.442  42.601  1.00 32.47           N  
ATOM   2337  H   ALA A 162      -7.610 -22.334  43.075  1.00 32.47           H  
ATOM   2338  CA  ALA A 162      -6.456 -20.557  42.799  1.00 32.47           C  
ATOM   2339  HA  ALA A 162      -6.798 -19.524  42.845  1.00 32.47           H  
ATOM   2340  C   ALA A 162      -5.427 -20.537  41.668  1.00 32.47           C  
ATOM   2341  CB  ALA A 162      -5.821 -20.841  44.156  1.00 32.47           C  
ATOM   2342  HB1 ALA A 162      -5.360 -21.829  44.129  1.00 32.47           H  
ATOM   2343  HB2 ALA A 162      -6.572 -20.800  44.945  1.00 32.47           H  
ATOM   2344  HB3 ALA A 162      -5.046 -20.102  44.359  1.00 32.47           H  
ATOM   2345  O   ALA A 162      -4.795 -19.503  41.497  1.00 32.47           O  
ATOM   2346  N   LEU A 163      -5.311 -21.606  40.876  1.00 33.30           N  
ATOM   2347  H   LEU A 163      -5.826 -22.438  41.124  1.00 33.30           H  
ATOM   2348  CA  LEU A 163      -4.379 -21.658  39.738  1.00 33.30           C  
ATOM   2349  HA  LEU A 163      -3.936 -20.667  39.632  1.00 33.30           H  
ATOM   2350  C   LEU A 163      -5.081 -21.891  38.389  1.00 33.30           C  
ATOM   2351  CB  LEU A 163      -3.221 -22.622  40.072  1.00 33.30           C  
ATOM   2352  HB2 LEU A 163      -3.212 -22.777  41.151  1.00 33.30           H  
ATOM   2353  HB3 LEU A 163      -3.391 -23.594  39.609  1.00 33.30           H  
ATOM   2354  O   LEU A 163      -4.512 -21.613  37.343  1.00 33.30           O  
ATOM   2355  CG  LEU A 163      -1.831 -22.070  39.673  1.00 33.30           C  
ATOM   2356  HG  LEU A 163      -1.846 -20.981  39.714  1.00 33.30           H  
ATOM   2357  CD1 LEU A 163      -0.771 -22.563  40.659  1.00 33.30           C  
ATOM   2358 HD11 LEU A 163       0.192 -22.142  40.368  1.00 33.30           H  
ATOM   2359 HD12 LEU A 163      -0.714 -23.651  40.654  1.00 33.30           H  
ATOM   2360 HD13 LEU A 163      -1.001 -22.196  41.659  1.00 33.30           H  
ATOM   2361  CD2 LEU A 163      -1.410 -22.531  38.276  1.00 33.30           C  
ATOM   2362 HD21 LEU A 163      -0.441 -22.089  38.043  1.00 33.30           H  
ATOM   2363 HD22 LEU A 163      -1.335 -23.617  38.232  1.00 33.30           H  
ATOM   2364 HD23 LEU A 163      -2.117 -22.175  37.527  1.00 33.30           H  
ATOM   2365  N   GLY A 164      -6.388 -22.189  38.391  1.00 33.87           N  
ATOM   2366  H   GLY A 164      -6.838 -22.455  39.256  1.00 33.87           H  
ATOM   2367  CA  GLY A 164      -7.246 -21.837  37.249  1.00 33.87           C  
ATOM   2368  HA2 GLY A 164      -8.264 -22.172  37.454  1.00 33.87           H  
ATOM   2369  HA3 GLY A 164      -6.881 -22.339  36.353  1.00 33.87           H  
ATOM   2370  C   GLY A 164      -7.285 -20.321  36.970  1.00 33.87           C  
ATOM   2371  O   GLY A 164      -7.670 -19.916  35.879  1.00 33.87           O  
ATOM   2372  N   ARG A 165      -6.857 -19.498  37.944  1.00 32.07           N  
ATOM   2373  H   ARG A 165      -6.596 -19.937  38.816  1.00 32.07           H  
ATOM   2374  CA  ARG A 165      -6.612 -18.048  37.836  1.00 32.07           C  
ATOM   2375  HA  ARG A 165      -7.421 -17.581  37.274  1.00 32.07           H  
ATOM   2376  C   ARG A 165      -5.333 -17.683  37.070  1.00 32.07           C  
ATOM   2377  CB  ARG A 165      -6.539 -17.445  39.257  1.00 32.07           C  
ATOM   2378  HB2 ARG A 165      -5.877 -16.580  39.250  1.00 32.07           H  
ATOM   2379  HB3 ARG A 165      -6.119 -18.177  39.946  1.00 32.07           H  
ATOM   2380  O   ARG A 165      -5.316 -16.650  36.413  1.00 32.07           O  
ATOM   2381  CG  ARG A 165      -7.904 -16.979  39.771  1.00 32.07           C  
ATOM   2382  HG2 ARG A 165      -8.630 -17.785  39.668  1.00 32.07           H  
ATOM   2383  HG3 ARG A 165      -8.208 -16.154  39.127  1.00 32.07           H  
ATOM   2384  CD  ARG A 165      -7.890 -16.473  41.229  1.00 32.07           C  
ATOM   2385  HD2 ARG A 165      -6.921 -16.022  41.440  1.00 32.07           H  
ATOM   2386  HD3 ARG A 165      -8.643 -15.692  41.339  1.00 32.07           H  
ATOM   2387  NE  ARG A 165      -8.148 -17.559  42.193  1.00 32.07           N  
ATOM   2388  HE  ARG A 165      -7.825 -18.464  41.884  1.00 32.07           H  
ATOM   2389  NH1 ARG A 165      -9.697 -16.667  43.684  1.00 32.07           N  
ATOM   2390 HH11 ARG A 165     -10.432 -16.969  44.307  1.00 32.07           H  
ATOM   2391 HH12 ARG A 165      -9.958 -15.966  43.006  1.00 32.07           H  
ATOM   2392  NH2 ARG A 165      -8.737 -18.588  44.134  1.00 32.07           N  
ATOM   2393 HH21 ARG A 165      -9.378 -18.681  44.908  1.00 32.07           H  
ATOM   2394 HH22 ARG A 165      -8.115 -19.353  43.916  1.00 32.07           H  
ATOM   2395  CZ  ARG A 165      -8.848 -17.579  43.320  1.00 32.07           C  
ATOM   2396  N   GLU A 166      -4.292 -18.509  37.135  1.00 29.58           N  
ATOM   2397  H   GLU A 166      -4.400 -19.398  37.602  1.00 29.58           H  
ATOM   2398  CA  GLU A 166      -2.942 -18.209  36.614  1.00 29.58           C  
ATOM   2399  HA  GLU A 166      -2.812 -17.127  36.608  1.00 29.58           H  
ATOM   2400  C   GLU A 166      -2.771 -18.663  35.144  1.00 29.58           C  
ATOM   2401  CB  GLU A 166      -1.904 -18.782  37.603  1.00 29.58           C  
ATOM   2402  HB2 GLU A 166      -2.329 -18.727  38.605  1.00 29.58           H  
ATOM   2403  HB3 GLU A 166      -1.737 -19.833  37.370  1.00 29.58           H  
ATOM   2404  O   GLU A 166      -1.673 -18.936  34.677  1.00 29.58           O  
ATOM   2405  CG  GLU A 166      -0.558 -18.037  37.648  1.00 29.58           C  
ATOM   2406  HG2 GLU A 166      -0.759 -16.968  37.723  1.00 29.58           H  
ATOM   2407  HG3 GLU A 166      -0.011 -18.218  36.722  1.00 29.58           H  
ATOM   2408  CD  GLU A 166       0.296 -18.484  38.851  1.00 29.58           C  
ATOM   2409  OE1 GLU A 166       0.840 -17.601  39.552  1.00 29.58           O  
ATOM   2410  OE2 GLU A 166       0.360 -19.709  39.112  1.00 29.58           O  
ATOM   2411  N   LEU A 167      -3.893 -18.777  34.419  1.00 29.83           N  
ATOM   2412  H   LEU A 167      -4.758 -18.562  34.894  1.00 29.83           H  
ATOM   2413  CA  LEU A 167      -3.973 -19.094  32.985  1.00 29.83           C  
ATOM   2414  HA  LEU A 167      -3.003 -19.447  32.634  1.00 29.83           H  
ATOM   2415  C   LEU A 167      -4.331 -17.887  32.106  1.00 29.83           C  
ATOM   2416  CB  LEU A 167      -5.049 -20.183  32.782  1.00 29.83           C  
ATOM   2417  HB2 LEU A 167      -5.490 -20.072  31.791  1.00 29.83           H  
ATOM   2418  HB3 LEU A 167      -5.851 -20.019  33.501  1.00 29.83           H  
ATOM   2419  O   LEU A 167      -4.180 -17.967  30.889  1.00 29.83           O  
ATOM   2420  CG  LEU A 167      -4.537 -21.624  32.903  1.00 29.83           C  
ATOM   2421  HG  LEU A 167      -3.969 -21.742  33.826  1.00 29.83           H  
ATOM   2422  CD1 LEU A 167      -5.736 -22.578  32.933  1.00 29.83           C  
ATOM   2423 HD11 LEU A 167      -5.381 -23.604  33.035  1.00 29.83           H  
ATOM   2424 HD12 LEU A 167      -6.319 -22.469  32.019  1.00 29.83           H  
ATOM   2425 HD13 LEU A 167      -6.360 -22.333  33.793  1.00 29.83           H  
ATOM   2426  CD2 LEU A 167      -3.666 -22.025  31.706  1.00 29.83           C  
ATOM   2427 HD21 LEU A 167      -3.358 -23.066  31.803  1.00 29.83           H  
ATOM   2428 HD22 LEU A 167      -4.214 -21.878  30.775  1.00 29.83           H  
ATOM   2429 HD23 LEU A 167      -2.770 -21.405  31.685  1.00 29.83           H  
ATOM   2430  N   ASP A 168      -4.888 -16.823  32.697  1.00 29.53           N  
ATOM   2431  H   ASP A 168      -4.971 -16.822  33.704  1.00 29.53           H  
ATOM   2432  CA  ASP A 168      -5.454 -15.693  31.950  1.00 29.53           C  
ATOM   2433  HA  ASP A 168      -5.173 -15.834  30.906  1.00 29.53           H  
ATOM   2434  C   ASP A 168      -4.851 -14.319  32.301  1.00 29.53           C  
ATOM   2435  CB  ASP A 168      -6.999 -15.718  32.009  1.00 29.53           C  
ATOM   2436  HB2 ASP A 168      -7.388 -14.714  31.840  1.00 29.53           H  
ATOM   2437  HB3 ASP A 168      -7.318 -16.023  33.006  1.00 29.53           H  
ATOM   2438  O   ASP A 168      -5.273 -13.317  31.716  1.00 29.53           O  
ATOM   2439  CG  ASP A 168      -7.640 -16.626  30.945  1.00 29.53           C  
ATOM   2440  OD1 ASP A 168      -7.225 -16.537  29.760  1.00 29.53           O  
ATOM   2441  OD2 ASP A 168      -8.587 -17.368  31.299  1.00 29.53           O  
ATOM   2442  N   GLY A 169      -3.869 -14.276  33.208  1.00 26.58           N  
ATOM   2443  H   GLY A 169      -3.477 -15.161  33.499  1.00 26.58           H  
ATOM   2444  CA  GLY A 169      -3.122 -13.072  33.592  1.00 26.58           C  
ATOM   2445  HA2 GLY A 169      -2.686 -13.212  34.581  1.00 26.58           H  
ATOM   2446  HA3 GLY A 169      -3.795 -12.215  33.628  1.00 26.58           H  
ATOM   2447  C   GLY A 169      -2.003 -12.750  32.601  1.00 26.58           C  
ATOM   2448  O   GLY A 169      -2.267 -12.098  31.590  1.00 26.58           O  
ATOM   2449  N   ASP A 170      -0.795 -13.221  32.921  1.00 26.67           N  
ATOM   2450  H   ASP A 170      -0.696 -13.771  33.762  1.00 26.67           H  
ATOM   2451  CA  ASP A 170       0.358 -13.289  32.006  1.00 26.67           C  
ATOM   2452  HA  ASP A 170       0.397 -12.377  31.411  1.00 26.67           H  
ATOM   2453  C   ASP A 170       0.220 -14.464  31.002  1.00 26.67           C  
ATOM   2454  CB  ASP A 170       1.671 -13.370  32.834  1.00 26.67           C  
ATOM   2455  HB2 ASP A 170       1.625 -14.265  33.454  1.00 26.67           H  
ATOM   2456  HB3 ASP A 170       2.498 -13.506  32.137  1.00 26.67           H  
ATOM   2457  O   ASP A 170       0.857 -14.399  29.926  1.00 26.67           O  
ATOM   2458  CG  ASP A 170       2.022 -12.159  33.738  1.00 26.67           C  
ATOM   2459  OD1 ASP A 170       1.500 -11.039  33.522  1.00 26.67           O  
ATOM   2460  OD2 ASP A 170       2.837 -12.359  34.672  1.00 26.67           O  
ATOM   2461  OXT ASP A 170      -0.562 -15.406  31.290  1.00 26.67           O  
TER    2462      ASP A 170                                                       
ATOM   2462  N   MET B   1     -21.339 -36.129  38.812  1.00 74.56           N  
ATOM   2463  H   MET B   1     -22.165 -36.690  38.963  1.00 74.56           H  
ATOM   2464  H2  MET B   1     -20.753 -36.127  39.634  1.00 74.56           H  
ATOM   2465  H3  MET B   1     -20.771 -36.505  38.066  1.00 74.56           H  
ATOM   2466  CA  MET B   1     -21.691 -34.726  38.517  1.00 74.56           C  
ATOM   2467  HA  MET B   1     -20.754 -34.169  38.498  1.00 74.56           H  
ATOM   2468  C   MET B   1     -22.494 -34.094  39.648  1.00 74.56           C  
ATOM   2469  CB  MET B   1     -22.321 -34.539  37.138  1.00 74.56           C  
ATOM   2470  HB2 MET B   1     -22.790 -33.556  37.089  1.00 74.56           H  
ATOM   2471  HB3 MET B   1     -23.078 -35.300  36.948  1.00 74.56           H  
ATOM   2472  O   MET B   1     -23.720 -34.025  39.600  1.00 74.56           O  
ATOM   2473  CG  MET B   1     -21.214 -34.604  36.083  1.00 74.56           C  
ATOM   2474  HG2 MET B   1     -20.866 -35.632  35.987  1.00 74.56           H  
ATOM   2475  HG3 MET B   1     -20.377 -33.982  36.399  1.00 74.56           H  
ATOM   2476  SD  MET B   1     -21.750 -34.014  34.469  1.00 74.56           S  
ATOM   2477  CE  MET B   1     -20.285 -34.438  33.486  1.00 74.56           C  
ATOM   2478  HE1 MET B   1     -20.442 -34.139  32.450  1.00 74.56           H  
ATOM   2479  HE2 MET B   1     -20.100 -35.512  33.522  1.00 74.56           H  
ATOM   2480  HE3 MET B   1     -19.414 -33.907  33.870  1.00 74.56           H  
ATOM   2481  N   THR B   2     -21.766 -33.631  40.661  1.00 83.63           N  
ATOM   2482  H   THR B   2     -20.780 -33.849  40.647  1.00 83.63           H  
ATOM   2483  CA  THR B   2     -22.113 -32.533  41.567  1.00 83.63           C  
ATOM   2484  HA  THR B   2     -23.049 -32.754  42.081  1.00 83.63           H  
ATOM   2485  C   THR B   2     -22.279 -31.225  40.784  1.00 83.63           C  
ATOM   2486  CB  THR B   2     -20.989 -32.354  42.611  1.00 83.63           C  
ATOM   2487  HB  THR B   2     -21.280 -31.574  43.316  1.00 83.63           H  
ATOM   2488  O   THR B   2     -22.126 -31.197  39.558  1.00 83.63           O  
ATOM   2489  CG2 THR B   2     -20.694 -33.626  43.406  1.00 83.63           C  
ATOM   2490 HG21 THR B   2     -21.617 -34.016  43.836  1.00 83.63           H  
ATOM   2491 HG22 THR B   2     -20.000 -33.394  44.214  1.00 83.63           H  
ATOM   2492 HG23 THR B   2     -20.243 -34.385  42.766  1.00 83.63           H  
ATOM   2493  OG1 THR B   2     -19.799 -31.963  41.970  1.00 83.63           O  
ATOM   2494  HG1 THR B   2     -19.070 -32.095  42.581  1.00 83.63           H  
ATOM   2495  N   ASP B   3     -22.591 -30.122  41.470  1.00 73.36           N  
ATOM   2496  H   ASP B   3     -22.706 -30.154  42.473  1.00 73.36           H  
ATOM   2497  CA  ASP B   3     -22.623 -28.814  40.813  1.00 73.36           C  
ATOM   2498  HA  ASP B   3     -23.199 -28.936  39.896  1.00 73.36           H  
ATOM   2499  C   ASP B   3     -21.223 -28.385  40.352  1.00 73.36           C  
ATOM   2500  CB  ASP B   3     -23.349 -27.775  41.687  1.00 73.36           C  
ATOM   2501  HB2 ASP B   3     -22.630 -27.068  42.101  1.00 73.36           H  
ATOM   2502  HB3 ASP B   3     -23.851 -28.270  42.518  1.00 73.36           H  
ATOM   2503  O   ASP B   3     -21.046 -28.121  39.163  1.00 73.36           O  
ATOM   2504  CG  ASP B   3     -24.408 -27.039  40.862  1.00 73.36           C  
ATOM   2505  OD1 ASP B   3     -25.250 -27.748  40.255  1.00 73.36           O  
ATOM   2506  OD2 ASP B   3     -24.356 -25.802  40.767  1.00 73.36           O  
ATOM   2507  N   SER B   4     -20.214 -28.468  41.229  1.00 75.47           N  
ATOM   2508  H   SER B   4     -20.417 -28.625  42.205  1.00 75.47           H  
ATOM   2509  CA  SER B   4     -18.813 -28.176  40.894  1.00 75.47           C  
ATOM   2510  HA  SER B   4     -18.746 -27.133  40.587  1.00 75.47           H  
ATOM   2511  C   SER B   4     -18.273 -29.024  39.736  1.00 75.47           C  
ATOM   2512  CB  SER B   4     -17.917 -28.347  42.125  1.00 75.47           C  
ATOM   2513  HB2 SER B   4     -17.904 -29.392  42.437  1.00 75.47           H  
ATOM   2514  HB3 SER B   4     -16.902 -28.042  41.872  1.00 75.47           H  
ATOM   2515  O   SER B   4     -17.638 -28.470  38.846  1.00 75.47           O  
ATOM   2516  OG  SER B   4     -18.390 -27.543  43.187  1.00 75.47           O  
ATOM   2517  HG  SER B   4     -17.594 -27.223  43.617  1.00 75.47           H  
ATOM   2518  N   GLU B   5     -18.586 -30.327  39.653  1.00 80.38           N  
ATOM   2519  H   GLU B   5     -19.107 -30.753  40.406  1.00 80.38           H  
ATOM   2520  CA  GLU B   5     -18.172 -31.162  38.507  1.00 80.38           C  
ATOM   2521  HA  GLU B   5     -17.086 -31.136  38.416  1.00 80.38           H  
ATOM   2522  C   GLU B   5     -18.737 -30.640  37.169  1.00 80.38           C  
ATOM   2523  CB  GLU B   5     -18.612 -32.625  38.710  1.00 80.38           C  
ATOM   2524  HB2 GLU B   5     -19.643 -32.618  39.064  1.00 80.38           H  
ATOM   2525  HB3 GLU B   5     -18.596 -33.130  37.744  1.00 80.38           H  
ATOM   2526  O   GLU B   5     -18.029 -30.644  36.166  1.00 80.38           O  
ATOM   2527  CG  GLU B   5     -17.740 -33.452  39.675  1.00 80.38           C  
ATOM   2528  HG2 GLU B   5     -17.694 -32.954  40.643  1.00 80.38           H  
ATOM   2529  HG3 GLU B   5     -16.728 -33.508  39.274  1.00 80.38           H  
ATOM   2530  CD  GLU B   5     -18.316 -34.870  39.854  1.00 80.38           C  
ATOM   2531  OE1 GLU B   5     -17.705 -35.871  39.441  1.00 80.38           O  
ATOM   2532  OE2 GLU B   5     -19.481 -34.992  40.298  1.00 80.38           O  
ATOM   2533  N   LYS B   6     -19.986 -30.145  37.144  1.00 81.28           N  
ATOM   2534  H   LYS B   6     -20.485 -30.085  38.021  1.00 81.28           H  
ATOM   2535  CA  LYS B   6     -20.587 -29.548  35.934  1.00 81.28           C  
ATOM   2536  HA  LYS B   6     -20.380 -30.191  35.078  1.00 81.28           H  
ATOM   2537  C   LYS B   6     -19.960 -28.197  35.600  1.00 81.28           C  
ATOM   2538  CB  LYS B   6     -22.107 -29.385  36.097  1.00 81.28           C  
ATOM   2539  HB2 LYS B   6     -22.489 -28.799  35.261  1.00 81.28           H  
ATOM   2540  HB3 LYS B   6     -22.309 -28.843  37.020  1.00 81.28           H  
ATOM   2541  O   LYS B   6     -19.654 -27.929  34.442  1.00 81.28           O  
ATOM   2542  CG  LYS B   6     -22.830 -30.736  36.110  1.00 81.28           C  
ATOM   2543  HG2 LYS B   6     -22.401 -31.361  36.893  1.00 81.28           H  
ATOM   2544  HG3 LYS B   6     -22.660 -31.225  35.151  1.00 81.28           H  
ATOM   2545  CD  LYS B   6     -24.345 -30.628  36.340  1.00 81.28           C  
ATOM   2546  HD2 LYS B   6     -24.758 -31.631  36.225  1.00 81.28           H  
ATOM   2547  HD3 LYS B   6     -24.795 -29.995  35.576  1.00 81.28           H  
ATOM   2548  CE  LYS B   6     -24.702 -30.134  37.751  1.00 81.28           C  
ATOM   2549  HE2 LYS B   6     -25.539 -30.724  38.126  1.00 81.28           H  
ATOM   2550  HE3 LYS B   6     -23.856 -30.321  38.413  1.00 81.28           H  
ATOM   2551  NZ  LYS B   6     -25.065 -28.697  37.788  1.00 81.28           N  
ATOM   2552  HZ1 LYS B   6     -25.866 -28.475  37.213  1.00 81.28           H  
ATOM   2553  HZ2 LYS B   6     -25.290 -28.416  38.731  1.00 81.28           H  
ATOM   2554  HZ3 LYS B   6     -24.283 -28.109  37.539  1.00 81.28           H  
ATOM   2555  N   VAL B   7     -19.778 -27.335  36.602  1.00 81.47           N  
ATOM   2556  H   VAL B   7     -20.036 -27.620  37.536  1.00 81.47           H  
ATOM   2557  CA  VAL B   7     -19.192 -26.000  36.401  1.00 81.47           C  
ATOM   2558  HA  VAL B   7     -19.717 -25.515  35.578  1.00 81.47           H  
ATOM   2559  C   VAL B   7     -17.724 -26.110  35.964  1.00 81.47           C  
ATOM   2560  CB  VAL B   7     -19.382 -25.107  37.645  1.00 81.47           C  
ATOM   2561  HB  VAL B   7     -18.863 -25.554  38.493  1.00 81.47           H  
ATOM   2562  O   VAL B   7     -17.297 -25.338  35.110  1.00 81.47           O  
ATOM   2563  CG1 VAL B   7     -18.851 -23.689  37.415  1.00 81.47           C  
ATOM   2564 HG11 VAL B   7     -18.909 -23.118  38.342  1.00 81.47           H  
ATOM   2565 HG12 VAL B   7     -17.811 -23.720  37.091  1.00 81.47           H  
ATOM   2566 HG13 VAL B   7     -19.438 -23.185  36.647  1.00 81.47           H  
ATOM   2567  CG2 VAL B   7     -20.870 -24.928  37.990  1.00 81.47           C  
ATOM   2568 HG21 VAL B   7     -20.966 -24.304  38.879  1.00 81.47           H  
ATOM   2569 HG22 VAL B   7     -21.397 -24.453  37.162  1.00 81.47           H  
ATOM   2570 HG23 VAL B   7     -21.342 -25.887  38.204  1.00 81.47           H  
ATOM   2571  N   ALA B   8     -16.979 -27.115  36.434  1.00 80.16           N  
ATOM   2572  H   ALA B   8     -17.354 -27.695  37.171  1.00 80.16           H  
ATOM   2573  CA  ALA B   8     -15.614 -27.395  35.991  1.00 80.16           C  
ATOM   2574  HA  ALA B   8     -15.015 -26.496  36.137  1.00 80.16           H  
ATOM   2575  C   ALA B   8     -15.519 -27.770  34.497  1.00 80.16           C  
ATOM   2576  CB  ALA B   8     -15.036 -28.501  36.881  1.00 80.16           C  
ATOM   2577  HB1 ALA B   8     -15.052 -28.183  37.924  1.00 80.16           H  
ATOM   2578  HB2 ALA B   8     -14.003 -28.701  36.593  1.00 80.16           H  
ATOM   2579  HB3 ALA B   8     -15.622 -29.414  36.775  1.00 80.16           H  
ATOM   2580  O   ALA B   8     -14.562 -27.373  33.832  1.00 80.16           O  
ATOM   2581  N   GLU B   9     -16.503 -28.483  33.934  1.00 84.26           N  
ATOM   2582  H   GLU B   9     -17.259 -28.824  34.510  1.00 84.26           H  
ATOM   2583  CA  GLU B   9     -16.550 -28.735  32.484  1.00 84.26           C  
ATOM   2584  HA  GLU B   9     -15.562 -29.057  32.154  1.00 84.26           H  
ATOM   2585  C   GLU B   9     -16.862 -27.462  31.684  1.00 84.26           C  
ATOM   2586  CB  GLU B   9     -17.544 -29.855  32.136  1.00 84.26           C  
ATOM   2587  HB2 GLU B   9     -18.513 -29.648  32.588  1.00 84.26           H  
ATOM   2588  HB3 GLU B   9     -17.660 -29.880  31.052  1.00 84.26           H  
ATOM   2589  O   GLU B   9     -16.204 -27.206  30.672  1.00 84.26           O  
ATOM   2590  CG  GLU B   9     -17.026 -31.225  32.598  1.00 84.26           C  
ATOM   2591  HG2 GLU B   9     -15.994 -31.332  32.263  1.00 84.26           H  
ATOM   2592  HG3 GLU B   9     -17.024 -31.259  33.687  1.00 84.26           H  
ATOM   2593  CD  GLU B   9     -17.839 -32.409  32.053  1.00 84.26           C  
ATOM   2594  OE1 GLU B   9     -17.279 -33.529  32.091  1.00 84.26           O  
ATOM   2595  OE2 GLU B   9     -18.992 -32.208  31.610  1.00 84.26           O  
ATOM   2596  N   TYR B  10     -17.787 -26.619  32.159  1.00 84.87           N  
ATOM   2597  H   TYR B  10     -18.310 -26.888  32.980  1.00 84.87           H  
ATOM   2598  CA  TYR B  10     -18.057 -25.318  31.532  1.00 84.87           C  
ATOM   2599  HA  TYR B  10     -18.254 -25.486  30.474  1.00 84.87           H  
ATOM   2600  C   TYR B  10     -16.851 -24.371  31.600  1.00 84.87           C  
ATOM   2601  CB  TYR B  10     -19.297 -24.659  32.153  1.00 84.87           C  
ATOM   2602  HB2 TYR B  10     -19.196 -24.649  33.238  1.00 84.87           H  
ATOM   2603  HB3 TYR B  10     -19.334 -23.620  31.824  1.00 84.87           H  
ATOM   2604  O   TYR B  10     -16.534 -23.730  30.599  1.00 84.87           O  
ATOM   2605  CG  TYR B  10     -20.613 -25.304  31.757  1.00 84.87           C  
ATOM   2606  CD1 TYR B  10     -21.034 -25.268  30.413  1.00 84.87           C  
ATOM   2607  HD1 TYR B  10     -20.421 -24.782  29.669  1.00 84.87           H  
ATOM   2608  CD2 TYR B  10     -21.422 -25.927  32.727  1.00 84.87           C  
ATOM   2609  HD2 TYR B  10     -21.098 -25.952  33.757  1.00 84.87           H  
ATOM   2610  CE1 TYR B  10     -22.250 -25.869  30.036  1.00 84.87           C  
ATOM   2611  HE1 TYR B  10     -22.575 -25.854  29.006  1.00 84.87           H  
ATOM   2612  CE2 TYR B  10     -22.638 -26.533  32.355  1.00 84.87           C  
ATOM   2613  HE2 TYR B  10     -23.244 -27.023  33.102  1.00 84.87           H  
ATOM   2614  OH  TYR B  10     -24.222 -27.089  30.639  1.00 84.87           O  
ATOM   2615  HH  TYR B  10     -24.642 -27.534  31.379  1.00 84.87           H  
ATOM   2616  CZ  TYR B  10     -23.051 -26.506  31.005  1.00 84.87           C  
ATOM   2617  N   LEU B  11     -16.139 -24.319  32.732  1.00 83.98           N  
ATOM   2618  H   LEU B  11     -16.473 -24.837  33.533  1.00 83.98           H  
ATOM   2619  CA  LEU B  11     -14.919 -23.522  32.882  1.00 83.98           C  
ATOM   2620  HA  LEU B  11     -15.146 -22.499  32.584  1.00 83.98           H  
ATOM   2621  C   LEU B  11     -13.813 -24.022  31.945  1.00 83.98           C  
ATOM   2622  CB  LEU B  11     -14.488 -23.521  34.362  1.00 83.98           C  
ATOM   2623  HB2 LEU B  11     -15.312 -23.142  34.966  1.00 83.98           H  
ATOM   2624  HB3 LEU B  11     -14.291 -24.548  34.669  1.00 83.98           H  
ATOM   2625  O   LEU B  11     -13.214 -23.217  31.239  1.00 83.98           O  
ATOM   2626  CG  LEU B  11     -13.231 -22.673  34.653  1.00 83.98           C  
ATOM   2627  HG  LEU B  11     -12.389 -23.063  34.082  1.00 83.98           H  
ATOM   2628  CD1 LEU B  11     -13.429 -21.196  34.309  1.00 83.98           C  
ATOM   2629 HD11 LEU B  11     -12.544 -20.629  34.600  1.00 83.98           H  
ATOM   2630 HD12 LEU B  11     -13.560 -21.069  33.235  1.00 83.98           H  
ATOM   2631 HD13 LEU B  11     -14.295 -20.801  34.840  1.00 83.98           H  
ATOM   2632  CD2 LEU B  11     -12.885 -22.761  36.138  1.00 83.98           C  
ATOM   2633 HD21 LEU B  11     -13.680 -22.310  36.733  1.00 83.98           H  
ATOM   2634 HD22 LEU B  11     -12.751 -23.802  36.432  1.00 83.98           H  
ATOM   2635 HD23 LEU B  11     -11.955 -22.225  36.327  1.00 83.98           H  
ATOM   2636  N   ARG B  12     -13.609 -25.346  31.854  1.00 84.99           N  
ATOM   2637  H   ARG B  12     -14.128 -25.950  32.475  1.00 84.99           H  
ATOM   2638  CA  ARG B  12     -12.664 -25.952  30.901  1.00 84.99           C  
ATOM   2639  HA  ARG B  12     -11.677 -25.523  31.077  1.00 84.99           H  
ATOM   2640  C   ARG B  12     -13.013 -25.615  29.450  1.00 84.99           C  
ATOM   2641  CB  ARG B  12     -12.610 -27.472  31.130  1.00 84.99           C  
ATOM   2642  HB2 ARG B  12     -13.573 -27.907  30.862  1.00 84.99           H  
ATOM   2643  HB3 ARG B  12     -12.433 -27.657  32.189  1.00 84.99           H  
ATOM   2644  O   ARG B  12     -12.108 -25.396  28.651  1.00 84.99           O  
ATOM   2645  CG  ARG B  12     -11.496 -28.159  30.318  1.00 84.99           C  
ATOM   2646  HG2 ARG B  12     -11.592 -27.897  29.264  1.00 84.99           H  
ATOM   2647  HG3 ARG B  12     -10.525 -27.811  30.670  1.00 84.99           H  
ATOM   2648  CD  ARG B  12     -11.564 -29.690  30.417  1.00 84.99           C  
ATOM   2649  HD2 ARG B  12     -12.519 -30.014  30.002  1.00 84.99           H  
ATOM   2650  HD3 ARG B  12     -10.770 -30.109  29.799  1.00 84.99           H  
ATOM   2651  NE  ARG B  12     -11.396 -30.168  31.805  1.00 84.99           N  
ATOM   2652  HE  ARG B  12     -10.632 -29.759  32.324  1.00 84.99           H  
ATOM   2653  NH1 ARG B  12     -13.190 -31.617  31.915  1.00 84.99           N  
ATOM   2654 HH11 ARG B  12     -13.806 -32.212  32.450  1.00 84.99           H  
ATOM   2655 HH12 ARG B  12     -13.420 -31.418  30.952  1.00 84.99           H  
ATOM   2656  NH2 ARG B  12     -11.918 -31.291  33.713  1.00 84.99           N  
ATOM   2657 HH21 ARG B  12     -11.166 -30.823  34.197  1.00 84.99           H  
ATOM   2658 HH22 ARG B  12     -12.533 -31.911  34.220  1.00 84.99           H  
ATOM   2659  CZ  ARG B  12     -12.166 -31.021  32.463  1.00 84.99           C  
ATOM   2660  N   ARG B  13     -14.301 -25.563  29.082  1.00 86.53           N  
ATOM   2661  H   ARG B  13     -15.006 -25.804  29.763  1.00 86.53           H  
ATOM   2662  CA  ARG B  13     -14.700 -25.130  27.732  1.00 86.53           C  
ATOM   2663  HA  ARG B  13     -14.051 -25.647  27.025  1.00 86.53           H  
ATOM   2664  C   ARG B  13     -14.420 -23.642  27.514  1.00 86.53           C  
ATOM   2665  CB  ARG B  13     -16.167 -25.501  27.437  1.00 86.53           C  
ATOM   2666  HB2 ARG B  13     -16.305 -26.572  27.581  1.00 86.53           H  
ATOM   2667  HB3 ARG B  13     -16.812 -24.980  28.144  1.00 86.53           H  
ATOM   2668  O   ARG B  13     -13.870 -23.300  26.473  1.00 86.53           O  
ATOM   2669  CG  ARG B  13     -16.606 -25.124  26.005  1.00 86.53           C  
ATOM   2670  HG2 ARG B  13     -16.436 -24.059  25.847  1.00 86.53           H  
ATOM   2671  HG3 ARG B  13     -17.677 -25.298  25.907  1.00 86.53           H  
ATOM   2672  CD  ARG B  13     -15.881 -25.932  24.915  1.00 86.53           C  
ATOM   2673  HD2 ARG B  13     -16.365 -26.905  24.829  1.00 86.53           H  
ATOM   2674  HD3 ARG B  13     -14.840 -26.091  25.198  1.00 86.53           H  
ATOM   2675  NE  ARG B  13     -15.874 -25.232  23.619  1.00 86.53           N  
ATOM   2676  HE  ARG B  13     -15.881 -24.222  23.649  1.00 86.53           H  
ATOM   2677  NH1 ARG B  13     -15.627 -27.050  22.230  1.00 86.53           N  
ATOM   2678 HH11 ARG B  13     -15.439 -27.407  21.304  1.00 86.53           H  
ATOM   2679 HH12 ARG B  13     -15.761 -27.663  23.022  1.00 86.53           H  
ATOM   2680  NH2 ARG B  13     -15.454 -25.000  21.400  1.00 86.53           N  
ATOM   2681 HH21 ARG B  13     -15.230 -24.037  21.604  1.00 86.53           H  
ATOM   2682 HH22 ARG B  13     -15.195 -25.364  20.494  1.00 86.53           H  
ATOM   2683  CZ  ARG B  13     -15.659 -25.760  22.428  1.00 86.53           C  
ATOM   2684  N   ALA B  14     -14.748 -22.789  28.485  1.00 87.69           N  
ATOM   2685  H   ALA B  14     -15.191 -23.151  29.317  1.00 87.69           H  
ATOM   2686  CA  ALA B  14     -14.535 -21.347  28.391  1.00 87.69           C  
ATOM   2687  HA  ALA B  14     -15.055 -20.980  27.506  1.00 87.69           H  
ATOM   2688  C   ALA B  14     -13.049 -20.982  28.220  1.00 87.69           C  
ATOM   2689  CB  ALA B  14     -15.153 -20.671  29.623  1.00 87.69           C  
ATOM   2690  HB1 ALA B  14     -16.213 -20.917  29.690  1.00 87.69           H  
ATOM   2691  HB2 ALA B  14     -14.648 -21.007  30.529  1.00 87.69           H  
ATOM   2692  HB3 ALA B  14     -15.041 -19.590  29.539  1.00 87.69           H  
ATOM   2693  O   ALA B  14     -12.728 -20.202  27.328  1.00 87.69           O  
ATOM   2694  N   THR B  15     -12.142 -21.587  28.997  1.00 88.04           N  
ATOM   2695  H   THR B  15     -12.445 -22.215  29.727  1.00 88.04           H  
ATOM   2696  CA  THR B  15     -10.695 -21.325  28.876  1.00 88.04           C  
ATOM   2697  HA  THR B  15     -10.545 -20.246  28.819  1.00 88.04           H  
ATOM   2698  C   THR B  15     -10.089 -21.912  27.598  1.00 88.04           C  
ATOM   2699  CB  THR B  15      -9.912 -21.807  30.105  1.00 88.04           C  
ATOM   2700  HB  THR B  15      -8.848 -21.657  29.927  1.00 88.04           H  
ATOM   2701  O   THR B  15      -9.209 -21.294  27.004  1.00 88.04           O  
ATOM   2702  CG2 THR B  15     -10.300 -21.043  31.370  1.00 88.04           C  
ATOM   2703 HG21 THR B  15      -9.677 -21.365  32.204  1.00 88.04           H  
ATOM   2704 HG22 THR B  15     -10.126 -19.978  31.216  1.00 88.04           H  
ATOM   2705 HG23 THR B  15     -11.350 -21.203  31.615  1.00 88.04           H  
ATOM   2706  OG1 THR B  15     -10.146 -23.174  30.364  1.00 88.04           O  
ATOM   2707  HG1 THR B  15      -9.730 -23.341  31.213  1.00 88.04           H  
ATOM   2708  N   LEU B  16     -10.591 -23.049  27.093  1.00 90.83           N  
ATOM   2709  H   LEU B  16     -11.275 -23.554  27.638  1.00 90.83           H  
ATOM   2710  CA  LEU B  16     -10.195 -23.566  25.774  1.00 90.83           C  
ATOM   2711  HA  LEU B  16      -9.106 -23.582  25.724  1.00 90.83           H  
ATOM   2712  C   LEU B  16     -10.648 -22.646  24.626  1.00 90.83           C  
ATOM   2713  CB  LEU B  16     -10.735 -24.995  25.577  1.00 90.83           C  
ATOM   2714  HB2 LEU B  16     -10.685 -25.242  24.517  1.00 90.83           H  
ATOM   2715  HB3 LEU B  16     -11.785 -25.010  25.867  1.00 90.83           H  
ATOM   2716  O   LEU B  16      -9.855 -22.367  23.728  1.00 90.83           O  
ATOM   2717  CG  LEU B  16      -9.972 -26.080  26.360  1.00 90.83           C  
ATOM   2718  HG  LEU B  16      -9.897 -25.804  27.411  1.00 90.83           H  
ATOM   2719  CD1 LEU B  16     -10.725 -27.410  26.251  1.00 90.83           C  
ATOM   2720 HD11 LEU B  16     -11.728 -27.288  26.662  1.00 90.83           H  
ATOM   2721 HD12 LEU B  16     -10.795 -27.715  25.207  1.00 90.83           H  
ATOM   2722 HD13 LEU B  16     -10.201 -28.176  26.822  1.00 90.83           H  
ATOM   2723  CD2 LEU B  16      -8.557 -26.306  25.818  1.00 90.83           C  
ATOM   2724 HD21 LEU B  16      -8.596 -26.538  24.754  1.00 90.83           H  
ATOM   2725 HD22 LEU B  16      -8.085 -27.128  26.356  1.00 90.83           H  
ATOM   2726 HD23 LEU B  16      -7.956 -25.409  25.972  1.00 90.83           H  
ATOM   2727  N   ASP B  17     -11.888 -22.147  24.668  1.00 91.28           N  
ATOM   2728  H   ASP B  17     -12.494 -22.426  25.427  1.00 91.28           H  
ATOM   2729  CA  ASP B  17     -12.407 -21.189  23.683  1.00 91.28           C  
ATOM   2730  HA  ASP B  17     -12.237 -21.583  22.681  1.00 91.28           H  
ATOM   2731  C   ASP B  17     -11.674 -19.835  23.750  1.00 91.28           C  
ATOM   2732  CB  ASP B  17     -13.924 -20.989  23.888  1.00 91.28           C  
ATOM   2733  HB2 ASP B  17     -14.218 -20.067  23.386  1.00 91.28           H  
ATOM   2734  HB3 ASP B  17     -14.138 -20.868  24.950  1.00 91.28           H  
ATOM   2735  O   ASP B  17     -11.446 -19.209  22.714  1.00 91.28           O  
ATOM   2736  CG  ASP B  17     -14.792 -22.109  23.305  1.00 91.28           C  
ATOM   2737  OD1 ASP B  17     -14.440 -22.668  22.247  1.00 91.28           O  
ATOM   2738  OD2 ASP B  17     -15.897 -22.382  23.823  1.00 91.28           O  
ATOM   2739  N   LEU B  18     -11.275 -19.391  24.947  1.00 91.33           N  
ATOM   2740  H   LEU B  18     -11.557 -19.911  25.765  1.00 91.33           H  
ATOM   2741  CA  LEU B  18     -10.501 -18.162  25.159  1.00 91.33           C  
ATOM   2742  HA  LEU B  18     -10.947 -17.357  24.575  1.00 91.33           H  
ATOM   2743  C   LEU B  18      -9.061 -18.311  24.664  1.00 91.33           C  
ATOM   2744  CB  LEU B  18     -10.593 -17.783  26.645  1.00 91.33           C  
ATOM   2745  HB2 LEU B  18     -11.638 -17.570  26.869  1.00 91.33           H  
ATOM   2746  HB3 LEU B  18     -10.297 -18.646  27.241  1.00 91.33           H  
ATOM   2747  O   LEU B  18      -8.571 -17.429  23.963  1.00 91.33           O  
ATOM   2748  CG  LEU B  18      -9.732 -16.593  27.114  1.00 91.33           C  
ATOM   2749  HG  LEU B  18      -8.684 -16.891  27.122  1.00 91.33           H  
ATOM   2750  CD1 LEU B  18      -9.877 -15.326  26.267  1.00 91.33           C  
ATOM   2751 HD11 LEU B  18      -9.247 -14.543  26.690  1.00 91.33           H  
ATOM   2752 HD12 LEU B  18      -9.565 -15.503  25.238  1.00 91.33           H  
ATOM   2753 HD13 LEU B  18     -10.912 -14.987  26.281  1.00 91.33           H  
ATOM   2754  CD2 LEU B  18     -10.174 -16.242  28.530  1.00 91.33           C  
ATOM   2755 HD21 LEU B  18     -10.038 -17.107  29.178  1.00 91.33           H  
ATOM   2756 HD22 LEU B  18      -9.547 -15.442  28.924  1.00 91.33           H  
ATOM   2757 HD23 LEU B  18     -11.220 -15.936  28.549  1.00 91.33           H  
ATOM   2758  N   ARG B  19      -8.408 -19.449  24.923  1.00 91.28           N  
ATOM   2759  H   ARG B  19      -8.837 -20.114  25.550  1.00 91.28           H  
ATOM   2760  CA  ARG B  19      -7.076 -19.739  24.374  1.00 91.28           C  
ATOM   2761  HA  ARG B  19      -6.404 -18.937  24.679  1.00 91.28           H  
ATOM   2762  C   ARG B  19      -7.083 -19.747  22.844  1.00 91.28           C  
ATOM   2763  CB  ARG B  19      -6.563 -21.062  24.957  1.00 91.28           C  
ATOM   2764  HB2 ARG B  19      -7.159 -21.885  24.564  1.00 91.28           H  
ATOM   2765  HB3 ARG B  19      -6.675 -21.037  26.040  1.00 91.28           H  
ATOM   2766  O   ARG B  19      -6.174 -19.184  22.243  1.00 91.28           O  
ATOM   2767  CG  ARG B  19      -5.076 -21.275  24.630  1.00 91.28           C  
ATOM   2768  HG2 ARG B  19      -4.499 -20.466  25.077  1.00 91.28           H  
ATOM   2769  HG3 ARG B  19      -4.915 -21.259  23.552  1.00 91.28           H  
ATOM   2770  CD  ARG B  19      -4.569 -22.606  25.190  1.00 91.28           C  
ATOM   2771  HD2 ARG B  19      -3.482 -22.618  25.104  1.00 91.28           H  
ATOM   2772  HD3 ARG B  19      -4.834 -22.665  26.246  1.00 91.28           H  
ATOM   2773  NE  ARG B  19      -5.127 -23.752  24.447  1.00 91.28           N  
ATOM   2774  HE  ARG B  19      -5.588 -23.535  23.575  1.00 91.28           H  
ATOM   2775  NH1 ARG B  19      -4.386 -25.405  25.852  1.00 91.28           N  
ATOM   2776 HH11 ARG B  19      -4.229 -26.382  26.053  1.00 91.28           H  
ATOM   2777 HH12 ARG B  19      -3.988 -24.689  26.444  1.00 91.28           H  
ATOM   2778  NH2 ARG B  19      -5.464 -25.948  23.970  1.00 91.28           N  
ATOM   2779 HH21 ARG B  19      -5.864 -25.678  23.083  1.00 91.28           H  
ATOM   2780 HH22 ARG B  19      -5.297 -26.924  24.170  1.00 91.28           H  
ATOM   2781  CZ  ARG B  19      -4.994 -25.026  24.762  1.00 91.28           C  
ATOM   2782  N   ALA B  20      -8.114 -20.327  22.222  1.00 94.62           N  
ATOM   2783  H   ALA B  20      -8.818 -20.786  22.782  1.00 94.62           H  
ATOM   2784  CA  ALA B  20      -8.289 -20.294  20.770  1.00 94.62           C  
ATOM   2785  HA  ALA B  20      -7.379 -20.665  20.297  1.00 94.62           H  
ATOM   2786  C   ALA B  20      -8.520 -18.863  20.243  1.00 94.62           C  
ATOM   2787  CB  ALA B  20      -9.439 -21.237  20.396  1.00 94.62           C  
ATOM   2788  HB1 ALA B  20      -9.553 -21.254  19.312  1.00 94.62           H  
ATOM   2789  HB2 ALA B  20     -10.370 -20.894  20.847  1.00 94.62           H  
ATOM   2790  HB3 ALA B  20      -9.220 -22.246  20.745  1.00 94.62           H  
ATOM   2791  O   ALA B  20      -7.904 -18.468  19.258  1.00 94.62           O  
ATOM   2792  N   ALA B  21      -9.334 -18.050  20.926  1.00 94.63           N  
ATOM   2793  H   ALA B  21      -9.852 -18.418  21.711  1.00 94.63           H  
ATOM   2794  CA  ALA B  21      -9.541 -16.651  20.543  1.00 94.63           C  
ATOM   2795  HA  ALA B  21      -9.821 -16.630  19.490  1.00 94.63           H  
ATOM   2796  C   ALA B  21      -8.257 -15.804  20.683  1.00 94.63           C  
ATOM   2797  CB  ALA B  21     -10.709 -16.085  21.362  1.00 94.63           C  
ATOM   2798  HB1 ALA B  21     -11.597 -16.700  21.212  1.00 94.63           H  
ATOM   2799  HB2 ALA B  21     -10.922 -15.069  21.031  1.00 94.63           H  
ATOM   2800  HB3 ALA B  21     -10.454 -16.073  22.422  1.00 94.63           H  
ATOM   2801  O   ALA B  21      -7.894 -15.077  19.763  1.00 94.63           O  
ATOM   2802  N   ARG B  22      -7.519 -15.947  21.793  1.00 92.89           N  
ATOM   2803  H   ARG B  22      -7.878 -16.554  22.516  1.00 92.89           H  
ATOM   2804  CA  ARG B  22      -6.207 -15.306  22.009  1.00 92.89           C  
ATOM   2805  HA  ARG B  22      -6.297 -14.231  21.854  1.00 92.89           H  
ATOM   2806  C   ARG B  22      -5.151 -15.765  20.995  1.00 92.89           C  
ATOM   2807  CB  ARG B  22      -5.733 -15.568  23.451  1.00 92.89           C  
ATOM   2808  HB2 ARG B  22      -5.909 -16.614  23.704  1.00 92.89           H  
ATOM   2809  HB3 ARG B  22      -4.660 -15.387  23.506  1.00 92.89           H  
ATOM   2810  O   ARG B  22      -4.256 -14.993  20.673  1.00 92.89           O  
ATOM   2811  CG  ARG B  22      -6.410 -14.656  24.494  1.00 92.89           C  
ATOM   2812  HG2 ARG B  22      -6.064 -13.635  24.333  1.00 92.89           H  
ATOM   2813  HG3 ARG B  22      -7.493 -14.682  24.373  1.00 92.89           H  
ATOM   2814  CD  ARG B  22      -6.044 -15.105  25.920  1.00 92.89           C  
ATOM   2815  HD2 ARG B  22      -4.998 -15.411  25.927  1.00 92.89           H  
ATOM   2816  HD3 ARG B  22      -6.648 -15.971  26.192  1.00 92.89           H  
ATOM   2817  NE  ARG B  22      -6.212 -14.040  26.936  1.00 92.89           N  
ATOM   2818  HE  ARG B  22      -6.617 -13.160  26.649  1.00 92.89           H  
ATOM   2819  NH1 ARG B  22      -5.138 -15.167  28.611  1.00 92.89           N  
ATOM   2820 HH11 ARG B  22      -4.456 -15.074  29.350  1.00 92.89           H  
ATOM   2821 HH12 ARG B  22      -5.795 -15.921  28.753  1.00 92.89           H  
ATOM   2822  NH2 ARG B  22      -5.583 -13.015  28.894  1.00 92.89           N  
ATOM   2823 HH21 ARG B  22      -5.227 -13.095  29.836  1.00 92.89           H  
ATOM   2824 HH22 ARG B  22      -5.867 -12.102  28.570  1.00 92.89           H  
ATOM   2825  CZ  ARG B  22      -5.657 -14.077  28.142  1.00 92.89           C  
ATOM   2826  N   GLN B  23      -5.248 -16.993  20.479  1.00 92.98           N  
ATOM   2827  H   GLN B  23      -5.969 -17.610  20.825  1.00 92.98           H  
ATOM   2828  CA  GLN B  23      -4.405 -17.458  19.378  1.00 92.98           C  
ATOM   2829  HA  GLN B  23      -3.374 -17.178  19.596  1.00 92.98           H  
ATOM   2830  C   GLN B  23      -4.769 -16.758  18.059  1.00 92.98           C  
ATOM   2831  CB  GLN B  23      -4.463 -18.990  19.284  1.00 92.98           C  
ATOM   2832  HB2 GLN B  23      -4.242 -19.418  20.261  1.00 92.98           H  
ATOM   2833  HB3 GLN B  23      -5.462 -19.304  18.981  1.00 92.98           H  
ATOM   2834  O   GLN B  23      -3.882 -16.167  17.451  1.00 92.98           O  
ATOM   2835  CG  GLN B  23      -3.444 -19.522  18.270  1.00 92.98           C  
ATOM   2836  HG2 GLN B  23      -2.433 -19.288  18.601  1.00 92.98           H  
ATOM   2837  HG3 GLN B  23      -3.604 -19.024  17.314  1.00 92.98           H  
ATOM   2838  CD  GLN B  23      -3.550 -21.029  18.066  1.00 92.98           C  
ATOM   2839  NE2 GLN B  23      -3.468 -21.490  16.842  1.00 92.98           N  
ATOM   2840 HE21 GLN B  23      -3.529 -22.484  16.672  1.00 92.98           H  
ATOM   2841 HE22 GLN B  23      -3.468 -20.834  16.074  1.00 92.98           H  
ATOM   2842  OE1 GLN B  23      -3.697 -21.799  19.010  1.00 92.98           O  
ATOM   2843  N   ARG B  24      -6.055 -16.726  17.675  1.00 93.86           N  
ATOM   2844  H   ARG B  24      -6.728 -17.256  18.209  1.00 93.86           H  
ATOM   2845  CA  ARG B  24      -6.509 -16.068  16.434  1.00 93.86           C  
ATOM   2846  HA  ARG B  24      -5.970 -16.528  15.607  1.00 93.86           H  
ATOM   2847  C   ARG B  24      -6.161 -14.576  16.379  1.00 93.86           C  
ATOM   2848  CB  ARG B  24      -8.016 -16.319  16.230  1.00 93.86           C  
ATOM   2849  HB2 ARG B  24      -8.185 -17.395  16.201  1.00 93.86           H  
ATOM   2850  HB3 ARG B  24      -8.560 -15.916  17.084  1.00 93.86           H  
ATOM   2851  O   ARG B  24      -5.815 -14.078  15.317  1.00 93.86           O  
ATOM   2852  CG  ARG B  24      -8.607 -15.701  14.944  1.00 93.86           C  
ATOM   2853  HG2 ARG B  24      -8.547 -14.614  15.002  1.00 93.86           H  
ATOM   2854  HG3 ARG B  24      -9.660 -15.974  14.879  1.00 93.86           H  
ATOM   2855  CD  ARG B  24      -7.896 -16.173  13.667  1.00 93.86           C  
ATOM   2856  HD2 ARG B  24      -7.948 -17.260  13.605  1.00 93.86           H  
ATOM   2857  HD3 ARG B  24      -6.845 -15.889  13.722  1.00 93.86           H  
ATOM   2858  NE  ARG B  24      -8.480 -15.578  12.449  1.00 93.86           N  
ATOM   2859  HE  ARG B  24      -9.322 -15.025  12.509  1.00 93.86           H  
ATOM   2860  NH1 ARG B  24      -6.764 -16.129  11.019  1.00 93.86           N  
ATOM   2861 HH11 ARG B  24      -6.292 -15.951  10.143  1.00 93.86           H  
ATOM   2862 HH12 ARG B  24      -6.280 -16.595  11.772  1.00 93.86           H  
ATOM   2863  NH2 ARG B  24      -8.524 -14.942  10.293  1.00 93.86           N  
ATOM   2864 HH21 ARG B  24      -8.104 -14.807   9.384  1.00 93.86           H  
ATOM   2865 HH22 ARG B  24      -9.354 -14.425  10.548  1.00 93.86           H  
ATOM   2866  CZ  ARG B  24      -7.914 -15.560  11.258  1.00 93.86           C  
ATOM   2867  N   ILE B  25      -6.191 -13.871  17.513  1.00 94.54           N  
ATOM   2868  H   ILE B  25      -6.546 -14.325  18.342  1.00 94.54           H  
ATOM   2869  CA  ILE B  25      -5.734 -12.470  17.595  1.00 94.54           C  
ATOM   2870  HA  ILE B  25      -6.294 -11.872  16.876  1.00 94.54           H  
ATOM   2871  C   ILE B  25      -4.255 -12.349  17.193  1.00 94.54           C  
ATOM   2872  CB  ILE B  25      -6.002 -11.898  19.006  1.00 94.54           C  
ATOM   2873  HB  ILE B  25      -5.591 -12.589  19.741  1.00 94.54           H  
ATOM   2874  O   ILE B  25      -3.922 -11.534  16.340  1.00 94.54           O  
ATOM   2875  CG1 ILE B  25      -7.521 -11.765  19.235  1.00 94.54           C  
ATOM   2876 HG12 ILE B  25      -8.016 -12.687  18.929  1.00 94.54           H  
ATOM   2877 HG13 ILE B  25      -7.916 -10.959  18.616  1.00 94.54           H  
ATOM   2878  CG2 ILE B  25      -5.335 -10.529  19.208  1.00 94.54           C  
ATOM   2879 HG21 ILE B  25      -5.669  -9.824  18.447  1.00 94.54           H  
ATOM   2880 HG22 ILE B  25      -4.251 -10.613  19.136  1.00 94.54           H  
ATOM   2881 HG23 ILE B  25      -5.551 -10.115  20.193  1.00 94.54           H  
ATOM   2882  CD1 ILE B  25      -7.903 -11.512  20.696  1.00 94.54           C  
ATOM   2883 HD11 ILE B  25      -7.587 -10.518  21.014  1.00 94.54           H  
ATOM   2884 HD12 ILE B  25      -7.450 -12.267  21.339  1.00 94.54           H  
ATOM   2885 HD13 ILE B  25      -8.987 -11.579  20.785  1.00 94.54           H  
ATOM   2886  N   ARG B  26      -3.375 -13.206  17.732  1.00 92.83           N  
ATOM   2887  H   ARG B  26      -3.715 -13.914  18.368  1.00 92.83           H  
ATOM   2888  CA  ARG B  26      -1.949 -13.198  17.363  1.00 92.83           C  
ATOM   2889  HA  ARG B  26      -1.571 -12.181  17.460  1.00 92.83           H  
ATOM   2890  C   ARG B  26      -1.722 -13.571  15.899  1.00 92.83           C  
ATOM   2891  CB  ARG B  26      -1.132 -14.117  18.276  1.00 92.83           C  
ATOM   2892  HB2 ARG B  26      -0.119 -14.180  17.879  1.00 92.83           H  
ATOM   2893  HB3 ARG B  26      -1.568 -15.116  18.265  1.00 92.83           H  
ATOM   2894  O   ARG B  26      -0.871 -12.965  15.265  1.00 92.83           O  
ATOM   2895  CG  ARG B  26      -1.056 -13.582  19.713  1.00 92.83           C  
ATOM   2896  HG2 ARG B  26      -2.050 -13.555  20.158  1.00 92.83           H  
ATOM   2897  HG3 ARG B  26      -0.659 -12.566  19.692  1.00 92.83           H  
ATOM   2898  CD  ARG B  26      -0.130 -14.450  20.572  1.00 92.83           C  
ATOM   2899  HD2 ARG B  26      -0.021 -13.984  21.552  1.00 92.83           H  
ATOM   2900  HD3 ARG B  26       0.857 -14.462  20.110  1.00 92.83           H  
ATOM   2901  NE  ARG B  26      -0.629 -15.837  20.688  1.00 92.83           N  
ATOM   2902  HE  ARG B  26      -0.503 -16.408  19.864  1.00 92.83           H  
ATOM   2903  NH1 ARG B  26      -1.488 -15.719  22.817  1.00 92.83           N  
ATOM   2904 HH11 ARG B  26      -1.211 -14.749  22.846  1.00 92.83           H  
ATOM   2905 HH12 ARG B  26      -1.852 -16.167  23.646  1.00 92.83           H  
ATOM   2906  NH2 ARG B  26      -1.616 -17.632  21.670  1.00 92.83           N  
ATOM   2907 HH21 ARG B  26      -2.096 -18.045  22.457  1.00 92.83           H  
ATOM   2908 HH22 ARG B  26      -1.414 -18.172  20.841  1.00 92.83           H  
ATOM   2909  CZ  ARG B  26      -1.245 -16.382  21.720  1.00 92.83           C  
ATOM   2910  N   GLU B  27      -2.496 -14.509  15.355  1.00 92.93           N  
ATOM   2911  H   GLU B  27      -3.154 -14.994  15.948  1.00 92.93           H  
ATOM   2912  CA  GLU B  27      -2.446 -14.859  13.926  1.00 92.93           C  
ATOM   2913  HA  GLU B  27      -1.433 -15.177  13.678  1.00 92.93           H  
ATOM   2914  C   GLU B  27      -2.796 -13.651  13.028  1.00 92.93           C  
ATOM   2915  CB  GLU B  27      -3.395 -16.038  13.646  1.00 92.93           C  
ATOM   2916  HB2 GLU B  27      -4.384 -15.769  14.017  1.00 92.93           H  
ATOM   2917  HB3 GLU B  27      -3.469 -16.190  12.570  1.00 92.93           H  
ATOM   2918  O   GLU B  27      -2.136 -13.401  12.023  1.00 92.93           O  
ATOM   2919  CG  GLU B  27      -2.937 -17.361  14.295  1.00 92.93           C  
ATOM   2920  HG2 GLU B  27      -2.083 -17.744  13.736  1.00 92.93           H  
ATOM   2921  HG3 GLU B  27      -2.600 -17.166  15.313  1.00 92.93           H  
ATOM   2922  CD  GLU B  27      -4.037 -18.438  14.359  1.00 92.93           C  
ATOM   2923  OE1 GLU B  27      -3.747 -19.524  14.921  1.00 92.93           O  
ATOM   2924  OE2 GLU B  27      -5.192 -18.167  13.946  1.00 92.93           O  
ATOM   2925  N   LEU B  28      -3.792 -12.851  13.421  1.00 93.55           N  
ATOM   2926  H   LEU B  28      -4.306 -13.106  14.252  1.00 93.55           H  
ATOM   2927  CA  LEU B  28      -4.224 -11.655  12.687  1.00 93.55           C  
ATOM   2928  HA  LEU B  28      -4.300 -11.897  11.627  1.00 93.55           H  
ATOM   2929  C   LEU B  28      -3.242 -10.475  12.800  1.00 93.55           C  
ATOM   2930  CB  LEU B  28      -5.606 -11.249  13.221  1.00 93.55           C  
ATOM   2931  HB2 LEU B  28      -5.836 -10.236  12.888  1.00 93.55           H  
ATOM   2932  HB3 LEU B  28      -5.560 -11.234  14.310  1.00 93.55           H  
ATOM   2933  O   LEU B  28      -3.019  -9.763  11.820  1.00 93.55           O  
ATOM   2934  CG  LEU B  28      -6.741 -12.184  12.776  1.00 93.55           C  
ATOM   2935  HG  LEU B  28      -6.443 -13.227  12.887  1.00 93.55           H  
ATOM   2936  CD1 LEU B  28      -7.973 -11.943  13.648  1.00 93.55           C  
ATOM   2937 HD11 LEU B  28      -7.722 -12.118  14.695  1.00 93.55           H  
ATOM   2938 HD12 LEU B  28      -8.318 -10.917  13.520  1.00 93.55           H  
ATOM   2939 HD13 LEU B  28      -8.766 -12.628  13.349  1.00 93.55           H  
ATOM   2940  CD2 LEU B  28      -7.106 -11.929  11.315  1.00 93.55           C  
ATOM   2941 HD21 LEU B  28      -7.321 -10.872  11.158  1.00 93.55           H  
ATOM   2942 HD22 LEU B  28      -6.288 -12.230  10.661  1.00 93.55           H  
ATOM   2943 HD23 LEU B  28      -7.997 -12.496  11.048  1.00 93.55           H  
ATOM   2944  N   GLU B  29      -2.667 -10.252  13.982  1.00 91.28           N  
ATOM   2945  H   GLU B  29      -2.966 -10.823  14.760  1.00 91.28           H  
ATOM   2946  CA  GLU B  29      -1.811  -9.089  14.269  1.00 91.28           C  
ATOM   2947  HA  GLU B  29      -2.125  -8.242  13.659  1.00 91.28           H  
ATOM   2948  C   GLU B  29      -0.327  -9.352  13.944  1.00 91.28           C  
ATOM   2949  CB  GLU B  29      -1.986  -8.689  15.751  1.00 91.28           C  
ATOM   2950  HB2 GLU B  29      -1.253  -7.921  15.999  1.00 91.28           H  
ATOM   2951  HB3 GLU B  29      -1.787  -9.563  16.371  1.00 91.28           H  
ATOM   2952  O   GLU B  29       0.359  -8.490  13.392  1.00 91.28           O  
ATOM   2953  CG  GLU B  29      -3.394  -8.136  16.059  1.00 91.28           C  
ATOM   2954  HG2 GLU B  29      -4.141  -8.847  15.709  1.00 91.28           H  
ATOM   2955  HG3 GLU B  29      -3.525  -7.213  15.493  1.00 91.28           H  
ATOM   2956  CD  GLU B  29      -3.665  -7.854  17.551  1.00 91.28           C  
ATOM   2957  OE1 GLU B  29      -4.597  -7.057  17.842  1.00 91.28           O  
ATOM   2958  OE2 GLU B  29      -3.005  -8.465  18.420  1.00 91.28           O  
ATOM   2959  N   SER B  30       0.189 -10.541  14.279  1.00 87.99           N  
ATOM   2960  H   SER B  30      -0.440 -11.255  14.617  1.00 87.99           H  
ATOM   2961  CA  SER B  30       1.631 -10.782  14.468  1.00 87.99           C  
ATOM   2962  HA  SER B  30       2.177 -10.064  13.856  1.00 87.99           H  
ATOM   2963  C   SER B  30       2.150 -12.159  14.013  1.00 87.99           C  
ATOM   2964  CB  SER B  30       2.020 -10.492  15.931  1.00 87.99           C  
ATOM   2965  HB2 SER B  30       1.908  -9.423  16.114  1.00 87.99           H  
ATOM   2966  HB3 SER B  30       3.065 -10.748  16.100  1.00 87.99           H  
ATOM   2967  O   SER B  30       3.272 -12.520  14.373  1.00 87.99           O  
ATOM   2968  OG  SER B  30       1.200 -11.197  16.850  1.00 87.99           O  
ATOM   2969  HG  SER B  30       0.319 -10.823  16.769  1.00 87.99           H  
ATOM   2970  N   ASP B  31       1.410 -12.923  13.191  1.00 92.98           N  
ATOM   2971  H   ASP B  31       0.459 -12.652  12.986  1.00 92.98           H  
ATOM   2972  CA  ASP B  31       1.906 -14.222  12.695  1.00 92.98           C  
ATOM   2973  HA  ASP B  31       2.037 -14.852  13.574  1.00 92.98           H  
ATOM   2974  C   ASP B  31       3.247 -14.052  11.948  1.00 92.98           C  
ATOM   2975  CB  ASP B  31       0.894 -14.936  11.778  1.00 92.98           C  
ATOM   2976  HB2 ASP B  31       0.944 -14.508  10.776  1.00 92.98           H  
ATOM   2977  HB3 ASP B  31      -0.110 -14.761  12.164  1.00 92.98           H  
ATOM   2978  O   ASP B  31       3.328 -13.207  11.040  1.00 92.98           O  
ATOM   2979  CG  ASP B  31       1.093 -16.461  11.691  1.00 92.98           C  
ATOM   2980  OD1 ASP B  31       1.814 -17.025  12.544  1.00 92.98           O  
ATOM   2981  OD2 ASP B  31       0.489 -17.078  10.786  1.00 92.98           O  
ATOM   2982  N   PRO B  32       4.311 -14.794  12.306  1.00 96.97           N  
ATOM   2983  CA  PRO B  32       5.577 -14.734  11.592  1.00 96.97           C  
ATOM   2984  HA  PRO B  32       5.887 -13.691  11.521  1.00 96.97           H  
ATOM   2985  C   PRO B  32       5.446 -15.328  10.188  1.00 96.97           C  
ATOM   2986  CB  PRO B  32       6.586 -15.500  12.453  1.00 96.97           C  
ATOM   2987  HB2 PRO B  32       7.538 -14.971  12.495  1.00 96.97           H  
ATOM   2988  HB3 PRO B  32       6.718 -16.513  12.072  1.00 96.97           H  
ATOM   2989  O   PRO B  32       4.828 -16.375   9.995  1.00 96.97           O  
ATOM   2990  CG  PRO B  32       5.939 -15.558  13.834  1.00 96.97           C  
ATOM   2991  HG2 PRO B  32       6.262 -16.433  14.398  1.00 96.97           H  
ATOM   2992  HG3 PRO B  32       6.153 -14.640  14.381  1.00 96.97           H  
ATOM   2993  CD  PRO B  32       4.456 -15.615  13.498  1.00 96.97           C  
ATOM   2994  HD2 PRO B  32       3.883 -15.231  14.342  1.00 96.97           H  
ATOM   2995  HD3 PRO B  32       4.168 -16.642  13.273  1.00 96.97           H  
ATOM   2996  N   LEU B  33       6.070 -14.689   9.201  1.00 98.65           N  
ATOM   2997  H   LEU B  33       6.607 -13.863   9.422  1.00 98.65           H  
ATOM   2998  CA  LEU B  33       5.974 -15.106   7.800  1.00 98.65           C  
ATOM   2999  HA  LEU B  33       5.176 -15.840   7.696  1.00 98.65           H  
ATOM   3000  C   LEU B  33       7.279 -15.780   7.370  1.00 98.65           C  
ATOM   3001  CB  LEU B  33       5.599 -13.911   6.908  1.00 98.65           C  
ATOM   3002  HB2 LEU B  33       5.361 -14.289   5.913  1.00 98.65           H  
ATOM   3003  HB3 LEU B  33       6.471 -13.265   6.812  1.00 98.65           H  
ATOM   3004  O   LEU B  33       8.360 -15.227   7.566  1.00 98.65           O  
ATOM   3005  CG  LEU B  33       4.413 -13.068   7.414  1.00 98.65           C  
ATOM   3006  HG  LEU B  33       4.613 -12.716   8.427  1.00 98.65           H  
ATOM   3007  CD1 LEU B  33       4.260 -11.827   6.543  1.00 98.65           C  
ATOM   3008 HD11 LEU B  33       3.975 -12.112   5.530  1.00 98.65           H  
ATOM   3009 HD12 LEU B  33       5.198 -11.273   6.513  1.00 98.65           H  
ATOM   3010 HD13 LEU B  33       3.494 -11.189   6.984  1.00 98.65           H  
ATOM   3011  CD2 LEU B  33       3.096 -13.845   7.413  1.00 98.65           C  
ATOM   3012 HD21 LEU B  33       2.274 -13.185   7.691  1.00 98.65           H  
ATOM   3013 HD22 LEU B  33       2.906 -14.265   6.425  1.00 98.65           H  
ATOM   3014 HD23 LEU B  33       3.145 -14.651   8.145  1.00 98.65           H  
ATOM   3015  N   ALA B  34       7.198 -16.971   6.789  1.00 98.76           N  
ATOM   3016  H   ALA B  34       6.281 -17.293   6.516  1.00 98.76           H  
ATOM   3017  CA  ALA B  34       8.345 -17.672   6.235  1.00 98.76           C  
ATOM   3018  HA  ALA B  34       9.212 -17.516   6.876  1.00 98.76           H  
ATOM   3019  C   ALA B  34       8.673 -17.138   4.836  1.00 98.76           C  
ATOM   3020  CB  ALA B  34       8.041 -19.171   6.201  1.00 98.76           C  
ATOM   3021  HB1 ALA B  34       7.982 -19.561   7.217  1.00 98.76           H  
ATOM   3022  HB2 ALA B  34       8.833 -19.692   5.662  1.00 98.76           H  
ATOM   3023  HB3 ALA B  34       7.097 -19.345   5.685  1.00 98.76           H  
ATOM   3024  O   ALA B  34       7.824 -17.147   3.948  1.00 98.76           O  
ATOM   3025  N   ILE B  35       9.929 -16.743   4.622  1.00 98.86           N  
ATOM   3026  H   ILE B  35      10.574 -16.772   5.398  1.00 98.86           H  
ATOM   3027  CA  ILE B  35      10.496 -16.631   3.275  1.00 98.86           C  
ATOM   3028  HA  ILE B  35       9.735 -16.272   2.582  1.00 98.86           H  
ATOM   3029  C   ILE B  35      10.903 -18.049   2.872  1.00 98.86           C  
ATOM   3030  CB  ILE B  35      11.689 -15.645   3.245  1.00 98.86           C  
ATOM   3031  HB  ILE B  35      12.455 -16.006   3.932  1.00 98.86           H  
ATOM   3032  O   ILE B  35      11.804 -18.616   3.493  1.00 98.86           O  
ATOM   3033  CG1 ILE B  35      11.254 -14.232   3.703  1.00 98.86           C  
ATOM   3034 HG12 ILE B  35      10.532 -13.828   2.993  1.00 98.86           H  
ATOM   3035 HG13 ILE B  35      10.763 -14.306   4.674  1.00 98.86           H  
ATOM   3036  CG2 ILE B  35      12.291 -15.594   1.828  1.00 98.86           C  
ATOM   3037 HG21 ILE B  35      12.609 -16.586   1.508  1.00 98.86           H  
ATOM   3038 HG22 ILE B  35      13.171 -14.950   1.808  1.00 98.86           H  
ATOM   3039 HG23 ILE B  35      11.553 -15.221   1.118  1.00 98.86           H  
ATOM   3040  CD1 ILE B  35      12.407 -13.232   3.862  1.00 98.86           C  
ATOM   3041 HD11 ILE B  35      13.155 -13.633   4.546  1.00 98.86           H  
ATOM   3042 HD12 ILE B  35      12.869 -13.018   2.898  1.00 98.86           H  
ATOM   3043 HD13 ILE B  35      12.020 -12.299   4.271  1.00 98.86           H  
ATOM   3044  N   VAL B  36      10.238 -18.625   1.871  1.00 98.59           N  
ATOM   3045  H   VAL B  36       9.491 -18.101   1.438  1.00 98.59           H  
ATOM   3046  CA  VAL B  36      10.490 -19.998   1.389  1.00 98.59           C  
ATOM   3047  HA  VAL B  36      11.159 -20.499   2.089  1.00 98.59           H  
ATOM   3048  C   VAL B  36      11.223 -20.035   0.050  1.00 98.59           C  
ATOM   3049  CB  VAL B  36       9.201 -20.843   1.346  1.00 98.59           C  
ATOM   3050  HB  VAL B  36       9.452 -21.824   0.942  1.00 98.59           H  
ATOM   3051  O   VAL B  36      11.962 -20.974  -0.219  1.00 98.59           O  
ATOM   3052  CG1 VAL B  36       8.655 -21.049   2.764  1.00 98.59           C  
ATOM   3053 HG11 VAL B  36       9.426 -21.489   3.397  1.00 98.59           H  
ATOM   3054 HG12 VAL B  36       8.322 -20.102   3.187  1.00 98.59           H  
ATOM   3055 HG13 VAL B  36       7.806 -21.731   2.727  1.00 98.59           H  
ATOM   3056  CG2 VAL B  36       8.093 -20.237   0.474  1.00 98.59           C  
ATOM   3057 HG21 VAL B  36       7.749 -19.290   0.890  1.00 98.59           H  
ATOM   3058 HG22 VAL B  36       8.453 -20.085  -0.544  1.00 98.59           H  
ATOM   3059 HG23 VAL B  36       7.247 -20.924   0.442  1.00 98.59           H  
ATOM   3060  N   GLY B  37      11.095 -18.984  -0.764  1.00 98.68           N  
ATOM   3061  H   GLY B  37      10.490 -18.232  -0.469  1.00 98.68           H  
ATOM   3062  CA  GLY B  37      11.829 -18.816  -2.021  1.00 98.68           C  
ATOM   3063  HA2 GLY B  37      12.615 -19.567  -2.104  1.00 98.68           H  
ATOM   3064  HA3 GLY B  37      11.151 -18.946  -2.865  1.00 98.68           H  
ATOM   3065  C   GLY B  37      12.454 -17.431  -2.134  1.00 98.68           C  
ATOM   3066  O   GLY B  37      11.945 -16.463  -1.570  1.00 98.68           O  
ATOM   3067  N   MET B  38      13.560 -17.325  -2.871  1.00 98.71           N  
ATOM   3068  H   MET B  38      13.915 -18.160  -3.314  1.00 98.71           H  
ATOM   3069  CA  MET B  38      14.200 -16.052  -3.219  1.00 98.71           C  
ATOM   3070  HA  MET B  38      13.447 -15.265  -3.263  1.00 98.71           H  
ATOM   3071  C   MET B  38      14.893 -16.161  -4.574  1.00 98.71           C  
ATOM   3072  CB  MET B  38      15.284 -15.653  -2.204  1.00 98.71           C  
ATOM   3073  HB2 MET B  38      16.077 -16.401  -2.233  1.00 98.71           H  
ATOM   3074  HB3 MET B  38      15.705 -14.698  -2.517  1.00 98.71           H  
ATOM   3075  O   MET B  38      15.610 -17.136  -4.808  1.00 98.71           O  
ATOM   3076  CG  MET B  38      14.815 -15.511  -0.757  1.00 98.71           C  
ATOM   3077  HG2 MET B  38      14.576 -16.498  -0.362  1.00 98.71           H  
ATOM   3078  HG3 MET B  38      13.903 -14.915  -0.743  1.00 98.71           H  
ATOM   3079  SD  MET B  38      16.030 -14.721   0.337  1.00 98.71           S  
ATOM   3080  CE  MET B  38      17.474 -15.805   0.128  1.00 98.71           C  
ATOM   3081  HE1 MET B  38      17.216 -16.824   0.414  1.00 98.71           H  
ATOM   3082  HE2 MET B  38      17.810 -15.789  -0.909  1.00 98.71           H  
ATOM   3083  HE3 MET B  38      18.290 -15.452   0.759  1.00 98.71           H  
ATOM   3084  N   ALA B  39      14.776 -15.131  -5.405  1.00 98.83           N  
ATOM   3085  H   ALA B  39      14.141 -14.384  -5.163  1.00 98.83           H  
ATOM   3086  CA  ALA B  39      15.579 -14.942  -6.609  1.00 98.83           C  
ATOM   3087  HA  ALA B  39      16.537 -15.445  -6.483  1.00 98.83           H  
ATOM   3088  C   ALA B  39      15.865 -13.447  -6.837  1.00 98.83           C  
ATOM   3089  CB  ALA B  39      14.859 -15.592  -7.791  1.00 98.83           C  
ATOM   3090  HB1 ALA B  39      14.724 -16.657  -7.604  1.00 98.83           H  
ATOM   3091  HB2 ALA B  39      15.444 -15.467  -8.702  1.00 98.83           H  
ATOM   3092  HB3 ALA B  39      13.881 -15.129  -7.923  1.00 98.83           H  
ATOM   3093  O   ALA B  39      15.139 -12.577  -6.349  1.00 98.83           O  
ATOM   3094  N   CYS B  40      16.946 -13.133  -7.550  1.00 98.79           N  
ATOM   3095  H   CYS B  40      17.491 -13.862  -7.988  1.00 98.79           H  
ATOM   3096  CA  CYS B  40      17.317 -11.757  -7.868  1.00 98.79           C  
ATOM   3097  HA  CYS B  40      16.411 -11.220  -8.148  1.00 98.79           H  
ATOM   3098  C   CYS B  40      18.275 -11.672  -9.055  1.00 98.79           C  
ATOM   3099  CB  CYS B  40      17.935 -11.069  -6.634  1.00 98.79           C  
ATOM   3100  HB2 CYS B  40      17.175 -11.004  -5.855  1.00 98.79           H  
ATOM   3101  HB3 CYS B  40      18.226 -10.054  -6.901  1.00 98.79           H  
ATOM   3102  O   CYS B  40      19.046 -12.595  -9.315  1.00 98.79           O  
ATOM   3103  SG  CYS B  40      19.385 -11.964  -5.991  1.00 98.79           S  
ATOM   3104  HG  CYS B  40      19.709 -11.080  -5.043  1.00 98.79           H  
ATOM   3105  N   ARG B  41      18.283 -10.507  -9.710  1.00 98.69           N  
ATOM   3106  H   ARG B  41      17.633  -9.799  -9.402  1.00 98.69           H  
ATOM   3107  CA  ARG B  41      19.389 -10.073 -10.569  1.00 98.69           C  
ATOM   3108  HA  ARG B  41      20.227 -10.747 -10.387  1.00 98.69           H  
ATOM   3109  C   ARG B  41      19.836  -8.685 -10.149  1.00 98.69           C  
ATOM   3110  CB  ARG B  41      19.053 -10.158 -12.063  1.00 98.69           C  
ATOM   3111  HB2 ARG B  41      19.937  -9.865 -12.630  1.00 98.69           H  
ATOM   3112  HB3 ARG B  41      18.242  -9.471 -12.306  1.00 98.69           H  
ATOM   3113  O   ARG B  41      19.003  -7.791  -9.990  1.00 98.69           O  
ATOM   3114  CG  ARG B  41      18.657 -11.585 -12.462  1.00 98.69           C  
ATOM   3115  HG2 ARG B  41      19.403 -12.292 -12.099  1.00 98.69           H  
ATOM   3116  HG3 ARG B  41      17.695 -11.830 -12.012  1.00 98.69           H  
ATOM   3117  CD  ARG B  41      18.544 -11.724 -13.977  1.00 98.69           C  
ATOM   3118  HD2 ARG B  41      19.535 -11.630 -14.423  1.00 98.69           H  
ATOM   3119  HD3 ARG B  41      17.906 -10.921 -14.348  1.00 98.69           H  
ATOM   3120  NE  ARG B  41      17.958 -13.026 -14.334  1.00 98.69           N  
ATOM   3121  HE  ARG B  41      17.930 -13.751 -13.631  1.00 98.69           H  
ATOM   3122  NH1 ARG B  41      17.172 -12.458 -16.420  1.00 98.69           N  
ATOM   3123 HH11 ARG B  41      16.531 -12.737 -17.149  1.00 98.69           H  
ATOM   3124 HH12 ARG B  41      17.561 -11.527 -16.371  1.00 98.69           H  
ATOM   3125  NH2 ARG B  41      16.718 -14.445 -15.602  1.00 98.69           N  
ATOM   3126 HH21 ARG B  41      16.643 -15.112 -14.847  1.00 98.69           H  
ATOM   3127 HH22 ARG B  41      16.131 -14.538 -16.418  1.00 98.69           H  
ATOM   3128  CZ  ARG B  41      17.301 -13.305 -15.440  1.00 98.69           C  
ATOM   3129  N   LEU B  42      21.136  -8.526  -9.926  1.00 98.79           N  
ATOM   3130  H   LEU B  42      21.752  -9.284 -10.186  1.00 98.79           H  
ATOM   3131  CA  LEU B  42      21.758  -7.312  -9.387  1.00 98.79           C  
ATOM   3132  HA  LEU B  42      21.094  -6.470  -9.584  1.00 98.79           H  
ATOM   3133  C   LEU B  42      23.084  -7.025 -10.125  1.00 98.79           C  
ATOM   3134  CB  LEU B  42      21.941  -7.447  -7.855  1.00 98.79           C  
ATOM   3135  HB2 LEU B  42      22.453  -6.564  -7.473  1.00 98.79           H  
ATOM   3136  HB3 LEU B  42      22.590  -8.300  -7.654  1.00 98.79           H  
ATOM   3137  O   LEU B  42      23.612  -7.919 -10.790  1.00 98.79           O  
ATOM   3138  CG  LEU B  42      20.635  -7.631  -7.055  1.00 98.79           C  
ATOM   3139  HG  LEU B  42      20.061  -8.460  -7.469  1.00 98.79           H  
ATOM   3140  CD1 LEU B  42      20.937  -7.979  -5.600  1.00 98.79           C  
ATOM   3141 HD11 LEU B  42      21.465  -8.932  -5.572  1.00 98.79           H  
ATOM   3142 HD12 LEU B  42      20.003  -8.078  -5.047  1.00 98.79           H  
ATOM   3143 HD13 LEU B  42      21.552  -7.203  -5.144  1.00 98.79           H  
ATOM   3144  CD2 LEU B  42      19.767  -6.376  -7.067  1.00 98.79           C  
ATOM   3145 HD21 LEU B  42      19.594  -6.047  -8.091  1.00 98.79           H  
ATOM   3146 HD22 LEU B  42      18.799  -6.610  -6.623  1.00 98.79           H  
ATOM   3147 HD23 LEU B  42      20.242  -5.570  -6.507  1.00 98.79           H  
ATOM   3148  N   PRO B  43      23.618  -5.792 -10.048  1.00 98.41           N  
ATOM   3149  CA  PRO B  43      24.849  -5.420 -10.742  1.00 98.41           C  
ATOM   3150  HA  PRO B  43      24.659  -5.486 -11.813  1.00 98.41           H  
ATOM   3151  C   PRO B  43      26.051  -6.307 -10.404  1.00 98.41           C  
ATOM   3152  CB  PRO B  43      25.110  -3.959 -10.365  1.00 98.41           C  
ATOM   3153  HB2 PRO B  43      25.614  -3.420 -11.167  1.00 98.41           H  
ATOM   3154  HB3 PRO B  43      25.695  -3.905  -9.446  1.00 98.41           H  
ATOM   3155  O   PRO B  43      26.196  -6.773  -9.273  1.00 98.41           O  
ATOM   3156  CG  PRO B  43      23.705  -3.422 -10.102  1.00 98.41           C  
ATOM   3157  HG2 PRO B  43      23.718  -2.558  -9.438  1.00 98.41           H  
ATOM   3158  HG3 PRO B  43      23.213  -3.184 -11.045  1.00 98.41           H  
ATOM   3159  CD  PRO B  43      23.007  -4.612  -9.455  1.00 98.41           C  
ATOM   3160  HD2 PRO B  43      21.937  -4.559  -9.656  1.00 98.41           H  
ATOM   3161  HD3 PRO B  43      23.192  -4.609  -8.380  1.00 98.41           H  
ATOM   3162  N   GLY B  44      26.942  -6.485 -11.383  1.00 97.58           N  
ATOM   3163  H   GLY B  44      26.724  -6.114 -12.297  1.00 97.58           H  
ATOM   3164  CA  GLY B  44      28.172  -7.266 -11.230  1.00 97.58           C  
ATOM   3165  HA2 GLY B  44      28.903  -6.905 -11.954  1.00 97.58           H  
ATOM   3166  HA3 GLY B  44      28.578  -7.123 -10.228  1.00 97.58           H  
ATOM   3167  C   GLY B  44      27.988  -8.766 -11.461  1.00 97.58           C  
ATOM   3168  O   GLY B  44      28.624  -9.564 -10.772  1.00 97.58           O  
ATOM   3169  N   GLY B  45      27.118  -9.159 -12.398  1.00 96.58           N  
ATOM   3170  H   GLY B  45      26.687  -8.469 -12.997  1.00 96.58           H  
ATOM   3171  CA  GLY B  45      26.891 -10.562 -12.749  1.00 96.58           C  
ATOM   3172  HA2 GLY B  45      26.334 -10.592 -13.686  1.00 96.58           H  
ATOM   3173  HA3 GLY B  45      27.852 -11.051 -12.912  1.00 96.58           H  
ATOM   3174  C   GLY B  45      26.109 -11.371 -11.710  1.00 96.58           C  
ATOM   3175  O   GLY B  45      26.167 -12.600 -11.733  1.00 96.58           O  
ATOM   3176  N   VAL B  46      25.382 -10.724 -10.791  1.00 98.26           N  
ATOM   3177  H   VAL B  46      25.323  -9.717 -10.842  1.00 98.26           H  
ATOM   3178  CA  VAL B  46      24.536 -11.434  -9.821  1.00 98.26           C  
ATOM   3179  HA  VAL B  46      25.098 -12.287  -9.439  1.00 98.26           H  
ATOM   3180  C   VAL B  46      23.295 -11.964 -10.529  1.00 98.26           C  
ATOM   3181  CB  VAL B  46      24.166 -10.547  -8.621  1.00 98.26           C  
ATOM   3182  HB  VAL B  46      23.745  -9.613  -8.993  1.00 98.26           H  
ATOM   3183  O   VAL B  46      22.424 -11.187 -10.918  1.00 98.26           O  
ATOM   3184  CG1 VAL B  46      23.135 -11.183  -7.680  1.00 98.26           C  
ATOM   3185 HG11 VAL B  46      22.942 -10.509  -6.845  1.00 98.26           H  
ATOM   3186 HG12 VAL B  46      23.511 -12.131  -7.297  1.00 98.26           H  
ATOM   3187 HG13 VAL B  46      22.190 -11.352  -8.197  1.00 98.26           H  
ATOM   3188  CG2 VAL B  46      25.409 -10.220  -7.795  1.00 98.26           C  
ATOM   3189 HG21 VAL B  46      25.136  -9.585  -6.952  1.00 98.26           H  
ATOM   3190 HG22 VAL B  46      25.878 -11.133  -7.431  1.00 98.26           H  
ATOM   3191 HG23 VAL B  46      26.117  -9.677  -8.422  1.00 98.26           H  
ATOM   3192  N   SER B  47      23.210 -13.290 -10.657  1.00 96.52           N  
ATOM   3193  H   SER B  47      24.007 -13.847 -10.385  1.00 96.52           H  
ATOM   3194  CA  SER B  47      22.069 -14.011 -11.241  1.00 96.52           C  
ATOM   3195  HA  SER B  47      21.369 -13.285 -11.654  1.00 96.52           H  
ATOM   3196  C   SER B  47      21.275 -14.838 -10.221  1.00 96.52           C  
ATOM   3197  CB  SER B  47      22.559 -14.880 -12.406  1.00 96.52           C  
ATOM   3198  HB2 SER B  47      23.160 -14.264 -13.075  1.00 96.52           H  
ATOM   3199  HB3 SER B  47      21.693 -15.238 -12.964  1.00 96.52           H  
ATOM   3200  O   SER B  47      20.321 -15.525 -10.575  1.00 96.52           O  
ATOM   3201  OG  SER B  47      23.326 -16.002 -11.997  1.00 96.52           O  
ATOM   3202  HG  SER B  47      23.808 -15.828 -11.185  1.00 96.52           H  
ATOM   3203  N   SER B  48      21.696 -14.817  -8.954  1.00 97.23           N  
ATOM   3204  H   SER B  48      22.502 -14.250  -8.731  1.00 97.23           H  
ATOM   3205  CA  SER B  48      21.119 -15.614  -7.875  1.00 97.23           C  
ATOM   3206  HA  SER B  48      20.035 -15.610  -7.994  1.00 97.23           H  
ATOM   3207  C   SER B  48      21.488 -15.058  -6.490  1.00 97.23           C  
ATOM   3208  CB  SER B  48      21.625 -17.059  -7.989  1.00 97.23           C  
ATOM   3209  HB2 SER B  48      21.365 -17.463  -8.967  1.00 97.23           H  
ATOM   3210  HB3 SER B  48      21.142 -17.670  -7.226  1.00 97.23           H  
ATOM   3211  O   SER B  48      22.492 -14.350  -6.353  1.00 97.23           O  
ATOM   3212  OG  SER B  48      23.028 -17.126  -7.811  1.00 97.23           O  
ATOM   3213  HG  SER B  48      23.449 -16.740  -8.583  1.00 97.23           H  
ATOM   3214  N   PRO B  49      20.749 -15.425  -5.425  1.00 98.62           N  
ATOM   3215  CA  PRO B  49      21.153 -15.167  -4.043  1.00 98.62           C  
ATOM   3216  HA  PRO B  49      21.128 -14.090  -3.876  1.00 98.62           H  
ATOM   3217  C   PRO B  49      22.559 -15.686  -3.692  1.00 98.62           C  
ATOM   3218  CB  PRO B  49      20.073 -15.830  -3.181  1.00 98.62           C  
ATOM   3219  HB2 PRO B  49      20.334 -16.870  -2.986  1.00 98.62           H  
ATOM   3220  HB3 PRO B  49      19.921 -15.292  -2.246  1.00 98.62           H  
ATOM   3221  O   PRO B  49      23.267 -15.037  -2.923  1.00 98.62           O  
ATOM   3222  CG  PRO B  49      18.833 -15.778  -4.073  1.00 98.62           C  
ATOM   3223  HG2 PRO B  49      18.382 -14.787  -4.022  1.00 98.62           H  
ATOM   3224  HG3 PRO B  49      18.108 -16.546  -3.804  1.00 98.62           H  
ATOM   3225  CD  PRO B  49      19.418 -16.005  -5.465  1.00 98.62           C  
ATOM   3226  HD2 PRO B  49      19.503 -17.072  -5.672  1.00 98.62           H  
ATOM   3227  HD3 PRO B  49      18.792 -15.520  -6.213  1.00 98.62           H  
ATOM   3228  N   GLU B  50      23.012 -16.806  -4.270  1.00 96.63           N  
ATOM   3229  H   GLU B  50      22.400 -17.338  -4.873  1.00 96.63           H  
ATOM   3230  CA  GLU B  50      24.376 -17.322  -4.066  1.00 96.63           C  
ATOM   3231  HA  GLU B  50      24.601 -17.315  -3.000  1.00 96.63           H  
ATOM   3232  C   GLU B  50      25.441 -16.452  -4.748  1.00 96.63           C  
ATOM   3233  CB  GLU B  50      24.513 -18.770  -4.569  1.00 96.63           C  
ATOM   3234  HB2 GLU B  50      24.291 -18.815  -5.636  1.00 96.63           H  
ATOM   3235  HB3 GLU B  50      25.555 -19.065  -4.447  1.00 96.63           H  
ATOM   3236  O   GLU B  50      26.537 -16.292  -4.209  1.00 96.63           O  
ATOM   3237  CG  GLU B  50      23.659 -19.798  -3.808  1.00 96.63           C  
ATOM   3238  HG2 GLU B  50      24.000 -20.795  -4.086  1.00 96.63           H  
ATOM   3239  HG3 GLU B  50      23.833 -19.673  -2.739  1.00 96.63           H  
ATOM   3240  CD  GLU B  50      22.159 -19.697  -4.111  1.00 96.63           C  
ATOM   3241  OE1 GLU B  50      21.332 -20.031  -3.241  1.00 96.63           O  
ATOM   3242  OE2 GLU B  50      21.776 -19.269  -5.222  1.00 96.63           O  
ATOM   3243  N   ASP B  51      25.138 -15.850  -5.902  1.00 97.67           N  
ATOM   3244  H   ASP B  51      24.234 -16.025  -6.316  1.00 97.67           H  
ATOM   3245  CA  ASP B  51      26.023 -14.860  -6.528  1.00 97.67           C  
ATOM   3246  HA  ASP B  51      27.032 -15.270  -6.584  1.00 97.67           H  
ATOM   3247  C   ASP B  51      26.098 -13.581  -5.693  1.00 97.67           C  
ATOM   3248  CB  ASP B  51      25.580 -14.519  -7.955  1.00 97.67           C  
ATOM   3249  HB2 ASP B  51      26.289 -13.804  -8.371  1.00 97.67           H  
ATOM   3250  HB3 ASP B  51      24.596 -14.051  -7.927  1.00 97.67           H  
ATOM   3251  O   ASP B  51      27.191 -13.057  -5.480  1.00 97.67           O  
ATOM   3252  CG  ASP B  51      25.534 -15.732  -8.870  1.00 97.67           C  
ATOM   3253  OD1 ASP B  51      26.454 -16.575  -8.768  1.00 97.67           O  
ATOM   3254  OD2 ASP B  51      24.535 -15.837  -9.621  1.00 97.67           O  
ATOM   3255  N   LEU B  52      24.960 -13.122  -5.153  1.00 98.68           N  
ATOM   3256  H   LEU B  52      24.100 -13.596  -5.387  1.00 98.68           H  
ATOM   3257  CA  LEU B  52      24.920 -11.983  -4.236  1.00 98.68           C  
ATOM   3258  HA  LEU B  52      25.366 -11.130  -4.748  1.00 98.68           H  
ATOM   3259  C   LEU B  52      25.759 -12.259  -2.982  1.00 98.68           C  
ATOM   3260  CB  LEU B  52      23.461 -11.647  -3.872  1.00 98.68           C  
ATOM   3261  HB2 LEU B  52      23.010 -12.511  -3.384  1.00 98.68           H  
ATOM   3262  HB3 LEU B  52      22.899 -11.456  -4.786  1.00 98.68           H  
ATOM   3263  O   LEU B  52      26.542 -11.401  -2.575  1.00 98.68           O  
ATOM   3264  CG  LEU B  52      23.321 -10.433  -2.932  1.00 98.68           C  
ATOM   3265  HG  LEU B  52      23.827 -10.648  -1.991  1.00 98.68           H  
ATOM   3266  CD1 LEU B  52      23.919  -9.155  -3.523  1.00 98.68           C  
ATOM   3267 HD11 LEU B  52      23.534  -8.985  -4.529  1.00 98.68           H  
ATOM   3268 HD12 LEU B  52      25.005  -9.237  -3.566  1.00 98.68           H  
ATOM   3269 HD13 LEU B  52      23.668  -8.306  -2.888  1.00 98.68           H  
ATOM   3270  CD2 LEU B  52      21.848 -10.192  -2.606  1.00 98.68           C  
ATOM   3271 HD21 LEU B  52      21.452 -11.065  -2.088  1.00 98.68           H  
ATOM   3272 HD22 LEU B  52      21.278 -10.027  -3.520  1.00 98.68           H  
ATOM   3273 HD23 LEU B  52      21.743  -9.325  -1.954  1.00 98.68           H  
ATOM   3274  N   TRP B  53      25.643 -13.456  -2.392  1.00 98.44           N  
ATOM   3275  H   TRP B  53      24.959 -14.109  -2.747  1.00 98.44           H  
ATOM   3276  CA  TRP B  53      26.483 -13.840  -1.258  1.00 98.44           C  
ATOM   3277  HA  TRP B  53      26.354 -13.096  -0.472  1.00 98.44           H  
ATOM   3278  C   TRP B  53      27.970 -13.825  -1.622  1.00 98.44           C  
ATOM   3279  CB  TRP B  53      26.094 -15.206  -0.680  1.00 98.44           C  
ATOM   3280  HB2 TRP B  53      26.191 -15.973  -1.449  1.00 98.44           H  
ATOM   3281  HB3 TRP B  53      25.055 -15.174  -0.353  1.00 98.44           H  
ATOM   3282  O   TRP B  53      28.757 -13.212  -0.906  1.00 98.44           O  
ATOM   3283  CG  TRP B  53      26.973 -15.552   0.486  1.00 98.44           C  
ATOM   3284  CD1 TRP B  53      27.997 -16.437   0.474  1.00 98.44           C  
ATOM   3285  HD1 TRP B  53      28.262 -17.070  -0.360  1.00 98.44           H  
ATOM   3286  CD2 TRP B  53      27.071 -14.855   1.766  1.00 98.44           C  
ATOM   3287  CE2 TRP B  53      28.217 -15.343   2.462  1.00 98.44           C  
ATOM   3288  CE3 TRP B  53      26.347 -13.803   2.373  1.00 98.44           C  
ATOM   3289  HE3 TRP B  53      25.489 -13.392   1.863  1.00 98.44           H  
ATOM   3290  NE1 TRP B  53      28.738 -16.315   1.636  1.00 98.44           N  
ATOM   3291  HE1 TRP B  53      29.625 -16.776   1.784  1.00 98.44           H  
ATOM   3292  CH2 TRP B  53      27.890 -13.764   4.266  1.00 98.44           C  
ATOM   3293  HH2 TRP B  53      28.201 -13.327   5.203  1.00 98.44           H  
ATOM   3294  CZ2 TRP B  53      28.632 -14.810   3.690  1.00 98.44           C  
ATOM   3295  HZ2 TRP B  53      29.523 -15.194   4.164  1.00 98.44           H  
ATOM   3296  CZ3 TRP B  53      26.749 -13.267   3.610  1.00 98.44           C  
ATOM   3297  HZ3 TRP B  53      26.187 -12.458   4.052  1.00 98.44           H  
ATOM   3298  N   ARG B  54      28.360 -14.424  -2.756  1.00 98.03           N  
ATOM   3299  H   ARG B  54      27.659 -14.895  -3.310  1.00 98.03           H  
ATOM   3300  CA  ARG B  54      29.760 -14.426  -3.213  1.00 98.03           C  
ATOM   3301  HA  ARG B  54      30.380 -14.857  -2.427  1.00 98.03           H  
ATOM   3302  C   ARG B  54      30.308 -13.011  -3.420  1.00 98.03           C  
ATOM   3303  CB  ARG B  54      29.897 -15.273  -4.488  1.00 98.03           C  
ATOM   3304  HB2 ARG B  54      30.854 -15.046  -4.959  1.00 98.03           H  
ATOM   3305  HB3 ARG B  54      29.101 -15.024  -5.190  1.00 98.03           H  
ATOM   3306  O   ARG B  54      31.418 -12.735  -2.975  1.00 98.03           O  
ATOM   3307  CG  ARG B  54      29.865 -16.773  -4.159  1.00 98.03           C  
ATOM   3308  HG2 ARG B  54      28.922 -17.042  -3.682  1.00 98.03           H  
ATOM   3309  HG3 ARG B  54      30.666 -16.980  -3.450  1.00 98.03           H  
ATOM   3310  CD  ARG B  54      30.088 -17.652  -5.397  1.00 98.03           C  
ATOM   3311  HD2 ARG B  54      30.381 -18.639  -5.037  1.00 98.03           H  
ATOM   3312  HD3 ARG B  54      30.922 -17.249  -5.972  1.00 98.03           H  
ATOM   3313  NE  ARG B  54      28.894 -17.756  -6.268  1.00 98.03           N  
ATOM   3314  HE  ARG B  54      28.385 -16.908  -6.471  1.00 98.03           H  
ATOM   3315  NH1 ARG B  54      28.863 -20.041  -6.540  1.00 98.03           N  
ATOM   3316 HH11 ARG B  54      29.592 -20.119  -5.845  1.00 98.03           H  
ATOM   3317 HH12 ARG B  54      28.401 -20.853  -6.924  1.00 98.03           H  
ATOM   3318  NH2 ARG B  54      27.375 -18.808  -7.612  1.00 98.03           N  
ATOM   3319 HH21 ARG B  54      26.932 -19.630  -7.996  1.00 98.03           H  
ATOM   3320 HH22 ARG B  54      27.025 -17.919  -7.940  1.00 98.03           H  
ATOM   3321  CZ  ARG B  54      28.384 -18.855  -6.799  1.00 98.03           C  
ATOM   3322  N   LEU B  55      29.526 -12.118  -4.032  1.00 98.46           N  
ATOM   3323  H   LEU B  55      28.633 -12.440  -4.377  1.00 98.46           H  
ATOM   3324  CA  LEU B  55      29.881 -10.711  -4.264  1.00 98.46           C  
ATOM   3325  HA  LEU B  55      30.818 -10.682  -4.820  1.00 98.46           H  
ATOM   3326  C   LEU B  55      30.109  -9.954  -2.943  1.00 98.46           C  
ATOM   3327  CB  LEU B  55      28.764 -10.097  -5.137  1.00 98.46           C  
ATOM   3328  HB2 LEU B  55      28.619 -10.771  -5.982  1.00 98.46           H  
ATOM   3329  HB3 LEU B  55      27.827 -10.074  -4.581  1.00 98.46           H  
ATOM   3330  O   LEU B  55      31.071  -9.191  -2.814  1.00 98.46           O  
ATOM   3331  CG  LEU B  55      29.052  -8.694  -5.708  1.00 98.46           C  
ATOM   3332  HG  LEU B  55      30.097  -8.645  -6.015  1.00 98.46           H  
ATOM   3333  CD1 LEU B  55      28.206  -8.451  -6.952  1.00 98.46           C  
ATOM   3334 HD11 LEU B  55      28.494  -7.515  -7.431  1.00 98.46           H  
ATOM   3335 HD12 LEU B  55      28.355  -9.250  -7.677  1.00 98.46           H  
ATOM   3336 HD13 LEU B  55      27.152  -8.387  -6.682  1.00 98.46           H  
ATOM   3337  CD2 LEU B  55      28.738  -7.552  -4.734  1.00 98.46           C  
ATOM   3338 HD21 LEU B  55      28.883  -6.596  -5.237  1.00 98.46           H  
ATOM   3339 HD22 LEU B  55      27.705  -7.623  -4.394  1.00 98.46           H  
ATOM   3340 HD23 LEU B  55      29.408  -7.576  -3.875  1.00 98.46           H  
ATOM   3341  N   LEU B  56      29.252 -10.200  -1.949  1.00 98.41           N  
ATOM   3342  H   LEU B  56      28.485 -10.828  -2.140  1.00 98.41           H  
ATOM   3343  CA  LEU B  56      29.347  -9.629  -0.604  1.00 98.41           C  
ATOM   3344  HA  LEU B  56      29.514  -8.555  -0.683  1.00 98.41           H  
ATOM   3345  C   LEU B  56      30.520 -10.203   0.204  1.00 98.41           C  
ATOM   3346  CB  LEU B  56      28.020  -9.895   0.125  1.00 98.41           C  
ATOM   3347  HB2 LEU B  56      27.769 -10.950   0.014  1.00 98.41           H  
ATOM   3348  HB3 LEU B  56      28.157  -9.709   1.190  1.00 98.41           H  
ATOM   3349  O   LEU B  56      31.243  -9.450   0.854  1.00 98.41           O  
ATOM   3350  CG  LEU B  56      26.843  -9.041  -0.371  1.00 98.41           C  
ATOM   3351  HG  LEU B  56      26.797  -9.039  -1.460  1.00 98.41           H  
ATOM   3352  CD1 LEU B  56      25.545  -9.621   0.184  1.00 98.41           C  
ATOM   3353 HD11 LEU B  56      25.604  -9.678   1.271  1.00 98.41           H  
ATOM   3354 HD12 LEU B  56      24.701  -9.006  -0.127  1.00 98.41           H  
ATOM   3355 HD13 LEU B  56      25.407 -10.628  -0.211  1.00 98.41           H  
ATOM   3356  CD2 LEU B  56      26.964  -7.599   0.123  1.00 98.41           C  
ATOM   3357 HD21 LEU B  56      27.879  -7.155  -0.269  1.00 98.41           H  
ATOM   3358 HD22 LEU B  56      26.122  -7.012  -0.241  1.00 98.41           H  
ATOM   3359 HD23 LEU B  56      26.996  -7.569   1.212  1.00 98.41           H  
ATOM   3360  N   GLU B  57      30.740 -11.516   0.146  1.00 97.50           N  
ATOM   3361  H   GLU B  57      30.089 -12.082  -0.380  1.00 97.50           H  
ATOM   3362  CA  GLU B  57      31.801 -12.215   0.876  1.00 97.50           C  
ATOM   3363  HA  GLU B  57      31.736 -11.936   1.927  1.00 97.50           H  
ATOM   3364  C   GLU B  57      33.195 -11.812   0.377  1.00 97.50           C  
ATOM   3365  CB  GLU B  57      31.566 -13.731   0.776  1.00 97.50           C  
ATOM   3366  HB2 GLU B  57      30.569 -13.950   1.156  1.00 97.50           H  
ATOM   3367  HB3 GLU B  57      31.614 -14.035  -0.270  1.00 97.50           H  
ATOM   3368  O   GLU B  57      34.068 -11.501   1.191  1.00 97.50           O  
ATOM   3369  CG  GLU B  57      32.586 -14.540   1.589  1.00 97.50           C  
ATOM   3370  HG2 GLU B  57      33.579 -14.414   1.157  1.00 97.50           H  
ATOM   3371  HG3 GLU B  57      32.610 -14.152   2.608  1.00 97.50           H  
ATOM   3372  CD  GLU B  57      32.225 -16.031   1.603  1.00 97.50           C  
ATOM   3373  OE1 GLU B  57      31.975 -16.560   2.709  1.00 97.50           O  
ATOM   3374  OE2 GLU B  57      32.197 -16.641   0.511  1.00 97.50           O  
ATOM   3375  N   SER B  58      33.395 -11.702  -0.945  1.00 97.77           N  
ATOM   3376  H   SER B  58      32.654 -11.967  -1.578  1.00 97.77           H  
ATOM   3377  CA  SER B  58      34.619 -11.116  -1.514  1.00 97.77           C  
ATOM   3378  HA  SER B  58      35.469 -11.550  -0.987  1.00 97.77           H  
ATOM   3379  C   SER B  58      34.712  -9.597  -1.316  1.00 97.77           C  
ATOM   3380  CB  SER B  58      34.766 -11.485  -2.994  1.00 97.77           C  
ATOM   3381  HB2 SER B  58      34.753 -12.571  -3.083  1.00 97.77           H  
ATOM   3382  HB3 SER B  58      35.725 -11.122  -3.363  1.00 97.77           H  
ATOM   3383  O   SER B  58      35.775  -9.009  -1.535  1.00 97.77           O  
ATOM   3384  OG  SER B  58      33.733 -10.957  -3.800  1.00 97.77           O  
ATOM   3385  HG  SER B  58      33.880 -10.025  -3.977  1.00 97.77           H  
ATOM   3386  N   GLY B  59      33.621  -8.953  -0.890  1.00 97.95           N  
ATOM   3387  H   GLY B  59      32.795  -9.504  -0.703  1.00 97.95           H  
ATOM   3388  CA  GLY B  59      33.535  -7.517  -0.650  1.00 97.95           C  
ATOM   3389  HA2 GLY B  59      32.543  -7.293  -0.257  1.00 97.95           H  
ATOM   3390  HA3 GLY B  59      34.281  -7.239   0.094  1.00 97.95           H  
ATOM   3391  C   GLY B  59      33.744  -6.697  -1.921  1.00 97.95           C  
ATOM   3392  O   GLY B  59      34.492  -5.717  -1.891  1.00 97.95           O  
ATOM   3393  N   THR B  60      33.143  -7.135  -3.025  1.00 98.23           N  
ATOM   3394  H   THR B  60      32.523  -7.927  -2.937  1.00 98.23           H  
ATOM   3395  CA  THR B  60      33.277  -6.542  -4.361  1.00 98.23           C  
ATOM   3396  HA  THR B  60      34.323  -6.287  -4.530  1.00 98.23           H  
ATOM   3397  C   THR B  60      32.440  -5.268  -4.498  1.00 98.23           C  
ATOM   3398  CB  THR B  60      32.867  -7.578  -5.416  1.00 98.23           C  
ATOM   3399  HB  THR B  60      31.870  -7.941  -5.168  1.00 98.23           H  
ATOM   3400  O   THR B  60      31.290  -5.225  -4.057  1.00 98.23           O  
ATOM   3401  CG2 THR B  60      32.870  -7.083  -6.861  1.00 98.23           C  
ATOM   3402 HG21 THR B  60      33.823  -6.609  -7.099  1.00 98.23           H  
ATOM   3403 HG22 THR B  60      32.065  -6.363  -7.004  1.00 98.23           H  
ATOM   3404 HG23 THR B  60      32.696  -7.915  -7.542  1.00 98.23           H  
ATOM   3405  OG1 THR B  60      33.764  -8.666  -5.374  1.00 98.23           O  
ATOM   3406  HG1 THR B  60      33.399  -9.332  -5.961  1.00 98.23           H  
ATOM   3407  N   ASP B  61      33.034  -4.253  -5.130  1.00 98.19           N  
ATOM   3408  H   ASP B  61      33.974  -4.397  -5.469  1.00 98.19           H  
ATOM   3409  CA  ASP B  61      32.351  -3.084  -5.696  1.00 98.19           C  
ATOM   3410  HA  ASP B  61      31.470  -2.834  -5.105  1.00 98.19           H  
ATOM   3411  C   ASP B  61      31.908  -3.443  -7.125  1.00 98.19           C  
ATOM   3412  CB  ASP B  61      33.319  -1.883  -5.658  1.00 98.19           C  
ATOM   3413  HB2 ASP B  61      33.539  -1.650  -4.616  1.00 98.19           H  
ATOM   3414  HB3 ASP B  61      34.256  -2.177  -6.132  1.00 98.19           H  
ATOM   3415  O   ASP B  61      32.729  -3.855  -7.947  1.00 98.19           O  
ATOM   3416  CG  ASP B  61      32.816  -0.604  -6.344  1.00 98.19           C  
ATOM   3417  OD1 ASP B  61      31.636  -0.545  -6.746  1.00 98.19           O  
ATOM   3418  OD2 ASP B  61      33.644   0.330  -6.490  1.00 98.19           O  
ATOM   3419  N   ALA B  62      30.606  -3.345  -7.383  1.00 98.09           N  
ATOM   3420  H   ALA B  62      30.017  -2.980  -6.648  1.00 98.09           H  
ATOM   3421  CA  ALA B  62      29.947  -3.686  -8.640  1.00 98.09           C  
ATOM   3422  HA  ALA B  62      30.649  -4.235  -9.268  1.00 98.09           H  
ATOM   3423  C   ALA B  62      29.511  -2.449  -9.445  1.00 98.09           C  
ATOM   3424  CB  ALA B  62      28.775  -4.614  -8.318  1.00 98.09           C  
ATOM   3425  HB1 ALA B  62      28.015  -4.069  -7.758  1.00 98.09           H  
ATOM   3426  HB2 ALA B  62      29.132  -5.454  -7.723  1.00 98.09           H  
ATOM   3427  HB3 ALA B  62      28.335  -4.983  -9.244  1.00 98.09           H  
ATOM   3428  O   ALA B  62      28.824  -2.582 -10.459  1.00 98.09           O  
ATOM   3429  N   VAL B  63      29.897  -1.245  -9.010  1.00 96.67           N  
ATOM   3430  H   VAL B  63      30.467  -1.185  -8.178  1.00 96.67           H  
ATOM   3431  CA  VAL B  63      29.671  -0.012  -9.765  1.00 96.67           C  
ATOM   3432  HA  VAL B  63      28.634   0.004 -10.098  1.00 96.67           H  
ATOM   3433  C   VAL B  63      30.569   0.001 -11.005  1.00 96.67           C  
ATOM   3434  CB  VAL B  63      29.899   1.220  -8.872  1.00 96.67           C  
ATOM   3435  HB  VAL B  63      30.900   1.190  -8.442  1.00 96.67           H  
ATOM   3436  O   VAL B  63      31.796  -0.071 -10.911  1.00 96.67           O  
ATOM   3437  CG1 VAL B  63      29.791   2.514  -9.676  1.00 96.67           C  
ATOM   3438 HG11 VAL B  63      28.824   2.559 -10.177  1.00 96.67           H  
ATOM   3439 HG12 VAL B  63      29.891   3.368  -9.007  1.00 96.67           H  
ATOM   3440 HG13 VAL B  63      30.597   2.558 -10.408  1.00 96.67           H  
ATOM   3441  CG2 VAL B  63      28.858   1.274  -7.742  1.00 96.67           C  
ATOM   3442 HG21 VAL B  63      28.991   0.417  -7.083  1.00 96.67           H  
ATOM   3443 HG22 VAL B  63      28.992   2.181  -7.153  1.00 96.67           H  
ATOM   3444 HG23 VAL B  63      27.850   1.257  -8.157  1.00 96.67           H  
ATOM   3445  N   SER B  64      29.951   0.126 -12.179  1.00 94.18           N  
ATOM   3446  H   SER B  64      28.945   0.225 -12.179  1.00 94.18           H  
ATOM   3447  CA  SER B  64      30.605   0.093 -13.488  1.00 94.18           C  
ATOM   3448  HA  SER B  64      31.683   0.024 -13.347  1.00 94.18           H  
ATOM   3449  C   SER B  64      30.323   1.356 -14.300  1.00 94.18           C  
ATOM   3450  CB  SER B  64      30.153  -1.158 -14.258  1.00 94.18           C  
ATOM   3451  HB2 SER B  64      30.241  -2.028 -13.607  1.00 94.18           H  
ATOM   3452  HB3 SER B  64      30.807  -1.308 -15.117  1.00 94.18           H  
ATOM   3453  O   SER B  64      29.473   2.171 -13.944  1.00 94.18           O  
ATOM   3454  OG  SER B  64      28.816  -1.055 -14.717  1.00 94.18           O  
ATOM   3455  HG  SER B  64      28.731  -0.354 -15.368  1.00 94.18           H  
ATOM   3456  N   GLY B  65      31.001   1.498 -15.443  1.00 91.09           N  
ATOM   3457  H   GLY B  65      31.681   0.793 -15.691  1.00 91.09           H  
ATOM   3458  CA  GLY B  65      30.638   2.499 -16.447  1.00 91.09           C  
ATOM   3459  HA2 GLY B  65      31.344   2.465 -17.277  1.00 91.09           H  
ATOM   3460  HA3 GLY B  65      30.702   3.485 -15.987  1.00 91.09           H  
ATOM   3461  C   GLY B  65      29.222   2.288 -17.008  1.00 91.09           C  
ATOM   3462  O   GLY B  65      28.697   1.172 -16.968  1.00 91.09           O  
ATOM   3463  N   PHE B  66      28.621   3.354 -17.543  1.00 91.45           N  
ATOM   3464  H   PHE B  66      29.065   4.253 -17.415  1.00 91.45           H  
ATOM   3465  CA  PHE B  66      27.295   3.326 -18.170  1.00 91.45           C  
ATOM   3466  HA  PHE B  66      26.582   3.014 -17.408  1.00 91.45           H  
ATOM   3467  C   PHE B  66      27.208   2.326 -19.346  1.00 91.45           C  
ATOM   3468  CB  PHE B  66      26.909   4.733 -18.670  1.00 91.45           C  
ATOM   3469  HB2 PHE B  66      26.045   4.626 -19.326  1.00 91.45           H  
ATOM   3470  HB3 PHE B  66      27.725   5.113 -19.283  1.00 91.45           H  
ATOM   3471  O   PHE B  66      28.164   2.194 -20.119  1.00 91.45           O  
ATOM   3472  CG  PHE B  66      26.543   5.800 -17.645  1.00 91.45           C  
ATOM   3473  CD1 PHE B  66      26.533   5.549 -16.258  1.00 91.45           C  
ATOM   3474  HD1 PHE B  66      26.834   4.588 -15.870  1.00 91.45           H  
ATOM   3475  CD2 PHE B  66      26.188   7.081 -18.108  1.00 91.45           C  
ATOM   3476  HD2 PHE B  66      26.191   7.292 -19.167  1.00 91.45           H  
ATOM   3477  CE1 PHE B  66      26.161   6.555 -15.349  1.00 91.45           C  
ATOM   3478  HE1 PHE B  66      26.153   6.350 -14.288  1.00 91.45           H  
ATOM   3479  CE2 PHE B  66      25.835   8.092 -17.198  1.00 91.45           C  
ATOM   3480  HE2 PHE B  66      25.588   9.081 -17.553  1.00 91.45           H  
ATOM   3481  CZ  PHE B  66      25.814   7.829 -15.820  1.00 91.45           C  
ATOM   3482  HZ  PHE B  66      25.546   8.612 -15.125  1.00 91.45           H  
ATOM   3483  N   PRO B  67      26.051   1.660 -19.532  1.00 91.73           N  
ATOM   3484  CA  PRO B  67      25.827   0.715 -20.623  1.00 91.73           C  
ATOM   3485  HA  PRO B  67      26.614  -0.038 -20.617  1.00 91.73           H  
ATOM   3486  C   PRO B  67      25.823   1.422 -21.988  1.00 91.73           C  
ATOM   3487  CB  PRO B  67      24.489   0.039 -20.302  1.00 91.73           C  
ATOM   3488  HB2 PRO B  67      24.664  -0.833 -19.672  1.00 91.73           H  
ATOM   3489  HB3 PRO B  67      23.947  -0.248 -21.203  1.00 91.73           H  
ATOM   3490  O   PRO B  67      25.221   2.481 -22.163  1.00 91.73           O  
ATOM   3491  CG  PRO B  67      23.740   1.104 -19.502  1.00 91.73           C  
ATOM   3492  HG2 PRO B  67      23.289   1.829 -20.179  1.00 91.73           H  
ATOM   3493  HG3 PRO B  67      22.992   0.672 -18.837  1.00 91.73           H  
ATOM   3494  CD  PRO B  67      24.855   1.770 -18.711  1.00 91.73           C  
ATOM   3495  HD2 PRO B  67      24.594   2.808 -18.506  1.00 91.73           H  
ATOM   3496  HD3 PRO B  67      25.019   1.230 -17.778  1.00 91.73           H  
ATOM   3497  N   THR B  68      26.497   0.825 -22.973  1.00 89.80           N  
ATOM   3498  H   THR B  68      26.946  -0.059 -22.778  1.00 89.80           H  
ATOM   3499  CA  THR B  68      26.739   1.422 -24.304  1.00 89.80           C  
ATOM   3500  HA  THR B  68      26.550   2.494 -24.247  1.00 89.80           H  
ATOM   3501  C   THR B  68      25.810   0.896 -25.403  1.00 89.80           C  
ATOM   3502  CB  THR B  68      28.206   1.238 -24.718  1.00 89.80           C  
ATOM   3503  HB  THR B  68      28.342   1.587 -25.742  1.00 89.80           H  
ATOM   3504  O   THR B  68      25.822   1.401 -26.524  1.00 89.80           O  
ATOM   3505  CG2 THR B  68      29.162   2.017 -23.814  1.00 89.80           C  
ATOM   3506 HG21 THR B  68      29.099   1.658 -22.787  1.00 89.80           H  
ATOM   3507 HG22 THR B  68      30.185   1.913 -24.176  1.00 89.80           H  
ATOM   3508 HG23 THR B  68      28.893   3.073 -23.829  1.00 89.80           H  
ATOM   3509  OG1 THR B  68      28.594  -0.115 -24.632  1.00 89.80           O  
ATOM   3510  HG1 THR B  68      29.442  -0.135 -24.182  1.00 89.80           H  
ATOM   3511  N   ASP B  69      24.982  -0.097 -25.089  1.00 90.66           N  
ATOM   3512  H   ASP B  69      24.999  -0.455 -24.145  1.00 90.66           H  
ATOM   3513  CA  ASP B  69      24.048  -0.786 -25.983  1.00 90.66           C  
ATOM   3514  HA  ASP B  69      24.396  -0.673 -27.010  1.00 90.66           H  
ATOM   3515  C   ASP B  69      22.614  -0.222 -25.935  1.00 90.66           C  
ATOM   3516  CB  ASP B  69      24.086  -2.288 -25.644  1.00 90.66           C  
ATOM   3517  HB2 ASP B  69      25.106  -2.650 -25.771  1.00 90.66           H  
ATOM   3518  HB3 ASP B  69      23.459  -2.818 -26.361  1.00 90.66           H  
ATOM   3519  O   ASP B  69      21.826  -0.447 -26.852  1.00 90.66           O  
ATOM   3520  CG  ASP B  69      23.618  -2.631 -24.219  1.00 90.66           C  
ATOM   3521  OD1 ASP B  69      23.744  -1.762 -23.320  1.00 90.66           O  
ATOM   3522  OD2 ASP B  69      23.137  -3.767 -24.041  1.00 90.66           O  
ATOM   3523  N   ARG B  70      22.284   0.582 -24.915  1.00 90.53           N  
ATOM   3524  H   ARG B  70      22.971   0.657 -24.178  1.00 90.53           H  
ATOM   3525  CA  ARG B  70      20.944   1.169 -24.689  1.00 90.53           C  
ATOM   3526  HA  ARG B  70      20.207   0.435 -25.013  1.00 90.53           H  
ATOM   3527  C   ARG B  70      20.636   2.425 -25.516  1.00 90.53           C  
ATOM   3528  CB  ARG B  70      20.725   1.418 -23.187  1.00 90.53           C  
ATOM   3529  HB2 ARG B  70      19.707   1.773 -23.028  1.00 90.53           H  
ATOM   3530  HB3 ARG B  70      21.417   2.185 -22.838  1.00 90.53           H  
ATOM   3531  O   ARG B  70      19.631   3.089 -25.280  1.00 90.53           O  
ATOM   3532  CG  ARG B  70      20.932   0.137 -22.372  1.00 90.53           C  
ATOM   3533  HG2 ARG B  70      21.986  -0.140 -22.403  1.00 90.53           H  
ATOM   3534  HG3 ARG B  70      20.339  -0.674 -22.794  1.00 90.53           H  
ATOM   3535  CD  ARG B  70      20.529   0.351 -20.918  1.00 90.53           C  
ATOM   3536  HD2 ARG B  70      21.001   1.259 -20.544  1.00 90.53           H  
ATOM   3537  HD3 ARG B  70      19.447   0.475 -20.865  1.00 90.53           H  
ATOM   3538  NE  ARG B  70      20.949  -0.794 -20.092  1.00 90.53           N  
ATOM   3539  HE  ARG B  70      21.554  -1.482 -20.518  1.00 90.53           H  
ATOM   3540  NH1 ARG B  70      19.893  -0.106 -18.191  1.00 90.53           N  
ATOM   3541 HH11 ARG B  70      19.603  -0.315 -17.246  1.00 90.53           H  
ATOM   3542 HH12 ARG B  70      19.472   0.702 -18.627  1.00 90.53           H  
ATOM   3543  NH2 ARG B  70      21.131  -1.939 -18.123  1.00 90.53           N  
ATOM   3544 HH21 ARG B  70      20.921  -1.959 -17.136  1.00 90.53           H  
ATOM   3545 HH22 ARG B  70      21.757  -2.633 -18.505  1.00 90.53           H  
ATOM   3546  CZ  ARG B  70      20.657  -0.946 -18.815  1.00 90.53           C  
ATOM   3547  N   GLY B  71      21.503   2.788 -26.462  1.00 88.61           N  
ATOM   3548  H   GLY B  71      22.285   2.171 -26.629  1.00 88.61           H  
ATOM   3549  CA  GLY B  71      21.340   3.984 -27.301  1.00 88.61           C  
ATOM   3550  HA2 GLY B  71      22.049   3.930 -28.127  1.00 88.61           H  
ATOM   3551  HA3 GLY B  71      20.331   3.997 -27.712  1.00 88.61           H  
ATOM   3552  C   GLY B  71      21.569   5.319 -26.577  1.00 88.61           C  
ATOM   3553  O   GLY B  71      21.231   6.369 -27.118  1.00 88.61           O  
ATOM   3554  N   TRP B  72      22.138   5.295 -25.369  1.00 86.13           N  
ATOM   3555  H   TRP B  72      22.394   4.401 -24.974  1.00 86.13           H  
ATOM   3556  CA  TRP B  72      22.511   6.494 -24.619  1.00 86.13           C  
ATOM   3557  HA  TRP B  72      21.664   7.180 -24.600  1.00 86.13           H  
ATOM   3558  C   TRP B  72      23.695   7.204 -25.296  1.00 86.13           C  
ATOM   3559  CB  TRP B  72      22.864   6.104 -23.174  1.00 86.13           C  
ATOM   3560  HB2 TRP B  72      23.227   6.997 -22.665  1.00 86.13           H  
ATOM   3561  HB3 TRP B  72      23.690   5.393 -23.199  1.00 86.13           H  
ATOM   3562  O   TRP B  72      24.674   6.560 -25.674  1.00 86.13           O  
ATOM   3563  CG  TRP B  72      21.780   5.513 -22.313  1.00 86.13           C  
ATOM   3564  CD1 TRP B  72      20.516   5.199 -22.689  1.00 86.13           C  
ATOM   3565  HD1 TRP B  72      20.105   5.308 -23.682  1.00 86.13           H  
ATOM   3566  CD2 TRP B  72      21.857   5.176 -20.889  1.00 86.13           C  
ATOM   3567  CE2 TRP B  72      20.575   4.723 -20.462  1.00 86.13           C  
ATOM   3568  CE3 TRP B  72      22.873   5.235 -19.907  1.00 86.13           C  
ATOM   3569  HE3 TRP B  72      23.864   5.554 -20.195  1.00 86.13           H  
ATOM   3570  NE1 TRP B  72      19.812   4.715 -21.606  1.00 86.13           N  
ATOM   3571  HE1 TRP B  72      18.850   4.413 -21.657  1.00 86.13           H  
ATOM   3572  CH2 TRP B  72      21.315   4.506 -18.171  1.00 86.13           C  
ATOM   3573  HH2 TRP B  72      21.098   4.285 -17.136  1.00 86.13           H  
ATOM   3574  CZ2 TRP B  72      20.295   4.409 -19.128  1.00 86.13           C  
ATOM   3575  HZ2 TRP B  72      19.296   4.120 -18.837  1.00 86.13           H  
ATOM   3576  CZ3 TRP B  72      22.607   4.903 -18.562  1.00 86.13           C  
ATOM   3577  HZ3 TRP B  72      23.392   4.972 -17.824  1.00 86.13           H  
ATOM   3578  N   ASP B  73      23.653   8.534 -25.408  1.00 82.85           N  
ATOM   3579  H   ASP B  73      22.824   9.027 -25.110  1.00 82.85           H  
ATOM   3580  CA  ASP B  73      24.788   9.331 -25.901  1.00 82.85           C  
ATOM   3581  HA  ASP B  73      25.283   8.775 -26.697  1.00 82.85           H  
ATOM   3582  C   ASP B  73      25.824   9.529 -24.780  1.00 82.85           C  
ATOM   3583  CB  ASP B  73      24.291  10.645 -26.527  1.00 82.85           C  
ATOM   3584  HB2 ASP B  73      23.858  11.279 -25.753  1.00 82.85           H  
ATOM   3585  HB3 ASP B  73      23.505  10.409 -27.245  1.00 82.85           H  
ATOM   3586  O   ASP B  73      25.943  10.604 -24.193  1.00 82.85           O  
ATOM   3587  CG  ASP B  73      25.395  11.420 -27.263  1.00 82.85           C  
ATOM   3588  OD1 ASP B  73      26.603  11.143 -27.074  1.00 82.85           O  
ATOM   3589  OD2 ASP B  73      25.051  12.347 -28.027  1.00 82.85           O  
ATOM   3590  N   VAL B  74      26.533   8.452 -24.428  1.00 81.56           N  
ATOM   3591  H   VAL B  74      26.311   7.586 -24.899  1.00 81.56           H  
ATOM   3592  CA  VAL B  74      27.452   8.416 -23.275  1.00 81.56           C  
ATOM   3593  HA  VAL B  74      26.889   8.725 -22.395  1.00 81.56           H  
ATOM   3594  C   VAL B  74      28.615   9.410 -23.426  1.00 81.56           C  
ATOM   3595  CB  VAL B  74      27.980   6.983 -23.016  1.00 81.56           C  
ATOM   3596  HB  VAL B  74      28.689   6.718 -23.801  1.00 81.56           H  
ATOM   3597  O   VAL B  74      29.081   9.949 -22.425  1.00 81.56           O  
ATOM   3598  CG1 VAL B  74      28.692   6.879 -21.660  1.00 81.56           C  
ATOM   3599 HG11 VAL B  74      29.018   5.854 -21.484  1.00 81.56           H  
ATOM   3600 HG12 VAL B  74      29.574   7.519 -21.645  1.00 81.56           H  
ATOM   3601 HG13 VAL B  74      28.018   7.183 -20.859  1.00 81.56           H  
ATOM   3602  CG2 VAL B  74      26.863   5.927 -23.005  1.00 81.56           C  
ATOM   3603 HG21 VAL B  74      26.444   5.806 -24.004  1.00 81.56           H  
ATOM   3604 HG22 VAL B  74      27.258   4.959 -22.699  1.00 81.56           H  
ATOM   3605 HG23 VAL B  74      26.074   6.220 -22.312  1.00 81.56           H  
ATOM   3606  N   GLU B  75      29.056   9.712 -24.656  1.00 75.19           N  
ATOM   3607  H   GLU B  75      28.573   9.322 -25.452  1.00 75.19           H  
ATOM   3608  CA  GLU B  75      30.098  10.724 -24.894  1.00 75.19           C  
ATOM   3609  HA  GLU B  75      30.920  10.549 -24.200  1.00 75.19           H  
ATOM   3610  C   GLU B  75      29.592  12.144 -24.610  1.00 75.19           C  
ATOM   3611  CB  GLU B  75      30.665  10.657 -26.327  1.00 75.19           C  
ATOM   3612  HB2 GLU B  75      29.849  10.709 -27.048  1.00 75.19           H  
ATOM   3613  HB3 GLU B  75      31.298  11.534 -26.465  1.00 75.19           H  
ATOM   3614  O   GLU B  75      30.274  12.911 -23.927  1.00 75.19           O  
ATOM   3615  CG  GLU B  75      31.521   9.407 -26.603  1.00 75.19           C  
ATOM   3616  HG2 GLU B  75      30.863   8.544 -26.701  1.00 75.19           H  
ATOM   3617  HG3 GLU B  75      32.165   9.239 -25.740  1.00 75.19           H  
ATOM   3618  CD  GLU B  75      32.412   9.525 -27.860  1.00 75.19           C  
ATOM   3619  OE1 GLU B  75      33.360   8.712 -27.974  1.00 75.19           O  
ATOM   3620  OE2 GLU B  75      32.181  10.424 -28.704  1.00 75.19           O  
ATOM   3621  N   ASN B  76      28.397  12.512 -25.090  1.00 72.65           N  
ATOM   3622  H   ASN B  76      27.856  11.866 -25.647  1.00 72.65           H  
ATOM   3623  CA  ASN B  76      27.863  13.850 -24.838  1.00 72.65           C  
ATOM   3624  HA  ASN B  76      28.709  14.533 -24.769  1.00 72.65           H  
ATOM   3625  C   ASN B  76      27.133  13.975 -23.499  1.00 72.65           C  
ATOM   3626  CB  ASN B  76      27.006  14.351 -26.007  1.00 72.65           C  
ATOM   3627  HB2 ASN B  76      26.592  15.330 -25.767  1.00 72.65           H  
ATOM   3628  HB3 ASN B  76      26.168  13.672 -26.166  1.00 72.65           H  
ATOM   3629  O   ASN B  76      26.900  15.108 -23.083  1.00 72.65           O  
ATOM   3630  CG  ASN B  76      27.821  14.500 -27.275  1.00 72.65           C  
ATOM   3631  ND2 ASN B  76      27.681  13.595 -28.207  1.00 72.65           N  
ATOM   3632 HD21 ASN B  76      27.035  12.835 -28.044  1.00 72.65           H  
ATOM   3633 HD22 ASN B  76      28.316  13.592 -28.992  1.00 72.65           H  
ATOM   3634  OD1 ASN B  76      28.591  15.440 -27.423  1.00 72.65           O  
ATOM   3635  N   LEU B  77      26.809  12.897 -22.776  1.00 70.97           N  
ATOM   3636  H   LEU B  77      26.912  11.982 -23.191  1.00 70.97           H  
ATOM   3637  CA  LEU B  77      26.142  13.022 -21.474  1.00 70.97           C  
ATOM   3638  HA  LEU B  77      25.285  13.675 -21.638  1.00 70.97           H  
ATOM   3639  C   LEU B  77      27.013  13.711 -20.404  1.00 70.97           C  
ATOM   3640  CB  LEU B  77      25.607  11.668 -20.964  1.00 70.97           C  
ATOM   3641  HB2 LEU B  77      25.474  10.965 -21.786  1.00 70.97           H  
ATOM   3642  HB3 LEU B  77      26.341  11.237 -20.284  1.00 70.97           H  
ATOM   3643  O   LEU B  77      26.473  14.129 -19.387  1.00 70.97           O  
ATOM   3644  CG  LEU B  77      24.255  11.859 -20.244  1.00 70.97           C  
ATOM   3645  HG  LEU B  77      24.205  12.853 -19.802  1.00 70.97           H  
ATOM   3646  CD1 LEU B  77      23.086  11.708 -21.220  1.00 70.97           C  
ATOM   3647 HD11 LEU B  77      22.147  11.897 -20.701  1.00 70.97           H  
ATOM   3648 HD12 LEU B  77      23.074  10.701 -21.637  1.00 70.97           H  
ATOM   3649 HD13 LEU B  77      23.190  12.428 -22.032  1.00 70.97           H  
ATOM   3650  CD2 LEU B  77      24.078  10.860 -19.108  1.00 70.97           C  
ATOM   3651 HD21 LEU B  77      24.881  11.004 -18.386  1.00 70.97           H  
ATOM   3652 HD22 LEU B  77      23.129  11.047 -18.606  1.00 70.97           H  
ATOM   3653 HD23 LEU B  77      24.101   9.840 -19.492  1.00 70.97           H  
ATOM   3654  N   TYR B  78      28.321  13.887 -20.633  1.00 57.80           N  
ATOM   3655  H   TYR B  78      28.706  13.488 -21.477  1.00 57.80           H  
ATOM   3656  CA  TYR B  78      29.210  14.699 -19.791  1.00 57.80           C  
ATOM   3657  HA  TYR B  78      28.862  14.641 -18.760  1.00 57.80           H  
ATOM   3658  C   TYR B  78      29.218  16.178 -20.193  1.00 57.80           C  
ATOM   3659  CB  TYR B  78      30.642  14.140 -19.833  1.00 57.80           C  
ATOM   3660  HB2 TYR B  78      30.774  13.497 -20.703  1.00 57.80           H  
ATOM   3661  HB3 TYR B  78      31.356  14.957 -19.930  1.00 57.80           H  
ATOM   3662  O   TYR B  78      29.587  16.496 -21.322  1.00 57.80           O  
ATOM   3663  CG  TYR B  78      30.977  13.369 -18.584  1.00 57.80           C  
ATOM   3664  CD1 TYR B  78      31.814  13.919 -17.592  1.00 57.80           C  
ATOM   3665  HD1 TYR B  78      32.260  14.891 -17.742  1.00 57.80           H  
ATOM   3666  CD2 TYR B  78      30.359  12.130 -18.381  1.00 57.80           C  
ATOM   3667  HD2 TYR B  78      29.688  11.723 -19.123  1.00 57.80           H  
ATOM   3668  CE1 TYR B  78      32.052  13.212 -16.397  1.00 57.80           C  
ATOM   3669  HE1 TYR B  78      32.687  13.629 -15.629  1.00 57.80           H  
ATOM   3670  CE2 TYR B  78      30.587  11.436 -17.190  1.00 57.80           C  
ATOM   3671  HE2 TYR B  78      30.048  10.512 -17.041  1.00 57.80           H  
ATOM   3672  OH  TYR B  78      31.679  11.267 -15.049  1.00 57.80           O  
ATOM   3673  HH  TYR B  78      32.038  11.843 -14.370  1.00 57.80           H  
ATOM   3674  CZ  TYR B  78      31.449  11.953 -16.200  1.00 57.80           C  
ATOM   3675  N   ASP B  79      28.810  17.063 -19.269  1.00 54.61           N  
ATOM   3676  H   ASP B  79      28.413  16.648 -18.439  1.00 54.61           H  
ATOM   3677  CA  ASP B  79      29.072  18.522 -19.126  1.00 54.61           C  
ATOM   3678  HA  ASP B  79      30.089  18.652 -18.754  1.00 54.61           H  
ATOM   3679  C   ASP B  79      28.096  19.061 -18.036  1.00 54.61           C  
ATOM   3680  CB  ASP B  79      28.946  19.334 -20.453  1.00 54.61           C  
ATOM   3681  HB2 ASP B  79      27.904  19.594 -20.636  1.00 54.61           H  
ATOM   3682  HB3 ASP B  79      29.297  18.760 -21.311  1.00 54.61           H  
ATOM   3683  O   ASP B  79      27.698  18.321 -17.137  1.00 54.61           O  
ATOM   3684  CG  ASP B  79      29.743  20.640 -20.505  1.00 54.61           C  
ATOM   3685  OD1 ASP B  79      29.908  21.277 -19.443  1.00 54.61           O  
ATOM   3686  OD2 ASP B  79      30.085  21.038 -21.639  1.00 54.61           O  
ATOM   3687  N   MET B  80      27.697  20.336 -18.108  1.00 46.66           N  
ATOM   3688  H   MET B  80      28.224  20.906 -18.754  1.00 46.66           H  
ATOM   3689  CA  MET B  80      26.850  21.048 -17.143  1.00 46.66           C  
ATOM   3690  HA  MET B  80      27.108  20.709 -16.140  1.00 46.66           H  
ATOM   3691  C   MET B  80      25.330  20.839 -17.280  1.00 46.66           C  
ATOM   3692  CB  MET B  80      27.187  22.545 -17.224  1.00 46.66           C  
ATOM   3693  HB2 MET B  80      27.161  22.855 -18.269  1.00 46.66           H  
ATOM   3694  HB3 MET B  80      26.430  23.116 -16.687  1.00 46.66           H  
ATOM   3695  O   MET B  80      24.679  20.455 -16.315  1.00 46.66           O  
ATOM   3696  CG  MET B  80      28.569  22.876 -16.644  1.00 46.66           C  
ATOM   3697  HG2 MET B  80      29.235  22.024 -16.783  1.00 46.66           H  
ATOM   3698  HG3 MET B  80      28.990  23.703 -17.215  1.00 46.66           H  
ATOM   3699  SD  MET B  80      28.581  23.345 -14.889  1.00 46.66           S  
ATOM   3700  CE  MET B  80      27.811  24.984 -14.993  1.00 46.66           C  
ATOM   3701  HE1 MET B  80      28.310  25.577 -15.760  1.00 46.66           H  
ATOM   3702  HE2 MET B  80      27.902  25.485 -14.029  1.00 46.66           H  
ATOM   3703  HE3 MET B  80      26.755  24.878 -15.240  1.00 46.66           H  
ATOM   3704  N   ALA B  81      24.727  21.181 -18.425  1.00 43.07           N  
ATOM   3705  H   ALA B  81      25.300  21.407 -19.226  1.00 43.07           H  
ATOM   3706  CA  ALA B  81      23.268  21.311 -18.554  1.00 43.07           C  
ATOM   3707  HA  ALA B  81      22.814  21.241 -17.565  1.00 43.07           H  
ATOM   3708  C   ALA B  81      22.655  20.194 -19.413  1.00 43.07           C  
ATOM   3709  CB  ALA B  81      22.936  22.708 -19.098  1.00 43.07           C  
ATOM   3710  HB1 ALA B  81      21.855  22.826 -19.169  1.00 43.07           H  
ATOM   3711  HB2 ALA B  81      23.336  23.470 -18.429  1.00 43.07           H  
ATOM   3712  HB3 ALA B  81      23.372  22.831 -20.089  1.00 43.07           H  
ATOM   3713  O   ALA B  81      23.161  19.919 -20.498  1.00 43.07           O  
ATOM   3714  N   GLY B  82      21.561  19.581 -18.934  1.00 47.02           N  
ATOM   3715  H   GLY B  82      21.203  19.865 -18.034  1.00 47.02           H  
ATOM   3716  CA  GLY B  82      20.913  18.428 -19.587  1.00 47.02           C  
ATOM   3717  HA2 GLY B  82      19.981  18.199 -19.071  1.00 47.02           H  
ATOM   3718  HA3 GLY B  82      20.681  18.676 -20.623  1.00 47.02           H  
ATOM   3719  C   GLY B  82      21.777  17.160 -19.584  1.00 47.02           C  
ATOM   3720  O   GLY B  82      21.679  16.339 -20.488  1.00 47.02           O  
ATOM   3721  N   LYS B  83      22.697  17.067 -18.621  1.00 62.29           N  
ATOM   3722  H   LYS B  83      22.643  17.722 -17.854  1.00 62.29           H  
ATOM   3723  CA  LYS B  83      23.874  16.197 -18.627  1.00 62.29           C  
ATOM   3724  HA  LYS B  83      23.679  15.294 -19.205  1.00 62.29           H  
ATOM   3725  C   LYS B  83      24.214  15.768 -17.197  1.00 62.29           C  
ATOM   3726  CB  LYS B  83      25.027  16.982 -19.274  1.00 62.29           C  
ATOM   3727  HB2 LYS B  83      25.031  17.999 -18.882  1.00 62.29           H  
ATOM   3728  HB3 LYS B  83      25.979  16.531 -18.995  1.00 62.29           H  
ATOM   3729  O   LYS B  83      23.702  16.349 -16.240  1.00 62.29           O  
ATOM   3730  CG  LYS B  83      24.927  17.017 -20.814  1.00 62.29           C  
ATOM   3731  HG2 LYS B  83      23.970  17.426 -21.139  1.00 62.29           H  
ATOM   3732  HG3 LYS B  83      25.039  16.008 -21.208  1.00 62.29           H  
ATOM   3733  CD  LYS B  83      26.040  17.913 -21.345  1.00 62.29           C  
ATOM   3734  HD2 LYS B  83      26.958  17.545 -20.886  1.00 62.29           H  
ATOM   3735  HD3 LYS B  83      25.848  18.932 -21.011  1.00 62.29           H  
ATOM   3736  CE  LYS B  83      26.233  17.914 -22.863  1.00 62.29           C  
ATOM   3737  HE2 LYS B  83      25.634  17.106 -23.283  1.00 62.29           H  
ATOM   3738  HE3 LYS B  83      25.871  18.859 -23.270  1.00 62.29           H  
ATOM   3739  NZ  LYS B  83      27.665  17.690 -23.205  1.00 62.29           N  
ATOM   3740  HZ1 LYS B  83      27.918  16.771 -22.871  1.00 62.29           H  
ATOM   3741  HZ2 LYS B  83      28.286  18.337 -22.741  1.00 62.29           H  
ATOM   3742  HZ3 LYS B  83      27.822  17.682 -24.203  1.00 62.29           H  
ATOM   3743  N   SER B  84      25.058  14.752 -17.054  1.00 65.98           N  
ATOM   3744  H   SER B  84      25.509  14.397 -17.885  1.00 65.98           H  
ATOM   3745  CA  SER B  84      25.558  14.278 -15.767  1.00 65.98           C  
ATOM   3746  HA  SER B  84      24.997  14.780 -14.978  1.00 65.98           H  
ATOM   3747  C   SER B  84      27.031  14.630 -15.564  1.00 65.98           C  
ATOM   3748  CB  SER B  84      25.316  12.772 -15.609  1.00 65.98           C  
ATOM   3749  HB2 SER B  84      24.275  12.544 -15.835  1.00 65.98           H  
ATOM   3750  HB3 SER B  84      25.959  12.221 -16.295  1.00 65.98           H  
ATOM   3751  O   SER B  84      27.801  14.792 -16.509  1.00 65.98           O  
ATOM   3752  OG  SER B  84      25.597  12.389 -14.275  1.00 65.98           O  
ATOM   3753  HG  SER B  84      25.043  12.902 -13.682  1.00 65.98           H  
ATOM   3754  N   HIS B  85      27.432  14.722 -14.298  1.00 63.00           N  
ATOM   3755  H   HIS B  85      26.736  14.614 -13.574  1.00 63.00           H  
ATOM   3756  CA  HIS B  85      28.839  14.751 -13.893  1.00 63.00           C  
ATOM   3757  HA  HIS B  85      29.435  15.161 -14.708  1.00 63.00           H  
ATOM   3758  C   HIS B  85      29.399  13.336 -13.616  1.00 63.00           C  
ATOM   3759  CB  HIS B  85      28.983  15.690 -12.687  1.00 63.00           C  
ATOM   3760  HB2 HIS B  85      30.040  15.771 -12.433  1.00 63.00           H  
ATOM   3761  HB3 HIS B  85      28.471  15.242 -11.836  1.00 63.00           H  
ATOM   3762  O   HIS B  85      30.569  13.210 -13.250  1.00 63.00           O  
ATOM   3763  CG  HIS B  85      28.441  17.090 -12.890  1.00 63.00           C  
ATOM   3764  CD2 HIS B  85      27.940  17.900 -11.905  1.00 63.00           C  
ATOM   3765  HD2 HIS B  85      27.852  17.639 -10.860  1.00 63.00           H  
ATOM   3766  ND1 HIS B  85      28.366  17.803 -14.069  1.00 63.00           N  
ATOM   3767  HD1 HIS B  85      28.516  17.452 -15.005  1.00 63.00           H  
ATOM   3768  CE1 HIS B  85      27.850  19.009 -13.786  1.00 63.00           C  
ATOM   3769  HE1 HIS B  85      27.642  19.777 -14.516  1.00 63.00           H  
ATOM   3770  NE2 HIS B  85      27.584  19.125 -12.476  1.00 63.00           N  
ATOM   3771  N   ARG B  86      28.575  12.284 -13.784  1.00 62.00           N  
ATOM   3772  H   ARG B  86      27.646  12.472 -14.132  1.00 62.00           H  
ATOM   3773  CA  ARG B  86      28.889  10.861 -13.566  1.00 62.00           C  
ATOM   3774  HA  ARG B  86      29.899  10.769 -13.168  1.00 62.00           H  
ATOM   3775  C   ARG B  86      28.812  10.032 -14.853  1.00 62.00           C  
ATOM   3776  CB  ARG B  86      27.890  10.232 -12.583  1.00 62.00           C  
ATOM   3777  HB2 ARG B  86      28.023   9.153 -12.663  1.00 62.00           H  
ATOM   3778  HB3 ARG B  86      26.868  10.446 -12.897  1.00 62.00           H  
ATOM   3779  O   ARG B  86      27.906  10.227 -15.655  1.00 62.00           O  
ATOM   3780  CG  ARG B  86      28.063  10.639 -11.116  1.00 62.00           C  
ATOM   3781  HG2 ARG B  86      29.120  10.818 -10.917  1.00 62.00           H  
ATOM   3782  HG3 ARG B  86      27.523  11.563 -10.913  1.00 62.00           H  
ATOM   3783  CD  ARG B  86      27.507   9.494 -10.237  1.00 62.00           C  
ATOM   3784  HD2 ARG B  86      27.617   8.532 -10.736  1.00 62.00           H  
ATOM   3785  HD3 ARG B  86      26.439   9.650 -10.086  1.00 62.00           H  
ATOM   3786  NE  ARG B  86      28.176   9.377  -8.936  1.00 62.00           N  
ATOM   3787  HE  ARG B  86      27.642   9.615  -8.113  1.00 62.00           H  
ATOM   3788  NH1 ARG B  86      30.252   8.881  -9.747  1.00 62.00           N  
ATOM   3789 HH11 ARG B  86      29.883   8.982 -10.682  1.00 62.00           H  
ATOM   3790 HH12 ARG B  86      31.221   8.617  -9.634  1.00 62.00           H  
ATOM   3791  NH2 ARG B  86      29.879   8.870  -7.535  1.00 62.00           N  
ATOM   3792 HH21 ARG B  86      30.861   8.699  -7.375  1.00 62.00           H  
ATOM   3793 HH22 ARG B  86      29.251   8.958  -6.749  1.00 62.00           H  
ATOM   3794  CZ  ARG B  86      29.437   9.047  -8.743  1.00 62.00           C  
ATOM   3795  N   ALA B  87      29.712   9.049 -14.971  1.00 71.20           N  
ATOM   3796  H   ALA B  87      30.493   9.062 -14.330  1.00 71.20           H  
ATOM   3797  CA  ALA B  87      29.701   7.965 -15.967  1.00 71.20           C  
ATOM   3798  HA  ALA B  87      28.880   8.116 -16.669  1.00 71.20           H  
ATOM   3799  C   ALA B  87      29.509   6.583 -15.321  1.00 71.20           C  
ATOM   3800  CB  ALA B  87      31.034   7.947 -16.742  1.00 71.20           C  
ATOM   3801  HB1 ALA B  87      31.857   7.759 -16.052  1.00 71.20           H  
ATOM   3802  HB2 ALA B  87      31.014   7.147 -17.482  1.00 71.20           H  
ATOM   3803  HB3 ALA B  87      31.233   8.875 -17.279  1.00 71.20           H  
ATOM   3804  O   ALA B  87      29.584   5.578 -16.023  1.00 71.20           O  
ATOM   3805  N   GLU B  88      29.349   6.520 -13.995  1.00 90.41           N  
ATOM   3806  H   GLU B  88      29.187   7.376 -13.484  1.00 90.41           H  
ATOM   3807  CA  GLU B  88      29.384   5.279 -13.218  1.00 90.41           C  
ATOM   3808  HA  GLU B  88      29.429   4.448 -13.923  1.00 90.41           H  
ATOM   3809  C   GLU B  88      28.105   5.082 -12.390  1.00 90.41           C  
ATOM   3810  CB  GLU B  88      30.656   5.203 -12.347  1.00 90.41           C  
ATOM   3811  HB2 GLU B  88      30.695   6.062 -11.677  1.00 90.41           H  
ATOM   3812  HB3 GLU B  88      30.588   4.296 -11.746  1.00 90.41           H  
ATOM   3813  O   GLU B  88      27.536   6.050 -11.875  1.00 90.41           O  
ATOM   3814  CG  GLU B  88      31.950   5.137 -13.183  1.00 90.41           C  
ATOM   3815  HG2 GLU B  88      32.081   6.088 -13.698  1.00 90.41           H  
ATOM   3816  HG3 GLU B  88      31.829   4.363 -13.941  1.00 90.41           H  
ATOM   3817  CD  GLU B  88      33.228   4.822 -12.377  1.00 90.41           C  
ATOM   3818  OE1 GLU B  88      34.324   4.910 -12.972  1.00 90.41           O  
ATOM   3819  OE2 GLU B  88      33.144   4.464 -11.177  1.00 90.41           O  
ATOM   3820  N   GLY B  89      27.665   3.825 -12.283  1.00 94.27           N  
ATOM   3821  H   GLY B  89      28.204   3.101 -12.736  1.00 94.27           H  
ATOM   3822  CA  GLY B  89      26.479   3.363 -11.553  1.00 94.27           C  
ATOM   3823  HA2 GLY B  89      25.578   3.757 -12.023  1.00 94.27           H  
ATOM   3824  HA3 GLY B  89      26.517   3.722 -10.524  1.00 94.27           H  
ATOM   3825  C   GLY B  89      26.396   1.829 -11.538  1.00 94.27           C  
ATOM   3826  O   GLY B  89      27.243   1.156 -12.124  1.00 94.27           O  
ATOM   3827  N   GLY B  90      25.398   1.258 -10.864  1.00 97.79           N  
ATOM   3828  H   GLY B  90      24.715   1.854 -10.419  1.00 97.79           H  
ATOM   3829  CA  GLY B  90      25.159  -0.190 -10.873  1.00 97.79           C  
ATOM   3830  HA2 GLY B  90      26.097  -0.734 -10.987  1.00 97.79           H  
ATOM   3831  HA3 GLY B  90      24.718  -0.484  -9.921  1.00 97.79           H  
ATOM   3832  C   GLY B  90      24.193  -0.595 -11.988  1.00 97.79           C  
ATOM   3833  O   GLY B  90      23.036  -0.186 -11.962  1.00 97.79           O  
ATOM   3834  N   PHE B  91      24.618  -1.420 -12.945  1.00 97.57           N  
ATOM   3835  H   PHE B  91      25.567  -1.763 -12.916  1.00 97.57           H  
ATOM   3836  CA  PHE B  91      23.775  -1.836 -14.076  1.00 97.57           C  
ATOM   3837  HA  PHE B  91      22.763  -1.455 -13.940  1.00 97.57           H  
ATOM   3838  C   PHE B  91      23.658  -3.353 -14.182  1.00 97.57           C  
ATOM   3839  CB  PHE B  91      24.312  -1.232 -15.378  1.00 97.57           C  
ATOM   3840  HB2 PHE B  91      25.321  -1.602 -15.556  1.00 97.57           H  
ATOM   3841  HB3 PHE B  91      23.686  -1.562 -16.207  1.00 97.57           H  
ATOM   3842  O   PHE B  91      24.584  -4.075 -13.822  1.00 97.57           O  
ATOM   3843  CG  PHE B  91      24.325   0.280 -15.356  1.00 97.57           C  
ATOM   3844  CD1 PHE B  91      23.149   1.000 -15.636  1.00 97.57           C  
ATOM   3845  HD1 PHE B  91      22.241   0.472 -15.889  1.00 97.57           H  
ATOM   3846  CD2 PHE B  91      25.498   0.967 -14.994  1.00 97.57           C  
ATOM   3847  HD2 PHE B  91      26.395   0.418 -14.748  1.00 97.57           H  
ATOM   3848  CE1 PHE B  91      23.151   2.403 -15.565  1.00 97.57           C  
ATOM   3849  HE1 PHE B  91      22.243   2.951 -15.768  1.00 97.57           H  
ATOM   3850  CE2 PHE B  91      25.496   2.367 -14.913  1.00 97.57           C  
ATOM   3851  HE2 PHE B  91      26.399   2.873 -14.605  1.00 97.57           H  
ATOM   3852  CZ  PHE B  91      24.326   3.089 -15.208  1.00 97.57           C  
ATOM   3853  HZ  PHE B  91      24.325   4.167 -15.148  1.00 97.57           H  
ATOM   3854  N   LEU B  92      22.527  -3.831 -14.704  1.00 97.52           N  
ATOM   3855  H   LEU B  92      21.814  -3.173 -14.983  1.00 97.52           H  
ATOM   3856  CA  LEU B  92      22.332  -5.248 -15.007  1.00 97.52           C  
ATOM   3857  HA  LEU B  92      22.833  -5.843 -14.243  1.00 97.52           H  
ATOM   3858  C   LEU B  92      22.977  -5.606 -16.349  1.00 97.52           C  
ATOM   3859  CB  LEU B  92      20.835  -5.602 -14.996  1.00 97.52           C  
ATOM   3860  HB2 LEU B  92      20.722  -6.641 -15.306  1.00 97.52           H  
ATOM   3861  HB3 LEU B  92      20.329  -4.971 -15.727  1.00 97.52           H  
ATOM   3862  O   LEU B  92      22.581  -5.080 -17.395  1.00 97.52           O  
ATOM   3863  CG  LEU B  92      20.124  -5.412 -13.649  1.00 97.52           C  
ATOM   3864  HG  LEU B  92      20.178  -4.363 -13.356  1.00 97.52           H  
ATOM   3865  CD1 LEU B  92      18.652  -5.796 -13.781  1.00 97.52           C  
ATOM   3866 HD11 LEU B  92      18.560  -6.844 -14.065  1.00 97.52           H  
ATOM   3867 HD12 LEU B  92      18.180  -5.168 -14.538  1.00 97.52           H  
ATOM   3868 HD13 LEU B  92      18.142  -5.633 -12.832  1.00 97.52           H  
ATOM   3869  CD2 LEU B  92      20.745  -6.256 -12.544  1.00 97.52           C  
ATOM   3870 HD21 LEU B  92      20.763  -7.308 -12.828  1.00 97.52           H  
ATOM   3871 HD22 LEU B  92      20.161  -6.130 -11.632  1.00 97.52           H  
ATOM   3872 HD23 LEU B  92      21.761  -5.914 -12.346  1.00 97.52           H  
ATOM   3873  N   ASP B  93      23.905  -6.564 -16.300  1.00 85.06           N  
ATOM   3874  H   ASP B  93      24.229  -6.846 -15.386  1.00 85.06           H  
ATOM   3875  CA  ASP B  93      24.708  -7.108 -17.405  1.00 85.06           C  
ATOM   3876  HA  ASP B  93      25.498  -6.403 -17.663  1.00 85.06           H  
ATOM   3877  C   ASP B  93      23.893  -7.419 -18.675  1.00 85.06           C  
ATOM   3878  CB  ASP B  93      25.346  -8.432 -16.927  1.00 85.06           C  
ATOM   3879  HB2 ASP B  93      24.550  -9.146 -16.714  1.00 85.06           H  
ATOM   3880  HB3 ASP B  93      25.931  -8.839 -17.752  1.00 85.06           H  
ATOM   3881  O   ASP B  93      24.377  -7.254 -19.793  1.00 85.06           O  
ATOM   3882  CG  ASP B  93      26.247  -8.346 -15.683  1.00 85.06           C  
ATOM   3883  OD1 ASP B  93      25.827  -7.744 -14.665  1.00 85.06           O  
ATOM   3884  OD2 ASP B  93      27.341  -8.946 -15.728  1.00 85.06           O  
ATOM   3885  N   ALA B  94      22.652  -7.883 -18.497  1.00 87.70           N  
ATOM   3886  H   ALA B  94      22.348  -7.987 -17.539  1.00 87.70           H  
ATOM   3887  CA  ALA B  94      21.779  -8.371 -19.559  1.00 87.70           C  
ATOM   3888  HA  ALA B  94      22.159  -8.002 -20.511  1.00 87.70           H  
ATOM   3889  C   ALA B  94      20.334  -7.843 -19.445  1.00 87.70           C  
ATOM   3890  CB  ALA B  94      21.870  -9.905 -19.589  1.00 87.70           C  
ATOM   3891  HB1 ALA B  94      21.301 -10.296 -20.433  1.00 87.70           H  
ATOM   3892  HB2 ALA B  94      21.468 -10.322 -18.665  1.00 87.70           H  
ATOM   3893  HB3 ALA B  94      22.911 -10.211 -19.698  1.00 87.70           H  
ATOM   3894  O   ALA B  94      19.391  -8.564 -19.761  1.00 87.70           O  
ATOM   3895  N   ALA B  95      20.133  -6.585 -19.024  1.00 93.07           N  
ATOM   3896  H   ALA B  95      20.941  -6.051 -18.737  1.00 93.07           H  
ATOM   3897  CA  ALA B  95      18.797  -5.975 -18.851  1.00 93.07           C  
ATOM   3898  HA  ALA B  95      18.296  -6.469 -18.019  1.00 93.07           H  
ATOM   3899  C   ALA B  95      17.862  -6.076 -20.081  1.00 93.07           C  
ATOM   3900  CB  ALA B  95      18.988  -4.494 -18.504  1.00 93.07           C  
ATOM   3901  HB1 ALA B  95      19.393  -3.959 -19.363  1.00 93.07           H  
ATOM   3902  HB2 ALA B  95      18.028  -4.055 -18.233  1.00 93.07           H  
ATOM   3903  HB3 ALA B  95      19.673  -4.382 -17.664  1.00 93.07           H  
ATOM   3904  O   ALA B  95      16.643  -5.996 -19.946  1.00 93.07           O  
ATOM   3905  N   ALA B  96      18.421  -6.220 -21.287  1.00 93.35           N  
ATOM   3906  H   ALA B  96      19.429  -6.256 -21.336  1.00 93.35           H  
ATOM   3907  CA  ALA B  96      17.662  -6.377 -22.525  1.00 93.35           C  
ATOM   3908  HA  ALA B  96      16.725  -5.828 -22.426  1.00 93.35           H  
ATOM   3909  C   ALA B  96      17.289  -7.837 -22.861  1.00 93.35           C  
ATOM   3910  CB  ALA B  96      18.467  -5.723 -23.655  1.00 93.35           C  
ATOM   3911  HB1 ALA B  96      19.415  -6.244 -23.789  1.00 93.35           H  
ATOM   3912  HB2 ALA B  96      17.902  -5.771 -24.586  1.00 93.35           H  
ATOM   3913  HB3 ALA B  96      18.666  -4.678 -23.416  1.00 93.35           H  
ATOM   3914  O   ALA B  96      16.417  -8.039 -23.710  1.00 93.35           O  
ATOM   3915  N   GLY B  97      17.926  -8.831 -22.230  1.00 95.18           N  
ATOM   3916  H   GLY B  97      18.511  -8.595 -21.441  1.00 95.18           H  
ATOM   3917  CA  GLY B  97      17.681 -10.259 -22.450  1.00 95.18           C  
ATOM   3918  HA2 GLY B  97      17.658 -10.459 -23.522  1.00 95.18           H  
ATOM   3919  HA3 GLY B  97      18.493 -10.838 -22.009  1.00 95.18           H  
ATOM   3920  C   GLY B  97      16.368 -10.735 -21.823  1.00 95.18           C  
ATOM   3921  O   GLY B  97      15.965 -10.230 -20.779  1.00 95.18           O  
ATOM   3922  N   PHE B  98      15.685 -11.666 -22.496  1.00 97.02           N  
ATOM   3923  H   PHE B  98      16.067 -12.026 -23.359  1.00 97.02           H  
ATOM   3924  CA  PHE B  98      14.432 -12.278 -22.038  1.00 97.02           C  
ATOM   3925  HA  PHE B  98      14.543 -12.587 -20.999  1.00 97.02           H  
ATOM   3926  C   PHE B  98      14.073 -13.497 -22.906  1.00 97.02           C  
ATOM   3927  CB  PHE B  98      13.309 -11.231 -22.155  1.00 97.02           C  
ATOM   3928  HB2 PHE B  98      13.249 -10.897 -23.191  1.00 97.02           H  
ATOM   3929  HB3 PHE B  98      13.568 -10.363 -21.549  1.00 97.02           H  
ATOM   3930  O   PHE B  98      14.049 -13.359 -24.135  1.00 97.02           O  
ATOM   3931  CG  PHE B  98      11.941 -11.692 -21.701  1.00 97.02           C  
ATOM   3932  CD1 PHE B  98      10.830 -11.585 -22.559  1.00 97.02           C  
ATOM   3933  HD1 PHE B  98      10.960 -11.214 -23.565  1.00 97.02           H  
ATOM   3934  CD2 PHE B  98      11.765 -12.174 -20.392  1.00 97.02           C  
ATOM   3935  HD2 PHE B  98      12.607 -12.247 -19.719  1.00 97.02           H  
ATOM   3936  CE1 PHE B  98       9.552 -11.961 -22.110  1.00 97.02           C  
ATOM   3937  HE1 PHE B  98       8.699 -11.886 -22.768  1.00 97.02           H  
ATOM   3938  CE2 PHE B  98      10.493 -12.561 -19.947  1.00 97.02           C  
ATOM   3939  HE2 PHE B  98      10.370 -12.948 -18.947  1.00 97.02           H  
ATOM   3940  CZ  PHE B  98       9.388 -12.457 -20.805  1.00 97.02           C  
ATOM   3941  HZ  PHE B  98       8.419 -12.775 -20.451  1.00 97.02           H  
ATOM   3942  N   ASP B  99      13.724 -14.650 -22.323  1.00 97.18           N  
ATOM   3943  H   ASP B  99      13.766 -14.714 -21.316  1.00 97.18           H  
ATOM   3944  CA  ASP B  99      13.139 -15.766 -23.089  1.00 97.18           C  
ATOM   3945  HA  ASP B  99      13.597 -15.749 -24.078  1.00 97.18           H  
ATOM   3946  C   ASP B  99      11.633 -15.558 -23.315  1.00 97.18           C  
ATOM   3947  CB  ASP B  99      13.480 -17.161 -22.538  1.00 97.18           C  
ATOM   3948  HB2 ASP B  99      14.551 -17.206 -22.340  1.00 97.18           H  
ATOM   3949  HB3 ASP B  99      12.950 -17.330 -21.601  1.00 97.18           H  
ATOM   3950  O   ASP B  99      10.760 -16.178 -22.705  1.00 97.18           O  
ATOM   3951  CG  ASP B  99      13.120 -18.268 -23.556  1.00 97.18           C  
ATOM   3952  OD1 ASP B  99      12.363 -17.993 -24.526  1.00 97.18           O  
ATOM   3953  OD2 ASP B  99      13.601 -19.408 -23.387  1.00 97.18           O  
ATOM   3954  N   ALA B 100      11.322 -14.680 -24.268  1.00 96.97           N  
ATOM   3955  H   ALA B 100      12.084 -14.157 -24.677  1.00 96.97           H  
ATOM   3956  CA  ALA B 100       9.951 -14.424 -24.697  1.00 96.97           C  
ATOM   3957  HA  ALA B 100       9.398 -14.010 -23.854  1.00 96.97           H  
ATOM   3958  C   ALA B 100       9.213 -15.704 -25.142  1.00 96.97           C  
ATOM   3959  CB  ALA B 100      10.004 -13.388 -25.825  1.00 96.97           C  
ATOM   3960  HB1 ALA B 100      10.581 -12.521 -25.504  1.00 96.97           H  
ATOM   3961  HB2 ALA B 100       8.991 -13.072 -26.074  1.00 96.97           H  
ATOM   3962  HB3 ALA B 100      10.472 -13.824 -26.709  1.00 96.97           H  
ATOM   3963  O   ALA B 100       8.010 -15.827 -24.912  1.00 96.97           O  
ATOM   3964  N   GLY B 101       9.924 -16.672 -25.736  1.00 93.82           N  
ATOM   3965  H   GLY B 101      10.930 -16.627 -25.666  1.00 93.82           H  
ATOM   3966  CA  GLY B 101       9.343 -17.937 -26.188  1.00 93.82           C  
ATOM   3967  HA2 GLY B 101       8.490 -17.740 -26.837  1.00 93.82           H  
ATOM   3968  HA3 GLY B 101      10.101 -18.492 -26.741  1.00 93.82           H  
ATOM   3969  C   GLY B 101       8.883 -18.807 -25.021  1.00 93.82           C  
ATOM   3970  O   GLY B 101       7.788 -19.371 -25.070  1.00 93.82           O  
ATOM   3971  N   PHE B 102       9.664 -18.851 -23.941  1.00 96.31           N  
ATOM   3972  H   PHE B 102      10.565 -18.396 -23.980  1.00 96.31           H  
ATOM   3973  CA  PHE B 102       9.301 -19.559 -22.718  1.00 96.31           C  
ATOM   3974  HA  PHE B 102       9.144 -20.606 -22.975  1.00 96.31           H  
ATOM   3975  C   PHE B 102       7.999 -19.028 -22.104  1.00 96.31           C  
ATOM   3976  CB  PHE B 102      10.462 -19.493 -21.726  1.00 96.31           C  
ATOM   3977  HB2 PHE B 102      11.361 -19.864 -22.217  1.00 96.31           H  
ATOM   3978  HB3 PHE B 102      10.641 -18.459 -21.431  1.00 96.31           H  
ATOM   3979  O   PHE B 102       7.106 -19.819 -21.783  1.00 96.31           O  
ATOM   3980  CG  PHE B 102      10.231 -20.328 -20.491  1.00 96.31           C  
ATOM   3981  CD1 PHE B 102       9.632 -19.754 -19.356  1.00 96.31           C  
ATOM   3982  HD1 PHE B 102       9.347 -18.713 -19.354  1.00 96.31           H  
ATOM   3983  CD2 PHE B 102      10.616 -21.682 -20.481  1.00 96.31           C  
ATOM   3984  HD2 PHE B 102      11.101 -22.110 -21.346  1.00 96.31           H  
ATOM   3985  CE1 PHE B 102       9.431 -20.532 -18.206  1.00 96.31           C  
ATOM   3986  HE1 PHE B 102       9.002 -20.083 -17.322  1.00 96.31           H  
ATOM   3987  CE2 PHE B 102      10.412 -22.460 -19.330  1.00 96.31           C  
ATOM   3988  HE2 PHE B 102      10.734 -23.491 -19.301  1.00 96.31           H  
ATOM   3989  CZ  PHE B 102       9.826 -21.880 -18.193  1.00 96.31           C  
ATOM   3990  HZ  PHE B 102       9.706 -22.464 -17.292  1.00 96.31           H  
ATOM   3991  N   PHE B 103       7.839 -17.703 -22.029  1.00 95.80           N  
ATOM   3992  H   PHE B 103       8.624 -17.122 -22.285  1.00 95.80           H  
ATOM   3993  CA  PHE B 103       6.629 -17.059 -21.499  1.00 95.80           C  
ATOM   3994  HA  PHE B 103       6.264 -17.685 -20.685  1.00 95.80           H  
ATOM   3995  C   PHE B 103       5.461 -16.970 -22.504  1.00 95.80           C  
ATOM   3996  CB  PHE B 103       6.992 -15.706 -20.868  1.00 95.80           C  
ATOM   3997  HB2 PHE B 103       7.502 -15.088 -21.607  1.00 95.80           H  
ATOM   3998  HB3 PHE B 103       6.080 -15.191 -20.568  1.00 95.80           H  
ATOM   3999  O   PHE B 103       4.400 -16.451 -22.166  1.00 95.80           O  
ATOM   4000  CG  PHE B 103       7.866 -15.873 -19.640  1.00 95.80           C  
ATOM   4001  CD1 PHE B 103       7.291 -16.227 -18.406  1.00 95.80           C  
ATOM   4002  HD1 PHE B 103       6.217 -16.292 -18.312  1.00 95.80           H  
ATOM   4003  CD2 PHE B 103       9.262 -15.776 -19.749  1.00 95.80           C  
ATOM   4004  HD2 PHE B 103       9.720 -15.486 -20.683  1.00 95.80           H  
ATOM   4005  CE1 PHE B 103       8.108 -16.525 -17.301  1.00 95.80           C  
ATOM   4006  HE1 PHE B 103       7.665 -16.807 -16.357  1.00 95.80           H  
ATOM   4007  CE2 PHE B 103      10.080 -16.090 -18.654  1.00 95.80           C  
ATOM   4008  HE2 PHE B 103      11.153 -16.062 -18.775  1.00 95.80           H  
ATOM   4009  CZ  PHE B 103       9.505 -16.472 -17.430  1.00 95.80           C  
ATOM   4010  HZ  PHE B 103      10.133 -16.733 -16.590  1.00 95.80           H  
ATOM   4011  N   GLY B 104       5.619 -17.480 -23.733  1.00 92.85           N  
ATOM   4012  H   GLY B 104       6.510 -17.894 -23.966  1.00 92.85           H  
ATOM   4013  CA  GLY B 104       4.592 -17.414 -24.784  1.00 92.85           C  
ATOM   4014  HA2 GLY B 104       3.642 -17.763 -24.380  1.00 92.85           H  
ATOM   4015  HA3 GLY B 104       4.889 -18.074 -25.600  1.00 92.85           H  
ATOM   4016  C   GLY B 104       4.371 -16.011 -25.370  1.00 92.85           C  
ATOM   4017  O   GLY B 104       3.383 -15.776 -26.065  1.00 92.85           O  
ATOM   4018  N   ILE B 105       5.285 -15.080 -25.098  1.00 94.49           N  
ATOM   4019  H   ILE B 105       6.133 -15.394 -24.649  1.00 94.49           H  
ATOM   4020  CA  ILE B 105       5.232 -13.674 -25.500  1.00 94.49           C  
ATOM   4021  HA  ILE B 105       4.189 -13.365 -25.560  1.00 94.49           H  
ATOM   4022  C   ILE B 105       5.843 -13.525 -26.897  1.00 94.49           C  
ATOM   4023  CB  ILE B 105       5.917 -12.814 -24.411  1.00 94.49           C  
ATOM   4024  HB  ILE B 105       6.876 -13.269 -24.165  1.00 94.49           H  
ATOM   4025  O   ILE B 105       6.900 -14.076 -27.211  1.00 94.49           O  
ATOM   4026  CG1 ILE B 105       5.021 -12.807 -23.147  1.00 94.49           C  
ATOM   4027 HG12 ILE B 105       4.717 -13.826 -22.907  1.00 94.49           H  
ATOM   4028 HG13 ILE B 105       4.116 -12.234 -23.349  1.00 94.49           H  
ATOM   4029  CG2 ILE B 105       6.181 -11.372 -24.878  1.00 94.49           C  
ATOM   4030 HG21 ILE B 105       5.234 -10.874 -25.082  1.00 94.49           H  
ATOM   4031 HG22 ILE B 105       6.714 -10.816 -24.106  1.00 94.49           H  
ATOM   4032 HG23 ILE B 105       6.801 -11.366 -25.775  1.00 94.49           H  
ATOM   4033  CD1 ILE B 105       5.692 -12.244 -21.892  1.00 94.49           C  
ATOM   4034 HD11 ILE B 105       5.939 -11.190 -22.022  1.00 94.49           H  
ATOM   4035 HD12 ILE B 105       5.012 -12.343 -21.046  1.00 94.49           H  
ATOM   4036 HD13 ILE B 105       6.599 -12.813 -21.685  1.00 94.49           H  
ATOM   4037  N   SER B 106       5.192 -12.757 -27.773  1.00 91.66           N  
ATOM   4038  H   SER B 106       4.355 -12.284 -27.465  1.00 91.66           H  
ATOM   4039  CA  SER B 106       5.712 -12.576 -29.135  1.00 91.66           C  
ATOM   4040  HA  SER B 106       5.967 -13.570 -29.503  1.00 91.66           H  
ATOM   4041  C   SER B 106       6.984 -11.707 -29.139  1.00 91.66           C  
ATOM   4042  CB  SER B 106       4.640 -12.018 -30.075  1.00 91.66           C  
ATOM   4043  HB2 SER B 106       4.965 -12.175 -31.104  1.00 91.66           H  
ATOM   4044  HB3 SER B 106       3.706 -12.559 -29.925  1.00 91.66           H  
ATOM   4045  O   SER B 106       7.053 -10.740 -28.380  1.00 91.66           O  
ATOM   4046  OG  SER B 106       4.428 -10.633 -29.880  1.00 91.66           O  
ATOM   4047  HG  SER B 106       4.014 -10.519 -29.021  1.00 91.66           H  
ATOM   4048  N   PRO B 107       7.964 -11.921 -30.042  1.00 92.09           N  
ATOM   4049  CA  PRO B 107       9.152 -11.060 -30.121  1.00 92.09           C  
ATOM   4050  HA  PRO B 107       9.708 -11.156 -29.189  1.00 92.09           H  
ATOM   4051  C   PRO B 107       8.839  -9.572 -30.354  1.00 92.09           C  
ATOM   4052  CB  PRO B 107       9.992 -11.635 -31.266  1.00 92.09           C  
ATOM   4053  HB2 PRO B 107      11.058 -11.493 -31.091  1.00 92.09           H  
ATOM   4054  HB3 PRO B 107       9.697 -11.186 -32.214  1.00 92.09           H  
ATOM   4055  O   PRO B 107       9.622  -8.707 -29.972  1.00 92.09           O  
ATOM   4056  CG  PRO B 107       9.611 -13.114 -31.266  1.00 92.09           C  
ATOM   4057  HG2 PRO B 107      10.170 -13.636 -30.489  1.00 92.09           H  
ATOM   4058  HG3 PRO B 107       9.778 -13.579 -32.238  1.00 92.09           H  
ATOM   4059  CD  PRO B 107       8.128 -13.088 -30.896  1.00 92.09           C  
ATOM   4060  HD2 PRO B 107       7.868 -14.008 -30.373  1.00 92.09           H  
ATOM   4061  HD3 PRO B 107       7.520 -12.974 -31.794  1.00 92.09           H  
ATOM   4062  N   ARG B 108       7.684  -9.255 -30.962  1.00 90.89           N  
ATOM   4063  H   ARG B 108       7.054 -10.013 -31.183  1.00 90.89           H  
ATOM   4064  CA  ARG B 108       7.224  -7.872 -31.173  1.00 90.89           C  
ATOM   4065  HA  ARG B 108       8.092  -7.261 -31.422  1.00 90.89           H  
ATOM   4066  C   ARG B 108       6.624  -7.249 -29.909  1.00 90.89           C  
ATOM   4067  CB  ARG B 108       6.218  -7.832 -32.335  1.00 90.89           C  
ATOM   4068  HB2 ARG B 108       6.491  -8.574 -33.085  1.00 90.89           H  
ATOM   4069  HB3 ARG B 108       5.226  -8.080 -31.956  1.00 90.89           H  
ATOM   4070  O   ARG B 108       6.659  -6.035 -29.769  1.00 90.89           O  
ATOM   4071  CG  ARG B 108       6.204  -6.452 -33.016  1.00 90.89           C  
ATOM   4072  HG2 ARG B 108       7.119  -6.348 -33.598  1.00 90.89           H  
ATOM   4073  HG3 ARG B 108       6.188  -5.655 -32.273  1.00 90.89           H  
ATOM   4074  CD  ARG B 108       4.999  -6.279 -33.949  1.00 90.89           C  
ATOM   4075  HD2 ARG B 108       4.860  -7.188 -34.535  1.00 90.89           H  
ATOM   4076  HD3 ARG B 108       5.212  -5.451 -34.625  1.00 90.89           H  
ATOM   4077  NE  ARG B 108       3.779  -5.965 -33.183  1.00 90.89           N  
ATOM   4078  HE  ARG B 108       3.898  -5.822 -32.190  1.00 90.89           H  
ATOM   4079  NH1 ARG B 108       2.279  -5.820 -34.915  1.00 90.89           N  
ATOM   4080 HH11 ARG B 108       1.332  -5.641 -35.215  1.00 90.89           H  
ATOM   4081 HH12 ARG B 108       3.002  -6.122 -35.552  1.00 90.89           H  
ATOM   4082  NH2 ARG B 108       1.634  -5.327 -32.832  1.00 90.89           N  
ATOM   4083 HH21 ARG B 108       1.838  -5.179 -31.854  1.00 90.89           H  
ATOM   4084 HH22 ARG B 108       0.776  -4.912 -33.166  1.00 90.89           H  
ATOM   4085  CZ  ARG B 108       2.571  -5.710 -33.647  1.00 90.89           C  
ATOM   4086  N   GLU B 109       6.063  -8.066 -29.023  1.00 90.61           N  
ATOM   4087  H   GLU B 109       6.093  -9.060 -29.196  1.00 90.61           H  
ATOM   4088  CA  GLU B 109       5.587  -7.649 -27.702  1.00 90.61           C  
ATOM   4089  HA  GLU B 109       5.117  -6.667 -27.766  1.00 90.61           H  
ATOM   4090  C   GLU B 109       6.758  -7.538 -26.723  1.00 90.61           C  
ATOM   4091  CB  GLU B 109       4.537  -8.652 -27.222  1.00 90.61           C  
ATOM   4092  HB2 GLU B 109       3.760  -8.733 -27.982  1.00 90.61           H  
ATOM   4093  HB3 GLU B 109       5.012  -9.627 -27.114  1.00 90.61           H  
ATOM   4094  O   GLU B 109       6.893  -6.516 -26.067  1.00 90.61           O  
ATOM   4095  CG  GLU B 109       3.880  -8.255 -25.894  1.00 90.61           C  
ATOM   4096  HG2 GLU B 109       3.355  -7.309 -26.029  1.00 90.61           H  
ATOM   4097  HG3 GLU B 109       4.655  -8.112 -25.141  1.00 90.61           H  
ATOM   4098  CD  GLU B 109       2.900  -9.324 -25.392  1.00 90.61           C  
ATOM   4099  OE1 GLU B 109       2.350  -9.109 -24.286  1.00 90.61           O  
ATOM   4100  OE2 GLU B 109       2.735 -10.348 -26.100  1.00 90.61           O  
ATOM   4101  N   ALA B 110       7.679  -8.507 -26.703  1.00 95.42           N  
ATOM   4102  H   ALA B 110       7.503  -9.345 -27.238  1.00 95.42           H  
ATOM   4103  CA  ALA B 110       8.885  -8.460 -25.873  1.00 95.42           C  
ATOM   4104  HA  ALA B 110       8.582  -8.377 -24.829  1.00 95.42           H  
ATOM   4105  C   ALA B 110       9.797  -7.256 -26.186  1.00 95.42           C  
ATOM   4106  CB  ALA B 110       9.641  -9.778 -26.059  1.00 95.42           C  
ATOM   4107  HB1 ALA B 110      10.549  -9.764 -25.456  1.00 95.42           H  
ATOM   4108  HB2 ALA B 110       9.912  -9.913 -27.106  1.00 95.42           H  
ATOM   4109  HB3 ALA B 110       9.014 -10.608 -25.733  1.00 95.42           H  
ATOM   4110  O   ALA B 110      10.446  -6.734 -25.284  1.00 95.42           O  
ATOM   4111  N   LEU B 111       9.824  -6.792 -27.443  1.00 93.56           N  
ATOM   4112  H   LEU B 111       9.343  -7.326 -28.154  1.00 93.56           H  
ATOM   4113  CA  LEU B 111      10.515  -5.561 -27.849  1.00 93.56           C  
ATOM   4114  HA  LEU B 111      11.476  -5.528 -27.335  1.00 93.56           H  
ATOM   4115  C   LEU B 111       9.755  -4.279 -27.458  1.00 93.56           C  
ATOM   4116  CB  LEU B 111      10.758  -5.631 -29.370  1.00 93.56           C  
ATOM   4117  HB2 LEU B 111       9.790  -5.607 -29.869  1.00 93.56           H  
ATOM   4118  HB3 LEU B 111      11.231  -6.586 -29.600  1.00 93.56           H  
ATOM   4119  O   LEU B 111      10.357  -3.213 -27.397  1.00 93.56           O  
ATOM   4120  CG  LEU B 111      11.643  -4.508 -29.949  1.00 93.56           C  
ATOM   4121  HG  LEU B 111      11.221  -3.530 -29.719  1.00 93.56           H  
ATOM   4122  CD1 LEU B 111      13.079  -4.579 -29.424  1.00 93.56           C  
ATOM   4123 HD11 LEU B 111      13.696  -3.834 -29.928  1.00 93.56           H  
ATOM   4124 HD12 LEU B 111      13.496  -5.573 -29.587  1.00 93.56           H  
ATOM   4125 HD13 LEU B 111      13.087  -4.352 -28.358  1.00 93.56           H  
ATOM   4126  CD2 LEU B 111      11.686  -4.629 -31.473  1.00 93.56           C  
ATOM   4127 HD21 LEU B 111      12.112  -5.592 -31.757  1.00 93.56           H  
ATOM   4128 HD22 LEU B 111      10.675  -4.543 -31.870  1.00 93.56           H  
ATOM   4129 HD23 LEU B 111      12.294  -3.823 -31.884  1.00 93.56           H  
ATOM   4130  N   ALA B 112       8.445  -4.363 -27.213  1.00 92.61           N  
ATOM   4131  H   ALA B 112       8.005  -5.272 -27.235  1.00 92.61           H  
ATOM   4132  CA  ALA B 112       7.646  -3.243 -26.723  1.00 92.61           C  
ATOM   4133  HA  ALA B 112       8.083  -2.310 -27.080  1.00 92.61           H  
ATOM   4134  C   ALA B 112       7.628  -3.171 -25.186  1.00 92.61           C  
ATOM   4135  CB  ALA B 112       6.234  -3.360 -27.308  1.00 92.61           C  
ATOM   4136  HB1 ALA B 112       5.630  -2.525 -26.952  1.00 92.61           H  
ATOM   4137  HB2 ALA B 112       5.767  -4.291 -26.987  1.00 92.61           H  
ATOM   4138  HB3 ALA B 112       6.282  -3.331 -28.396  1.00 92.61           H  
ATOM   4139  O   ALA B 112       7.612  -2.076 -24.634  1.00 92.61           O  
ATOM   4140  N   MET B 113       7.632  -4.325 -24.509  1.00 94.94           N  
ATOM   4141  H   MET B 113       7.618  -5.178 -25.050  1.00 94.94           H  
ATOM   4142  CA  MET B 113       7.592  -4.461 -23.053  1.00 94.94           C  
ATOM   4143  HA  MET B 113       6.694  -3.975 -22.672  1.00 94.94           H  
ATOM   4144  C   MET B 113       8.799  -3.822 -22.370  1.00 94.94           C  
ATOM   4145  CB  MET B 113       7.550  -5.941 -22.647  1.00 94.94           C  
ATOM   4146  HB2 MET B 113       8.269  -6.502 -23.243  1.00 94.94           H  
ATOM   4147  HB3 MET B 113       7.845  -6.018 -21.600  1.00 94.94           H  
ATOM   4148  O   MET B 113       9.955  -4.155 -22.673  1.00 94.94           O  
ATOM   4149  CG  MET B 113       6.164  -6.572 -22.784  1.00 94.94           C  
ATOM   4150  HG2 MET B 113       5.485  -6.088 -22.082  1.00 94.94           H  
ATOM   4151  HG3 MET B 113       5.790  -6.394 -23.792  1.00 94.94           H  
ATOM   4152  SD  MET B 113       6.153  -8.360 -22.478  1.00 94.94           S  
ATOM   4153  CE  MET B 113       6.625  -8.414 -20.727  1.00 94.94           C  
ATOM   4154  HE1 MET B 113       6.570  -9.440 -20.362  1.00 94.94           H  
ATOM   4155  HE2 MET B 113       5.955  -7.779 -20.147  1.00 94.94           H  
ATOM   4156  HE3 MET B 113       7.642  -8.046 -20.599  1.00 94.94           H  
ATOM   4157  N   ASP B 114       8.494  -3.021 -21.349  1.00 95.55           N  
ATOM   4158  H   ASP B 114       7.524  -2.805 -21.172  1.00 95.55           H  
ATOM   4159  CA  ASP B 114       9.450  -2.566 -20.350  1.00 95.55           C  
ATOM   4160  HA  ASP B 114      10.100  -1.833 -20.828  1.00 95.55           H  
ATOM   4161  C   ASP B 114      10.274  -3.771 -19.839  1.00 95.55           C  
ATOM   4162  CB  ASP B 114       8.686  -1.844 -19.216  1.00 95.55           C  
ATOM   4163  HB2 ASP B 114       7.990  -2.544 -18.753  1.00 95.55           H  
ATOM   4164  HB3 ASP B 114       8.108  -1.031 -19.654  1.00 95.55           H  
ATOM   4165  O   ASP B 114       9.687  -4.771 -19.397  1.00 95.55           O  
ATOM   4166  CG  ASP B 114       9.585  -1.253 -18.121  1.00 95.55           C  
ATOM   4167  OD1 ASP B 114      10.804  -1.516 -18.155  1.00 95.55           O  
ATOM   4168  OD2 ASP B 114       9.065  -0.569 -17.213  1.00 95.55           O  
ATOM   4169  N   PRO B 115      11.622  -3.730 -19.905  1.00 97.16           N  
ATOM   4170  CA  PRO B 115      12.476  -4.758 -19.314  1.00 97.16           C  
ATOM   4171  HA  PRO B 115      12.351  -5.689 -19.868  1.00 97.16           H  
ATOM   4172  C   PRO B 115      12.157  -5.045 -17.839  1.00 97.16           C  
ATOM   4173  CB  PRO B 115      13.914  -4.263 -19.501  1.00 97.16           C  
ATOM   4174  HB2 PRO B 115      14.324  -4.693 -20.415  1.00 97.16           H  
ATOM   4175  HB3 PRO B 115      14.552  -4.507 -18.652  1.00 97.16           H  
ATOM   4176  O   PRO B 115      12.379  -6.170 -17.399  1.00 97.16           O  
ATOM   4177  CG  PRO B 115      13.760  -2.755 -19.679  1.00 97.16           C  
ATOM   4178  HG2 PRO B 115      14.589  -2.320 -20.237  1.00 97.16           H  
ATOM   4179  HG3 PRO B 115      13.644  -2.275 -18.708  1.00 97.16           H  
ATOM   4180  CD  PRO B 115      12.448  -2.655 -20.438  1.00 97.16           C  
ATOM   4181  HD2 PRO B 115      12.024  -1.665 -20.266  1.00 97.16           H  
ATOM   4182  HD3 PRO B 115      12.612  -2.814 -21.503  1.00 97.16           H  
ATOM   4183  N   GLN B 116      11.560  -4.108 -17.091  1.00 97.95           N  
ATOM   4184  H   GLN B 116      11.391  -3.196 -17.491  1.00 97.95           H  
ATOM   4185  CA  GLN B 116      11.076  -4.368 -15.732  1.00 97.95           C  
ATOM   4186  HA  GLN B 116      11.922  -4.703 -15.132  1.00 97.95           H  
ATOM   4187  C   GLN B 116      10.021  -5.490 -15.687  1.00 97.95           C  
ATOM   4188  CB  GLN B 116      10.529  -3.073 -15.106  1.00 97.95           C  
ATOM   4189  HB2 GLN B 116       9.672  -2.720 -15.679  1.00 97.95           H  
ATOM   4190  HB3 GLN B 116      10.191  -3.294 -14.094  1.00 97.95           H  
ATOM   4191  O   GLN B 116      10.130  -6.390 -14.855  1.00 97.95           O  
ATOM   4192  CG  GLN B 116      11.595  -1.969 -15.024  1.00 97.95           C  
ATOM   4193  HG2 GLN B 116      12.486  -2.378 -14.550  1.00 97.95           H  
ATOM   4194  HG3 GLN B 116      11.876  -1.626 -16.020  1.00 97.95           H  
ATOM   4195  CD  GLN B 116      11.148  -0.764 -14.214  1.00 97.95           C  
ATOM   4196  NE2 GLN B 116      10.126  -0.048 -14.626  1.00 97.95           N  
ATOM   4197 HE21 GLN B 116       9.677  -0.263 -15.505  1.00 97.95           H  
ATOM   4198 HE22 GLN B 116       9.815   0.691 -14.012  1.00 97.95           H  
ATOM   4199  OE1 GLN B 116      11.743  -0.459 -13.193  1.00 97.95           O  
ATOM   4200  N   GLN B 117       9.049  -5.511 -16.613  1.00 97.80           N  
ATOM   4201  H   GLN B 117       9.063  -4.809 -17.340  1.00 97.80           H  
ATOM   4202  CA  GLN B 117       8.056  -6.597 -16.697  1.00 97.80           C  
ATOM   4203  HA  GLN B 117       7.604  -6.738 -15.715  1.00 97.80           H  
ATOM   4204  C   GLN B 117       8.705  -7.933 -17.100  1.00 97.80           C  
ATOM   4205  CB  GLN B 117       6.940  -6.264 -17.709  1.00 97.80           C  
ATOM   4206  HB2 GLN B 117       6.271  -7.124 -17.742  1.00 97.80           H  
ATOM   4207  HB3 GLN B 117       7.376  -6.140 -18.700  1.00 97.80           H  
ATOM   4208  O   GLN B 117       8.292  -8.995 -16.636  1.00 97.80           O  
ATOM   4209  CG  GLN B 117       6.093  -5.019 -17.384  1.00 97.80           C  
ATOM   4210  HG2 GLN B 117       6.706  -4.125 -17.503  1.00 97.80           H  
ATOM   4211  HG3 GLN B 117       5.770  -5.068 -16.345  1.00 97.80           H  
ATOM   4212  CD  GLN B 117       4.848  -4.883 -18.272  1.00 97.80           C  
ATOM   4213  NE2 GLN B 117       4.052  -3.853 -18.095  1.00 97.80           N  
ATOM   4214 HE21 GLN B 117       3.283  -3.748 -18.741  1.00 97.80           H  
ATOM   4215 HE22 GLN B 117       4.209  -3.160 -17.377  1.00 97.80           H  
ATOM   4216  OE1 GLN B 117       4.540  -5.710 -19.127  1.00 97.80           O  
ATOM   4217  N   ARG B 118       9.725  -7.885 -17.967  1.00 98.12           N  
ATOM   4218  H   ARG B 118      10.025  -6.970 -18.272  1.00 98.12           H  
ATOM   4219  CA  ARG B 118      10.437  -9.070 -18.479  1.00 98.12           C  
ATOM   4220  HA  ARG B 118       9.713  -9.832 -18.767  1.00 98.12           H  
ATOM   4221  C   ARG B 118      11.294  -9.736 -17.401  1.00 98.12           C  
ATOM   4222  CB  ARG B 118      11.260  -8.674 -19.717  1.00 98.12           C  
ATOM   4223  HB2 ARG B 118      11.904  -7.825 -19.488  1.00 98.12           H  
ATOM   4224  HB3 ARG B 118      11.898  -9.513 -19.998  1.00 98.12           H  
ATOM   4225  O   ARG B 118      11.192 -10.941 -17.193  1.00 98.12           O  
ATOM   4226  CG  ARG B 118      10.325  -8.331 -20.886  1.00 98.12           C  
ATOM   4227  HG2 ARG B 118       9.749  -7.437 -20.647  1.00 98.12           H  
ATOM   4228  HG3 ARG B 118       9.635  -9.165 -21.020  1.00 98.12           H  
ATOM   4229  CD  ARG B 118      11.043  -8.115 -22.218  1.00 98.12           C  
ATOM   4230  HD2 ARG B 118      10.321  -8.287 -23.016  1.00 98.12           H  
ATOM   4231  HD3 ARG B 118      11.831  -8.860 -22.326  1.00 98.12           H  
ATOM   4232  NE  ARG B 118      11.558  -6.743 -22.373  1.00 98.12           N  
ATOM   4233  HE  ARG B 118      10.880  -5.994 -22.346  1.00 98.12           H  
ATOM   4234  NH1 ARG B 118      13.729  -7.255 -22.921  1.00 98.12           N  
ATOM   4235 HH11 ARG B 118      14.632  -7.031 -23.314  1.00 98.12           H  
ATOM   4236 HH12 ARG B 118      13.606  -8.175 -22.525  1.00 98.12           H  
ATOM   4237  NH2 ARG B 118      12.930  -5.164 -23.194  1.00 98.12           N  
ATOM   4238 HH21 ARG B 118      12.125  -4.553 -23.200  1.00 98.12           H  
ATOM   4239 HH22 ARG B 118      13.821  -4.867 -23.567  1.00 98.12           H  
ATOM   4240  CZ  ARG B 118      12.745  -6.398 -22.827  1.00 98.12           C  
ATOM   4241  N   LEU B 119      12.067  -8.942 -16.662  1.00 98.27           N  
ATOM   4242  H   LEU B 119      12.097  -7.959 -16.893  1.00 98.27           H  
ATOM   4243  CA  LEU B 119      12.884  -9.418 -15.547  1.00 98.27           C  
ATOM   4244  HA  LEU B 119      13.517 -10.236 -15.890  1.00 98.27           H  
ATOM   4245  C   LEU B 119      12.038  -9.982 -14.398  1.00 98.27           C  
ATOM   4246  CB  LEU B 119      13.758  -8.259 -15.047  1.00 98.27           C  
ATOM   4247  HB2 LEU B 119      13.120  -7.389 -14.887  1.00 98.27           H  
ATOM   4248  HB3 LEU B 119      14.177  -8.536 -14.079  1.00 98.27           H  
ATOM   4249  O   LEU B 119      12.401 -11.005 -13.826  1.00 98.27           O  
ATOM   4250  CG  LEU B 119      14.920  -7.874 -15.979  1.00 98.27           C  
ATOM   4251  HG  LEU B 119      14.543  -7.644 -16.975  1.00 98.27           H  
ATOM   4252  CD1 LEU B 119      15.594  -6.630 -15.407  1.00 98.27           C  
ATOM   4253 HD11 LEU B 119      16.030  -6.851 -14.433  1.00 98.27           H  
ATOM   4254 HD12 LEU B 119      16.366  -6.279 -16.091  1.00 98.27           H  
ATOM   4255 HD13 LEU B 119      14.843  -5.849 -15.286  1.00 98.27           H  
ATOM   4256  CD2 LEU B 119      15.982  -8.972 -16.090  1.00 98.27           C  
ATOM   4257 HD21 LEU B 119      15.557  -9.848 -16.581  1.00 98.27           H  
ATOM   4258 HD22 LEU B 119      16.339  -9.245 -15.097  1.00 98.27           H  
ATOM   4259 HD23 LEU B 119      16.813  -8.614 -16.697  1.00 98.27           H  
ATOM   4260  N   VAL B 120      10.901  -9.357 -14.073  1.00 98.25           N  
ATOM   4261  H   VAL B 120      10.661  -8.497 -14.544  1.00 98.25           H  
ATOM   4262  CA  VAL B 120      10.022  -9.840 -12.994  1.00 98.25           C  
ATOM   4263  HA  VAL B 120      10.639 -10.032 -12.116  1.00 98.25           H  
ATOM   4264  C   VAL B 120       9.375 -11.187 -13.333  1.00 98.25           C  
ATOM   4265  CB  VAL B 120       8.998  -8.756 -12.604  1.00 98.25           C  
ATOM   4266  HB  VAL B 120       8.552  -8.338 -13.506  1.00 98.25           H  
ATOM   4267  O   VAL B 120       9.216 -12.003 -12.428  1.00 98.25           O  
ATOM   4268  CG1 VAL B 120       7.871  -9.256 -11.696  1.00 98.25           C  
ATOM   4269 HG11 VAL B 120       7.221  -8.427 -11.414  1.00 98.25           H  
ATOM   4270 HG12 VAL B 120       8.281  -9.716 -10.797  1.00 98.25           H  
ATOM   4271 HG13 VAL B 120       7.269  -9.988 -12.234  1.00 98.25           H  
ATOM   4272  CG2 VAL B 120       9.728  -7.649 -11.834  1.00 98.25           C  
ATOM   4273 HG21 VAL B 120      10.546  -7.247 -12.433  1.00 98.25           H  
ATOM   4274 HG22 VAL B 120      10.130  -8.042 -10.900  1.00 98.25           H  
ATOM   4275 HG23 VAL B 120       9.033  -6.841 -11.608  1.00 98.25           H  
ATOM   4276  N   LEU B 121       9.068 -11.478 -14.603  1.00 98.31           N  
ATOM   4277  H   LEU B 121       9.218 -10.775 -15.313  1.00 98.31           H  
ATOM   4278  CA  LEU B 121       8.587 -12.805 -15.017  1.00 98.31           C  
ATOM   4279  HA  LEU B 121       7.733 -13.076 -14.396  1.00 98.31           H  
ATOM   4280  C   LEU B 121       9.635 -13.906 -14.788  1.00 98.31           C  
ATOM   4281  CB  LEU B 121       8.157 -12.773 -16.495  1.00 98.31           C  
ATOM   4282  HB2 LEU B 121       8.172 -13.791 -16.884  1.00 98.31           H  
ATOM   4283  HB3 LEU B 121       8.892 -12.202 -17.063  1.00 98.31           H  
ATOM   4284  O   LEU B 121       9.325 -14.919 -14.159  1.00 98.31           O  
ATOM   4285  CG  LEU B 121       6.757 -12.193 -16.754  1.00 98.31           C  
ATOM   4286  HG  LEU B 121       6.676 -11.199 -16.315  1.00 98.31           H  
ATOM   4287  CD1 LEU B 121       6.549 -12.087 -18.266  1.00 98.31           C  
ATOM   4288 HD11 LEU B 121       7.270 -11.383 -18.680  1.00 98.31           H  
ATOM   4289 HD12 LEU B 121       6.687 -13.067 -18.724  1.00 98.31           H  
ATOM   4290 HD13 LEU B 121       5.538 -11.738 -18.474  1.00 98.31           H  
ATOM   4291  CD2 LEU B 121       5.641 -13.081 -16.192  1.00 98.31           C  
ATOM   4292 HD21 LEU B 121       5.728 -14.091 -16.592  1.00 98.31           H  
ATOM   4293 HD22 LEU B 121       5.703 -13.123 -15.105  1.00 98.31           H  
ATOM   4294 HD23 LEU B 121       4.666 -12.673 -16.457  1.00 98.31           H  
ATOM   4295  N   GLU B 122      10.872 -13.698 -15.247  1.00 98.49           N  
ATOM   4296  H   GLU B 122      11.065 -12.845 -15.753  1.00 98.49           H  
ATOM   4297  CA  GLU B 122      11.961 -14.670 -15.067  1.00 98.49           C  
ATOM   4298  HA  GLU B 122      11.636 -15.645 -15.431  1.00 98.49           H  
ATOM   4299  C   GLU B 122      12.303 -14.877 -13.588  1.00 98.49           C  
ATOM   4300  CB  GLU B 122      13.198 -14.249 -15.878  1.00 98.49           C  
ATOM   4301  HB2 GLU B 122      13.403 -13.190 -15.722  1.00 98.49           H  
ATOM   4302  HB3 GLU B 122      14.051 -14.833 -15.533  1.00 98.49           H  
ATOM   4303  O   GLU B 122      12.329 -16.010 -13.113  1.00 98.49           O  
ATOM   4304  CG  GLU B 122      12.987 -14.540 -17.372  1.00 98.49           C  
ATOM   4305  HG2 GLU B 122      12.823 -15.613 -17.472  1.00 98.49           H  
ATOM   4306  HG3 GLU B 122      12.092 -14.017 -17.709  1.00 98.49           H  
ATOM   4307  CD  GLU B 122      14.159 -14.153 -18.286  1.00 98.49           C  
ATOM   4308  OE1 GLU B 122      14.027 -14.347 -19.514  1.00 98.49           O  
ATOM   4309  OE2 GLU B 122      15.193 -13.658 -17.781  1.00 98.49           O  
ATOM   4310  N   VAL B 123      12.463 -13.795 -12.825  1.00 98.51           N  
ATOM   4311  H   VAL B 123      12.414 -12.884 -13.259  1.00 98.51           H  
ATOM   4312  CA  VAL B 123      12.833 -13.883 -11.405  1.00 98.51           C  
ATOM   4313  HA  VAL B 123      13.636 -14.614 -11.318  1.00 98.51           H  
ATOM   4314  C   VAL B 123      11.679 -14.420 -10.539  1.00 98.51           C  
ATOM   4315  CB  VAL B 123      13.414 -12.536 -10.932  1.00 98.51           C  
ATOM   4316  HB  VAL B 123      12.681 -11.744 -11.084  1.00 98.51           H  
ATOM   4317  O   VAL B 123      11.931 -15.073  -9.529  1.00 98.51           O  
ATOM   4318  CG1 VAL B 123      13.842 -12.534  -9.464  1.00 98.51           C  
ATOM   4319 HG11 VAL B 123      14.631 -13.274  -9.328  1.00 98.51           H  
ATOM   4320 HG12 VAL B 123      14.214 -11.550  -9.179  1.00 98.51           H  
ATOM   4321 HG13 VAL B 123      13.000 -12.787  -8.820  1.00 98.51           H  
ATOM   4322  CG2 VAL B 123      14.693 -12.222 -11.727  1.00 98.51           C  
ATOM   4323 HG21 VAL B 123      15.166 -11.322 -11.334  1.00 98.51           H  
ATOM   4324 HG22 VAL B 123      15.394 -13.052 -11.641  1.00 98.51           H  
ATOM   4325 HG23 VAL B 123      14.468 -12.069 -12.783  1.00 98.51           H  
ATOM   4326  N   SER B 124      10.413 -14.263 -10.948  1.00 98.68           N  
ATOM   4327  H   SER B 124      10.235 -13.722 -11.782  1.00 98.68           H  
ATOM   4328  CA  SER B 124       9.286 -14.952 -10.290  1.00 98.68           C  
ATOM   4329  HA  SER B 124       9.368 -14.808  -9.212  1.00 98.68           H  
ATOM   4330  C   SER B 124       9.298 -16.465 -10.547  1.00 98.68           C  
ATOM   4331  CB  SER B 124       7.933 -14.384 -10.728  1.00 98.68           C  
ATOM   4332  HB2 SER B 124       7.138 -14.930 -10.218  1.00 98.68           H  
ATOM   4333  HB3 SER B 124       7.812 -14.513 -11.803  1.00 98.68           H  
ATOM   4334  O   SER B 124       9.022 -17.237  -9.629  1.00 98.68           O  
ATOM   4335  OG  SER B 124       7.833 -13.013 -10.403  1.00 98.68           O  
ATOM   4336  HG  SER B 124       8.355 -12.542 -11.057  1.00 98.68           H  
ATOM   4337  N   TRP B 125       9.662 -16.909 -11.759  1.00 98.53           N  
ATOM   4338  H   TRP B 125       9.910 -16.237 -12.471  1.00 98.53           H  
ATOM   4339  CA  TRP B 125       9.831 -18.338 -12.064  1.00 98.53           C  
ATOM   4340  HA  TRP B 125       8.919 -18.871 -11.797  1.00 98.53           H  
ATOM   4341  C   TRP B 125      10.966 -18.946 -11.230  1.00 98.53           C  
ATOM   4342  CB  TRP B 125      10.090 -18.539 -13.568  1.00 98.53           C  
ATOM   4343  HB2 TRP B 125       9.301 -18.048 -14.137  1.00 98.53           H  
ATOM   4344  HB3 TRP B 125      11.033 -18.069 -13.847  1.00 98.53           H  
ATOM   4345  O   TRP B 125      10.784 -19.963 -10.558  1.00 98.53           O  
ATOM   4346  CG  TRP B 125      10.146 -19.979 -13.980  1.00 98.53           C  
ATOM   4347  CD1 TRP B 125      11.195 -20.814 -13.793  1.00 98.53           C  
ATOM   4348  HD1 TRP B 125      12.138 -20.535 -13.347  1.00 98.53           H  
ATOM   4349  CD2 TRP B 125       9.087 -20.804 -14.553  1.00 98.53           C  
ATOM   4350  CE2 TRP B 125       9.540 -22.155 -14.596  1.00 98.53           C  
ATOM   4351  CE3 TRP B 125       7.773 -20.552 -15.000  1.00 98.53           C  
ATOM   4352  HE3 TRP B 125       7.413 -19.534 -14.987  1.00 98.53           H  
ATOM   4353  NE1 TRP B 125      10.842 -22.097 -14.158  1.00 98.53           N  
ATOM   4354  HE1 TRP B 125      11.432 -22.900 -13.993  1.00 98.53           H  
ATOM   4355  CH2 TRP B 125       7.396 -22.928 -15.413  1.00 98.53           C  
ATOM   4356  HH2 TRP B 125       6.736 -23.736 -15.694  1.00 98.53           H  
ATOM   4357  CZ2 TRP B 125       8.707 -23.210 -14.992  1.00 98.53           C  
ATOM   4358  HZ2 TRP B 125       9.068 -24.226 -14.947  1.00 98.53           H  
ATOM   4359  CZ3 TRP B 125       6.935 -21.599 -15.433  1.00 98.53           C  
ATOM   4360  HZ3 TRP B 125       5.921 -21.390 -15.738  1.00 98.53           H  
ATOM   4361  N   GLU B 126      12.121 -18.275 -11.219  1.00 98.37           N  
ATOM   4362  H   GLU B 126      12.200 -17.462 -11.812  1.00 98.37           H  
ATOM   4363  CA  GLU B 126      13.285 -18.648 -10.410  1.00 98.37           C  
ATOM   4364  HA  GLU B 126      13.631 -19.636 -10.712  1.00 98.37           H  
ATOM   4365  C   GLU B 126      12.935 -18.721  -8.909  1.00 98.37           C  
ATOM   4366  CB  GLU B 126      14.416 -17.628 -10.650  1.00 98.37           C  
ATOM   4367  HB2 GLU B 126      15.210 -17.815  -9.927  1.00 98.37           H  
ATOM   4368  HB3 GLU B 126      14.010 -16.636 -10.455  1.00 98.37           H  
ATOM   4369  O   GLU B 126      13.400 -19.629  -8.219  1.00 98.37           O  
ATOM   4370  CG  GLU B 126      15.045 -17.653 -12.062  1.00 98.37           C  
ATOM   4371  HG2 GLU B 126      15.660 -18.550 -12.147  1.00 98.37           H  
ATOM   4372  HG3 GLU B 126      14.256 -17.731 -12.811  1.00 98.37           H  
ATOM   4373  CD  GLU B 126      15.910 -16.408 -12.374  1.00 98.37           C  
ATOM   4374  OE1 GLU B 126      16.309 -16.227 -13.552  1.00 98.37           O  
ATOM   4375  OE2 GLU B 126      16.192 -15.618 -11.445  1.00 98.37           O  
ATOM   4376  N   ALA B 127      12.092 -17.817  -8.390  1.00 98.59           N  
ATOM   4377  H   ALA B 127      11.771 -17.064  -8.982  1.00 98.59           H  
ATOM   4378  CA  ALA B 127      11.680 -17.810  -6.984  1.00 98.59           C  
ATOM   4379  HA  ALA B 127      12.581 -17.857  -6.372  1.00 98.59           H  
ATOM   4380  C   ALA B 127      10.814 -19.026  -6.592  1.00 98.59           C  
ATOM   4381  CB  ALA B 127      10.974 -16.484  -6.669  1.00 98.59           C  
ATOM   4382  HB1 ALA B 127      10.070 -16.388  -7.270  1.00 98.59           H  
ATOM   4383  HB2 ALA B 127      10.704 -16.452  -5.614  1.00 98.59           H  
ATOM   4384  HB3 ALA B 127      11.639 -15.648  -6.886  1.00 98.59           H  
ATOM   4385  O   ALA B 127      11.054 -19.605  -5.530  1.00 98.59           O  
ATOM   4386  N   PHE B 128       9.863 -19.452  -7.438  1.00 98.17           N  
ATOM   4387  H   PHE B 128       9.703 -18.928  -8.286  1.00 98.17           H  
ATOM   4388  CA  PHE B 128       9.090 -20.687  -7.220  1.00 98.17           C  
ATOM   4389  HA  PHE B 128       8.637 -20.663  -6.229  1.00 98.17           H  
ATOM   4390  C   PHE B 128       9.986 -21.931  -7.266  1.00 98.17           C  
ATOM   4391  CB  PHE B 128       7.978 -20.829  -8.269  1.00 98.17           C  
ATOM   4392  HB2 PHE B 128       7.633 -21.863  -8.258  1.00 98.17           H  
ATOM   4393  HB3 PHE B 128       8.402 -20.636  -9.255  1.00 98.17           H  
ATOM   4394  O   PHE B 128       9.995 -22.731  -6.327  1.00 98.17           O  
ATOM   4395  CG  PHE B 128       6.747 -19.966  -8.076  1.00 98.17           C  
ATOM   4396  CD1 PHE B 128       5.944 -20.128  -6.931  1.00 98.17           C  
ATOM   4397  HD1 PHE B 128       6.222 -20.845  -6.173  1.00 98.17           H  
ATOM   4398  CD2 PHE B 128       6.345 -19.073  -9.087  1.00 98.17           C  
ATOM   4399  HD2 PHE B 128       6.939 -18.962  -9.981  1.00 98.17           H  
ATOM   4400  CE1 PHE B 128       4.767 -19.373  -6.781  1.00 98.17           C  
ATOM   4401  HE1 PHE B 128       4.152 -19.496  -5.901  1.00 98.17           H  
ATOM   4402  CE2 PHE B 128       5.153 -18.343  -8.950  1.00 98.17           C  
ATOM   4403  HE2 PHE B 128       4.835 -17.685  -9.746  1.00 98.17           H  
ATOM   4404  CZ  PHE B 128       4.373 -18.476  -7.788  1.00 98.17           C  
ATOM   4405  HZ  PHE B 128       3.459 -17.910  -7.680  1.00 98.17           H  
ATOM   4406  N   GLU B 129      10.813 -22.057  -8.309  1.00 96.75           N  
ATOM   4407  H   GLU B 129      10.771 -21.368  -9.046  1.00 96.75           H  
ATOM   4408  CA  GLU B 129      11.731 -23.190  -8.457  1.00 96.75           C  
ATOM   4409  HA  GLU B 129      11.148 -24.109  -8.519  1.00 96.75           H  
ATOM   4410  C   GLU B 129      12.691 -23.335  -7.267  1.00 96.75           C  
ATOM   4411  CB  GLU B 129      12.571 -23.018  -9.730  1.00 96.75           C  
ATOM   4412  HB2 GLU B 129      12.835 -21.971  -9.875  1.00 96.75           H  
ATOM   4413  HB3 GLU B 129      13.501 -23.564  -9.573  1.00 96.75           H  
ATOM   4414  O   GLU B 129      13.048 -24.455  -6.878  1.00 96.75           O  
ATOM   4415  CG  GLU B 129      11.879 -23.564 -10.987  1.00 96.75           C  
ATOM   4416  HG2 GLU B 129      11.363 -24.488 -10.727  1.00 96.75           H  
ATOM   4417  HG3 GLU B 129      11.131 -22.845 -11.320  1.00 96.75           H  
ATOM   4418  CD  GLU B 129      12.864 -23.880 -12.127  1.00 96.75           C  
ATOM   4419  OE1 GLU B 129      12.371 -24.233 -13.221  1.00 96.75           O  
ATOM   4420  OE2 GLU B 129      14.098 -23.884 -11.893  1.00 96.75           O  
ATOM   4421  N   ARG B 130      13.119 -22.211  -6.685  1.00 97.39           N  
ATOM   4422  H   ARG B 130      12.825 -21.337  -7.099  1.00 97.39           H  
ATOM   4423  CA  ARG B 130      14.024 -22.161  -5.530  1.00 97.39           C  
ATOM   4424  HA  ARG B 130      14.714 -23.003  -5.584  1.00 97.39           H  
ATOM   4425  C   ARG B 130      13.320 -22.337  -4.180  1.00 97.39           C  
ATOM   4426  CB  ARG B 130      14.850 -20.870  -5.599  1.00 97.39           C  
ATOM   4427  HB2 ARG B 130      14.180 -20.016  -5.702  1.00 97.39           H  
ATOM   4428  HB3 ARG B 130      15.407 -20.759  -4.669  1.00 97.39           H  
ATOM   4429  O   ARG B 130      14.007 -22.629  -3.210  1.00 97.39           O  
ATOM   4430  CG  ARG B 130      15.846 -20.913  -6.778  1.00 97.39           C  
ATOM   4431  HG2 ARG B 130      15.336 -21.187  -7.701  1.00 97.39           H  
ATOM   4432  HG3 ARG B 130      16.601 -21.673  -6.578  1.00 97.39           H  
ATOM   4433  CD  ARG B 130      16.534 -19.561  -6.993  1.00 97.39           C  
ATOM   4434  HD2 ARG B 130      17.205 -19.626  -7.849  1.00 97.39           H  
ATOM   4435  HD3 ARG B 130      15.772 -18.815  -7.222  1.00 97.39           H  
ATOM   4436  NE  ARG B 130      17.259 -19.155  -5.780  1.00 97.39           N  
ATOM   4437  HE  ARG B 130      16.715 -18.613  -5.124  1.00 97.39           H  
ATOM   4438  NH1 ARG B 130      19.372 -19.880  -6.286  1.00 97.39           N  
ATOM   4439 HH11 ARG B 130      20.332 -19.860  -5.971  1.00 97.39           H  
ATOM   4440 HH12 ARG B 130      19.141 -19.929  -7.268  1.00 97.39           H  
ATOM   4441  NH2 ARG B 130      18.877 -19.302  -4.204  1.00 97.39           N  
ATOM   4442 HH21 ARG B 130      19.817 -19.569  -3.949  1.00 97.39           H  
ATOM   4443 HH22 ARG B 130      18.216 -19.079  -3.474  1.00 97.39           H  
ATOM   4444  CZ  ARG B 130      18.492 -19.456  -5.433  1.00 97.39           C  
ATOM   4445  N   ALA B 131      11.989 -22.243  -4.130  1.00 97.43           N  
ATOM   4446  H   ALA B 131      11.496 -21.945  -4.959  1.00 97.43           H  
ATOM   4447  CA  ALA B 131      11.180 -22.697  -2.994  1.00 97.43           C  
ATOM   4448  HA  ALA B 131      11.719 -22.485  -2.070  1.00 97.43           H  
ATOM   4449  C   ALA B 131      10.907 -24.215  -3.006  1.00 97.43           C  
ATOM   4450  CB  ALA B 131       9.862 -21.911  -2.984  1.00 97.43           C  
ATOM   4451  HB1 ALA B 131      10.061 -20.839  -2.999  1.00 97.43           H  
ATOM   4452  HB2 ALA B 131       9.259 -22.174  -3.853  1.00 97.43           H  
ATOM   4453  HB3 ALA B 131       9.302 -22.155  -2.082  1.00 97.43           H  
ATOM   4454  O   ALA B 131      10.354 -24.749  -2.048  1.00 97.43           O  
ATOM   4455  N   GLY B 132      11.261 -24.912  -4.093  1.00 96.49           N  
ATOM   4456  H   GLY B 132      11.707 -24.417  -4.852  1.00 96.49           H  
ATOM   4457  CA  GLY B 132      10.860 -26.304  -4.314  1.00 96.49           C  
ATOM   4458  HA2 GLY B 132      11.520 -26.749  -5.059  1.00 96.49           H  
ATOM   4459  HA3 GLY B 132      10.959 -26.866  -3.385  1.00 96.49           H  
ATOM   4460  C   GLY B 132       9.416 -26.452  -4.808  1.00 96.49           C  
ATOM   4461  O   GLY B 132       8.861 -27.543  -4.732  1.00 96.49           O  
ATOM   4462  N   ILE B 133       8.813 -25.382  -5.333  1.00 96.28           N  
ATOM   4463  H   ILE B 133       9.335 -24.522  -5.428  1.00 96.28           H  
ATOM   4464  CA  ILE B 133       7.440 -25.382  -5.847  1.00 96.28           C  
ATOM   4465  HA  ILE B 133       6.922 -26.268  -5.479  1.00 96.28           H  
ATOM   4466  C   ILE B 133       7.475 -25.475  -7.375  1.00 96.28           C  
ATOM   4467  CB  ILE B 133       6.669 -24.157  -5.305  1.00 96.28           C  
ATOM   4468  HB  ILE B 133       7.239 -23.258  -5.541  1.00 96.28           H  
ATOM   4469  O   ILE B 133       8.171 -24.713  -8.046  1.00 96.28           O  
ATOM   4470  CG1 ILE B 133       6.541 -24.278  -3.765  1.00 96.28           C  
ATOM   4471 HG12 ILE B 133       5.950 -25.158  -3.514  1.00 96.28           H  
ATOM   4472 HG13 ILE B 133       7.531 -24.406  -3.326  1.00 96.28           H  
ATOM   4473  CG2 ILE B 133       5.281 -24.027  -5.961  1.00 96.28           C  
ATOM   4474 HG21 ILE B 133       5.376 -23.897  -7.039  1.00 96.28           H  
ATOM   4475 HG22 ILE B 133       4.681 -24.915  -5.760  1.00 96.28           H  
ATOM   4476 HG23 ILE B 133       4.759 -23.150  -5.577  1.00 96.28           H  
ATOM   4477  CD1 ILE B 133       5.916 -23.056  -3.088  1.00 96.28           C  
ATOM   4478 HD11 ILE B 133       6.044 -23.131  -2.008  1.00 96.28           H  
ATOM   4479 HD12 ILE B 133       6.430 -22.160  -3.437  1.00 96.28           H  
ATOM   4480 HD13 ILE B 133       4.852 -22.988  -3.315  1.00 96.28           H  
ATOM   4481  N   GLU B 134       6.714 -26.418  -7.930  1.00 95.57           N  
ATOM   4482  H   GLU B 134       6.145 -26.991  -7.323  1.00 95.57           H  
ATOM   4483  CA  GLU B 134       6.523 -26.564  -9.374  1.00 95.57           C  
ATOM   4484  HA  GLU B 134       7.500 -26.524  -9.855  1.00 95.57           H  
ATOM   4485  C   GLU B 134       5.620 -25.415  -9.882  1.00 95.57           C  
ATOM   4486  CB  GLU B 134       5.944 -27.966  -9.641  1.00 95.57           C  
ATOM   4487  HB2 GLU B 134       6.566 -28.686  -9.110  1.00 95.57           H  
ATOM   4488  HB3 GLU B 134       4.936 -28.041  -9.234  1.00 95.57           H  
ATOM   4489  O   GLU B 134       4.485 -25.306  -9.412  1.00 95.57           O  
ATOM   4490  CG  GLU B 134       5.951 -28.378 -11.118  1.00 95.57           C  
ATOM   4491  HG2 GLU B 134       5.784 -29.453 -11.183  1.00 95.57           H  
ATOM   4492  HG3 GLU B 134       6.943 -28.166 -11.517  1.00 95.57           H  
ATOM   4493  CD  GLU B 134       4.892 -27.662 -11.957  1.00 95.57           C  
ATOM   4494  OE1 GLU B 134       5.275 -27.011 -12.955  1.00 95.57           O  
ATOM   4495  OE2 GLU B 134       3.703 -27.691 -11.589  1.00 95.57           O  
ATOM   4496  N   PRO B 135       6.063 -24.533 -10.800  1.00 94.07           N  
ATOM   4497  CA  PRO B 135       5.308 -23.308 -11.097  1.00 94.07           C  
ATOM   4498  HA  PRO B 135       5.084 -22.825 -10.147  1.00 94.07           H  
ATOM   4499  C   PRO B 135       3.972 -23.494 -11.839  1.00 94.07           C  
ATOM   4500  CB  PRO B 135       6.265 -22.400 -11.868  1.00 94.07           C  
ATOM   4501  HB2 PRO B 135       6.128 -21.359 -11.575  1.00 94.07           H  
ATOM   4502  HB3 PRO B 135       6.118 -22.530 -12.940  1.00 94.07           H  
ATOM   4503  O   PRO B 135       3.185 -22.552 -11.903  1.00 94.07           O  
ATOM   4504  CG  PRO B 135       7.647 -22.909 -11.471  1.00 94.07           C  
ATOM   4505  HG2 PRO B 135       8.406 -22.686 -12.221  1.00 94.07           H  
ATOM   4506  HG3 PRO B 135       7.935 -22.491 -10.506  1.00 94.07           H  
ATOM   4507  CD  PRO B 135       7.421 -24.405 -11.313  1.00 94.07           C  
ATOM   4508  HD2 PRO B 135       7.494 -24.897 -12.283  1.00 94.07           H  
ATOM   4509  HD3 PRO B 135       8.176 -24.799 -10.633  1.00 94.07           H  
ATOM   4510  N   GLY B 136       3.677 -24.677 -12.387  1.00 92.61           N  
ATOM   4511  H   GLY B 136       4.358 -25.423 -12.356  1.00 92.61           H  
ATOM   4512  CA  GLY B 136       2.342 -25.031 -12.876  1.00 92.61           C  
ATOM   4513  HA2 GLY B 136       2.433 -25.923 -13.496  1.00 92.61           H  
ATOM   4514  HA3 GLY B 136       1.944 -24.215 -13.479  1.00 92.61           H  
ATOM   4515  C   GLY B 136       1.343 -25.344 -11.754  1.00 92.61           C  
ATOM   4516  O   GLY B 136       0.157 -25.046 -11.894  1.00 92.61           O  
ATOM   4517  N   SER B 137       1.808 -25.889 -10.628  1.00 93.99           N  
ATOM   4518  H   SER B 137       2.761 -26.221 -10.657  1.00 93.99           H  
ATOM   4519  CA  SER B 137       0.973 -26.329  -9.499  1.00 93.99           C  
ATOM   4520  HA  SER B 137       0.189 -26.973  -9.898  1.00 93.99           H  
ATOM   4521  C   SER B 137       0.265 -25.195  -8.746  1.00 93.99           C  
ATOM   4522  CB  SER B 137       1.808 -27.171  -8.528  1.00 93.99           C  
ATOM   4523  HB2 SER B 137       1.137 -27.663  -7.824  1.00 93.99           H  
ATOM   4524  HB3 SER B 137       2.348 -27.938  -9.083  1.00 93.99           H  
ATOM   4525  O   SER B 137      -0.760 -25.428  -8.110  1.00 93.99           O  
ATOM   4526  OG  SER B 137       2.723 -26.376  -7.799  1.00 93.99           O  
ATOM   4527  HG  SER B 137       3.347 -25.985  -8.415  1.00 93.99           H  
ATOM   4528  N   VAL B 138       0.759 -23.957  -8.862  1.00 95.58           N  
ATOM   4529  H   VAL B 138       1.620 -23.850  -9.379  1.00 95.58           H  
ATOM   4530  CA  VAL B 138       0.137 -22.749  -8.283  1.00 95.58           C  
ATOM   4531  HA  VAL B 138      -0.368 -23.045  -7.363  1.00 95.58           H  
ATOM   4532  C   VAL B 138      -0.960 -22.136  -9.166  1.00 95.58           C  
ATOM   4533  CB  VAL B 138       1.194 -21.698  -7.889  1.00 95.58           C  
ATOM   4534  HB  VAL B 138       0.686 -20.806  -7.523  1.00 95.58           H  
ATOM   4535  O   VAL B 138      -1.564 -21.126  -8.792  1.00 95.58           O  
ATOM   4536  CG1 VAL B 138       2.076 -22.220  -6.750  1.00 95.58           C  
ATOM   4537 HG11 VAL B 138       2.784 -21.446  -6.450  1.00 95.58           H  
ATOM   4538 HG12 VAL B 138       2.628 -23.104  -7.068  1.00 95.58           H  
ATOM   4539 HG13 VAL B 138       1.455 -22.475  -5.892  1.00 95.58           H  
ATOM   4540  CG2 VAL B 138       2.089 -21.289  -9.065  1.00 95.58           C  
ATOM   4541 HG21 VAL B 138       2.728 -20.458  -8.766  1.00 95.58           H  
ATOM   4542 HG22 VAL B 138       1.484 -20.975  -9.915  1.00 95.58           H  
ATOM   4543 HG23 VAL B 138       2.727 -22.121  -9.364  1.00 95.58           H  
ATOM   4544  N   ARG B 139      -1.257 -22.726 -10.329  1.00 94.75           N  
ATOM   4545  H   ARG B 139      -0.756 -23.566 -10.581  1.00 94.75           H  
ATOM   4546  CA  ARG B 139      -2.289 -22.229 -11.246  1.00 94.75           C  
ATOM   4547  HA  ARG B 139      -2.119 -21.161 -11.385  1.00 94.75           H  
ATOM   4548  C   ARG B 139      -3.691 -22.421 -10.662  1.00 94.75           C  
ATOM   4549  CB  ARG B 139      -2.122 -22.930 -12.596  1.00 94.75           C  
ATOM   4550  HB2 ARG B 139      -2.408 -23.978 -12.511  1.00 94.75           H  
ATOM   4551  HB3 ARG B 139      -1.072 -22.873 -12.885  1.00 94.75           H  
ATOM   4552  O   ARG B 139      -4.102 -23.542 -10.380  1.00 94.75           O  
ATOM   4553  CG  ARG B 139      -2.957 -22.240 -13.674  1.00 94.75           C  
ATOM   4554  HG2 ARG B 139      -4.019 -22.300 -13.435  1.00 94.75           H  
ATOM   4555  HG3 ARG B 139      -2.658 -21.192 -13.714  1.00 94.75           H  
ATOM   4556  CD  ARG B 139      -2.698 -22.884 -15.034  1.00 94.75           C  
ATOM   4557  HD2 ARG B 139      -1.636 -23.119 -15.104  1.00 94.75           H  
ATOM   4558  HD3 ARG B 139      -3.271 -23.808 -15.106  1.00 94.75           H  
ATOM   4559  NE  ARG B 139      -3.056 -21.960 -16.123  1.00 94.75           N  
ATOM   4560  HE  ARG B 139      -3.507 -21.099 -15.850  1.00 94.75           H  
ATOM   4561  NH1 ARG B 139      -2.106 -23.156 -17.828  1.00 94.75           N  
ATOM   4562 HH11 ARG B 139      -1.789 -23.221 -18.784  1.00 94.75           H  
ATOM   4563 HH12 ARG B 139      -1.919 -23.893 -17.164  1.00 94.75           H  
ATOM   4564  NH2 ARG B 139      -2.889 -21.098 -18.219  1.00 94.75           N  
ATOM   4565 HH21 ARG B 139      -3.255 -20.221 -17.876  1.00 94.75           H  
ATOM   4566 HH22 ARG B 139      -2.559 -21.157 -19.172  1.00 94.75           H  
ATOM   4567  CZ  ARG B 139      -2.687 -22.075 -17.383  1.00 94.75           C  
ATOM   4568  N   GLY B 140      -4.443 -21.330 -10.525  1.00 94.46           N  
ATOM   4569  H   GLY B 140      -4.058 -20.441 -10.809  1.00 94.46           H  
ATOM   4570  CA  GLY B 140      -5.737 -21.308  -9.834  1.00 94.46           C  
ATOM   4571  HA2 GLY B 140      -6.306 -22.203 -10.085  1.00 94.46           H  
ATOM   4572  HA3 GLY B 140      -6.301 -20.439 -10.171  1.00 94.46           H  
ATOM   4573  C   GLY B 140      -5.627 -21.229  -8.305  1.00 94.46           C  
ATOM   4574  O   GLY B 140      -6.614 -21.475  -7.619  1.00 94.46           O  
ATOM   4575  N   SER B 141      -4.442 -20.923  -7.762  1.00 96.95           N  
ATOM   4576  H   SER B 141      -3.658 -20.752  -8.376  1.00 96.95           H  
ATOM   4577  CA  SER B 141      -4.268 -20.638  -6.331  1.00 96.95           C  
ATOM   4578  HA  SER B 141      -4.940 -21.284  -5.767  1.00 96.95           H  
ATOM   4579  C   SER B 141      -4.623 -19.191  -5.983  1.00 96.95           C  
ATOM   4580  CB  SER B 141      -2.841 -20.946  -5.862  1.00 96.95           C  
ATOM   4581  HB2 SER B 141      -2.566 -21.958  -6.161  1.00 96.95           H  
ATOM   4582  HB3 SER B 141      -2.805 -20.885  -4.774  1.00 96.95           H  
ATOM   4583  O   SER B 141      -4.572 -18.295  -6.826  1.00 96.95           O  
ATOM   4584  OG  SER B 141      -1.918 -20.018  -6.401  1.00 96.95           O  
ATOM   4585  HG  SER B 141      -1.760 -20.280  -7.311  1.00 96.95           H  
ATOM   4586  N   ASP B 142      -4.866 -18.946  -4.698  1.00 97.85           N  
ATOM   4587  H   ASP B 142      -4.788 -19.705  -4.037  1.00 97.85           H  
ATOM   4588  CA  ASP B 142      -5.038 -17.619  -4.100  1.00 97.85           C  
ATOM   4589  HA  ASP B 142      -5.672 -17.028  -4.762  1.00 97.85           H  
ATOM   4590  C   ASP B 142      -3.715 -16.833  -3.941  1.00 97.85           C  
ATOM   4591  CB  ASP B 142      -5.785 -17.778  -2.761  1.00 97.85           C  
ATOM   4592  HB2 ASP B 142      -6.712 -18.325  -2.940  1.00 97.85           H  
ATOM   4593  HB3 ASP B 142      -6.057 -16.789  -2.392  1.00 97.85           H  
ATOM   4594  O   ASP B 142      -3.659 -15.870  -3.180  1.00 97.85           O  
ATOM   4595  CG  ASP B 142      -4.983 -18.507  -1.672  1.00 97.85           C  
ATOM   4596  OD1 ASP B 142      -3.854 -18.982  -1.939  1.00 97.85           O  
ATOM   4597  OD2 ASP B 142      -5.476 -18.606  -0.532  1.00 97.85           O  
ATOM   4598  N   THR B 143      -2.634 -17.222  -4.631  1.00 98.61           N  
ATOM   4599  H   THR B 143      -2.727 -18.012  -5.254  1.00 98.61           H  
ATOM   4600  CA  THR B 143      -1.313 -16.591  -4.470  1.00 98.61           C  
ATOM   4601  HA  THR B 143      -1.063 -16.646  -3.410  1.00 98.61           H  
ATOM   4602  C   THR B 143      -1.346 -15.121  -4.897  1.00 98.61           C  
ATOM   4603  CB  THR B 143      -0.215 -17.337  -5.242  1.00 98.61           C  
ATOM   4604  HB  THR B 143      -0.457 -17.319  -6.305  1.00 98.61           H  
ATOM   4605  O   THR B 143      -1.695 -14.806  -6.036  1.00 98.61           O  
ATOM   4606  CG2 THR B 143       1.187 -16.755  -5.045  1.00 98.61           C  
ATOM   4607 HG21 THR B 143       1.911 -17.364  -5.586  1.00 98.61           H  
ATOM   4608 HG22 THR B 143       1.235 -15.735  -5.426  1.00 98.61           H  
ATOM   4609 HG23 THR B 143       1.444 -16.756  -3.985  1.00 98.61           H  
ATOM   4610  OG1 THR B 143      -0.127 -18.675  -4.815  1.00 98.61           O  
ATOM   4611  HG1 THR B 143      -0.814 -19.169  -5.268  1.00 98.61           H  
ATOM   4612  N   GLY B 144      -0.958 -14.214  -3.997  1.00 98.75           N  
ATOM   4613  H   GLY B 144      -0.664 -14.552  -3.092  1.00 98.75           H  
ATOM   4614  CA  GLY B 144      -0.893 -12.775  -4.275  1.00 98.75           C  
ATOM   4615  HA2 GLY B 144      -1.038 -12.217  -3.350  1.00 98.75           H  
ATOM   4616  HA3 GLY B 144      -1.710 -12.505  -4.945  1.00 98.75           H  
ATOM   4617  C   GLY B 144       0.425 -12.329  -4.924  1.00 98.75           C  
ATOM   4618  O   GLY B 144       1.433 -13.037  -4.863  1.00 98.75           O  
ATOM   4619  N   VAL B 145       0.436 -11.137  -5.527  1.00 98.89           N  
ATOM   4620  H   VAL B 145      -0.420 -10.601  -5.505  1.00 98.89           H  
ATOM   4621  CA  VAL B 145       1.608 -10.535  -6.192  1.00 98.89           C  
ATOM   4622  HA  VAL B 145       2.503 -11.074  -5.881  1.00 98.89           H  
ATOM   4623  C   VAL B 145       1.769  -9.073  -5.768  1.00 98.89           C  
ATOM   4624  CB  VAL B 145       1.517 -10.650  -7.729  1.00 98.89           C  
ATOM   4625  HB  VAL B 145       0.650 -10.093  -8.085  1.00 98.89           H  
ATOM   4626  O   VAL B 145       0.974  -8.215  -6.140  1.00 98.89           O  
ATOM   4627  CG1 VAL B 145       2.775 -10.078  -8.399  1.00 98.89           C  
ATOM   4628 HG11 VAL B 145       2.879  -9.018  -8.166  1.00 98.89           H  
ATOM   4629 HG12 VAL B 145       3.659 -10.617  -8.058  1.00 98.89           H  
ATOM   4630 HG13 VAL B 145       2.687 -10.176  -9.481  1.00 98.89           H  
ATOM   4631  CG2 VAL B 145       1.378 -12.106  -8.191  1.00 98.89           C  
ATOM   4632 HG21 VAL B 145       1.377 -12.150  -9.280  1.00 98.89           H  
ATOM   4633 HG22 VAL B 145       0.436 -12.523  -7.835  1.00 98.89           H  
ATOM   4634 HG23 VAL B 145       2.200 -12.707  -7.803  1.00 98.89           H  
ATOM   4635  N   PHE B 146       2.831  -8.773  -5.025  1.00 98.75           N  
ATOM   4636  H   PHE B 146       3.455  -9.525  -4.770  1.00 98.75           H  
ATOM   4637  CA  PHE B 146       3.083  -7.463  -4.422  1.00 98.75           C  
ATOM   4638  HA  PHE B 146       2.298  -6.761  -4.703  1.00 98.75           H  
ATOM   4639  C   PHE B 146       4.422  -6.921  -4.927  1.00 98.75           C  
ATOM   4640  CB  PHE B 146       3.069  -7.604  -2.890  1.00 98.75           C  
ATOM   4641  HB2 PHE B 146       3.850  -8.301  -2.587  1.00 98.75           H  
ATOM   4642  HB3 PHE B 146       3.314  -6.635  -2.455  1.00 98.75           H  
ATOM   4643  O   PHE B 146       5.480  -7.423  -4.544  1.00 98.75           O  
ATOM   4644  CG  PHE B 146       1.753  -8.075  -2.295  1.00 98.75           C  
ATOM   4645  CD1 PHE B 146       0.916  -7.159  -1.630  1.00 98.75           C  
ATOM   4646  HD1 PHE B 146       1.207  -6.123  -1.542  1.00 98.75           H  
ATOM   4647  CD2 PHE B 146       1.384  -9.434  -2.360  1.00 98.75           C  
ATOM   4648  HD2 PHE B 146       2.037 -10.152  -2.833  1.00 98.75           H  
ATOM   4649  CE1 PHE B 146      -0.296  -7.595  -1.066  1.00 98.75           C  
ATOM   4650  HE1 PHE B 146      -0.924  -6.902  -0.526  1.00 98.75           H  
ATOM   4651  CE2 PHE B 146       0.161  -9.861  -1.816  1.00 98.75           C  
ATOM   4652  HE2 PHE B 146      -0.125 -10.902  -1.870  1.00 98.75           H  
ATOM   4653  CZ  PHE B 146      -0.690  -8.937  -1.190  1.00 98.75           C  
ATOM   4654  HZ  PHE B 146      -1.638  -9.262  -0.787  1.00 98.75           H  
ATOM   4655  N   MET B 147       4.397  -5.909  -5.800  1.00 98.66           N  
ATOM   4656  H   MET B 147       3.502  -5.547  -6.097  1.00 98.66           H  
ATOM   4657  CA  MET B 147       5.603  -5.416  -6.479  1.00 98.66           C  
ATOM   4658  HA  MET B 147       6.479  -5.925  -6.078  1.00 98.66           H  
ATOM   4659  C   MET B 147       5.833  -3.919  -6.262  1.00 98.66           C  
ATOM   4660  CB  MET B 147       5.536  -5.751  -7.978  1.00 98.66           C  
ATOM   4661  HB2 MET B 147       6.365  -5.264  -8.492  1.00 98.66           H  
ATOM   4662  HB3 MET B 147       4.604  -5.368  -8.392  1.00 98.66           H  
ATOM   4663  O   MET B 147       5.007  -3.088  -6.633  1.00 98.66           O  
ATOM   4664  CG  MET B 147       5.623  -7.262  -8.239  1.00 98.66           C  
ATOM   4665  HG2 MET B 147       5.417  -7.443  -9.294  1.00 98.66           H  
ATOM   4666  HG3 MET B 147       4.849  -7.765  -7.661  1.00 98.66           H  
ATOM   4667  SD  MET B 147       7.228  -8.013  -7.842  1.00 98.66           S  
ATOM   4668  CE  MET B 147       6.774  -9.765  -7.976  1.00 98.66           C  
ATOM   4669  HE1 MET B 147       6.372  -9.969  -8.969  1.00 98.66           H  
ATOM   4670  HE2 MET B 147       7.654 -10.386  -7.813  1.00 98.66           H  
ATOM   4671  HE3 MET B 147       6.023 -10.006  -7.224  1.00 98.66           H  
ATOM   4672  N   GLY B 148       6.999  -3.566  -5.723  1.00 98.60           N  
ATOM   4673  H   GLY B 148       7.609  -4.298  -5.387  1.00 98.60           H  
ATOM   4674  CA  GLY B 148       7.482  -2.190  -5.687  1.00 98.60           C  
ATOM   4675  HA2 GLY B 148       6.654  -1.520  -5.456  1.00 98.60           H  
ATOM   4676  HA3 GLY B 148       8.233  -2.100  -4.902  1.00 98.60           H  
ATOM   4677  C   GLY B 148       8.130  -1.785  -7.013  1.00 98.60           C  
ATOM   4678  O   GLY B 148       9.222  -2.268  -7.320  1.00 98.60           O  
ATOM   4679  N   ALA B 149       7.491  -0.908  -7.790  1.00 97.64           N  
ATOM   4680  H   ALA B 149       6.616  -0.516  -7.472  1.00 97.64           H  
ATOM   4681  CA  ALA B 149       8.003  -0.457  -9.089  1.00 97.64           C  
ATOM   4682  HA  ALA B 149       9.084  -0.335  -9.019  1.00 97.64           H  
ATOM   4683  C   ALA B 149       7.400   0.889  -9.527  1.00 97.64           C  
ATOM   4684  CB  ALA B 149       7.707  -1.531 -10.149  1.00 97.64           C  
ATOM   4685  HB1 ALA B 149       8.075  -2.501  -9.816  1.00 97.64           H  
ATOM   4686  HB2 ALA B 149       8.200  -1.271 -11.086  1.00 97.64           H  
ATOM   4687  HB3 ALA B 149       6.632  -1.597 -10.320  1.00 97.64           H  
ATOM   4688  O   ALA B 149       6.296   1.247  -9.127  1.00 97.64           O  
ATOM   4689  N   TYR B 150       8.110   1.597 -10.407  1.00 92.81           N  
ATOM   4690  H   TYR B 150       8.999   1.229 -10.713  1.00 92.81           H  
ATOM   4691  CA  TYR B 150       7.653   2.809 -11.098  1.00 92.81           C  
ATOM   4692  HA  TYR B 150       6.568   2.765 -11.191  1.00 92.81           H  
ATOM   4693  C   TYR B 150       8.244   2.854 -12.528  1.00 92.81           C  
ATOM   4694  CB  TYR B 150       7.983   4.043 -10.240  1.00 92.81           C  
ATOM   4695  HB2 TYR B 150       7.347   4.005  -9.356  1.00 92.81           H  
ATOM   4696  HB3 TYR B 150       7.710   4.959 -10.765  1.00 92.81           H  
ATOM   4697  O   TYR B 150       9.095   2.020 -12.857  1.00 92.81           O  
ATOM   4698  CG  TYR B 150       9.424   4.166  -9.792  1.00 92.81           C  
ATOM   4699  CD1 TYR B 150       9.738   3.955  -8.437  1.00 92.81           C  
ATOM   4700  HD1 TYR B 150       8.954   3.716  -7.733  1.00 92.81           H  
ATOM   4701  CD2 TYR B 150      10.435   4.517 -10.711  1.00 92.81           C  
ATOM   4702  HD2 TYR B 150      10.194   4.698 -11.748  1.00 92.81           H  
ATOM   4703  CE1 TYR B 150      11.064   4.100  -7.996  1.00 92.81           C  
ATOM   4704  HE1 TYR B 150      11.319   3.956  -6.956  1.00 92.81           H  
ATOM   4705  CE2 TYR B 150      11.765   4.657 -10.273  1.00 92.81           C  
ATOM   4706  HE2 TYR B 150      12.541   4.936 -10.969  1.00 92.81           H  
ATOM   4707  OH  TYR B 150      13.329   4.626  -8.450  1.00 92.81           O  
ATOM   4708  HH  TYR B 150      13.977   4.844  -9.124  1.00 92.81           H  
ATOM   4709  CZ  TYR B 150      12.071   4.457  -8.911  1.00 92.81           C  
ATOM   4710  N   PRO B 151       7.807   3.763 -13.423  1.00 87.95           N  
ATOM   4711  CA  PRO B 151       8.231   3.740 -14.825  1.00 87.95           C  
ATOM   4712  HA  PRO B 151       8.043   2.743 -15.223  1.00 87.95           H  
ATOM   4713  C   PRO B 151       9.716   4.089 -15.009  1.00 87.95           C  
ATOM   4714  CB  PRO B 151       7.331   4.737 -15.567  1.00 87.95           C  
ATOM   4715  HB2 PRO B 151       6.963   4.318 -16.504  1.00 87.95           H  
ATOM   4716  HB3 PRO B 151       7.866   5.667 -15.762  1.00 87.95           H  
ATOM   4717  O   PRO B 151      10.159   5.171 -14.632  1.00 87.95           O  
ATOM   4718  CG  PRO B 151       6.185   5.023 -14.603  1.00 87.95           C  
ATOM   4719  HG2 PRO B 151       5.358   4.338 -14.787  1.00 87.95           H  
ATOM   4720  HG3 PRO B 151       5.875   6.065 -14.688  1.00 87.95           H  
ATOM   4721  CD  PRO B 151       6.776   4.766 -13.224  1.00 87.95           C  
ATOM   4722  HD2 PRO B 151       7.234   5.683 -12.854  1.00 87.95           H  
ATOM   4723  HD3 PRO B 151       5.994   4.433 -12.541  1.00 87.95           H  
ATOM   4724  N   GLY B 152      10.474   3.214 -15.677  1.00 82.81           N  
ATOM   4725  H   GLY B 152      10.077   2.311 -15.895  1.00 82.81           H  
ATOM   4726  CA  GLY B 152      11.893   3.430 -16.005  1.00 82.81           C  
ATOM   4727  HA2 GLY B 152      12.385   3.913 -15.161  1.00 82.81           H  
ATOM   4728  HA3 GLY B 152      12.361   2.457 -16.152  1.00 82.81           H  
ATOM   4729  C   GLY B 152      12.163   4.278 -17.259  1.00 82.81           C  
ATOM   4730  O   GLY B 152      13.289   4.280 -17.759  1.00 82.81           O  
ATOM   4731  N   GLY B 153      11.136   4.931 -17.821  1.00 83.15           N  
ATOM   4732  H   GLY B 153      10.272   4.953 -17.298  1.00 83.15           H  
ATOM   4733  CA  GLY B 153      11.208   5.706 -19.072  1.00 83.15           C  
ATOM   4734  HA2 GLY B 153      10.344   6.369 -19.121  1.00 83.15           H  
ATOM   4735  HA3 GLY B 153      12.103   6.328 -19.052  1.00 83.15           H  
ATOM   4736  C   GLY B 153      11.235   4.874 -20.367  1.00 83.15           C  
ATOM   4737  O   GLY B 153      11.474   5.420 -21.445  1.00 83.15           O  
ATOM   4738  N   TYR B 154      11.015   3.553 -20.299  1.00 89.20           N  
ATOM   4739  H   TYR B 154      10.798   3.142 -19.402  1.00 89.20           H  
ATOM   4740  CA  TYR B 154      11.133   2.675 -21.469  1.00 89.20           C  
ATOM   4741  HA  TYR B 154      12.133   2.822 -21.878  1.00 89.20           H  
ATOM   4742  C   TYR B 154      10.126   3.027 -22.573  1.00 89.20           C  
ATOM   4743  CB  TYR B 154      11.009   1.195 -21.080  1.00 89.20           C  
ATOM   4744  HB2 TYR B 154      11.657   0.991 -20.227  1.00 89.20           H  
ATOM   4745  HB3 TYR B 154       9.985   0.985 -20.770  1.00 89.20           H  
ATOM   4746  O   TYR B 154       8.926   3.136 -22.329  1.00 89.20           O  
ATOM   4747  CG  TYR B 154      11.401   0.264 -22.217  1.00 89.20           C  
ATOM   4748  CD1 TYR B 154      10.423  -0.346 -23.029  1.00 89.20           C  
ATOM   4749  HD1 TYR B 154       9.373  -0.177 -22.842  1.00 89.20           H  
ATOM   4750  CD2 TYR B 154      12.765   0.030 -22.480  1.00 89.20           C  
ATOM   4751  HD2 TYR B 154      13.518   0.473 -21.845  1.00 89.20           H  
ATOM   4752  CE1 TYR B 154      10.815  -1.196 -24.083  1.00 89.20           C  
ATOM   4753  HE1 TYR B 154      10.077  -1.680 -24.705  1.00 89.20           H  
ATOM   4754  CE2 TYR B 154      13.160  -0.800 -23.544  1.00 89.20           C  
ATOM   4755  HE2 TYR B 154      14.210  -0.972 -23.731  1.00 89.20           H  
ATOM   4756  OH  TYR B 154      12.567  -2.248 -25.350  1.00 89.20           O  
ATOM   4757  HH  TYR B 154      13.514  -2.210 -25.502  1.00 89.20           H  
ATOM   4758  CZ  TYR B 154      12.181  -1.424 -24.342  1.00 89.20           C  
ATOM   4759  N   GLY B 155      10.620   3.179 -23.804  1.00 80.53           N  
ATOM   4760  H   GLY B 155      11.617   3.079 -23.935  1.00 80.53           H  
ATOM   4761  CA  GLY B 155       9.782   3.428 -24.979  1.00 80.53           C  
ATOM   4762  HA2 GLY B 155      10.368   3.244 -25.879  1.00 80.53           H  
ATOM   4763  HA3 GLY B 155       8.950   2.724 -24.957  1.00 80.53           H  
ATOM   4764  C   GLY B 155       9.181   4.835 -25.084  1.00 80.53           C  
ATOM   4765  O   GLY B 155       8.363   5.056 -25.974  1.00 80.53           O  
ATOM   4766  N   ALA B 156       9.567   5.785 -24.223  1.00 72.80           N  
ATOM   4767  H   ALA B 156      10.223   5.548 -23.493  1.00 72.80           H  
ATOM   4768  CA  ALA B 156       9.021   7.144 -24.228  1.00 72.80           C  
ATOM   4769  HA  ALA B 156       7.967   7.083 -23.958  1.00 72.80           H  
ATOM   4770  C   ALA B 156       9.124   7.811 -25.619  1.00 72.80           C  
ATOM   4771  CB  ALA B 156       9.736   7.961 -23.144  1.00 72.80           C  
ATOM   4772  HB1 ALA B 156       9.322   8.968 -23.107  1.00 72.80           H  
ATOM   4773  HB2 ALA B 156       9.600   7.488 -22.171  1.00 72.80           H  
ATOM   4774  HB3 ALA B 156      10.802   8.022 -23.363  1.00 72.80           H  
ATOM   4775  O   ALA B 156      10.210   7.945 -26.186  1.00 72.80           O  
ATOM   4776  N   GLY B 157       7.979   8.213 -26.183  1.00 68.37           N  
ATOM   4777  H   GLY B 157       7.119   8.051 -25.679  1.00 68.37           H  
ATOM   4778  CA  GLY B 157       7.885   8.826 -27.515  1.00 68.37           C  
ATOM   4779  HA2 GLY B 157       6.902   9.286 -27.612  1.00 68.37           H  
ATOM   4780  HA3 GLY B 157       8.637   9.612 -27.593  1.00 68.37           H  
ATOM   4781  C   GLY B 157       8.074   7.877 -28.711  1.00 68.37           C  
ATOM   4782  O   GLY B 157       8.109   8.348 -29.849  1.00 68.37           O  
ATOM   4783  N   ALA B 158       8.192   6.561 -28.497  1.00 76.43           N  
ATOM   4784  H   ALA B 158       8.133   6.219 -27.548  1.00 76.43           H  
ATOM   4785  CA  ALA B 158       8.332   5.563 -29.558  1.00 76.43           C  
ATOM   4786  HA  ALA B 158       8.693   6.062 -30.458  1.00 76.43           H  
ATOM   4787  C   ALA B 158       6.995   4.883 -29.911  1.00 76.43           C  
ATOM   4788  CB  ALA B 158       9.400   4.541 -29.145  1.00 76.43           C  
ATOM   4789  HB1 ALA B 158      10.323   5.057 -28.879  1.00 76.43           H  
ATOM   4790  HB2 ALA B 158       9.595   3.855 -29.969  1.00 76.43           H  
ATOM   4791  HB3 ALA B 158       9.049   3.970 -28.286  1.00 76.43           H  
ATOM   4792  O   ALA B 158       6.132   4.676 -29.061  1.00 76.43           O  
ATOM   4793  N   ASP B 159       6.831   4.460 -31.170  1.00 76.37           N  
ATOM   4794  H   ASP B 159       7.569   4.622 -31.841  1.00 76.37           H  
ATOM   4795  CA  ASP B 159       5.684   3.636 -31.568  1.00 76.37           C  
ATOM   4796  HA  ASP B 159       4.793   4.030 -31.078  1.00 76.37           H  
ATOM   4797  C   ASP B 159       5.870   2.185 -31.088  1.00 76.37           C  
ATOM   4798  CB  ASP B 159       5.433   3.729 -33.086  1.00 76.37           C  
ATOM   4799  HB2 ASP B 159       5.328   4.779 -33.357  1.00 76.37           H  
ATOM   4800  HB3 ASP B 159       6.291   3.326 -33.624  1.00 76.37           H  
ATOM   4801  O   ASP B 159       6.458   1.354 -31.782  1.00 76.37           O  
ATOM   4802  CG  ASP B 159       4.162   2.984 -33.532  1.00 76.37           C  
ATOM   4803  OD1 ASP B 159       3.498   2.312 -32.711  1.00 76.37           O  
ATOM   4804  OD2 ASP B 159       3.758   3.098 -34.711  1.00 76.37           O  
ATOM   4805  N   LEU B 160       5.314   1.870 -29.914  1.00 79.73           N  
ATOM   4806  H   LEU B 160       4.963   2.636 -29.358  1.00 79.73           H  
ATOM   4807  CA  LEU B 160       5.289   0.522 -29.325  1.00 79.73           C  
ATOM   4808  HA  LEU B 160       6.275   0.083 -29.473  1.00 79.73           H  
ATOM   4809  C   LEU B 160       4.319  -0.451 -30.038  1.00 79.73           C  
ATOM   4810  CB  LEU B 160       5.041   0.627 -27.804  1.00 79.73           C  
ATOM   4811  HB2 LEU B 160       4.060   1.074 -27.646  1.00 79.73           H  
ATOM   4812  HB3 LEU B 160       5.014  -0.378 -27.384  1.00 79.73           H  
ATOM   4813  O   LEU B 160       3.893  -1.457 -29.472  1.00 79.73           O  
ATOM   4814  CG  LEU B 160       6.091   1.441 -27.016  1.00 79.73           C  
ATOM   4815  HG  LEU B 160       6.075   2.477 -27.353  1.00 79.73           H  
ATOM   4816  CD1 LEU B 160       5.759   1.413 -25.524  1.00 79.73           C  
ATOM   4817 HD11 LEU B 160       6.482   2.017 -24.976  1.00 79.73           H  
ATOM   4818 HD12 LEU B 160       5.792   0.393 -25.144  1.00 79.73           H  
ATOM   4819 HD13 LEU B 160       4.769   1.838 -25.355  1.00 79.73           H  
ATOM   4820  CD2 LEU B 160       7.507   0.886 -27.190  1.00 79.73           C  
ATOM   4821 HD21 LEU B 160       7.829   0.977 -28.228  1.00 79.73           H  
ATOM   4822 HD22 LEU B 160       8.200   1.461 -26.576  1.00 79.73           H  
ATOM   4823 HD23 LEU B 160       7.541  -0.155 -26.871  1.00 79.73           H  
ATOM   4824  N   GLY B 161       3.934  -0.175 -31.288  1.00 71.21           N  
ATOM   4825  H   GLY B 161       4.261   0.691 -31.694  1.00 71.21           H  
ATOM   4826  CA  GLY B 161       3.240  -1.115 -32.172  1.00 71.21           C  
ATOM   4827  HA2 GLY B 161       3.212  -0.678 -33.170  1.00 71.21           H  
ATOM   4828  HA3 GLY B 161       3.812  -2.041 -32.214  1.00 71.21           H  
ATOM   4829  C   GLY B 161       1.802  -1.461 -31.772  1.00 71.21           C  
ATOM   4830  O   GLY B 161       1.270  -2.460 -32.263  1.00 71.21           O  
ATOM   4831  N   GLY B 162       1.182  -0.660 -30.900  1.00 74.82           N  
ATOM   4832  H   GLY B 162       1.702   0.125 -30.534  1.00 74.82           H  
ATOM   4833  CA  GLY B 162      -0.144  -0.912 -30.326  1.00 74.82           C  
ATOM   4834  HA2 GLY B 162      -0.663   0.038 -30.199  1.00 74.82           H  
ATOM   4835  HA3 GLY B 162      -0.734  -1.524 -31.008  1.00 74.82           H  
ATOM   4836  C   GLY B 162      -0.129  -1.616 -28.965  1.00 74.82           C  
ATOM   4837  O   GLY B 162      -1.174  -2.099 -28.541  1.00 74.82           O  
ATOM   4838  N   PHE B 163       1.035  -1.750 -28.317  1.00 84.14           N  
ATOM   4839  H   PHE B 163       1.881  -1.409 -28.750  1.00 84.14           H  
ATOM   4840  CA  PHE B 163       1.157  -2.388 -27.002  1.00 84.14           C  
ATOM   4841  HA  PHE B 163       0.257  -2.968 -26.797  1.00 84.14           H  
ATOM   4842  C   PHE B 163       1.289  -1.399 -25.830  1.00 84.14           C  
ATOM   4843  CB  PHE B 163       2.346  -3.365 -27.009  1.00 84.14           C  
ATOM   4844  HB2 PHE B 163       2.463  -3.771 -26.004  1.00 84.14           H  
ATOM   4845  HB3 PHE B 163       3.255  -2.807 -27.235  1.00 84.14           H  
ATOM   4846  O   PHE B 163       1.334  -1.858 -24.688  1.00 84.14           O  
ATOM   4847  CG  PHE B 163       2.236  -4.564 -27.935  1.00 84.14           C  
ATOM   4848  CD1 PHE B 163       1.256  -5.545 -27.693  1.00 84.14           C  
ATOM   4849  HD1 PHE B 163       0.554  -5.418 -26.882  1.00 84.14           H  
ATOM   4850  CD2 PHE B 163       3.187  -4.769 -28.953  1.00 84.14           C  
ATOM   4851  HD2 PHE B 163       3.974  -4.045 -29.103  1.00 84.14           H  
ATOM   4852  CE1 PHE B 163       1.222  -6.719 -28.466  1.00 84.14           C  
ATOM   4853  HE1 PHE B 163       0.493  -7.483 -28.242  1.00 84.14           H  
ATOM   4854  CE2 PHE B 163       3.166  -5.953 -29.712  1.00 84.14           C  
ATOM   4855  HE2 PHE B 163       3.966  -6.147 -30.411  1.00 84.14           H  
ATOM   4856  CZ  PHE B 163       2.178  -6.926 -29.476  1.00 84.14           C  
ATOM   4857  HZ  PHE B 163       2.185  -7.859 -30.019  1.00 84.14           H  
ATOM   4858  N   ALA B 164       1.378  -0.081 -26.054  1.00 77.80           N  
ATOM   4859  H   ALA B 164       1.088   0.285 -26.949  1.00 77.80           H  
ATOM   4860  CA  ALA B 164       1.789   0.874 -25.013  1.00 77.80           C  
ATOM   4861  HA  ALA B 164       2.781   0.584 -24.667  1.00 77.80           H  
ATOM   4862  C   ALA B 164       0.872   0.854 -23.775  1.00 77.80           C  
ATOM   4863  CB  ALA B 164       1.907   2.282 -25.608  1.00 77.80           C  
ATOM   4864  HB1 ALA B 164       2.359   2.948 -24.873  1.00 77.80           H  
ATOM   4865  HB2 ALA B 164       0.920   2.669 -25.860  1.00 77.80           H  
ATOM   4866  HB3 ALA B 164       2.527   2.273 -26.505  1.00 77.80           H  
ATOM   4867  O   ALA B 164       1.375   0.885 -22.655  1.00 77.80           O  
ATOM   4868  N   ALA B 165      -0.438   0.651 -23.956  1.00 78.25           N  
ATOM   4869  H   ALA B 165      -0.789   0.649 -24.903  1.00 78.25           H  
ATOM   4870  CA  ALA B 165      -1.411   0.489 -22.867  1.00 78.25           C  
ATOM   4871  HA  ALA B 165      -1.371   1.382 -22.243  1.00 78.25           H  
ATOM   4872  C   ALA B 165      -1.157  -0.718 -21.927  1.00 78.25           C  
ATOM   4873  CB  ALA B 165      -2.804   0.409 -23.504  1.00 78.25           C  
ATOM   4874  HB1 ALA B 165      -2.989   1.302 -24.103  1.00 78.25           H  
ATOM   4875  HB2 ALA B 165      -2.872  -0.470 -24.145  1.00 78.25           H  
ATOM   4876  HB3 ALA B 165      -3.561   0.343 -22.723  1.00 78.25           H  
ATOM   4877  O   ALA B 165      -1.833  -0.856 -20.911  1.00 78.25           O  
ATOM   4878  N   THR B 166      -0.202  -1.600 -22.249  1.00 87.60           N  
ATOM   4879  H   THR B 166       0.319  -1.409 -23.093  1.00 87.60           H  
ATOM   4880  CA  THR B 166       0.200  -2.753 -21.414  1.00 87.60           C  
ATOM   4881  HA  THR B 166      -0.237  -2.643 -20.421  1.00 87.60           H  
ATOM   4882  C   THR B 166       1.710  -2.875 -21.211  1.00 87.60           C  
ATOM   4883  CB  THR B 166      -0.296  -4.080 -22.011  1.00 87.60           C  
ATOM   4884  HB  THR B 166       0.034  -4.898 -21.370  1.00 87.60           H  
ATOM   4885  O   THR B 166       2.157  -3.436 -20.214  1.00 87.60           O  
ATOM   4886  CG2 THR B 166      -1.814  -4.158 -22.124  1.00 87.60           C  
ATOM   4887 HG21 THR B 166      -2.191  -3.402 -22.812  1.00 87.60           H  
ATOM   4888 HG22 THR B 166      -2.261  -4.005 -21.142  1.00 87.60           H  
ATOM   4889 HG23 THR B 166      -2.091  -5.147 -22.490  1.00 87.60           H  
ATOM   4890  OG1 THR B 166       0.245  -4.284 -23.299  1.00 87.60           O  
ATOM   4891  HG1 THR B 166       0.173  -3.458 -23.783  1.00 87.60           H  
ATOM   4892  N   ALA B 167       2.508  -2.371 -22.151  1.00 86.54           N  
ATOM   4893  H   ALA B 167       2.080  -1.939 -22.957  1.00 86.54           H  
ATOM   4894  CA  ALA B 167       3.941  -2.614 -22.225  1.00 86.54           C  
ATOM   4895  HA  ALA B 167       4.137  -3.664 -22.006  1.00 86.54           H  
ATOM   4896  C   ALA B 167       4.763  -1.784 -21.228  1.00 86.54           C  
ATOM   4897  CB  ALA B 167       4.357  -2.333 -23.667  1.00 86.54           C  
ATOM   4898  HB1 ALA B 167       4.120  -1.304 -23.939  1.00 86.54           H  
ATOM   4899  HB2 ALA B 167       3.853  -3.025 -24.342  1.00 86.54           H  
ATOM   4900  HB3 ALA B 167       5.433  -2.480 -23.751  1.00 86.54           H  
ATOM   4901  O   ALA B 167       5.774  -2.274 -20.731  1.00 86.54           O  
ATOM   4902  N   SER B 168       4.321  -0.559 -20.933  1.00 85.36           N  
ATOM   4903  H   SER B 168       3.537  -0.191 -21.453  1.00 85.36           H  
ATOM   4904  CA  SER B 168       4.940   0.371 -19.974  1.00 85.36           C  
ATOM   4905  HA  SER B 168       5.852  -0.075 -19.576  1.00 85.36           H  
ATOM   4906  C   SER B 168       4.048   0.673 -18.759  1.00 85.36           C  
ATOM   4907  CB  SER B 168       5.339   1.662 -20.700  1.00 85.36           C  
ATOM   4908  HB2 SER B 168       6.166   1.450 -21.378  1.00 85.36           H  
ATOM   4909  HB3 SER B 168       5.668   2.406 -19.974  1.00 85.36           H  
ATOM   4910  O   SER B 168       4.438   1.441 -17.883  1.00 85.36           O  
ATOM   4911  OG  SER B 168       4.246   2.164 -21.448  1.00 85.36           O  
ATOM   4912  HG  SER B 168       4.439   3.070 -21.699  1.00 85.36           H  
ATOM   4913  N   ALA B 169       2.862   0.059 -18.680  1.00 88.81           N  
ATOM   4914  H   ALA B 169       2.604  -0.578 -19.420  1.00 88.81           H  
ATOM   4915  CA  ALA B 169       1.942   0.217 -17.557  1.00 88.81           C  
ATOM   4916  HA  ALA B 169       1.851   1.280 -17.336  1.00 88.81           H  
ATOM   4917  C   ALA B 169       2.472  -0.489 -16.294  1.00 88.81           C  
ATOM   4918  CB  ALA B 169       0.559  -0.297 -17.975  1.00 88.81           C  
ATOM   4919  HB1 ALA B 169       0.618  -1.349 -18.253  1.00 88.81           H  
ATOM   4920  HB2 ALA B 169       0.190   0.278 -18.825  1.00 88.81           H  
ATOM   4921  HB3 ALA B 169      -0.140  -0.184 -17.146  1.00 88.81           H  
ATOM   4922  O   ALA B 169       2.759  -1.691 -16.306  1.00 88.81           O  
ATOM   4923  N   THR B 170       2.563   0.250 -15.189  1.00 92.02           N  
ATOM   4924  H   THR B 170       2.322   1.230 -15.232  1.00 92.02           H  
ATOM   4925  CA  THR B 170       3.057  -0.228 -13.888  1.00 92.02           C  
ATOM   4926  HA  THR B 170       4.026  -0.703 -14.044  1.00 92.02           H  
ATOM   4927  C   THR B 170       2.154  -1.296 -13.273  1.00 92.02           C  
ATOM   4928  CB  THR B 170       3.250   0.957 -12.918  1.00 92.02           C  
ATOM   4929  HB  THR B 170       3.017   0.653 -11.897  1.00 92.02           H  
ATOM   4930  O   THR B 170       2.645  -2.323 -12.815  1.00 92.02           O  
ATOM   4931  CG2 THR B 170       4.694   1.450 -12.968  1.00 92.02           C  
ATOM   4932 HG21 THR B 170       5.365   0.681 -12.584  1.00 92.02           H  
ATOM   4933 HG22 THR B 170       4.777   2.339 -12.343  1.00 92.02           H  
ATOM   4934 HG23 THR B 170       4.970   1.704 -13.992  1.00 92.02           H  
ATOM   4935  OG1 THR B 170       2.462   2.076 -13.273  1.00 92.02           O  
ATOM   4936  HG1 THR B 170       1.539   1.878 -13.099  1.00 92.02           H  
ATOM   4937  N   SER B 171       0.836  -1.140 -13.345  1.00 94.63           N
[truncated: 1,712,998 more chars]
