# Supplementary material for: Module-Based Polyketide Synthase Engineering for de Novo Polyketide Biosynthesis
Source: ACS Synth Biol. 2023 Oct 23;12(11):3148–55. doi: 10.1021/acssynbio.3c00282 (PMC10661043; doi:10.1021/acssynbio.3c00282)
Supplement: Supplementary file 2 — sb3c00282_si_002.zip [file sb3c00282_si_002.zip › Final_PKS_Structures/menzella_pdbs/rapM2_ACP_eryM3_KSAT_dimer.pdb]

ATOM      1  N   LEU A   1      22.448 -48.403  16.855  1.00 75.45           N  
ATOM      2  H   LEU A   1      22.600 -49.401  16.863  1.00 75.45           H  
ATOM      3  H2  LEU A   1      23.036 -47.956  17.544  1.00 75.45           H  
ATOM      4  H3  LEU A   1      21.484 -48.224  17.098  1.00 75.45           H  
ATOM      5  CA  LEU A   1      22.721 -47.854  15.505  1.00 75.45           C  
ATOM      6  HA  LEU A   1      22.072 -48.370  14.796  1.00 75.45           H  
ATOM      7  C   LEU A   1      24.137 -48.171  15.027  1.00 75.45           C  
ATOM      8  CB  LEU A   1      22.358 -46.364  15.423  1.00 75.45           C  
ATOM      9  HB2 LEU A   1      22.876 -45.897  14.586  1.00 75.45           H  
ATOM     10  HB3 LEU A   1      22.679 -45.864  16.337  1.00 75.45           H  
ATOM     11  O   LEU A   1      24.257 -48.963  14.105  1.00 75.45           O  
ATOM     12  CG  LEU A   1      20.835 -46.199  15.228  1.00 75.45           C  
ATOM     13  HG  LEU A   1      20.318 -46.950  15.826  1.00 75.45           H  
ATOM     14  CD1 LEU A   1      20.371 -44.830  15.705  1.00 75.45           C  
ATOM     15 HD11 LEU A   1      19.294 -44.734  15.567  1.00 75.45           H  
ATOM     16 HD12 LEU A   1      20.858 -44.043  15.131  1.00 75.45           H  
ATOM     17 HD13 LEU A   1      20.592 -44.685  16.763  1.00 75.45           H  
ATOM     18  CD2 LEU A   1      20.450 -46.387  13.760  1.00 75.45           C  
ATOM     19 HD21 LEU A   1      19.374 -46.264  13.644  1.00 75.45           H  
ATOM     20 HD22 LEU A   1      20.940 -45.634  13.143  1.00 75.45           H  
ATOM     21 HD23 LEU A   1      20.721 -47.379  13.397  1.00 75.45           H  
ATOM     22  N   ALA A   2      25.198 -47.673  15.676  1.00 68.00           N  
ATOM     23  H   ALA A   2      25.071 -46.925  16.343  1.00 68.00           H  
ATOM     24  CA  ALA A   2      26.588 -47.909  15.239  1.00 68.00           C  
ATOM     25  HA  ALA A   2      26.715 -47.476  14.247  1.00 68.00           H  
ATOM     26  C   ALA A   2      27.008 -49.394  15.139  1.00 68.00           C  
ATOM     27  CB  ALA A   2      27.515 -47.157  16.203  1.00 68.00           C  
ATOM     28  HB1 ALA A   2      28.548 -47.260  15.869  1.00 68.00           H  
ATOM     29  HB2 ALA A   2      27.266 -46.096  16.213  1.00 68.00           H  
ATOM     30  HB3 ALA A   2      27.430 -47.559  17.212  1.00 68.00           H  
ATOM     31  O   ALA A   2      27.861 -49.738  14.328  1.00 68.00           O  
ATOM     32  N   ALA A   3      26.392 -50.278  15.933  1.00 73.88           N  
ATOM     33  H   ALA A   3      25.763 -49.926  16.640  1.00 73.88           H  
ATOM     34  CA  ALA A   3      26.662 -51.718  15.911  1.00 73.88           C  
ATOM     35  HA  ALA A   3      27.731 -51.868  15.762  1.00 73.88           H  
ATOM     36  C   ALA A   3      25.949 -52.488  14.778  1.00 73.88           C  
ATOM     37  CB  ALA A   3      26.294 -52.286  17.288  1.00 73.88           C  
ATOM     38  HB1 ALA A   3      26.554 -53.344  17.322  1.00 73.88           H  
ATOM     39  HB2 ALA A   3      26.852 -51.768  18.068  1.00 73.88           H  
ATOM     40  HB3 ALA A   3      25.224 -52.183  17.467  1.00 73.88           H  
ATOM     41  O   ALA A   3      26.255 -53.657  14.569  1.00 73.88           O  
ATOM     42  N   LEU A   4      24.994 -51.870  14.070  1.00 80.88           N  
ATOM     43  H   LEU A   4      24.860 -50.876  14.187  1.00 80.88           H  
ATOM     44  CA  LEU A   4      24.256 -52.534  12.988  1.00 80.88           C  
ATOM     45  HA  LEU A   4      23.988 -53.542  13.306  1.00 80.88           H  
ATOM     46  C   LEU A   4      25.130 -52.682  11.744  1.00 80.88           C  
ATOM     47  CB  LEU A   4      22.968 -51.759  12.653  1.00 80.88           C  
ATOM     48  HB2 LEU A   4      22.542 -52.165  11.736  1.00 80.88           H  
ATOM     49  HB3 LEU A   4      23.231 -50.720  12.454  1.00 80.88           H  
ATOM     50  O   LEU A   4      25.940 -51.794  11.446  1.00 80.88           O  
ATOM     51  CG  LEU A   4      21.890 -51.810  13.746  1.00 80.88           C  
ATOM     52  HG  LEU A   4      22.324 -51.511  14.700  1.00 80.88           H  
ATOM     53  CD1 LEU A   4      20.772 -50.823  13.413  1.00 80.88           C  
ATOM     54 HD11 LEU A   4      20.294 -51.116  12.478  1.00 80.88           H  
ATOM     55 HD12 LEU A   4      20.018 -50.824  14.200  1.00 80.88           H  
ATOM     56 HD13 LEU A   4      21.176 -49.818  13.290  1.00 80.88           H  
ATOM     57  CD2 LEU A   4      21.281 -53.205  13.890  1.00 80.88           C  
ATOM     58 HD21 LEU A   4      20.895 -53.547  12.930  1.00 80.88           H  
ATOM     59 HD22 LEU A   4      20.462 -53.188  14.609  1.00 80.88           H  
ATOM     60 HD23 LEU A   4      22.029 -53.919  14.234  1.00 80.88           H  
ATOM     61  N   ALA A   5      24.927 -53.769  10.996  1.00 76.08           N  
ATOM     62  H   ALA A   5      24.199 -54.418  11.258  1.00 76.08           H  
ATOM     63  CA  ALA A   5      25.526 -53.929   9.677  1.00 76.08           C  
ATOM     64  HA  ALA A   5      26.608 -53.898   9.802  1.00 76.08           H  
ATOM     65  C   ALA A   5      25.076 -52.781   8.749  1.00 76.08           C  
ATOM     66  CB  ALA A   5      25.136 -55.301   9.117  1.00 76.08           C  
ATOM     67  HB1 ALA A   5      25.589 -55.450   8.136  1.00 76.08           H  
ATOM     68  HB2 ALA A   5      24.052 -55.368   9.022  1.00 76.08           H  
ATOM     69  HB3 ALA A   5      25.477 -56.087   9.790  1.00 76.08           H  
ATOM     70  O   ALA A   5      23.980 -52.255   8.941  1.00 76.08           O  
ATOM     71  N   PRO A   6      25.880 -52.376   7.751  1.00 73.90           N  
ATOM     72  CA  PRO A   6      25.603 -51.185   6.942  1.00 73.90           C  
ATOM     73  HA  PRO A   6      25.735 -50.307   7.575  1.00 73.90           H  
ATOM     74  C   PRO A   6      24.184 -51.126   6.349  1.00 73.90           C  
ATOM     75  CB  PRO A   6      26.691 -51.174   5.865  1.00 73.90           C  
ATOM     76  HB2 PRO A   6      26.381 -51.762   5.001  1.00 73.90           H  
ATOM     77  HB3 PRO A   6      26.943 -50.158   5.559  1.00 73.90           H  
ATOM     78  O   PRO A   6      23.474 -50.157   6.592  1.00 73.90           O  
ATOM     79  CG  PRO A   6      27.866 -51.868   6.552  1.00 73.90           C  
ATOM     80  HG2 PRO A   6      28.548 -52.317   5.831  1.00 73.90           H  
ATOM     81  HG3 PRO A   6      28.392 -51.153   7.184  1.00 73.90           H  
ATOM     82  CD  PRO A   6      27.190 -52.922   7.424  1.00 73.90           C  
ATOM     83  HD2 PRO A   6      27.067 -53.845   6.857  1.00 73.90           H  
ATOM     84  HD3 PRO A   6      27.798 -53.097   8.311  1.00 73.90           H  
ATOM     85  N   ALA A   7      23.728 -52.189   5.678  1.00 73.93           N  
ATOM     86  H   ALA A   7      24.362 -52.949   5.478  1.00 73.93           H  
ATOM     87  CA  ALA A   7      22.396 -52.230   5.059  1.00 73.93           C  
ATOM     88  HA  ALA A   7      22.277 -51.359   4.415  1.00 73.93           H  
ATOM     89  C   ALA A   7      21.244 -52.203   6.085  1.00 73.93           C  
ATOM     90  CB  ALA A   7      22.325 -53.493   4.191  1.00 73.93           C  
ATOM     91  HB1 ALA A   7      23.087 -53.449   3.413  1.00 73.93           H  
ATOM     92  HB2 ALA A   7      21.349 -53.542   3.710  1.00 73.93           H  
ATOM     93  HB3 ALA A   7      22.469 -54.385   4.799  1.00 73.93           H  
ATOM     94  O   ALA A   7      20.219 -51.556   5.879  1.00 73.93           O  
ATOM     95  N   GLU A   8      21.405 -52.883   7.224  1.00 82.29           N  
ATOM     96  H   GLU A   8      22.274 -53.374   7.381  1.00 82.29           H  
ATOM     97  CA  GLU A   8      20.420 -52.826   8.314  1.00 82.29           C  
ATOM     98  HA  GLU A   8      19.422 -53.022   7.921  1.00 82.29           H  
ATOM     99  C   GLU A   8      20.390 -51.441   8.969  1.00 82.29           C  
ATOM    100  CB  GLU A   8      20.749 -53.870   9.387  1.00 82.29           C  
ATOM    101  HB2 GLU A   8      21.778 -53.720   9.714  1.00 82.29           H  
ATOM    102  HB3 GLU A   8      20.093 -53.707  10.242  1.00 82.29           H  
ATOM    103  O   GLU A   8      19.333 -50.958   9.375  1.00 82.29           O  
ATOM    104  CG  GLU A   8      20.562 -55.316   8.909  1.00 82.29           C  
ATOM    105  HG2 GLU A   8      19.531 -55.444   8.579  1.00 82.29           H  
ATOM    106  HG3 GLU A   8      21.220 -55.501   8.059  1.00 82.29           H  
ATOM    107  CD  GLU A   8      20.889 -56.324  10.021  1.00 82.29           C  
ATOM    108  OE1 GLU A   8      20.254 -57.402  10.029  1.00 82.29           O  
ATOM    109  OE2 GLU A   8      21.789 -56.020  10.844  1.00 82.29           O  
ATOM    110  N   ARG A   9      21.554 -50.789   9.064  1.00 83.39           N  
ATOM    111  H   ARG A   9      22.374 -51.246   8.689  1.00 83.39           H  
ATOM    112  CA  ARG A   9      21.700 -49.443   9.615  1.00 83.39           C  
ATOM    113  HA  ARG A   9      21.219 -49.412  10.592  1.00 83.39           H  
ATOM    114  C   ARG A   9      20.993 -48.413   8.749  1.00 83.39           C  
ATOM    115  CB  ARG A   9      23.187 -49.115   9.753  1.00 83.39           C  
ATOM    116  HB2 ARG A   9      23.673 -49.946  10.265  1.00 83.39           H  
ATOM    117  HB3 ARG A   9      23.633 -49.013   8.763  1.00 83.39           H  
ATOM    118  O   ARG A   9      20.296 -47.576   9.303  1.00 83.39           O  
ATOM    119  CG  ARG A   9      23.437 -47.817  10.533  1.00 83.39           C  
ATOM    120  HG2 ARG A   9      23.117 -47.949  11.567  1.00 83.39           H  
ATOM    121  HG3 ARG A   9      22.871 -46.996  10.093  1.00 83.39           H  
ATOM    122  CD  ARG A   9      24.922 -47.446  10.498  1.00 83.39           C  
ATOM    123  HD2 ARG A   9      25.078 -46.578  11.139  1.00 83.39           H  
ATOM    124  HD3 ARG A   9      25.184 -47.170   9.476  1.00 83.39           H  
ATOM    125  NE  ARG A   9      25.774 -48.568  10.937  1.00 83.39           N  
ATOM    126  HE  ARG A   9      25.334 -49.471  11.046  1.00 83.39           H  
ATOM    127  NH1 ARG A   9      27.777 -47.455  10.955  1.00 83.39           N  
ATOM    128 HH11 ARG A   9      28.781 -47.461  11.062  1.00 83.39           H  
ATOM    129 HH12 ARG A   9      27.317 -46.628  10.603  1.00 83.39           H  
ATOM    130  NH2 ARG A   9      27.688 -49.630  11.468  1.00 83.39           N  
ATOM    131 HH21 ARG A   9      27.150 -50.478  11.569  1.00 83.39           H  
ATOM    132 HH22 ARG A   9      28.621 -49.589  11.854  1.00 83.39           H  
ATOM    133  CZ  ARG A   9      27.075 -48.542  11.115  1.00 83.39           C  
ATOM    134  N   GLU A  10      21.147 -48.486   7.434  1.00 82.52           N  
ATOM    135  H   GLU A  10      21.775 -49.179   7.054  1.00 82.52           H  
ATOM    136  CA  GLU A  10      20.501 -47.571   6.490  1.00 82.52           C  
ATOM    137  HA  GLU A  10      20.797 -46.546   6.713  1.00 82.52           H  
ATOM    138  C   GLU A  10      18.972 -47.644   6.590  1.00 82.52           C  
ATOM    139  CB  GLU A  10      21.005 -47.921   5.093  1.00 82.52           C  
ATOM    140  HB2 GLU A  10      20.636 -48.908   4.815  1.00 82.52           H  
ATOM    141  HB3 GLU A  10      22.094 -47.951   5.128  1.00 82.52           H  
ATOM    142  O   GLU A  10      18.320 -46.623   6.801  1.00 82.52           O  
ATOM    143  CG  GLU A  10      20.582 -46.891   4.041  1.00 82.52           C  
ATOM    144  HG2 GLU A  10      20.913 -45.905   4.367  1.00 82.52           H  
ATOM    145  HG3 GLU A  10      19.495 -46.885   3.967  1.00 82.52           H  
ATOM    146  CD  GLU A  10      21.187 -47.209   2.667  1.00 82.52           C  
ATOM    147  OE1 GLU A  10      21.002 -46.367   1.769  1.00 82.52           O  
ATOM    148  OE2 GLU A  10      21.835 -48.278   2.543  1.00 82.52           O  
ATOM    149  N   LYS A  11      18.397 -48.855   6.600  1.00 86.93           N  
ATOM    150  H   LYS A  11      18.980 -49.653   6.390  1.00 86.93           H  
ATOM    151  CA  LYS A  11      16.956 -49.050   6.849  1.00 86.93           C  
ATOM    152  HA  LYS A  11      16.403 -48.480   6.102  1.00 86.93           H  
ATOM    153  C   LYS A  11      16.503 -48.494   8.199  1.00 86.93           C  
ATOM    154  CB  LYS A  11      16.597 -50.542   6.745  1.00 86.93           C  
ATOM    155  HB2 LYS A  11      17.487 -51.158   6.872  1.00 86.93           H  
ATOM    156  HB3 LYS A  11      15.887 -50.804   7.530  1.00 86.93           H  
ATOM    157  O   LYS A  11      15.437 -47.889   8.290  1.00 86.93           O  
ATOM    158  CG  LYS A  11      15.942 -50.839   5.394  1.00 86.93           C  
ATOM    159  HG2 LYS A  11      15.046 -50.226   5.292  1.00 86.93           H  
ATOM    160  HG3 LYS A  11      16.638 -50.581   4.596  1.00 86.93           H  
ATOM    161  CD  LYS A  11      15.554 -52.316   5.270  1.00 86.93           C  
ATOM    162  HD2 LYS A  11      14.899 -52.596   6.095  1.00 86.93           H  
ATOM    163  HD3 LYS A  11      16.459 -52.922   5.291  1.00 86.93           H  
ATOM    164  CE  LYS A  11      14.822 -52.499   3.936  1.00 86.93           C  
ATOM    165  HE2 LYS A  11      15.455 -52.103   3.142  1.00 86.93           H  
ATOM    166  HE3 LYS A  11      13.914 -51.896   3.951  1.00 86.93           H  
ATOM    167  NZ  LYS A  11      14.494 -53.917   3.657  1.00 86.93           N  
ATOM    168  HZ1 LYS A  11      13.888 -54.294   4.371  1.00 86.93           H  
ATOM    169  HZ2 LYS A  11      14.022 -53.976   2.766  1.00 86.93           H  
ATOM    170  HZ3 LYS A  11      15.342 -54.463   3.593  1.00 86.93           H  
ATOM    171  N   ALA A  12      17.294 -48.705   9.251  1.00 89.07           N  
ATOM    172  H   ALA A  12      18.142 -49.236   9.118  1.00 89.07           H  
ATOM    173  CA  ALA A  12      16.982 -48.180  10.577  1.00 89.07           C  
ATOM    174  HA  ALA A  12      15.960 -48.462  10.830  1.00 89.07           H  
ATOM    175  C   ALA A  12      17.048 -46.643  10.626  1.00 89.07           C  
ATOM    176  CB  ALA A  12      17.926 -48.825  11.598  1.00 89.07           C  
ATOM    177  HB1 ALA A  12      17.667 -48.478  12.598  1.00 89.07           H  
ATOM    178  HB2 ALA A  12      17.827 -49.910  11.558  1.00 89.07           H  
ATOM    179  HB3 ALA A  12      18.958 -48.550  11.379  1.00 89.07           H  
ATOM    180  O   ALA A  12      16.230 -46.026  11.304  1.00 89.07           O  
ATOM    181  N   LEU A  13      17.994 -46.031   9.906  1.00 90.56           N  
ATOM    182  H   LEU A  13      18.633 -46.599   9.369  1.00 90.56           H  
ATOM    183  CA  LEU A  13      18.124 -44.578   9.795  1.00 90.56           C  
ATOM    184  HA  LEU A  13      18.047 -44.137  10.789  1.00 90.56           H  
ATOM    185  C   LEU A  13      16.988 -43.967   8.975  1.00 90.56           C  
ATOM    186  CB  LEU A  13      19.488 -44.214   9.183  1.00 90.56           C  
ATOM    187  HB2 LEU A  13      19.459 -43.176   8.853  1.00 90.56           H  
ATOM    188  HB3 LEU A  13      19.650 -44.827   8.297  1.00 90.56           H  
ATOM    189  O   LEU A  13      16.418 -42.978   9.414  1.00 90.56           O  
ATOM    190  CG  LEU A  13      20.679 -44.378  10.142  1.00 90.56           C  
ATOM    191  HG  LEU A  13      20.673 -45.373  10.585  1.00 90.56           H  
ATOM    192  CD1 LEU A  13      21.982 -44.203   9.364  1.00 90.56           C  
ATOM    193 HD11 LEU A  13      22.840 -44.282  10.032  1.00 90.56           H  
ATOM    194 HD12 LEU A  13      22.050 -44.967   8.589  1.00 90.56           H  
ATOM    195 HD13 LEU A  13      21.986 -43.226   8.882  1.00 90.56           H  
ATOM    196  CD2 LEU A  13      20.661 -43.348  11.277  1.00 90.56           C  
ATOM    197 HD21 LEU A  13      20.601 -42.343  10.858  1.00 90.56           H  
ATOM    198 HD22 LEU A  13      21.570 -43.430  11.872  1.00 90.56           H  
ATOM    199 HD23 LEU A  13      19.799 -43.512  11.923  1.00 90.56           H  
ATOM    200  N   LEU A  14      16.607 -44.570   7.847  1.00 90.45           N  
ATOM    201  H   LEU A  14      17.154 -45.342   7.496  1.00 90.45           H  
ATOM    202  CA  LEU A  14      15.473 -44.102   7.046  1.00 90.45           C  
ATOM    203  HA  LEU A  14      15.654 -43.066   6.762  1.00 90.45           H  
ATOM    204  C   LEU A  14      14.175 -44.127   7.854  1.00 90.45           C  
ATOM    205  CB  LEU A  14      15.373 -44.965   5.780  1.00 90.45           C  
ATOM    206  HB2 LEU A  14      16.326 -44.912   5.252  1.00 90.45           H  
ATOM    207  HB3 LEU A  14      15.208 -46.003   6.069  1.00 90.45           H  
ATOM    208  O   LEU A  14      13.451 -43.137   7.892  1.00 90.45           O  
ATOM    209  CG  LEU A  14      14.252 -44.536   4.813  1.00 90.45           C  
ATOM    210  HG  LEU A  14      13.282 -44.640   5.299  1.00 90.45           H  
ATOM    211  CD1 LEU A  14      14.429 -43.091   4.347  1.00 90.45           C  
ATOM    212 HD11 LEU A  14      15.451 -42.935   4.001  1.00 90.45           H  
ATOM    213 HD12 LEU A  14      13.741 -42.874   3.529  1.00 90.45           H  
ATOM    214 HD13 LEU A  14      14.209 -42.401   5.161  1.00 90.45           H  
ATOM    215  CD2 LEU A  14      14.287 -45.466   3.602  1.00 90.45           C  
ATOM    216 HD21 LEU A  14      13.529 -45.162   2.879  1.00 90.45           H  
ATOM    217 HD22 LEU A  14      14.092 -46.493   3.910  1.00 90.45           H  
ATOM    218 HD23 LEU A  14      15.259 -45.406   3.113  1.00 90.45           H  
ATOM    219  N   LYS A  15      13.932 -45.223   8.584  1.00 88.93           N  
ATOM    220  H   LYS A  15      14.559 -46.009   8.490  1.00 88.93           H  
ATOM    221  CA  LYS A  15      12.793 -45.309   9.500  1.00 88.93           C  
ATOM    222  HA  LYS A  15      11.886 -45.111   8.929  1.00 88.93           H  
ATOM    223  C   LYS A  15      12.842 -44.224  10.578  1.00 88.93           C  
ATOM    224  CB  LYS A  15      12.708 -46.722  10.091  1.00 88.93           C  
ATOM    225  HB2 LYS A  15      13.627 -46.965  10.625  1.00 88.93           H  
ATOM    226  HB3 LYS A  15      12.568 -47.433   9.277  1.00 88.93           H  
ATOM    227  O   LYS A  15      11.822 -43.602  10.837  1.00 88.93           O  
ATOM    228  CG  LYS A  15      11.518 -46.799  11.052  1.00 88.93           C  
ATOM    229  HG2 LYS A  15      11.766 -46.263  11.969  1.00 88.93           H  
ATOM    230  HG3 LYS A  15      10.669 -46.307  10.577  1.00 88.93           H  
ATOM    231  CD  LYS A  15      11.125 -48.234  11.413  1.00 88.93           C  
ATOM    232  HD2 LYS A  15      10.786 -48.744  10.511  1.00 88.93           H  
ATOM    233  HD3 LYS A  15      11.993 -48.760  11.810  1.00 88.93           H  
ATOM    234  CE  LYS A  15      10.002 -48.251  12.462  1.00 88.93           C  
ATOM    235  HE2 LYS A  15       9.630 -49.270  12.568  1.00 88.93           H  
ATOM    236  HE3 LYS A  15      10.419 -47.930  13.416  1.00 88.93           H  
ATOM    237  NZ  LYS A  15       8.888 -47.333  12.117  1.00 88.93           N  
ATOM    238  HZ1 LYS A  15       9.184 -46.376  12.247  1.00 88.93           H  
ATOM    239  HZ2 LYS A  15       8.097 -47.401  12.740  1.00 88.93           H  
ATOM    240  HZ3 LYS A  15       8.584 -47.384  11.155  1.00 88.93           H  
ATOM    241  N   LEU A  16      14.008 -43.975  11.179  1.00 90.16           N  
ATOM    242  H   LEU A  16      14.814 -44.522  10.913  1.00 90.16           H  
ATOM    243  CA  LEU A  16      14.174 -42.905  12.166  1.00 90.16           C  
ATOM    244  HA  LEU A  16      13.460 -43.073  12.972  1.00 90.16           H  
ATOM    245  C   LEU A  16      13.856 -41.526  11.568  1.00 90.16           C  
ATOM    246  CB  LEU A  16      15.604 -42.966  12.735  1.00 90.16           C  
ATOM    247  HB2 LEU A  16      15.761 -43.943  13.192  1.00 90.16           H  
ATOM    248  HB3 LEU A  16      16.308 -42.865  11.909  1.00 90.16           H  
ATOM    249  O   LEU A  16      13.167 -40.745  12.210  1.00 90.16           O  
ATOM    250  CG  LEU A  16      15.929 -41.869  13.765  1.00 90.16           C  
ATOM    251  HG  LEU A  16      15.729 -40.886  13.339  1.00 90.16           H  
ATOM    252  CD1 LEU A  16      15.117 -42.034  15.051  1.00 90.16           C  
ATOM    253 HD11 LEU A  16      14.057 -41.908  14.827  1.00 90.16           H  
ATOM    254 HD12 LEU A  16      15.285 -43.017  15.491  1.00 90.16           H  
ATOM    255 HD13 LEU A  16      15.392 -41.252  15.758  1.00 90.16           H  
ATOM    256  CD2 LEU A  16      17.419 -41.930  14.113  1.00 90.16           C  
ATOM    257 HD21 LEU A  16      17.658 -42.888  14.576  1.00 90.16           H  
ATOM    258 HD22 LEU A  16      17.662 -41.116  14.797  1.00 90.16           H  
ATOM    259 HD23 LEU A  16      18.006 -41.800  13.205  1.00 90.16           H  
ATOM    260  N   VAL A  17      14.321 -41.237  10.349  1.00 91.73           N  
ATOM    261  H   VAL A  17      14.882 -41.926   9.870  1.00 91.73           H  
ATOM    262  CA  VAL A  17      14.046 -39.966   9.661  1.00 91.73           C  
ATOM    263  HA  VAL A  17      14.308 -39.145  10.329  1.00 91.73           H  
ATOM    264  C   VAL A  17      12.555 -39.803   9.375  1.00 91.73           C  
ATOM    265  CB  VAL A  17      14.897 -39.820   8.384  1.00 91.73           C  
ATOM    266  HB  VAL A  17      14.763 -40.699   7.753  1.00 91.73           H  
ATOM    267  O   VAL A  17      12.004 -38.761   9.716  1.00 91.73           O  
ATOM    268  CG1 VAL A  17      14.514 -38.574   7.580  1.00 91.73           C  
ATOM    269 HG11 VAL A  17      15.199 -38.455   6.741  1.00 91.73           H  
ATOM    270 HG12 VAL A  17      14.556 -37.689   8.215  1.00 91.73           H  
ATOM    271 HG13 VAL A  17      13.504 -38.673   7.182  1.00 91.73           H  
ATOM    272  CG2 VAL A  17      16.388 -39.673   8.724  1.00 91.73           C  
ATOM    273 HG21 VAL A  17      16.727 -40.506   9.341  1.00 91.73           H  
ATOM    274 HG22 VAL A  17      16.971 -39.662   7.803  1.00 91.73           H  
ATOM    275 HG23 VAL A  17      16.557 -38.743   9.266  1.00 91.73           H  
ATOM    276  N   CYS A  18      11.888 -40.818   8.817  1.00 90.35           N  
ATOM    277  H   CYS A  18      12.399 -41.637   8.520  1.00 90.35           H  
ATOM    278  CA  CYS A  18      10.445 -40.777   8.558  1.00 90.35           C  
ATOM    279  HA  CYS A  18      10.215 -39.901   7.952  1.00 90.35           H  
ATOM    280  C   CYS A  18       9.627 -40.651   9.853  1.00 90.35           C  
ATOM    281  CB  CYS A  18      10.030 -42.033   7.781  1.00 90.35           C  
ATOM    282  HB2 CYS A  18       8.943 -42.076   7.714  1.00 90.35           H  
ATOM    283  HB3 CYS A  18      10.382 -42.919   8.308  1.00 90.35           H  
ATOM    284  O   CYS A  18       8.723 -39.823   9.918  1.00 90.35           O  
ATOM    285  SG  CYS A  18      10.718 -42.001   6.100  1.00 90.35           S  
ATOM    286  HG  CYS A  18       9.678 -41.402   5.512  1.00 90.35           H  
ATOM    287  N   ASP A  19       9.965 -41.422  10.895  1.00 88.99           N  
ATOM    288  H   ASP A  19      10.700 -42.104  10.776  1.00 88.99           H  
ATOM    289  CA  ASP A  19       9.267 -41.377  12.184  1.00 88.99           C  
ATOM    290  HA  ASP A  19       8.198 -41.472  11.991  1.00 88.99           H  
ATOM    291  C   ASP A  19       9.452 -39.996  12.866  1.00 88.99           C  
ATOM    292  CB  ASP A  19       9.713 -42.553  13.100  1.00 88.99           C  
ATOM    293  HB2 ASP A  19      10.792 -42.485  13.237  1.00 88.99           H  
ATOM    294  HB3 ASP A  19       9.262 -42.388  14.078  1.00 88.99           H  
ATOM    295  O   ASP A  19       8.489 -39.419  13.382  1.00 88.99           O  
ATOM    296  CG  ASP A  19       9.367 -44.018  12.686  1.00 88.99           C  
ATOM    297  OD1 ASP A  19       8.634 -44.316  11.714  1.00 88.99           O  
ATOM    298  OD2 ASP A  19       9.817 -44.970  13.375  1.00 88.99           O  
ATOM    299  N   SER A  20      10.660 -39.413  12.817  1.00 90.13           N  
ATOM    300  H   SER A  20      11.431 -39.930  12.421  1.00 90.13           H  
ATOM    301  CA  SER A  20      10.926 -38.053  13.315  1.00 90.13           C  
ATOM    302  HA  SER A  20      10.551 -37.977  14.336  1.00 90.13           H  
ATOM    303  C   SER A  20      10.210 -36.976  12.494  1.00 90.13           C  
ATOM    304  CB  SER A  20      12.431 -37.750  13.330  1.00 90.13           C  
ATOM    305  HB2 SER A  20      12.869 -38.035  12.374  1.00 90.13           H  
ATOM    306  HB3 SER A  20      12.573 -36.678  13.469  1.00 90.13           H  
ATOM    307  O   SER A  20       9.643 -36.063  13.088  1.00 90.13           O  
ATOM    308  OG  SER A  20      13.101 -38.421  14.385  1.00 90.13           O  
ATOM    309  HG  SER A  20      13.100 -37.850  15.157  1.00 90.13           H  
ATOM    310  N   ALA A  21      10.210 -37.077  11.160  1.00 89.19           N  
ATOM    311  H   ALA A  21      10.697 -37.851  10.731  1.00 89.19           H  
ATOM    312  CA  ALA A  21       9.548 -36.123  10.267  1.00 89.19           C  
ATOM    313  HA  ALA A  21       9.912 -35.119  10.482  1.00 89.19           H  
ATOM    314  C   ALA A  21       8.025 -36.118  10.467  1.00 89.19           C  
ATOM    315  CB  ALA A  21       9.927 -36.447   8.818  1.00 89.19           C  
ATOM    316  HB1 ALA A  21      11.008 -36.373   8.696  1.00 89.19           H  
ATOM    317  HB2 ALA A  21       9.602 -37.456   8.562  1.00 89.19           H  
ATOM    318  HB3 ALA A  21       9.444 -35.737   8.148  1.00 89.19           H  
ATOM    319  O   ALA A  21       7.431 -35.058  10.633  1.00 89.19           O  
ATOM    320  N   ALA A  22       7.405 -37.299  10.542  1.00 88.67           N  
ATOM    321  H   ALA A  22       7.937 -38.143  10.382  1.00 88.67           H  
ATOM    322  CA  ALA A  22       5.977 -37.434  10.820  1.00 88.67           C  
ATOM    323  HA  ALA A  22       5.412 -36.936  10.032  1.00 88.67           H  
ATOM    324  C   ALA A  22       5.595 -36.787  12.160  1.00 88.67           C  
ATOM    325  CB  ALA A  22       5.634 -38.925  10.815  1.00 88.67           C  
ATOM    326  HB1 ALA A  22       6.227 -39.428  11.578  1.00 88.67           H  
ATOM    327  HB2 ALA A  22       4.576 -39.067  11.033  1.00 88.67           H  
ATOM    328  HB3 ALA A  22       5.857 -39.357   9.840  1.00 88.67           H  
ATOM    329  O   ALA A  22       4.595 -36.080  12.235  1.00 88.67           O  
ATOM    330  N   THR A  23       6.426 -36.975  13.194  1.00 86.14           N  
ATOM    331  H   THR A  23       7.232 -37.567  13.050  1.00 86.14           H  
ATOM    332  CA  THR A  23       6.188 -36.399  14.525  1.00 86.14           C  
ATOM    333  HA  THR A  23       5.193 -36.695  14.857  1.00 86.14           H  
ATOM    334  C   THR A  23       6.214 -34.868  14.494  1.00 86.14           C  
ATOM    335  CB  THR A  23       7.208 -36.915  15.554  1.00 86.14           C  
ATOM    336  HB  THR A  23       8.203 -36.564  15.281  1.00 86.14           H  
ATOM    337  O   THR A  23       5.288 -34.249  15.006  1.00 86.14           O  
ATOM    338  CG2 THR A  23       6.891 -36.445  16.975  1.00 86.14           C  
ATOM    339 HG21 THR A  23       5.889 -36.770  17.255  1.00 86.14           H  
ATOM    340 HG22 THR A  23       7.616 -36.868  17.671  1.00 86.14           H  
ATOM    341 HG23 THR A  23       6.943 -35.358  17.036  1.00 86.14           H  
ATOM    342  OG1 THR A  23       7.228 -38.328  15.606  1.00 86.14           O  
ATOM    343  HG1 THR A  23       7.564 -38.662  14.771  1.00 86.14           H  
ATOM    344  N   VAL A  24       7.232 -34.246  13.881  1.00 85.69           N  
ATOM    345  H   VAL A  24       7.950 -34.794  13.429  1.00 85.69           H  
ATOM    346  CA  VAL A  24       7.346 -32.769  13.864  1.00 85.69           C  
ATOM    347  HA  VAL A  24       7.161 -32.405  14.875  1.00 85.69           H  
ATOM    348  C   VAL A  24       6.277 -32.097  12.994  1.00 85.69           C  
ATOM    349  CB  VAL A  24       8.753 -32.279  13.470  1.00 85.69           C  
ATOM    350  HB  VAL A  24       8.753 -31.189  13.493  1.00 85.69           H  
ATOM    351  O   VAL A  24       5.829 -31.000  13.319  1.00 85.69           O  
ATOM    352  CG1 VAL A  24       9.808 -32.765  14.474  1.00 85.69           C  
ATOM    353 HG11 VAL A  24      10.780 -32.354  14.202  1.00 85.69           H  
ATOM    354 HG12 VAL A  24       9.861 -33.854  14.483  1.00 85.69           H  
ATOM    355 HG13 VAL A  24       9.541 -32.404  15.467  1.00 85.69           H  
ATOM    356  CG2 VAL A  24       9.187 -32.714  12.069  1.00 85.69           C  
ATOM    357 HG21 VAL A  24       8.458 -32.387  11.327  1.00 85.69           H  
ATOM    358 HG22 VAL A  24      10.138 -32.239  11.829  1.00 85.69           H  
ATOM    359 HG23 VAL A  24       9.292 -33.798  12.033  1.00 85.69           H  
ATOM    360  N   LEU A  25       5.824 -32.777  11.932  1.00 85.77           N  
ATOM    361  H   LEU A  25       6.269 -33.655  11.705  1.00 85.77           H  
ATOM    362  CA  LEU A  25       4.738 -32.324  11.052  1.00 85.77           C  
ATOM    363  HA  LEU A  25       4.822 -31.247  10.907  1.00 85.77           H  
ATOM    364  C   LEU A  25       3.333 -32.564  11.639  1.00 85.77           C  
ATOM    365  CB  LEU A  25       4.885 -33.031   9.690  1.00 85.77           C  
ATOM    366  HB2 LEU A  25       4.945 -34.104   9.869  1.00 85.77           H  
ATOM    367  HB3 LEU A  25       3.988 -32.847   9.098  1.00 85.77           H  
ATOM    368  O   LEU A  25       2.352 -32.037  11.116  1.00 85.77           O  
ATOM    369  CG  LEU A  25       6.103 -32.592   8.855  1.00 85.77           C  
ATOM    370  HG  LEU A  25       7.014 -32.675   9.448  1.00 85.77           H  
ATOM    371  CD1 LEU A  25       6.244 -33.508   7.637  1.00 85.77           C  
ATOM    372 HD11 LEU A  25       5.339 -33.447   7.032  1.00 85.77           H  
ATOM    373 HD12 LEU A  25       7.095 -33.191   7.034  1.00 85.77           H  
ATOM    374 HD13 LEU A  25       6.393 -34.537   7.963  1.00 85.77           H  
ATOM    375  CD2 LEU A  25       5.962 -31.148   8.377  1.00 85.77           C  
ATOM    376 HD21 LEU A  25       5.993 -30.454   9.218  1.00 85.77           H  
ATOM    377 HD22 LEU A  25       6.772 -30.893   7.694  1.00 85.77           H  
ATOM    378 HD23 LEU A  25       5.021 -31.023   7.841  1.00 85.77           H  
ATOM    379  N   GLY A  26       3.214 -33.351  12.715  1.00 80.76           N  
ATOM    380  H   GLY A  26       4.056 -33.725  13.128  1.00 80.76           H  
ATOM    381  CA  GLY A  26       1.934 -33.667  13.359  1.00 80.76           C  
ATOM    382  HA2 GLY A  26       2.134 -33.962  14.389  1.00 80.76           H  
ATOM    383  HA3 GLY A  26       1.308 -32.776  13.378  1.00 80.76           H  
ATOM    384  C   GLY A  26       1.136 -34.799  12.694  1.00 80.76           C  
ATOM    385  O   GLY A  26      -0.080 -34.876  12.865  1.00 80.76           O  
ATOM    386  N   HIS A  27       1.784 -35.691  11.937  1.00 80.26           N  
ATOM    387  H   HIS A  27       2.790 -35.621  11.883  1.00 80.26           H  
ATOM    388  CA  HIS A  27       1.137 -36.878  11.369  1.00 80.26           C  
ATOM    389  HA  HIS A  27       0.133 -36.595  11.053  1.00 80.26           H  
ATOM    390  C   HIS A  27       0.999 -38.008  12.405  1.00 80.26           C  
ATOM    391  CB  HIS A  27       1.889 -37.367  10.124  1.00 80.26           C  
ATOM    392  HB2 HIS A  27       1.463 -38.318   9.805  1.00 80.26           H  
ATOM    393  HB3 HIS A  27       2.932 -37.545  10.387  1.00 80.26           H  
ATOM    394  O   HIS A  27       1.922 -38.300  13.163  1.00 80.26           O  
ATOM    395  CG  HIS A  27       1.829 -36.418   8.955  1.00 80.26           C  
ATOM    396  CD2 HIS A  27       2.891 -35.777   8.379  1.00 80.26           C  
ATOM    397  HD2 HIS A  27       3.924 -35.844   8.686  1.00 80.26           H  
ATOM    398  ND1 HIS A  27       0.707 -36.069   8.234  1.00 80.26           N  
ATOM    399  HD1 HIS A  27      -0.247 -36.343   8.422  1.00 80.26           H  
ATOM    400  CE1 HIS A  27       1.085 -35.228   7.255  1.00 80.26           C  
ATOM    401  HE1 HIS A  27       0.429 -34.767   6.531  1.00 80.26           H  
ATOM    402  NE2 HIS A  27       2.409 -35.038   7.300  1.00 80.26           N  
ATOM    403  N   ALA A  28      -0.152 -38.692  12.410  1.00 72.44           N  
ATOM    404  H   ALA A  28      -0.890 -38.384  11.793  1.00 72.44           H  
ATOM    405  CA  ALA A  28      -0.435 -39.789  13.344  1.00 72.44           C  
ATOM    406  HA  ALA A  28      -0.059 -39.511  14.329  1.00 72.44           H  
ATOM    407  C   ALA A  28       0.231 -41.129  12.969  1.00 72.44           C  
ATOM    408  CB  ALA A  28      -1.958 -39.952  13.435  1.00 72.44           C  
ATOM    409  HB1 ALA A  28      -2.410 -39.013  13.755  1.00 72.44           H  
ATOM    410  HB2 ALA A  28      -2.362 -40.238  12.464  1.00 72.44           H  
ATOM    411  HB3 ALA A  28      -2.197 -40.725  14.165  1.00 72.44           H  
ATOM    412  O   ALA A  28       0.434 -41.980  13.836  1.00 72.44           O  
ATOM    413  N   ASP A  29       0.540 -41.330  11.688  1.00 75.84           N  
ATOM    414  H   ASP A  29       0.436 -40.560  11.043  1.00 75.84           H  
ATOM    415  CA  ASP A  29       1.192 -42.526  11.156  1.00 75.84           C  
ATOM    416  HA  ASP A  29       1.592 -43.115  11.981  1.00 75.84           H  
ATOM    417  C   ASP A  29       2.366 -42.106  10.271  1.00 75.84           C  
ATOM    418  CB  ASP A  29       0.175 -43.400  10.399  1.00 75.84           C  
ATOM    419  HB2 ASP A  29      -0.671 -43.600  11.057  1.00 75.84           H  
ATOM    420  HB3 ASP A  29      -0.193 -42.846   9.536  1.00 75.84           H  
ATOM    421  O   ASP A  29       2.309 -41.094   9.579  1.00 75.84           O  
ATOM    422  CG  ASP A  29       0.740 -44.749   9.926  1.00 75.84           C  
ATOM    423  OD1 ASP A  29       1.861 -45.125  10.335  1.00 75.84           O  
ATOM    424  OD2 ASP A  29       0.060 -45.418   9.117  1.00 75.84           O  
ATOM    425  N   THR A  30       3.438 -42.887  10.292  1.00 76.92           N  
ATOM    426  H   THR A  30       3.347 -43.791  10.733  1.00 76.92           H  
ATOM    427  CA  THR A  30       4.665 -42.596   9.548  1.00 76.92           C  
ATOM    428  HA  THR A  30       4.789 -41.514   9.526  1.00 76.92           H  
ATOM    429  C   THR A  30       4.559 -43.014   8.083  1.00 76.92           C  
ATOM    430  CB  THR A  30       5.898 -43.160  10.274  1.00 76.92           C  
ATOM    431  HB  THR A  30       6.799 -42.799   9.778  1.00 76.92           H  
ATOM    432  O   THR A  30       5.393 -42.620   7.270  1.00 76.92           O  
ATOM    433  CG2 THR A  30       5.891 -42.672  11.725  1.00 76.92           C  
ATOM    434 HG21 THR A  30       6.768 -43.009  12.278  1.00 76.92           H  
ATOM    435 HG22 THR A  30       5.022 -43.054  12.259  1.00 76.92           H  
ATOM    436 HG23 THR A  30       5.858 -41.583  11.745  1.00 76.92           H  
ATOM    437  OG1 THR A  30       5.964 -44.563  10.382  1.00 76.92           O  
ATOM    438  HG1 THR A  30       6.814 -44.679  10.814  1.00 76.92           H  
ATOM    439  N   SER A  31       3.490 -43.738   7.724  1.00 71.28           N  
ATOM    440  H   SER A  31       2.852 -44.018   8.456  1.00 71.28           H  
ATOM    441  CA  SER A  31       3.149 -44.108   6.346  1.00 71.28           C  
ATOM    442  HA  SER A  31       4.005 -44.630   5.917  1.00 71.28           H  
ATOM    443  C   SER A  31       2.859 -42.917   5.423  1.00 71.28           C  
ATOM    444  CB  SER A  31       1.958 -45.075   6.343  1.00 71.28           C  
ATOM    445  HB2 SER A  31       1.800 -45.437   5.326  1.00 71.28           H  
ATOM    446  HB3 SER A  31       2.183 -45.928   6.984  1.00 71.28           H  
ATOM    447  O   SER A  31       2.945 -43.079   4.208  1.00 71.28           O  
ATOM    448  OG  SER A  31       0.772 -44.452   6.794  1.00 71.28           O  
ATOM    449  HG  SER A  31       0.478 -44.878   7.603  1.00 71.28           H  
ATOM    450  N   THR A  32       2.568 -41.726   5.962  1.00 70.13           N  
ATOM    451  H   THR A  32       2.495 -41.640   6.965  1.00 70.13           H  
ATOM    452  CA  THR A  32       2.318 -40.511   5.164  1.00 70.13           C  
ATOM    453  HA  THR A  32       1.729 -40.780   4.287  1.00 70.13           H  
ATOM    454  C   THR A  32       3.592 -39.848   4.641  1.00 70.13           C  
ATOM    455  CB  THR A  32       1.519 -39.471   5.962  1.00 70.13           C  
ATOM    456  HB  THR A  32       1.414 -38.566   5.363  1.00 70.13           H  
ATOM    457  O   THR A  32       3.529 -39.055   3.706  1.00 70.13           O  
ATOM    458  CG2 THR A  32       0.124 -39.975   6.332  1.00 70.13           C  
ATOM    459 HG21 THR A  32       0.198 -40.837   6.995  1.00 70.13           H  
ATOM    460 HG22 THR A  32      -0.414 -40.258   5.427  1.00 70.13           H  
ATOM    461 HG23 THR A  32      -0.425 -39.180   6.836  1.00 70.13           H  
ATOM    462  OG1 THR A  32       2.187 -39.152   7.160  1.00 70.13           O  
ATOM    463  HG1 THR A  32       2.119 -38.202   7.279  1.00 70.13           H  
ATOM    464  N   VAL A  33       4.761 -40.171   5.202  1.00 81.38           N  
ATOM    465  H   VAL A  33       4.765 -40.866   5.935  1.00 81.38           H  
ATOM    466  CA  VAL A  33       6.041 -39.582   4.787  1.00 81.38           C  
ATOM    467  HA  VAL A  33       5.854 -38.603   4.346  1.00 81.38           H  
ATOM    468  C   VAL A  33       6.676 -40.458   3.710  1.00 81.38           C  
ATOM    469  CB  VAL A  33       6.970 -39.355   5.995  1.00 81.38           C  
ATOM    470  HB  VAL A  33       7.174 -40.306   6.487  1.00 81.38           H  
ATOM    471  O   VAL A  33       7.391 -41.419   4.009  1.00 81.38           O  
ATOM    472  CG1 VAL A  33       8.305 -38.728   5.569  1.00 81.38           C  
ATOM    473 HG11 VAL A  33       8.914 -38.513   6.447  1.00 81.38           H  
ATOM    474 HG12 VAL A  33       8.123 -37.801   5.024  1.00 81.38           H  
ATOM    475 HG13 VAL A  33       8.857 -39.412   4.925  1.00 81.38           H  
ATOM    476  CG2 VAL A  33       6.320 -38.412   7.017  1.00 81.38           C  
ATOM    477 HG21 VAL A  33       5.401 -38.851   7.406  1.00 81.38           H  
ATOM    478 HG22 VAL A  33       7.001 -38.244   7.851  1.00 81.38           H  
ATOM    479 HG23 VAL A  33       6.082 -37.456   6.549  1.00 81.38           H  
ATOM    480  N   SER A  34       6.435 -40.120   2.441  1.00 75.69           N  
ATOM    481  H   SER A  34       5.792 -39.361   2.260  1.00 75.69           H  
ATOM    482  CA  SER A  34       7.114 -40.774   1.317  1.00 75.69           C  
ATOM    483  HA  SER A  34       6.915 -41.844   1.378  1.00 75.69           H  
ATOM    484  C   SER A  34       8.627 -40.558   1.405  1.00 75.69           C  
ATOM    485  CB  SER A  34       6.574 -40.282  -0.027  1.00 75.69           C  
ATOM    486  HB2 SER A  34       5.543 -40.614  -0.147  1.00 75.69           H  
ATOM    487  HB3 SER A  34       6.593 -39.192  -0.043  1.00 75.69           H  
ATOM    488  O   SER A  34       9.112 -39.440   1.568  1.00 75.69           O  
ATOM    489  OG  SER A  34       7.368 -40.787  -1.089  1.00 75.69           O  
ATOM    490  HG  SER A  34       6.967 -40.496  -1.911  1.00 75.69           H  
ATOM    491  N   VAL A  35       9.395 -41.639   1.261  1.00 79.28           N  
ATOM    492  H   VAL A  35       8.928 -42.522   1.113  1.00 79.28           H  
ATOM    493  CA  VAL A  35      10.864 -41.628   1.373  1.00 79.28           C  
ATOM    494  HA  VAL A  35      11.119 -41.157   2.322  1.00 79.28           H  
ATOM    495  C   VAL A  35      11.555 -40.806   0.276  1.00 79.28           C  
ATOM    496  CB  VAL A  35      11.417 -43.066   1.392  1.00 79.28           C  
ATOM    497  HB  VAL A  35      12.504 -43.020   1.459  1.00 79.28           H  
ATOM    498  O   VAL A  35      12.718 -40.421   0.441  1.00 79.28           O  
ATOM    499  CG1 VAL A  35      10.919 -43.828   2.627  1.00 79.28           C  
ATOM    500 HG11 VAL A  35      11.264 -43.323   3.529  1.00 79.28           H  
ATOM    501 HG12 VAL A  35       9.829 -43.870   2.642  1.00 79.28           H  
ATOM    502 HG13 VAL A  35      11.304 -44.847   2.617  1.00 79.28           H  
ATOM    503  CG2 VAL A  35      11.049 -43.867   0.134  1.00 79.28           C  
ATOM    504 HG21 VAL A  35      11.505 -44.856   0.185  1.00 79.28           H  
ATOM    505 HG22 VAL A  35       9.969 -43.980   0.043  1.00 79.28           H  
ATOM    506 HG23 VAL A  35      11.434 -43.368  -0.755  1.00 79.28           H  
ATOM    507  N   ALA A  36      10.846 -40.550  -0.829  1.00 74.44           N  
ATOM    508  H   ALA A  36       9.897 -40.892  -0.866  1.00 74.44           H  
ATOM    509  CA  ALA A  36      11.307 -39.771  -1.974  1.00 74.44           C  
ATOM    510  HA  ALA A  36      12.390 -39.655  -1.922  1.00 74.44           H  
ATOM    511  C   ALA A  36      10.715 -38.351  -2.023  1.00 74.44           C  
ATOM    512  CB  ALA A  36      10.981 -40.561  -3.248  1.00 74.44           C  
ATOM    513  HB1 ALA A  36       9.903 -40.682  -3.348  1.00 74.44           H  
ATOM    514  HB2 ALA A  36      11.353 -40.020  -4.119  1.00 74.44           H  
ATOM    515  HB3 ALA A  36      11.456 -41.542  -3.214  1.00 74.44           H  
ATOM    516  O   ALA A  36      11.211 -37.531  -2.791  1.00 74.44           O  
ATOM    517  N   ALA A  37       9.700 -38.042  -1.206  1.00 77.56           N  
ATOM    518  H   ALA A  37       9.382 -38.712  -0.521  1.00 77.56           H  
ATOM    519  CA  ALA A  37       9.098 -36.712  -1.189  1.00 77.56           C  
ATOM    520  HA  ALA A  37       8.853 -36.437  -2.214  1.00 77.56           H  
ATOM    521  C   ALA A  37      10.079 -35.669  -0.648  1.00 77.56           C  
ATOM    522  CB  ALA A  37       7.793 -36.722  -0.389  1.00 77.56           C  
ATOM    523  HB1 ALA A  37       7.959 -37.135   0.606  1.00 77.56           H  
ATOM    524  HB2 ALA A  37       7.415 -35.704  -0.293  1.00 77.56           H  
ATOM    525  HB3 ALA A  37       7.045 -37.306  -0.927  1.00 77.56           H  
ATOM    526  O   ALA A  37      10.841 -35.924   0.292  1.00 77.56           O  
ATOM    527  N   VAL A  38      10.043 -34.479  -1.244  1.00 81.10           N  
ATOM    528  H   VAL A  38       9.369 -34.318  -1.979  1.00 81.10           H  
ATOM    529  CA  VAL A  38      10.829 -33.346  -0.766  1.00 81.10           C  
ATOM    530  HA  VAL A  38      11.831 -33.715  -0.551  1.00 81.10           H  
ATOM    531  C   VAL A  38      10.203 -32.826   0.527  1.00 81.10           C  
ATOM    532  CB  VAL A  38      10.957 -32.256  -1.844  1.00 81.10           C  
ATOM    533  HB  VAL A  38       9.960 -31.928  -2.137  1.00 81.10           H  
ATOM    534  O   VAL A  38       9.001 -32.592   0.588  1.00 81.10           O  
ATOM    535  CG1 VAL A  38      11.733 -31.037  -1.327  1.00 81.10           C  
ATOM    536 HG11 VAL A  38      12.654 -31.350  -0.836  1.00 81.10           H  
ATOM    537 HG12 VAL A  38      11.111 -30.493  -0.616  1.00 81.10           H  
ATOM    538 HG13 VAL A  38      11.960 -30.365  -2.155  1.00 81.10           H  
ATOM    539  CG2 VAL A  38      11.682 -32.799  -3.084  1.00 81.10           C  
ATOM    540 HG21 VAL A  38      11.753 -32.016  -3.839  1.00 81.10           H  
ATOM    541 HG22 VAL A  38      12.680 -33.148  -2.818  1.00 81.10           H  
ATOM    542 HG23 VAL A  38      11.116 -33.624  -3.517  1.00 81.10           H  
ATOM    543  N   PHE A  39      11.008 -32.601   1.566  1.00 84.06           N  
ATOM    544  H   PHE A  39      11.976 -32.869   1.465  1.00 84.06           H  
ATOM    545  CA  PHE A  39      10.558 -32.135   2.880  1.00 84.06           C  
ATOM    546  HA  PHE A  39       9.938 -32.906   3.337  1.00 84.06           H  
ATOM    547  C   PHE A  39       9.692 -30.877   2.805  1.00 84.06           C  
ATOM    548  CB  PHE A  39      11.787 -31.879   3.763  1.00 84.06           C  
ATOM    549  HB2 PHE A  39      12.528 -31.312   3.199  1.00 84.06           H  
ATOM    550  HB3 PHE A  39      11.495 -31.261   4.612  1.00 84.06           H  
ATOM    551  O   PHE A  39       8.692 -30.780   3.507  1.00 84.06           O  
ATOM    552  CG  PHE A  39      12.415 -33.130   4.335  1.00 84.06           C  
ATOM    553  CD1 PHE A  39      11.667 -33.958   5.193  1.00 84.06           C  
ATOM    554  HD1 PHE A  39      10.636 -33.722   5.414  1.00 84.06           H  
ATOM    555  CD2 PHE A  39      13.753 -33.451   4.046  1.00 84.06           C  
ATOM    556  HD2 PHE A  39      14.335 -32.817   3.394  1.00 84.06           H  
ATOM    557  CE1 PHE A  39      12.259 -35.092   5.771  1.00 84.06           C  
ATOM    558  HE1 PHE A  39      11.679 -35.725   6.427  1.00 84.06           H  
ATOM    559  CE2 PHE A  39      14.346 -34.586   4.624  1.00 84.06           C  
ATOM    560  HE2 PHE A  39      15.373 -34.827   4.391  1.00 84.06           H  
ATOM    561  CZ  PHE A  39      13.601 -35.401   5.493  1.00 84.06           C  
ATOM    562  HZ  PHE A  39      14.057 -36.270   5.942  1.00 84.06           H  
ATOM    563  N   ARG A  40      10.035 -29.942   1.917  1.00 74.34           N  
ATOM    564  H   ARG A  40      10.861 -30.102   1.358  1.00 74.34           H  
ATOM    565  CA  ARG A  40       9.234 -28.737   1.687  1.00 74.34           C  
ATOM    566  HA  ARG A  40       9.133 -28.187   2.623  1.00 74.34           H  
ATOM    567  C   ARG A  40       7.811 -29.067   1.225  1.00 74.34           C  
ATOM    568  CB  ARG A  40       9.947 -27.859   0.656  1.00 74.34           C  
ATOM    569  HB2 ARG A  40       9.957 -28.394  -0.294  1.00 74.34           H  
ATOM    570  HB3 ARG A  40      10.978 -27.694   0.970  1.00 74.34           H  
ATOM    571  O   ARG A  40       6.871 -28.444   1.692  1.00 74.34           O  
ATOM    572  CG  ARG A  40       9.258 -26.491   0.499  1.00 74.34           C  
ATOM    573  HG2 ARG A  40       9.472 -25.879   1.375  1.00 74.34           H  
ATOM    574  HG3 ARG A  40       8.177 -26.602   0.418  1.00 74.34           H  
ATOM    575  CD  ARG A  40       9.745 -25.771  -0.757  1.00 74.34           C  
ATOM    576  HD2 ARG A  40       9.287 -24.783  -0.792  1.00 74.34           H  
ATOM    577  HD3 ARG A  40      10.828 -25.661  -0.701  1.00 74.34           H  
ATOM    578  NE  ARG A  40       9.357 -26.533  -1.957  1.00 74.34           N  
ATOM    579  HE  ARG A  40       8.620 -27.216  -1.852  1.00 74.34           H  
ATOM    580  NH1 ARG A  40      10.865 -25.658  -3.444  1.00 74.34           N  
ATOM    581 HH11 ARG A  40      11.064 -24.928  -2.775  1.00 74.34           H  
ATOM    582 HH12 ARG A  40      11.247 -25.643  -4.379  1.00 74.34           H  
ATOM    583  NH2 ARG A  40       9.525 -27.394  -4.010  1.00 74.34           N  
ATOM    584 HH21 ARG A  40       9.937 -27.496  -4.927  1.00 74.34           H  
ATOM    585 HH22 ARG A  40       8.841 -28.072  -3.706  1.00 74.34           H  
ATOM    586  CZ  ARG A  40       9.925 -26.516  -3.138  1.00 74.34           C  
ATOM    587  N   ASP A  41       7.651 -30.049   0.344  1.00 74.88           N  
ATOM    588  H   ASP A  41       8.445 -30.609   0.070  1.00 74.88           H  
ATOM    589  CA  ASP A  41       6.341 -30.421  -0.201  1.00 74.88           C  
ATOM    590  HA  ASP A  41       5.782 -29.510  -0.414  1.00 74.88           H  
ATOM    591  C   ASP A  41       5.511 -31.222   0.828  1.00 74.88           C  
ATOM    592  CB  ASP A  41       6.531 -31.164  -1.537  1.00 74.88           C  
ATOM    593  HB2 ASP A  41       7.000 -32.126  -1.333  1.00 74.88           H  
ATOM    594  HB3 ASP A  41       5.548 -31.359  -1.966  1.00 74.88           H  
ATOM    595  O   ASP A  41       4.289 -31.278   0.733  1.00 74.88           O  
ATOM    596  CG  ASP A  41       7.380 -30.412  -2.591  1.00 74.88           C  
ATOM    597  OD1 ASP A  41       7.551 -29.160  -2.538  1.00 74.88           O  
ATOM    598  OD2 ASP A  41       7.959 -31.101  -3.454  1.00 74.88           O  
ATOM    599  N   LEU A  42       6.167 -31.761   1.868  1.00 80.20           N  
ATOM    600  H   LEU A  42       7.175 -31.695   1.856  1.00 80.20           H  
ATOM    601  CA  LEU A  42       5.534 -32.303   3.079  1.00 80.20           C  
ATOM    602  HA  LEU A  42       4.604 -32.795   2.794  1.00 80.20           H  
ATOM    603  C   LEU A  42       5.143 -31.212   4.101  1.00 80.20           C  
ATOM    604  CB  LEU A  42       6.471 -33.341   3.732  1.00 80.20           C  
ATOM    605  HB2 LEU A  42       7.395 -32.840   4.023  1.00 80.20           H  
ATOM    606  HB3 LEU A  42       6.001 -33.700   4.648  1.00 80.20           H  
ATOM    607  O   LEU A  42       4.621 -31.537   5.165  1.00 80.20           O  
ATOM    608  CG  LEU A  42       6.820 -34.565   2.869  1.00 80.20           C  
ATOM    609  HG  LEU A  42       7.191 -34.251   1.894  1.00 80.20           H  
ATOM    610  CD1 LEU A  42       7.921 -35.373   3.562  1.00 80.20           C  
ATOM    611 HD11 LEU A  42       8.831 -34.775   3.622  1.00 80.20           H  
ATOM    612 HD12 LEU A  42       7.595 -35.640   4.567  1.00 80.20           H  
ATOM    613 HD13 LEU A  42       8.137 -36.271   2.984  1.00 80.20           H  
ATOM    614  CD2 LEU A  42       5.613 -35.484   2.680  1.00 80.20           C  
ATOM    615 HD21 LEU A  42       5.212 -35.793   3.645  1.00 80.20           H  
ATOM    616 HD22 LEU A  42       4.835 -34.955   2.128  1.00 80.20           H  
ATOM    617 HD23 LEU A  42       5.898 -36.363   2.102  1.00 80.20           H  
ATOM    618  N   GLY A  43       5.421 -29.936   3.815  1.00 77.91           N  
ATOM    619  H   GLY A  43       5.797 -29.712   2.905  1.00 77.91           H  
ATOM    620  CA  GLY A  43       5.156 -28.817   4.721  1.00 77.91           C  
ATOM    621  HA2 GLY A  43       5.091 -27.905   4.127  1.00 77.91           H  
ATOM    622  HA3 GLY A  43       4.199 -28.965   5.220  1.00 77.91           H  
ATOM    623  C   GLY A  43       6.233 -28.593   5.785  1.00 77.91           C  
ATOM    624  O   GLY A  43       5.944 -27.991   6.816  1.00 77.91           O  
ATOM    625  N   VAL A  44       7.467 -29.077   5.576  1.00 81.40           N  
ATOM    626  H   VAL A  44       7.649 -29.586   4.723  1.00 81.40           H  
ATOM    627  CA  VAL A  44       8.595 -28.720   6.451  1.00 81.40           C  
ATOM    628  HA  VAL A  44       8.237 -28.762   7.479  1.00 81.40           H  
ATOM    629  C   VAL A  44       9.040 -27.290   6.152  1.00 81.40           C  
ATOM    630  CB  VAL A  44       9.791 -29.681   6.349  1.00 81.40           C  
ATOM    631  HB  VAL A  44      10.167 -29.665   5.326  1.00 81.40           H  
ATOM    632  O   VAL A  44       9.583 -26.989   5.088  1.00 81.40           O  
ATOM    633  CG1 VAL A  44      10.944 -29.275   7.279  1.00 81.40           C  
ATOM    634 HG11 VAL A  44      11.756 -29.998   7.205  1.00 81.40           H  
ATOM    635 HG12 VAL A  44      10.586 -29.233   8.308  1.00 81.40           H  
ATOM    636 HG13 VAL A  44      11.326 -28.294   6.997  1.00 81.40           H  
ATOM    637  CG2 VAL A  44       9.413 -31.119   6.730  1.00 81.40           C  
ATOM    638 HG21 VAL A  44      10.283 -31.770   6.645  1.00 81.40           H  
ATOM    639 HG22 VAL A  44       9.053 -31.143   7.758  1.00 81.40           H  
ATOM    640 HG23 VAL A  44       8.629 -31.485   6.067  1.00 81.40           H  
ATOM    641  N   ASP A  45       8.867 -26.430   7.139  1.00 71.63           N  
ATOM    642  H   ASP A  45       8.409 -26.789   7.964  1.00 71.63           H  
ATOM    643  CA  ASP A  45       9.341 -25.050   7.187  1.00 71.63           C  
ATOM    644  HA  ASP A  45       9.648 -24.731   6.191  1.00 71.63           H  
ATOM    645  C   ASP A  45      10.546 -24.895   8.127  1.00 71.63           C  
ATOM    646  CB  ASP A  45       8.178 -24.163   7.633  1.00 71.63           C  
ATOM    647  HB2 ASP A  45       8.493 -23.122   7.712  1.00 71.63           H  
ATOM    648  HB3 ASP A  45       7.400 -24.209   6.871  1.00 71.63           H  
ATOM    649  O   ASP A  45      11.129 -25.864   8.608  1.00 71.63           O  
ATOM    650  CG  ASP A  45       7.617 -24.634   8.968  1.00 71.63           C  
ATOM    651  OD1 ASP A  45       8.381 -24.955   9.914  1.00 71.63           O  
ATOM    652  OD2 ASP A  45       6.390 -24.723   9.026  1.00 71.63           O  
ATOM    653  N   SER A  46      10.940 -23.654   8.414  1.00 63.55           N  
ATOM    654  H   SER A  46      10.448 -22.884   7.983  1.00 63.55           H  
ATOM    655  CA  SER A  46      12.076 -23.344   9.283  1.00 63.55           C  
ATOM    656  HA  SER A  46      12.978 -23.764   8.837  1.00 63.55           H  
ATOM    657  C   SER A  46      11.951 -23.913  10.704  1.00 63.55           C  
ATOM    658  CB  SER A  46      12.244 -21.825   9.371  1.00 63.55           C  
ATOM    659  HB2 SER A  46      13.107 -21.590   9.994  1.00 63.55           H  
ATOM    660  HB3 SER A  46      11.353 -21.391   9.822  1.00 63.55           H  
ATOM    661  O   SER A  46      12.957 -24.364  11.255  1.00 63.55           O  
ATOM    662  OG  SER A  46      12.434 -21.275   8.078  1.00 63.55           O  
ATOM    663  HG  SER A  46      12.250 -20.333   8.111  1.00 63.55           H  
ATOM    664  N   LEU A  47      10.753 -23.909  11.303  1.00 66.42           N  
ATOM    665  H   LEU A  47       9.929 -23.753  10.740  1.00 66.42           H  
ATOM    666  CA  LEU A  47      10.549 -24.407  12.667  1.00 66.42           C  
ATOM    667  HA  LEU A  47      11.316 -23.989  13.319  1.00 66.42           H  
ATOM    668  C   LEU A  47      10.695 -25.928  12.686  1.00 66.42           C  
ATOM    669  CB  LEU A  47       9.162 -23.968  13.175  1.00 66.42           C  
ATOM    670  HB2 LEU A  47       8.407 -24.306  12.467  1.00 66.42           H  
ATOM    671  HB3 LEU A  47       9.122 -22.879  13.204  1.00 66.42           H  
ATOM    672  O   LEU A  47      11.538 -26.477  13.398  1.00 66.42           O  
ATOM    673  CG  LEU A  47       8.794 -24.524  14.566  1.00 66.42           C  
ATOM    674  HG  LEU A  47       8.905 -25.608  14.578  1.00 66.42           H  
ATOM    675  CD1 LEU A  47       9.672 -23.930  15.671  1.00 66.42           C  
ATOM    676 HD11 LEU A  47       9.550 -22.847  15.709  1.00 66.42           H  
ATOM    677 HD12 LEU A  47       9.374 -24.359  16.628  1.00 66.42           H  
ATOM    678 HD13 LEU A  47      10.718 -24.186  15.501  1.00 66.42           H  
ATOM    679  CD2 LEU A  47       7.329 -24.202  14.847  1.00 66.42           C  
ATOM    680 HD21 LEU A  47       6.700 -24.801  14.189  1.00 66.42           H  
ATOM    681 HD22 LEU A  47       7.130 -23.150  14.641  1.00 66.42           H  
ATOM    682 HD23 LEU A  47       7.084 -24.448  15.880  1.00 66.42           H  
ATOM    683  N   THR A  48       9.925 -26.601  11.837  1.00 79.37           N  
ATOM    684  H   THR A  48       9.306 -26.072  11.238  1.00 79.37           H  
ATOM    685  CA  THR A  48       9.920 -28.065  11.741  1.00 79.37           C  
ATOM    686  HA  THR A  48       9.775 -28.475  12.741  1.00 79.37           H  
ATOM    687  C   THR A  48      11.253 -28.610  11.221  1.00 79.37           C  
ATOM    688  CB  THR A  48       8.754 -28.551  10.877  1.00 79.37           C  
ATOM    689  HB  THR A  48       8.883 -29.609  10.653  1.00 79.37           H  
ATOM    690  O   THR A  48      11.692 -29.673  11.660  1.00 79.37           O  
ATOM    691  CG2 THR A  48       7.418 -28.355  11.583  1.00 79.37           C  
ATOM    692 HG21 THR A  48       7.285 -27.309  11.861  1.00 79.37           H  
ATOM    693 HG22 THR A  48       7.389 -28.962  12.488  1.00 79.37           H  
ATOM    694 HG23 THR A  48       6.603 -28.658  10.925  1.00 79.37           H  
ATOM    695  OG1 THR A  48       8.711 -27.821   9.681  1.00 79.37           O  
ATOM    696  HG1 THR A  48       8.342 -26.957   9.881  1.00 79.37           H  
ATOM    697  N   ALA A  49      11.984 -27.863  10.387  1.00 80.00           N  
ATOM    698  H   ALA A  49      11.541 -27.055   9.974  1.00 80.00           H  
ATOM    699  CA  ALA A  49      13.359 -28.177   9.990  1.00 80.00           C  
ATOM    700  HA  ALA A  49      13.375 -29.154   9.507  1.00 80.00           H  
ATOM    701  C   ALA A  49      14.322 -28.210  11.188  1.00 80.00           C  
ATOM    702  CB  ALA A  49      13.838 -27.114   8.995  1.00 80.00           C  
ATOM    703  HB1 ALA A  49      13.741 -26.121   9.433  1.00 80.00           H  
ATOM    704  HB2 ALA A  49      14.886 -27.279   8.745  1.00 80.00           H  
ATOM    705  HB3 ALA A  49      13.234 -27.152   8.088  1.00 80.00           H  
ATOM    706  O   ALA A  49      15.157 -29.117  11.303  1.00 80.00           O  
ATOM    707  N   VAL A  50      14.224 -27.218  12.079  1.00 76.98           N  
ATOM    708  H   VAL A  50      13.507 -26.522  11.933  1.00 76.98           H  
ATOM    709  CA  VAL A  50      15.042 -27.126  13.296  1.00 76.98           C  
ATOM    710  HA  VAL A  50      16.087 -27.285  13.028  1.00 76.98           H  
ATOM    711  C   VAL A  50      14.670 -28.235  14.278  1.00 76.98           C  
ATOM    712  CB  VAL A  50      14.916 -25.723  13.927  1.00 76.98           C  
ATOM    713  HB  VAL A  50      13.870 -25.415  13.940  1.00 76.98           H  
ATOM    714  O   VAL A  50      15.564 -28.905  14.804  1.00 76.98           O  
ATOM    715  CG1 VAL A  50      15.444 -25.663  15.368  1.00 76.98           C  
ATOM    716 HG11 VAL A  50      15.475 -24.626  15.702  1.00 76.98           H  
ATOM    717 HG12 VAL A  50      16.437 -26.112  15.422  1.00 76.98           H  
ATOM    718 HG13 VAL A  50      14.762 -26.202  16.025  1.00 76.98           H  
ATOM    719  CG2 VAL A  50      15.718 -24.711  13.099  1.00 76.98           C  
ATOM    720 HG21 VAL A  50      15.549 -23.707  13.488  1.00 76.98           H  
ATOM    721 HG22 VAL A  50      15.378 -24.726  12.063  1.00 76.98           H  
ATOM    722 HG23 VAL A  50      16.782 -24.945  13.130  1.00 76.98           H  
ATOM    723  N   GLU A  51      13.377 -28.475  14.489  1.00 79.79           N  
ATOM    724  H   GLU A  51      12.695 -27.872  14.051  1.00 79.79           H  
ATOM    725  CA  GLU A  51      12.880 -29.556  15.343  1.00 79.79           C  
ATOM    726  HA  GLU A  51      13.286 -29.440  16.348  1.00 79.79           H  
ATOM    727  C   GLU A  51      13.316 -30.935  14.820  1.00 79.79           C  
ATOM    728  CB  GLU A  51      11.354 -29.488  15.442  1.00 79.79           C  
ATOM    729  HB2 GLU A  51      11.007 -30.397  15.932  1.00 79.79           H  
ATOM    730  HB3 GLU A  51      10.946 -29.468  14.431  1.00 79.79           H  
ATOM    731  O   GLU A  51      13.839 -31.747  15.591  1.00 79.79           O  
ATOM    732  CG  GLU A  51      10.823 -28.289  16.252  1.00 79.79           C  
ATOM    733  HG2 GLU A  51      11.210 -27.358  15.837  1.00 79.79           H  
ATOM    734  HG3 GLU A  51      11.193 -28.376  17.274  1.00 79.79           H  
ATOM    735  CD  GLU A  51       9.283 -28.250  16.258  1.00 79.79           C  
ATOM    736  OE1 GLU A  51       8.676 -27.410  16.959  1.00 79.79           O  
ATOM    737  OE2 GLU A  51       8.672 -29.082  15.554  1.00 79.79           O  
ATOM    738  N   LEU A  52      13.210 -31.182  13.506  1.00 86.57           N  
ATOM    739  H   LEU A  52      12.729 -30.503  12.934  1.00 86.57           H  
ATOM    740  CA  LEU A  52      13.658 -32.424  12.869  1.00 86.57           C  
ATOM    741  HA  LEU A  52      13.127 -33.253  13.338  1.00 86.57           H  
ATOM    742  C   LEU A  52      15.157 -32.641  13.083  1.00 86.57           C  
ATOM    743  CB  LEU A  52      13.313 -32.396  11.367  1.00 86.57           C  
ATOM    744  HB2 LEU A  52      13.783 -31.524  10.911  1.00 86.57           H  
ATOM    745  HB3 LEU A  52      12.234 -32.277  11.259  1.00 86.57           H  
ATOM    746  O   LEU A  52      15.578 -33.706  13.540  1.00 86.57           O  
ATOM    747  CG  LEU A  52      13.743 -33.651  10.582  1.00 86.57           C  
ATOM    748  HG  LEU A  52      14.830 -33.722  10.584  1.00 86.57           H  
ATOM    749  CD1 LEU A  52      13.166 -34.937  11.174  1.00 86.57           C  
ATOM    750 HD11 LEU A  52      12.090 -34.823  11.312  1.00 86.57           H  
ATOM    751 HD12 LEU A  52      13.638 -35.144  12.135  1.00 86.57           H  
ATOM    752 HD13 LEU A  52      13.354 -35.776  10.504  1.00 86.57           H  
ATOM    753  CD2 LEU A  52      13.279 -33.543   9.133  1.00 86.57           C  
ATOM    754 HD21 LEU A  52      13.648 -32.613   8.702  1.00 86.57           H  
ATOM    755 HD22 LEU A  52      12.191 -33.538   9.085  1.00 86.57           H  
ATOM    756 HD23 LEU A  52      13.660 -34.381   8.549  1.00 86.57           H  
ATOM    757  N   ARG A  53      15.974 -31.614  12.820  1.00 82.74           N  
ATOM    758  H   ARG A  53      15.558 -30.770  12.454  1.00 82.74           H  
ATOM    759  CA  ARG A  53      17.421 -31.656  13.065  1.00 82.74           C  
ATOM    760  HA  ARG A  53      17.858 -32.457  12.470  1.00 82.74           H  
ATOM    761  C   ARG A  53      17.735 -31.980  14.525  1.00 82.74           C  
ATOM    762  CB  ARG A  53      18.021 -30.307  12.650  1.00 82.74           C  
ATOM    763  HB2 ARG A  53      17.515 -29.527  13.218  1.00 82.74           H  
ATOM    764  HB3 ARG A  53      17.813 -30.128  11.596  1.00 82.74           H  
ATOM    765  O   ARG A  53      18.596 -32.819  14.783  1.00 82.74           O  
ATOM    766  CG  ARG A  53      19.542 -30.211  12.876  1.00 82.74           C  
ATOM    767  HG2 ARG A  53      19.848 -30.710  13.795  1.00 82.74           H  
ATOM    768  HG3 ARG A  53      20.060 -30.682  12.041  1.00 82.74           H  
ATOM    769  CD  ARG A  53      19.977 -28.752  12.970  1.00 82.74           C  
ATOM    770  HD2 ARG A  53      19.611 -28.224  12.089  1.00 82.74           H  
ATOM    771  HD3 ARG A  53      21.066 -28.708  12.970  1.00 82.74           H  
ATOM    772  NE  ARG A  53      19.473 -28.117  14.200  1.00 82.74           N  
ATOM    773  HE  ARG A  53      19.059 -28.709  14.906  1.00 82.74           H  
ATOM    774  NH1 ARG A  53      19.899 -25.941  13.609  1.00 82.74           N  
ATOM    775 HH11 ARG A  53      20.261 -26.261  12.723  1.00 82.74           H  
ATOM    776 HH12 ARG A  53      19.823 -24.953  13.806  1.00 82.74           H  
ATOM    777  NH2 ARG A  53      18.973 -26.423  15.590  1.00 82.74           N  
ATOM    778 HH21 ARG A  53      18.879 -25.438  15.791  1.00 82.74           H  
ATOM    779 HH22 ARG A  53      18.614 -27.128  16.218  1.00 82.74           H  
ATOM    780  CZ  ARG A  53      19.452 -26.828  14.455  1.00 82.74           C  
ATOM    781  N   ASN A  54      17.056 -31.343  15.478  1.00 80.62           N  
ATOM    782  H   ASN A  54      16.355 -30.673  15.194  1.00 80.62           H  
ATOM    783  CA  ASN A  54      17.295 -31.553  16.908  1.00 80.62           C  
ATOM    784  HA  ASN A  54      18.362 -31.455  17.108  1.00 80.62           H  
ATOM    785  C   ASN A  54      16.877 -32.965  17.354  1.00 80.62           C  
ATOM    786  CB  ASN A  54      16.547 -30.473  17.706  1.00 80.62           C  
ATOM    787  HB2 ASN A  54      16.623 -30.696  18.771  1.00 80.62           H  
ATOM    788  HB3 ASN A  54      15.491 -30.496  17.438  1.00 80.62           H  
ATOM    789  O   ASN A  54      17.611 -33.618  18.101  1.00 80.62           O  
ATOM    790  CG  ASN A  54      17.061 -29.056  17.502  1.00 80.62           C  
ATOM    791  ND2 ASN A  54      16.313 -28.088  17.977  1.00 80.62           N  
ATOM    792 HD21 ASN A  54      15.427 -28.301  18.412  1.00 80.62           H  
ATOM    793 HD22 ASN A  54      16.560 -27.124  17.802  1.00 80.62           H  
ATOM    794  OD1 ASN A  54      18.130 -28.795  16.950  1.00 80.62           O  
ATOM    795  N   SER A  55      15.742 -33.461  16.854  1.00 87.10           N  
ATOM    796  H   SER A  55      15.175 -32.857  16.277  1.00 87.10           H  
ATOM    797  CA  SER A  55      15.256 -34.825  17.089  1.00 87.10           C  
ATOM    798  HA  SER A  55      15.110 -34.971  18.160  1.00 87.10           H  
ATOM    799  C   SER A  55      16.273 -35.863  16.604  1.00 87.10           C  
ATOM    800  CB  SER A  55      13.898 -34.993  16.393  1.00 87.10           C  
ATOM    801  HB2 SER A  55      14.014 -34.886  15.314  1.00 87.10           H  
ATOM    802  HB3 SER A  55      13.226 -34.209  16.743  1.00 87.10           H  
ATOM    803  O   SER A  55      16.685 -36.748  17.362  1.00 87.10           O  
ATOM    804  OG  SER A  55      13.323 -36.253  16.684  1.00 87.10           O  
ATOM    805  HG  SER A  55      12.371 -36.130  16.682  1.00 87.10           H  
ATOM    806  N   LEU A  56      16.790 -35.688  15.385  1.00 88.19           N  
ATOM    807  H   LEU A  56      16.416 -34.945  14.812  1.00 88.19           H  
ATOM    808  CA  LEU A  56      17.812 -36.562  14.808  1.00 88.19           C  
ATOM    809  HA  LEU A  56      17.483 -37.595  14.916  1.00 88.19           H  
ATOM    810  C   LEU A  56      19.154 -36.458  15.539  1.00 88.19           C  
ATOM    811  CB  LEU A  56      17.970 -36.238  13.314  1.00 88.19           C  
ATOM    812  HB2 LEU A  56      18.170 -35.172  13.207  1.00 88.19           H  
ATOM    813  HB3 LEU A  56      18.832 -36.780  12.923  1.00 88.19           H  
ATOM    814  O   LEU A  56      19.776 -37.486  15.810  1.00 88.19           O  
ATOM    815  CG  LEU A  56      16.738 -36.603  12.466  1.00 88.19           C  
ATOM    816  HG  LEU A  56      15.843 -36.143  12.885  1.00 88.19           H  
ATOM    817  CD1 LEU A  56      16.932 -36.076  11.046  1.00 88.19           C  
ATOM    818 HD11 LEU A  56      17.033 -34.992  11.073  1.00 88.19           H  
ATOM    819 HD12 LEU A  56      17.819 -36.514  10.587  1.00 88.19           H  
ATOM    820 HD13 LEU A  56      16.056 -36.320  10.445  1.00 88.19           H  
ATOM    821  CD2 LEU A  56      16.509 -38.114  12.410  1.00 88.19           C  
ATOM    822 HD21 LEU A  56      16.249 -38.493  13.398  1.00 88.19           H  
ATOM    823 HD22 LEU A  56      15.661 -38.319  11.757  1.00 88.19           H  
ATOM    824 HD23 LEU A  56      17.393 -38.624  12.027  1.00 88.19           H  
ATOM    825  N   ALA A  57      19.593 -35.256  15.914  1.00 85.20           N  
ATOM    826  H   ALA A  57      19.068 -34.442  15.628  1.00 85.20           H  
ATOM    827  CA  ALA A  57      20.817 -35.052  16.690  1.00 85.20           C  
ATOM    828  HA  ALA A  57      21.662 -35.474  16.146  1.00 85.20           H  
ATOM    829  C   ALA A  57      20.736 -35.757  18.053  1.00 85.20           C  
ATOM    830  CB  ALA A  57      21.050 -33.545  16.851  1.00 85.20           C  
ATOM    831  HB1 ALA A  57      21.949 -33.375  17.443  1.00 85.20           H  
ATOM    832  HB2 ALA A  57      21.180 -33.087  15.870  1.00 85.20           H  
ATOM    833  HB3 ALA A  57      20.202 -33.082  17.353  1.00 85.20           H  
ATOM    834  O   ALA A  57      21.668 -36.452  18.454  1.00 85.20           O  
ATOM    835  N   LYS A  58      19.589 -35.667  18.737  1.00 86.28           N  
ATOM    836  H   LYS A  58      18.862 -35.075  18.361  1.00 86.28           H  
ATOM    837  CA  LYS A  58      19.349 -36.353  20.014  1.00 86.28           C  
ATOM    838  HA  LYS A  58      20.179 -36.131  20.684  1.00 86.28           H  
ATOM    839  C   LYS A  58      19.308 -37.875  19.857  1.00 86.28           C  
ATOM    840  CB  LYS A  58      18.055 -35.795  20.620  1.00 86.28           C  
ATOM    841  HB2 LYS A  58      18.128 -34.707  20.639  1.00 86.28           H  
ATOM    842  HB3 LYS A  58      17.212 -36.064  19.983  1.00 86.28           H  
ATOM    843  O   LYS A  58      19.865 -38.584  20.692  1.00 86.28           O  
ATOM    844  CG  LYS A  58      17.791 -36.288  22.051  1.00 86.28           C  
ATOM    845  HG2 LYS A  58      17.639 -37.367  22.052  1.00 86.28           H  
ATOM    846  HG3 LYS A  58      18.644 -36.043  22.684  1.00 86.28           H  
ATOM    847  CD  LYS A  58      16.535 -35.595  22.595  1.00 86.28           C  
ATOM    848  HD2 LYS A  58      16.689 -34.517  22.560  1.00 86.28           H  
ATOM    849  HD3 LYS A  58      15.691 -35.841  21.950  1.00 86.28           H  
ATOM    850  CE  LYS A  58      16.214 -36.009  24.034  1.00 86.28           C  
ATOM    851  HE2 LYS A  58      17.082 -35.797  24.659  1.00 86.28           H  
ATOM    852  HE3 LYS A  58      16.025 -37.082  24.056  1.00 86.28           H  
ATOM    853  NZ  LYS A  58      15.028 -35.262  24.535  1.00 86.28           N  
ATOM    854  HZ1 LYS A  58      14.793 -35.511  25.486  1.00 86.28           H  
ATOM    855  HZ2 LYS A  58      14.221 -35.430  23.952  1.00 86.28           H  
ATOM    856  HZ3 LYS A  58      15.195 -34.267  24.508  1.00 86.28           H  
ATOM    857  N   ALA A  59      18.677 -38.382  18.797  1.00 87.43           N  
ATOM    858  H   ALA A  59      18.183 -37.747  18.187  1.00 87.43           H  
ATOM    859  CA  ALA A  59      18.558 -39.819  18.545  1.00 87.43           C  
ATOM    860  HA  ALA A  59      18.268 -40.314  19.472  1.00 87.43           H  
ATOM    861  C   ALA A  59      19.872 -40.469  18.073  1.00 87.43           C  
ATOM    862  CB  ALA A  59      17.437 -40.023  17.522  1.00 87.43           C  
ATOM    863  HB1 ALA A  59      17.306 -41.088  17.330  1.00 87.43           H  
ATOM    864  HB2 ALA A  59      16.503 -39.615  17.907  1.00 87.43           H  
ATOM    865  HB3 ALA A  59      17.683 -39.515  16.590  1.00 87.43           H  
ATOM    866  O   ALA A  59      20.132 -41.637  18.372  1.00 87.43           O  
ATOM    867  N   THR A  60      20.705 -39.729  17.337  1.00 84.31           N  
ATOM    868  H   THR A  60      20.406 -38.800  17.080  1.00 84.31           H  
ATOM    869  CA  THR A  60      21.973 -40.232  16.778  1.00 84.31           C  
ATOM    870  HA  THR A  60      21.933 -41.320  16.734  1.00 84.31           H  
ATOM    871  C   THR A  60      23.196 -39.886  17.628  1.00 84.31           C  
ATOM    872  CB  THR A  60      22.191 -39.736  15.341  1.00 84.31           C  
ATOM    873  HB  THR A  60      23.141 -40.132  14.984  1.00 84.31           H  
ATOM    874  O   THR A  60      24.202 -40.585  17.540  1.00 84.31           O  
ATOM    875  CG2 THR A  60      21.093 -40.198  14.380  1.00 84.31           C  
ATOM    876 HG21 THR A  60      20.123 -39.792  14.671  1.00 84.31           H  
ATOM    877 HG22 THR A  60      21.035 -41.286  14.380  1.00 84.31           H  
ATOM    878 HG23 THR A  60      21.330 -39.857  13.373  1.00 84.31           H  
ATOM    879  OG1 THR A  60      22.254 -38.333  15.309  1.00 84.31           O  
ATOM    880  HG1 THR A  60      21.358 -37.999  15.392  1.00 84.31           H  
ATOM    881  N   GLY A  61      23.118 -38.843  18.459  1.00 81.95           N  
ATOM    882  H   GLY A  61      22.271 -38.294  18.460  1.00 81.95           H  
ATOM    883  CA  GLY A  61      24.259 -38.260  19.170  1.00 81.95           C  
ATOM    884  HA2 GLY A  61      23.882 -37.645  19.987  1.00 81.95           H  
ATOM    885  HA3 GLY A  61      24.875 -39.058  19.587  1.00 81.95           H  
ATOM    886  C   GLY A  61      25.156 -37.376  18.294  1.00 81.95           C  
ATOM    887  O   GLY A  61      26.168 -36.879  18.784  1.00 81.95           O  
ATOM    888  N   LEU A  62      24.805 -37.176  17.018  1.00 80.03           N  
ATOM    889  H   LEU A  62      23.926 -37.557  16.698  1.00 80.03           H  
ATOM    890  CA  LEU A  62      25.585 -36.391  16.063  1.00 80.03           C  
ATOM    891  HA  LEU A  62      26.645 -36.548  16.264  1.00 80.03           H  
ATOM    892  C   LEU A  62      25.296 -34.891  16.209  1.00 80.03           C  
ATOM    893  CB  LEU A  62      25.279 -36.862  14.627  1.00 80.03           C  
ATOM    894  HB2 LEU A  62      25.808 -36.217  13.925  1.00 80.03           H  
ATOM    895  HB3 LEU A  62      24.212 -36.728  14.448  1.00 80.03           H  
ATOM    896  O   LEU A  62      24.165 -34.480  16.468  1.00 80.03           O  
ATOM    897  CG  LEU A  62      25.657 -38.326  14.323  1.00 80.03           C  
ATOM    898  HG  LEU A  62      25.221 -38.988  15.072  1.00 80.03           H  
ATOM    899  CD1 LEU A  62      25.102 -38.725  12.955  1.00 80.03           C  
ATOM    900 HD11 LEU A  62      25.504 -38.070  12.183  1.00 80.03           H  
ATOM    901 HD12 LEU A  62      24.015 -38.640  12.966  1.00 80.03           H  
ATOM    902 HD13 LEU A  62      25.373 -39.757  12.731  1.00 80.03           H  
ATOM    903  CD2 LEU A  62      27.171 -38.534  14.302  1.00 80.03           C  
ATOM    904 HD21 LEU A  62      27.643 -37.861  13.587  1.00 80.03           H  
ATOM    905 HD22 LEU A  62      27.596 -38.353  15.290  1.00 80.03           H  
ATOM    906 HD23 LEU A  62      27.404 -39.564  14.031  1.00 80.03           H  
ATOM    907  N   ARG A  63      26.306 -34.051  15.956  1.00 76.98           N  
ATOM    908  H   ARG A  63      27.199 -34.455  15.714  1.00 76.98           H  
ATOM    909  CA  ARG A  63      26.090 -32.620  15.692  1.00 76.98           C  
ATOM    910  HA  ARG A  63      25.241 -32.270  16.279  1.00 76.98           H  
ATOM    911  C   ARG A  63      25.729 -32.430  14.225  1.00 76.98           C  
ATOM    912  CB  ARG A  63      27.326 -31.792  16.060  1.00 76.98           C  
ATOM    913  HB2 ARG A  63      28.232 -32.332  15.785  1.00 76.98           H  
ATOM    914  HB3 ARG A  63      27.301 -30.860  15.496  1.00 76.98           H  
ATOM    915  O   ARG A  63      26.514 -32.788  13.352  1.00 76.98           O  
ATOM    916  CG  ARG A  63      27.340 -31.446  17.551  1.00 76.98           C  
ATOM    917  HG2 ARG A  63      26.429 -30.903  17.802  1.00 76.98           H  
ATOM    918  HG3 ARG A  63      27.391 -32.359  18.144  1.00 76.98           H  
ATOM    919  CD  ARG A  63      28.554 -30.565  17.853  1.00 76.98           C  
ATOM    920  HD2 ARG A  63      28.558 -29.722  17.162  1.00 76.98           H  
ATOM    921  HD3 ARG A  63      29.456 -31.155  17.693  1.00 76.98           H  
ATOM    922  NE  ARG A  63      28.522 -30.054  19.234  1.00 76.98           N  
ATOM    923  HE  ARG A  63      27.671 -30.211  19.755  1.00 76.98           H  
ATOM    924  NH1 ARG A  63      30.622 -29.131  19.237  1.00 76.98           N  
ATOM    925 HH11 ARG A  63      30.751 -29.462  18.292  1.00 76.98           H  
ATOM    926 HH12 ARG A  63      31.338 -28.579  19.686  1.00 76.98           H  
ATOM    927  NH2 ARG A  63      29.321 -28.921  21.040  1.00 76.98           N  
ATOM    928 HH21 ARG A  63      30.043 -28.363  21.472  1.00 76.98           H  
ATOM    929 HH22 ARG A  63      28.437 -29.051  21.510  1.00 76.98           H  
ATOM    930  CZ  ARG A  63      29.486 -29.376  19.829  1.00 76.98           C  
ATOM    931  N   LEU A  64      24.556 -31.860  13.969  1.00 76.49           N  
ATOM    932  H   LEU A  64      23.980 -31.557  14.742  1.00 76.49           H  
ATOM    933  CA  LEU A  64      23.998 -31.724  12.627  1.00 76.49           C  
ATOM    934  HA  LEU A  64      24.687 -32.180  11.916  1.00 76.49           H  
ATOM    935  C   LEU A  64      23.826 -30.239  12.252  1.00 76.49           C  
ATOM    936  CB  LEU A  64      22.676 -32.506  12.555  1.00 76.49           C  
ATOM    937  HB2 LEU A  64      21.976 -32.066  13.266  1.00 76.49           H  
ATOM    938  HB3 LEU A  64      22.271 -32.360  11.553  1.00 76.49           H  
ATOM    939  O   LEU A  64      23.381 -29.464  13.103  1.00 76.49           O  
ATOM    940  CG  LEU A  64      22.789 -34.020  12.845  1.00 76.49           C  
ATOM    941  HG  LEU A  64      23.223 -34.158  13.835  1.00 76.49           H  
ATOM    942  CD1 LEU A  64      21.415 -34.692  12.857  1.00 76.49           C  
ATOM    943 HD11 LEU A  64      21.011 -34.753  11.847  1.00 76.49           H  
ATOM    944 HD12 LEU A  64      20.731 -34.128  13.490  1.00 76.49           H  
ATOM    945 HD13 LEU A  64      21.512 -35.701  13.257  1.00 76.49           H  
ATOM    946  CD2 LEU A  64      23.661 -34.758  11.826  1.00 76.49           C  
ATOM    947 HD21 LEU A  64      23.682 -35.820  12.070  1.00 76.49           H  
ATOM    948 HD22 LEU A  64      24.685 -34.385  11.864  1.00 76.49           H  
ATOM    949 HD23 LEU A  64      23.262 -34.632  10.820  1.00 76.49           H  
ATOM    950  N   PRO A  65      24.179 -29.830  11.019  1.00 67.14           N  
ATOM    951  CA  PRO A  65      23.951 -28.475  10.510  1.00 67.14           C  
ATOM    952  HA  PRO A  65      24.173 -27.728  11.272  1.00 67.14           H  
ATOM    953  C   PRO A  65      22.488 -28.299  10.063  1.00 67.14           C  
ATOM    954  CB  PRO A  65      24.962 -28.343   9.361  1.00 67.14           C  
ATOM    955  HB2 PRO A  65      24.684 -27.599   8.614  1.00 67.14           H  
ATOM    956  HB3 PRO A  65      25.943 -28.101   9.771  1.00 67.14           H  
ATOM    957  O   PRO A  65      21.613 -29.068  10.454  1.00 67.14           O  
ATOM    958  CG  PRO A  65      24.995 -29.749   8.770  1.00 67.14           C  
ATOM    959  HG2 PRO A  65      25.927 -29.945   8.241  1.00 67.14           H  
ATOM    960  HG3 PRO A  65      24.142 -29.890   8.106  1.00 67.14           H  
ATOM    961  CD  PRO A  65      24.841 -30.640  10.001  1.00 67.14           C  
ATOM    962  HD2 PRO A  65      24.248 -31.520   9.750  1.00 67.14           H  
ATOM    963  HD3 PRO A  65      25.827 -30.938  10.359  1.00 67.14           H  
ATOM    964  N   THR A  66      22.189 -27.291   9.245  1.00 64.70           N  
ATOM    965  H   THR A  66      22.903 -26.635   8.963  1.00 64.70           H  
ATOM    966  CA  THR A  66      20.959 -27.270   8.440  1.00 64.70           C  
ATOM    967  HA  THR A  66      20.102 -27.290   9.113  1.00 64.70           H  
ATOM    968  C   THR A  66      20.932 -28.529   7.562  1.00 64.70           C  
ATOM    969  CB  THR A  66      20.884 -26.005   7.558  1.00 64.70           C  
ATOM    970  HB  THR A  66      21.131 -26.257   6.526  1.00 64.70           H  
ATOM    971  O   THR A  66      21.918 -28.831   6.905  1.00 64.70           O  
ATOM    972  CG2 THR A  66      19.487 -25.389   7.615  1.00 64.70           C  
ATOM    973 HG21 THR A  66      18.747 -26.114   7.276  1.00 64.70           H  
ATOM    974 HG22 THR A  66      19.445 -24.519   6.960  1.00 64.70           H  
ATOM    975 HG23 THR A  66      19.253 -25.078   8.633  1.00 64.70           H  
ATOM    976  OG1 THR A  66      21.780 -25.004   8.001  1.00 64.70           O  
ATOM    977  HG1 THR A  66      21.890 -24.386   7.276  1.00 64.70           H  
ATOM    978  N   LEU A  67      19.853 -29.317   7.614  1.00 72.39           N  
ATOM    979  H   LEU A  67      19.091 -29.045   8.218  1.00 72.39           H  
ATOM    980  CA  LEU A  67      19.806 -30.645   6.978  1.00 72.39           C  
ATOM    981  HA  LEU A  67      20.791 -30.921   6.599  1.00 72.39           H  
ATOM    982  C   LEU A  67      18.860 -30.695   5.781  1.00 72.39           C  
ATOM    983  CB  LEU A  67      19.361 -31.695   8.007  1.00 72.39           C  
ATOM    984  HB2 LEU A  67      18.427 -31.348   8.448  1.00 72.39           H  
ATOM    985  HB3 LEU A  67      19.137 -32.625   7.483  1.00 72.39           H  
ATOM    986  O   LEU A  67      19.226 -31.200   4.730  1.00 72.39           O  
ATOM    987  CG  LEU A  67      20.365 -32.000   9.126  1.00 72.39           C  
ATOM    988  HG  LEU A  67      20.695 -31.061   9.571  1.00 72.39           H  
ATOM    989  CD1 LEU A  67      19.631 -32.784  10.213  1.00 72.39           C  
ATOM    990 HD11 LEU A  67      20.223 -32.815  11.127  1.00 72.39           H  
ATOM    991 HD12 LEU A  67      19.419 -33.799   9.877  1.00 72.39           H  
ATOM    992 HD13 LEU A  67      18.686 -32.290  10.442  1.00 72.39           H  
ATOM    993  CD2 LEU A  67      21.594 -32.771   8.632  1.00 72.39           C  
ATOM    994 HD21 LEU A  67      21.294 -33.686   8.121  1.00 72.39           H  
ATOM    995 HD22 LEU A  67      22.245 -33.024   9.469  1.00 72.39           H  
ATOM    996 HD23 LEU A  67      22.152 -32.147   7.935  1.00 72.39           H  
ATOM    997  N   VAL A  68      17.637 -30.192   5.944  1.00 74.33           N  
ATOM    998  H   VAL A  68      17.393 -29.784   6.835  1.00 74.33           H  
ATOM    999  CA  VAL A  68      16.535 -30.448   5.001  1.00 74.33           C  
ATOM   1000  HA  VAL A  68      16.556 -31.502   4.725  1.00 74.33           H  
ATOM   1001  C   VAL A  68      16.644 -29.703   3.675  1.00 74.33           C  
ATOM   1002  CB  VAL A  68      15.164 -30.163   5.638  1.00 74.33           C  
ATOM   1003  HB  VAL A  68      14.417 -30.068   4.850  1.00 74.33           H  
ATOM   1004  O   VAL A  68      16.029 -30.129   2.711  1.00 74.33           O  
ATOM   1005  CG1 VAL A  68      14.731 -31.311   6.543  1.00 74.33           C  
ATOM   1006 HG11 VAL A  68      13.679 -31.193   6.799  1.00 74.33           H  
ATOM   1007 HG12 VAL A  68      15.330 -31.330   7.453  1.00 74.33           H  
ATOM   1008 HG13 VAL A  68      14.860 -32.266   6.033  1.00 74.33           H  
ATOM   1009  CG2 VAL A  68      15.151 -28.892   6.488  1.00 74.33           C  
ATOM   1010 HG21 VAL A  68      14.114 -28.694   6.757  1.00 74.33           H  
ATOM   1011 HG22 VAL A  68      15.509 -28.046   5.901  1.00 74.33           H  
ATOM   1012 HG23 VAL A  68      15.743 -29.005   7.396  1.00 74.33           H  
ATOM   1013  N   PHE A  69      17.431 -28.631   3.587  1.00 65.95           N  
ATOM   1014  H   PHE A  69      17.906 -28.297   4.414  1.00 65.95           H  
ATOM   1015  CA  PHE A  69      17.674 -27.961   2.303  1.00 65.95           C  
ATOM   1016  HA  PHE A  69      16.791 -28.070   1.672  1.00 65.95           H  
ATOM   1017  C   PHE A  69      18.824 -28.606   1.519  1.00 65.95           C  
ATOM   1018  CB  PHE A  69      17.887 -26.461   2.534  1.00 65.95           C  
ATOM   1019  HB2 PHE A  69      18.090 -25.989   1.573  1.00 65.95           H  
ATOM   1020  HB3 PHE A  69      18.767 -26.319   3.162  1.00 65.95           H  
ATOM   1021  O   PHE A  69      18.762 -28.672   0.296  1.00 65.95           O  
ATOM   1022  CG  PHE A  69      16.688 -25.767   3.158  1.00 65.95           C  
ATOM   1023  CD1 PHE A  69      15.459 -25.732   2.470  1.00 65.95           C  
ATOM   1024  HD1 PHE A  69      15.367 -26.192   1.497  1.00 65.95           H  
ATOM   1025  CD2 PHE A  69      16.788 -25.176   4.432  1.00 65.95           C  
ATOM   1026  HD2 PHE A  69      17.727 -25.192   4.965  1.00 65.95           H  
ATOM   1027  CE1 PHE A  69      14.339 -25.118   3.055  1.00 65.95           C  
ATOM   1028  HE1 PHE A  69      13.390 -25.111   2.539  1.00 65.95           H  
ATOM   1029  CE2 PHE A  69      15.666 -24.556   5.014  1.00 65.95           C  
ATOM   1030  HE2 PHE A  69      15.737 -24.102   5.992  1.00 65.95           H  
ATOM   1031  CZ  PHE A  69      14.442 -24.528   4.325  1.00 65.95           C  
ATOM   1032  HZ  PHE A  69      13.574 -24.064   4.770  1.00 65.95           H  
ATOM   1033  N   ASP A  70      19.833 -29.133   2.221  1.00 70.54           N  
ATOM   1034  H   ASP A  70      19.832 -29.031   3.226  1.00 70.54           H  
ATOM   1035  CA  ASP A  70      20.973 -29.830   1.611  1.00 70.54           C  
ATOM   1036  HA  ASP A  70      21.275 -29.308   0.703  1.00 70.54           H  
ATOM   1037  C   ASP A  70      20.617 -31.278   1.231  1.00 70.54           C  
ATOM   1038  CB  ASP A  70      22.156 -29.827   2.594  1.00 70.54           C  
ATOM   1039  HB2 ASP A  70      21.843 -30.314   3.518  1.00 70.54           H  
ATOM   1040  HB3 ASP A  70      22.965 -30.419   2.165  1.00 70.54           H  
ATOM   1041  O   ASP A  70      21.098 -31.806   0.229  1.00 70.54           O  
ATOM   1042  CG  ASP A  70      22.715 -28.439   2.932  1.00 70.54           C  
ATOM   1043  OD1 ASP A  70      22.543 -27.501   2.125  1.00 70.54           O  
ATOM   1044  OD2 ASP A  70      23.343 -28.338   4.010  1.00 70.54           O  
ATOM   1045  N   TYR A  71      19.752 -31.916   2.027  1.00 82.34           N  
ATOM   1046  H   TYR A  71      19.431 -31.420   2.846  1.00 82.34           H  
ATOM   1047  CA  TYR A  71      19.263 -33.284   1.852  1.00 82.34           C  
ATOM   1048  HA  TYR A  71      19.646 -33.682   0.912  1.00 82.34           H  
ATOM   1049  C   TYR A  71      17.727 -33.262   1.794  1.00 82.34           C  
ATOM   1050  CB  TYR A  71      19.808 -34.190   2.967  1.00 82.34           C  
ATOM   1051  HB2 TYR A  71      19.519 -35.217   2.744  1.00 82.34           H  
ATOM   1052  HB3 TYR A  71      19.350 -33.914   3.917  1.00 82.34           H  
ATOM   1053  O   TYR A  71      17.067 -33.544   2.797  1.00 82.34           O  
ATOM   1054  CG  TYR A  71      21.313 -34.121   3.119  1.00 82.34           C  
ATOM   1055  CD1 TYR A  71      22.157 -34.851   2.260  1.00 82.34           C  
ATOM   1056  HD1 TYR A  71      21.732 -35.526   1.532  1.00 82.34           H  
ATOM   1057  CD2 TYR A  71      21.863 -33.228   4.056  1.00 82.34           C  
ATOM   1058  HD2 TYR A  71      21.210 -32.645   4.688  1.00 82.34           H  
ATOM   1059  CE1 TYR A  71      23.551 -34.660   2.317  1.00 82.34           C  
ATOM   1060  HE1 TYR A  71      24.204 -35.188   1.637  1.00 82.34           H  
ATOM   1061  CE2 TYR A  71      23.247 -33.000   4.088  1.00 82.34           C  
ATOM   1062  HE2 TYR A  71      23.645 -32.243   4.747  1.00 82.34           H  
ATOM   1063  OH  TYR A  71      25.422 -33.448   3.228  1.00 82.34           O  
ATOM   1064  HH  TYR A  71      25.556 -32.557   3.557  1.00 82.34           H  
ATOM   1065  CZ  TYR A  71      24.090 -33.708   3.208  1.00 82.34           C  
ATOM   1066  N   PRO A  72      17.147 -32.899   0.633  1.00 81.75           N  
ATOM   1067  CA  PRO A  72      15.741 -32.520   0.508  1.00 81.75           C  
ATOM   1068  HA  PRO A  72      15.492 -31.772   1.260  1.00 81.75           H  
ATOM   1069  C   PRO A  72      14.743 -33.652   0.712  1.00 81.75           C  
ATOM   1070  CB  PRO A  72      15.604 -31.868  -0.872  1.00 81.75           C  
ATOM   1071  HB2 PRO A  72      15.741 -30.790  -0.779  1.00 81.75           H  
ATOM   1072  HB3 PRO A  72      14.651 -32.092  -1.351  1.00 81.75           H  
ATOM   1073  O   PRO A  72      13.573 -33.358   0.895  1.00 81.75           O  
ATOM   1074  CG  PRO A  72      16.758 -32.463  -1.670  1.00 81.75           C  
ATOM   1075  HG2 PRO A  72      16.471 -33.440  -2.059  1.00 81.75           H  
ATOM   1076  HG3 PRO A  72      17.075 -31.803  -2.478  1.00 81.75           H  
ATOM   1077  CD  PRO A  72      17.843 -32.632  -0.617  1.00 81.75           C  
ATOM   1078  HD2 PRO A  72      18.506 -33.451  -0.897  1.00 81.75           H  
ATOM   1079  HD3 PRO A  72      18.408 -31.703  -0.527  1.00 81.75           H  
ATOM   1080  N   THR A  73      15.165 -34.915   0.715  1.00 88.26           N  
ATOM   1081  H   THR A  73      16.156 -35.095   0.634  1.00 88.26           H  
ATOM   1082  CA  THR A  73      14.277 -36.071   0.889  1.00 88.26           C  
ATOM   1083  HA  THR A  73      13.266 -35.709   1.076  1.00 88.26           H  
ATOM   1084  C   THR A  73      14.708 -36.923   2.086  1.00 88.26           C  
ATOM   1085  CB  THR A  73      14.212 -36.935  -0.381  1.00 88.26           C  
ATOM   1086  HB  THR A  73      13.437 -37.691  -0.254  1.00 88.26           H  
ATOM   1087  O   THR A  73      15.898 -36.943   2.436  1.00 88.26           O  
ATOM   1088  CG2 THR A  73      13.892 -36.126  -1.639  1.00 88.26           C  
ATOM   1089 HG21 THR A  73      12.955 -35.589  -1.496  1.00 88.26           H  
ATOM   1090 HG22 THR A  73      13.771 -36.798  -2.489  1.00 88.26           H  
ATOM   1091 HG23 THR A  73      14.685 -35.412  -1.858  1.00 88.26           H  
ATOM   1092  OG1 THR A  73      15.444 -37.586  -0.619  1.00 88.26           O  
ATOM   1093  HG1 THR A  73      15.400 -37.877  -1.532  1.00 88.26           H  
ATOM   1094  N   PRO A  74      13.794 -37.694   2.704  1.00 88.04           N  
ATOM   1095  CA  PRO A  74      14.142 -38.617   3.783  1.00 88.04           C  
ATOM   1096  HA  PRO A  74      14.452 -38.029   4.647  1.00 88.04           H  
ATOM   1097  C   PRO A  74      15.269 -39.596   3.428  1.00 88.04           C  
ATOM   1098  CB  PRO A  74      12.842 -39.354   4.112  1.00 88.04           C  
ATOM   1099  HB2 PRO A  74      12.787 -39.636   5.164  1.00 88.04           H  
ATOM   1100  HB3 PRO A  74      12.748 -40.239   3.483  1.00 88.04           H  
ATOM   1101  O   PRO A  74      16.141 -39.853   4.260  1.00 88.04           O  
ATOM   1102  CG  PRO A  74      11.755 -38.348   3.739  1.00 88.04           C  
ATOM   1103  HG2 PRO A  74      10.814 -38.841   3.494  1.00 88.04           H  
ATOM   1104  HG3 PRO A  74      11.612 -37.641   4.555  1.00 88.04           H  
ATOM   1105  CD  PRO A  74      12.346 -37.627   2.532  1.00 88.04           C  
ATOM   1106  HD2 PRO A  74      11.990 -36.597   2.525  1.00 88.04           H  
ATOM   1107  HD3 PRO A  74      12.051 -38.133   1.613  1.00 88.04           H  
ATOM   1108  N   THR A  75      15.297 -40.099   2.187  1.00 86.84           N  
ATOM   1109  H   THR A  75      14.534 -39.872   1.566  1.00 86.84           H  
ATOM   1110  CA  THR A  75      16.352 -41.010   1.705  1.00 86.84           C  
ATOM   1111  HA  THR A  75      16.437 -41.847   2.398  1.00 86.84           H  
ATOM   1112  C   THR A  75      17.717 -40.326   1.665  1.00 86.84           C  
ATOM   1113  CB  THR A  75      16.007 -41.590   0.325  1.00 86.84           C  
ATOM   1114  HB  THR A  75      15.960 -40.790  -0.414  1.00 86.84           H  
ATOM   1115  O   THR A  75      18.681 -40.856   2.221  1.00 86.84           O  
ATOM   1116  CG2 THR A  75      17.014 -42.646  -0.131  1.00 86.84           C  
ATOM   1117 HG21 THR A  75      17.993 -42.196  -0.294  1.00 86.84           H  
ATOM   1118 HG22 THR A  75      16.676 -43.085  -1.070  1.00 86.84           H  
ATOM   1119 HG23 THR A  75      17.097 -43.433   0.619  1.00 86.84           H  
ATOM   1120  OG1 THR A  75      14.758 -42.231   0.391  1.00 86.84           O  
ATOM   1121  HG1 THR A  75      14.072 -41.564   0.314  1.00 86.84           H  
ATOM   1122  N   ALA A  76      17.801 -39.123   1.085  1.00 88.14           N  
ATOM   1123  H   ALA A  76      16.968 -38.693   0.709  1.00 88.14           H  
ATOM   1124  CA  ALA A  76      19.052 -38.366   1.027  1.00 88.14           C  
ATOM   1125  HA  ALA A  76      19.802 -38.961   0.505  1.00 88.14           H  
ATOM   1126  C   ALA A  76      19.591 -38.066   2.436  1.00 88.14           C  
ATOM   1127  CB  ALA A  76      18.804 -37.078   0.232  1.00 88.14           C  
ATOM   1128  HB1 ALA A  76      18.459 -37.323  -0.772  1.00 88.14           H  
ATOM   1129  HB2 ALA A  76      18.050 -36.467   0.729  1.00 88.14           H  
ATOM   1130  HB3 ALA A  76      19.731 -36.509   0.157  1.00 88.14           H  
ATOM   1131  O   ALA A  76      20.788 -38.215   2.703  1.00 88.14           O  
ATOM   1132  N   LEU A  77      18.698 -37.708   3.364  1.00 89.58           N  
ATOM   1133  H   LEU A  77      17.738 -37.577   3.081  1.00 89.58           H  
ATOM   1134  CA  LEU A  77      19.070 -37.417   4.744  1.00 89.58           C  
ATOM   1135  HA  LEU A  77      19.915 -36.728   4.711  1.00 89.58           H  
ATOM   1136  C   LEU A  77      19.540 -38.673   5.501  1.00 89.58           C  
ATOM   1137  CB  LEU A  77      17.882 -36.705   5.413  1.00 89.58           C  
ATOM   1138  HB2 LEU A  77      17.018 -37.370   5.408  1.00 89.58           H  
ATOM   1139  HB3 LEU A  77      17.630 -35.829   4.816  1.00 89.58           H  
ATOM   1140  O   LEU A  77      20.519 -38.616   6.247  1.00 89.58           O  
ATOM   1141  CG  LEU A  77      18.149 -36.253   6.858  1.00 89.58           C  
ATOM   1142  HG  LEU A  77      18.264 -37.127   7.498  1.00 89.58           H  
ATOM   1143  CD1 LEU A  77      19.406 -35.392   6.974  1.00 89.58           C  
ATOM   1144 HD11 LEU A  77      19.352 -34.562   6.270  1.00 89.58           H  
ATOM   1145 HD12 LEU A  77      19.482 -35.019   7.996  1.00 89.58           H  
ATOM   1146 HD13 LEU A  77      20.295 -35.987   6.765  1.00 89.58           H  
ATOM   1147  CD2 LEU A  77      16.969 -35.428   7.371  1.00 89.58           C  
ATOM   1148 HD21 LEU A  77      16.061 -36.031   7.347  1.00 89.58           H  
ATOM   1149 HD22 LEU A  77      16.822 -34.553   6.739  1.00 89.58           H  
ATOM   1150 HD23 LEU A  77      17.150 -35.102   8.396  1.00 89.58           H  
ATOM   1151  N   ALA A  78      18.901 -39.827   5.287  1.00 87.97           N  
ATOM   1152  H   ALA A  78      18.094 -39.825   4.679  1.00 87.97           H  
ATOM   1153  CA  ALA A  78      19.301 -41.092   5.904  1.00 87.97           C  
ATOM   1154  HA  ALA A  78      19.353 -40.947   6.983  1.00 87.97           H  
ATOM   1155  C   ALA A  78      20.688 -41.568   5.435  1.00 87.97           C  
ATOM   1156  CB  ALA A  78      18.222 -42.138   5.615  1.00 87.97           C  
ATOM   1157  HB1 ALA A  78      18.474 -43.077   6.108  1.00 87.97           H  
ATOM   1158  HB2 ALA A  78      17.263 -41.777   5.986  1.00 87.97           H  
ATOM   1159  HB3 ALA A  78      18.143 -42.309   4.541  1.00 87.97           H  
ATOM   1160  O   ALA A  78      21.506 -41.970   6.272  1.00 87.97           O  
ATOM   1161  N   VAL A  79      20.979 -41.464   4.130  1.00 84.78           N  
ATOM   1162  H   VAL A  79      20.250 -41.161   3.500  1.00 84.78           H  
ATOM   1163  CA  VAL A  79      22.309 -41.760   3.561  1.00 84.78           C  
ATOM   1164  HA  VAL A  79      22.562 -42.800   3.768  1.00 84.78           H  
ATOM   1165  C   VAL A  79      23.365 -40.888   4.234  1.00 84.78           C  
ATOM   1166  CB  VAL A  79      22.320 -41.560   2.030  1.00 84.78           C  
ATOM   1167  HB  VAL A  79      21.902 -40.582   1.792  1.00 84.78           H  
ATOM   1168  O   VAL A  79      24.368 -41.402   4.737  1.00 84.78           O  
ATOM   1169  CG1 VAL A  79      23.733 -41.638   1.433  1.00 84.78           C  
ATOM   1170 HG11 VAL A  79      24.350 -40.810   1.781  1.00 84.78           H  
ATOM   1171 HG12 VAL A  79      24.205 -42.582   1.706  1.00 84.78           H  
ATOM   1172 HG13 VAL A  79      23.676 -41.573   0.346  1.00 84.78           H  
ATOM   1173  CG2 VAL A  79      21.472 -42.638   1.346  1.00 84.78           C  
ATOM   1174 HG21 VAL A  79      21.433 -42.456   0.272  1.00 84.78           H  
ATOM   1175 HG22 VAL A  79      21.897 -43.627   1.520  1.00 84.78           H  
ATOM   1176 HG23 VAL A  79      20.452 -42.632   1.729  1.00 84.78           H  
ATOM   1177  N   ARG A  80      23.096 -39.582   4.361  1.00 86.45           N  
ATOM   1178  H   ARG A  80      22.262 -39.219   3.921  1.00 86.45           H  
ATOM   1179  CA  ARG A  80      24.028 -38.650   4.997  1.00 86.45           C  
ATOM   1180  HA  ARG A  80      24.968 -38.737   4.452  1.00 86.45           H  
ATOM   1181  C   ARG A  80      24.327 -38.994   6.456  1.00 86.45           C  
ATOM   1182  CB  ARG A  80      23.481 -37.220   4.872  1.00 86.45           C  
ATOM   1183  HB2 ARG A  80      22.516 -37.144   5.375  1.00 86.45           H  
ATOM   1184  HB3 ARG A  80      23.330 -36.991   3.817  1.00 86.45           H  
ATOM   1185  O   ARG A  80      25.482 -38.949   6.885  1.00 86.45           O  
ATOM   1186  CG  ARG A  80      24.438 -36.191   5.486  1.00 86.45           C  
ATOM   1187  HG2 ARG A  80      24.550 -36.368   6.556  1.00 86.45           H  
ATOM   1188  HG3 ARG A  80      24.010 -35.195   5.368  1.00 86.45           H  
ATOM   1189  CD  ARG A  80      25.807 -36.269   4.804  1.00 86.45           C  
ATOM   1190  HD2 ARG A  80      26.254 -37.245   4.992  1.00 86.45           H  
ATOM   1191  HD3 ARG A  80      25.682 -36.151   3.728  1.00 86.45           H  
ATOM   1192  NE  ARG A  80      26.729 -35.249   5.306  1.00 86.45           N  
ATOM   1193  HE  ARG A  80      26.320 -34.456   5.778  1.00 86.45           H  
ATOM   1194  NH1 ARG A  80      28.593 -36.140   4.286  1.00 86.45           N  
ATOM   1195 HH11 ARG A  80      28.072 -36.930   3.933  1.00 86.45           H  
ATOM   1196 HH12 ARG A  80      29.556 -36.076   3.987  1.00 86.45           H  
ATOM   1197  NH2 ARG A  80      28.739 -34.220   5.429  1.00 86.45           N  
ATOM   1198 HH21 ARG A  80      28.298 -33.459   5.925  1.00 86.45           H  
ATOM   1199 HH22 ARG A  80      29.710 -34.171   5.153  1.00 86.45           H  
ATOM   1200  CZ  ARG A  80      28.010 -35.215   5.003  1.00 86.45           C  
ATOM   1201  N   LEU A  81      23.308 -39.353   7.235  1.00 86.01           N  
ATOM   1202  H   LEU A  81      22.381 -39.337   6.836  1.00 86.01           H  
ATOM   1203  CA  LEU A  81      23.499 -39.790   8.623  1.00 86.01           C  
ATOM   1204  HA  LEU A  81      24.059 -39.026   9.162  1.00 86.01           H  
ATOM   1205  C   LEU A  81      24.335 -41.080   8.702  1.00 86.01           C  
ATOM   1206  CB  LEU A  81      22.127 -39.982   9.289  1.00 86.01           C  
ATOM   1207  HB2 LEU A  81      22.273 -40.468  10.253  1.00 86.01           H  
ATOM   1208  HB3 LEU A  81      21.534 -40.651   8.666  1.00 86.01           H  
ATOM   1209  O   LEU A  81      25.139 -41.244   9.624  1.00 86.01           O  
ATOM   1210  CG  LEU A  81      21.332 -38.683   9.518  1.00 86.01           C  
ATOM   1211  HG  LEU A  81      21.252 -38.118   8.589  1.00 86.01           H  
ATOM   1212  CD1 LEU A  81      19.926 -39.039  10.000  1.00 86.01           C  
ATOM   1213 HD11 LEU A  81      19.345 -38.126  10.127  1.00 86.01           H  
ATOM   1214 HD12 LEU A  81      19.429 -39.651   9.247  1.00 86.01           H  
ATOM   1215 HD13 LEU A  81      19.967 -39.581  10.945  1.00 86.01           H  
ATOM   1216  CD2 LEU A  81      21.981 -37.780  10.569  1.00 86.01           C  
ATOM   1217 HD21 LEU A  81      22.957 -37.442  10.220  1.00 86.01           H  
ATOM   1218 HD22 LEU A  81      22.090 -38.313  11.513  1.00 86.01           H  
ATOM   1219 HD23 LEU A  81      21.354 -36.901  10.721  1.00 86.01           H  
ATOM   1220  N   GLY A  82      24.179 -41.984   7.729  1.00 81.45           N  
ATOM   1221  H   GLY A  82      23.505 -41.788   7.003  1.00 81.45           H  
ATOM   1222  CA  GLY A  82      24.966 -43.212   7.613  1.00 81.45           C  
ATOM   1223  HA2 GLY A  82      24.840 -43.813   8.514  1.00 81.45           H  
ATOM   1224  HA3 GLY A  82      24.597 -43.774   6.755  1.00 81.45           H  
ATOM   1225  C   GLY A  82      26.459 -42.950   7.399  1.00 81.45           C  
ATOM   1226  O   GLY A  82      27.290 -43.582   8.060  1.00 81.45           O  
ATOM   1227  N   GLU A  83      26.793 -41.985   6.538  1.00 80.41           N  
ATOM   1228  H   GLU A  83      26.056 -41.552   6.000  1.00 80.41           H  
ATOM   1229  CA  GLU A  83      28.173 -41.551   6.283  1.00 80.41           C  
ATOM   1230  HA  GLU A  83      28.763 -42.398   5.934  1.00 80.41           H  
ATOM   1231  C   GLU A  83      28.844 -41.003   7.548  1.00 80.41           C  
ATOM   1232  CB  GLU A  83      28.204 -40.458   5.208  1.00 80.41           C  
ATOM   1233  HB2 GLU A  83      27.558 -39.639   5.524  1.00 80.41           H  
ATOM   1234  HB3 GLU A  83      29.222 -40.077   5.136  1.00 80.41           H  
ATOM   1235  O   GLU A  83      29.954 -41.423   7.888  1.00 80.41           O  
ATOM   1236  CG  GLU A  83      27.777 -40.941   3.818  1.00 80.41           C  
ATOM   1237  HG2 GLU A  83      26.774 -41.365   3.867  1.00 80.41           H  
ATOM   1238  HG3 GLU A  83      28.462 -41.729   3.504  1.00 80.41           H  
ATOM   1239  CD  GLU A  83      27.792 -39.800   2.789  1.00 80.41           C  
ATOM   1240  OE1 GLU A  83      27.825 -40.132   1.587  1.00 80.41           O  
ATOM   1241  OE2 GLU A  83      27.823 -38.608   3.205  1.00 80.41           O  
ATOM   1242  N   LEU A  84      28.149 -40.126   8.285  1.00 78.81           N  
ATOM   1243  H   LEU A  84      27.246 -39.837   7.936  1.00 78.81           H  
ATOM   1244  CA  LEU A  84      28.674 -39.489   9.499  1.00 78.81           C  
ATOM   1245  HA  LEU A  84      29.589 -38.956   9.239  1.00 78.81           H  
ATOM   1246  C   LEU A  84      29.070 -40.522  10.569  1.00 78.81           C  
ATOM   1247  CB  LEU A  84      27.635 -38.484  10.033  1.00 78.81           C  
ATOM   1248  HB2 LEU A  84      27.915 -38.193  11.046  1.00 78.81           H  
ATOM   1249  HB3 LEU A  84      26.668 -38.984  10.089  1.00 78.81           H  
ATOM   1250  O   LEU A  84      30.160 -40.430  11.142  1.00 78.81           O  
ATOM   1251  CG  LEU A  84      27.495 -37.205   9.182  1.00 78.81           C  
ATOM   1252  HG  LEU A  84      27.358 -37.471   8.134  1.00 78.81           H  
ATOM   1253  CD1 LEU A  84      26.276 -36.401   9.638  1.00 78.81           C  
ATOM   1254 HD11 LEU A  84      26.148 -35.529   8.996  1.00 78.81           H  
ATOM   1255 HD12 LEU A  84      25.382 -37.018   9.561  1.00 78.81           H  
ATOM   1256 HD13 LEU A  84      26.405 -36.075  10.670  1.00 78.81           H  
ATOM   1257  CD2 LEU A  84      28.724 -36.298   9.304  1.00 78.81           C  
ATOM   1258 HD21 LEU A  84      28.558 -35.379   8.742  1.00 78.81           H  
ATOM   1259 HD22 LEU A  84      28.904 -36.051  10.350  1.00 78.81           H  
ATOM   1260 HD23 LEU A  84      29.602 -36.798   8.894  1.00 78.81           H  
ATOM   1261  N   PHE A  85      28.254 -41.565  10.763  1.00 70.65           N  
ATOM   1262  H   PHE A  85      27.382 -41.577  10.254  1.00 70.65           H  
ATOM   1263  CA  PHE A  85      28.573 -42.679  11.667  1.00 70.65           C  
ATOM   1264  HA  PHE A  85      28.790 -42.270  12.654  1.00 70.65           H  
ATOM   1265  C   PHE A  85      29.810 -43.488  11.242  1.00 70.65           C  
ATOM   1266  CB  PHE A  85      27.365 -43.630  11.766  1.00 70.65           C  
ATOM   1267  HB2 PHE A  85      27.729 -44.651  11.878  1.00 70.65           H  
ATOM   1268  HB3 PHE A  85      26.796 -43.601  10.837  1.00 70.65           H  
ATOM   1269  O   PHE A  85      30.471 -44.086  12.092  1.00 70.65           O  
ATOM   1270  CG  PHE A  85      26.449 -43.370  12.942  1.00 70.65           C  
ATOM   1271  CD1 PHE A  85      26.900 -43.638  14.250  1.00 70.65           C  
ATOM   1272  HD1 PHE A  85      27.913 -43.978  14.411  1.00 70.65           H  
ATOM   1273  CD2 PHE A  85      25.151 -42.868  12.740  1.00 70.65           C  
ATOM   1274  HD2 PHE A  85      24.809 -42.631  11.743  1.00 70.65           H  
ATOM   1275  CE1 PHE A  85      26.060 -43.393  15.350  1.00 70.65           C  
ATOM   1276  HE1 PHE A  85      26.432 -43.519  16.356  1.00 70.65           H  
ATOM   1277  CE2 PHE A  85      24.309 -42.631  13.839  1.00 70.65           C  
ATOM   1278  HE2 PHE A  85      23.330 -42.204  13.678  1.00 70.65           H  
ATOM   1279  CZ  PHE A  85      24.764 -42.890  15.144  1.00 70.65           C  
ATOM   1280  HZ  PHE A  85      24.139 -42.648  15.991  1.00 70.65           H  
ATOM   1281  N   GLY A  86      30.112 -43.580   9.943  1.00 58.59           N  
ATOM   1282  H   GLY A  86      29.572 -43.035   9.286  1.00 58.59           H  
ATOM   1283  CA  GLY A  86      31.257 -44.342   9.435  1.00 58.59           C  
ATOM   1284  HA2 GLY A  86      31.254 -45.344   9.865  1.00 58.59           H  
ATOM   1285  HA3 GLY A  86      31.161 -44.422   8.352  1.00 58.59           H  
ATOM   1286  C   GLY A  86      32.604 -43.683   9.740  1.00 58.59           C  
ATOM   1287  O   GLY A  86      33.583 -44.375  10.031  1.00 58.59           O  
ATOM   1288  N   THR A  87      32.650 -42.351   9.708  1.00 53.32           N  
ATOM   1289  H   THR A  87      31.830 -41.847   9.402  1.00 53.32           H  
ATOM   1290  CA  THR A  87      33.863 -41.562   9.965  1.00 53.32           C  
ATOM   1291  HA  THR A  87      34.693 -42.049   9.452  1.00 53.32           H  
ATOM   1292  C   THR A  87      34.266 -41.518  11.437  1.00 53.32           C  
ATOM   1293  CB  THR A  87      33.741 -40.130   9.408  1.00 53.32           C  
ATOM   1294  HB  THR A  87      34.213 -39.424  10.091  1.00 53.32           H  
ATOM   1295  O   THR A  87      35.435 -41.753  11.735  1.00 53.32           O  
ATOM   1296  CG2 THR A  87      34.438 -40.030   8.052  1.00 53.32           C  
ATOM   1297 HG21 THR A  87      33.983 -40.729   7.350  1.00 53.32           H  
ATOM   1298 HG22 THR A  87      34.325 -39.017   7.665  1.00 53.32           H  
ATOM   1299 HG23 THR A  87      35.500 -40.250   8.162  1.00 53.32           H  
ATOM   1300  OG1 THR A  87      32.399 -39.745   9.195  1.00 53.32           O  
ATOM   1301  HG1 THR A  87      31.915 -39.728  10.024  1.00 53.32           H  
ATOM   1302  N   GLU A  88      33.340 -41.279  12.370  1.00 43.89           N  
ATOM   1303  H   GLU A  88      32.387 -41.090  12.095  1.00 43.89           H  
ATOM   1304  CA  GLU A  88      33.693 -41.128  13.796  1.00 43.89           C  
ATOM   1305  HA  GLU A  88      34.519 -40.422  13.887  1.00 43.89           H  
ATOM   1306  C   GLU A  88      34.176 -42.428  14.455  1.00 43.89           C  
ATOM   1307  CB  GLU A  88      32.505 -40.577  14.593  1.00 43.89           C  
ATOM   1308  HB2 GLU A  88      31.586 -41.053  14.251  1.00 43.89           H  
ATOM   1309  HB3 GLU A  88      32.649 -40.829  15.644  1.00 43.89           H  
ATOM   1310  O   GLU A  88      35.034 -42.397  15.335  1.00 43.89           O  
ATOM   1311  CG  GLU A  88      32.388 -39.051  14.496  1.00 43.89           C  
ATOM   1312  HG2 GLU A  88      32.124 -38.779  13.474  1.00 43.89           H  
ATOM   1313  HG3 GLU A  88      33.360 -38.612  14.724  1.00 43.89           H  
ATOM   1314  CD  GLU A  88      31.337 -38.497  15.472  1.00 43.89           C  
ATOM   1315  OE1 GLU A  88      31.512 -37.338  15.911  1.00 43.89           O  
ATOM   1316  OE2 GLU A  88      30.377 -39.240  15.779  1.00 43.89           O  
ATOM   1317  N   VAL A  89      33.693 -43.597  14.018  1.00 38.75           N  
ATOM   1318  H   VAL A  89      32.975 -43.582  13.308  1.00 38.75           H  
ATOM   1319  CA  VAL A  89      34.129 -44.884  14.599  1.00 38.75           C  
ATOM   1320  HA  VAL A  89      34.121 -44.775  15.684  1.00 38.75           H  
ATOM   1321  C   VAL A  89      35.579 -45.227  14.222  1.00 38.75           C  
ATOM   1322  CB  VAL A  89      33.147 -46.019  14.248  1.00 38.75           C  
ATOM   1323  HB  VAL A  89      33.102 -46.134  13.165  1.00 38.75           H  
ATOM   1324  O   VAL A  89      36.216 -46.026  14.905  1.00 38.75           O  
ATOM   1325  CG1 VAL A  89      33.537 -47.368  14.872  1.00 38.75           C  
ATOM   1326 HG11 VAL A  89      32.745 -48.100  14.711  1.00 38.75           H  
ATOM   1327 HG12 VAL A  89      33.709 -47.249  15.942  1.00 38.75           H  
ATOM   1328 HG13 VAL A  89      34.444 -47.751  14.403  1.00 38.75           H  
ATOM   1329  CG2 VAL A  89      31.737 -45.705  14.769  1.00 38.75           C  
ATOM   1330 HG21 VAL A  89      31.041 -46.485  14.461  1.00 38.75           H  
ATOM   1331 HG22 VAL A  89      31.748 -45.631  15.856  1.00 38.75           H  
ATOM   1332 HG23 VAL A  89      31.381 -44.756  14.366  1.00 38.75           H  
ATOM   1333  N   ARG A  90      36.154 -44.582  13.195  1.00 36.17           N  
ATOM   1334  H   ARG A  90      35.605 -43.875  12.726  1.00 36.17           H  
ATOM   1335  CA  ARG A  90      37.608 -44.604  12.935  1.00 36.17           C  
ATOM   1336  HA  ARG A  90      37.988 -45.596  13.178  1.00 36.17           H  
ATOM   1337  C   ARG A  90      38.398 -43.674  13.871  1.00 36.17           C  
ATOM   1338  CB  ARG A  90      37.908 -44.313  11.455  1.00 36.17           C  
ATOM   1339  HB2 ARG A  90      37.328 -43.450  11.126  1.00 36.17           H  
ATOM   1340  HB3 ARG A  90      38.963 -44.064  11.343  1.00 36.17           H  
ATOM   1341  O   ARG A  90      39.517 -43.289  13.540  1.00 36.17           O  
ATOM   1342  CG  ARG A  90      37.637 -45.506  10.538  1.00 36.17           C  
ATOM   1343  HG2 ARG A  90      38.187 -46.375  10.900  1.00 36.17           H  
ATOM   1344  HG3 ARG A  90      36.570 -45.727  10.517  1.00 36.17           H  
ATOM   1345  CD  ARG A  90      38.129 -45.131   9.137  1.00 36.17           C  
ATOM   1346  HD2 ARG A  90      37.522 -44.303   8.772  1.00 36.17           H  
ATOM   1347  HD3 ARG A  90      39.166 -44.801   9.207  1.00 36.17           H  
ATOM   1348  NE  ARG A  90      38.048 -46.261   8.195  1.00 36.17           N  
ATOM   1349  HE  ARG A  90      37.638 -47.115   8.548  1.00 36.17           H  
ATOM   1350  NH1 ARG A  90      38.893 -45.141   6.380  1.00 36.17           N  
ATOM   1351 HH11 ARG A  90      39.107 -45.097   5.394  1.00 36.17           H  
ATOM   1352 HH12 ARG A  90      38.956 -44.308   6.948  1.00 36.17           H  
ATOM   1353  NH2 ARG A  90      38.268 -47.273   6.165  1.00 36.17           N  
ATOM   1354 HH21 ARG A  90      38.494 -47.212   5.183  1.00 36.17           H  
ATOM   1355 HH22 ARG A  90      37.837 -48.107   6.537  1.00 36.17           H  
ATOM   1356  CZ  ARG A  90      38.404 -46.221   6.924  1.00 36.17           C  
ATOM   1357  N   GLY A  91      37.833 -43.314  15.023  1.00 34.08           N  
ATOM   1358  H   GLY A  91      36.868 -43.564  15.189  1.00 34.08           H  
ATOM   1359  CA  GLY A  91      38.552 -42.651  16.102  1.00 34.08           C  
ATOM   1360  HA2 GLY A  91      38.852 -41.657  15.768  1.00 34.08           H  
ATOM   1361  HA3 GLY A  91      37.891 -42.537  16.962  1.00 34.08           H  
ATOM   1362  C   GLY A  91      39.803 -43.418  16.546  1.00 34.08           C  
ATOM   1363  O   GLY A  91      40.001 -44.590  16.215  1.00 34.08           O  
ATOM   1364  N   GLU A  92      40.663 -42.718  17.285  1.00 34.89           N  
ATOM   1365  H   GLU A  92      40.418 -41.772  17.544  1.00 34.89           H  
ATOM   1366  CA  GLU A  92      41.990 -43.186  17.680  1.00 34.89           C  
ATOM   1367  HA  GLU A  92      42.604 -43.278  16.784  1.00 34.89           H  
ATOM   1368  C   GLU A  92      41.933 -44.560  18.355  1.00 34.89           C  
ATOM   1369  CB  GLU A  92      42.666 -42.163  18.608  1.00 34.89           C  
ATOM   1370  HB2 GLU A  92      41.982 -41.908  19.418  1.00 34.89           H  
ATOM   1371  HB3 GLU A  92      43.558 -42.621  19.037  1.00 34.89           H  
ATOM   1372  O   GLU A  92      41.418 -44.722  19.464  1.00 34.89           O  
ATOM   1373  CG  GLU A  92      43.094 -40.893  17.858  1.00 34.89           C  
ATOM   1374  HG2 GLU A  92      42.209 -40.417  17.433  1.00 34.89           H  
ATOM   1375  HG3 GLU A  92      43.746 -41.183  17.034  1.00 34.89           H  
ATOM   1376  CD  GLU A  92      43.822 -39.881  18.758  1.00 34.89           C  
ATOM   1377  OE1 GLU A  92      44.650 -39.121  18.208  1.00 34.89           O  
ATOM   1378  OE2 GLU A  92      43.558 -39.877  19.982  1.00 34.89           O  
ATOM   1379  N   ALA A  93      42.502 -45.565  17.684  1.00 39.34           N  
ATOM   1380  H   ALA A  93      42.846 -45.392  16.750  1.00 39.34           H  
ATOM   1381  CA  ALA A  93      42.798 -46.833  18.325  1.00 39.34           C  
ATOM   1382  HA  ALA A  93      41.849 -47.281  18.621  1.00 39.34           H  
ATOM   1383  C   ALA A  93      43.671 -46.536  19.559  1.00 39.34           C  
ATOM   1384  CB  ALA A  93      43.500 -47.760  17.325  1.00 39.34           C  
ATOM   1385  HB1 ALA A  93      44.433 -47.306  16.991  1.00 39.34           H  
ATOM   1386  HB2 ALA A  93      42.852 -47.932  16.466  1.00 39.34           H  
ATOM   1387  HB3 ALA A  93      43.720 -48.712  17.807  1.00 39.34           H  
ATOM   1388  O   ALA A  93      44.699 -45.866  19.409  1.00 39.34           O  
ATOM   1389  N   PRO A  94      43.285 -46.990  20.768  1.00 42.21           N  
ATOM   1390  CA  PRO A  94      44.036 -46.693  21.979  1.00 42.21           C  
ATOM   1391  HA  PRO A  94      43.986 -45.622  22.176  1.00 42.21           H  
ATOM   1392  C   PRO A  94      45.494 -47.103  21.778  1.00 42.21           C  
ATOM   1393  CB  PRO A  94      43.337 -47.449  23.115  1.00 42.21           C  
ATOM   1394  HB2 PRO A  94      42.685 -46.761  23.652  1.00 42.21           H  
ATOM   1395  HB3 PRO A  94      44.048 -47.907  23.803  1.00 42.21           H  
ATOM   1396  O   PRO A  94      45.779 -48.207  21.306  1.00 42.21           O  
ATOM   1397  CG  PRO A  94      42.484 -48.500  22.402  1.00 42.21           C  
ATOM   1398  HG2 PRO A  94      43.081 -49.396  22.236  1.00 42.21           H  
ATOM   1399  HG3 PRO A  94      41.582 -48.739  22.965  1.00 42.21           H  
ATOM   1400  CD  PRO A  94      42.158 -47.855  21.060  1.00 42.21           C  
ATOM   1401  HD2 PRO A  94      42.032 -48.628  20.302  1.00 42.21           H  
ATOM   1402  HD3 PRO A  94      41.254 -47.251  21.143  1.00 42.21           H  
ATOM   1403  N   SER A  95      46.416 -46.181  22.069  1.00 51.62           N  
ATOM   1404  H   SER A  95      46.109 -45.278  22.402  1.00 51.62           H  
ATOM   1405  CA  SER A  95      47.829 -46.392  21.763  1.00 51.62           C  
ATOM   1406  HA  SER A  95      47.892 -46.559  20.688  1.00 51.62           H  
ATOM   1407  C   SER A  95      48.342 -47.656  22.464  1.00 51.62           C  
ATOM   1408  CB  SER A  95      48.672 -45.145  22.082  1.00 51.62           C  
ATOM   1409  HB2 SER A  95      48.030 -44.265  22.107  1.00 51.62           H  
ATOM   1410  HB3 SER A  95      49.401 -45.006  21.283  1.00 51.62           H  
ATOM   1411  O   SER A  95      47.933 -47.983  23.582  1.00 51.62           O  
ATOM   1412  OG  SER A  95      49.377 -45.264  23.304  1.00 51.62           O  
ATOM   1413  HG  SER A  95      49.453 -44.388  23.690  1.00 51.62           H  
ATOM   1414  N   ALA A  96      49.269 -48.370  21.821  1.00 60.64           N  
ATOM   1415  H   ALA A  96      49.535 -48.089  20.888  1.00 60.64           H  
ATOM   1416  CA  ALA A  96      49.853 -49.588  22.382  1.00 60.64           C  
ATOM   1417  HA  ALA A  96      49.062 -50.327  22.502  1.00 60.64           H  
ATOM   1418  C   ALA A  96      50.487 -49.366  23.775  1.00 60.64           C  
ATOM   1419  CB  ALA A  96      50.882 -50.122  21.378  1.00 60.64           C  
ATOM   1420  HB1 ALA A  96      51.683 -49.396  21.238  1.00 60.64           H  
ATOM   1421  HB2 ALA A  96      50.398 -50.321  20.422  1.00 60.64           H  
ATOM   1422  HB3 ALA A  96      51.308 -51.051  21.758  1.00 60.64           H  
ATOM   1423  O   ALA A  96      50.536 -50.297  24.576  1.00 60.64           O  
ATOM   1424  N   LEU A  97      50.931 -48.136  24.074  1.00 64.91           N  
ATOM   1425  H   LEU A  97      50.760 -47.399  23.405  1.00 64.91           H  
ATOM   1426  CA  LEU A  97      51.498 -47.749  25.370  1.00 64.91           C  
ATOM   1427  HA  LEU A  97      52.241 -48.488  25.671  1.00 64.91           H  
ATOM   1428  C   LEU A  97      50.443 -47.726  26.483  1.00 64.91           C  
ATOM   1429  CB  LEU A  97      52.182 -46.375  25.246  1.00 64.91           C  
ATOM   1430  HB2 LEU A  97      51.479 -45.673  24.799  1.00 64.91           H  
ATOM   1431  HB3 LEU A  97      52.409 -46.006  26.246  1.00 64.91           H  
ATOM   1432  O   LEU A  97      50.693 -48.263  27.555  1.00 64.91           O  
ATOM   1433  CG  LEU A  97      53.484 -46.386  24.427  1.00 64.91           C  
ATOM   1434  HG  LEU A  97      53.332 -46.939  23.500  1.00 64.91           H  
ATOM   1435  CD1 LEU A  97      53.886 -44.956  24.062  1.00 64.91           C  
ATOM   1436 HD11 LEU A  97      54.042 -44.373  24.969  1.00 64.91           H  
ATOM   1437 HD12 LEU A  97      53.099 -44.491  23.469  1.00 64.91           H  
ATOM   1438 HD13 LEU A  97      54.807 -44.967  23.478  1.00 64.91           H  
ATOM   1439  CD2 LEU A  97      54.635 -47.024  25.207  1.00 64.91           C  
ATOM   1440 HD21 LEU A  97      54.407 -48.066  25.431  1.00 64.91           H  
ATOM   1441 HD22 LEU A  97      54.792 -46.490  26.144  1.00 64.91           H  
ATOM   1442 HD23 LEU A  97      55.550 -46.987  24.616  1.00 64.91           H  
ATOM   1443  N   ALA A  98      49.237 -47.214  26.222  1.00 61.06           N  
ATOM   1444  H   ALA A  98      49.039 -46.853  25.300  1.00 61.06           H  
ATOM   1445  CA  ALA A  98      48.167 -47.206  27.226  1.00 61.06           C  
ATOM   1446  HA  ALA A  98      48.542 -46.731  28.133  1.00 61.06           H  
ATOM   1447  C   ALA A  98      47.720 -48.634  27.603  1.00 61.06           C  
ATOM   1448  CB  ALA A  98      47.003 -46.372  26.680  1.00 61.06           C  
ATOM   1449  HB1 ALA A  98      46.210 -46.326  27.427  1.00 61.06           H  
ATOM   1450  HB2 ALA A  98      47.343 -45.358  26.468  1.00 61.06           H  
ATOM   1451  HB3 ALA A  98      46.611 -46.822  25.768  1.00 61.06           H  
ATOM   1452  O   ALA A  98      47.364 -48.910  28.749  1.00 61.06           O  
ATOM   1453  N   GLY A  99      47.788 -49.569  26.647  1.00 62.88           N  
ATOM   1454  H   GLY A  99      48.064 -49.277  25.721  1.00 62.88           H  
ATOM   1455  CA  GLY A  99      47.589 -50.995  26.920  1.00 62.88           C  
ATOM   1456  HA2 GLY A  99      47.588 -51.535  25.973  1.00 62.88           H  
ATOM   1457  HA3 GLY A  99      46.625 -51.138  27.409  1.00 62.88           H  
ATOM   1458  C   GLY A  99      48.680 -51.604  27.814  1.00 62.88           C  
ATOM   1459  O   GLY A  99      48.381 -52.485  28.620  1.00 62.88           O  
ATOM   1460  N   LEU A 100      49.927 -51.127  27.702  1.00 69.12           N  
ATOM   1461  H   LEU A 100      50.086 -50.351  27.075  1.00 69.12           H  
ATOM   1462  CA  LEU A 100      51.045 -51.537  28.559  1.00 69.12           C  
ATOM   1463  HA  LEU A 100      51.039 -52.624  28.642  1.00 69.12           H  
ATOM   1464  C   LEU A 100      50.894 -51.007  29.992  1.00 69.12           C  
ATOM   1465  CB  LEU A 100      52.384 -51.098  27.929  1.00 69.12           C  
ATOM   1466  HB2 LEU A 100      52.250 -50.136  27.433  1.00 69.12           H  
ATOM   1467  HB3 LEU A 100      53.119 -50.941  28.718  1.00 69.12           H  
ATOM   1468  O   LEU A 100      51.079 -51.793  30.918  1.00 69.12           O  
ATOM   1469  CG  LEU A 100      52.947 -52.113  26.921  1.00 69.12           C  
ATOM   1470  HG  LEU A 100      52.130 -52.570  26.363  1.00 69.12           H  
ATOM   1471  CD1 LEU A 100      53.882 -51.429  25.922  1.00 69.12           C  
ATOM   1472 HD11 LEU A 100      53.316 -50.691  25.353  1.00 69.12           H  
ATOM   1473 HD12 LEU A 100      54.294 -52.165  25.233  1.00 69.12           H  
ATOM   1474 HD13 LEU A 100      54.689 -50.926  26.455  1.00 69.12           H  
ATOM   1475  CD2 LEU A 100      53.739 -53.210  27.640  1.00 69.12           C  
ATOM   1476 HD21 LEU A 100      54.579 -52.769  28.178  1.00 69.12           H  
ATOM   1477 HD22 LEU A 100      53.093 -53.717  28.357  1.00 69.12           H  
ATOM   1478 HD23 LEU A 100      54.108 -53.936  26.915  1.00 69.12           H  
ATOM   1479  N   ASP A 101      50.479 -49.751  30.186  1.00 64.61           N  
ATOM   1480  H   ASP A 101      50.449 -49.127  29.393  1.00 64.61           H  
ATOM   1481  CA  ASP A 101      50.265 -49.169  31.524  1.00 64.61           C  
ATOM   1482  HA  ASP A 101      51.198 -49.205  32.087  1.00 64.61           H  
ATOM   1483  C   ASP A 101      49.196 -49.940  32.321  1.00 64.61           C  
ATOM   1484  CB  ASP A 101      49.823 -47.698  31.402  1.00 64.61           C  
ATOM   1485  HB2 ASP A 101      49.543 -47.341  32.394  1.00 64.61           H  
ATOM   1486  HB3 ASP A 101      48.935 -47.648  30.772  1.00 64.61           H  
ATOM   1487  O   ASP A 101      49.370 -50.250  33.502  1.00 64.61           O  
ATOM   1488  CG  ASP A 101      50.886 -46.743  30.848  1.00 64.61           C  
ATOM   1489  OD1 ASP A 101      52.091 -47.053  30.961  1.00 64.61           O  
ATOM   1490  OD2 ASP A 101      50.471 -45.686  30.321  1.00 64.61           O  
ATOM   1491  N   ALA A 102      48.094 -50.318  31.662  1.00 67.45           N  
ATOM   1492  H   ALA A 102      47.984 -50.008  30.707  1.00 67.45           H  
ATOM   1493  CA  ALA A 102      47.038 -51.119  32.282  1.00 67.45           C  
ATOM   1494  HA  ALA A 102      46.713 -50.619  33.194  1.00 67.45           H  
ATOM   1495  C   ALA A 102      47.531 -52.524  32.675  1.00 67.45           C  
ATOM   1496  CB  ALA A 102      45.853 -51.192  31.312  1.00 67.45           C  
ATOM   1497  HB1 ALA A 102      45.505 -50.185  31.083  1.00 67.45           H  
ATOM   1498  HB2 ALA A 102      46.158 -51.682  30.387  1.00 67.45           H  
ATOM   1499  HB3 ALA A 102      45.040 -51.756  31.769  1.00 67.45           H  
ATOM   1500  O   ALA A 102      47.172 -53.040  33.737  1.00 67.45           O  
ATOM   1501  N   LEU A 103      48.377 -53.136  31.840  1.00 70.29           N  
ATOM   1502  H   LEU A 103      48.662 -52.646  31.004  1.00 70.29           H  
ATOM   1503  CA  LEU A 103      49.011 -54.416  32.149  1.00 70.29           C  
ATOM   1504  HA  LEU A 103      48.230 -55.122  32.429  1.00 70.29           H  
ATOM   1505  C   LEU A 103      49.967 -54.280  33.344  1.00 70.29           C  
ATOM   1506  CB  LEU A 103      49.736 -54.917  30.888  1.00 70.29           C  
ATOM   1507  HB2 LEU A 103      50.602 -54.279  30.713  1.00 70.29           H  
ATOM   1508  HB3 LEU A 103      49.071 -54.811  30.031  1.00 70.29           H  
ATOM   1509  O   LEU A 103      49.975 -55.144  34.219  1.00 70.29           O  
ATOM   1510  CG  LEU A 103      50.213 -56.376  30.962  1.00 70.29           C  
ATOM   1511  HG  LEU A 103      50.769 -56.552  31.883  1.00 70.29           H  
ATOM   1512  CD1 LEU A 103      49.048 -57.367  30.878  1.00 70.29           C  
ATOM   1513 HD11 LEU A 103      48.388 -57.228  31.735  1.00 70.29           H  
ATOM   1514 HD12 LEU A 103      48.483 -57.202  29.960  1.00 70.29           H  
ATOM   1515 HD13 LEU A 103      49.427 -58.389  30.901  1.00 70.29           H  
ATOM   1516  CD2 LEU A 103      51.137 -56.650  29.776  1.00 70.29           C  
ATOM   1517 HD21 LEU A 103      50.666 -56.302  28.856  1.00 70.29           H  
ATOM   1518 HD22 LEU A 103      51.321 -57.721  29.689  1.00 70.29           H  
ATOM   1519 HD23 LEU A 103      52.076 -56.116  29.919  1.00 70.29           H  
ATOM   1520  N   GLU A 104      50.734 -53.188  33.407  1.00 71.47           N  
ATOM   1521  H   GLU A 104      50.686 -52.520  32.652  1.00 71.47           H  
ATOM   1522  CA  GLU A 104      51.702 -52.926  34.472  1.00 71.47           C  
ATOM   1523  HA  GLU A 104      52.313 -53.824  34.565  1.00 71.47           H  
ATOM   1524  C   GLU A 104      51.025 -52.698  35.833  1.00 71.47           C  
ATOM   1525  CB  GLU A 104      52.629 -51.766  34.061  1.00 71.47           C  
ATOM   1526  HB2 GLU A 104      52.821 -51.832  32.990  1.00 71.47           H  
ATOM   1527  HB3 GLU A 104      52.142 -50.814  34.272  1.00 71.47           H  
ATOM   1528  O   GLU A 104      51.481 -53.225  36.850  1.00 71.47           O  
ATOM   1529  CG  GLU A 104      53.986 -51.848  34.777  1.00 71.47           C  
ATOM   1530  HG2 GLU A 104      53.828 -51.732  35.849  1.00 71.47           H  
ATOM   1531  HG3 GLU A 104      54.402 -52.841  34.610  1.00 71.47           H  
ATOM   1532  CD  GLU A 104      55.000 -50.794  34.300  1.00 71.47           C  
ATOM   1533  OE1 GLU A 104      56.215 -51.104  34.365  1.00 71.47           O  
ATOM   1534  OE2 GLU A 104      54.576 -49.685  33.922  1.00 71.47           O  
ATOM   1535  N   ALA A 105      49.878 -52.013  35.852  1.00 68.81           N  
ATOM   1536  H   ALA A 105      49.593 -51.549  35.001  1.00 68.81           H  
ATOM   1537  CA  ALA A 105      49.065 -51.831  37.054  1.00 68.81           C  
ATOM   1538  HA  ALA A 105      49.714 -51.492  37.862  1.00 68.81           H  
ATOM   1539  C   ALA A 105      48.380 -53.126  37.527  1.00 68.81           C  
ATOM   1540  CB  ALA A 105      48.033 -50.736  36.772  1.00 68.81           C  
ATOM   1541  HB1 ALA A 105      48.542 -49.817  36.481  1.00 68.81           H  
ATOM   1542  HB2 ALA A 105      47.373 -51.046  35.963  1.00 68.81           H  
ATOM   1543  HB3 ALA A 105      47.441 -50.549  37.668  1.00 68.81           H  
ATOM   1544  O   ALA A 105      48.177 -53.306  38.728  1.00 68.81           O  
ATOM   1545  N   ALA A 106      48.038 -54.034  36.608  1.00 72.34           N  
ATOM   1546  H   ALA A 106      48.170 -53.801  35.634  1.00 72.34           H  
ATOM   1547  CA  ALA A 106      47.422 -55.319  36.939  1.00 72.34           C  
ATOM   1548  HA  ALA A 106      46.716 -55.167  37.755  1.00 72.34           H  
ATOM   1549  C   ALA A 106      48.440 -56.376  37.417  1.00 72.34           C  
ATOM   1550  CB  ALA A 106      46.630 -55.797  35.717  1.00 72.34           C  
ATOM   1551  HB1 ALA A 106      47.305 -55.960  34.877  1.00 72.34           H  
ATOM   1552  HB2 ALA A 106      45.892 -55.045  35.440  1.00 72.34           H  
ATOM   1553  HB3 ALA A 106      46.117 -56.729  35.955  1.00 72.34           H  
ATOM   1554  O   ALA A 106      48.073 -57.291  38.157  1.00 72.34           O  
ATOM   1555  N   LEU A 107      49.724 -56.249  37.044  1.00 73.42           N  
ATOM   1556  H   LEU A 107      49.946 -55.492  36.414  1.00 73.42           H  
ATOM   1557  CA  LEU A 107      50.800 -57.191  37.401  1.00 73.42           C  
ATOM   1558  HA  LEU A 107      50.594 -58.124  36.876  1.00 73.42           H  
ATOM   1559  C   LEU A 107      50.893 -57.563  38.899  1.00 73.42           C  
ATOM   1560  CB  LEU A 107      52.165 -56.639  36.927  1.00 73.42           C  
ATOM   1561  HB2 LEU A 107      52.953 -57.019  37.577  1.00 73.42           H  
ATOM   1562  HB3 LEU A 107      52.167 -55.555  37.041  1.00 73.42           H  
ATOM   1563  O   LEU A 107      51.106 -58.746  39.187  1.00 73.42           O  
ATOM   1564  CG  LEU A 107      52.541 -56.990  35.480  1.00 73.42           C  
ATOM   1565  HG  LEU A 107      51.696 -56.814  34.816  1.00 73.42           H  
ATOM   1566  CD1 LEU A 107      53.746 -56.178  35.002  1.00 73.42           C  
ATOM   1567 HD11 LEU A 107      53.814 -56.224  33.915  1.00 73.42           H  
ATOM   1568 HD12 LEU A 107      54.669 -56.557  35.442  1.00 73.42           H  
ATOM   1569 HD13 LEU A 107      53.653 -55.137  35.311  1.00 73.42           H  
ATOM   1570  CD2 LEU A 107      52.953 -58.458  35.392  1.00 73.42           C  
ATOM   1571 HD21 LEU A 107      53.184 -58.699  34.355  1.00 73.42           H  
ATOM   1572 HD22 LEU A 107      52.134 -59.088  35.741  1.00 73.42           H  
ATOM   1573 HD23 LEU A 107      53.829 -58.646  36.012  1.00 73.42           H  
ATOM   1574  N   PRO A 108      50.756 -56.634  39.873  1.00 71.65           N  
ATOM   1575  CA  PRO A 108      50.902 -56.949  41.295  1.00 71.65           C  
ATOM   1576  HA  PRO A 108      51.891 -57.377  41.458  1.00 71.65           H  
ATOM   1577  C   PRO A 108      49.840 -57.928  41.805  1.00 71.65           C  
ATOM   1578  CB  PRO A 108      50.798 -55.609  42.038  1.00 71.65           C  
ATOM   1579  HB2 PRO A 108      51.501 -55.555  42.869  1.00 71.65           H  
ATOM   1580  HB3 PRO A 108      49.781 -55.453  42.397  1.00 71.65           H  
ATOM   1581  O   PRO A 108      50.148 -58.783  42.643  1.00 71.65           O  
ATOM   1582  CG  PRO A 108      51.108 -54.562  40.973  1.00 71.65           C  
ATOM   1583  HG2 PRO A 108      50.625 -53.608  41.184  1.00 71.65           H  
ATOM   1584  HG3 PRO A 108      52.187 -54.438  40.876  1.00 71.65           H  
ATOM   1585  CD  PRO A 108      50.553 -55.206  39.713  1.00 71.65           C  
ATOM   1586  HD2 PRO A 108      49.479 -55.025  39.663  1.00 71.65           H  
ATOM   1587  HD3 PRO A 108      51.056 -54.800  38.836  1.00 71.65           H  
ATOM   1588  N   GLU A 109      48.614 -57.817  41.288  1.00 68.93           N  
ATOM   1589  H   GLU A 109      48.451 -57.135  40.561  1.00 68.93           H  
ATOM   1590  CA  GLU A 109      47.466 -58.621  41.715  1.00 68.93           C  
ATOM   1591  HA  GLU A 109      47.544 -58.799  42.788  1.00 68.93           H  
ATOM   1592  C   GLU A 109      47.424 -60.007  41.066  1.00 68.93           C  
ATOM   1593  CB  GLU A 109      46.147 -57.871  41.477  1.00 68.93           C  
ATOM   1594  HB2 GLU A 109      45.342 -58.541  41.780  1.00 68.93           H  
ATOM   1595  HB3 GLU A 109      46.030 -57.645  40.417  1.00 68.93           H  
ATOM   1596  O   GLU A 109      46.645 -60.858  41.497  1.00 68.93           O  
ATOM   1597  CG  GLU A 109      46.053 -56.575  42.302  1.00 68.93           C  
ATOM   1598  HG2 GLU A 109      46.616 -56.712  43.226  1.00 68.93           H  
ATOM   1599  HG3 GLU A 109      46.527 -55.766  41.746  1.00 68.93           H  
ATOM   1600  CD  GLU A 109      44.611 -56.186  42.676  1.00 68.93           C  
ATOM   1601  OE1 GLU A 109      44.474 -55.413  43.652  1.00 68.93           O  
ATOM   1602  OE2 GLU A 109      43.658 -56.692  42.040  1.00 68.93           O  
ATOM   1603  N   VAL A 110      48.293 -60.279  40.082  1.00 72.38           N  
ATOM   1604  H   VAL A 110      48.892 -59.537  39.750  1.00 72.38           H  
ATOM   1605  CA  VAL A 110      48.339 -61.587  39.419  1.00 72.38           C  
ATOM   1606  HA  VAL A 110      47.349 -61.748  38.992  1.00 72.38           H  
ATOM   1607  C   VAL A 110      48.658 -62.679  40.454  1.00 72.38           C  
ATOM   1608  CB  VAL A 110      49.313 -61.623  38.230  1.00 72.38           C  
ATOM   1609  HB  VAL A 110      50.324 -61.397  38.570  1.00 72.38           H  
ATOM   1610  O   VAL A 110      49.730 -62.627  41.085  1.00 72.38           O  
ATOM   1611  CG1 VAL A 110      49.309 -63.009  37.563  1.00 72.38           C  
ATOM   1612 HG11 VAL A 110      49.959 -63.009  36.687  1.00 72.38           H  
ATOM   1613 HG12 VAL A 110      49.672 -63.771  38.252  1.00 72.38           H  
ATOM   1614 HG13 VAL A 110      48.300 -63.270  37.246  1.00 72.38           H  
ATOM   1615  CG2 VAL A 110      48.886 -60.593  37.177  1.00 72.38           C  
ATOM   1616 HG21 VAL A 110      48.912 -59.591  37.604  1.00 72.38           H  
ATOM   1617 HG22 VAL A 110      49.561 -60.609  36.321  1.00 72.38           H  
ATOM   1618 HG23 VAL A 110      47.872 -60.800  36.835  1.00 72.38           H  
ATOM   1619  N   PRO A 111      47.762 -63.674  40.643  1.00 75.36           N  
ATOM   1620  CA  PRO A 111      47.938 -64.748  41.614  1.00 75.36           C  
ATOM   1621  HA  PRO A 111      47.921 -64.308  42.611  1.00 75.36           H  
ATOM   1622  C   PRO A 111      49.247 -65.510  41.398  1.00 75.36           C  
ATOM   1623  CB  PRO A 111      46.729 -65.678  41.446  1.00 75.36           C  
ATOM   1624  HB2 PRO A 111      46.404 -66.096  42.399  1.00 75.36           H  
ATOM   1625  HB3 PRO A 111      46.965 -66.478  40.743  1.00 75.36           H  
ATOM   1626  O   PRO A 111      49.672 -65.744  40.267  1.00 75.36           O  
ATOM   1627  CG  PRO A 111      45.659 -64.785  40.829  1.00 75.36           C  
ATOM   1628  HG2 PRO A 111      44.953 -65.353  40.223  1.00 75.36           H  
ATOM   1629  HG3 PRO A 111      45.139 -64.238  41.616  1.00 75.36           H  
ATOM   1630  CD  PRO A 111      46.466 -63.810  39.984  1.00 75.36           C  
ATOM   1631  HD2 PRO A 111      46.606 -64.218  38.982  1.00 75.36           H  
ATOM   1632  HD3 PRO A 111      45.928 -62.864  39.934  1.00 75.36           H  
ATOM   1633  N   ALA A 112      49.880 -65.962  42.485  1.00 75.21           N  
ATOM   1634  H   ALA A 112      49.484 -65.744  43.388  1.00 75.21           H  
ATOM   1635  CA  ALA A 112      51.186 -66.628  42.431  1.00 75.21           C  
ATOM   1636  HA  ALA A 112      51.919 -65.915  42.055  1.00 75.21           H  
ATOM   1637  C   ALA A 112      51.227 -67.851  41.493  1.00 75.21           C  
ATOM   1638  CB  ALA A 112      51.580 -67.031  43.858  1.00 75.21           C  
ATOM   1639  HB1 ALA A 112      52.564 -67.500  43.842  1.00 75.21           H  
ATOM   1640  HB2 ALA A 112      51.618 -66.148  44.496  1.00 75.21           H  
ATOM   1641  HB3 ALA A 112      50.856 -67.740  44.260  1.00 75.21           H  
ATOM   1642  O   ALA A 112      52.256 -68.102  40.875  1.00 75.21           O  
ATOM   1643  N   THR A 113      50.113 -68.579  41.373  1.00 74.15           N  
ATOM   1644  H   THR A 113      49.278 -68.277  41.855  1.00 74.15           H  
ATOM   1645  CA  THR A 113      49.962 -69.753  40.498  1.00 74.15           C  
ATOM   1646  HA  THR A 113      50.783 -70.447  40.678  1.00 74.15           H  
ATOM   1647  C   THR A 113      49.997 -69.419  39.010  1.00 74.15           C  
ATOM   1648  CB  THR A 113      48.632 -70.466  40.795  1.00 74.15           C  
ATOM   1649  HB  THR A 113      48.394 -71.163  39.992  1.00 74.15           H  
ATOM   1650  O   THR A 113      50.380 -70.272  38.221  1.00 74.15           O  
ATOM   1651  CG2 THR A 113      48.709 -71.244  42.109  1.00 74.15           C  
ATOM   1652 HG21 THR A 113      48.919 -70.568  42.937  1.00 74.15           H  
ATOM   1653 HG22 THR A 113      49.496 -71.996  42.042  1.00 74.15           H  
ATOM   1654 HG23 THR A 113      47.756 -71.743  42.286  1.00 74.15           H  
ATOM   1655  OG1 THR A 113      47.585 -69.527  40.941  1.00 74.15           O  
ATOM   1656  HG1 THR A 113      47.208 -69.361  40.074  1.00 74.15           H  
ATOM   1657  N   GLU A 114      49.614 -68.201  38.626  1.00 74.30           N  
ATOM   1658  H   GLU A 114      49.327 -67.533  39.327  1.00 74.30           H  
ATOM   1659  CA  GLU A 114      49.578 -67.754  37.226  1.00 74.30           C  
ATOM   1660  HA  GLU A 114      49.579 -68.613  36.556  1.00 74.30           H  
ATOM   1661  C   GLU A 114      50.797 -66.905  36.855  1.00 74.30           C  
ATOM   1662  CB  GLU A 114      48.289 -66.964  36.972  1.00 74.30           C  
ATOM   1663  HB2 GLU A 114      48.209 -66.165  37.709  1.00 74.30           H  
ATOM   1664  HB3 GLU A 114      48.345 -66.519  35.978  1.00 74.30           H  
ATOM   1665  O   GLU A 114      51.124 -66.784  35.677  1.00 74.30           O  
ATOM   1666  CG  GLU A 114      47.046 -67.863  37.040  1.00 74.30           C  
ATOM   1667  HG2 GLU A 114      47.140 -68.648  36.289  1.00 74.30           H  
ATOM   1668  HG3 GLU A 114      47.005 -68.338  38.020  1.00 74.30           H  
ATOM   1669  CD  GLU A 114      45.736 -67.095  36.811  1.00 74.30           C  
ATOM   1670  OE1 GLU A 114      44.677 -67.729  37.015  1.00 74.30           O  
ATOM   1671  OE2 GLU A 114      45.797 -65.887  36.488  1.00 74.30           O  
ATOM   1672  N   ARG A 115      51.514 -66.346  37.844  1.00 74.64           N  
ATOM   1673  H   ARG A 115      51.156 -66.446  38.783  1.00 74.64           H  
ATOM   1674  CA  ARG A 115      52.696 -65.497  37.608  1.00 74.64           C  
ATOM   1675  HA  ARG A 115      52.384 -64.606  37.065  1.00 74.64           H  
ATOM   1676  C   ARG A 115      53.747 -66.158  36.731  1.00 74.64           C  
ATOM   1677  CB  ARG A 115      53.359 -65.088  38.929  1.00 74.64           C  
ATOM   1678  HB2 ARG A 115      53.370 -65.934  39.616  1.00 74.64           H  
ATOM   1679  HB3 ARG A 115      54.391 -64.797  38.731  1.00 74.64           H  
ATOM   1680  O   ARG A 115      54.325 -65.475  35.901  1.00 74.64           O  
ATOM   1681  CG  ARG A 115      52.656 -63.890  39.563  1.00 74.64           C  
ATOM   1682  HG2 ARG A 115      52.645 -63.054  38.864  1.00 74.64           H  
ATOM   1683  HG3 ARG A 115      51.628 -64.162  39.801  1.00 74.64           H  
ATOM   1684  CD  ARG A 115      53.383 -63.475  40.841  1.00 74.64           C  
ATOM   1685  HD2 ARG A 115      53.515 -64.354  41.472  1.00 74.64           H  
ATOM   1686  HD3 ARG A 115      54.363 -63.077  40.575  1.00 74.64           H  
ATOM   1687  NE  ARG A 115      52.607 -62.466  41.573  1.00 74.64           N  
ATOM   1688  HE  ARG A 115      51.686 -62.251  41.217  1.00 74.64           H  
ATOM   1689  NH1 ARG A 115      54.058 -62.151  43.315  1.00 74.64           N  
ATOM   1690 HH11 ARG A 115      54.297 -61.665  44.167  1.00 74.64           H  
ATOM   1691 HH12 ARG A 115      54.696 -62.793  42.866  1.00 74.64           H  
ATOM   1692  NH2 ARG A 115      52.158 -60.961  43.207  1.00 74.64           N  
ATOM   1693 HH21 ARG A 115      52.413 -60.411  44.015  1.00 74.64           H  
ATOM   1694 HH22 ARG A 115      51.333 -60.666  42.705  1.00 74.64           H  
ATOM   1695  CZ  ARG A 115      52.943 -61.864  42.693  1.00 74.64           C  
ATOM   1696  N   GLU A 116      54.011 -67.449  36.903  1.00 78.29           N  
ATOM   1697  H   GLU A 116      53.480 -67.962  37.591  1.00 78.29           H  
ATOM   1698  CA  GLU A 116      55.039 -68.154  36.126  1.00 78.29           C  
ATOM   1699  HA  GLU A 116      55.968 -67.586  36.185  1.00 78.29           H  
ATOM   1700  C   GLU A 116      54.652 -68.244  34.641  1.00 78.29           C  
ATOM   1701  CB  GLU A 116      55.262 -69.539  36.761  1.00 78.29           C  
ATOM   1702  HB2 GLU A 116      54.981 -69.489  37.813  1.00 78.29           H  
ATOM   1703  HB3 GLU A 116      54.621 -70.274  36.275  1.00 78.29           H  
ATOM   1704  O   GLU A 116      55.473 -68.004  33.755  1.00 78.29           O  
ATOM   1705  CG  GLU A 116      56.727 -69.995  36.705  1.00 78.29           C  
ATOM   1706  HG2 GLU A 116      57.002 -70.182  35.667  1.00 78.29           H  
ATOM   1707  HG3 GLU A 116      57.354 -69.187  37.081  1.00 78.29           H  
ATOM   1708  CD  GLU A 116      56.982 -71.259  37.548  1.00 78.29           C  
ATOM   1709  OE1 GLU A 116      58.150 -71.451  37.959  1.00 78.29           O  
ATOM   1710  OE2 GLU A 116      56.027 -72.033  37.778  1.00 78.29           O  
ATOM   1711  N   GLU A 117      53.371 -68.495  34.363  1.00 77.62           N  
ATOM   1712  H   GLU A 117      52.720 -68.608  35.127  1.00 77.62           H  
ATOM   1713  CA  GLU A 117      52.834 -68.538  33.004  1.00 77.62           C  
ATOM   1714  HA  GLU A 117      53.523 -69.116  32.387  1.00 77.62           H  
ATOM   1715  C   GLU A 117      52.734 -67.133  32.396  1.00 77.62           C  
ATOM   1716  CB  GLU A 117      51.480 -69.262  33.019  1.00 77.62           C  
ATOM   1717  HB2 GLU A 117      51.564 -70.147  33.650  1.00 77.62           H  
ATOM   1718  HB3 GLU A 117      50.715 -68.604  33.433  1.00 77.62           H  
ATOM   1719  O   GLU A 117      53.090 -66.939  31.232  1.00 77.62           O  
ATOM   1720  CG  GLU A 117      51.082 -69.716  31.607  1.00 77.62           C  
ATOM   1721  HG2 GLU A 117      51.906 -70.291  31.183  1.00 77.62           H  
ATOM   1722  HG3 GLU A 117      50.939 -68.836  30.981  1.00 77.62           H  
ATOM   1723  CD  GLU A 117      49.807 -70.570  31.564  1.00 77.62           C  
ATOM   1724  OE1 GLU A 117      49.577 -71.162  30.483  1.00 77.62           O  
ATOM   1725  OE2 GLU A 117      49.065 -70.607  32.568  1.00 77.62           O  
ATOM   1726  N   LEU A 118      52.336 -66.133  33.190  1.00 73.78           N  
ATOM   1727  H   LEU A 118      52.019 -66.366  34.120  1.00 73.78           H  
ATOM   1728  CA  LEU A 118      52.329 -64.729  32.787  1.00 73.78           C  
ATOM   1729  HA  LEU A 118      51.731 -64.638  31.881  1.00 73.78           H  
ATOM   1730  C   LEU A 118      53.744 -64.238  32.474  1.00 73.78           C  
ATOM   1731  CB  LEU A 118      51.695 -63.867  33.887  1.00 73.78           C  
ATOM   1732  HB2 LEU A 118      52.390 -63.809  34.725  1.00 73.78           H  
ATOM   1733  HB3 LEU A 118      50.783 -64.341  34.251  1.00 73.78           H  
ATOM   1734  O   LEU A 118      53.932 -63.616  31.437  1.00 73.78           O  
ATOM   1735  CG  LEU A 118      51.368 -62.451  33.371  1.00 73.78           C  
ATOM   1736  HG  LEU A 118      51.967 -62.213  32.492  1.00 73.78           H  
ATOM   1737  CD1 LEU A 118      49.896 -62.332  32.980  1.00 73.78           C  
ATOM   1738 HD11 LEU A 118      49.700 -61.338  32.578  1.00 73.78           H  
ATOM   1739 HD12 LEU A 118      49.263 -62.491  33.854  1.00 73.78           H  
ATOM   1740 HD13 LEU A 118      49.653 -63.077  32.222  1.00 73.78           H  
ATOM   1741  CD2 LEU A 118      51.689 -61.413  34.434  1.00 73.78           C  
ATOM   1742 HD21 LEU A 118      51.210 -61.680  35.376  1.00 73.78           H  
ATOM   1743 HD22 LEU A 118      52.767 -61.366  34.586  1.00 73.78           H  
ATOM   1744 HD23 LEU A 118      51.330 -60.439  34.101  1.00 73.78           H  
ATOM   1745  N   VAL A 119      54.742 -64.559  33.304  1.00 77.03           N  
ATOM   1746  H   VAL A 119      54.513 -65.063  34.148  1.00 77.03           H  
ATOM   1747  CA  VAL A 119      56.156 -64.253  33.044  1.00 77.03           C  
ATOM   1748  HA  VAL A 119      56.254 -63.181  32.873  1.00 77.03           H  
ATOM   1749  C   VAL A 119      56.606 -64.943  31.766  1.00 77.03           C  
ATOM   1750  CB  VAL A 119      57.066 -64.623  34.233  1.00 77.03           C  
ATOM   1751  HB  VAL A 119      56.822 -65.628  34.577  1.00 77.03           H  
ATOM   1752  O   VAL A 119      57.126 -64.258  30.902  1.00 77.03           O  
ATOM   1753  CG1 VAL A 119      58.560 -64.578  33.879  1.00 77.03           C  
ATOM   1754 HG11 VAL A 119      58.822 -63.610  33.450  1.00 77.03           H  
ATOM   1755 HG12 VAL A 119      58.809 -65.361  33.162  1.00 77.03           H  
ATOM   1756 HG13 VAL A 119      59.161 -64.747  34.772  1.00 77.03           H  
ATOM   1757  CG2 VAL A 119      56.862 -63.630  35.386  1.00 77.03           C  
ATOM   1758 HG21 VAL A 119      57.245 -62.649  35.106  1.00 77.03           H  
ATOM   1759 HG22 VAL A 119      55.804 -63.526  35.626  1.00 77.03           H  
ATOM   1760 HG23 VAL A 119      57.391 -63.985  36.271  1.00 77.03           H  
ATOM   1761  N   GLN A 120      56.324 -66.232  31.552  1.00 76.49           N  
ATOM   1762  H   GLN A 120      55.907 -66.771  32.298  1.00 76.49           H  
ATOM   1763  CA  GLN A 120      56.671 -66.903  30.288  1.00 76.49           C  
ATOM   1764  HA  GLN A 120      57.748 -66.838  30.131  1.00 76.49           H  
ATOM   1765  C   GLN A 120      55.980 -66.286  29.069  1.00 76.49           C  
ATOM   1766  CB  GLN A 120      56.246 -68.372  30.334  1.00 76.49           C  
ATOM   1767  HB2 GLN A 120      56.212 -68.757  29.315  1.00 76.49           H  
ATOM   1768  HB3 GLN A 120      55.245 -68.453  30.760  1.00 76.49           H  
ATOM   1769  O   GLN A 120      56.495 -66.338  27.948  1.00 76.49           O  
ATOM   1770  CG  GLN A 120      57.213 -69.253  31.122  1.00 76.49           C  
ATOM   1771  HG2 GLN A 120      57.280 -68.901  32.152  1.00 76.49           H  
ATOM   1772  HG3 GLN A 120      58.206 -69.193  30.678  1.00 76.49           H  
ATOM   1773  CD  GLN A 120      56.762 -70.709  31.123  1.00 76.49           C  
ATOM   1774  NE2 GLN A 120      57.409 -71.553  31.893  1.00 76.49           N  
ATOM   1775 HE21 GLN A 120      58.085 -71.200  32.555  1.00 76.49           H  
ATOM   1776 HE22 GLN A 120      57.008 -72.477  31.970  1.00 76.49           H  
ATOM   1777  OE1 GLN A 120      55.851 -71.125  30.420  1.00 76.49           O  
ATOM   1778  N   ARG A 121      54.760 -65.773  29.236  1.00 77.31           N  
ATOM   1779  H   ARG A 121      54.348 -65.828  30.157  1.00 77.31           H  
ATOM   1780  CA  ARG A 121      53.990 -65.170  28.148  1.00 77.31           C  
ATOM   1781  HA  ARG A 121      54.182 -65.735  27.235  1.00 77.31           H  
ATOM   1782  C   ARG A 121      54.467 -63.750  27.863  1.00 77.31           C  
ATOM   1783  CB  ARG A 121      52.499 -65.277  28.478  1.00 77.31           C  
ATOM   1784  HB2 ARG A 121      52.199 -64.466  29.141  1.00 77.31           H  
ATOM   1785  HB3 ARG A 121      52.324 -66.223  28.991  1.00 77.31           H  
ATOM   1786  O   ARG A 121      54.682 -63.436  26.698  1.00 77.31           O  
ATOM   1787  CG  ARG A 121      51.632 -65.292  27.219  1.00 77.31           C  
ATOM   1788  HG2 ARG A 121      51.997 -66.053  26.529  1.00 77.31           H  
ATOM   1789  HG3 ARG A 121      51.667 -64.316  26.736  1.00 77.31           H  
ATOM   1790  CD  ARG A 121      50.194 -65.628  27.622  1.00 77.31           C  
ATOM   1791  HD2 ARG A 121      50.185 -66.590  28.135  1.00 77.31           H  
ATOM   1792  HD3 ARG A 121      49.839 -64.864  28.314  1.00 77.31           H  
ATOM   1793  NE  ARG A 121      49.300 -65.687  26.453  1.00 77.31           N  
ATOM   1794  HE  ARG A 121      49.692 -65.426  25.560  1.00 77.31           H  
ATOM   1795  NH1 ARG A 121      47.391 -66.220  27.614  1.00 77.31           N  
ATOM   1796 HH11 ARG A 121      46.398 -66.402  27.646  1.00 77.31           H  
ATOM   1797 HH12 ARG A 121      47.919 -66.250  28.474  1.00 77.31           H  
ATOM   1798  NH2 ARG A 121      47.295 -65.930  25.403  1.00 77.31           N  
ATOM   1799 HH21 ARG A 121      46.299 -66.089  25.459  1.00 77.31           H  
ATOM   1800 HH22 ARG A 121      47.715 -65.664  24.524  1.00 77.31           H  
ATOM   1801  CZ  ARG A 121      48.005 -65.947  26.496  1.00 77.31           C  
ATOM   1802  N   LEU A 122      54.736 -62.959  28.898  1.00 73.05           N  
ATOM   1803  H   LEU A 122      54.533 -63.313  29.822  1.00 73.05           H  
ATOM   1804  CA  LEU A 122      55.401 -61.662  28.819  1.00 73.05           C  
ATOM   1805  HA  LEU A 122      54.845 -61.017  28.138  1.00 73.05           H  
ATOM   1806  C   LEU A 122      56.804 -61.807  28.251  1.00 73.05           C  
ATOM   1807  CB  LEU A 122      55.462 -61.007  30.207  1.00 73.05           C  
ATOM   1808  HB2 LEU A 122      56.284 -60.292  30.236  1.00 73.05           H  
ATOM   1809  HB3 LEU A 122      55.681 -61.770  30.953  1.00 73.05           H  
ATOM   1810  O   LEU A 122      57.117 -61.091  27.323  1.00 73.05           O  
ATOM   1811  CG  LEU A 122      54.167 -60.269  30.570  1.00 73.05           C  
ATOM   1812  HG  LEU A 122      53.303 -60.888  30.329  1.00 73.05           H  
ATOM   1813  CD1 LEU A 122      54.141 -59.967  32.062  1.00 73.05           C  
ATOM   1814 HD11 LEU A 122      54.241 -60.893  32.628  1.00 73.05           H  
ATOM   1815 HD12 LEU A 122      54.949 -59.287  32.328  1.00 73.05           H  
ATOM   1816 HD13 LEU A 122      53.183 -59.508  32.306  1.00 73.05           H  
ATOM   1817  CD2 LEU A 122      54.073 -58.941  29.814  1.00 73.05           C  
ATOM   1818 HD21 LEU A 122      55.010 -58.389  29.893  1.00 73.05           H  
ATOM   1819 HD22 LEU A 122      53.834 -59.112  28.765  1.00 73.05           H  
ATOM   1820 HD23 LEU A 122      53.292 -58.328  30.263  1.00 73.05           H  
ATOM   1821  N   GLU A 123      57.613 -62.761  28.704  1.00 76.09           N  
ATOM   1822  H   GLU A 123      57.318 -63.284  29.517  1.00 76.09           H  
ATOM   1823  CA  GLU A 123      58.933 -63.074  28.152  1.00 76.09           C  
ATOM   1824  HA  GLU A 123      59.561 -62.184  28.186  1.00 76.09           H  
ATOM   1825  C   GLU A 123      58.841 -63.516  26.700  1.00 76.09           C  
ATOM   1826  CB  GLU A 123      59.625 -64.198  28.933  1.00 76.09           C  
ATOM   1827  HB2 GLU A 123      58.909 -65.001  29.107  1.00 76.09           H  
ATOM   1828  HB3 GLU A 123      60.431 -64.598  28.318  1.00 76.09           H  
ATOM   1829  O   GLU A 123      59.674 -63.097  25.911  1.00 76.09           O  
ATOM   1830  CG  GLU A 123      60.250 -63.732  30.253  1.00 76.09           C  
ATOM   1831  HG2 GLU A 123      59.487 -63.298  30.898  1.00 76.09           H  
ATOM   1832  HG3 GLU A 123      60.973 -62.948  30.026  1.00 76.09           H  
ATOM   1833  CD  GLU A 123      60.960 -64.882  30.986  1.00 76.09           C  
ATOM   1834  OE1 GLU A 123      61.879 -64.569  31.775  1.00 76.09           O  
ATOM   1835  OE2 GLU A 123      60.618 -66.061  30.728  1.00 76.09           O  
ATOM   1836  N   ARG A 124      57.834 -64.308  26.302  1.00 74.98           N  
ATOM   1837  H   ARG A 124      57.219 -64.686  27.008  1.00 74.98           H  
ATOM   1838  CA  ARG A 124      57.599 -64.619  24.882  1.00 74.98           C  
ATOM   1839  HA  ARG A 124      58.538 -64.950  24.439  1.00 74.98           H  
ATOM   1840  C   ARG A 124      57.201 -63.386  24.089  1.00 74.98           C  
ATOM   1841  CB  ARG A 124      56.542 -65.716  24.707  1.00 74.98           C  
ATOM   1842  HB2 ARG A 124      55.773 -65.621  25.473  1.00 74.98           H  
ATOM   1843  HB3 ARG A 124      56.066 -65.599  23.734  1.00 74.98           H  
ATOM   1844  O   ARG A 124      57.685 -63.226  22.977  1.00 74.98           O  
ATOM   1845  CG  ARG A 124      57.190 -67.103  24.746  1.00 74.98           C  
ATOM   1846  HG2 ARG A 124      57.928 -67.168  23.946  1.00 74.98           H  
ATOM   1847  HG3 ARG A 124      57.701 -67.253  25.698  1.00 74.98           H  
ATOM   1848  CD  ARG A 124      56.151 -68.206  24.535  1.00 74.98           C  
ATOM   1849  HD2 ARG A 124      55.550 -67.973  23.655  1.00 74.98           H  
ATOM   1850  HD3 ARG A 124      56.687 -69.138  24.358  1.00 74.98           H  
ATOM   1851  NE  ARG A 124      55.286 -68.360  25.718  1.00 74.98           N  
ATOM   1852  HE  ARG A 124      55.446 -67.706  26.471  1.00 74.98           H  
ATOM   1853  NH1 ARG A 124      54.271 -70.321  25.089  1.00 74.98           N  
ATOM   1854 HH11 ARG A 124      53.646 -71.082  25.314  1.00 74.98           H  
ATOM   1855 HH12 ARG A 124      54.790 -70.302  24.223  1.00 74.98           H  
ATOM   1856  NH2 ARG A 124      53.781 -69.412  27.068  1.00 74.98           N  
ATOM   1857 HH21 ARG A 124      53.962 -68.743  27.802  1.00 74.98           H  
ATOM   1858 HH22 ARG A 124      53.202 -70.207  27.299  1.00 74.98           H  
ATOM   1859  CZ  ARG A 124      54.450 -69.357  25.951  1.00 74.98           C  
ATOM   1860  N   MET A 125      56.365 -62.514  24.644  1.00 70.89           N  
ATOM   1861  H   MET A 125      55.985 -62.720  25.557  1.00 70.89           H  
ATOM   1862  CA  MET A 125      56.010 -61.246  24.009  1.00 70.89           C  
ATOM   1863  HA  MET A 125      55.672 -61.441  22.992  1.00 70.89           H  
ATOM   1864  C   MET A 125      57.233 -60.336  23.896  1.00 70.89           C  
ATOM   1865  CB  MET A 125      54.869 -60.555  24.766  1.00 70.89           C  
ATOM   1866  HB2 MET A 125      55.078 -60.541  25.836  1.00 70.89           H  
ATOM   1867  HB3 MET A 125      54.795 -59.524  24.419  1.00 70.89           H  
ATOM   1868  O   MET A 125      57.490 -59.827  22.817  1.00 70.89           O  
ATOM   1869  CG  MET A 125      53.528 -61.250  24.513  1.00 70.89           C  
ATOM   1870  HG2 MET A 125      53.622 -62.307  24.763  1.00 70.89           H  
ATOM   1871  HG3 MET A 125      53.290 -61.179  23.452  1.00 70.89           H  
ATOM   1872  SD  MET A 125      52.136 -60.577  25.460  1.00 70.89           S  
ATOM   1873  CE  MET A 125      51.982 -58.932  24.704  1.00 70.89           C  
ATOM   1874  HE1 MET A 125      51.117 -58.421  25.127  1.00 70.89           H  
ATOM   1875  HE2 MET A 125      51.850 -59.027  23.627  1.00 70.89           H  
ATOM   1876  HE3 MET A 125      52.873 -58.339  24.913  1.00 70.89           H  
ATOM   1877  N   LEU A 126      58.044 -60.212  24.946  1.00 71.86           N  
ATOM   1878  H   LEU A 126      57.749 -60.659  25.802  1.00 71.86           H  
ATOM   1879  CA  LEU A 126      59.286 -59.440  25.000  1.00 71.86           C  
ATOM   1880  HA  LEU A 126      59.076 -58.440  24.621  1.00 71.86           H  
ATOM   1881  C   LEU A 126      60.369 -60.052  24.111  1.00 71.86           C  
ATOM   1882  CB  LEU A 126      59.766 -59.337  26.468  1.00 71.86           C  
ATOM   1883  HB2 LEU A 126      59.009 -59.762  27.128  1.00 71.86           H  
ATOM   1884  HB3 LEU A 126      60.655 -59.949  26.618  1.00 71.86           H  
ATOM   1885  O   LEU A 126      61.130 -59.316  23.507  1.00 71.86           O  
ATOM   1886  CG  LEU A 126      60.023 -57.899  26.956  1.00 71.86           C  
ATOM   1887  HG  LEU A 126      59.450 -57.191  26.359  1.00 71.86           H  
ATOM   1888  CD1 LEU A 126      59.585 -57.747  28.414  1.00 71.86           C  
ATOM   1889 HD11 LEU A 126      60.125 -58.447  29.052  1.00 71.86           H  
ATOM   1890 HD12 LEU A 126      59.772 -56.728  28.752  1.00 71.86           H  
ATOM   1891 HD13 LEU A 126      58.516 -57.939  28.497  1.00 71.86           H  
ATOM   1892  CD2 LEU A 126      61.510 -57.554  26.858  1.00 71.86           C  
ATOM   1893 HD21 LEU A 126      61.825 -57.647  25.819  1.00 71.86           H  
ATOM   1894 HD22 LEU A 126      61.656 -56.523  27.180  1.00 71.86           H  
ATOM   1895 HD23 LEU A 126      62.090 -58.223  27.493  1.00 71.86           H  
ATOM   1896  N   ALA A 127      60.445 -61.378  23.993  1.00 70.02           N  
ATOM   1897  H   ALA A 127      59.847 -61.936  24.586  1.00 70.02           H  
ATOM   1898  CA  ALA A 127      61.353 -62.092  23.099  1.00 70.02           C  
ATOM   1899  HA  ALA A 127      62.331 -61.610  23.134  1.00 70.02           H  
ATOM   1900  C   ALA A 127      60.880 -62.056  21.644  1.00 70.02           C  
ATOM   1901  CB  ALA A 127      61.521 -63.542  23.567  1.00 70.02           C  
ATOM   1902  HB1 ALA A 127      61.911 -63.561  24.585  1.00 70.02           H  
ATOM   1903  HB2 ALA A 127      60.561 -64.056  23.536  1.00 70.02           H  
ATOM   1904  HB3 ALA A 127      62.221 -64.059  22.911  1.00 70.02           H  
ATOM   1905  O   ALA A 127      61.711 -62.158  20.754  1.00 70.02           O  
ATOM   1906  N   ALA A 128      59.581 -61.893  21.393  1.00 67.90           N  
ATOM   1907  H   ALA A 128      58.924 -61.951  22.158  1.00 67.90           H  
ATOM   1908  CA  ALA A 128      59.049 -61.594  20.067  1.00 67.90           C  
ATOM   1909  HA  ALA A 128      59.593 -62.177  19.324  1.00 67.90           H  
ATOM   1910  C   ALA A 128      59.245 -60.109  19.712  1.00 67.90           C  
ATOM   1911  CB  ALA A 128      57.577 -62.014  20.017  1.00 67.90           C  
ATOM   1912  HB1 ALA A 128      57.180 -61.823  19.020  1.00 67.90           H  
ATOM   1913  HB2 ALA A 128      57.487 -63.078  20.236  1.00 67.90           H  
ATOM   1914  HB3 ALA A 128      56.996 -61.445  20.743  1.00 67.90           H  
ATOM   1915  O   ALA A 128      59.541 -59.791  18.566  1.00 67.90           O  
ATOM   1916  N   LEU A 129      59.159 -59.212  20.700  1.00 61.30           N  
ATOM   1917  H   LEU A 129      58.799 -59.534  21.587  1.00 61.30           H  
ATOM   1918  CA  LEU A 129      59.412 -57.775  20.560  1.00 61.30           C  
ATOM   1919  HA  LEU A 129      58.959 -57.426  19.632  1.00 61.30           H  
ATOM   1920  C   LEU A 129      60.903 -57.441  20.453  1.00 61.30           C  
ATOM   1921  CB  LEU A 129      58.775 -57.023  21.749  1.00 61.30           C  
ATOM   1922  HB2 LEU A 129      59.465 -56.258  22.107  1.00 61.30           H  
ATOM   1923  HB3 LEU A 129      58.638 -57.703  22.590  1.00 61.30           H  
ATOM   1924  O   LEU A 129      61.268 -56.531  19.720  1.00 61.30           O  
ATOM   1925  CG  LEU A 129      57.438 -56.350  21.387  1.00 61.30           C  
ATOM   1926  HG  LEU A 129      56.993 -56.847  20.525  1.00 61.30           H  
ATOM   1927  CD1 LEU A 129      56.434 -56.424  22.536  1.00 61.30           C  
ATOM   1928 HD11 LEU A 129      56.844 -55.945  23.425  1.00 61.30           H  
ATOM   1929 HD12 LEU A 129      55.512 -55.916  22.250  1.00 61.30           H  
ATOM   1930 HD13 LEU A 129      56.205 -57.466  22.756  1.00 61.30           H  
ATOM   1931  CD2 LEU A 129      57.683 -54.879  21.050  1.00 61.30           C  
ATOM   1932 HD21 LEU A 129      58.402 -54.800  20.235  1.00 61.30           H  
ATOM   1933 HD22 LEU A 129      58.065 -54.345  21.920  1.00 61.30           H  
ATOM   1934 HD23 LEU A 129      56.749 -54.414  20.735  1.00 61.30           H  
ATOM   1935  N   ARG A 130      61.786 -58.160  21.150  1.00 64.50           N  
ATOM   1936  H   ARG A 130      61.412 -58.847  21.789  1.00 64.50           H  
ATOM   1937  CA  ARG A 130      63.232 -57.876  21.194  1.00 64.50           C  
ATOM   1938  HA  ARG A 130      63.361 -56.855  21.552  1.00 64.50           H  
ATOM   1939  C   ARG A 130      63.900 -57.892  19.821  1.00 64.50           C  
ATOM   1940  CB  ARG A 130      63.971 -58.836  22.140  1.00 64.50           C  
ATOM   1941  HB2 ARG A 130      63.419 -59.772  22.226  1.00 64.50           H  
ATOM   1942  HB3 ARG A 130      64.952 -59.065  21.725  1.00 64.50           H  
ATOM   1943  O   ARG A 130      64.619 -56.938  19.554  1.00 64.50           O  
ATOM   1944  CG  ARG A 130      64.187 -58.234  23.529  1.00 64.50           C  
ATOM   1945  HG2 ARG A 130      64.798 -57.335  23.450  1.00 64.50           H  
ATOM   1946  HG3 ARG A 130      63.227 -57.973  23.974  1.00 64.50           H  
ATOM   1947  CD  ARG A 130      64.906 -59.271  24.394  1.00 64.50           C  
ATOM   1948  HD2 ARG A 130      64.342 -60.203  24.352  1.00 64.50           H  
ATOM   1949  HD3 ARG A 130      65.902 -59.439  23.986  1.00 64.50           H  
ATOM   1950  NE  ARG A 130      65.005 -58.836  25.796  1.00 64.50           N  
ATOM   1951  HE  ARG A 130      64.610 -57.934  26.019  1.00 64.50           H  
ATOM   1952  NH1 ARG A 130      66.022 -60.729  26.602  1.00 64.50           N  
ATOM   1953 HH11 ARG A 130      66.335 -61.284  27.386  1.00 64.50           H  
ATOM   1954 HH12 ARG A 130      66.045 -61.097  25.662  1.00 64.50           H  
ATOM   1955  NH2 ARG A 130      65.440 -59.099  28.013  1.00 64.50           N  
ATOM   1956 HH21 ARG A 130      65.763 -59.665  28.785  1.00 64.50           H  
ATOM   1957 HH22 ARG A 130      65.007 -58.206  28.201  1.00 64.50           H  
ATOM   1958  CZ  ARG A 130      65.490 -59.552  26.793  1.00 64.50           C  
ATOM   1959  N   PRO A 131      63.700 -58.906  18.956  1.00 57.43           N  
ATOM   1960  CA  PRO A 131      64.260 -58.910  17.611  1.00 57.43           C  
ATOM   1961  HA  PRO A 131      65.348 -58.903  17.671  1.00 57.43           H  
ATOM   1962  C   PRO A 131      63.790 -57.698  16.811  1.00 57.43           C  
ATOM   1963  CB  PRO A 131      63.783 -60.210  16.951  1.00 57.43           C  
ATOM   1964  HB2 PRO A 131      62.885 -60.029  16.360  1.00 57.43           H  
ATOM   1965  HB3 PRO A 131      64.559 -60.648  16.324  1.00 57.43           H  
ATOM   1966  O   PRO A 131      64.575 -57.114  16.074  1.00 57.43           O  
ATOM   1967  CG  PRO A 131      63.426 -61.121  18.119  1.00 57.43           C  
ATOM   1968  HG2 PRO A 131      64.313 -61.668  18.440  1.00 57.43           H  
ATOM   1969  HG3 PRO A 131      62.619 -61.809  17.867  1.00 57.43           H  
ATOM   1970  CD  PRO A 131      63.011 -60.148  19.214  1.00 57.43           C  
ATOM   1971  HD2 PRO A 131      61.933 -59.986  19.174  1.00 57.43           H  
ATOM   1972  HD3 PRO A 131      63.315 -60.549  20.180  1.00 57.43           H  
ATOM   1973  N   VAL A 132      62.527 -57.299  17.000  1.00 51.70           N  
ATOM   1974  H   VAL A 132      61.947 -57.807  17.652  1.00 51.70           H  
ATOM   1975  CA  VAL A 132      61.942 -56.131  16.336  1.00 51.70           C  
ATOM   1976  HA  VAL A 132      62.156 -56.197  15.269  1.00 51.70           H  
ATOM   1977  C   VAL A 132      62.598 -54.841  16.836  1.00 51.70           C  
ATOM   1978  CB  VAL A 132      60.409 -56.100  16.513  1.00 51.70           C  
ATOM   1979  HB  VAL A 132      60.159 -55.971  17.566  1.00 51.70           H  
ATOM   1980  O   VAL A 132      62.979 -54.006  16.026  1.00 51.70           O  
ATOM   1981  CG1 VAL A 132      59.780 -54.941  15.736  1.00 51.70           C  
ATOM   1982 HG11 VAL A 132      60.037 -55.011  14.679  1.00 51.70           H  
ATOM   1983 HG12 VAL A 132      60.137 -53.987  16.124  1.00 51.70           H  
ATOM   1984 HG13 VAL A 132      58.695 -54.965  15.845  1.00 51.70           H  
ATOM   1985  CG2 VAL A 132      59.758 -57.400  16.020  1.00 51.70           C  
ATOM   1986 HG21 VAL A 132      60.124 -58.254  16.590  1.00 51.70           H  
ATOM   1987 HG22 VAL A 132      58.678 -57.345  16.154  1.00 51.70           H  
ATOM   1988 HG23 VAL A 132      59.981 -57.552  14.964  1.00 51.70           H  
ATOM   1989  N   ALA A 133      62.799 -54.700  18.150  1.00 45.06           N  
ATOM   1990  H   ALA A 133      62.426 -55.407  18.768  1.00 45.06           H  
ATOM   1991  CA  ALA A 133      63.451 -53.534  18.743  1.00 45.06           C  
ATOM   1992  HA  ALA A 133      62.985 -52.634  18.341  1.00 45.06           H  
ATOM   1993  C   ALA A 133      64.954 -53.451  18.406  1.00 45.06           C  
ATOM   1994  CB  ALA A 133      63.204 -53.564  20.258  1.00 45.06           C  
ATOM   1995  HB1 ALA A 133      63.657 -54.454  20.695  1.00 45.06           H  
ATOM   1996  HB2 ALA A 133      63.644 -52.677  20.712  1.00 45.06           H  
ATOM   1997  HB3 ALA A 133      62.132 -53.568  20.456  1.00 45.06           H  
ATOM   1998  O   ALA A 133      65.434 -52.399  17.999  1.00 45.06           O  
ATOM   1999  N   GLN A 134      65.705 -54.553  18.529  1.00 43.56           N  
ATOM   2000  H   GLN A 134      65.255 -55.404  18.836  1.00 43.56           H  
ATOM   2001  CA  GLN A 134      67.155 -54.577  18.275  1.00 43.56           C  
ATOM   2002  HA  GLN A 134      67.627 -53.772  18.838  1.00 43.56           H  
ATOM   2003  C   GLN A 134      67.517 -54.346  16.808  1.00 43.56           C  
ATOM   2004  CB  GLN A 134      67.761 -55.920  18.709  1.00 43.56           C  
ATOM   2005  HB2 GLN A 134      68.732 -56.039  18.230  1.00 43.56           H  
ATOM   2006  HB3 GLN A 134      67.120 -56.739  18.382  1.00 43.56           H  
ATOM   2007  O   GLN A 134      68.595 -53.824  16.529  1.00 43.56           O  
ATOM   2008  CG  GLN A 134      67.985 -55.991  20.221  1.00 43.56           C  
ATOM   2009  HG2 GLN A 134      68.593 -55.139  20.525  1.00 43.56           H  
ATOM   2010  HG3 GLN A 134      67.027 -55.928  20.737  1.00 43.56           H  
ATOM   2011  CD  GLN A 134      68.691 -57.273  20.651  1.00 43.56           C  
ATOM   2012  NE2 GLN A 134      69.299 -57.281  21.817  1.00 43.56           N  
ATOM   2013 HE21 GLN A 134      69.840 -58.109  22.017  1.00 43.56           H  
ATOM   2014 HE22 GLN A 134      69.381 -56.418  22.335  1.00 43.56           H  
ATOM   2015  OE1 GLN A 134      68.708 -58.297  19.987  1.00 43.56           O  
ATOM   2016  N   ALA A 135      66.642 -54.724  15.871  1.00 35.48           N  
ATOM   2017  H   ALA A 135      65.781 -55.177  16.140  1.00 35.48           H  
ATOM   2018  CA  ALA A 135      66.872 -54.455  14.456  1.00 35.48           C  
ATOM   2019  HA  ALA A 135      67.827 -54.895  14.169  1.00 35.48           H  
ATOM   2020  C   ALA A 135      66.963 -52.949  14.148  1.00 35.48           C  
ATOM   2021  CB  ALA A 135      65.764 -55.131  13.642  1.00 35.48           C  
ATOM   2022  HB1 ALA A 135      65.775 -56.206  13.820  1.00 35.48           H  
ATOM   2023  HB2 ALA A 135      65.927 -54.944  12.581  1.00 35.48           H  
ATOM   2024  HB3 ALA A 135      64.793 -54.727  13.930  1.00 35.48           H  
ATOM   2025  O   ALA A 135      67.580 -52.590  13.147  1.00 35.48           O  
ATOM   2026  N   ALA A 136      66.387 -52.083  14.995  1.00 31.10           N  
ATOM   2027  H   ALA A 136      65.905 -52.432  15.811  1.00 31.10           H  
ATOM   2028  CA  ALA A 136      66.475 -50.636  14.831  1.00 31.10           C  
ATOM   2029  HA  ALA A 136      66.288 -50.390  13.786  1.00 31.10           H  
ATOM   2030  C   ALA A 136      67.871 -50.093  15.179  1.00 31.10           C  
ATOM   2031  CB  ALA A 136      65.383 -49.969  15.678  1.00 31.10           C  
ATOM   2032  HB1 ALA A 136      64.406 -50.377  15.418  1.00 31.10           H  
ATOM   2033  HB2 ALA A 136      65.383 -48.896  15.486  1.00 31.10           H  
ATOM   2034  HB3 ALA A 136      65.572 -50.131  16.740  1.00 31.10           H  
ATOM   2035  O   ALA A 136      68.463 -49.381  14.375  1.00 31.10           O  
ATOM   2036  N   ASP A 137      68.405 -50.448  16.353  1.00 30.34           N  
ATOM   2037  H   ASP A 137      67.851 -51.024  16.971  1.00 30.34           H  
ATOM   2038  CA  ASP A 137      69.600 -49.797  16.921  1.00 30.34           C  
ATOM   2039  HA  ASP A 137      69.421 -48.726  17.012  1.00 30.34           H  
ATOM   2040  C   ASP A 137      70.857 -49.958  16.064  1.00 30.34           C  
ATOM   2041  CB  ASP A 137      69.914 -50.398  18.307  1.00 30.34           C  
ATOM   2042  HB2 ASP A 137      69.567 -51.430  18.344  1.00 30.34           H  
ATOM   2043  HB3 ASP A 137      70.994 -50.425  18.447  1.00 30.34           H  
ATOM   2044  O   ASP A 137      71.697 -49.062  16.002  1.00 30.34           O  
ATOM   2045  CG  ASP A 137      69.346 -49.627  19.500  1.00 30.34           C  
ATOM   2046  OD1 ASP A 137      68.790 -48.526  19.306  1.00 30.34           O  
ATOM   2047  OD2 ASP A 137      69.496 -50.169  20.620  1.00 30.34           O  
ATOM   2048  N   ALA A 138      71.029 -51.123  15.433  1.00 28.16           N  
ATOM   2049  H   ALA A 138      70.284 -51.802  15.500  1.00 28.16           H  
ATOM   2050  CA  ALA A 138      72.297 -51.507  14.813  1.00 28.16           C  
ATOM   2051  HA  ALA A 138      73.089 -51.300  15.532  1.00 28.16           H  
ATOM   2052  C   ALA A 138      72.646 -50.697  13.548  1.00 28.16           C  
ATOM   2053  CB  ALA A 138      72.274 -53.018  14.556  1.00 28.16           C  
ATOM   2054  HB1 ALA A 138      71.496 -53.255  13.830  1.00 28.16           H  
ATOM   2055  HB2 ALA A 138      72.070 -53.547  15.487  1.00 28.16           H  
ATOM   2056  HB3 ALA A 138      73.240 -53.340  14.167  1.00 28.16           H  
ATOM   2057  O   ALA A 138      73.694 -50.940  12.940  1.00 28.16           O  
ATOM   2058  N   SER A 139      71.786 -49.752  13.144  1.00 24.38           N  
ATOM   2059  H   SER A 139      70.974 -49.583  13.720  1.00 24.38           H  
ATOM   2060  CA  SER A 139      72.072 -48.757  12.111  1.00 24.38           C  
ATOM   2061  HA  SER A 139      72.227 -49.279  11.167  1.00 24.38           H  
ATOM   2062  C   SER A 139      73.350 -47.989  12.469  1.00 24.38           C  
ATOM   2063  CB  SER A 139      70.875 -47.819  11.927  1.00 24.38           C  
ATOM   2064  HB2 SER A 139      70.020 -48.390  11.565  1.00 24.38           H  
ATOM   2065  HB3 SER A 139      71.127 -47.060  11.186  1.00 24.38           H  
ATOM   2066  O   SER A 139      73.391 -47.204  13.413  1.00 24.38           O  
ATOM   2067  OG  SER A 139      70.518 -47.186  13.134  1.00 24.38           O  
ATOM   2068  HG  SER A 139      71.297 -47.105  13.690  1.00 24.38           H  
ATOM   2069  N   GLY A 140      74.421 -48.330  11.749  1.00 22.23           N  
ATOM   2070  H   GLY A 140      74.259 -48.999  11.010  1.00 22.23           H  
ATOM   2071  CA  GLY A 140      75.789 -48.245  12.245  1.00 22.23           C  
ATOM   2072  HA2 GLY A 140      76.376 -49.029  11.767  1.00 22.23           H  
ATOM   2073  HA3 GLY A 140      75.775 -48.461  13.313  1.00 22.23           H  
ATOM   2074  C   GLY A 140      76.525 -46.919  12.053  1.00 22.23           C  
ATOM   2075  O   GLY A 140      76.044 -45.959  11.458  1.00 22.23           O  
ATOM   2076  N   THR A 141      77.767 -46.945  12.539  1.00 24.39           N  
ATOM   2077  H   THR A 141      78.070 -47.835  12.910  1.00 24.39           H  
ATOM   2078  CA  THR A 141      78.760 -45.872  12.742  1.00 24.39           C  
ATOM   2079  HA  THR A 141      78.326 -45.107  13.387  1.00 24.39           H  
ATOM   2080  C   THR A 141      79.260 -45.157  11.489  1.00 24.39           C  
ATOM   2081  CB  THR A 141      79.987 -46.489  13.453  1.00 24.39           C  
ATOM   2082  HB  THR A 141      80.829 -45.798  13.467  1.00 24.39           H  
ATOM   2083  O   THR A 141      80.344 -44.589  11.527  1.00 24.39           O  
ATOM   2084  CG2 THR A 141      79.693 -46.841  14.906  1.00 24.39           C  
ATOM   2085 HG21 THR A 141      78.889 -47.575  14.968  1.00 24.39           H  
ATOM   2086 HG22 THR A 141      79.403 -45.942  15.449  1.00 24.39           H  
ATOM   2087 HG23 THR A 141      80.590 -47.256  15.364  1.00 24.39           H  
ATOM   2088  OG1 THR A 141      80.369 -47.684  12.797  1.00 24.39           O  
ATOM   2089  HG1 THR A 141      80.974 -47.424  12.099  1.00 24.39           H  
ATOM   2090  N   GLY A 142      78.538 -45.229  10.372  1.00 20.00           N  
ATOM   2091  H   GLY A 142      77.600 -45.595  10.449  1.00 20.00           H  
ATOM   2092  CA  GLY A 142      79.101 -45.013   9.047  1.00 20.00           C  
ATOM   2093  HA2 GLY A 142      78.292 -44.976   8.317  1.00 20.00           H  
ATOM   2094  HA3 GLY A 142      79.743 -45.858   8.797  1.00 20.00           H  
ATOM   2095  C   GLY A 142      79.940 -43.746   8.914  1.00 20.00           C  
ATOM   2096  O   GLY A 142      81.165 -43.794   8.906  1.00 20.00           O  
ATOM   2097  N   ALA A 143      79.270 -42.635   8.643  1.00 21.83           N  
ATOM   2098  H   ALA A 143      78.263 -42.645   8.721  1.00 21.83           H  
ATOM   2099  CA  ALA A 143      79.860 -41.729   7.677  1.00 21.83           C  
ATOM   2100  HA  ALA A 143      80.583 -42.274   7.070  1.00 21.83           H  
ATOM   2101  C   ALA A 143      80.626 -40.551   8.254  1.00 21.83           C  
ATOM   2102  CB  ALA A 143      78.753 -41.264   6.725  1.00 21.83           C  
ATOM   2103  HB1 ALA A 143      78.260 -42.125   6.274  1.00 21.83           H  
ATOM   2104  HB2 ALA A 143      78.021 -40.665   7.266  1.00 21.83           H  
ATOM   2105  HB3 ALA A 143      79.184 -40.657   5.928  1.00 21.83           H  
ATOM   2106  O   ALA A 143      81.200 -39.852   7.429  1.00 21.83           O  
ATOM   2107  N   ASN A 144      80.576 -40.260   9.566  1.00 19.96           N  
ATOM   2108  H   ASN A 144      80.180 -40.918  10.222  1.00 19.96           H  
ATOM   2109  CA  ASN A 144      80.883 -38.888   9.972  1.00 19.96           C  
ATOM   2110  HA  ASN A 144      80.181 -38.283   9.398  1.00 19.96           H  
ATOM   2111  C   ASN A 144      82.323 -38.528   9.551  1.00 19.96           C  
ATOM   2112  CB  ASN A 144      80.580 -38.597  11.452  1.00 19.96           C  
ATOM   2113  HB2 ASN A 144      79.723 -39.187  11.775  1.00 19.96           H  
ATOM   2114  HB3 ASN A 144      81.440 -38.863  12.066  1.00 19.96           H  
ATOM   2115  O   ASN A 144      83.266 -39.103  10.099  1.00 19.96           O  
ATOM   2116  CG  ASN A 144      80.228 -37.127  11.667  1.00 19.96           C  
ATOM   2117  ND2 ASN A 144      80.120 -36.683  12.894  1.00 19.96           N  
ATOM   2118 HD21 ASN A 144      80.350 -37.278  13.677  1.00 19.96           H  
ATOM   2119 HD22 ASN A 144      79.897 -35.703  12.988  1.00 19.96           H  
ATOM   2120  OD1 ASN A 144      79.995 -36.358  10.751  1.00 19.96           O  
ATOM   2121  N   PRO A 145      82.498 -37.637   8.555  1.00 25.81           N  
ATOM   2122  CA  PRO A 145      83.762 -37.445   7.849  1.00 25.81           C  
ATOM   2123  HA  PRO A 145      84.285 -38.395   7.743  1.00 25.81           H  
ATOM   2124  C   PRO A 145      84.658 -36.488   8.637  1.00 25.81           C  
ATOM   2125  CB  PRO A 145      83.348 -36.930   6.463  1.00 25.81           C  
ATOM   2126  HB2 PRO A 145      83.072 -37.779   5.838  1.00 25.81           H  
ATOM   2127  HB3 PRO A 145      84.125 -36.347   5.969  1.00 25.81           H  
ATOM   2128  O   PRO A 145      85.238 -35.568   8.075  1.00 25.81           O  
ATOM   2129  CG  PRO A 145      82.103 -36.101   6.757  1.00 25.81           C  
ATOM   2130  HG2 PRO A 145      82.399 -35.107   7.094  1.00 25.81           H  
ATOM   2131  HG3 PRO A 145      81.447 -36.033   5.890  1.00 25.81           H  
ATOM   2132  CD  PRO A 145      81.448 -36.855   7.904  1.00 25.81           C  
ATOM   2133  HD2 PRO A 145      80.671 -37.501   7.495  1.00 25.81           H  
ATOM   2134  HD3 PRO A 145      81.010 -36.134   8.593  1.00 25.81           H  
ATOM   2135  N   SER A 146      84.649 -36.610   9.965  1.00 21.63           N  
ATOM   2136  H   SER A 146      84.243 -37.440  10.374  1.00 21.63           H  
ATOM   2137  CA  SER A 146      84.943 -35.472  10.823  1.00 21.63           C  
ATOM   2138  HA  SER A 146      84.443 -34.599  10.404  1.00 21.63           H  
ATOM   2139  C   SER A 146      86.421 -35.122  10.881  1.00 21.63           C  
ATOM   2140  CB  SER A 146      84.377 -35.682  12.231  1.00 21.63           C  
ATOM   2141  HB2 SER A 146      84.573 -34.794  12.831  1.00 21.63           H  
ATOM   2142  HB3 SER A 146      83.297 -35.813  12.156  1.00 21.63           H  
ATOM   2143  O   SER A 146      86.767 -33.968  10.664  1.00 21.63           O  
ATOM   2144  OG  SER A 146      84.929 -36.816  12.879  1.00 21.63           O  
ATOM   2145  HG  SER A 146      85.825 -36.599  13.146  1.00 21.63           H  
ATOM   2146  N   GLY A 147      87.252 -36.076  11.298  1.00 23.43           N  
ATOM   2147  H   GLY A 147      86.925 -37.032  11.309  1.00 23.43           H  
ATOM   2148  CA  GLY A 147      88.622 -35.788  11.732  1.00 23.43           C  
ATOM   2149  HA2 GLY A 147      88.720 -34.753  12.057  1.00 23.43           H  
ATOM   2150  HA3 GLY A 147      88.884 -36.427  12.576  1.00 23.43           H  
ATOM   2151  C   GLY A 147      89.620 -36.030  10.614  1.00 23.43           C  
ATOM   2152  O   GLY A 147      89.266 -36.152   9.447  1.00 23.43           O  
ATOM   2153  N   ASP A 148      90.867 -36.336  10.927  1.00 23.79           N  
ATOM   2154  H   ASP A 148      91.286 -36.933  10.228  1.00 23.79           H  
ATOM   2155  CA  ASP A 148      91.875 -35.504  11.613  1.00 23.79           C  
ATOM   2156  HA  ASP A 148      91.610 -34.450  11.538  1.00 23.79           H  
ATOM   2157  C   ASP A 148      93.191 -35.704  10.812  1.00 23.79           C  
ATOM   2158  CB  ASP A 148      92.034 -35.903  13.106  1.00 23.79           C  
ATOM   2159  HB2 ASP A 148      93.060 -35.726  13.430  1.00 23.79           H  
ATOM   2160  HB3 ASP A 148      91.848 -36.972  13.212  1.00 23.79           H  
ATOM   2161  O   ASP A 148      94.292 -35.727  11.363  1.00 23.79           O  
ATOM   2162  CG  ASP A 148      91.166 -35.127  14.102  1.00 23.79           C  
ATOM   2163  OD1 ASP A 148      90.718 -34.008  13.769  1.00 23.79           O  
ATOM   2164  OD2 ASP A 148      90.956 -35.666  15.214  1.00 23.79           O  
ATOM   2165  N   ASP A 149      93.063 -36.018   9.509  1.00 24.67           N  
ATOM   2166  H   ASP A 149      92.173 -35.854   9.060  1.00 24.67           H  
ATOM   2167  CA  ASP A 149      94.047 -36.805   8.755  1.00 24.67           C  
ATOM   2168  HA  ASP A 149      94.463 -37.526   9.459  1.00 24.67           H  
ATOM   2169  C   ASP A 149      95.222 -35.930   8.282  1.00 24.67           C  
ATOM   2170  CB  ASP A 149      93.345 -37.629   7.648  1.00 24.67           C  
ATOM   2171  HB2 ASP A 149      93.242 -37.030   6.743  1.00 24.67           H  
ATOM   2172  HB3 ASP A 149      92.341 -37.877   7.990  1.00 24.67           H  
ATOM   2173  O   ASP A 149      95.265 -35.438   7.159  1.00 24.67           O  
ATOM   2174  CG  ASP A 149      94.051 -38.958   7.320  1.00 24.67           C  
ATOM   2175  OD1 ASP A 149      95.123 -39.232   7.912  1.00 24.67           O  
ATOM   2176  OD2 ASP A 149      93.462 -39.745   6.543  1.00 24.67           O  
ATOM   2177  N   LEU A 150      96.144 -35.689   9.220  1.00 25.76           N  
ATOM   2178  H   LEU A 150      95.885 -36.004  10.144  1.00 25.76           H  
ATOM   2179  CA  LEU A 150      97.338 -34.836   9.133  1.00 25.76           C  
ATOM   2180  HA  LEU A 150      97.066 -33.857   8.740  1.00 25.76           H  
ATOM   2181  C   LEU A 150      98.466 -35.383   8.247  1.00 25.76           C  
ATOM   2182  CB  LEU A 150      97.900 -34.703  10.571  1.00 25.76           C  
ATOM   2183  HB2 LEU A 150      97.717 -35.637  11.103  1.00 25.76           H  
ATOM   2184  HB3 LEU A 150      98.983 -34.581  10.532  1.00 25.76           H  
ATOM   2185  O   LEU A 150      99.361 -34.629   7.892  1.00 25.76           O  
ATOM   2186  CG  LEU A 150      97.329 -33.529  11.381  1.00 25.76           C  
ATOM   2187  HG  LEU A 150      96.276 -33.387  11.136  1.00 25.76           H  
ATOM   2188  CD1 LEU A 150      97.447 -33.819  12.880  1.00 25.76           C  
ATOM   2189 HD11 LEU A 150      98.490 -33.990  13.145  1.00 25.76           H  
ATOM   2190 HD12 LEU A 150      97.060 -32.969  13.441  1.00 25.76           H  
ATOM   2191 HD13 LEU A 150      96.849 -34.698  13.122  1.00 25.76           H  
ATOM   2192  CD2 LEU A 150      98.102 -32.243  11.085  1.00 25.76           C  
ATOM   2193 HD21 LEU A 150      98.053 -32.020  10.019  1.00 25.76           H  
ATOM   2194 HD22 LEU A 150      97.664 -31.407  11.631  1.00 25.76           H  
ATOM   2195 HD23 LEU A 150      99.151 -32.345  11.362  1.00 25.76           H  
ATOM   2196  N   GLY A 151      98.531 -36.698   8.015  1.00 30.10           N  
ATOM   2197  H   GLY A 151      97.717 -37.253   8.239  1.00 30.10           H  
ATOM   2198  CA  GLY A 151      99.815 -37.371   7.771  1.00 30.10           C  
ATOM   2199  HA2 GLY A 151     100.512 -37.094   8.561  1.00 30.10           H  
ATOM   2200  HA3 GLY A 151      99.650 -38.447   7.818  1.00 30.10           H  
ATOM   2201  C   GLY A 151     100.498 -37.073   6.434  1.00 30.10           C  
ATOM   2202  O   GLY A 151     101.716 -37.196   6.355  1.00 30.10           O  
ATOM   2203  N   GLU A 152      99.737 -36.712   5.398  1.00 30.08           N  
ATOM   2204  H   GLU A 152      98.752 -36.568   5.567  1.00 30.08           H  
ATOM   2205  CA  GLU A 152     100.257 -36.267   4.104  1.00 30.08           C  
ATOM   2206  HA  GLU A 152     101.302 -36.571   4.040  1.00 30.08           H  
ATOM   2207  C   GLU A 152     100.100 -34.734   3.960  1.00 30.08           C  
ATOM   2208  CB  GLU A 152      99.537 -36.953   2.925  1.00 30.08           C  
ATOM   2209  HB2 GLU A 152      99.776 -36.387   2.024  1.00 30.08           H  
ATOM   2210  HB3 GLU A 152      98.460 -36.903   3.084  1.00 30.08           H  
ATOM   2211  O   GLU A 152      99.022 -34.263   3.636  1.00 30.08           O  
ATOM   2212  CG  GLU A 152      99.945 -38.410   2.659  1.00 30.08           C  
ATOM   2213  HG2 GLU A 152      99.640 -39.026   3.505  1.00 30.08           H  
ATOM   2214  HG3 GLU A 152     101.032 -38.454   2.585  1.00 30.08           H  
ATOM   2215  CD  GLU A 152      99.330 -38.979   1.359  1.00 30.08           C  
ATOM   2216  OE1 GLU A 152      99.796 -40.063   0.928  1.00 30.08           O  
ATOM   2217  OE2 GLU A 152      98.431 -38.341   0.766  1.00 30.08           O  
ATOM   2218  N   ALA A 153     101.078 -33.851   4.134  1.00 23.27           N  
ATOM   2219  H   ALA A 153     100.756 -32.897   4.057  1.00 23.27           H  
ATOM   2220  CA  ALA A 153     102.391 -34.013   4.706  1.00 23.27           C  
ATOM   2221  HA  ALA A 153     102.977 -33.139   4.421  1.00 23.27           H  
ATOM   2222  C   ALA A 153     103.254 -35.221   4.272  1.00 23.27           C  
ATOM   2223  CB  ALA A 153     102.189 -33.873   6.200  1.00 23.27           C  
ATOM   2224  HB1 ALA A 153     103.037 -34.274   6.756  1.00 23.27           H  
ATOM   2225  HB2 ALA A 153     101.343 -34.485   6.510  1.00 23.27           H  
ATOM   2226  HB3 ALA A 153     101.962 -32.838   6.457  1.00 23.27           H  
ATOM   2227  O   ALA A 153     103.975 -35.765   5.078  1.00 23.27           O  
ATOM   2228  N   GLY A 154     103.298 -35.722   3.029  1.00 34.15           N  
ATOM   2229  H   GLY A 154     102.637 -35.383   2.344  1.00 34.15           H  
ATOM   2230  CA  GLY A 154     104.563 -36.321   2.578  1.00 34.15           C  
ATOM   2231  HA2 GLY A 154     104.538 -36.598   1.525  1.00 34.15           H  
ATOM   2232  HA3 GLY A 154     104.753 -37.223   3.160  1.00 34.15           H  
ATOM   2233  C   GLY A 154     105.674 -35.332   2.867  1.00 34.15           C  
ATOM   2234  O   GLY A 154     106.742 -35.713   3.341  1.00 34.15           O  
ATOM   2235  N   VAL A 155     105.365 -34.047   2.796  1.00 30.12           N  
ATOM   2236  H   VAL A 155     105.948 -33.500   3.413  1.00 30.12           H  
ATOM   2237  CA  VAL A 155     104.578 -33.167   1.876  1.00 30.12           C  
ATOM   2238  HA  VAL A 155     105.182 -32.959   0.993  1.00 30.12           H  
ATOM   2239  C   VAL A 155     104.659 -31.926   2.700  1.00 30.12           C  
ATOM   2240  CB  VAL A 155     103.113 -33.473   1.363  1.00 30.12           C  
ATOM   2241  HB  VAL A 155     102.443 -33.745   2.178  1.00 30.12           H  
ATOM   2242  O   VAL A 155     105.767 -31.575   3.059  1.00 30.12           O  
ATOM   2243  CG1 VAL A 155     102.260 -32.407   0.665  1.00 30.12           C  
ATOM   2244 HG11 VAL A 155     102.854 -31.916  -0.105  1.00 30.12           H  
ATOM   2245 HG12 VAL A 155     101.826 -31.670   1.341  1.00 30.12           H  
ATOM   2246 HG13 VAL A 155     101.391 -32.869   0.195  1.00 30.12           H  
ATOM   2247  CG2 VAL A 155     103.145 -34.592   0.306  1.00 30.12           C  
ATOM   2248 HG21 VAL A 155     103.011 -34.193  -0.699  1.00 30.12           H  
ATOM   2249 HG22 VAL A 155     102.351 -35.315   0.491  1.00 30.12           H  
ATOM   2250 HG23 VAL A 155     104.124 -35.071   0.277  1.00 30.12           H  
ATOM   2251  N   ASP A 156     103.561 -31.286   2.994  1.00 30.17           N  
ATOM   2252  H   ASP A 156     102.660 -31.675   2.756  1.00 30.17           H  
ATOM   2253  CA  ASP A 156     103.594 -29.903   3.271  1.00 30.17           C  
ATOM   2254  HA  ASP A 156     104.621 -29.543   3.213  1.00 30.17           H  
ATOM   2255  C   ASP A 156     103.096 -29.849   4.690  1.00 30.17           C  
ATOM   2256  CB  ASP A 156     102.795 -29.162   2.183  1.00 30.17           C  
ATOM   2257  HB2 ASP A 156     101.768 -29.528   2.161  1.00 30.17           H  
ATOM   2258  HB3 ASP A 156     102.764 -28.099   2.420  1.00 30.17           H  
ATOM   2259  O   ASP A 156     101.892 -29.708   4.904  1.00 30.17           O  
ATOM   2260  CG  ASP A 156     103.439 -29.330   0.790  1.00 30.17           C  
ATOM   2261  OD1 ASP A 156     104.688 -29.333   0.691  1.00 30.17           O  
ATOM   2262  OD2 ASP A 156     102.685 -29.481  -0.200  1.00 30.17           O  
ATOM   2263  N   GLU A 157     103.952 -30.034   5.710  1.00 35.63           N  
ATOM   2264  H   GLU A 157     103.549 -29.719   6.581  1.00 35.63           H  
ATOM   2265  CA  GLU A 157     105.178 -30.800   5.931  1.00 35.63           C  
ATOM   2266  HA  GLU A 157     105.762 -30.910   5.018  1.00 35.63           H  
ATOM   2267  C   GLU A 157     104.767 -32.145   6.466  1.00 35.63           C  
ATOM   2268  CB  GLU A 157     106.232 -30.279   6.909  1.00 35.63           C  
ATOM   2269  HB2 GLU A 157     105.763 -29.584   7.606  1.00 35.63           H  
ATOM   2270  HB3 GLU A 157     106.569 -31.148   7.474  1.00 35.63           H  
ATOM   2271  O   GLU A 157     105.038 -33.117   5.777  1.00 35.63           O  
ATOM   2272  CG  GLU A 157     107.597 -29.807   6.392  1.00 35.63           C  
ATOM   2273  HG2 GLU A 157     108.082 -30.659   5.916  1.00 35.63           H  
ATOM   2274  HG3 GLU A 157     107.508 -29.051   5.612  1.00 35.63           H  
ATOM   2275  CD  GLU A 157     108.506 -29.316   7.539  1.00 35.63           C  
ATOM   2276  OE1 GLU A 157     109.623 -28.846   7.213  1.00 35.63           O  
ATOM   2277  OE2 GLU A 157     108.162 -29.514   8.727  1.00 35.63           O  
ATOM   2278  N   LEU A 158     104.202 -32.327   7.680  1.00 31.33           N  
ATOM   2279  H   LEU A 158     104.025 -33.312   7.815  1.00 31.33           H  
ATOM   2280  CA  LEU A 158     103.679 -31.493   8.798  1.00 31.33           C  
ATOM   2281  HA  LEU A 158     103.245 -32.284   9.409  1.00 31.33           H  
ATOM   2282  C   LEU A 158     102.396 -30.630   8.609  1.00 31.33           C  
ATOM   2283  CB  LEU A 158     104.766 -30.910   9.737  1.00 31.33           C  
ATOM   2284  HB2 LEU A 158     105.755 -30.942   9.280  1.00 31.33           H  
ATOM   2285  HB3 LEU A 158     104.551 -29.854   9.899  1.00 31.33           H  
ATOM   2286  O   LEU A 158     101.386 -31.028   9.187  1.00 31.33           O  
ATOM   2287  CG  LEU A 158     104.942 -31.602  11.099  1.00 31.33           C  
ATOM   2288  HG  LEU A 158     104.132 -32.306  11.287  1.00 31.33           H  
ATOM   2289  CD1 LEU A 158     106.277 -32.354  11.185  1.00 31.33           C  
ATOM   2290 HD11 LEU A 158     106.369 -32.820  12.166  1.00 31.33           H  
ATOM   2291 HD12 LEU A 158     106.318 -33.114  10.404  1.00 31.33           H  
ATOM   2292 HD13 LEU A 158     107.095 -31.648  11.041  1.00 31.33           H  
ATOM   2293  CD2 LEU A 158     104.929 -30.564  12.216  1.00 31.33           C  
ATOM   2294 HD21 LEU A 158     103.987 -30.018  12.190  1.00 31.33           H  
ATOM   2295 HD22 LEU A 158     105.739 -29.848  12.073  1.00 31.33           H  
ATOM   2296 HD23 LEU A 158     105.032 -31.048  13.188  1.00 31.33           H  
ATOM   2297  N   LEU A 159     102.299 -29.529   7.831  1.00 28.86           N  
ATOM   2298  H   LEU A 159     101.348 -29.356   7.540  1.00 28.86           H  
ATOM   2299  CA  LEU A 159     103.124 -28.282   7.876  1.00 28.86           C  
ATOM   2300  HA  LEU A 159     104.080 -28.474   8.363  1.00 28.86           H  
ATOM   2301  C   LEU A 159     102.335 -27.416   8.844  1.00 28.86           C  
ATOM   2302  CB  LEU A 159     103.421 -27.473   6.536  1.00 28.86           C  
ATOM   2303  HB2 LEU A 159     102.740 -27.729   5.724  1.00 28.86           H  
ATOM   2304  HB3 LEU A 159     102.976 -26.485   6.649  1.00 28.86           H  
ATOM   2305  O   LEU A 159     102.651 -27.476  10.019  1.00 28.86           O  
ATOM   2306  CG  LEU A 159     104.853 -27.111   5.988  1.00 28.86           C  
ATOM   2307  HG  LEU A 159     104.710 -26.058   5.744  1.00 28.86           H  
ATOM   2308  CD1 LEU A 159     105.286 -27.581   4.595  1.00 28.86           C  
ATOM   2309 HD11 LEU A 159     106.071 -26.916   4.235  1.00 28.86           H  
ATOM   2310 HD12 LEU A 159     105.709 -28.585   4.618  1.00 28.86           H  
ATOM   2311 HD13 LEU A 159     104.443 -27.479   3.912  1.00 28.86           H  
ATOM   2312  CD2 LEU A 159     106.084 -27.028   6.900  1.00 28.86           C  
ATOM   2313 HD21 LEU A 159     106.009 -27.637   7.801  1.00 28.86           H  
ATOM   2314 HD22 LEU A 159     107.023 -27.162   6.364  1.00 28.86           H  
ATOM   2315 HD23 LEU A 159     106.138 -26.008   7.282  1.00 28.86           H  
ATOM   2316  N   GLU A 160     101.314 -26.668   8.387  1.00 29.63           N  
ATOM   2317  H   GLU A 160     101.116 -26.741   7.399  1.00 29.63           H  
ATOM   2318  CA  GLU A 160     101.006 -25.355   8.989  1.00 29.63           C  
ATOM   2319  HA  GLU A 160     101.903 -24.751   8.853  1.00 29.63           H  
ATOM   2320  C   GLU A 160     100.774 -25.374  10.534  1.00 29.63           C  
ATOM   2321  CB  GLU A 160     100.008 -24.527   8.140  1.00 29.63           C  
ATOM   2322  HB2 GLU A 160      99.461 -25.190   7.469  1.00 29.63           H  
ATOM   2323  HB3 GLU A 160      99.287 -24.050   8.804  1.00 29.63           H  
ATOM   2324  O   GLU A 160      99.662 -25.585  11.013  1.00 29.63           O  
ATOM   2325  CG  GLU A 160     100.715 -23.414   7.311  1.00 29.63           C  
ATOM   2326  HG2 GLU A 160     101.287 -22.788   7.996  1.00 29.63           H  
ATOM   2327  HG3 GLU A 160     101.414 -23.889   6.622  1.00 29.63           H  
ATOM   2328  CD  GLU A 160      99.765 -22.499   6.501  1.00 29.63           C  
ATOM   2329  OE1 GLU A 160     100.226 -21.447   5.992  1.00 29.63           O  
ATOM   2330  OE2 GLU A 160      98.563 -22.834   6.376  1.00 29.63           O  
ATOM   2331  N   ALA A 161     101.847 -25.135  11.307  1.00 28.99           N  
ATOM   2332  H   ALA A 161     102.693 -25.104  10.755  1.00 28.99           H  
ATOM   2333  CA  ALA A 161     102.059 -24.782  12.717  1.00 28.99           C  
ATOM   2334  HA  ALA A 161     101.096 -24.430  13.087  1.00 28.99           H  
ATOM   2335  C   ALA A 161     103.089 -23.611  13.048  1.00 28.99           C  
ATOM   2336  CB  ALA A 161     102.392 -26.083  13.484  1.00 28.99           C  
ATOM   2337  HB1 ALA A 161     101.521 -26.362  14.078  1.00 28.99           H  
ATOM   2338  HB2 ALA A 161     103.234 -25.938  14.161  1.00 28.99           H  
ATOM   2339  HB3 ALA A 161     102.588 -26.915  12.807  1.00 28.99           H  
ATOM   2340  O   ALA A 161     102.916 -22.942  14.068  1.00 28.99           O  
ATOM   2341  N   LEU A 162     104.155 -23.297  12.295  1.00 25.31           N  
ATOM   2342  H   LEU A 162     104.231 -23.844  11.450  1.00 25.31           H  
ATOM   2343  CA  LEU A 162     105.267 -22.355  12.507  1.00 25.31           C  
ATOM   2344  HA  LEU A 162     105.074 -21.788  13.418  1.00 25.31           H  
ATOM   2345  C   LEU A 162     105.430 -21.357  11.337  1.00 25.31           C  
ATOM   2346  CB  LEU A 162     106.569 -23.171  12.682  1.00 25.31           C  
ATOM   2347  HB2 LEU A 162     107.061 -23.104  11.712  1.00 25.31           H  
ATOM   2348  HB3 LEU A 162     106.276 -24.202  12.881  1.00 25.31           H  
ATOM   2349  O   LEU A 162     106.256 -20.464  11.502  1.00 25.31           O  
ATOM   2350  CG  LEU A 162     107.764 -22.925  13.592  1.00 25.31           C  
ATOM   2351  HG  LEU A 162     107.421 -22.994  14.624  1.00 25.31           H  
ATOM   2352  CD1 LEU A 162     108.835 -24.005  13.370  1.00 25.31           C  
ATOM   2353 HD11 LEU A 162     108.384 -24.994  13.450  1.00 25.31           H  
ATOM   2354 HD12 LEU A 162     109.304 -23.914  12.390  1.00 25.31           H  
ATOM   2355 HD13 LEU A 162     109.607 -23.927  14.135  1.00 25.31           H  
ATOM   2356  CD2 LEU A 162     108.478 -21.591  13.384  1.00 25.31           C  
ATOM   2357 HD21 LEU A 162     109.288 -21.482  14.105  1.00 25.31           H  
ATOM   2358 HD22 LEU A 162     107.769 -20.771  13.501  1.00 25.31           H  
ATOM   2359 HD23 LEU A 162     108.891 -21.550  12.377  1.00 25.31           H  
ATOM   2360  N   GLY A 163     104.714 -21.435  10.214  1.00 28.89           N  
ATOM   2361  H   GLY A 163     104.202 -22.286  10.031  1.00 28.89           H  
ATOM   2362  CA  GLY A 163     104.800 -20.463   9.115  1.00 28.89           C  
ATOM   2363  HA2 GLY A 163     105.845 -20.285   8.864  1.00 28.89           H  
ATOM   2364  HA3 GLY A 163     104.304 -20.877   8.236  1.00 28.89           H  
ATOM   2365  C   GLY A 163     104.129 -19.138   9.495  1.00 28.89           C  
ATOM   2366  O   GLY A 163     103.164 -18.722   8.859  1.00 28.89           O  
ATOM   2367  N   ARG A 164     104.548 -18.520  10.617  1.00 28.84           N  
ATOM   2368  H   ARG A 164     105.383 -18.904  11.036  1.00 28.84           H  
ATOM   2369  CA  ARG A 164     103.805 -17.481  11.357  1.00 28.84           C  
ATOM   2370  HA  ARG A 164     102.804 -17.562  10.933  1.00 28.84           H  
ATOM   2371  C   ARG A 164     104.127 -16.044  10.915  1.00 28.84           C  
ATOM   2372  CB  ARG A 164     103.534 -17.786  12.868  1.00 28.84           C  
ATOM   2373  HB2 ARG A 164     102.478 -18.055  12.876  1.00 28.84           H  
ATOM   2374  HB3 ARG A 164     103.499 -16.876  13.466  1.00 28.84           H  
ATOM   2375  O   ARG A 164     103.717 -15.611   9.852  1.00 28.84           O  
ATOM   2376  CG  ARG A 164     104.188 -18.950  13.663  1.00 28.84           C  
ATOM   2377  HG2 ARG A 164     103.385 -19.634  13.937  1.00 28.84           H  
ATOM   2378  HG3 ARG A 164     104.829 -19.506  12.978  1.00 28.84           H  
ATOM   2379  CD  ARG A 164     105.008 -18.703  14.950  1.00 28.84           C  
ATOM   2380  HD2 ARG A 164     104.360 -18.255  15.704  1.00 28.84           H  
ATOM   2381  HD3 ARG A 164     105.838 -18.023  14.761  1.00 28.84           H  
ATOM   2382  NE  ARG A 164     105.588 -19.963  15.456  1.00 28.84           N  
ATOM   2383  HE  ARG A 164     105.124 -20.805  15.148  1.00 28.84           H  
ATOM   2384  NH1 ARG A 164     107.355 -19.068  16.623  1.00 28.84           N  
ATOM   2385 HH11 ARG A 164     108.203 -19.183  17.159  1.00 28.84           H  
ATOM   2386 HH12 ARG A 164     106.994 -18.161  16.363  1.00 28.84           H  
ATOM   2387  NH2 ARG A 164     107.096 -21.289  16.516  1.00 28.84           N  
ATOM   2388 HH21 ARG A 164     107.977 -21.428  16.991  1.00 28.84           H  
ATOM   2389 HH22 ARG A 164     106.609 -22.083  16.127  1.00 28.84           H  
ATOM   2390  CZ  ARG A 164     106.678 -20.098  16.189  1.00 28.84           C  
ATOM   2391  N   GLU A 165     104.822 -15.148  11.610  1.00 28.96           N  
ATOM   2392  H   GLU A 165     104.780 -14.249  11.153  1.00 28.96           H  
ATOM   2393  CA  GLU A 165     105.836 -15.300  12.653  1.00 28.96           C  
ATOM   2394  HA  GLU A 165     106.451 -14.404  12.570  1.00 28.96           H  
ATOM   2395  C   GLU A 165     106.826 -16.472  12.354  1.00 28.96           C  
ATOM   2396  CB  GLU A 165     105.194 -15.188  14.061  1.00 28.96           C  
ATOM   2397  HB2 GLU A 165     104.156 -14.869  13.962  1.00 28.96           H  
ATOM   2398  HB3 GLU A 165     105.217 -16.161  14.552  1.00 28.96           H  
ATOM   2399  O   GLU A 165     106.619 -17.609  12.726  1.00 28.96           O  
ATOM   2400  CG  GLU A 165     105.859 -14.185  15.007  1.00 28.96           C  
ATOM   2401  HG2 GLU A 165     105.725 -13.185  14.594  1.00 28.96           H  
ATOM   2402  HG3 GLU A 165     106.928 -14.396  15.037  1.00 28.96           H  
ATOM   2403  CD  GLU A 165     105.301 -14.227  16.446  1.00 28.96           C  
ATOM   2404  OE1 GLU A 165     105.654 -13.297  17.208  1.00 28.96           O  
ATOM   2405  OE2 GLU A 165     104.599 -15.198  16.808  1.00 28.96           O  
ATOM   2406  N   LEU A 166     107.934 -16.164  11.662  1.00 25.67           N  
ATOM   2407  H   LEU A 166     107.956 -15.219  11.306  1.00 25.67           H  
ATOM   2408  CA  LEU A 166     109.054 -17.021  11.181  1.00 25.67           C  
ATOM   2409  HA  LEU A 166     109.359 -16.516  10.265  1.00 25.67           H  
ATOM   2410  C   LEU A 166     108.736 -18.395  10.531  1.00 25.67           C  
ATOM   2411  CB  LEU A 166     110.286 -16.911  12.103  1.00 25.67           C  
ATOM   2412  HB2 LEU A 166     111.040 -17.641  11.809  1.00 25.67           H  
ATOM   2413  HB3 LEU A 166     109.976 -17.129  13.125  1.00 25.67           H  
ATOM   2414  O   LEU A 166     107.821 -18.431   9.738  1.00 25.67           O  
ATOM   2415  CG  LEU A 166     110.933 -15.507  12.026  1.00 25.67           C  
ATOM   2416  HG  LEU A 166     110.181 -14.746  12.235  1.00 25.67           H  
ATOM   2417  CD1 LEU A 166     112.027 -15.374  13.085  1.00 25.67           C  
ATOM   2418 HD11 LEU A 166     112.449 -14.369  13.059  1.00 25.67           H  
ATOM   2419 HD12 LEU A 166     112.811 -16.106  12.894  1.00 25.67           H  
ATOM   2420 HD13 LEU A 166     111.599 -15.553  14.071  1.00 25.67           H  
ATOM   2421  CD2 LEU A 166     111.579 -15.197  10.666  1.00 25.67           C  
ATOM   2422 HD21 LEU A 166     110.818 -15.081   9.895  1.00 25.67           H  
ATOM   2423 HD22 LEU A 166     112.145 -14.267  10.718  1.00 25.67           H  
ATOM   2424 HD23 LEU A 166     112.243 -16.011  10.376  1.00 25.67           H  
ATOM   2425  N   ASP A 167     109.610 -19.408  10.565  1.00 24.27           N  
ATOM   2426  H   ASP A 167     110.370 -19.381  11.230  1.00 24.27           H  
ATOM   2427  CA  ASP A 167     109.849 -20.192   9.324  1.00 24.27           C  
ATOM   2428  HA  ASP A 167     109.947 -19.496   8.491  1.00 24.27           H  
ATOM   2429  C   ASP A 167     108.767 -21.167   8.865  1.00 24.27           C  
ATOM   2430  CB  ASP A 167     111.156 -21.010   9.457  1.00 24.27           C  
ATOM   2431  HB2 ASP A 167     111.032 -21.993   9.003  1.00 24.27           H  
ATOM   2432  HB3 ASP A 167     111.372 -21.179  10.512  1.00 24.27           H  
ATOM   2433  O   ASP A 167     108.681 -21.459   7.677  1.00 24.27           O  
ATOM   2434  CG  ASP A 167     112.379 -20.369   8.795  1.00 24.27           C  
ATOM   2435  OD1 ASP A 167     112.260 -19.276   8.193  1.00 24.27           O  
ATOM   2436  OD2 ASP A 167     113.483 -20.933   8.978  1.00 24.27           O  
ATOM   2437  N   GLY A 168     108.149 -21.853   9.802  1.00 21.46           N  
ATOM   2438  H   GLY A 168     108.015 -21.442  10.715  1.00 21.46           H  
ATOM   2439  CA  GLY A 168     108.130 -23.306   9.638  1.00 21.46           C  
ATOM   2440  HA2 GLY A 168     108.631 -23.796  10.473  1.00 21.46           H  
ATOM   2441  HA3 GLY A 168     108.691 -23.605   8.753  1.00 21.46           H  
ATOM   2442  C   GLY A 168     106.751 -23.872   9.459  1.00 21.46           C  
ATOM   2443  O   GLY A 168     106.044 -23.331   8.620  1.00 21.46           O  
ATOM   2444  N   ASP A 169     106.482 -24.913  10.276  1.00 23.32           N  
ATOM   2445  H   ASP A 169     107.239 -25.268  10.842  1.00 23.32           H  
ATOM   2446  CA  ASP A 169     105.312 -25.767  10.302  1.00 23.32           C  
ATOM   2447  HA  ASP A 169     105.566 -26.640   9.699  1.00 23.32           H  
ATOM   2448  C   ASP A 169     104.201 -25.058   9.512  1.00 23.32           C  
ATOM   2449  CB  ASP A 169     105.007 -26.347  11.726  1.00 23.32           C  
ATOM   2450  HB2 ASP A 169     104.461 -27.283  11.604  1.00 23.32           H  
ATOM   2451  HB3 ASP A 169     104.353 -25.618  12.204  1.00 23.32           H  
ATOM   2452  O   ASP A 169     103.667 -24.008   9.916  1.00 23.32           O  
ATOM   2453  CG  ASP A 169     106.100 -26.630  12.781  1.00 23.32           C  
ATOM   2454  OD1 ASP A 169     107.246 -26.940  12.397  1.00 23.32           O  
ATOM   2455  OD2 ASP A 169     105.837 -26.454  14.004  1.00 23.32           O  
ATOM   2456  OXT ASP A 169     104.024 -25.402   8.350  1.00 23.32           O  
TER    2457      ASP A 169                                                       
ATOM   2457  N   MET B   1       4.171  36.712 -45.037  1.00 76.21           N  
ATOM   2458  H   MET B   1       3.991  37.303 -44.238  1.00 76.21           H  
ATOM   2459  H2  MET B   1       3.305  36.337 -45.397  1.00 76.21           H  
ATOM   2460  H3  MET B   1       4.624  37.255 -45.758  1.00 76.21           H  
ATOM   2461  CA  MET B   1       5.048  35.601 -44.641  1.00 76.21           C  
ATOM   2462  HA  MET B   1       6.017  36.007 -44.348  1.00 76.21           H  
ATOM   2463  C   MET B   1       5.250  34.673 -45.810  1.00 76.21           C  
ATOM   2464  CB  MET B   1       4.494  34.787 -43.476  1.00 76.21           C  
ATOM   2465  HB2 MET B   1       3.426  34.618 -43.616  1.00 76.21           H  
ATOM   2466  HB3 MET B   1       4.993  33.818 -43.447  1.00 76.21           H  
ATOM   2467  O   MET B   1       4.269  34.300 -46.451  1.00 76.21           O  
ATOM   2468  CG  MET B   1       4.741  35.457 -42.134  1.00 76.21           C  
ATOM   2469  HG2 MET B   1       4.280  36.445 -42.133  1.00 76.21           H  
ATOM   2470  HG3 MET B   1       5.812  35.563 -41.958  1.00 76.21           H  
ATOM   2471  SD  MET B   1       4.010  34.475 -40.815  1.00 76.21           S  
ATOM   2472  CE  MET B   1       3.915  35.719 -39.503  1.00 76.21           C  
ATOM   2473  HE1 MET B   1       4.912  36.104 -39.289  1.00 76.21           H  
ATOM   2474  HE2 MET B   1       3.520  35.251 -38.602  1.00 76.21           H  
ATOM   2475  HE3 MET B   1       3.258  36.534 -39.804  1.00 76.21           H  
ATOM   2476  N   THR B   2       6.499  34.315 -46.070  1.00 88.52           N  
ATOM   2477  H   THR B   2       7.210  34.643 -45.432  1.00 88.52           H  
ATOM   2478  CA  THR B   2       6.827  33.158 -46.915  1.00 88.52           C  
ATOM   2479  HA  THR B   2       6.357  33.276 -47.891  1.00 88.52           H  
ATOM   2480  C   THR B   2       6.274  31.874 -46.290  1.00 88.52           C  
ATOM   2481  CB  THR B   2       8.346  33.035 -47.110  1.00 88.52           C  
ATOM   2482  HB  THR B   2       8.569  32.045 -47.506  1.00 88.52           H  
ATOM   2483  O   THR B   2       6.048  31.823 -45.079  1.00 88.52           O  
ATOM   2484  CG2 THR B   2       8.877  34.066 -48.102  1.00 88.52           C  
ATOM   2485 HG21 THR B   2       8.680  35.076 -47.743  1.00 88.52           H  
ATOM   2486 HG22 THR B   2       9.952  33.932 -48.219  1.00 88.52           H  
ATOM   2487 HG23 THR B   2       8.399  33.925 -49.072  1.00 88.52           H  
ATOM   2488  OG1 THR B   2       9.035  33.194 -45.890  1.00 88.52           O  
ATOM   2489  HG1 THR B   2       9.004  34.110 -45.605  1.00 88.52           H  
ATOM   2490  N   ASP B   3       6.054  30.823 -47.084  1.00 85.61           N  
ATOM   2491  H   ASP B   3       6.159  30.893 -48.087  1.00 85.61           H  
ATOM   2492  CA  ASP B   3       5.627  29.531 -46.524  1.00 85.61           C  
ATOM   2493  HA  ASP B   3       4.699  29.673 -45.970  1.00 85.61           H  
ATOM   2494  C   ASP B   3       6.641  29.001 -45.505  1.00 85.61           C  
ATOM   2495  CB  ASP B   3       5.383  28.500 -47.636  1.00 85.61           C  
ATOM   2496  HB2 ASP B   3       6.171  28.578 -48.385  1.00 85.61           H  
ATOM   2497  HB3 ASP B   3       5.433  27.500 -47.204  1.00 85.61           H  
ATOM   2498  O   ASP B   3       6.246  28.485 -44.463  1.00 85.61           O  
ATOM   2499  CG  ASP B   3       4.006  28.646 -48.294  1.00 85.61           C  
ATOM   2500  OD1 ASP B   3       3.075  29.166 -47.628  1.00 85.61           O  
ATOM   2501  OD2 ASP B   3       3.908  28.265 -49.478  1.00 85.61           O  
ATOM   2502  N   SER B   4       7.940  29.232 -45.729  1.00 86.19           N  
ATOM   2503  H   SER B   4       8.222  29.619 -46.618  1.00 86.19           H  
ATOM   2504  CA  SER B   4       8.976  28.920 -44.741  1.00 86.19           C  
ATOM   2505  HA  SER B   4       8.929  27.854 -44.519  1.00 86.19           H  
ATOM   2506  C   SER B   4       8.779  29.659 -43.412  1.00 86.19           C  
ATOM   2507  CB  SER B   4      10.369  29.220 -45.297  1.00 86.19           C  
ATOM   2508  HB2 SER B   4      10.440  30.273 -45.568  1.00 86.19           H  
ATOM   2509  HB3 SER B   4      11.113  28.999 -44.532  1.00 86.19           H  
ATOM   2510  O   SER B   4       8.928  29.032 -42.370  1.00 86.19           O  
ATOM   2511  OG  SER B   4      10.620  28.412 -46.434  1.00 86.19           O  
ATOM   2512  HG  SER B   4      11.542  28.524 -46.675  1.00 86.19           H  
ATOM   2513  N   GLU B   5       8.403  30.946 -43.407  1.00 88.37           N  
ATOM   2514  H   GLU B   5       8.255  31.424 -44.284  1.00 88.37           H  
ATOM   2515  CA  GLU B   5       8.110  31.678 -42.159  1.00 88.37           C  
ATOM   2516  HA  GLU B   5       8.957  31.591 -41.479  1.00 88.37           H  
ATOM   2517  C   GLU B   5       6.897  31.103 -41.422  1.00 88.37           C  
ATOM   2518  CB  GLU B   5       7.855  33.166 -42.433  1.00 88.37           C  
ATOM   2519  HB2 GLU B   5       7.262  33.253 -43.344  1.00 88.37           H  
ATOM   2520  HB3 GLU B   5       7.273  33.586 -41.613  1.00 88.37           H  
ATOM   2521  O   GLU B   5       6.969  30.894 -40.212  1.00 88.37           O  
ATOM   2522  CG  GLU B   5       9.138  33.995 -42.557  1.00 88.37           C  
ATOM   2523  HG2 GLU B   5       9.643  34.007 -41.591  1.00 88.37           H  
ATOM   2524  HG3 GLU B   5       9.803  33.526 -43.282  1.00 88.37           H  
ATOM   2525  CD  GLU B   5       8.821  35.425 -43.014  1.00 88.37           C  
ATOM   2526  OE1 GLU B   5       9.419  36.374 -42.471  1.00 88.37           O  
ATOM   2527  OE2 GLU B   5       7.983  35.566 -43.946  1.00 88.37           O  
ATOM   2528  N   LYS B   6       5.810  30.791 -42.143  1.00 90.21           N  
ATOM   2529  H   LYS B   6       5.840  30.947 -43.140  1.00 90.21           H  
ATOM   2530  CA  LYS B   6       4.609  30.195 -41.534  1.00 90.21           C  
ATOM   2531  HA  LYS B   6       4.262  30.832 -40.720  1.00 90.21           H  
ATOM   2532  C   LYS B   6       4.921  28.836 -40.911  1.00 90.21           C  
ATOM   2533  CB  LYS B   6       3.491  30.026 -42.568  1.00 90.21           C  
ATOM   2534  HB2 LYS B   6       3.871  29.449 -43.412  1.00 90.21           H  
ATOM   2535  HB3 LYS B   6       2.686  29.457 -42.105  1.00 90.21           H  
ATOM   2536  O   LYS B   6       4.591  28.586 -39.755  1.00 90.21           O  
ATOM   2537  CG  LYS B   6       2.912  31.349 -43.080  1.00 90.21           C  
ATOM   2538  HG2 LYS B   6       2.508  31.927 -42.248  1.00 90.21           H  
ATOM   2539  HG3 LYS B   6       3.692  31.919 -43.583  1.00 90.21           H  
ATOM   2540  CD  LYS B   6       1.802  31.020 -44.080  1.00 90.21           C  
ATOM   2541  HD2 LYS B   6       1.016  30.460 -43.573  1.00 90.21           H  
ATOM   2542  HD3 LYS B   6       2.224  30.395 -44.866  1.00 90.21           H  
ATOM   2543  CE  LYS B   6       1.208  32.277 -44.711  1.00 90.21           C  
ATOM   2544  HE2 LYS B   6       0.680  32.845 -43.945  1.00 90.21           H  
ATOM   2545  HE3 LYS B   6       2.027  32.881 -45.102  1.00 90.21           H  
ATOM   2546  NZ  LYS B   6       0.298  31.884 -45.813  1.00 90.21           N  
ATOM   2547  HZ1 LYS B   6      -0.452  31.306 -45.462  1.00 90.21           H  
ATOM   2548  HZ2 LYS B   6      -0.087  32.687 -46.289  1.00 90.21           H  
ATOM   2549  HZ3 LYS B   6       0.810  31.325 -46.482  1.00 90.21           H  
ATOM   2550  N   VAL B   7       5.577  27.951 -41.665  1.00 90.29           N  
ATOM   2551  H   VAL B   7       5.830  28.215 -42.606  1.00 90.29           H  
ATOM   2552  CA  VAL B   7       5.928  26.607 -41.181  1.00 90.29           C  
ATOM   2553  HA  VAL B   7       5.033  26.148 -40.760  1.00 90.29           H  
ATOM   2554  C   VAL B   7       6.952  26.695 -40.039  1.00 90.29           C  
ATOM   2555  CB  VAL B   7       6.408  25.708 -42.339  1.00 90.29           C  
ATOM   2556  HB  VAL B   7       7.295  26.153 -42.791  1.00 90.29           H  
ATOM   2557  O   VAL B   7       6.860  25.918 -39.091  1.00 90.29           O  
ATOM   2558  CG1 VAL B   7       6.742  24.282 -41.885  1.00 90.29           C  
ATOM   2559 HG11 VAL B   7       7.326  23.778 -42.654  1.00 90.29           H  
ATOM   2560 HG12 VAL B   7       7.297  24.288 -40.947  1.00 90.29           H  
ATOM   2561 HG13 VAL B   7       5.826  23.716 -41.711  1.00 90.29           H  
ATOM   2562  CG2 VAL B   7       5.320  25.521 -43.410  1.00 90.29           C  
ATOM   2563 HG21 VAL B   7       4.442  25.038 -42.980  1.00 90.29           H  
ATOM   2564 HG22 VAL B   7       5.006  26.480 -43.823  1.00 90.29           H  
ATOM   2565 HG23 VAL B   7       5.706  24.910 -44.225  1.00 90.29           H  
ATOM   2566  N   ALA B   8       7.879  27.660 -40.061  1.00 89.96           N  
ATOM   2567  H   ALA B   8       7.939  28.271 -40.864  1.00 89.96           H  
ATOM   2568  CA  ALA B   8       8.831  27.872 -38.970  1.00 89.96           C  
ATOM   2569  HA  ALA B   8       9.345  26.931 -38.778  1.00 89.96           H  
ATOM   2570  C   ALA B   8       8.153  28.296 -37.655  1.00 89.96           C  
ATOM   2571  CB  ALA B   8       9.880  28.904 -39.403  1.00 89.96           C  
ATOM   2572  HB1 ALA B   8       9.397  29.851 -39.646  1.00 89.96           H  
ATOM   2573  HB2 ALA B   8      10.420  28.537 -40.276  1.00 89.96           H  
ATOM   2574  HB3 ALA B   8      10.592  29.062 -38.593  1.00 89.96           H  
ATOM   2575  O   ALA B   8       8.585  27.862 -36.586  1.00 89.96           O  
ATOM   2576  N   GLU B   9       7.088  29.101 -37.706  1.00 92.11           N  
ATOM   2577  H   GLU B   9       6.796  29.476 -38.598  1.00 92.11           H  
ATOM   2578  CA  GLU B   9       6.302  29.460 -36.519  1.00 92.11           C  
ATOM   2579  HA  GLU B   9       6.980  29.840 -35.754  1.00 92.11           H  
ATOM   2580  C   GLU B   9       5.590  28.236 -35.924  1.00 92.11           C  
ATOM   2581  CB  GLU B   9       5.319  30.583 -36.878  1.00 92.11           C  
ATOM   2582  HB2 GLU B   9       4.566  30.204 -37.569  1.00 92.11           H  
ATOM   2583  HB3 GLU B   9       5.877  31.382 -37.366  1.00 92.11           H  
ATOM   2584  O   GLU B   9       5.719  27.970 -34.724  1.00 92.11           O  
ATOM   2585  CG  GLU B   9       4.633  31.151 -35.628  1.00 92.11           C  
ATOM   2586  HG2 GLU B   9       5.405  31.475 -34.929  1.00 92.11           H  
ATOM   2587  HG3 GLU B   9       4.057  30.359 -35.149  1.00 92.11           H  
ATOM   2588  CD  GLU B   9       3.700  32.334 -35.929  1.00 92.11           C  
ATOM   2589  OE1 GLU B   9       3.078  32.810 -34.955  1.00 92.11           O  
ATOM   2590  OE2 GLU B   9       3.640  32.777 -37.099  1.00 92.11           O  
ATOM   2591  N   TYR B  10       4.941  27.425 -36.769  1.00 92.81           N  
ATOM   2592  H   TYR B  10       4.841  27.714 -37.731  1.00 92.81           H  
ATOM   2593  CA  TYR B  10       4.342  26.157 -36.339  1.00 92.81           C  
ATOM   2594  HA  TYR B  10       3.633  26.368 -35.538  1.00 92.81           H  
ATOM   2595  C   TYR B  10       5.378  25.184 -35.764  1.00 92.81           C  
ATOM   2596  CB  TYR B  10       3.583  25.498 -37.499  1.00 92.81           C  
ATOM   2597  HB2 TYR B  10       3.400  24.454 -37.244  1.00 92.81           H  
ATOM   2598  HB3 TYR B  10       4.206  25.506 -38.393  1.00 92.81           H  
ATOM   2599  O   TYR B  10       5.122  24.563 -34.732  1.00 92.81           O  
ATOM   2600  CG  TYR B  10       2.236  26.127 -37.797  1.00 92.81           C  
ATOM   2601  CD1 TYR B  10       1.196  26.034 -36.850  1.00 92.81           C  
ATOM   2602  HD1 TYR B  10       1.364  25.522 -35.913  1.00 92.81           H  
ATOM   2603  CD2 TYR B  10       2.009  26.783 -39.022  1.00 92.81           C  
ATOM   2604  HD2 TYR B  10       2.801  26.850 -39.753  1.00 92.81           H  
ATOM   2605  CE1 TYR B  10      -0.060  26.610 -37.116  1.00 92.81           C  
ATOM   2606  HE1 TYR B  10      -0.852  26.545 -36.384  1.00 92.81           H  
ATOM   2607  CE2 TYR B  10       0.755  27.360 -39.293  1.00 92.81           C  
ATOM   2608  HE2 TYR B  10       0.575  27.877 -40.224  1.00 92.81           H  
ATOM   2609  OH  TYR B  10      -1.489  27.836 -38.611  1.00 92.81           O  
ATOM   2610  HH  TYR B  10      -2.095  27.749 -37.871  1.00 92.81           H  
ATOM   2611  CZ  TYR B  10      -0.281  27.278 -38.340  1.00 92.81           C  
ATOM   2612  N   LEU B  11       6.567  25.076 -36.370  1.00 89.88           N  
ATOM   2613  H   LEU B  11       6.707  25.573 -37.238  1.00 89.88           H  
ATOM   2614  CA  LEU B  11       7.649  24.230 -35.858  1.00 89.88           C  
ATOM   2615  HA  LEU B  11       7.252  23.225 -35.716  1.00 89.88           H  
ATOM   2616  C   LEU B  11       8.140  24.716 -34.492  1.00 89.88           C  
ATOM   2617  CB  LEU B  11       8.792  24.177 -36.889  1.00 89.88           C  
ATOM   2618  HB2 LEU B  11       9.163  25.189 -37.052  1.00 89.88           H  
ATOM   2619  HB3 LEU B  11       8.396  23.809 -37.835  1.00 89.88           H  
ATOM   2620  O   LEU B  11       8.381  23.901 -33.598  1.00 89.88           O  
ATOM   2621  CG  LEU B  11       9.974  23.282 -36.464  1.00 89.88           C  
ATOM   2622  HG  LEU B  11      10.389  23.642 -35.523  1.00 89.88           H  
ATOM   2623  CD1 LEU B  11       9.561  21.818 -36.304  1.00 89.88           C  
ATOM   2624 HD11 LEU B  11       8.847  21.708 -35.488  1.00 89.88           H  
ATOM   2625 HD12 LEU B  11      10.436  21.214 -36.062  1.00 89.88           H  
ATOM   2626 HD13 LEU B  11       9.122  21.453 -37.232  1.00 89.88           H  
ATOM   2627  CD2 LEU B  11      11.078  23.345 -37.518  1.00 89.88           C  
ATOM   2628 HD21 LEU B  11      11.946  22.784 -37.173  1.00 89.88           H  
ATOM   2629 HD22 LEU B  11      10.722  22.911 -38.452  1.00 89.88           H  
ATOM   2630 HD23 LEU B  11      11.376  24.380 -37.683  1.00 89.88           H  
ATOM   2631  N   ARG B  12       8.254  26.035 -34.300  1.00 92.04           N  
ATOM   2632  H   ARG B  12       8.051  26.649 -35.077  1.00 92.04           H  
ATOM   2633  CA  ARG B  12       8.633  26.619 -33.010  1.00 92.04           C  
ATOM   2634  HA  ARG B  12       9.571  26.161 -32.694  1.00 92.04           H  
ATOM   2635  C   ARG B  12       7.600  26.281 -31.935  1.00 92.04           C  
ATOM   2636  CB  ARG B  12       8.841  28.131 -33.174  1.00 92.04           C  
ATOM   2637  HB2 ARG B  12       9.408  28.306 -34.088  1.00 92.04           H  
ATOM   2638  HB3 ARG B  12       7.876  28.628 -33.267  1.00 92.04           H  
ATOM   2639  O   ARG B  12       7.993  25.852 -30.851  1.00 92.04           O  
ATOM   2640  CG  ARG B  12       9.624  28.732 -31.996  1.00 92.04           C  
ATOM   2641  HG2 ARG B  12       9.091  28.528 -31.067  1.00 92.04           H  
ATOM   2642  HG3 ARG B  12      10.609  28.269 -31.938  1.00 92.04           H  
ATOM   2643  CD  ARG B  12       9.783  30.252 -32.136  1.00 92.04           C  
ATOM   2644  HD2 ARG B  12       8.787  30.693 -32.157  1.00 92.04           H  
ATOM   2645  HD3 ARG B  12      10.296  30.629 -31.251  1.00 92.04           H  
ATOM   2646  NE  ARG B  12      10.559  30.629 -33.339  1.00 92.04           N  
ATOM   2647  HE  ARG B  12      11.390  30.087 -33.527  1.00 92.04           H  
ATOM   2648  NH1 ARG B  12       9.222  32.356 -34.076  1.00 92.04           N  
ATOM   2649 HH11 ARG B  12       8.591  32.209 -33.301  1.00 92.04           H  
ATOM   2650 HH12 ARG B  12       8.990  33.051 -34.772  1.00 92.04           H  
ATOM   2651  NH2 ARG B  12      11.040  31.799 -35.235  1.00 92.04           N  
ATOM   2652 HH21 ARG B  12      10.798  32.522 -35.897  1.00 92.04           H  
ATOM   2653 HH22 ARG B  12      11.852  31.220 -35.394  1.00 92.04           H  
ATOM   2654  CZ  ARG B  12      10.269  31.589 -34.204  1.00 92.04           C  
ATOM   2655  N   ARG B  13       6.302  26.395 -32.246  1.00 90.52           N  
ATOM   2656  H   ARG B  13       6.065  26.765 -33.156  1.00 90.52           H  
ATOM   2657  CA  ARG B  13       5.218  26.017 -31.326  1.00 90.52           C  
ATOM   2658  HA  ARG B  13       5.397  26.533 -30.382  1.00 90.52           H  
ATOM   2659  C   ARG B  13       5.239  24.526 -30.993  1.00 90.52           C  
ATOM   2660  CB  ARG B  13       3.855  26.453 -31.898  1.00 90.52           C  
ATOM   2661  HB2 ARG B  13       3.689  25.948 -32.850  1.00 90.52           H  
ATOM   2662  HB3 ARG B  13       3.870  27.526 -32.089  1.00 90.52           H  
ATOM   2663  O   ARG B  13       5.252  24.179 -29.818  1.00 90.52           O  
ATOM   2664  CG  ARG B  13       2.674  26.126 -30.966  1.00 90.52           C  
ATOM   2665  HG2 ARG B  13       2.661  25.058 -30.748  1.00 90.52           H  
ATOM   2666  HG3 ARG B  13       1.742  26.370 -31.476  1.00 90.52           H  
ATOM   2667  CD  ARG B  13       2.736  26.921 -29.656  1.00 90.52           C  
ATOM   2668  HD2 ARG B  13       3.743  26.880 -29.240  1.00 90.52           H  
ATOM   2669  HD3 ARG B  13       2.488  27.961 -29.870  1.00 90.52           H  
ATOM   2670  NE  ARG B  13       1.839  26.358 -28.644  1.00 90.52           N  
ATOM   2671  HE  ARG B  13       1.836  25.351 -28.560  1.00 90.52           H  
ATOM   2672  NH1 ARG B  13       1.253  28.304 -27.549  1.00 90.52           N  
ATOM   2673 HH11 ARG B  13       1.681  28.855 -28.279  1.00 90.52           H  
ATOM   2674 HH12 ARG B  13       0.806  28.740 -26.755  1.00 90.52           H  
ATOM   2675  NH2 ARG B  13       0.701  26.304 -26.713  1.00 90.52           N  
ATOM   2676 HH21 ARG B  13       0.285  26.735 -25.900  1.00 90.52           H  
ATOM   2677 HH22 ARG B  13       1.002  25.341 -26.663  1.00 90.52           H  
ATOM   2678  CZ  ARG B  13       1.260  27.001 -27.650  1.00 90.52           C  
ATOM   2679  N   ALA B  14       5.326  23.660 -32.003  1.00 93.41           N  
ATOM   2680  H   ALA B  14       5.292  24.015 -32.948  1.00 93.41           H  
ATOM   2681  CA  ALA B  14       5.394  22.212 -31.809  1.00 93.41           C  
ATOM   2682  HA  ALA B  14       4.501  21.886 -31.276  1.00 93.41           H  
ATOM   2683  C   ALA B  14       6.611  21.799 -30.965  1.00 93.41           C  
ATOM   2684  CB  ALA B  14       5.421  21.536 -33.186  1.00 93.41           C  
ATOM   2685  HB1 ALA B  14       5.432  20.454 -33.060  1.00 93.41           H  
ATOM   2686  HB2 ALA B  14       6.308  21.843 -33.739  1.00 93.41           H  
ATOM   2687  HB3 ALA B  14       4.532  21.815 -33.752  1.00 93.41           H  
ATOM   2688  O   ALA B  14       6.497  20.933 -30.104  1.00 93.41           O  
ATOM   2689  N   THR B  15       7.763  22.449 -31.165  1.00 91.48           N  
ATOM   2690  H   THR B  15       7.803  23.126 -31.914  1.00 91.48           H  
ATOM   2691  CA  THR B  15       8.980  22.189 -30.378  1.00 91.48           C  
ATOM   2692  HA  THR B  15       9.180  21.117 -30.394  1.00 91.48           H  
ATOM   2693  C   THR B  15       8.814  22.605 -28.915  1.00 91.48           C  
ATOM   2694  CB  THR B  15      10.192  22.915 -30.979  1.00 91.48           C  
ATOM   2695  HB  THR B  15      10.027  23.992 -30.945  1.00 91.48           H  
ATOM   2696  O   THR B  15       9.259  21.885 -28.022  1.00 91.48           O  
ATOM   2697  CG2 THR B  15      11.500  22.589 -30.256  1.00 91.48           C  
ATOM   2698 HG21 THR B  15      11.484  22.984 -29.240  1.00 91.48           H  
ATOM   2699 HG22 THR B  15      12.331  23.043 -30.797  1.00 91.48           H  
ATOM   2700 HG23 THR B  15      11.643  21.509 -30.223  1.00 91.48           H  
ATOM   2701  OG1 THR B  15      10.375  22.537 -32.322  1.00 91.48           O  
ATOM   2702  HG1 THR B  15       9.661  22.926 -32.831  1.00 91.48           H  
ATOM   2703  N   LEU B  16       8.173  23.752 -28.657  1.00 93.84           N  
ATOM   2704  H   LEU B  16       7.819  24.296 -29.431  1.00 93.84           H  
ATOM   2705  CA  LEU B  16       7.864  24.207 -27.298  1.00 93.84           C  
ATOM   2706  HA  LEU B  16       8.777  24.187 -26.703  1.00 93.84           H  
ATOM   2707  C   LEU B  16       6.885  23.257 -26.598  1.00 93.84           C  
ATOM   2708  CB  LEU B  16       7.309  25.644 -27.336  1.00 93.84           C  
ATOM   2709  HB2 LEU B  16       6.791  25.844 -26.398  1.00 93.84           H  
ATOM   2710  HB3 LEU B  16       6.569  25.712 -28.133  1.00 93.84           H  
ATOM   2711  O   LEU B  16       7.177  22.805 -25.493  1.00 93.84           O  
ATOM   2712  CG  LEU B  16       8.380  26.729 -27.538  1.00 93.84           C  
ATOM   2713  HG  LEU B  16       9.026  26.458 -28.373  1.00 93.84           H  
ATOM   2714  CD1 LEU B  16       7.713  28.067 -27.858  1.00 93.84           C  
ATOM   2715 HD11 LEU B  16       7.054  28.358 -27.041  1.00 93.84           H  
ATOM   2716 HD12 LEU B  16       7.131  27.973 -28.775  1.00 93.84           H  
ATOM   2717 HD13 LEU B  16       8.473  28.837 -27.998  1.00 93.84           H  
ATOM   2718  CD2 LEU B  16       9.246  26.916 -26.288  1.00 93.84           C  
ATOM   2719 HD21 LEU B  16       9.787  25.997 -26.061  1.00 93.84           H  
ATOM   2720 HD22 LEU B  16       9.964  27.720 -26.453  1.00 93.84           H  
ATOM   2721 HD23 LEU B  16       8.616  27.175 -25.437  1.00 93.84           H  
ATOM   2722  N   ASP B  17       5.785  22.895 -27.261  1.00 94.86           N  
ATOM   2723  H   ASP B  17       5.588  23.332 -28.150  1.00 94.86           H  
ATOM   2724  CA  ASP B  17       4.783  21.976 -26.709  1.00 94.86           C  
ATOM   2725  HA  ASP B  17       4.455  22.352 -25.740  1.00 94.86           H  
ATOM   2726  C   ASP B  17       5.370  20.566 -26.481  1.00 94.86           C  
ATOM   2727  CB  ASP B  17       3.555  21.912 -27.641  1.00 94.86           C  
ATOM   2728  HB2 ASP B  17       2.896  21.122 -27.282  1.00 94.86           H  
ATOM   2729  HB3 ASP B  17       3.889  21.628 -28.639  1.00 94.86           H  
ATOM   2730  O   ASP B  17       5.050  19.919 -25.486  1.00 94.86           O  
ATOM   2731  CG  ASP B  17       2.715  23.203 -27.743  1.00 94.86           C  
ATOM   2732  OD1 ASP B  17       2.736  24.071 -26.845  1.00 94.86           O  
ATOM   2733  OD2 ASP B  17       1.955  23.333 -28.728  1.00 94.86           O  
ATOM   2734  N   LEU B  18       6.269  20.089 -27.354  1.00 93.68           N  
ATOM   2735  H   LEU B  18       6.449  20.624 -28.192  1.00 93.68           H  
ATOM   2736  CA  LEU B  18       6.970  18.809 -27.181  1.00 93.68           C  
ATOM   2737  HA  LEU B  18       6.230  18.030 -26.996  1.00 93.68           H  
ATOM   2738  C   LEU B  18       7.905  18.833 -25.970  1.00 93.68           C  
ATOM   2739  CB  LEU B  18       7.746  18.471 -28.469  1.00 93.68           C  
ATOM   2740  HB2 LEU B  18       8.397  19.310 -28.711  1.00 93.68           H  
ATOM   2741  HB3 LEU B  18       7.030  18.355 -29.283  1.00 93.68           H  
ATOM   2742  O   LEU B  18       7.953  17.865 -25.211  1.00 93.68           O  
ATOM   2743  CG  LEU B  18       8.614  17.197 -28.386  1.00 93.68           C  
ATOM   2744  HG  LEU B  18       9.361  17.307 -27.600  1.00 93.68           H  
ATOM   2745  CD1 LEU B  18       7.786  15.944 -28.110  1.00 93.68           C  
ATOM   2746 HD11 LEU B  18       8.423  15.059 -28.127  1.00 93.68           H  
ATOM   2747 HD12 LEU B  18       7.310  16.007 -27.132  1.00 93.68           H  
ATOM   2748 HD13 LEU B  18       7.019  15.838 -28.877  1.00 93.68           H  
ATOM   2749  CD2 LEU B  18       9.357  16.993 -29.706  1.00 93.68           C  
ATOM   2750 HD21 LEU B  18       9.979  17.863 -29.919  1.00 93.68           H  
ATOM   2751 HD22 LEU B  18       8.642  16.858 -30.517  1.00 93.68           H  
ATOM   2752 HD23 LEU B  18       9.993  16.110 -29.644  1.00 93.68           H  
ATOM   2753  N   ARG B  19       8.654  19.926 -25.781  1.00 94.37           N  
ATOM   2754  H   ARG B  19       8.561  20.690 -26.435  1.00 94.37           H  
ATOM   2755  CA  ARG B  19       9.527  20.079 -24.611  1.00 94.37           C  
ATOM   2756  HA  ARG B  19      10.175  19.205 -24.548  1.00 94.37           H  
ATOM   2757  C   ARG B  19       8.706  20.087 -23.323  1.00 94.37           C  
ATOM   2758  CB  ARG B  19      10.390  21.338 -24.755  1.00 94.37           C  
ATOM   2759  HB2 ARG B  19       9.757  22.224 -24.693  1.00 94.37           H  
ATOM   2760  HB3 ARG B  19      10.869  21.322 -25.734  1.00 94.37           H  
ATOM   2761  O   ARG B  19       9.083  19.386 -22.390  1.00 94.37           O  
ATOM   2762  CG  ARG B  19      11.471  21.396 -23.662  1.00 94.37           C  
ATOM   2763  HG2 ARG B  19      11.001  21.374 -22.679  1.00 94.37           H  
ATOM   2764  HG3 ARG B  19      12.126  20.528 -23.748  1.00 94.37           H  
ATOM   2765  CD  ARG B  19      12.307  22.676 -23.750  1.00 94.37           C  
ATOM   2766  HD2 ARG B  19      11.636  23.524 -23.617  1.00 94.37           H  
ATOM   2767  HD3 ARG B  19      13.016  22.681 -22.922  1.00 94.37           H  
ATOM   2768  NE  ARG B  19      13.051  22.763 -25.026  1.00 94.37           N  
ATOM   2769  HE  ARG B  19      13.559  21.933 -25.297  1.00 94.37           H  
ATOM   2770  NH1 ARG B  19      12.543  24.940 -25.557  1.00 94.37           N  
ATOM   2771 HH11 ARG B  19      12.645  25.747 -26.156  1.00 94.37           H  
ATOM   2772 HH12 ARG B  19      12.041  25.016 -24.684  1.00 94.37           H  
ATOM   2773  NH2 ARG B  19      13.823  23.734 -26.933  1.00 94.37           N  
ATOM   2774 HH21 ARG B  19      13.914  24.546 -27.527  1.00 94.37           H  
ATOM   2775 HH22 ARG B  19      14.313  22.881 -27.161  1.00 94.37           H  
ATOM   2776  CZ  ARG B  19      13.131  23.808 -25.829  1.00 94.37           C  
ATOM   2777  N   ALA B  20       7.586  20.810 -23.306  1.00 96.31           N  
ATOM   2778  H   ALA B  20       7.354  21.369 -24.115  1.00 96.31           H  
ATOM   2779  CA  ALA B  20       6.669  20.840 -22.171  1.00 96.31           C  
ATOM   2780  HA  ALA B  20       7.216  21.155 -21.282  1.00 96.31           H  
ATOM   2781  C   ALA B  20       6.082  19.449 -21.874  1.00 96.31           C  
ATOM   2782  CB  ALA B  20       5.576  21.876 -22.454  1.00 96.31           C  
ATOM   2783  HB1 ALA B  20       4.907  21.939 -21.596  1.00 96.31           H  
ATOM   2784  HB2 ALA B  20       4.998  21.590 -23.333  1.00 96.31           H  
ATOM   2785  HB3 ALA B  20       6.026  22.855 -22.621  1.00 96.31           H  
ATOM   2786  O   ALA B  20       6.123  19.007 -20.732  1.00 96.31           O  
ATOM   2787  N   ALA B  21       5.629  18.714 -22.897  1.00 96.37           N  
ATOM   2788  H   ALA B  21       5.569  19.136 -23.812  1.00 96.37           H  
ATOM   2789  CA  ALA B  21       5.109  17.357 -22.719  1.00 96.37           C  
ATOM   2790  HA  ALA B  21       4.297  17.391 -21.993  1.00 96.37           H  
ATOM   2791  C   ALA B  21       6.171  16.391 -22.160  1.00 96.37           C  
ATOM   2792  CB  ALA B  21       4.539  16.865 -24.056  1.00 96.37           C  
ATOM   2793  HB1 ALA B  21       5.327  16.815 -24.807  1.00 96.37           H  
ATOM   2794  HB2 ALA B  21       3.759  17.547 -24.396  1.00 96.37           H  
ATOM   2795  HB3 ALA B  21       4.107  15.874 -23.921  1.00 96.37           H  
ATOM   2796  O   ALA B  21       5.898  15.657 -21.219  1.00 96.37           O  
ATOM   2797  N   ARG B  22       7.407  16.416 -22.679  1.00 94.93           N  
ATOM   2798  H   ARG B  22       7.587  17.044 -23.450  1.00 94.93           H  
ATOM   2799  CA  ARG B  22       8.502  15.574 -22.153  1.00 94.93           C  
ATOM   2800  HA  ARG B  22       8.159  14.542 -22.077  1.00 94.93           H  
ATOM   2801  C   ARG B  22       8.922  15.951 -20.736  1.00 94.93           C  
ATOM   2802  CB  ARG B  22       9.726  15.641 -23.069  1.00 94.93           C  
ATOM   2803  HB2 ARG B  22      10.573  15.200 -22.544  1.00 94.93           H  
ATOM   2804  HB3 ARG B  22       9.962  16.682 -23.290  1.00 94.93           H  
ATOM   2805  O   ARG B  22       9.340  15.086 -19.975  1.00 94.93           O  
ATOM   2806  CG  ARG B  22       9.514  14.863 -24.369  1.00 94.93           C  
ATOM   2807  HG2 ARG B  22       9.241  13.834 -24.136  1.00 94.93           H  
ATOM   2808  HG3 ARG B  22       8.716  15.321 -24.953  1.00 94.93           H  
ATOM   2809  CD  ARG B  22      10.818  14.874 -25.169  1.00 94.93           C  
ATOM   2810  HD2 ARG B  22      11.596  14.393 -24.576  1.00 94.93           H  
ATOM   2811  HD3 ARG B  22      11.100  15.910 -25.358  1.00 94.93           H  
ATOM   2812  NE  ARG B  22      10.668  14.161 -26.449  1.00 94.93           N  
ATOM   2813  HE  ARG B  22       9.812  13.639 -26.573  1.00 94.93           H  
ATOM   2814  NH1 ARG B  22      12.721  14.686 -27.324  1.00 94.93           N  
ATOM   2815 HH11 ARG B  22      13.415  14.547 -28.044  1.00 94.93           H  
ATOM   2816 HH12 ARG B  22      12.979  15.071 -26.427  1.00 94.93           H  
ATOM   2817  NH2 ARG B  22      11.275  13.483 -28.533  1.00 94.93           N  
ATOM   2818 HH21 ARG B  22      11.937  13.443 -29.296  1.00 94.93           H  
ATOM   2819 HH22 ARG B  22      10.402  12.985 -28.626  1.00 94.93           H  
ATOM   2820  CZ  ARG B  22      11.553  14.113 -27.427  1.00 94.93           C  
ATOM   2821  N   GLN B  23       8.857  17.235 -20.394  1.00 95.00           N  
ATOM   2822  H   GLN B  23       8.535  17.912 -21.071  1.00 95.00           H  
ATOM   2823  CA  GLN B  23       9.110  17.678 -19.032  1.00 95.00           C  
ATOM   2824  HA  GLN B  23      10.043  17.232 -18.687  1.00 95.00           H  
ATOM   2825  C   GLN B  23       8.018  17.177 -18.084  1.00 95.00           C  
ATOM   2826  CB  GLN B  23       9.280  19.198 -19.015  1.00 95.00           C  
ATOM   2827  HB2 GLN B  23      10.134  19.460 -19.639  1.00 95.00           H  
ATOM   2828  HB3 GLN B  23       8.388  19.683 -19.411  1.00 95.00           H  
ATOM   2829  O   GLN B  23       8.364  16.587 -17.068  1.00 95.00           O  
ATOM   2830  CG  GLN B  23       9.524  19.686 -17.585  1.00 95.00           C  
ATOM   2831  HG2 GLN B  23      10.316  19.101 -17.117  1.00 95.00           H  
ATOM   2832  HG3 GLN B  23       8.610  19.543 -17.008  1.00 95.00           H  
ATOM   2833  CD  GLN B  23       9.905  21.153 -17.494  1.00 95.00           C  
ATOM   2834  NE2 GLN B  23       9.907  21.677 -16.294  1.00 95.00           N  
ATOM   2835 HE21 GLN B  23      10.066  22.668 -16.183  1.00 95.00           H  
ATOM   2836 HE22 GLN B  23       9.486  21.139 -15.550  1.00 95.00           H  
ATOM   2837  OE1 GLN B  23      10.234  21.813 -18.477  1.00 95.00           O  
ATOM   2838  N   ARG B  24       6.741  17.308 -18.470  1.00 95.30           N  
ATOM   2839  H   ARG B  24       6.540  17.843 -19.303  1.00 95.30           H  
ATOM   2840  CA  ARG B  24       5.608  16.787 -17.698  1.00 95.30           C  
ATOM   2841  HA  ARG B  24       5.638  17.250 -16.711  1.00 95.30           H  
ATOM   2842  C   ARG B  24       5.713  15.284 -17.460  1.00 95.30           C  
ATOM   2843  CB  ARG B  24       4.283  17.154 -18.392  1.00 95.30           C  
ATOM   2844  HB2 ARG B  24       4.209  18.240 -18.450  1.00 95.30           H  
ATOM   2845  HB3 ARG B  24       4.288  16.762 -19.409  1.00 95.30           H  
ATOM   2846  O   ARG B  24       5.465  14.854 -16.347  1.00 95.30           O  
ATOM   2847  CG  ARG B  24       3.029  16.614 -17.679  1.00 95.30           C  
ATOM   2848  HG2 ARG B  24       2.148  16.966 -18.217  1.00 95.30           H  
ATOM   2849  HG3 ARG B  24       3.025  15.524 -17.712  1.00 95.30           H  
ATOM   2850  CD  ARG B  24       2.933  17.077 -16.220  1.00 95.30           C  
ATOM   2851  HD2 ARG B  24       2.963  18.166 -16.184  1.00 95.30           H  
ATOM   2852  HD3 ARG B  24       3.785  16.688 -15.662  1.00 95.30           H  
ATOM   2853  NE  ARG B  24       1.698  16.598 -15.576  1.00 95.30           N  
ATOM   2854  HE  ARG B  24       1.065  16.024 -16.114  1.00 95.30           H  
ATOM   2855  NH1 ARG B  24       2.204  17.303 -13.443  1.00 95.30           N  
ATOM   2856 HH11 ARG B  24       3.126  17.585 -13.743  1.00 95.30           H  
ATOM   2857 HH12 ARG B  24       2.003  17.247 -12.455  1.00 95.30           H  
ATOM   2858  NH2 ARG B  24       0.290  16.214 -13.842  1.00 95.30           N  
ATOM   2859 HH21 ARG B  24       0.106  16.185 -12.849  1.00 95.30           H  
ATOM   2860 HH22 ARG B  24      -0.280  15.633 -14.440  1.00 95.30           H  
ATOM   2861  CZ  ARG B  24       1.406  16.712 -14.292  1.00 95.30           C  
ATOM   2862  N   ILE B  25       6.123  14.510 -18.470  1.00 96.38           N  
ATOM   2863  H   ILE B  25       6.225  14.932 -19.382  1.00 96.38           H  
ATOM   2864  CA  ILE B  25       6.391  13.073 -18.308  1.00 96.38           C  
ATOM   2865  HA  ILE B  25       5.475  12.582 -17.978  1.00 96.38           H  
ATOM   2866  C   ILE B  25       7.406  12.865 -17.179  1.00 96.38           C  
ATOM   2867  CB  ILE B  25       6.815  12.430 -19.648  1.00 96.38           C  
ATOM   2868  HB  ILE B  25       7.602  13.037 -20.096  1.00 96.38           H  
ATOM   2869  O   ILE B  25       7.054  12.270 -16.178  1.00 96.38           O  
ATOM   2870  CG1 ILE B  25       5.609  12.372 -20.609  1.00 96.38           C  
ATOM   2871 HG12 ILE B  25       4.881  11.653 -20.232  1.00 96.38           H  
ATOM   2872 HG13 ILE B  25       5.123  13.347 -20.631  1.00 96.38           H  
ATOM   2873  CG2 ILE B  25       7.357  11.011 -19.451  1.00 96.38           C  
ATOM   2874 HG21 ILE B  25       6.602  10.393 -18.966  1.00 96.38           H  
ATOM   2875 HG22 ILE B  25       8.250  11.021 -18.825  1.00 96.38           H  
ATOM   2876 HG23 ILE B  25       7.642  10.545 -20.394  1.00 96.38           H  
ATOM   2877  CD1 ILE B  25       5.971  12.003 -22.053  1.00 96.38           C  
ATOM   2878 HD11 ILE B  25       6.761  12.659 -22.420  1.00 96.38           H  
ATOM   2879 HD12 ILE B  25       6.294  10.964 -22.116  1.00 96.38           H  
ATOM   2880 HD13 ILE B  25       5.089  12.127 -22.683  1.00 96.38           H  
ATOM   2881  N   ARG B  26       8.607  13.454 -17.249  1.00 95.64           N  
ATOM   2882  H   ARG B  26       8.826  14.003 -18.069  1.00 95.64           H  
ATOM   2883  CA  ARG B  26       9.625  13.277 -16.190  1.00 95.64           C  
ATOM   2884  HA  ARG B  26       9.847  12.214 -16.094  1.00 95.64           H  
ATOM   2885  C   ARG B  26       9.164  13.708 -14.794  1.00 95.64           C  
ATOM   2886  CB  ARG B  26      10.905  14.032 -16.540  1.00 95.64           C  
ATOM   2887  HB2 ARG B  26      10.651  15.068 -16.764  1.00 95.64           H  
ATOM   2888  HB3 ARG B  26      11.565  14.018 -15.673  1.00 95.64           H  
ATOM   2889  O   ARG B  26       9.574  13.089 -13.822  1.00 95.64           O  
ATOM   2890  CG  ARG B  26      11.644  13.380 -17.714  1.00 95.64           C  
ATOM   2891  HG2 ARG B  26      11.867  12.343 -17.464  1.00 95.64           H  
ATOM   2892  HG3 ARG B  26      11.015  13.393 -18.605  1.00 95.64           H  
ATOM   2893  CD  ARG B  26      12.954  14.113 -18.005  1.00 95.64           C  
ATOM   2894  HD2 ARG B  26      13.589  14.055 -17.121  1.00 95.64           H  
ATOM   2895  HD3 ARG B  26      13.449  13.596 -18.827  1.00 95.64           H  
ATOM   2896  NE  ARG B  26      12.705  15.526 -18.354  1.00 95.64           N  
ATOM   2897  HE  ARG B  26      11.817  15.889 -18.039  1.00 95.64           H  
ATOM   2898  NH1 ARG B  26      14.706  15.943 -19.373  1.00 95.64           N  
ATOM   2899 HH11 ARG B  26      14.958  14.989 -19.159  1.00 95.64           H  
ATOM   2900 HH12 ARG B  26      15.409  16.593 -19.696  1.00 95.64           H  
ATOM   2901  NH2 ARG B  26      13.225  17.605 -19.103  1.00 95.64           N  
ATOM   2902 HH21 ARG B  26      13.921  18.263 -19.424  1.00 95.64           H  
ATOM   2903 HH22 ARG B  26      12.378  17.942 -18.667  1.00 95.64           H  
ATOM   2904  CZ  ARG B  26      13.542  16.350 -18.946  1.00 95.64           C  
ATOM   2905  N   GLU B  27       8.351  14.758 -14.693  1.00 95.42           N  
ATOM   2906  H   GLU B  27       8.071  15.235 -15.538  1.00 95.42           H  
ATOM   2907  CA  GLU B  27       7.761  15.206 -13.421  1.00 95.42           C  
ATOM   2908  HA  GLU B  27       8.535  15.265 -12.656  1.00 95.42           H  
ATOM   2909  C   GLU B  27       6.701  14.226 -12.883  1.00 95.42           C  
ATOM   2910  CB  GLU B  27       7.153  16.611 -13.604  1.00 95.42           C  
ATOM   2911  HB2 GLU B  27       6.538  16.851 -12.736  1.00 95.42           H  
ATOM   2912  HB3 GLU B  27       6.509  16.595 -14.483  1.00 95.42           H  
ATOM   2913  O   GLU B  27       6.501  14.154 -11.680  1.00 95.42           O  
ATOM   2914  CG  GLU B  27       8.215  17.718 -13.761  1.00 95.42           C  
ATOM   2915  HG2 GLU B  27       8.954  17.401 -14.496  1.00 95.42           H  
ATOM   2916  HG3 GLU B  27       8.734  17.841 -12.810  1.00 95.42           H  
ATOM   2917  CD  GLU B  27       7.646  19.080 -14.211  1.00 95.42           C  
ATOM   2918  OE1 GLU B  27       8.474  19.987 -14.500  1.00 95.42           O  
ATOM   2919  OE2 GLU B  27       6.410  19.209 -14.376  1.00 95.42           O  
ATOM   2920  N   LEU B  28       6.040  13.443 -13.737  1.00 95.81           N  
ATOM   2921  H   LEU B  28       6.232  13.521 -14.726  1.00 95.81           H  
ATOM   2922  CA  LEU B  28       5.097  12.406 -13.304  1.00 95.81           C  
ATOM   2923  HA  LEU B  28       4.523  12.769 -12.452  1.00 95.81           H  
ATOM   2924  C   LEU B  28       5.807  11.129 -12.824  1.00 95.81           C  
ATOM   2925  CB  LEU B  28       4.133  12.090 -14.462  1.00 95.81           C  
ATOM   2926  HB2 LEU B  28       4.711  11.926 -15.371  1.00 95.81           H  
ATOM   2927  HB3 LEU B  28       3.619  11.155 -14.243  1.00 95.81           H  
ATOM   2928  O   LEU B  28       5.354  10.500 -11.876  1.00 95.81           O  
ATOM   2929  CG  LEU B  28       3.076  13.177 -14.716  1.00 95.81           C  
ATOM   2930  HG  LEU B  28       3.537  14.165 -14.732  1.00 95.81           H  
ATOM   2931  CD1 LEU B  28       2.414  12.937 -16.075  1.00 95.81           C  
ATOM   2932 HD11 LEU B  28       1.923  11.964 -16.076  1.00 95.81           H  
ATOM   2933 HD12 LEU B  28       1.661  13.701 -16.264  1.00 95.81           H  
ATOM   2934 HD13 LEU B  28       3.168  12.965 -16.862  1.00 95.81           H  
ATOM   2935  CD2 LEU B  28       2.000  13.156 -13.630  1.00 95.81           C  
ATOM   2936 HD21 LEU B  28       1.648  12.136 -13.475  1.00 95.81           H  
ATOM   2937 HD22 LEU B  28       1.141  13.758 -13.929  1.00 95.81           H  
ATOM   2938 HD23 LEU B  28       2.404  13.529 -12.688  1.00 95.81           H  
ATOM   2939  N   GLU B  29       6.910  10.733 -13.466  1.00 95.87           N  
ATOM   2940  H   GLU B  29       7.181  11.259 -14.284  1.00 95.87           H  
ATOM   2941  CA  GLU B  29       7.564   9.428 -13.221  1.00 95.87           C  
ATOM   2942  HA  GLU B  29       6.864   8.792 -12.679  1.00 95.87           H  
ATOM   2943  C   GLU B  29       8.794   9.515 -12.299  1.00 95.87           C  
ATOM   2944  CB  GLU B  29       7.879   8.668 -14.545  1.00 95.87           C  
ATOM   2945  HB2 GLU B  29       7.158   7.857 -14.649  1.00 95.87           H  
ATOM   2946  HB3 GLU B  29       8.869   8.217 -14.476  1.00 95.87           H  
ATOM   2947  O   GLU B  29       9.069   8.575 -11.553  1.00 95.87           O  
ATOM   2948  CG  GLU B  29       7.812   9.520 -15.819  1.00 95.87           C  
ATOM   2949  HG2 GLU B  29       6.788   9.880 -15.916  1.00 95.87           H  
ATOM   2950  HG3 GLU B  29       8.497  10.358 -15.683  1.00 95.87           H  
ATOM   2951  CD  GLU B  29       8.166   8.820 -17.141  1.00 95.87           C  
ATOM   2952  OE1 GLU B  29       7.254   8.257 -17.801  1.00 95.87           O  
ATOM   2953  OE2 GLU B  29       9.323   8.979 -17.594  1.00 95.87           O  
ATOM   2954  N   SER B  30       9.537  10.627 -12.312  1.00 95.62           N  
ATOM   2955  H   SER B  30       9.255  11.382 -12.921  1.00 95.62           H  
ATOM   2956  CA  SER B  30      10.874  10.708 -11.695  1.00 95.62           C  
ATOM   2957  HA  SER B  30      10.956   9.929 -10.937  1.00 95.62           H  
ATOM   2958  C   SER B  30      11.150  12.030 -10.961  1.00 95.62           C  
ATOM   2959  CB  SER B  30      11.971  10.443 -12.738  1.00 95.62           C  
ATOM   2960  HB2 SER B  30      12.030  11.299 -13.409  1.00 95.62           H  
ATOM   2961  HB3 SER B  30      12.929  10.334 -12.229  1.00 95.62           H  
ATOM   2962  O   SER B  30      12.310  12.443 -10.846  1.00 95.62           O  
ATOM   2963  OG  SER B  30      11.737   9.285 -13.514  1.00 95.62           O  
ATOM   2964  HG  SER B  30      11.611   8.527 -12.938  1.00 95.62           H  
ATOM   2965  N   ASP B  31      10.112  12.713 -10.462  1.00 96.70           N  
ATOM   2966  H   ASP B  31       9.177  12.365 -10.620  1.00 96.70           H  
ATOM   2967  CA  ASP B  31      10.282  13.925  -9.644  1.00 96.70           C  
ATOM   2968  HA  ASP B  31      10.888  14.618 -10.229  1.00 96.70           H  
ATOM   2969  C   ASP B  31      10.998  13.574  -8.322  1.00 96.70           C  
ATOM   2970  CB  ASP B  31       8.924  14.613  -9.390  1.00 96.70           C  
ATOM   2971  HB2 ASP B  31       8.353  14.530 -10.315  1.00 96.70           H  
ATOM   2972  HB3 ASP B  31       8.384  14.088  -8.601  1.00 96.70           H  
ATOM   2973  O   ASP B  31      10.558  12.645  -7.626  1.00 96.70           O  
ATOM   2974  CG  ASP B  31       8.990  16.115  -9.059  1.00 96.70           C  
ATOM   2975  OD1 ASP B  31      10.108  16.673  -9.023  1.00 96.70           O  
ATOM   2976  OD2 ASP B  31       7.914  16.749  -8.907  1.00 96.70           O  
ATOM   2977  N   PRO B  32      12.124  14.232  -7.976  1.00 98.35           N  
ATOM   2978  CA  PRO B  32      12.774  14.045  -6.684  1.00 98.35           C  
ATOM   2979  HA  PRO B  32      12.919  12.981  -6.497  1.00 98.35           H  
ATOM   2980  C   PRO B  32      11.942  14.640  -5.540  1.00 98.35           C  
ATOM   2981  CB  PRO B  32      14.142  14.723  -6.804  1.00 98.35           C  
ATOM   2982  HB2 PRO B  32      14.475  15.153  -5.860  1.00 98.35           H  
ATOM   2983  HB3 PRO B  32      14.870  13.999  -7.169  1.00 98.35           H  
ATOM   2984  O   PRO B  32      11.486  15.785  -5.602  1.00 98.35           O  
ATOM   2985  CG  PRO B  32      13.912  15.796  -7.867  1.00 98.35           C  
ATOM   2986  HG2 PRO B  32      14.835  16.066  -8.380  1.00 98.35           H  
ATOM   2987  HG3 PRO B  32      13.455  16.674  -7.409  1.00 98.35           H  
ATOM   2988  CD  PRO B  32      12.909  15.137  -8.807  1.00 98.35           C  
ATOM   2989  HD2 PRO B  32      13.436  14.556  -9.564  1.00 98.35           H  
ATOM   2990  HD3 PRO B  32      12.303  15.905  -9.288  1.00 98.35           H  
ATOM   2991  N   ILE B  33      11.810  13.880  -4.454  1.00 98.89           N  
ATOM   2992  H   ILE B  33      12.257  12.975  -4.442  1.00 98.89           H  
ATOM   2993  CA  ILE B  33      11.034  14.274  -3.272  1.00 98.89           C  
ATOM   2994  HA  ILE B  33      10.397  15.124  -3.518  1.00 98.89           H  
ATOM   2995  C   ILE B  33      11.987  14.731  -2.167  1.00 98.89           C  
ATOM   2996  CB  ILE B  33      10.108  13.118  -2.841  1.00 98.89           C  
ATOM   2997  HB  ILE B  33      10.729  12.268  -2.560  1.00 98.89           H  
ATOM   2998  O   ILE B  33      12.899  13.999  -1.795  1.00 98.89           O  
ATOM   2999  CG1 ILE B  33       9.167  12.644  -3.977  1.00 98.89           C  
ATOM   3000 HG12 ILE B  33       8.494  11.886  -3.577  1.00 98.89           H  
ATOM   3001 HG13 ILE B  33       9.760  12.165  -4.756  1.00 98.89           H  
ATOM   3002  CG2 ILE B  33       9.288  13.513  -1.606  1.00 98.89           C  
ATOM   3003 HG21 ILE B  33       9.945  13.686  -0.753  1.00 98.89           H  
ATOM   3004 HG22 ILE B  33       8.714  14.420  -1.795  1.00 98.89           H  
ATOM   3005 HG23 ILE B  33       8.603  12.705  -1.347  1.00 98.89           H  
ATOM   3006  CD1 ILE B  33       8.302  13.732  -4.630  1.00 98.89           C  
ATOM   3007 HD11 ILE B  33       7.638  13.268  -5.361  1.00 98.89           H  
ATOM   3008 HD12 ILE B  33       7.693  14.236  -3.881  1.00 98.89           H  
ATOM   3009 HD13 ILE B  33       8.927  14.460  -5.147  1.00 98.89           H  
ATOM   3010  N   ALA B  34      11.811  15.948  -1.663  1.00 98.91           N  
ATOM   3011  H   ALA B  34      10.948  16.428  -1.877  1.00 98.91           H  
ATOM   3012  CA  ALA B  34      12.610  16.515  -0.583  1.00 98.91           C  
ATOM   3013  HA  ALA B  34      13.653  16.228  -0.718  1.00 98.91           H  
ATOM   3014  C   ALA B  34      12.157  15.987   0.784  1.00 98.91           C  
ATOM   3015  CB  ALA B  34      12.517  18.044  -0.654  1.00 98.91           C  
ATOM   3016  HB1 ALA B  34      13.023  18.482   0.207  1.00 98.91           H  
ATOM   3017  HB2 ALA B  34      11.473  18.354  -0.624  1.00 98.91           H  
ATOM   3018  HB3 ALA B  34      12.981  18.402  -1.573  1.00 98.91           H  
ATOM   3019  O   ALA B  34      10.961  15.890   1.053  1.00 98.91           O  
ATOM   3020  N   ILE B  35      13.126  15.704   1.655  1.00 98.90           N  
ATOM   3021  H   ILE B  35      14.083  15.791   1.345  1.00 98.90           H  
ATOM   3022  CA  ILE B  35      12.905  15.477   3.087  1.00 98.90           C  
ATOM   3023  HA  ILE B  35      11.887  15.123   3.247  1.00 98.90           H  
ATOM   3024  C   ILE B  35      13.067  16.827   3.792  1.00 98.90           C  
ATOM   3025  CB  ILE B  35      13.880  14.414   3.646  1.00 98.90           C  
ATOM   3026  HB  ILE B  35      14.897  14.794   3.556  1.00 98.90           H  
ATOM   3027  O   ILE B  35      14.156  17.409   3.746  1.00 98.90           O  
ATOM   3028  CG1 ILE B  35      13.791  13.090   2.848  1.00 98.90           C  
ATOM   3029 HG12 ILE B  35      13.970  13.287   1.791  1.00 98.90           H  
ATOM   3030 HG13 ILE B  35      12.787  12.677   2.950  1.00 98.90           H  
ATOM   3031  CG2 ILE B  35      13.579  14.180   5.140  1.00 98.90           C  
ATOM   3032 HG21 ILE B  35      14.292  13.480   5.575  1.00 98.90           H  
ATOM   3033 HG22 ILE B  35      12.570  13.785   5.262  1.00 98.90           H  
ATOM   3034 HG23 ILE B  35      13.654  15.111   5.703  1.00 98.90           H  
ATOM   3035  CD1 ILE B  35      14.795  12.014   3.275  1.00 98.90           C  
ATOM   3036 HD11 ILE B  35      14.736  11.172   2.586  1.00 98.90           H  
ATOM   3037 HD12 ILE B  35      14.568  11.656   4.280  1.00 98.90           H  
ATOM   3038 HD13 ILE B  35      15.806  12.419   3.253  1.00 98.90           H  
ATOM   3039  N   VAL B  36      11.997  17.319   4.419  1.00 98.81           N  
ATOM   3040  H   VAL B  36      11.151  16.766   4.414  1.00 98.81           H  
ATOM   3041  CA  VAL B  36      11.941  18.652   5.045  1.00 98.81           C  
ATOM   3042  HA  VAL B  36      12.657  19.309   4.551  1.00 98.81           H  
ATOM   3043  C   VAL B  36      12.340  18.595   6.519  1.00 98.81           C  
ATOM   3044  CB  VAL B  36      10.540  19.278   4.874  1.00 98.81           C  
ATOM   3045  HB  VAL B  36       9.800  18.633   5.347  1.00 98.81           H  
ATOM   3046  O   VAL B  36      13.174  19.374   6.976  1.00 98.81           O  
ATOM   3047  CG1 VAL B  36      10.465  20.663   5.525  1.00 98.81           C  
ATOM   3048 HG11 VAL B  36      10.572  20.577   6.607  1.00 98.81           H  
ATOM   3049 HG12 VAL B  36       9.501  21.126   5.314  1.00 98.81           H  
ATOM   3050 HG13 VAL B  36      11.267  21.294   5.143  1.00 98.81           H  
ATOM   3051  CG2 VAL B  36      10.173  19.425   3.390  1.00 98.81           C  
ATOM   3052 HG21 VAL B  36       9.196  19.899   3.296  1.00 98.81           H  
ATOM   3053 HG22 VAL B  36      10.119  18.447   2.912  1.00 98.81           H  
ATOM   3054 HG23 VAL B  36      10.916  20.040   2.883  1.00 98.81           H  
ATOM   3055  N   SER B  37      11.785  17.638   7.261  1.00 98.77           N  
ATOM   3056  H   SER B  37      11.113  17.018   6.832  1.00 98.77           H  
ATOM   3057  CA  SER B  37      12.070  17.427   8.682  1.00 98.77           C  
ATOM   3058  HA  SER B  37      13.089  17.755   8.888  1.00 98.77           H  
ATOM   3059  C   SER B  37      11.981  15.945   9.054  1.00 98.77           C  
ATOM   3060  CB  SER B  37      11.132  18.275   9.555  1.00 98.77           C  
ATOM   3061  HB2 SER B  37      11.187  19.317   9.237  1.00 98.77           H  
ATOM   3062  HB3 SER B  37      11.449  18.214  10.596  1.00 98.77           H  
ATOM   3063  O   SER B  37      11.551  15.103   8.261  1.00 98.77           O  
ATOM   3064  OG  SER B  37       9.804  17.813   9.450  1.00 98.77           O  
ATOM   3065  HG  SER B  37       9.278  18.185  10.161  1.00 98.77           H  
ATOM   3066  N   MET B  38      12.434  15.623  10.266  1.00 98.82           N  
ATOM   3067  H   MET B  38      12.725  16.365  10.886  1.00 98.82           H  
ATOM   3068  CA  MET B  38      12.431  14.274  10.830  1.00 98.82           C  
ATOM   3069  HA  MET B  38      11.574  13.728  10.437  1.00 98.82           H  
ATOM   3070  C   MET B  38      12.276  14.337  12.353  1.00 98.82           C  
ATOM   3071  CB  MET B  38      13.704  13.523  10.399  1.00 98.82           C  
ATOM   3072  HB2 MET B  38      13.700  12.530  10.850  1.00 98.82           H  
ATOM   3073  HB3 MET B  38      13.676  13.403   9.316  1.00 98.82           H  
ATOM   3074  O   MET B  38      12.798  15.256  12.986  1.00 98.82           O  
ATOM   3075  CG  MET B  38      15.019  14.226  10.761  1.00 98.82           C  
ATOM   3076  HG2 MET B  38      14.964  15.272  10.458  1.00 98.82           H  
ATOM   3077  HG3 MET B  38      15.146  14.190  11.843  1.00 98.82           H  
ATOM   3078  SD  MET B  38      16.484  13.502   9.974  1.00 98.82           S  
ATOM   3079  CE  MET B  38      17.766  14.565  10.677  1.00 98.82           C  
ATOM   3080  HE1 MET B  38      18.000  14.230  11.687  1.00 98.82           H  
ATOM   3081  HE2 MET B  38      18.665  14.504  10.064  1.00 98.82           H  
ATOM   3082  HE3 MET B  38      17.417  15.597  10.710  1.00 98.82           H  
ATOM   3083  N   ALA B  39      11.581  13.362  12.936  1.00 98.87           N  
ATOM   3084  H   ALA B  39      11.166  12.650  12.353  1.00 98.87           H  
ATOM   3085  CA  ALA B  39      11.387  13.218  14.378  1.00 98.87           C  
ATOM   3086  HA  ALA B  39      12.208  13.706  14.902  1.00 98.87           H  
ATOM   3087  C   ALA B  39      11.391  11.732  14.767  1.00 98.87           C  
ATOM   3088  CB  ALA B  39      10.080  13.905  14.790  1.00 98.87           C  
ATOM   3089  HB1 ALA B  39       9.943  13.839  15.870  1.00 98.87           H  
ATOM   3090  HB2 ALA B  39       9.234  13.423  14.300  1.00 98.87           H  
ATOM   3091  HB3 ALA B  39      10.106  14.958  14.509  1.00 98.87           H  
ATOM   3092  O   ALA B  39      11.010  10.867  13.974  1.00 98.87           O  
ATOM   3093  N   CYS B  40      11.845  11.419  15.981  1.00 98.74           N  
ATOM   3094  H   CYS B  40      12.091  12.150  16.634  1.00 98.74           H  
ATOM   3095  CA  CYS B  40      11.920  10.040  16.450  1.00 98.74           C  
ATOM   3096  HA  CYS B  40      11.059   9.505  16.049  1.00 98.74           H  
ATOM   3097  C   CYS B  40      11.837   9.919  17.976  1.00 98.74           C  
ATOM   3098  CB  CYS B  40      13.199   9.374  15.906  1.00 98.74           C  
ATOM   3099  HB2 CYS B  40      13.187   9.409  14.816  1.00 98.74           H  
ATOM   3100  HB3 CYS B  40      13.210   8.325  16.204  1.00 98.74           H  
ATOM   3101  O   CYS B  40      12.292  10.790  18.719  1.00 98.74           O  
ATOM   3102  SG  CYS B  40      14.703  10.198  16.522  1.00 98.74           S  
ATOM   3103  HG  CYS B  40      14.370  10.161  17.815  1.00 98.74           H  
ATOM   3104  N   ARG B  41      11.330   8.774  18.426  1.00 98.74           N  
ATOM   3105  H   ARG B  41      10.944   8.147  17.735  1.00 98.74           H  
ATOM   3106  CA  ARG B  41      11.425   8.240  19.785  1.00 98.74           C  
ATOM   3107  HA  ARG B  41      12.049   8.877  20.413  1.00 98.74           H  
ATOM   3108  C   ARG B  41      12.093   6.876  19.688  1.00 98.74           C  
ATOM   3109  CB  ARG B  41      10.017   8.112  20.393  1.00 98.74           C  
ATOM   3110  HB2 ARG B  41      10.078   7.543  21.320  1.00 98.74           H  
ATOM   3111  HB3 ARG B  41       9.386   7.545  19.709  1.00 98.74           H  
ATOM   3112  O   ARG B  41      11.504   5.948  19.142  1.00 98.74           O  
ATOM   3113  CG  ARG B  41       9.329   9.450  20.684  1.00 98.74           C  
ATOM   3114  HG2 ARG B  41       9.335  10.085  19.798  1.00 98.74           H  
ATOM   3115  HG3 ARG B  41       8.291   9.249  20.951  1.00 98.74           H  
ATOM   3116  CD  ARG B  41      10.007  10.170  21.853  1.00 98.74           C  
ATOM   3117  HD2 ARG B  41      10.083   9.481  22.695  1.00 98.74           H  
ATOM   3118  HD3 ARG B  41      11.013  10.473  21.562  1.00 98.74           H  
ATOM   3119  NE  ARG B  41       9.222  11.335  22.277  1.00 98.74           N  
ATOM   3120  HE  ARG B  41       8.469  11.168  22.929  1.00 98.74           H  
ATOM   3121  NH1 ARG B  41      10.187  12.946  20.940  1.00 98.74           N  
ATOM   3122 HH11 ARG B  41      10.790  12.287  20.470  1.00 98.74           H  
ATOM   3123 HH12 ARG B  41      10.010  13.835  20.494  1.00 98.74           H  
ATOM   3124  NH2 ARG B  41       8.476  13.444  22.283  1.00 98.74           N  
ATOM   3125 HH21 ARG B  41       7.682  13.186  22.851  1.00 98.74           H  
ATOM   3126 HH22 ARG B  41       8.513  14.387  21.922  1.00 98.74           H  
ATOM   3127  CZ  ARG B  41       9.307  12.567  21.823  1.00 98.74           C  
ATOM   3128  N   LEU B  42      13.328   6.775  20.154  1.00 98.68           N  
ATOM   3129  H   LEU B  42      13.741   7.578  20.606  1.00 98.68           H  
ATOM   3130  CA  LEU B  42      14.149   5.566  20.136  1.00 98.68           C  
ATOM   3131  HA  LEU B  42      13.544   4.732  19.780  1.00 98.68           H  
ATOM   3132  C   LEU B  42      14.601   5.225  21.571  1.00 98.68           C  
ATOM   3133  CB  LEU B  42      15.338   5.780  19.175  1.00 98.68           C  
ATOM   3134  HB2 LEU B  42      16.019   4.931  19.244  1.00 98.68           H  
ATOM   3135  HB3 LEU B  42      15.882   6.664  19.506  1.00 98.68           H  
ATOM   3136  O   LEU B  42      14.520   6.090  22.450  1.00 98.68           O  
ATOM   3137  CG  LEU B  42      14.966   5.985  17.697  1.00 98.68           C  
ATOM   3138  HG  LEU B  42      14.306   6.848  17.604  1.00 98.68           H  
ATOM   3139  CD1 LEU B  42      16.233   6.271  16.893  1.00 98.68           C  
ATOM   3140 HD11 LEU B  42      15.970   6.454  15.851  1.00 98.68           H  
ATOM   3141 HD12 LEU B  42      16.914   5.422  16.954  1.00 98.68           H  
ATOM   3142 HD13 LEU B  42      16.719   7.160  17.294  1.00 98.68           H  
ATOM   3143  CD2 LEU B  42      14.273   4.768  17.083  1.00 98.68           C  
ATOM   3144 HD21 LEU B  42      14.877   3.873  17.235  1.00 98.68           H  
ATOM   3145 HD22 LEU B  42      14.114   4.926  16.016  1.00 98.68           H  
ATOM   3146 HD23 LEU B  42      13.301   4.623  17.554  1.00 98.68           H  
ATOM   3147  N   PRO B  43      15.055   3.984  21.829  1.00 98.02           N  
ATOM   3148  CA  PRO B  43      15.465   3.532  23.160  1.00 98.02           C  
ATOM   3149  HA  PRO B  43      14.601   3.560  23.824  1.00 98.02           H  
ATOM   3150  C   PRO B  43      16.592   4.381  23.769  1.00 98.02           C  
ATOM   3151  CB  PRO B  43      15.907   2.075  22.969  1.00 98.02           C  
ATOM   3152  HB2 PRO B  43      16.977   2.038  22.765  1.00 98.02           H  
ATOM   3153  HB3 PRO B  43      15.678   1.454  23.836  1.00 98.02           H  
ATOM   3154  O   PRO B  43      17.248   5.158  23.072  1.00 98.02           O  
ATOM   3155  CG  PRO B  43      15.157   1.618  21.723  1.00 98.02           C  
ATOM   3156  HG2 PRO B  43      14.135   1.343  21.984  1.00 98.02           H  
ATOM   3157  HG3 PRO B  43      15.668   0.797  21.221  1.00 98.02           H  
ATOM   3158  CD  PRO B  43      15.155   2.885  20.880  1.00 98.02           C  
ATOM   3159  HD2 PRO B  43      14.321   2.863  20.178  1.00 98.02           H  
ATOM   3160  HD3 PRO B  43      16.099   2.956  20.340  1.00 98.02           H  
ATOM   3161  N   GLY B  44      16.846   4.215  25.070  1.00 97.72           N  
ATOM   3162  H   GLY B  44      16.209   3.658  25.622  1.00 97.72           H  
ATOM   3163  CA  GLY B  44      17.975   4.845  25.775  1.00 97.72           C  
ATOM   3164  HA2 GLY B  44      18.928   4.548  25.339  1.00 97.72           H  
ATOM   3165  HA3 GLY B  44      17.950   4.511  26.813  1.00 97.72           H  
ATOM   3166  C   GLY B  44      17.920   6.370  25.789  1.00 97.72           C  
ATOM   3167  O   GLY B  44      18.942   7.040  25.628  1.00 97.72           O  
ATOM   3168  N   GLY B  45      16.717   6.927  25.931  1.00 97.33           N  
ATOM   3169  H   GLY B  45      15.964   6.305  26.189  1.00 97.33           H  
ATOM   3170  CA  GLY B  45      16.498   8.374  25.997  1.00 97.33           C  
ATOM   3171  HA2 GLY B  45      15.457   8.545  26.268  1.00 97.33           H  
ATOM   3172  HA3 GLY B  45      17.128   8.784  26.787  1.00 97.33           H  
ATOM   3173  C   GLY B  45      16.784   9.149  24.700  1.00 97.33           C  
ATOM   3174  O   GLY B  45      16.995  10.370  24.749  1.00 97.33           O  
ATOM   3175  N   VAL B  46      16.800   8.484  23.538  1.00 98.36           N  
ATOM   3176  H   VAL B  46      16.650   7.485  23.559  1.00 98.36           H  
ATOM   3177  CA  VAL B  46      17.001   9.122  22.227  1.00 98.36           C  
ATOM   3178  HA  VAL B  46      17.625  10.005  22.367  1.00 98.36           H  
ATOM   3179  C   VAL B  46      15.661   9.597  21.656  1.00 98.36           C  
ATOM   3180  CB  VAL B  46      17.767   8.200  21.260  1.00 98.36           C  
ATOM   3181  HB  VAL B  46      17.213   7.271  21.124  1.00 98.36           H  
ATOM   3182  O   VAL B  46      14.995   8.916  20.884  1.00 98.36           O  
ATOM   3183  CG1 VAL B  46      17.988   8.874  19.895  1.00 98.36           C  
ATOM   3184 HG11 VAL B  46      17.039   9.032  19.382  1.00 98.36           H  
ATOM   3185 HG12 VAL B  46      18.494   9.830  20.027  1.00 98.36           H  
ATOM   3186 HG13 VAL B  46      18.597   8.223  19.270  1.00 98.36           H  
ATOM   3187  CG2 VAL B  46      19.155   7.853  21.808  1.00 98.36           C  
ATOM   3188 HG21 VAL B  46      19.679   7.215  21.096  1.00 98.36           H  
ATOM   3189 HG22 VAL B  46      19.740   8.756  21.985  1.00 98.36           H  
ATOM   3190 HG23 VAL B  46      19.060   7.299  22.742  1.00 98.36           H  
ATOM   3191  N   ASN B  47      15.267  10.816  22.011  1.00 97.93           N  
ATOM   3192  H   ASN B  47      15.796  11.298  22.723  1.00 97.93           H  
ATOM   3193  CA  ASN B  47      14.020  11.454  21.568  1.00 97.93           C  
ATOM   3194  HA  ASN B  47      13.407  10.714  21.054  1.00 97.93           H  
ATOM   3195  C   ASN B  47      14.226  12.591  20.546  1.00 97.93           C  
ATOM   3196  CB  ASN B  47      13.239  11.897  22.814  1.00 97.93           C  
ATOM   3197  HB2 ASN B  47      12.271  12.288  22.502  1.00 97.93           H  
ATOM   3198  HB3 ASN B  47      13.060  11.038  23.461  1.00 97.93           H  
ATOM   3199  O   ASN B  47      13.319  13.373  20.288  1.00 97.93           O  
ATOM   3200  CG  ASN B  47      13.935  12.974  23.629  1.00 97.93           C  
ATOM   3201  ND2 ASN B  47      13.196  13.635  24.487  1.00 97.93           N  
ATOM   3202 HD21 ASN B  47      13.628  14.393  24.995  1.00 97.93           H  
ATOM   3203 HD22 ASN B  47      12.203  13.456  24.537  1.00 97.93           H  
ATOM   3204  OD1 ASN B  47      15.133  13.221  23.534  1.00 97.93           O  
ATOM   3205  N   THR B  48      15.429  12.714  19.979  1.00 97.91           N  
ATOM   3206  H   THR B  48      16.129  12.023  20.206  1.00 97.91           H  
ATOM   3207  CA  THR B  48      15.764  13.722  18.964  1.00 97.91           C  
ATOM   3208  HA  THR B  48      14.848  13.945  18.416  1.00 97.91           H  
ATOM   3209  C   THR B  48      16.816  13.183  17.988  1.00 97.91           C  
ATOM   3210  CB  THR B  48      16.234  15.042  19.607  1.00 97.91           C  
ATOM   3211  HB  THR B  48      15.384  15.508  20.105  1.00 97.91           H  
ATOM   3212  O   THR B  48      17.724  12.460  18.418  1.00 97.91           O  
ATOM   3213  CG2 THR B  48      17.357  14.883  20.631  1.00 97.91           C  
ATOM   3214 HG21 THR B  48      17.648  15.864  21.005  1.00 97.91           H  
ATOM   3215 HG22 THR B  48      17.009  14.282  21.471  1.00 97.91           H  
ATOM   3216 HG23 THR B  48      18.219  14.404  20.165  1.00 97.91           H  
ATOM   3217  OG1 THR B  48      16.729  15.934  18.629  1.00 97.91           O  
ATOM   3218  HG1 THR B  48      16.109  16.666  18.590  1.00 97.91           H  
ATOM   3219  N   PRO B  49      16.773  13.565  16.695  1.00 98.48           N  
ATOM   3220  CA  PRO B  49      17.781  13.156  15.718  1.00 98.48           C  
ATOM   3221  HA  PRO B  49      17.727  12.073  15.603  1.00 98.48           H  
ATOM   3222  C   PRO B  49      19.222  13.543  16.092  1.00 98.48           C  
ATOM   3223  CB  PRO B  49      17.364  13.819  14.403  1.00 98.48           C  
ATOM   3224  HB2 PRO B  49      17.583  13.169  13.556  1.00 98.48           H  
ATOM   3225  HB3 PRO B  49      17.862  14.782  14.289  1.00 98.48           H  
ATOM   3226  O   PRO B  49      20.159  12.843  15.713  1.00 98.48           O  
ATOM   3227  CG  PRO B  49      15.862  14.046  14.553  1.00 98.48           C  
ATOM   3228  HG2 PRO B  49      15.517  14.894  13.962  1.00 98.48           H  
ATOM   3229  HG3 PRO B  49      15.323  13.138  14.279  1.00 98.48           H  
ATOM   3230  CD  PRO B  49      15.698  14.308  16.043  1.00 98.48           C  
ATOM   3231  HD2 PRO B  49      14.713  13.962  16.356  1.00 98.48           H  
ATOM   3232  HD3 PRO B  49      15.807  15.374  16.241  1.00 98.48           H  
ATOM   3233  N   GLN B  50      19.419  14.625  16.857  1.00 97.78           N  
ATOM   3234  H   GLN B  50      18.617  15.158  17.161  1.00 97.78           H  
ATOM   3235  CA  GLN B  50      20.755  15.039  17.303  1.00 97.78           C  
ATOM   3236  HA  GLN B  50      21.404  15.104  16.429  1.00 97.78           H  
ATOM   3237  C   GLN B  50      21.382  14.011  18.258  1.00 97.78           C  
ATOM   3238  CB  GLN B  50      20.667  16.434  17.946  1.00 97.78           C  
ATOM   3239  HB2 GLN B  50      20.272  17.138  17.214  1.00 97.78           H  
ATOM   3240  HB3 GLN B  50      19.973  16.396  18.785  1.00 97.78           H  
ATOM   3241  O   GLN B  50      22.530  13.617  18.062  1.00 97.78           O  
ATOM   3242  CG  GLN B  50      22.020  16.954  18.460  1.00 97.78           C  
ATOM   3243  HG2 GLN B  50      21.871  17.934  18.913  1.00 97.78           H  
ATOM   3244  HG3 GLN B  50      22.388  16.293  19.245  1.00 97.78           H  
ATOM   3245  CD  GLN B  50      23.090  17.095  17.380  1.00 97.78           C  
ATOM   3246  NE2 GLN B  50      24.345  16.968  17.743  1.00 97.78           N  
ATOM   3247 HE21 GLN B  50      25.051  17.029  17.024  1.00 97.78           H  
ATOM   3248 HE22 GLN B  50      24.555  16.693  18.692  1.00 97.78           H  
ATOM   3249  OE1 GLN B  50      22.822  17.340  16.212  1.00 97.78           O  
ATOM   3250  N   ARG B  51      20.612  13.519  19.240  1.00 98.43           N  
ATOM   3251  H   ARG B  51      19.650  13.821  19.285  1.00 98.43           H  
ATOM   3252  CA  ARG B  51      21.070  12.465  20.162  1.00 98.43           C  
ATOM   3253  HA  ARG B  51      22.031  12.750  20.590  1.00 98.43           H  
ATOM   3254  C   ARG B  51      21.316  11.147  19.431  1.00 98.43           C  
ATOM   3255  CB  ARG B  51      20.065  12.240  21.300  1.00 98.43           C  
ATOM   3256  HB2 ARG B  51      19.056  12.160  20.894  1.00 98.43           H  
ATOM   3257  HB3 ARG B  51      20.307  11.295  21.785  1.00 98.43           H  
ATOM   3258  O   ARG B  51      22.258  10.440  19.766  1.00 98.43           O  
ATOM   3259  CG  ARG B  51      20.116  13.337  22.370  1.00 98.43           C  
ATOM   3260  HG2 ARG B  51      21.131  13.423  22.757  1.00 98.43           H  
ATOM   3261  HG3 ARG B  51      19.819  14.293  21.938  1.00 98.43           H  
ATOM   3262  CD  ARG B  51      19.166  12.953  23.510  1.00 98.43           C  
ATOM   3263  HD2 ARG B  51      19.541  12.049  23.990  1.00 98.43           H  
ATOM   3264  HD3 ARG B  51      18.179  12.740  23.098  1.00 98.43           H  
ATOM   3265  NE  ARG B  51      19.042  14.030  24.505  1.00 98.43           N  
ATOM   3266  HE  ARG B  51      19.513  14.899  24.299  1.00 98.43           H  
ATOM   3267  NH1 ARG B  51      17.781  12.845  26.027  1.00 98.43           N  
ATOM   3268 HH11 ARG B  51      17.238  12.797  26.878  1.00 98.43           H  
ATOM   3269 HH12 ARG B  51      17.728  12.052  25.404  1.00 98.43           H  
ATOM   3270  NH2 ARG B  51      18.289  14.979  26.428  1.00 98.43           N  
ATOM   3271 HH21 ARG B  51      17.754  14.905  27.281  1.00 98.43           H  
ATOM   3272 HH22 ARG B  51      18.706  15.857  26.151  1.00 98.43           H  
ATOM   3273  CZ  ARG B  51      18.374  13.941  25.642  1.00 98.43           C  
ATOM   3274  N   LEU B  52      20.514  10.838  18.407  1.00 98.61           N  
ATOM   3275  H   LEU B  52      19.726  11.439  18.210  1.00 98.61           H  
ATOM   3276  CA  LEU B  52      20.760   9.676  17.549  1.00 98.61           C  
ATOM   3277  HA  LEU B  52      20.812   8.790  18.183  1.00 98.61           H  
ATOM   3278  C   LEU B  52      22.112   9.800  16.833  1.00 98.61           C  
ATOM   3279  CB  LEU B  52      19.597   9.506  16.552  1.00 98.61           C  
ATOM   3280  HB2 LEU B  52      18.673   9.340  17.106  1.00 98.61           H  
ATOM   3281  HB3 LEU B  52      19.482  10.428  15.983  1.00 98.61           H  
ATOM   3282  O   LEU B  52      22.886   8.849  16.823  1.00 98.61           O  
ATOM   3283  CG  LEU B  52      19.793   8.353  15.546  1.00 98.61           C  
ATOM   3284  HG  LEU B  52      20.686   8.541  14.950  1.00 98.61           H  
ATOM   3285  CD1 LEU B  52      19.937   6.993  16.231  1.00 98.61           C  
ATOM   3286 HD11 LEU B  52      19.971   6.201  15.482  1.00 98.61           H  
ATOM   3287 HD12 LEU B  52      20.865   6.956  16.802  1.00 98.61           H  
ATOM   3288 HD13 LEU B  52      19.098   6.815  16.903  1.00 98.61           H  
ATOM   3289  CD2 LEU B  52      18.605   8.307  14.585  1.00 98.61           C  
ATOM   3290 HD21 LEU B  52      18.529   9.254  14.049  1.00 98.61           H  
ATOM   3291 HD22 LEU B  52      18.745   7.503  13.862  1.00 98.61           H  
ATOM   3292 HD23 LEU B  52      17.682   8.137  15.138  1.00 98.61           H  
ATOM   3293  N   TRP B  53      22.424  10.965  16.258  1.00 98.73           N  
ATOM   3294  H   TRP B  53      21.753  11.720  16.285  1.00 98.73           H  
ATOM   3295  CA  TRP B  53      23.718  11.186  15.607  1.00 98.73           C  
ATOM   3296  HA  TRP B  53      23.854  10.429  14.834  1.00 98.73           H  
ATOM   3297  C   TRP B  53      24.898  11.040  16.572  1.00 98.73           C  
ATOM   3298  CB  TRP B  53      23.750  12.568  14.952  1.00 98.73           C  
ATOM   3299  HB2 TRP B  53      23.516  13.329  15.696  1.00 98.73           H  
ATOM   3300  HB3 TRP B  53      22.984  12.612  14.178  1.00 98.73           H  
ATOM   3301  O   TRP B  53      25.895  10.408  16.226  1.00 98.73           O  
ATOM   3302  CG  TRP B  53      25.070  12.889  14.333  1.00 98.73           C  
ATOM   3303  CD1 TRP B  53      25.931  13.836  14.767  1.00 98.73           C  
ATOM   3304  HD1 TRP B  53      25.741  14.491  15.604  1.00 98.73           H  
ATOM   3305  CD2 TRP B  53      25.741  12.204  13.234  1.00 98.73           C  
ATOM   3306  CE2 TRP B  53      27.027  12.796  13.058  1.00 98.73           C  
ATOM   3307  CE3 TRP B  53      25.392  11.138  12.377  1.00 98.73           C  
ATOM   3308  HE3 TRP B  53      24.439  10.645  12.504  1.00 98.73           H  
ATOM   3309  NE1 TRP B  53      27.082  13.797  14.004  1.00 98.73           N  
ATOM   3310  HE1 TRP B  53      27.860  14.425  14.144  1.00 98.73           H  
ATOM   3311  CH2 TRP B  53      27.547  11.286  11.247  1.00 98.73           C  
ATOM   3312  HH2 TRP B  53      28.242  10.902  10.515  1.00 98.73           H  
ATOM   3313  CZ2 TRP B  53      27.929  12.346  12.084  1.00 98.73           C  
ATOM   3314  HZ2 TRP B  53      28.910  12.787  11.991  1.00 98.73           H  
ATOM   3315  CZ3 TRP B  53      26.281  10.691  11.385  1.00 98.73           C  
ATOM   3316  HZ3 TRP B  53      26.005   9.867  10.744  1.00 98.73           H  
ATOM   3317  N   GLU B  54      24.782  11.601  17.776  1.00 98.53           N  
ATOM   3318  H   GLU B  54      23.943  12.123  17.988  1.00 98.53           H  
ATOM   3319  CA  GLU B  54      25.799  11.483  18.826  1.00 98.53           C  
ATOM   3320  HA  GLU B  54      26.750  11.862  18.451  1.00 98.53           H  
ATOM   3321  C   GLU B  54      26.042  10.014  19.196  1.00 98.53           C  
ATOM   3322  CB  GLU B  54      25.386  12.340  20.036  1.00 98.53           C  
ATOM   3323  HB2 GLU B  54      26.012  12.090  20.893  1.00 98.53           H  
ATOM   3324  HB3 GLU B  54      24.347  12.123  20.284  1.00 98.53           H  
ATOM   3325  O   GLU B  54      27.180   9.552  19.098  1.00 98.53           O  
ATOM   3326  CG  GLU B  54      25.555  13.838  19.718  1.00 98.53           C  
ATOM   3327  HG2 GLU B  54      26.621  14.069  19.715  1.00 98.53           H  
ATOM   3328  HG3 GLU B  54      25.188  14.037  18.712  1.00 98.53           H  
ATOM   3329  CD  GLU B  54      24.831  14.798  20.676  1.00 98.53           C  
ATOM   3330  OE1 GLU B  54      24.878  16.016  20.362  1.00 98.53           O  
ATOM   3331  OE2 GLU B  54      24.199  14.354  21.660  1.00 98.53           O  
ATOM   3332  N   LEU B  55      24.973   9.254  19.465  1.00 98.51           N  
ATOM   3333  H   LEU B  55      24.070   9.703  19.520  1.00 98.51           H  
ATOM   3334  CA  LEU B  55      25.037   7.815  19.746  1.00 98.51           C  
ATOM   3335  HA  LEU B  55      25.609   7.671  20.663  1.00 98.51           H  
ATOM   3336  C   LEU B  55      25.743   7.033  18.625  1.00 98.51           C  
ATOM   3337  CB  LEU B  55      23.595   7.301  19.951  1.00 98.51           C  
ATOM   3338  HB2 LEU B  55      23.024   7.511  19.047  1.00 98.51           H  
ATOM   3339  HB3 LEU B  55      23.131   7.852  20.769  1.00 98.51           H  
ATOM   3340  O   LEU B  55      26.618   6.207  18.891  1.00 98.51           O  
ATOM   3341  CG  LEU B  55      23.499   5.791  20.244  1.00 98.51           C  
ATOM   3342  HG  LEU B  55      24.090   5.230  19.520  1.00 98.51           H  
ATOM   3343  CD1 LEU B  55      23.991   5.461  21.653  1.00 98.51           C  
ATOM   3344 HD11 LEU B  55      25.025   5.785  21.772  1.00 98.51           H  
ATOM   3345 HD12 LEU B  55      23.375   5.970  22.394  1.00 98.51           H  
ATOM   3346 HD13 LEU B  55      23.935   4.386  21.821  1.00 98.51           H  
ATOM   3347  CD2 LEU B  55      22.054   5.314  20.117  1.00 98.51           C  
ATOM   3348 HD21 LEU B  55      21.437   5.782  20.884  1.00 98.51           H  
ATOM   3349 HD22 LEU B  55      21.664   5.559  19.129  1.00 98.51           H  
ATOM   3350 HD23 LEU B  55      22.021   4.232  20.246  1.00 98.51           H  
ATOM   3351  N   LEU B  56      25.380   7.296  17.365  1.00 98.45           N  
ATOM   3352  H   LEU B  56      24.648   7.977  17.222  1.00 98.45           H  
ATOM   3353  CA  LEU B  56      25.950   6.608  16.203  1.00 98.45           C  
ATOM   3354  HA  LEU B  56      25.854   5.532  16.341  1.00 98.45           H  
ATOM   3355  C   LEU B  56      27.444   6.897  16.044  1.00 98.45           C  
ATOM   3356  CB  LEU B  56      25.205   7.045  14.930  1.00 98.45           C  
ATOM   3357  HB2 LEU B  56      25.765   6.699  14.061  1.00 98.45           H  
ATOM   3358  HB3 LEU B  56      25.187   8.135  14.899  1.00 98.45           H  
ATOM   3359  O   LEU B  56      28.229   5.988  15.782  1.00 98.45           O  
ATOM   3360  CG  LEU B  56      23.767   6.517  14.816  1.00 98.45           C  
ATOM   3361  HG  LEU B  56      23.213   6.707  15.735  1.00 98.45           H  
ATOM   3362  CD1 LEU B  56      23.072   7.232  13.655  1.00 98.45           C  
ATOM   3363 HD11 LEU B  56      22.076   6.813  13.506  1.00 98.45           H  
ATOM   3364 HD12 LEU B  56      22.973   8.290  13.896  1.00 98.45           H  
ATOM   3365 HD13 LEU B  56      23.666   7.123  12.748  1.00 98.45           H  
ATOM   3366  CD2 LEU B  56      23.721   5.014  14.563  1.00 98.45           C  
ATOM   3367 HD21 LEU B  56      24.210   4.480  15.378  1.00 98.45           H  
ATOM   3368 HD22 LEU B  56      24.218   4.763  13.625  1.00 98.45           H  
ATOM   3369 HD23 LEU B  56      22.680   4.692  14.536  1.00 98.45           H  
ATOM   3370  N   ARG B  57      27.850   8.159  16.203  1.00 98.02           N  
ATOM   3371  H   ARG B  57      27.156   8.849  16.450  1.00 98.02           H  
ATOM   3372  CA  ARG B  57      29.241   8.582  16.002  1.00 98.02           C  
ATOM   3373  HA  ARG B  57      29.599   8.140  15.072  1.00 98.02           H  
ATOM   3374  C   ARG B  57      30.171   8.083  17.109  1.00 98.02           C  
ATOM   3375  CB  ARG B  57      29.258  10.107  15.891  1.00 98.02           C  
ATOM   3376  HB2 ARG B  57      28.373  10.435  15.345  1.00 98.02           H  
ATOM   3377  HB3 ARG B  57      29.224  10.541  16.890  1.00 98.02           H  
ATOM   3378  O   ARG B  57      31.356   7.867  16.852  1.00 98.02           O  
ATOM   3379  CG  ARG B  57      30.481  10.607  15.115  1.00 98.02           C  
ATOM   3380  HG2 ARG B  57      30.412  10.258  14.085  1.00 98.02           H  
ATOM   3381  HG3 ARG B  57      31.404  10.229  15.554  1.00 98.02           H  
ATOM   3382  CD  ARG B  57      30.488  12.135  15.122  1.00 98.02           C  
ATOM   3383  HD2 ARG B  57      29.477  12.494  14.931  1.00 98.02           H  
ATOM   3384  HD3 ARG B  57      31.111  12.480  14.298  1.00 98.02           H  
ATOM   3385  NE  ARG B  57      30.965  12.655  16.419  1.00 98.02           N  
ATOM   3386  HE  ARG B  57      30.370  12.471  17.214  1.00 98.02           H  
ATOM   3387  NH1 ARG B  57      32.969  13.476  15.671  1.00 98.02           N  
ATOM   3388 HH11 ARG B  57      33.896  13.834  15.851  1.00 98.02           H  
ATOM   3389 HH12 ARG B  57      32.735  13.115  14.757  1.00 98.02           H  
ATOM   3390  NH2 ARG B  57      32.459  13.576  17.857  1.00 98.02           N  
ATOM   3391 HH21 ARG B  57      33.360  13.989  18.052  1.00 98.02           H  
ATOM   3392 HH22 ARG B  57      31.834  13.334  18.613  1.00 98.02           H  
ATOM   3393  CZ  ARG B  57      32.127  13.236  16.641  1.00 98.02           C  
ATOM   3394  N   GLU B  58      29.636   7.917  18.317  1.00 97.29           N  
ATOM   3395  H   GLU B  58      28.676   8.199  18.455  1.00 97.29           H  
ATOM   3396  CA  GLU B  58      30.319   7.301  19.460  1.00 97.29           C  
ATOM   3397  HA  GLU B  58      31.334   7.691  19.533  1.00 97.29           H  
ATOM   3398  C   GLU B  58      30.449   5.779  19.325  1.00 97.29           C  
ATOM   3399  CB  GLU B  58      29.565   7.661  20.752  1.00 97.29           C  
ATOM   3400  HB2 GLU B  58      29.951   7.054  21.570  1.00 97.29           H  
ATOM   3401  HB3 GLU B  58      28.504   7.442  20.626  1.00 97.29           H  
ATOM   3402  O   GLU B  58      31.286   5.183  20.002  1.00 97.29           O  
ATOM   3403  CG  GLU B  58      29.759   9.142  21.112  1.00 97.29           C  
ATOM   3404  HG2 GLU B  58      29.500   9.767  20.257  1.00 97.29           H  
ATOM   3405  HG3 GLU B  58      30.818   9.306  21.311  1.00 97.29           H  
ATOM   3406  CD  GLU B  58      28.949   9.603  22.333  1.00 97.29           C  
ATOM   3407  OE1 GLU B  58      28.953  10.837  22.557  1.00 97.29           O  
ATOM   3408  OE2 GLU B  58      28.419   8.745  23.074  1.00 97.29           O  
ATOM   3409  N   GLY B  59      29.657   5.151  18.448  1.00 97.74           N  
ATOM   3410  H   GLY B  59      29.011   5.699  17.897  1.00 97.74           H  
ATOM   3411  CA  GLY B  59      29.551   3.697  18.378  1.00 97.74           C  
ATOM   3412  HA2 GLY B  59      28.968   3.426  17.498  1.00 97.74           H  
ATOM   3413  HA3 GLY B  59      30.546   3.258  18.295  1.00 97.74           H  
ATOM   3414  C   GLY B  59      28.861   3.113  19.614  1.00 97.74           C  
ATOM   3415  O   GLY B  59      29.254   2.052  20.090  1.00 97.74           O  
ATOM   3416  N   GLY B  60      27.876   3.824  20.169  1.00 97.32           N  
ATOM   3417  H   GLY B  60      27.591   4.687  19.729  1.00 97.32           H  
ATOM   3418  CA  GLY B  60      27.138   3.379  21.349  1.00 97.32           C  
ATOM   3419  HA2 GLY B  60      26.648   4.234  21.815  1.00 97.32           H  
ATOM   3420  HA3 GLY B  60      27.842   2.965  22.071  1.00 97.32           H  
ATOM   3421  C   GLY B  60      26.079   2.316  21.041  1.00 97.32           C  
ATOM   3422  O   GLY B  60      25.610   2.190  19.904  1.00 97.32           O  
ATOM   3423  N   GLU B  61      25.680   1.587  22.085  1.00 95.30           N  
ATOM   3424  H   GLU B  61      26.096   1.776  22.986  1.00 95.30           H  
ATOM   3425  CA  GLU B  61      24.559   0.643  22.082  1.00 95.30           C  
ATOM   3426  HA  GLU B  61      24.179   0.541  21.065  1.00 95.30           H  
ATOM   3427  C   GLU B  61      23.413   1.141  22.965  1.00 95.30           C  
ATOM   3428  CB  GLU B  61      24.976  -0.753  22.572  1.00 95.30           C  
ATOM   3429  HB2 GLU B  61      25.608  -0.654  23.454  1.00 95.30           H  
ATOM   3430  HB3 GLU B  61      24.076  -1.295  22.864  1.00 95.30           H  
ATOM   3431  O   GLU B  61      23.628   1.814  23.972  1.00 95.30           O  
ATOM   3432  CG  GLU B  61      25.684  -1.597  21.509  1.00 95.30           C  
ATOM   3433  HG2 GLU B  61      25.103  -1.563  20.587  1.00 95.30           H  
ATOM   3434  HG3 GLU B  61      26.667  -1.172  21.312  1.00 95.30           H  
ATOM   3435  CD  GLU B  61      25.831  -3.056  21.976  1.00 95.30           C  
ATOM   3436  OE1 GLU B  61      25.523  -3.964  21.177  1.00 95.30           O  
ATOM   3437  OE2 GLU B  61      26.219  -3.289  23.146  1.00 95.30           O  
ATOM   3438  N   THR B  62      22.188   0.760  22.603  1.00 97.16           N  
ATOM   3439  H   THR B  62      22.087   0.274  21.724  1.00 97.16           H  
ATOM   3440  CA  THR B  62      20.953   1.119  23.328  1.00 97.16           C  
ATOM   3441  HA  THR B  62      21.222   1.786  24.147  1.00 97.16           H  
ATOM   3442  C   THR B  62      20.270  -0.067  24.016  1.00 97.16           C  
ATOM   3443  CB  THR B  62      19.968   1.867  22.412  1.00 97.16           C  
ATOM   3444  HB  THR B  62      19.048   1.297  22.282  1.00 97.16           H  
ATOM   3445  O   THR B  62      19.134   0.043  24.472  1.00 97.16           O  
ATOM   3446  CG2 THR B  62      19.653   3.231  22.985  1.00 97.16           C  
ATOM   3447 HG21 THR B  62      19.060   3.072  23.886  1.00 97.16           H  
ATOM   3448 HG22 THR B  62      19.081   3.797  22.250  1.00 97.16           H  
ATOM   3449 HG23 THR B  62      20.565   3.776  23.225  1.00 97.16           H  
ATOM   3450  OG1 THR B  62      20.499   2.131  21.141  1.00 97.16           O  
ATOM   3451  HG1 THR B  62      21.391   2.457  21.283  1.00 97.16           H  
ATOM   3452  N   LEU B  63      20.957  -1.210  24.084  1.00 94.83           N  
ATOM   3453  H   LEU B  63      21.903  -1.214  23.732  1.00 94.83           H  
ATOM   3454  CA  LEU B  63      20.437  -2.447  24.659  1.00 94.83           C  
ATOM   3455  HA  LEU B  63      19.434  -2.602  24.262  1.00 94.83           H  
ATOM   3456  C   LEU B  63      20.339  -2.353  26.192  1.00 94.83           C  
ATOM   3457  CB  LEU B  63      21.347  -3.605  24.207  1.00 94.83           C  
ATOM   3458  HB2 LEU B  63      21.674  -3.438  23.181  1.00 94.83           H  
ATOM   3459  HB3 LEU B  63      22.238  -3.606  24.835  1.00 94.83           H  
ATOM   3460  O   LEU B  63      21.308  -2.007  26.872  1.00 94.83           O  
ATOM   3461  CG  LEU B  63      20.666  -4.982  24.274  1.00 94.83           C  
ATOM   3462  HG  LEU B  63      20.097  -5.065  25.200  1.00 94.83           H  
ATOM   3463  CD1 LEU B  63      19.737  -5.199  23.079  1.00 94.83           C  
ATOM   3464 HD11 LEU B  63      18.978  -4.418  23.039  1.00 94.83           H  
ATOM   3465 HD12 LEU B  63      20.308  -5.183  22.151  1.00 94.83           H  
ATOM   3466 HD13 LEU B  63      19.244  -6.167  23.166  1.00 94.83           H  
ATOM   3467  CD2 LEU B  63      21.729  -6.078  24.249  1.00 94.83           C  
ATOM   3468 HD21 LEU B  63      22.357  -6.012  25.138  1.00 94.83           H  
ATOM   3469 HD22 LEU B  63      22.350  -5.952  23.362  1.00 94.83           H  
ATOM   3470 HD23 LEU B  63      21.261  -7.061  24.208  1.00 94.83           H  
ATOM   3471  N   SER B  64      19.188  -2.721  26.749  1.00 97.21           N  
ATOM   3472  H   SER B  64      18.424  -2.991  26.146  1.00 97.21           H  
ATOM   3473  CA  SER B  64      18.907  -2.743  28.186  1.00 97.21           C  
ATOM   3474  HA  SER B  64      19.845  -2.672  28.735  1.00 97.21           H  
ATOM   3475  C   SER B  64      18.244  -4.067  28.598  1.00 97.21           C  
ATOM   3476  CB  SER B  64      18.064  -1.513  28.558  1.00 97.21           C  
ATOM   3477  HB2 SER B  64      17.963  -1.453  29.642  1.00 97.21           H  
ATOM   3478  HB3 SER B  64      18.570  -0.614  28.206  1.00 97.21           H  
ATOM   3479  O   SER B  64      18.108  -4.990  27.791  1.00 97.21           O  
ATOM   3480  OG  SER B  64      16.781  -1.582  27.978  1.00 97.21           O  
ATOM   3481  HG  SER B  64      16.286  -0.786  28.185  1.00 97.21           H  
ATOM   3482  N   GLY B  65      17.917  -4.209  29.885  1.00 97.15           N  
ATOM   3483  H   GLY B  65      17.967  -3.387  30.470  1.00 97.15           H  
ATOM   3484  CA  GLY B  65      17.060  -5.302  30.354  1.00 97.15           C  
ATOM   3485  HA2 GLY B  65      17.332  -6.234  29.858  1.00 97.15           H  
ATOM   3486  HA3 GLY B  65      17.186  -5.440  31.428  1.00 97.15           H  
ATOM   3487  C   GLY B  65      15.583  -5.016  30.073  1.00 97.15           C  
ATOM   3488  O   GLY B  65      15.216  -3.889  29.741  1.00 97.15           O  
ATOM   3489  N   PHE B  66      14.728  -6.023  30.243  1.00 97.63           N  
ATOM   3490  H   PHE B  66      15.089  -6.948  30.427  1.00 97.63           H  
ATOM   3491  CA  PHE B  66      13.281  -5.857  30.078  1.00 97.63           C  
ATOM   3492  HA  PHE B  66      13.111  -5.496  29.063  1.00 97.63           H  
ATOM   3493  C   PHE B  66      12.676  -4.801  31.030  1.00 97.63           C  
ATOM   3494  CB  PHE B  66      12.588  -7.221  30.240  1.00 97.63           C  
ATOM   3495  HB2 PHE B  66      12.876  -7.632  31.207  1.00 97.63           H  
ATOM   3496  HB3 PHE B  66      11.512  -7.053  30.261  1.00 97.63           H  
ATOM   3497  O   PHE B  66      13.126  -4.669  32.175  1.00 97.63           O  
ATOM   3498  CG  PHE B  66      12.856  -8.270  29.165  1.00 97.63           C  
ATOM   3499  CD1 PHE B  66      13.489  -7.941  27.950  1.00 97.63           C  
ATOM   3500  HD1 PHE B  66      13.870  -6.945  27.779  1.00 97.63           H  
ATOM   3501  CD2 PHE B  66      12.437  -9.600  29.363  1.00 97.63           C  
ATOM   3502  HD2 PHE B  66      11.958  -9.895  30.285  1.00 97.63           H  
ATOM   3503  CE1 PHE B  66      13.659  -8.897  26.938  1.00 97.63           C  
ATOM   3504  HE1 PHE B  66      14.130  -8.629  26.004  1.00 97.63           H  
ATOM   3505  CE2 PHE B  66      12.627 -10.568  28.363  1.00 97.63           C  
ATOM   3506  HE2 PHE B  66      12.310 -11.588  28.522  1.00 97.63           H  
ATOM   3507  CZ  PHE B  66      13.222 -10.212  27.144  1.00 97.63           C  
ATOM   3508  HZ  PHE B  66      13.348 -10.952  26.367  1.00 97.63           H  
ATOM   3509  N   PRO B  67      11.644  -4.057  30.583  1.00 97.55           N  
ATOM   3510  CA  PRO B  67      10.961  -3.059  31.399  1.00 97.55           C  
ATOM   3511  HA  PRO B  67      11.686  -2.338  31.776  1.00 97.55           H  
ATOM   3512  C   PRO B  67      10.247  -3.713  32.590  1.00 97.55           C  
ATOM   3513  CB  PRO B  67       9.995  -2.336  30.454  1.00 97.55           C  
ATOM   3514  HB2 PRO B  67      10.499  -1.480  30.006  1.00 97.55           H  
ATOM   3515  HB3 PRO B  67       9.086  -2.016  30.963  1.00 97.55           H  
ATOM   3516  O   PRO B  67       9.727  -4.824  32.499  1.00 97.55           O  
ATOM   3517  CG  PRO B  67       9.708  -3.376  29.373  1.00 97.55           C  
ATOM   3518  HG2 PRO B  67       9.438  -2.916  28.422  1.00 97.55           H  
ATOM   3519  HG3 PRO B  67       8.923  -4.050  29.715  1.00 97.55           H  
ATOM   3520  CD  PRO B  67      11.026  -4.133  29.267  1.00 97.55           C  
ATOM   3521  HD2 PRO B  67      10.843  -5.162  28.957  1.00 97.55           H  
ATOM   3522  HD3 PRO B  67      11.676  -3.636  28.546  1.00 97.55           H  
ATOM   3523  N   THR B  68      10.216  -3.011  33.724  1.00 96.52           N  
ATOM   3524  H   THR B  68      10.551  -2.059  33.692  1.00 96.52           H  
ATOM   3525  CA  THR B  68       9.707  -3.550  35.006  1.00 96.52           C  
ATOM   3526  HA  THR B  68       9.555  -4.624  34.902  1.00 96.52           H  
ATOM   3527  C   THR B  68       8.347  -2.984  35.417  1.00 96.52           C  
ATOM   3528  CB  THR B  68      10.722  -3.357  36.145  1.00 96.52           C  
ATOM   3529  HB  THR B  68      10.289  -3.739  37.070  1.00 96.52           H  
ATOM   3530  O   THR B  68       7.720  -3.484  36.346  1.00 96.52           O  
ATOM   3531  CG2 THR B  68      12.036  -4.096  35.897  1.00 96.52           C  
ATOM   3532 HG21 THR B  68      12.714  -3.926  36.734  1.00 96.52           H  
ATOM   3533 HG22 THR B  68      11.839  -5.164  35.811  1.00 96.52           H  
ATOM   3534 HG23 THR B  68      12.506  -3.750  34.976  1.00 96.52           H  
ATOM   3535  OG1 THR B  68      11.052  -2.000  36.336  1.00 96.52           O  
ATOM   3536  HG1 THR B  68      11.478  -1.684  35.536  1.00 96.52           H  
ATOM   3537  N   ASP B  69       7.870  -1.961  34.717  1.00 94.46           N  
ATOM   3538  H   ASP B  69       8.412  -1.595  33.948  1.00 94.46           H  
ATOM   3539  CA  ASP B  69       6.670  -1.174  35.010  1.00 94.46           C  
ATOM   3540  HA  ASP B  69       6.320  -1.421  36.012  1.00 94.46           H  
ATOM   3541  C   ASP B  69       5.495  -1.459  34.057  1.00 94.46           C  
ATOM   3542  CB  ASP B  69       7.062   0.312  35.015  1.00 94.46           C  
ATOM   3543  HB2 ASP B  69       7.801   0.470  35.800  1.00 94.46           H  
ATOM   3544  HB3 ASP B  69       6.185   0.909  35.267  1.00 94.46           H  
ATOM   3545  O   ASP B  69       4.418  -0.892  34.220  1.00 94.46           O  
ATOM   3546  CG  ASP B  69       7.651   0.817  33.687  1.00 94.46           C  
ATOM   3547  OD1 ASP B  69       8.018  -0.026  32.828  1.00 94.46           O  
ATOM   3548  OD2 ASP B  69       7.790   2.049  33.583  1.00 94.46           O  
ATOM   3549  N   ARG B  70       5.660  -2.390  33.105  1.00 94.46           N  
ATOM   3550  H   ARG B  70       6.598  -2.748  32.993  1.00 94.46           H  
ATOM   3551  CA  ARG B  70       4.624  -2.803  32.133  1.00 94.46           C  
ATOM   3552  HA  ARG B  70       3.911  -1.986  32.026  1.00 94.46           H  
ATOM   3553  C   ARG B  70       3.779  -4.003  32.568  1.00 94.46           C  
ATOM   3554  CB  ARG B  70       5.261  -3.048  30.759  1.00 94.46           C  
ATOM   3555  HB2 ARG B  70       5.998  -3.848  30.830  1.00 94.46           H  
ATOM   3556  HB3 ARG B  70       4.487  -3.353  30.055  1.00 94.46           H  
ATOM   3557  O   ARG B  70       3.004  -4.532  31.782  1.00 94.46           O  
ATOM   3558  CG  ARG B  70       5.925  -1.778  30.226  1.00 94.46           C  
ATOM   3559  HG2 ARG B  70       5.219  -0.948  30.253  1.00 94.46           H  
ATOM   3560  HG3 ARG B  70       6.794  -1.531  30.837  1.00 94.46           H  
ATOM   3561  CD  ARG B  70       6.364  -2.017  28.789  1.00 94.46           C  
ATOM   3562  HD2 ARG B  70       6.947  -2.937  28.740  1.00 94.46           H  
ATOM   3563  HD3 ARG B  70       5.479  -2.132  28.163  1.00 94.46           H  
ATOM   3564  NE  ARG B  70       7.178  -0.895  28.299  1.00 94.46           N  
ATOM   3565  HE  ARG B  70       7.403  -0.151  28.944  1.00 94.46           H  
ATOM   3566  NH1 ARG B  70       7.447  -1.768  26.224  1.00 94.46           N  
ATOM   3567 HH11 ARG B  70       7.747  -1.632  25.270  1.00 94.46           H  
ATOM   3568 HH12 ARG B  70       6.754  -2.488  26.369  1.00 94.46           H  
ATOM   3569  NH2 ARG B  70       8.443   0.154  26.719  1.00 94.46           N  
ATOM   3570 HH21 ARG B  70       8.746   0.878  27.356  1.00 94.46           H  
ATOM   3571 HH22 ARG B  70       8.811   0.145  25.779  1.00 94.46           H  
ATOM   3572  CZ  ARG B  70       7.683  -0.833  27.087  1.00 94.46           C  
ATOM   3573  N   GLY B  71       3.950  -4.470  33.805  1.00 93.70           N  
ATOM   3574  H   GLY B  71       4.581  -3.962  34.408  1.00 93.70           H  
ATOM   3575  CA  GLY B  71       3.213  -5.622  34.340  1.00 93.70           C  
ATOM   3576  HA2 GLY B  71       3.277  -5.606  35.428  1.00 93.70           H  
ATOM   3577  HA3 GLY B  71       2.163  -5.535  34.060  1.00 93.70           H  
ATOM   3578  C   GLY B  71       3.709  -6.994  33.863  1.00 93.70           C  
ATOM   3579  O   GLY B  71       3.041  -7.994  34.110  1.00 93.70           O  
ATOM   3580  N   TRP B  72       4.872  -7.072  33.210  1.00 93.78           N  
ATOM   3581  H   TRP B  72       5.377  -6.220  33.009  1.00 93.78           H  
ATOM   3582  CA  TRP B  72       5.447  -8.336  32.739  1.00 93.78           C  
ATOM   3583  HA  TRP B  72       4.669  -8.901  32.226  1.00 93.78           H  
ATOM   3584  C   TRP B  72       5.969  -9.189  33.905  1.00 93.78           C  
ATOM   3585  CB  TRP B  72       6.575  -8.054  31.737  1.00 93.78           C  
ATOM   3586  HB2 TRP B  72       7.354  -7.481  32.241  1.00 93.78           H  
ATOM   3587  HB3 TRP B  72       7.014  -9.008  31.446  1.00 93.78           H  
ATOM   3588  O   TRP B  72       6.712  -8.701  34.759  1.00 93.78           O  
ATOM   3589  CG  TRP B  72       6.215  -7.326  30.474  1.00 93.78           C  
ATOM   3590  CD1 TRP B  72       4.994  -6.851  30.123  1.00 93.78           C  
ATOM   3591  HD1 TRP B  72       4.089  -6.920  30.708  1.00 93.78           H  
ATOM   3592  CD2 TRP B  72       7.096  -7.007  29.352  1.00 93.78           C  
ATOM   3593  CE2 TRP B  72       6.324  -6.352  28.347  1.00 93.78           C  
ATOM   3594  CE3 TRP B  72       8.462  -7.235  29.069  1.00 93.78           C  
ATOM   3595  HE3 TRP B  72       9.078  -7.732  29.804  1.00 93.78           H  
ATOM   3596  NE1 TRP B  72       5.062  -6.258  28.881  1.00 93.78           N  
ATOM   3597  HE1 TRP B  72       4.262  -5.849  28.420  1.00 93.78           H  
ATOM   3598  CH2 TRP B  72       8.217  -6.238  26.854  1.00 93.78           C  
ATOM   3599  HH2 TRP B  72       8.625  -5.992  25.885  1.00 93.78           H  
ATOM   3600  CZ2 TRP B  72       6.866  -5.972  27.116  1.00 93.78           C  
ATOM   3601  HZ2 TRP B  72       6.238  -5.521  26.362  1.00 93.78           H  
ATOM   3602  CZ3 TRP B  72       9.017  -6.858  27.830  1.00 93.78           C  
ATOM   3603  HZ3 TRP B  72      10.054  -7.070  27.615  1.00 93.78           H  
ATOM   3604  N   ASP B  73       5.652 -10.487  33.927  1.00 93.86           N  
ATOM   3605  H   ASP B  73       5.024 -10.849  33.223  1.00 93.86           H  
ATOM   3606  CA  ASP B  73       6.198 -11.419  34.924  1.00 93.86           C  
ATOM   3607  HA  ASP B  73       6.318 -10.873  35.860  1.00 93.86           H  
ATOM   3608  C   ASP B  73       7.595 -11.911  34.518  1.00 93.86           C  
ATOM   3609  CB  ASP B  73       5.223 -12.565  35.227  1.00 93.86           C  
ATOM   3610  HB2 ASP B  73       4.229 -12.144  35.377  1.00 93.86           H  
ATOM   3611  HB3 ASP B  73       5.174 -13.250  34.381  1.00 93.86           H  
ATOM   3612  O   ASP B  73       7.791 -13.051  34.095  1.00 93.86           O  
ATOM   3613  CG  ASP B  73       5.620 -13.334  36.499  1.00 93.86           C  
ATOM   3614  OD1 ASP B  73       6.815 -13.405  36.867  1.00 93.86           O  
ATOM   3615  OD2 ASP B  73       4.708 -13.869  37.171  1.00 93.86           O  
ATOM   3616  N   LEU B  74       8.588 -11.031  34.658  1.00 96.35           N  
ATOM   3617  H   LEU B  74       8.327 -10.092  34.922  1.00 96.35           H  
ATOM   3618  CA  LEU B  74       9.979 -11.298  34.269  1.00 96.35           C  
ATOM   3619  HA  LEU B  74      10.013 -11.472  33.194  1.00 96.35           H  
ATOM   3620  C   LEU B  74      10.570 -12.551  34.943  1.00 96.35           C  
ATOM   3621  CB  LEU B  74      10.843 -10.067  34.608  1.00 96.35           C  
ATOM   3622  HB2 LEU B  74      11.860 -10.268  34.271  1.00 96.35           H  
ATOM   3623  HB3 LEU B  74      10.870  -9.951  35.691  1.00 96.35           H  
ATOM   3624  O   LEU B  74      11.445 -13.202  34.376  1.00 96.35           O  
ATOM   3625  CG  LEU B  74      10.381  -8.731  33.993  1.00 96.35           C  
ATOM   3626  HG  LEU B  74       9.395  -8.470  34.379  1.00 96.35           H  
ATOM   3627  CD1 LEU B  74      11.359  -7.627  34.392  1.00 96.35           C  
ATOM   3628 HD11 LEU B  74      12.353  -7.843  34.002  1.00 96.35           H  
ATOM   3629 HD12 LEU B  74      11.020  -6.679  33.975  1.00 96.35           H  
ATOM   3630 HD13 LEU B  74      11.397  -7.544  35.478  1.00 96.35           H  
ATOM   3631  CD2 LEU B  74      10.321  -8.789  32.473  1.00 96.35           C  
ATOM   3632 HD21 LEU B  74      11.302  -9.086  32.100  1.00 96.35           H  
ATOM   3633 HD22 LEU B  74       9.564  -9.501  32.145  1.00 96.35           H  
ATOM   3634 HD23 LEU B  74      10.061  -7.805  32.084  1.00 96.35           H  
ATOM   3635  N   ALA B  75      10.090 -12.906  36.142  1.00 95.30           N  
ATOM   3636  H   ALA B  75       9.273 -12.419  36.483  1.00 95.30           H  
ATOM   3637  CA  ALA B  75      10.582 -14.053  36.903  1.00 95.30           C  
ATOM   3638  HA  ALA B  75      11.671 -14.063  36.852  1.00 95.30           H  
ATOM   3639  C   ALA B  75      10.092 -15.397  36.344  1.00 95.30           C  
ATOM   3640  CB  ALA B  75      10.162 -13.880  38.367  1.00 95.30           C  
ATOM   3641  HB1 ALA B  75      10.561 -12.944  38.757  1.00 95.30           H  
ATOM   3642  HB2 ALA B  75      10.551 -14.710  38.957  1.00 95.30           H  
ATOM   3643  HB3 ALA B  75       9.075 -13.867  38.439  1.00 95.30           H  
ATOM   3644  O   ALA B  75      10.804 -16.394  36.466  1.00 95.30           O  
ATOM   3645  N   ARG B  76       8.889 -15.435  35.758  1.00 94.87           N  
ATOM   3646  H   ARG B  76       8.340 -14.587  35.748  1.00 94.87           H  
ATOM   3647  CA  ARG B  76       8.356 -16.619  35.065  1.00 94.87           C  
ATOM   3648  HA  ARG B  76       8.862 -17.512  35.433  1.00 94.87           H  
ATOM   3649  C   ARG B  76       8.656 -16.632  33.567  1.00 94.87           C  
ATOM   3650  CB  ARG B  76       6.851 -16.755  35.348  1.00 94.87           C  
ATOM   3651  HB2 ARG B  76       6.402 -17.401  34.593  1.00 94.87           H  
ATOM   3652  HB3 ARG B  76       6.367 -15.780  35.295  1.00 94.87           H  
ATOM   3653  O   ARG B  76       8.657 -17.709  32.986  1.00 94.87           O  
ATOM   3654  CG  ARG B  76       6.632 -17.399  36.723  1.00 94.87           C  
ATOM   3655  HG2 ARG B  76       7.125 -16.808  37.496  1.00 94.87           H  
ATOM   3656  HG3 ARG B  76       7.095 -18.385  36.707  1.00 94.87           H  
ATOM   3657  CD  ARG B  76       5.149 -17.580  37.069  1.00 94.87           C  
ATOM   3658  HD2 ARG B  76       4.571 -17.686  36.151  1.00 94.87           H  
ATOM   3659  HD3 ARG B  76       5.048 -18.494  37.654  1.00 94.87           H  
ATOM   3660  NE  ARG B  76       4.650 -16.451  37.859  1.00 94.87           N  
ATOM   3661  HE  ARG B  76       5.124 -15.571  37.717  1.00 94.87           H  
ATOM   3662  NH1 ARG B  76       2.580 -17.256  38.432  1.00 94.87           N  
ATOM   3663 HH11 ARG B  76       2.763 -18.044  37.827  1.00 94.87           H  
ATOM   3664 HH12 ARG B  76       1.645 -17.057  38.759  1.00 94.87           H  
ATOM   3665  NH2 ARG B  76       3.215 -15.195  39.041  1.00 94.87           N  
ATOM   3666 HH21 ARG B  76       3.793 -14.453  38.671  1.00 94.87           H  
ATOM   3667 HH22 ARG B  76       2.269 -14.964  39.306  1.00 94.87           H  
ATOM   3668  CZ  ARG B  76       3.487 -16.320  38.455  1.00 94.87           C  
ATOM   3669  N   LEU B  77       8.934 -15.473  32.971  1.00 94.46           N  
ATOM   3670  H   LEU B  77       8.803 -14.628  33.509  1.00 94.46           H  
ATOM   3671  CA  LEU B  77       9.180 -15.328  31.537  1.00 94.46           C  
ATOM   3672  HA  LEU B  77       8.409 -15.875  30.996  1.00 94.46           H  
ATOM   3673  C   LEU B  77      10.539 -15.889  31.096  1.00 94.46           C  
ATOM   3674  CB  LEU B  77       9.075 -13.833  31.192  1.00 94.46           C  
ATOM   3675  HB2 LEU B  77       9.889 -13.313  31.696  1.00 94.46           H  
ATOM   3676  HB3 LEU B  77       8.135 -13.439  31.578  1.00 94.46           H  
ATOM   3677  O   LEU B  77      10.622 -16.509  30.042  1.00 94.46           O  
ATOM   3678  CG  LEU B  77       9.139 -13.521  29.686  1.00 94.46           C  
ATOM   3679  HG  LEU B  77       9.973 -14.049  29.224  1.00 94.46           H  
ATOM   3680  CD1 LEU B  77       7.839 -13.907  28.982  1.00 94.46           C  
ATOM   3681 HD11 LEU B  77       7.892 -13.613  27.934  1.00 94.46           H  
ATOM   3682 HD12 LEU B  77       6.986 -13.414  29.448  1.00 94.46           H  
ATOM   3683 HD13 LEU B  77       7.694 -14.987  29.022  1.00 94.46           H  
ATOM   3684  CD2 LEU B  77       9.378 -12.024  29.496  1.00 94.46           C  
ATOM   3685 HD21 LEU B  77       9.516 -11.811  28.436  1.00 94.46           H  
ATOM   3686 HD22 LEU B  77      10.281 -11.723  30.026  1.00 94.46           H  
ATOM   3687 HD23 LEU B  77       8.528 -11.455  29.873  1.00 94.46           H  
ATOM   3688  N   HIS B  78      11.616 -15.655  31.852  1.00 96.39           N  
ATOM   3689  H   HIS B  78      11.512 -15.139  32.714  1.00 96.39           H  
ATOM   3690  CA  HIS B  78      12.955 -16.053  31.413  1.00 96.39           C  
ATOM   3691  HA  HIS B  78      13.002 -15.927  30.332  1.00 96.39           H  
ATOM   3692  C   HIS B  78      13.256 -17.528  31.726  1.00 96.39           C  
ATOM   3693  CB  HIS B  78      14.014 -15.111  31.995  1.00 96.39           C  
ATOM   3694  HB2 HIS B  78      13.931 -15.105  33.081  1.00 96.39           H  
ATOM   3695  HB3 HIS B  78      13.827 -14.099  31.634  1.00 96.39           H  
ATOM   3696  O   HIS B  78      13.248 -17.944  32.888  1.00 96.39           O  
ATOM   3697  CG  HIS B  78      15.419 -15.512  31.615  1.00 96.39           C  
ATOM   3698  CD2 HIS B  78      16.110 -15.162  30.485  1.00 96.39           C  
ATOM   3699  HD2 HIS B  78      15.751 -14.526  29.690  1.00 96.39           H  
ATOM   3700  ND1 HIS B  78      16.226 -16.358  32.340  1.00 96.39           N  
ATOM   3701  HD1 HIS B  78      15.955 -16.820  33.196  1.00 96.39           H  
ATOM   3702  CE1 HIS B  78      17.384 -16.499  31.675  1.00 96.39           C  
ATOM   3703  HE1 HIS B  78      18.217 -17.109  31.990  1.00 96.39           H  
ATOM   3704  NE2 HIS B  78      17.361 -15.790  30.542  1.00 96.39           N  
ATOM   3705  N   HIS B  79      13.626 -18.303  30.708  1.00 95.45           N  
ATOM   3706  H   HIS B  79      13.627 -17.904  29.780  1.00 95.45           H  
ATOM   3707  CA  HIS B  79      14.126 -19.664  30.858  1.00 95.45           C  
ATOM   3708  HA  HIS B  79      14.538 -19.763  31.863  1.00 95.45           H  
ATOM   3709  C   HIS B  79      15.217 -19.946  29.811  1.00 95.45           C  
ATOM   3710  CB  HIS B  79      12.968 -20.656  30.727  1.00 95.45           C  
ATOM   3711  HB2 HIS B  79      12.672 -20.699  29.678  1.00 95.45           H  
ATOM   3712  HB3 HIS B  79      12.119 -20.305  31.313  1.00 95.45           H  
ATOM   3713  O   HIS B  79      14.981 -19.767  28.623  1.00 95.45           O  
ATOM   3714  CG  HIS B  79      13.322 -22.043  31.180  1.00 95.45           C  
ATOM   3715  CD2 HIS B  79      13.121 -22.576  32.422  1.00 95.45           C  
ATOM   3716  HD2 HIS B  79      12.675 -22.063  33.261  1.00 95.45           H  
ATOM   3717  ND1 HIS B  79      13.881 -23.021  30.401  1.00 95.45           N  
ATOM   3718  HD1 HIS B  79      13.929 -22.993  29.392  1.00 95.45           H  
ATOM   3719  CE1 HIS B  79      14.040 -24.119  31.160  1.00 95.45           C  
ATOM   3720  HE1 HIS B  79      14.386 -25.077  30.801  1.00 95.45           H  
ATOM   3721  NE2 HIS B  79      13.583 -23.898  32.403  1.00 95.45           N  
ATOM   3722  N   PRO B  80      16.408 -20.434  30.204  1.00 93.06           N  
ATOM   3723  CA  PRO B  80      17.532 -20.602  29.279  1.00 93.06           C  
ATOM   3724  HA  PRO B  80      17.693 -19.676  28.726  1.00 93.06           H  
ATOM   3725  C   PRO B  80      17.339 -21.730  28.252  1.00 93.06           C  
ATOM   3726  CB  PRO B  80      18.740 -20.870  30.182  1.00 93.06           C  
ATOM   3727  HB2 PRO B  80      19.480 -21.514  29.707  1.00 93.06           H  
ATOM   3728  HB3 PRO B  80      19.194 -19.919  30.462  1.00 93.06           H  
ATOM   3729  O   PRO B  80      18.110 -21.814  27.300  1.00 93.06           O  
ATOM   3730  CG  PRO B  80      18.124 -21.523  31.419  1.00 93.06           C  
ATOM   3731  HG2 PRO B  80      18.748 -21.389  32.302  1.00 93.06           H  
ATOM   3732  HG3 PRO B  80      17.950 -22.582  31.226  1.00 93.06           H  
ATOM   3733  CD  PRO B  80      16.788 -20.802  31.556  1.00 93.06           C  
ATOM   3734  HD2 PRO B  80      16.051 -21.462  32.013  1.00 93.06           H  
ATOM   3735  HD3 PRO B  80      16.913 -19.898  32.153  1.00 93.06           H  
ATOM   3736  N   ASP B  81      16.362 -22.618  28.459  1.00 90.33           N  
ATOM   3737  H   ASP B  81      15.730 -22.436  29.225  1.00 90.33           H  
ATOM   3738  CA  ASP B  81      15.989 -23.646  27.481  1.00 90.33           C  
ATOM   3739  HA  ASP B  81      16.895 -23.992  26.984  1.00 90.33           H  
ATOM   3740  C   ASP B  81      14.994 -23.075  26.454  1.00 90.33           C  
ATOM   3741  CB  ASP B  81      15.395 -24.881  28.171  1.00 90.33           C  
ATOM   3742  HB2 ASP B  81      16.050 -25.186  28.988  1.00 90.33           H  
ATOM   3743  HB3 ASP B  81      14.411 -24.635  28.568  1.00 90.33           H  
ATOM   3744  O   ASP B  81      13.860 -22.773  26.843  1.00 90.33           O  
ATOM   3745  CG  ASP B  81      15.190 -26.068  27.231  1.00 90.33           C  
ATOM   3746  OD1 ASP B  81      15.587 -25.962  26.049  1.00 90.33           O  
ATOM   3747  OD2 ASP B  81      14.669 -27.082  27.739  1.00 90.33           O  
ATOM   3748  N   PRO B  82      15.370 -22.968  25.163  1.00 88.17           N  
ATOM   3749  CA  PRO B  82      14.513 -22.448  24.107  1.00 88.17           C  
ATOM   3750  HA  PRO B  82      14.142 -21.470  24.413  1.00 88.17           H  
ATOM   3751  C   PRO B  82      13.323 -23.334  23.762  1.00 88.17           C  
ATOM   3752  CB  PRO B  82      15.387 -22.297  22.858  1.00 88.17           C  
ATOM   3753  HB2 PRO B  82      15.210 -23.125  22.171  1.00 88.17           H  
ATOM   3754  HB3 PRO B  82      15.201 -21.351  22.349  1.00 88.17           H  
ATOM   3755  O   PRO B  82      12.575 -22.932  22.881  1.00 88.17           O  
ATOM   3756  CG  PRO B  82      16.812 -22.390  23.377  1.00 88.17           C  
ATOM   3757  HG2 PRO B  82      17.156 -21.403  23.687  1.00 88.17           H  
ATOM   3758  HG3 PRO B  82      17.489 -22.817  22.637  1.00 88.17           H  
ATOM   3759  CD  PRO B  82      16.671 -23.283  24.600  1.00 88.17           C  
ATOM   3760  HD2 PRO B  82      17.494 -23.071  25.283  1.00 88.17           H  
ATOM   3761  HD3 PRO B  82      16.689 -24.331  24.300  1.00 88.17           H  
ATOM   3762  N   ASP B  83      13.105 -24.481  24.413  1.00 80.61           N  
ATOM   3763  H   ASP B  83      13.807 -24.811  25.060  1.00 80.61           H  
ATOM   3764  CA  ASP B  83      11.950 -25.362  24.166  1.00 80.61           C  
ATOM   3765  HA  ASP B  83      11.461 -25.070  23.237  1.00 80.61           H  
ATOM   3766  C   ASP B  83      10.851 -25.288  25.251  1.00 80.61           C  
ATOM   3767  CB  ASP B  83      12.440 -26.808  23.957  1.00 80.61           C  
ATOM   3768  HB2 ASP B  83      11.576 -27.463  23.850  1.00 80.61           H  
ATOM   3769  HB3 ASP B  83      12.991 -27.126  24.842  1.00 80.61           H  
ATOM   3770  O   ASP B  83       9.771 -25.822  25.040  1.00 80.61           O  
ATOM   3771  CG  ASP B  83      13.322 -26.991  22.712  1.00 80.61           C  
ATOM   3772  OD1 ASP B  83      13.148 -26.293  21.685  1.00 80.61           O  
ATOM   3773  OD2 ASP B  83      14.268 -27.813  22.731  1.00 80.61           O  
ATOM   3774  N   ASN B  84      11.070 -24.625  26.398  1.00 86.67           N  
ATOM   3775  H   ASN B  84      11.947 -24.138  26.515  1.00 86.67           H  
ATOM   3776  CA  ASN B  84      10.058 -24.541  27.465  1.00 86.67           C  
ATOM   3777  HA  ASN B  84       9.627 -25.536  27.572  1.00 86.67           H  
ATOM   3778  C   ASN B  84       8.918 -23.537  27.121  1.00 86.67           C  
ATOM   3779  CB  ASN B  84      10.781 -24.213  28.786  1.00 86.67           C  
ATOM   3780  HB2 ASN B  84      11.647 -24.869  28.876  1.00 86.67           H  
ATOM   3781  HB3 ASN B  84      11.137 -23.183  28.764  1.00 86.67           H  
ATOM   3782  O   ASN B  84       9.198 -22.331  27.057  1.00 86.67           O  
ATOM   3783  CG  ASN B  84       9.921 -24.414  30.025  1.00 86.67           C  
ATOM   3784  ND2 ASN B  84      10.506 -24.318  31.197  1.00 86.67           N  
ATOM   3785 HD21 ASN B  84       9.885 -24.397  31.989  1.00 86.67           H  
ATOM   3786 HD22 ASN B  84      11.481 -24.061  31.267  1.00 86.67           H  
ATOM   3787  OD1 ASN B  84       8.740 -24.701  29.994  1.00 86.67           O  
ATOM   3788  N   PRO B  85       7.659 -23.973  26.896  1.00 83.17           N  
ATOM   3789  CA  PRO B  85       6.548 -23.135  26.411  1.00 83.17           C  
ATOM   3790  HA  PRO B  85       6.742 -22.799  25.392  1.00 83.17           H  
ATOM   3791  C   PRO B  85       6.271 -21.901  27.278  1.00 83.17           C  
ATOM   3792  CB  PRO B  85       5.330 -24.048  26.282  1.00 83.17           C  
ATOM   3793  HB2 PRO B  85       5.249 -24.397  25.252  1.00 83.17           H  
ATOM   3794  HB3 PRO B  85       4.406 -23.553  26.582  1.00 83.17           H  
ATOM   3795  O   PRO B  85       6.378 -21.947  28.503  1.00 83.17           O  
ATOM   3796  CG  PRO B  85       5.666 -25.217  27.197  1.00 83.17           C  
ATOM   3797  HG2 PRO B  85       5.158 -26.132  26.891  1.00 83.17           H  
ATOM   3798  HG3 PRO B  85       5.406 -24.961  28.224  1.00 83.17           H  
ATOM   3799  CD  PRO B  85       7.179 -25.334  27.071  1.00 83.17           C  
ATOM   3800  HD2 PRO B  85       7.427 -25.930  26.193  1.00 83.17           H  
ATOM   3801  HD3 PRO B  85       7.580 -25.804  27.970  1.00 83.17           H  
ATOM   3802  N   GLY B  86       5.911 -20.784  26.646  1.00 88.20           N  
ATOM   3803  H   GLY B  86       5.821 -20.797  25.640  1.00 88.20           H  
ATOM   3804  CA  GLY B  86       5.565 -19.519  27.298  1.00 88.20           C  
ATOM   3805  HA2 GLY B  86       5.072 -18.883  26.563  1.00 88.20           H  
ATOM   3806  HA3 GLY B  86       4.860 -19.714  28.107  1.00 88.20           H  
ATOM   3807  C   GLY B  86       6.755 -18.744  27.875  1.00 88.20           C  
ATOM   3808  O   GLY B  86       6.560 -17.801  28.642  1.00 88.20           O  
ATOM   3809  N   THR B  87       7.989 -19.146  27.551  1.00 92.61           N  
ATOM   3810  H   THR B  87       8.067 -19.872  26.853  1.00 92.61           H  
ATOM   3811  CA  THR B  87       9.225 -18.554  28.087  1.00 92.61           C  
ATOM   3812  HA  THR B  87       8.954 -17.655  28.640  1.00 92.61           H  
ATOM   3813  C   THR B  87      10.188 -18.109  26.987  1.00 92.61           C  
ATOM   3814  CB  THR B  87       9.949 -19.484  29.079  1.00 92.61           C  
ATOM   3815  HB  THR B  87      10.741 -18.914  29.565  1.00 92.61           H  
ATOM   3816  O   THR B  87      10.110 -18.559  25.846  1.00 92.61           O  
ATOM   3817  CG2 THR B  87       9.057 -20.061  30.176  1.00 92.61           C  
ATOM   3818 HG21 THR B  87       9.670 -20.602  30.897  1.00 92.61           H  
ATOM   3819 HG22 THR B  87       8.324 -20.743  29.747  1.00 92.61           H  
ATOM   3820 HG23 THR B  87       8.538 -19.250  30.687  1.00 92.61           H  
ATOM   3821  OG1 THR B  87      10.562 -20.564  28.426  1.00 92.61           O  
ATOM   3822  HG1 THR B  87       9.876 -21.101  28.025  1.00 92.61           H  
ATOM   3823  N   SER B  88      11.124 -17.231  27.343  1.00 95.26           N  
ATOM   3824  H   SER B  88      11.126 -16.928  28.306  1.00 95.26           H  
ATOM   3825  CA  SER B  88      12.174 -16.697  26.472  1.00 95.26           C  
ATOM   3826  HA  SER B  88      12.124 -17.183  25.497  1.00 95.26           H  
ATOM   3827  C   SER B  88      13.558 -16.961  27.066  1.00 95.26           C  
ATOM   3828  CB  SER B  88      11.931 -15.199  26.268  1.00 95.26           C  
ATOM   3829  HB2 SER B  88      11.687 -14.739  27.225  1.00 95.26           H  
ATOM   3830  HB3 SER B  88      11.086 -15.065  25.592  1.00 95.26           H  
ATOM   3831  O   SER B  88      13.753 -16.804  28.273  1.00 95.26           O  
ATOM   3832  OG  SER B  88      13.071 -14.553  25.738  1.00 95.26           O  
ATOM   3833  HG  SER B  88      13.448 -13.988  26.416  1.00 95.26           H  
ATOM   3834  N   TYR B  89      14.540 -17.304  26.226  1.00 95.87           N  
ATOM   3835  H   TYR B  89      14.329 -17.354  25.240  1.00 95.87           H  
ATOM   3836  CA  TYR B  89      15.936 -17.476  26.662  1.00 95.87           C  
ATOM   3837  HA  TYR B  89      15.938 -17.789  27.706  1.00 95.87           H  
ATOM   3838  C   TYR B  89      16.753 -16.182  26.641  1.00 95.87           C  
ATOM   3839  CB  TYR B  89      16.621 -18.584  25.854  1.00 95.87           C  
ATOM   3840  HB2 TYR B  89      16.041 -19.501  25.956  1.00 95.87           H  
ATOM   3841  HB3 TYR B  89      17.602 -18.780  26.289  1.00 95.87           H  
ATOM   3842  O   TYR B  89      17.902 -16.183  27.083  1.00 95.87           O  
ATOM   3843  CG  TYR B  89      16.800 -18.262  24.383  1.00 95.87           C  
ATOM   3844  CD1 TYR B  89      15.859 -18.746  23.460  1.00 95.87           C  
ATOM   3845  HD1 TYR B  89      15.021 -19.336  23.800  1.00 95.87           H  
ATOM   3846  CD2 TYR B  89      17.891 -17.487  23.932  1.00 95.87           C  
ATOM   3847  HD2 TYR B  89      18.607 -17.101  24.642  1.00 95.87           H  
ATOM   3848  CE1 TYR B  89      16.019 -18.477  22.092  1.00 95.87           C  
ATOM   3849  HE1 TYR B  89      15.326 -18.882  21.370  1.00 95.87           H  
ATOM   3850  CE2 TYR B  89      18.029 -17.186  22.559  1.00 95.87           C  
ATOM   3851  HE2 TYR B  89      18.842 -16.572  22.204  1.00 95.87           H  
ATOM   3852  OH  TYR B  89      17.192 -17.448  20.303  1.00 95.87           O  
ATOM   3853  HH  TYR B  89      17.915 -16.858  20.078  1.00 95.87           H  
ATOM   3854  CZ  TYR B  89      17.086 -17.685  21.636  1.00 95.87           C  
ATOM   3855  N   VAL B  90      16.188 -15.087  26.126  1.00 97.34           N  
ATOM   3856  H   VAL B  90      15.245 -15.159  25.770  1.00 97.34           H  
ATOM   3857  CA  VAL B  90      16.815 -13.760  26.153  1.00 97.34           C  
ATOM   3858  HA  VAL B  90      17.881 -13.889  26.340  1.00 97.34           H  
ATOM   3859  C   VAL B  90      16.266 -12.916  27.306  1.00 97.34           C  
ATOM   3860  CB  VAL B  90      16.703 -13.032  24.799  1.00 97.34           C  
ATOM   3861  HB  VAL B  90      17.219 -12.077  24.900  1.00 97.34           H  
ATOM   3862  O   VAL B  90      15.077 -12.997  27.620  1.00 97.34           O  
ATOM   3863  CG1 VAL B  90      17.394 -13.822  23.683  1.00 97.34           C  
ATOM   3864 HG11 VAL B  90      17.431 -13.218  22.776  1.00 97.34           H  
ATOM   3865 HG12 VAL B  90      16.852 -14.744  23.476  1.00 97.34           H  
ATOM   3866 HG13 VAL B  90      18.415 -14.063  23.979  1.00 97.34           H  
ATOM   3867  CG2 VAL B  90      15.276 -12.746  24.334  1.00 97.34           C  
ATOM   3868 HG21 VAL B  90      14.712 -12.235  25.114  1.00 97.34           H  
ATOM   3869 HG22 VAL B  90      14.771 -13.670  24.052  1.00 97.34           H  
ATOM   3870 HG23 VAL B  90      15.329 -12.093  23.463  1.00 97.34           H  
ATOM   3871  N   ASP B  91      17.125 -12.088  27.915  1.00 95.91           N  
ATOM   3872  H   ASP B  91      18.105 -12.167  27.681  1.00 95.91           H  
ATOM   3873  CA  ASP B  91      16.751 -11.089  28.943  1.00 95.91           C  
ATOM   3874  HA  ASP B  91      15.672 -11.160  29.076  1.00 95.91           H  
ATOM   3875  C   ASP B  91      16.975  -9.627  28.500  1.00 95.91           C  
ATOM   3876  CB  ASP B  91      17.360 -11.452  30.326  1.00 95.91           C  
ATOM   3877  HB2 ASP B  91      17.555 -12.524  30.356  1.00 95.91           H  
ATOM   3878  HB3 ASP B  91      16.583 -11.264  31.066  1.00 95.91           H  
ATOM   3879  O   ASP B  91      16.703  -8.685  29.253  1.00 95.91           O  
ATOM   3880  CG  ASP B  91      18.623 -10.710  30.826  1.00 95.91           C  
ATOM   3881  OD1 ASP B  91      19.162  -9.805  30.155  1.00 95.91           O  
ATOM   3882  OD2 ASP B  91      19.103 -11.059  31.928  1.00 95.91           O  
ATOM   3883  N   LYS B  92      17.461  -9.441  27.264  1.00 97.25           N  
ATOM   3884  H   LYS B  92      17.540 -10.258  26.676  1.00 97.25           H  
ATOM   3885  CA  LYS B  92      17.879  -8.153  26.698  1.00 97.25           C  
ATOM   3886  HA  LYS B  92      17.723  -7.381  27.452  1.00 97.25           H  
ATOM   3887  C   LYS B  92      17.041  -7.732  25.495  1.00 97.25           C  
ATOM   3888  CB  LYS B  92      19.368  -8.194  26.312  1.00 97.25           C  
ATOM   3889  HB2 LYS B  92      19.622  -7.235  25.859  1.00 97.25           H  
ATOM   3890  HB3 LYS B  92      19.516  -8.966  25.557  1.00 97.25           H  
ATOM   3891  O   LYS B  92      16.590  -8.569  24.717  1.00 97.25           O  
ATOM   3892  CG  LYS B  92      20.352  -8.444  27.460  1.00 97.25           C  
ATOM   3893  HG2 LYS B  92      20.191  -9.445  27.860  1.00 97.25           H  
ATOM   3894  HG3 LYS B  92      21.361  -8.406  27.050  1.00 97.25           H  
ATOM   3895  CD  LYS B  92      20.214  -7.397  28.578  1.00 97.25           C  
ATOM   3896  HD2 LYS B  92      20.349  -6.395  28.171  1.00 97.25           H  
ATOM   3897  HD3 LYS B  92      19.213  -7.463  29.005  1.00 97.25           H  
ATOM   3898  CE  LYS B  92      21.202  -7.653  29.711  1.00 97.25           C  
ATOM   3899  HE2 LYS B  92      21.115  -8.701  29.998  1.00 97.25           H  
ATOM   3900  HE3 LYS B  92      20.899  -7.054  30.569  1.00 97.25           H  
ATOM   3901  NZ  LYS B  92      22.577  -7.317  29.285  1.00 97.25           N  
ATOM   3902  HZ1 LYS B  92      22.620  -6.346  29.010  1.00 97.25           H  
ATOM   3903  HZ2 LYS B  92      23.231  -7.516  30.029  1.00 97.25           H  
ATOM   3904  HZ3 LYS B  92      22.798  -7.883  28.478  1.00 97.25           H  
ATOM   3905  N   GLY B  93      16.911  -6.420  25.316  1.00 97.93           N  
ATOM   3906  H   GLY B  93      17.302  -5.808  26.019  1.00 97.93           H  
ATOM   3907  CA  GLY B  93      16.271  -5.770  24.167  1.00 97.93           C  
ATOM   3908  HA2 GLY B  93      16.715  -6.133  23.240  1.00 97.93           H  
ATOM   3909  HA3 GLY B  93      15.208  -6.008  24.152  1.00 97.93           H  
ATOM   3910  C   GLY B  93      16.434  -4.248  24.229  1.00 97.93           C  
ATOM   3911  O   GLY B  93      17.024  -3.731  25.177  1.00 97.93           O  
ATOM   3912  N   GLY B  94      15.948  -3.519  23.226  1.00 98.52           N  
ATOM   3913  H   GLY B  94      15.524  -3.989  22.439  1.00 98.52           H  
ATOM   3914  CA  GLY B  94      15.894  -2.052  23.261  1.00 98.52           C  
ATOM   3915  HA2 GLY B  94      16.183  -1.654  22.288  1.00 98.52           H  
ATOM   3916  HA3 GLY B  94      16.596  -1.654  23.994  1.00 98.52           H  
ATOM   3917  C   GLY B  94      14.489  -1.545  23.583  1.00 98.52           C  
ATOM   3918  O   GLY B  94      13.574  -1.727  22.786  1.00 98.52           O  
ATOM   3919  N   PHE B  95      14.304  -0.867  24.714  1.00 98.50           N  
ATOM   3920  H   PHE B  95      15.091  -0.713  25.328  1.00 98.50           H  
ATOM   3921  CA  PHE B  95      12.990  -0.371  25.150  1.00 98.50           C  
ATOM   3922  HA  PHE B  95      12.239  -0.600  24.394  1.00 98.50           H  
ATOM   3923  C   PHE B  95      12.982   1.143  25.328  1.00 98.50           C  
ATOM   3924  CB  PHE B  95      12.559  -1.086  26.435  1.00 98.50           C  
ATOM   3925  HB2 PHE B  95      13.281  -0.877  27.225  1.00 98.50           H  
ATOM   3926  HB3 PHE B  95      11.595  -0.692  26.754  1.00 98.50           H  
ATOM   3927  O   PHE B  95      13.993   1.732  25.714  1.00 98.50           O  
ATOM   3928  CG  PHE B  95      12.434  -2.581  26.250  1.00 98.50           C  
ATOM   3929  CD1 PHE B  95      11.252  -3.128  25.718  1.00 98.50           C  
ATOM   3930  HD1 PHE B  95      10.422  -2.484  25.466  1.00 98.50           H  
ATOM   3931  CD2 PHE B  95      13.526  -3.418  26.541  1.00 98.50           C  
ATOM   3932  HD2 PHE B  95      14.446  -3.002  26.925  1.00 98.50           H  
ATOM   3933  CE1 PHE B  95      11.159  -4.511  25.492  1.00 98.50           C  
ATOM   3934  HE1 PHE B  95      10.263  -4.920  25.049  1.00 98.50           H  
ATOM   3935  CE2 PHE B  95      13.436  -4.795  26.298  1.00 98.50           C  
ATOM   3936  HE2 PHE B  95      14.306  -5.411  26.471  1.00 98.50           H  
ATOM   3937  CZ  PHE B  95      12.245  -5.350  25.800  1.00 98.50           C  
ATOM   3938  HZ  PHE B  95      12.175  -6.414  25.627  1.00 98.50           H  
ATOM   3939  N   LEU B  96      11.837   1.771  25.059  1.00 98.51           N  
ATOM   3940  H   LEU B  96      11.040   1.223  24.770  1.00 98.51           H  
ATOM   3941  CA  LEU B  96      11.633   3.188  25.350  1.00 98.51           C  
ATOM   3942  HA  LEU B  96      12.485   3.756  24.978  1.00 98.51           H  
ATOM   3943  C   LEU B  96      11.551   3.414  26.865  1.00 98.51           C  
ATOM   3944  CB  LEU B  96      10.349   3.693  24.666  1.00 98.51           C  
ATOM   3945  HB2 LEU B  96      10.172   4.723  24.976  1.00 98.51           H  
ATOM   3946  HB3 LEU B  96       9.518   3.090  25.029  1.00 98.51           H  
ATOM   3947  O   LEU B  96      10.784   2.738  27.553  1.00 98.51           O  
ATOM   3948  CG  LEU B  96      10.342   3.634  23.130  1.00 98.51           C  
ATOM   3949  HG  LEU B  96      10.486   2.604  22.805  1.00 98.51           H  
ATOM   3950  CD1 LEU B  96       8.994   4.118  22.596  1.00 98.51           C  
ATOM   3951 HD11 LEU B  96       8.816   5.149  22.900  1.00 98.51           H  
ATOM   3952 HD12 LEU B  96       8.979   4.047  21.508  1.00 98.51           H  
ATOM   3953 HD13 LEU B  96       8.200   3.488  22.996  1.00 98.51           H  
ATOM   3954  CD2 LEU B  96      11.439   4.497  22.510  1.00 98.51           C  
ATOM   3955 HD21 LEU B  96      11.362   4.458  21.424  1.00 98.51           H  
ATOM   3956 HD22 LEU B  96      11.349   5.528  22.853  1.00 98.51           H  
ATOM   3957 HD23 LEU B  96      12.410   4.096  22.800  1.00 98.51           H  
ATOM   3958  N   ASP B  97      12.301   4.404  27.352  1.00 96.14           N  
ATOM   3959  H   ASP B  97      13.061   4.746  26.782  1.00 96.14           H  
ATOM   3960  CA  ASP B  97      12.323   4.817  28.761  1.00 96.14           C  
ATOM   3961  HA  ASP B  97      12.587   3.960  29.381  1.00 96.14           H  
ATOM   3962  C   ASP B  97      10.960   5.345  29.251  1.00 96.14           C  
ATOM   3963  CB  ASP B  97      13.385   5.919  28.957  1.00 96.14           C  
ATOM   3964  HB2 ASP B  97      13.141   6.760  28.309  1.00 96.14           H  
ATOM   3965  HB3 ASP B  97      13.318   6.272  29.987  1.00 96.14           H  
ATOM   3966  O   ASP B  97      10.634   5.189  30.423  1.00 96.14           O  
ATOM   3967  CG  ASP B  97      14.839   5.505  28.685  1.00 96.14           C  
ATOM   3968  OD1 ASP B  97      15.099   4.867  27.637  1.00 96.14           O  
ATOM   3969  OD2 ASP B  97      15.722   5.940  29.459  1.00 96.14           O  
ATOM   3970  N   ASP B  98      10.165   5.956  28.364  1.00 95.45           N  
ATOM   3971  H   ASP B  98      10.499   6.041  27.414  1.00 95.45           H  
ATOM   3972  CA  ASP B  98       8.821   6.471  28.661  1.00 95.45           C  
ATOM   3973  HA  ASP B  98       8.459   5.999  29.574  1.00 95.45           H  
ATOM   3974  C   ASP B  98       7.836   6.106  27.540  1.00 95.45           C  
ATOM   3975  CB  ASP B  98       8.866   7.985  28.924  1.00 95.45           C  
ATOM   3976  HB2 ASP B  98       9.202   8.503  28.025  1.00 95.45           H  
ATOM   3977  HB3 ASP B  98       9.587   8.184  29.717  1.00 95.45           H  
ATOM   3978  O   ASP B  98       7.565   6.886  26.630  1.00 95.45           O  
ATOM   3979  CG  ASP B  98       7.500   8.537  29.361  1.00 95.45           C  
ATOM   3980  OD1 ASP B  98       6.630   7.726  29.771  1.00 95.45           O  
ATOM   3981  OD2 ASP B  98       7.349   9.778  29.327  1.00 95.45           O  
ATOM   3982  N   ALA B  99       7.339   4.867  27.572  1.00 97.44           N  
ATOM   3983  H   ALA B  99       7.665   4.250  28.302  1.00 97.44           H  
ATOM   3984  CA  ALA B  99       6.319   4.392  26.632  1.00 97.44           C  
ATOM   3985  HA  ALA B  99       6.434   4.921  25.686  1.00 97.44           H  
ATOM   3986  C   ALA B  99       4.879   4.642  27.114  1.00 97.44           C  
ATOM   3987  CB  ALA B  99       6.554   2.900  26.373  1.00 97.44           C  
ATOM   3988  HB1 ALA B  99       6.419   2.335  27.296  1.00 97.44           H  
ATOM   3989  HB2 ALA B  99       7.563   2.743  25.993  1.00 97.44           H  
ATOM   3990  HB3 ALA B  99       5.841   2.542  25.630  1.00 97.44           H  
ATOM   3991  O   ALA B  99       3.937   4.481  26.340  1.00 97.44           O  
ATOM   3992  N   ALA B 100       4.692   4.964  28.398  1.00 95.76           N  
ATOM   3993  H   ALA B 100       5.505   5.183  28.956  1.00 95.76           H  
ATOM   3994  CA  ALA B 100       3.375   5.079  29.020  1.00 95.76           C  
ATOM   3995  HA  ALA B 100       2.643   4.569  28.393  1.00 95.76           H  
ATOM   3996  C   ALA B 100       2.891   6.532  29.157  1.00 95.76           C  
ATOM   3997  CB  ALA B 100       3.410   4.351  30.369  1.00 95.76           C  
ATOM   3998  HB1 ALA B 100       3.703   3.311  30.224  1.00 95.76           H  
ATOM   3999  HB2 ALA B 100       4.127   4.835  31.032  1.00 95.76           H  
ATOM   4000  HB3 ALA B 100       2.423   4.382  30.830  1.00 95.76           H  
ATOM   4001  O   ALA B 100       1.680   6.735  29.305  1.00 95.76           O  
ATOM   4002  N   GLY B 101       3.796   7.516  29.107  1.00 96.32           N  
ATOM   4003  H   GLY B 101       4.780   7.293  29.058  1.00 96.32           H  
ATOM   4004  CA  GLY B 101       3.486   8.943  29.139  1.00 96.32           C  
ATOM   4005  HA2 GLY B 101       2.936   9.167  30.053  1.00 96.32           H  
ATOM   4006  HA3 GLY B 101       4.421   9.505  29.159  1.00 96.32           H  
ATOM   4007  C   GLY B 101       2.675   9.421  27.932  1.00 96.32           C  
ATOM   4008  O   GLY B 101       2.762   8.853  26.844  1.00 96.32           O  
ATOM   4009  N   PHE B 102       1.829  10.434  28.155  1.00 96.44           N  
ATOM   4010  H   PHE B 102       1.798  10.837  29.080  1.00 96.44           H  
ATOM   4011  CA  PHE B 102       1.080  11.143  27.112  1.00 96.44           C  
ATOM   4012  HA  PHE B 102       1.767  11.403  26.306  1.00 96.44           H  
ATOM   4013  C   PHE B 102       0.435  12.425  27.657  1.00 96.44           C  
ATOM   4014  CB  PHE B 102      -0.026  10.231  26.566  1.00 96.44           C  
ATOM   4015  HB2 PHE B 102      -0.683   9.948  27.389  1.00 96.44           H  
ATOM   4016  HB3 PHE B 102       0.435   9.322  26.180  1.00 96.44           H  
ATOM   4017  O   PHE B 102      -0.193  12.387  28.720  1.00 96.44           O  
ATOM   4018  CG  PHE B 102      -0.851  10.820  25.440  1.00 96.44           C  
ATOM   4019  CD1 PHE B 102      -2.254  10.877  25.544  1.00 96.44           C  
ATOM   4020  HD1 PHE B 102      -2.742  10.551  26.450  1.00 96.44           H  
ATOM   4021  CD2 PHE B 102      -0.221  11.272  24.266  1.00 96.44           C  
ATOM   4022  HD2 PHE B 102       0.855  11.244  24.179  1.00 96.44           H  
ATOM   4023  CE1 PHE B 102      -3.022  11.368  24.474  1.00 96.44           C  
ATOM   4024  HE1 PHE B 102      -4.098  11.414  24.556  1.00 96.44           H  
ATOM   4025  CE2 PHE B 102      -0.988  11.770  23.200  1.00 96.44           C  
ATOM   4026  HE2 PHE B 102      -0.493  12.132  22.311  1.00 96.44           H  
ATOM   4027  CZ  PHE B 102      -2.389  11.819  23.304  1.00 96.44           C  
ATOM   4028  HZ  PHE B 102      -2.975  12.222  22.491  1.00 96.44           H  
ATOM   4029  N   ASP B 103       0.508  13.529  26.913  1.00 95.54           N  
ATOM   4030  H   ASP B 103       1.085  13.510  26.084  1.00 95.54           H  
ATOM   4031  CA  ASP B 103      -0.219  14.770  27.232  1.00 95.54           C  
ATOM   4032  HA  ASP B 103      -0.309  14.844  28.316  1.00 95.54           H  
ATOM   4033  C   ASP B 103      -1.655  14.749  26.667  1.00 95.54           C  
ATOM   4034  CB  ASP B 103       0.593  16.000  26.797  1.00 95.54           C  
ATOM   4035  HB2 ASP B 103       1.618  15.880  27.147  1.00 95.54           H  
ATOM   4036  HB3 ASP B 103       0.612  16.065  25.710  1.00 95.54           H  
ATOM   4037  O   ASP B 103      -1.958  15.281  25.596  1.00 95.54           O  
ATOM   4038  CG  ASP B 103       0.034  17.306  27.383  1.00 95.54           C  
ATOM   4039  OD1 ASP B 103      -1.149  17.316  27.798  1.00 95.54           O  
ATOM   4040  OD2 ASP B 103       0.790  18.304  27.402  1.00 95.54           O  
ATOM   4041  N   ALA B 104      -2.563  14.088  27.391  1.00 93.80           N  
ATOM   4042  H   ALA B 104      -2.241  13.633  28.233  1.00 93.80           H  
ATOM   4043  CA  ALA B 104      -3.946  13.899  26.950  1.00 93.80           C  
ATOM   4044  HA  ALA B 104      -3.927  13.397  25.983  1.00 93.80           H  
ATOM   4045  C   ALA B 104      -4.704  15.229  26.747  1.00 93.80           C  
ATOM   4046  CB  ALA B 104      -4.645  12.984  27.965  1.00 93.80           C  
ATOM   4047  HB1 ALA B 104      -4.754  13.500  28.919  1.00 93.80           H  
ATOM   4048  HB2 ALA B 104      -5.630  12.706  27.590  1.00 93.80           H  
ATOM   4049  HB3 ALA B 104      -4.058  12.077  28.110  1.00 93.80           H  
ATOM   4050  O   ALA B 104      -5.434  15.389  25.766  1.00 93.80           O  
ATOM   4051  N   GLU B 105      -4.509  16.198  27.645  1.00 90.47           N  
ATOM   4052  H   GLU B 105      -3.760  16.079  28.313  1.00 90.47           H  
ATOM   4053  CA  GLU B 105      -5.200  17.492  27.629  1.00 90.47           C  
ATOM   4054  HA  GLU B 105      -6.264  17.305  27.481  1.00 90.47           H  
ATOM   4055  C   GLU B 105      -4.763  18.375  26.446  1.00 90.47           C  
ATOM   4056  CB  GLU B 105      -5.051  18.192  28.997  1.00 90.47           C  
ATOM   4057  HB2 GLU B 105      -5.478  19.192  28.918  1.00 90.47           H  
ATOM   4058  HB3 GLU B 105      -5.636  17.635  29.729  1.00 90.47           H  
ATOM   4059  O   GLU B 105      -5.608  19.026  25.818  1.00 90.47           O  
ATOM   4060  CG  GLU B 105      -3.604  18.285  29.516  1.00 90.47           C  
ATOM   4061  HG2 GLU B 105      -3.017  18.827  28.774  1.00 90.47           H  
ATOM   4062  HG3 GLU B 105      -3.198  17.280  29.625  1.00 90.47           H  
ATOM   4063  CD  GLU B 105      -3.465  19.028  30.854  1.00 90.47           C  
ATOM   4064  OE1 GLU B 105      -2.714  18.547  31.735  1.00 90.47           O  
ATOM   4065  OE2 GLU B 105      -4.112  20.089  31.010  1.00 90.47           O  
ATOM   4066  N   PHE B 106      -3.486  18.323  26.053  1.00 95.00           N  
ATOM   4067  H   PHE B 106      -2.820  17.813  26.615  1.00 95.00           H  
ATOM   4068  CA  PHE B 106      -2.988  19.027  24.871  1.00 95.00           C  
ATOM   4069  HA  PHE B 106      -3.153  20.095  25.013  1.00 95.00           H  
ATOM   4070  C   PHE B 106      -3.719  18.609  23.585  1.00 95.00           C  
ATOM   4071  CB  PHE B 106      -1.481  18.788  24.755  1.00 95.00           C  
ATOM   4072  HB2 PHE B 106      -1.285  17.721  24.654  1.00 95.00           H  
ATOM   4073  HB3 PHE B 106      -1.012  19.131  25.677  1.00 95.00           H  
ATOM   4074  O   PHE B 106      -4.158  19.468  22.814  1.00 95.00           O  
ATOM   4075  CG  PHE B 106      -0.836  19.523  23.603  1.00 95.00           C  
ATOM   4076  CD1 PHE B 106      -0.686  18.897  22.352  1.00 95.00           C  
ATOM   4077  HD1 PHE B 106      -1.016  17.878  22.213  1.00 95.00           H  
ATOM   4078  CD2 PHE B 106      -0.386  20.842  23.789  1.00 95.00           C  
ATOM   4079  HD2 PHE B 106      -0.473  21.303  24.762  1.00 95.00           H  
ATOM   4080  CE1 PHE B 106      -0.088  19.592  21.287  1.00 95.00           C  
ATOM   4081  HE1 PHE B 106       0.047  19.107  20.332  1.00 95.00           H  
ATOM   4082  CE2 PHE B 106       0.206  21.541  22.723  1.00 95.00           C  
ATOM   4083  HE2 PHE B 106       0.575  22.546  22.863  1.00 95.00           H  
ATOM   4084  CZ  PHE B 106       0.357  20.912  21.477  1.00 95.00           C  
ATOM   4085  HZ  PHE B 106       0.842  21.442  20.671  1.00 95.00           H  
ATOM   4086  N   PHE B 107      -3.934  17.307  23.379  1.00 93.87           N  
ATOM   4087  H   PHE B 107      -3.551  16.656  24.050  1.00 93.87           H  
ATOM   4088  CA  PHE B 107      -4.628  16.779  22.195  1.00 93.87           C  
ATOM   4089  HA  PHE B 107      -4.426  17.446  21.357  1.00 93.87           H  
ATOM   4090  C   PHE B 107      -6.159  16.737  22.328  1.00 93.87           C  
ATOM   4091  CB  PHE B 107      -4.047  15.408  21.824  1.00 93.87           C  
ATOM   4092  HB2 PHE B 107      -4.627  14.980  21.006  1.00 93.87           H  
ATOM   4093  HB3 PHE B 107      -4.139  14.738  22.679  1.00 93.87           H  
ATOM   4094  O   PHE B 107      -6.839  16.318  21.392  1.00 93.87           O  
ATOM   4095  CG  PHE B 107      -2.600  15.473  21.378  1.00 93.87           C  
ATOM   4096  CD1 PHE B 107      -2.275  15.960  20.097  1.00 93.87           C  
ATOM   4097  HD1 PHE B 107      -3.057  16.271  19.420  1.00 93.87           H  
ATOM   4098  CD2 PHE B 107      -1.575  15.073  22.252  1.00 93.87           C  
ATOM   4099  HD2 PHE B 107      -1.811  14.699  23.237  1.00 93.87           H  
ATOM   4100  CE1 PHE B 107      -0.929  16.051  19.698  1.00 93.87           C  
ATOM   4101  HE1 PHE B 107      -0.675  16.428  18.719  1.00 93.87           H  
ATOM   4102  CE2 PHE B 107      -0.231  15.166  21.856  1.00 93.87           C  
ATOM   4103  HE2 PHE B 107       0.548  14.872  22.543  1.00 93.87           H  
ATOM   4104  CZ  PHE B 107       0.093  15.658  20.580  1.00 93.87           C  
ATOM   4105  HZ  PHE B 107       1.127  15.740  20.279  1.00 93.87           H  
ATOM   4106  N   GLY B 108      -6.716  17.168  23.465  1.00 90.18           N  
ATOM   4107  H   GLY B 108      -6.109  17.481  24.209  1.00 90.18           H  
ATOM   4108  CA  GLY B 108      -8.159  17.111  23.718  1.00 90.18           C  
ATOM   4109  HA2 GLY B 108      -8.373  17.670  24.629  1.00 90.18           H  
ATOM   4110  HA3 GLY B 108      -8.693  17.574  22.888  1.00 90.18           H  
ATOM   4111  C   GLY B 108      -8.698  15.686  23.902  1.00 90.18           C  
ATOM   4112  O   GLY B 108      -9.861  15.430  23.599  1.00 90.18           O  
ATOM   4113  N   VAL B 109      -7.862  14.759  24.380  1.00 90.51           N  
ATOM   4114  H   VAL B 109      -6.946  15.065  24.676  1.00 90.51           H  
ATOM   4115  CA  VAL B 109      -8.215  13.360  24.658  1.00 90.51           C  
ATOM   4116  HA  VAL B 109      -9.089  13.087  24.067  1.00 90.51           H  
ATOM   4117  C   VAL B 109      -8.570  13.217  26.138  1.00 90.51           C  
ATOM   4118  CB  VAL B 109      -7.063  12.417  24.252  1.00 90.51           C  
ATOM   4119  HB  VAL B 109      -6.169  12.682  24.815  1.00 90.51           H  
ATOM   4120  O   VAL B 109      -7.864  13.713  27.015  1.00 90.51           O  
ATOM   4121  CG1 VAL B 109      -7.392  10.947  24.527  1.00 90.51           C  
ATOM   4122 HG11 VAL B 109      -8.297  10.662  23.990  1.00 90.51           H  
ATOM   4123 HG12 VAL B 109      -6.567  10.315  24.197  1.00 90.51           H  
ATOM   4124 HG13 VAL B 109      -7.529  10.784  25.596  1.00 90.51           H  
ATOM   4125  CG2 VAL B 109      -6.750  12.531  22.753  1.00 90.51           C  
ATOM   4126 HG21 VAL B 109      -7.637  12.284  22.169  1.00 90.51           H  
ATOM   4127 HG22 VAL B 109      -6.438  13.547  22.510  1.00 90.51           H  
ATOM   4128 HG23 VAL B 109      -5.940  11.852  22.490  1.00 90.51           H  
ATOM   4129  N   SER B 110      -9.670  12.529  26.455  1.00 85.61           N  
ATOM   4130  H   SER B 110     -10.200  12.102  25.709  1.00 85.61           H  
ATOM   4131  CA  SER B 110     -10.034  12.303  27.861  1.00 85.61           C  
ATOM   4132  HA  SER B 110      -9.980  13.272  28.357  1.00 85.61           H  
ATOM   4133  C   SER B 110      -9.045  11.343  28.548  1.00 85.61           C  
ATOM   4134  CB  SER B 110     -11.477  11.805  27.994  1.00 85.61           C  
ATOM   4135  HB2 SER B 110     -12.136  12.433  27.395  1.00 85.61           H  
ATOM   4136  HB3 SER B 110     -11.780  11.889  29.037  1.00 85.61           H  
ATOM   4137  O   SER B 110      -8.538  10.436  27.890  1.00 85.61           O  
ATOM   4138  OG  SER B 110     -11.610  10.453  27.597  1.00 85.61           O  
ATOM   4139  HG  SER B 110     -11.505  10.404  26.644  1.00 85.61           H  
ATOM   4140  N   PRO B 111      -8.812  11.434  29.873  1.00 87.93           N  
ATOM   4141  CA  PRO B 111      -7.912  10.507  30.575  1.00 87.93           C  
ATOM   4142  HA  PRO B 111      -6.899  10.642  30.196  1.00 87.93           H  
ATOM   4143  C   PRO B 111      -8.320   9.035  30.412  1.00 87.93           C  
ATOM   4144  CB  PRO B 111      -7.969  10.923  32.050  1.00 87.93           C  
ATOM   4145  HB2 PRO B 111      -8.720  10.337  32.581  1.00 87.93           H  
ATOM   4146  HB3 PRO B 111      -6.997  10.814  32.532  1.00 87.93           H  
ATOM   4147  O   PRO B 111      -7.475   8.151  30.306  1.00 87.93           O  
ATOM   4148  CG  PRO B 111      -8.415  12.383  32.008  1.00 87.93           C  
ATOM   4149  HG2 PRO B 111      -7.545  13.022  31.858  1.00 87.93           H  
ATOM   4150  HG3 PRO B 111      -8.948  12.671  32.914  1.00 87.93           H  
ATOM   4151  CD  PRO B 111      -9.311  12.457  30.775  1.00 87.93           C  
ATOM   4152  HD2 PRO B 111      -9.240  13.453  30.337  1.00 87.93           H  
ATOM   4153  HD3 PRO B 111     -10.342  12.234  31.050  1.00 87.93           H  
ATOM   4154  N   ARG B 112      -9.636   8.787  30.358  1.00 84.30           N  
ATOM   4155  H   ARG B 112     -10.250   9.587  30.406  1.00 84.30           H  
ATOM   4156  CA  ARG B 112     -10.243   7.469  30.132  1.00 84.30           C  
ATOM   4157  HA  ARG B 112      -9.827   6.750  30.838  1.00 84.30           H  
ATOM   4158  C   ARG B 112      -9.911   6.927  28.739  1.00 84.30           C  
ATOM   4159  CB  ARG B 112     -11.758   7.602  30.368  1.00 84.30           C  
ATOM   4160  HB2 ARG B 112     -12.141   8.403  29.736  1.00 84.30           H  
ATOM   4161  HB3 ARG B 112     -11.927   7.879  31.409  1.00 84.30           H  
ATOM   4162  O   ARG B 112      -9.532   5.770  28.618  1.00 84.30           O  
ATOM   4163  CG  ARG B 112     -12.554   6.327  30.063  1.00 84.30           C  
ATOM   4164  HG2 ARG B 112     -12.195   5.516  30.696  1.00 84.30           H  
ATOM   4165  HG3 ARG B 112     -12.398   6.054  29.020  1.00 84.30           H  
ATOM   4166  CD  ARG B 112     -14.061   6.548  30.301  1.00 84.30           C  
ATOM   4167  HD2 ARG B 112     -14.264   6.415  31.364  1.00 84.30           H  
ATOM   4168  HD3 ARG B 112     -14.327   7.565  30.015  1.00 84.30           H  
ATOM   4169  NE  ARG B 112     -14.868   5.615  29.492  1.00 84.30           N  
ATOM   4170  HE  ARG B 112     -14.326   5.080  28.828  1.00 84.30           H  
ATOM   4171  NH1 ARG B 112     -16.702   5.369  30.850  1.00 84.30           N  
ATOM   4172 HH11 ARG B 112     -17.409   4.736  31.195  1.00 84.30           H  
ATOM   4173 HH12 ARG B 112     -16.310   6.051  31.484  1.00 84.30           H  
ATOM   4174  NH2 ARG B 112     -16.381   3.952  29.160  1.00 84.30           N  
ATOM   4175 HH21 ARG B 112     -15.740   3.550  28.491  1.00 84.30           H  
ATOM   4176 HH22 ARG B 112     -17.100   3.351  29.537  1.00 84.30           H  
ATOM   4177  CZ  ARG B 112     -15.989   5.002  29.826  1.00 84.30           C  
ATOM   4178  N   GLU B 113     -10.032   7.756  27.705  1.00 86.23           N  
ATOM   4179  H   GLU B 113     -10.305   8.714  27.873  1.00 86.23           H  
ATOM   4180  CA  GLU B 113      -9.653   7.375  26.340  1.00 86.23           C  
ATOM   4181  HA  GLU B 113     -10.110   6.416  26.095  1.00 86.23           H  
ATOM   4182  C   GLU B 113      -8.134   7.196  26.220  1.00 86.23           C  
ATOM   4183  CB  GLU B 113     -10.183   8.420  25.351  1.00 86.23           C  
ATOM   4184  HB2 GLU B 113     -11.260   8.512  25.488  1.00 86.23           H  
ATOM   4185  HB3 GLU B 113      -9.723   9.383  25.574  1.00 86.23           H  
ATOM   4186  O   GLU B 113      -7.689   6.200  25.668  1.00 86.23           O  
ATOM   4187  CG  GLU B 113      -9.901   8.042  23.886  1.00 86.23           C  
ATOM   4188  HG2 GLU B 113      -8.826   7.928  23.746  1.00 86.23           H  
ATOM   4189  HG3 GLU B 113     -10.373   7.083  23.675  1.00 86.23           H  
ATOM   4190  CD  GLU B 113     -10.405   9.089  22.883  1.00 86.23           C  
ATOM   4191  OE1 GLU B 113     -10.219   8.844  21.662  1.00 86.23           O  
ATOM   4192  OE2 GLU B 113     -10.927  10.138  23.330  1.00 86.23           O  
ATOM   4193  N   ALA B 114      -7.330   8.084  26.811  1.00 92.15           N  
ATOM   4194  H   ALA B 114      -7.744   8.896  27.247  1.00 92.15           H  
ATOM   4195  CA  ALA B 114      -5.871   7.979  26.792  1.00 92.15           C  
ATOM   4196  HA  ALA B 114      -5.536   7.997  25.755  1.00 92.15           H  
ATOM   4197  C   ALA B 114      -5.360   6.668  27.416  1.00 92.15           C  
ATOM   4198  CB  ALA B 114      -5.288   9.198  27.516  1.00 92.15           C  
ATOM   4199  HB1 ALA B 114      -5.647   9.232  28.544  1.00 92.15           H  
ATOM   4200  HB2 ALA B 114      -5.583  10.111  27.000  1.00 92.15           H  
ATOM   4201  HB3 ALA B 114      -4.200   9.126  27.525  1.00 92.15           H  
ATOM   4202  O   ALA B 114      -4.402   6.089  26.910  1.00 92.15           O  
ATOM   4203  N   ALA B 115      -6.013   6.177  28.476  1.00 89.35           N  
ATOM   4204  H   ALA B 115      -6.755   6.728  28.883  1.00 89.35           H  
ATOM   4205  CA  ALA B 115      -5.709   4.878  29.080  1.00 89.35           C  
ATOM   4206  HA  ALA B 115      -4.632   4.801  29.223  1.00 89.35           H  
ATOM   4207  C   ALA B 115      -6.133   3.681  28.205  1.00 89.35           C  
ATOM   4208  CB  ALA B 115      -6.388   4.826  30.454  1.00 89.35           C  
ATOM   4209  HB1 ALA B 115      -6.041   5.655  31.071  1.00 89.35           H  
ATOM   4210  HB2 ALA B 115      -7.470   4.890  30.338  1.00 89.35           H  
ATOM   4211  HB3 ALA B 115      -6.138   3.885  30.945  1.00 89.35           H  
ATOM   4212  O   ALA B 115      -5.557   2.606  28.328  1.00 89.35           O  
ATOM   4213  N   ALA B 116      -7.126   3.864  27.329  1.00 89.16           N  
ATOM   4214  H   ALA B 116      -7.551   4.778  27.274  1.00 89.16           H  
ATOM   4215  CA  ALA B 116      -7.592   2.861  26.369  1.00 89.16           C  
ATOM   4216  HA  ALA B 116      -7.578   1.876  26.836  1.00 89.16           H  
ATOM   4217  C   ALA B 116      -6.735   2.797  25.093  1.00 89.16           C  
ATOM   4218  CB  ALA B 116      -9.031   3.223  25.982  1.00 89.16           C  
ATOM   4219  HB1 ALA B 116      -9.615   3.487  26.863  1.00 89.16           H  
ATOM   4220  HB2 ALA B 116      -9.489   2.380  25.465  1.00 89.16           H  
ATOM   4221  HB3 ALA B 116      -9.030   4.075  25.302  1.00 89.16           H  
ATOM   4222  O   ALA B 116      -6.824   1.840  24.326  1.00 89.16           O  
ATOM   4223  N   MET B 117      -5.958   3.847  24.822  1.00 93.09           N  
ATOM   4224  H   MET B 117      -5.944   4.612  25.481  1.00 93.09           H  
ATOM   4225  CA  MET B 117      -5.174   3.969  23.601  1.00 93.09           C  
ATOM   4226  HA  MET B 117      -5.769   3.602  22.765  1.00 93.09           H  
ATOM   4227  C   MET B 117      -3.902   3.131  23.667  1.00 93.09           C  
ATOM   4228  CB  MET B 117      -4.820   5.435  23.329  1.00 93.09           C  
ATOM   4229  HB2 MET B 117      -4.038   5.469  22.570  1.00 93.09           H  
ATOM   4230  HB3 MET B 117      -4.438   5.896  24.240  1.00 93.09           H  
ATOM   4231  O   MET B 117      -3.093   3.280  24.588  1.00 93.09           O  
ATOM   4232  CG  MET B 117      -6.021   6.231  22.813  1.00 93.09           C  
ATOM   4233  HG2 MET B 117      -6.325   5.818  21.852  1.00 93.09           H  
ATOM   4234  HG3 MET B 117      -6.861   6.103  23.496  1.00 93.09           H  
ATOM   4235  SD  MET B 117      -5.716   8.005  22.605  1.00 93.09           S  
ATOM   4236  CE  MET B 117      -4.598   7.936  21.189  1.00 93.09           C  
ATOM   4237  HE1 MET B 117      -4.422   8.944  20.813  1.00 93.09           H  
ATOM   4238  HE2 MET B 117      -3.644   7.510  21.498  1.00 93.09           H  
ATOM   4239  HE3 MET B 117      -5.023   7.303  20.410  1.00 93.09           H  
ATOM   4240  N   ASP B 118      -3.670   2.359  22.606  1.00 95.53           N  
ATOM   4241  H   ASP B 118      -4.374   2.294  21.885  1.00 95.53           H  
ATOM   4242  CA  ASP B 118      -2.369   1.771  22.323  1.00 95.53           C  
ATOM   4243  HA  ASP B 118      -2.187   1.002  23.074  1.00 95.53           H  
ATOM   4244  C   ASP B 118      -1.297   2.882  22.403  1.00 95.53           C  
ATOM   4245  CB  ASP B 118      -2.405   1.085  20.943  1.00 95.53           C  
ATOM   4246  HB2 ASP B 118      -2.700   1.817  20.192  1.00 95.53           H  
ATOM   4247  HB3 ASP B 118      -3.165   0.304  20.969  1.00 95.53           H  
ATOM   4248  O   ASP B 118      -1.428   3.916  21.726  1.00 95.53           O  
ATOM   4249  CG  ASP B 118      -1.078   0.450  20.503  1.00 95.53           C  
ATOM   4250  OD1 ASP B 118      -0.047   0.661  21.175  1.00 95.53           O  
ATOM   4251  OD2 ASP B 118      -1.060  -0.181  19.425  1.00 95.53           O  
ATOM   4252  N   PRO B 119      -0.247   2.725  23.236  1.00 97.46           N  
ATOM   4253  CA  PRO B 119       0.837   3.699  23.348  1.00 97.46           C  
ATOM   4254  HA  PRO B 119       0.454   4.620  23.788  1.00 97.46           H  
ATOM   4255  C   PRO B 119       1.476   4.059  22.001  1.00 97.46           C  
ATOM   4256  CB  PRO B 119       1.854   3.073  24.308  1.00 97.46           C  
ATOM   4257  HB2 PRO B 119       1.674   3.451  25.315  1.00 97.46           H  
ATOM   4258  HB3 PRO B 119       2.883   3.278  24.013  1.00 97.46           H  
ATOM   4259  O   PRO B 119       1.956   5.183  21.852  1.00 97.46           O  
ATOM   4260  CG  PRO B 119       1.545   1.579  24.270  1.00 97.46           C  
ATOM   4261  HG2 PRO B 119       1.839   1.076  25.191  1.00 97.46           H  
ATOM   4262  HG3 PRO B 119       2.031   1.123  23.407  1.00 97.46           H  
ATOM   4263  CD  PRO B 119       0.036   1.565  24.073  1.00 97.46           C  
ATOM   4264  HD2 PRO B 119      -0.470   1.680  25.031  1.00 97.46           H  
ATOM   4265  HD3 PRO B 119      -0.252   0.620  23.612  1.00 97.46           H  
ATOM   4266  N   GLN B 120       1.416   3.181  20.991  1.00 98.14           N  
ATOM   4267  H   GLN B 120       0.986   2.281  21.152  1.00 98.14           H  
ATOM   4268  CA  GLN B 120       1.845   3.513  19.630  1.00 98.14           C  
ATOM   4269  HA  GLN B 120       2.909   3.748  19.650  1.00 98.14           H  
ATOM   4270  C   GLN B 120       1.116   4.751  19.084  1.00 98.14           C  
ATOM   4271  CB  GLN B 120       1.623   2.322  18.684  1.00 98.14           C  
ATOM   4272  HB2 GLN B 120       1.901   2.622  17.674  1.00 98.14           H  
ATOM   4273  HB3 GLN B 120       0.566   2.053  18.682  1.00 98.14           H  
ATOM   4274  O   GLN B 120       1.768   5.645  18.551  1.00 98.14           O  
ATOM   4275  CG  GLN B 120       2.464   1.100  19.075  1.00 98.14           C  
ATOM   4276  HG2 GLN B 120       3.509   1.407  19.112  1.00 98.14           H  
ATOM   4277  HG3 GLN B 120       2.171   0.732  20.058  1.00 98.14           H  
ATOM   4278  CD  GLN B 120       2.352  -0.050  18.084  1.00 98.14           C  
ATOM   4279  NE2 GLN B 120       1.174  -0.552  17.792  1.00 98.14           N  
ATOM   4280 HE21 GLN B 120       1.143  -1.332  17.151  1.00 98.14           H  
ATOM   4281 HE22 GLN B 120       0.371  -0.324  18.362  1.00 98.14           H  
ATOM   4282  OE1 GLN B 120       3.354  -0.505  17.554  1.00 98.14           O  
ATOM   4283  N   GLN B 121      -0.211   4.854  19.253  1.00 98.17           N  
ATOM   4284  H   GLN B 121      -0.678   4.155  19.812  1.00 98.17           H  
ATOM   4285  CA  GLN B 121      -0.985   6.010  18.775  1.00 98.17           C  
ATOM   4286  HA  GLN B 121      -0.766   6.168  17.719  1.00 98.17           H  
ATOM   4287  C   GLN B 121      -0.599   7.298  19.519  1.00 98.17           C  
ATOM   4288  CB  GLN B 121      -2.500   5.777  18.926  1.00 98.17           C  
ATOM   4289  HB2 GLN B 121      -2.747   5.654  19.980  1.00 98.17           H  
ATOM   4290  HB3 GLN B 121      -2.998   6.679  18.568  1.00 98.17           H  
ATOM   4291  O   GLN B 121      -0.486   8.358  18.905  1.00 98.17           O  
ATOM   4292  CG  GLN B 121      -3.059   4.574  18.143  1.00 98.17           C  
ATOM   4293  HG2 GLN B 121      -2.660   4.587  17.128  1.00 98.17           H  
ATOM   4294  HG3 GLN B 121      -2.729   3.652  18.620  1.00 98.17           H  
ATOM   4295  CD  GLN B 121      -4.592   4.566  18.060  1.00 98.17           C  
ATOM   4296  NE2 GLN B 121      -5.195   3.525  17.533  1.00 98.17           N  
ATOM   4297 HE21 GLN B 121      -4.680   2.699  17.265  1.00 98.17           H  
ATOM   4298 HE22 GLN B 121      -6.204   3.510  17.578  1.00 98.17           H  
ATOM   4299  OE1 GLN B 121      -5.286   5.514  18.414  1.00 98.17           O  
ATOM   4300  N   ARG B 122      -0.375   7.206  20.836  1.00 98.46           N  
ATOM   4301  H   ARG B 122      -0.434   6.286  21.250  1.00 98.46           H  
ATOM   4302  CA  ARG B 122      -0.001   8.341  21.697  1.00 98.46           C  
ATOM   4303  HA  ARG B 122      -0.698   9.165  21.543  1.00 98.46           H  
ATOM   4304  C   ARG B 122       1.373   8.900  21.319  1.00 98.46           C  
ATOM   4305  CB  ARG B 122      -0.075   7.905  23.174  1.00 98.46           C  
ATOM   4306  HB2 ARG B 122       0.544   7.023  23.337  1.00 98.46           H  
ATOM   4307  HB3 ARG B 122       0.314   8.706  23.802  1.00 98.46           H  
ATOM   4308  O   ARG B 122       1.499  10.088  21.034  1.00 98.46           O  
ATOM   4309  CG  ARG B 122      -1.531   7.600  23.575  1.00 98.46           C  
ATOM   4310  HG2 ARG B 122      -2.143   8.462  23.309  1.00 98.46           H  
ATOM   4311  HG3 ARG B 122      -1.895   6.739  23.015  1.00 98.46           H  
ATOM   4312  CD  ARG B 122      -1.740   7.336  25.069  1.00 98.46           C  
ATOM   4313  HD2 ARG B 122      -2.811   7.373  25.269  1.00 98.46           H  
ATOM   4314  HD3 ARG B 122      -1.274   8.144  25.633  1.00 98.46           H  
ATOM   4315  NE  ARG B 122      -1.239   6.021  25.511  1.00 98.46           N  
ATOM   4316  HE  ARG B 122      -1.479   5.225  24.938  1.00 98.46           H  
ATOM   4317  NH1 ARG B 122      -0.537   6.659  27.601  1.00 98.46           N  
ATOM   4318 HH11 ARG B 122       0.115   6.500  28.356  1.00 98.46           H  
ATOM   4319 HH12 ARG B 122      -0.728   7.618  27.347  1.00 98.46           H  
ATOM   4320  NH2 ARG B 122      -0.392   4.524  26.997  1.00 98.46           N  
ATOM   4321 HH21 ARG B 122      -0.043   4.332  27.925  1.00 98.46           H  
ATOM   4322 HH22 ARG B 122      -0.695   3.777  26.388  1.00 98.46           H  
ATOM   4323  CZ  ARG B 122      -0.725   5.743  26.695  1.00 98.46           C  
ATOM   4324  N   LEU B 123       2.368   8.023  21.189  1.00 98.76           N  
ATOM   4325  H   LEU B 123       2.187   7.060  21.435  1.00 98.76           H  
ATOM   4326  CA  LEU B 123       3.720   8.393  20.762  1.00 98.76           C  
ATOM   4327  HA  LEU B 123       4.075   9.211  21.389  1.00 98.76           H  
ATOM   4328  C   LEU B 123       3.757   8.898  19.313  1.00 98.76           C  
ATOM   4329  CB  LEU B 123       4.641   7.175  20.937  1.00 98.76           C  
ATOM   4330  HB2 LEU B 123       5.594   7.383  20.451  1.00 98.76           H  
ATOM   4331  HB3 LEU B 123       4.183   6.324  20.433  1.00 98.76           H  
ATOM   4332  O   LEU B 123       4.533   9.802  19.000  1.00 98.76           O  
ATOM   4333  CG  LEU B 123       4.917   6.807  22.406  1.00 98.76           C  
ATOM   4334  HG  LEU B 123       3.984   6.776  22.970  1.00 98.76           H  
ATOM   4335  CD1 LEU B 123       5.550   5.421  22.453  1.00 98.76           C  
ATOM   4336 HD11 LEU B 123       4.785   4.701  22.163  1.00 98.76           H  
ATOM   4337 HD12 LEU B 123       5.860   5.193  23.473  1.00 98.76           H  
ATOM   4338 HD13 LEU B 123       6.408   5.364  21.783  1.00 98.76           H  
ATOM   4339  CD2 LEU B 123       5.866   7.801  23.073  1.00 98.76           C  
ATOM   4340 HD21 LEU B 123       6.816   7.844  22.540  1.00 98.76           H  
ATOM   4341 HD22 LEU B 123       5.415   8.792  23.105  1.00 98.76           H  
ATOM   4342 HD23 LEU B 123       6.047   7.496  24.104  1.00 98.76           H  
ATOM   4343  N   LEU B 124       2.916   8.354  18.427  1.00 98.80           N  
ATOM   4344  H   LEU B 124       2.347   7.573  18.721  1.00 98.80           H  
ATOM   4345  CA  LEU B 124       2.763   8.849  17.058  1.00 98.80           C  
ATOM   4346  HA  LEU B 124       3.747   8.889  16.589  1.00 98.80           H  
ATOM   4347  C   LEU B 124       2.211  10.282  17.012  1.00 98.80           C  
ATOM   4348  CB  LEU B 124       1.860   7.894  16.259  1.00 98.80           C  
ATOM   4349  HB2 LEU B 124       1.414   8.452  15.436  1.00 98.80           H  
ATOM   4350  HB3 LEU B 124       1.040   7.567  16.897  1.00 98.80           H  
ATOM   4351  O   LEU B 124       2.725  11.081  16.233  1.00 98.80           O  
ATOM   4352  CG  LEU B 124       2.576   6.668  15.665  1.00 98.80           C  
ATOM   4353  HG  LEU B 124       3.219   6.206  16.414  1.00 98.80           H  
ATOM   4354  CD1 LEU B 124       1.536   5.648  15.196  1.00 98.80           C  
ATOM   4355 HD11 LEU B 124       0.995   5.259  16.058  1.00 98.80           H  
ATOM   4356 HD12 LEU B 124       0.826   6.128  14.522  1.00 98.80           H  
ATOM   4357 HD13 LEU B 124       2.025   4.815  14.691  1.00 98.80           H  
ATOM   4358  CD2 LEU B 124       3.425   7.056  14.450  1.00 98.80           C  
ATOM   4359 HD21 LEU B 124       3.907   6.171  14.035  1.00 98.80           H  
ATOM   4360 HD22 LEU B 124       2.793   7.511  13.687  1.00 98.80           H  
ATOM   4361 HD23 LEU B 124       4.196   7.769  14.744  1.00 98.80           H  
ATOM   4362  N   LEU B 125       1.220  10.627  17.845  1.00 98.63           N  
ATOM   4363  H   LEU B 125       0.836   9.919  18.454  1.00 98.63           H  
ATOM   4364  CA  LEU B 125       0.671  11.989  17.927  1.00 98.63           C  
ATOM   4365  HA  LEU B 125       0.338  12.296  16.936  1.00 98.63           H  
ATOM   4366  C   LEU B 125       1.729  13.011  18.357  1.00 98.63           C  
ATOM   4367  CB  LEU B 125      -0.517  12.026  18.908  1.00 98.63           C  
ATOM   4368  HB2 LEU B 125      -0.242  11.488  19.815  1.00 98.63           H  
ATOM   4369  HB3 LEU B 125      -0.701  13.062  19.195  1.00 98.63           H  
ATOM   4370  O   LEU B 125       1.927  14.015  17.674  1.00 98.63           O  
ATOM   4371  CG  LEU B 125      -1.831  11.449  18.362  1.00 98.63           C  
ATOM   4372  HG  LEU B 125      -1.666  10.454  17.950  1.00 98.63           H  
ATOM   4373  CD1 LEU B 125      -2.844  11.354  19.503  1.00 98.63           C  
ATOM   4374 HD11 LEU B 125      -3.802  11.002  19.121  1.00 98.63           H  
ATOM   4375 HD12 LEU B 125      -2.477  10.655  20.255  1.00 98.63           H  
ATOM   4376 HD13 LEU B 125      -2.978  12.334  19.960  1.00 98.63           H  
ATOM   4377  CD2 LEU B 125      -2.431  12.338  17.271  1.00 98.63           C  
ATOM   4378 HD21 LEU B 125      -1.751  12.412  16.423  1.00 98.63           H  
ATOM   4379 HD22 LEU B 125      -2.613  13.338  17.663  1.00 98.63           H  
ATOM   4380 HD23 LEU B 125      -3.371  11.914  16.918  1.00 98.63           H  
ATOM   4381  N   GLU B 126       2.446  12.732  19.446  1.00 98.73           N  
ATOM   4382  H   GLU B 126       2.215  11.909  19.983  1.00 98.73           H  
ATOM   4383  CA  GLU B 126       3.515  13.610  19.936  1.00 98.73           C  
ATOM   4384  HA  GLU B 126       3.118  14.607  20.126  1.00 98.73           H  
ATOM   4385  C   GLU B 126       4.640  13.761  18.905  1.00 98.73           C  
ATOM   4386  CB  GLU B 126       4.087  13.055  21.244  1.00 98.73           C  
ATOM   4387  HB2 GLU B 126       4.970  13.640  21.505  1.00 98.73           H  
ATOM   4388  HB3 GLU B 126       4.388  12.019  21.091  1.00 98.73           H  
ATOM   4389  O   GLU B 126       5.027  14.876  18.553  1.00 98.73           O  
ATOM   4390  CG  GLU B 126       3.085  13.137  22.403  1.00 98.73           C  
ATOM   4391  HG2 GLU B 126       2.199  12.550  22.159  1.00 98.73           H  
ATOM   4392  HG3 GLU B 126       2.782  14.178  22.518  1.00 98.73           H  
ATOM   4393  CD  GLU B 126       3.674  12.637  23.729  1.00 98.73           C  
ATOM   4394  OE1 GLU B 126       2.944  12.755  24.741  1.00 98.73           O  
ATOM   4395  OE2 GLU B 126       4.835  12.156  23.718  1.00 98.73           O  
ATOM   4396  N   THR B 127       5.115  12.641  18.348  1.00 98.77           N  
ATOM   4397  H   THR B 127       4.741  11.759  18.667  1.00 98.77           H  
ATOM   4398  CA  THR B 127       6.195  12.647  17.346  1.00 98.77           C  
ATOM   4399  HA  THR B 127       7.050  13.177  17.765  1.00 98.77           H  
ATOM   4400  C   THR B 127       5.771  13.384  16.073  1.00 98.77           C  
ATOM   4401  CB  THR B 127       6.634  11.214  16.992  1.00 98.77           C  
ATOM   4402  HB  THR B 127       5.825  10.703  16.470  1.00 98.77           H  
ATOM   4403  O   THR B 127       6.585  14.060  15.445  1.00 98.77           O  
ATOM   4404  CG2 THR B 127       7.893  11.178  16.122  1.00 98.77           C  
ATOM   4405 HG21 THR B 127       7.696  11.632  15.151  1.00 98.77           H  
ATOM   4406 HG22 THR B 127       8.695  11.720  16.621  1.00 98.77           H  
ATOM   4407 HG23 THR B 127       8.199  10.144  15.966  1.00 98.77           H  
ATOM   4408  OG1 THR B 127       6.965  10.476  18.145  1.00 98.77           O  
ATOM   4409  HG1 THR B 127       6.137  10.259  18.580  1.00 98.77           H  
ATOM   4410  N   SER B 128       4.497  13.281  15.685  1.00 98.76           N  
ATOM   4411  H   SER B 128       3.876  12.700  16.231  1.00 98.76           H  
ATOM   4412  CA  SER B 128       3.927  13.995  14.543  1.00 98.76           C  
ATOM   4413  HA  SER B 128       4.540  13.815  13.660  1.00 98.76           H  
ATOM   4414  C   SER B 128       3.869  15.506  14.776  1.00 98.76           C  
ATOM   4415  CB  SER B 128       2.526  13.451  14.274  1.00 98.76           C  
ATOM   4416  HB2 SER B 128       2.595  12.412  13.954  1.00 98.76           H  
ATOM   4417  HB3 SER B 128       1.924  13.502  15.182  1.00 98.76           H  
ATOM   4418  O   SER B 128       4.200  16.272  13.871  1.00 98.76           O  
ATOM   4419  OG  SER B 128       1.903  14.207  13.270  1.00 98.76           O  
ATOM   4420  HG  SER B 128       1.793  15.112  13.571  1.00 98.76           H  
ATOM   4421  N   TRP B 129       3.468  15.951  15.969  1.00 98.73           N  
ATOM   4422  H   TRP B 129       3.202  15.286  16.682  1.00 98.73           H  
ATOM   4423  CA  TRP B 129       3.452  17.377  16.307  1.00 98.73           C  
ATOM   4424  HA  TRP B 129       2.845  17.911  15.575  1.00 98.73           H  
ATOM   4425  C   TRP B 129       4.864  17.973  16.247  1.00 98.73           C  
ATOM   4426  CB  TRP B 129       2.824  17.575  17.691  1.00 98.73           C  
ATOM   4427  HB2 TRP B 129       3.455  17.116  18.452  1.00 98.73           H  
ATOM   4428  HB3 TRP B 129       1.858  17.070  17.716  1.00 98.73           H  
ATOM   4429  O   TRP B 129       5.102  18.973  15.567  1.00 98.73           O  
ATOM   4430  CG  TRP B 129       2.611  19.015  18.039  1.00 98.73           C  
ATOM   4431  CD1 TRP B 129       3.528  19.845  18.588  1.00 98.73           C  
ATOM   4432  HD1 TRP B 129       4.535  19.567  18.862  1.00 98.73           H  
ATOM   4433  CD2 TRP B 129       1.431  19.835  17.789  1.00 98.73           C  
ATOM   4434  CE2 TRP B 129       1.710  21.168  18.215  1.00 98.73           C  
ATOM   4435  CE3 TRP B 129       0.157  19.590  17.229  1.00 98.73           C  
ATOM   4436  HE3 TRP B 129      -0.081  18.593  16.886  1.00 98.73           H  
ATOM   4437  NE1 TRP B 129       3.009  21.124  18.673  1.00 98.73           N  
ATOM   4438  HE1 TRP B 129       3.567  21.932  18.910  1.00 98.73           H  
ATOM   4439  CH2 TRP B 129      -0.500  21.920  17.572  1.00 98.73           C  
ATOM   4440  HH2 TRP B 129      -1.237  22.705  17.487  1.00 98.73           H  
ATOM   4441  CZ2 TRP B 129       0.767  22.200  18.113  1.00 98.73           C  
ATOM   4442  HZ2 TRP B 129       1.023  23.194  18.449  1.00 98.73           H  
ATOM   4443  CZ3 TRP B 129      -0.799  20.619  17.124  1.00 98.73           C  
ATOM   4444  HZ3 TRP B 129      -1.771  20.408  16.703  1.00 98.73           H  
ATOM   4445  N   GLU B 130       5.830  17.298  16.875  1.00 98.73           N  
ATOM   4446  H   GLU B 130       5.571  16.493  17.427  1.00 98.73           H  
ATOM   4447  CA  GLU B 130       7.239  17.700  16.846  1.00 98.73           C  
ATOM   4448  HA  GLU B 130       7.341  18.704  17.259  1.00 98.73           H  
ATOM   4449  C   GLU B 130       7.813  17.718  15.428  1.00 98.73           C  
ATOM   4450  CB  GLU B 130       8.070  16.724  17.678  1.00 98.73           C  
ATOM   4451  HB2 GLU B 130       7.860  15.707  17.346  1.00 98.73           H  
ATOM   4452  HB3 GLU B 130       9.126  16.932  17.506  1.00 98.73           H  
ATOM   4453  O   GLU B 130       8.566  18.626  15.077  1.00 98.73           O  
ATOM   4454  CG  GLU B 130       7.795  16.845  19.178  1.00 98.73           C  
ATOM   4455  HG2 GLU B 130       8.054  17.854  19.498  1.00 98.73           H  
ATOM   4456  HG3 GLU B 130       6.735  16.687  19.378  1.00 98.73           H  
ATOM   4457  CD  GLU B 130       8.618  15.836  19.981  1.00 98.73           C  
ATOM   4458  OE1 GLU B 130       8.578  15.895  21.227  1.00 98.73           O  
ATOM   4459  OE2 GLU B 130       9.338  14.992  19.396  1.00 98.73           O  
ATOM   4460  N   LEU B 131       7.462  16.738  14.589  1.00 98.75           N  
ATOM   4461  H   LEU B 131       6.869  16.000  14.942  1.00 98.75           H  
ATOM   4462  CA  LEU B 131       7.891  16.683  13.191  1.00 98.75           C  
ATOM   4463  HA  LEU B 131       8.978  16.598  13.168  1.00 98.75           H  
ATOM   4464  C   LEU B 131       7.506  17.956  12.425  1.00 98.75           C  
ATOM   4465  CB  LEU B 131       7.266  15.441  12.530  1.00 98.75           C  
ATOM   4466  HB2 LEU B 131       6.183  15.497  12.644  1.00 98.75           H  
ATOM   4467  HB3 LEU B 131       7.606  14.542  13.043  1.00 98.75           H  
ATOM   4468  O   LEU B 131       8.332  18.490  11.675  1.00 98.75           O  
ATOM   4469  CG  LEU B 131       7.571  15.315  11.029  1.00 98.75           C  
ATOM   4470  HG  LEU B 131       7.333  16.243  10.510  1.00 98.75           H  
ATOM   4471  CD1 LEU B 131       9.041  14.976  10.806  1.00 98.75           C  
ATOM   4472 HD11 LEU B 131       9.673  15.749  11.244  1.00 98.75           H  
ATOM   4473 HD12 LEU B 131       9.240  14.939   9.735  1.00 98.75           H  
ATOM   4474 HD13 LEU B 131       9.269  14.012  11.261  1.00 98.75           H  
ATOM   4475  CD2 LEU B 131       6.711  14.218  10.420  1.00 98.75           C  
ATOM   4476 HD21 LEU B 131       6.936  13.270  10.908  1.00 98.75           H  
ATOM   4477 HD22 LEU B 131       6.900  14.141   9.349  1.00 98.75           H  
ATOM   4478 HD23 LEU B 131       5.658  14.458  10.571  1.00 98.75           H  
ATOM   4479  N   VAL B 132       6.271  18.431  12.608  1.00 98.73           N  
ATOM   4480  H   VAL B 132       5.668  17.948  13.258  1.00 98.73           H  
ATOM   4481  CA  VAL B 132       5.751  19.630  11.938  1.00 98.73           C  
ATOM   4482  HA  VAL B 132       5.992  19.570  10.877  1.00 98.73           H  
ATOM   4483  C   VAL B 132       6.431  20.891  12.474  1.00 98.73           C  
ATOM   4484  CB  VAL B 132       4.217  19.706  12.066  1.00 98.73           C  
ATOM   4485  HB  VAL B 132       3.934  19.667  13.118  1.00 98.73           H  
ATOM   4486  O   VAL B 132       6.929  21.695  11.685  1.00 98.73           O  
ATOM   4487  CG1 VAL B 132       3.667  21.000  11.458  1.00 98.73           C  
ATOM   4488 HG11 VAL B 132       2.578  20.965  11.465  1.00 98.73           H  
ATOM   4489 HG12 VAL B 132       3.986  21.863  12.042  1.00 98.73           H  
ATOM   4490 HG13 VAL B 132       4.018  21.115  10.432  1.00 98.73           H  
ATOM   4491  CG2 VAL B 132       3.547  18.538  11.326  1.00 98.73           C  
ATOM   4492 HG21 VAL B 132       3.900  17.584  11.718  1.00 98.73           H  
ATOM   4493 HG22 VAL B 132       2.468  18.582  11.472  1.00 98.73           H  
ATOM   4494 HG23 VAL B 132       3.769  18.588  10.261  1.00 98.73           H  
ATOM   4495  N   GLU B 133       6.563  21.037  13.796  1.00 98.30           N  
ATOM   4496  H   GLU B 133       6.142  20.357  14.412  1.00 98.30           H  
ATOM   4497  CA  GLU B 133       7.269  22.187  14.383  1.00 98.30           C  
ATOM   4498  HA  GLU B 133       6.809  23.104  14.015  1.00 98.30           H  
ATOM   4499  C   GLU B 133       8.757  22.237  13.993  1.00 98.30           C  
ATOM   4500  CB  GLU B 133       7.166  22.168  15.912  1.00 98.30           C  
ATOM   4501  HB2 GLU B 133       7.865  22.911  16.295  1.00 98.30           H  
ATOM   4502  HB3 GLU B 133       7.464  21.189  16.288  1.00 98.30           H  
ATOM   4503  O   GLU B 133       9.313  23.326  13.797  1.00 98.30           O  
ATOM   4504  CG  GLU B 133       5.767  22.525  16.432  1.00 98.30           C  
ATOM   4505  HG2 GLU B 133       5.424  23.419  15.911  1.00 98.30           H  
ATOM   4506  HG3 GLU B 133       5.076  21.713  16.205  1.00 98.30           H  
ATOM   4507  CD  GLU B 133       5.767  22.805  17.943  1.00 98.30           C  
ATOM   4508  OE1 GLU B 133       4.791  23.434  18.412  1.00 98.30           O  
ATOM   4509  OE2 GLU B 133       6.763  22.468  18.622  1.00 98.30           O  
ATOM   4510  N   ASN B 134       9.399  21.073  13.835  1.00 98.24           N  
ATOM   4511  H   ASN B 134       8.902  20.231  14.088  1.00 98.24           H  
ATOM   4512  CA  ASN B 134      10.787  20.943  13.379  1.00 98.24           C  
ATOM   4513  HA  ASN B 134      11.413  21.608  13.973  1.00 98.24           H  
ATOM   4514  C   ASN B 134      10.981  21.365  11.914  1.00 98.24           C  
ATOM   4515  CB  ASN B 134      11.264  19.492  13.588  1.00 98.24           C  
ATOM   4516  HB2 ASN B 134      12.169  19.323  13.005  1.00 98.24           H  
ATOM   4517  HB3 ASN B 134      10.501  18.800  13.231  1.00 98.24           H  
ATOM   4518  O   ASN B 134      12.098  21.709  11.531  1.00 98.24           O  
ATOM   4519  CG  ASN B 134      11.613  19.171  15.031  1.00 98.24           C  
ATOM   4520  ND2 ASN B 134      11.478  17.931  15.437  1.00 98.24           N  
ATOM   4521 HD21 ASN B 134      11.560  17.795  16.434  1.00 98.24           H  
ATOM   4522 HD22 ASN B 134      10.947  17.288  14.866  1.00 98.24           H  
ATOM   4523  OD1 ASN B 134      12.076  20.006  15.791  1.00 98.24           O  
ATOM   4524  N   ALA B 135       9.924  21.370  11.094  1.00 98.55           N  
ATOM   4525  H   ALA B 135       9.026  21.086  11.459  1.00 98.55           H  
ATOM   4526  CA  ALA B 135       9.970  21.898   9.728  1.00 98.55           C  
ATOM   4527  HA  ALA B 135      10.902  21.584   9.259  1.00 98.55           H  
ATOM   4528  C   ALA B 135       9.944  23.438   9.676  1.00 98.55           C  
ATOM   4529  CB  ALA B 135       8.808  21.296   8.929  1.00 98.55           C  
ATOM   4530  HB1 ALA B 135       7.855  21.631   9.339  1.00 98.55           H  
ATOM   4531  HB2 ALA B 135       8.845  20.207   8.960  1.00 98.55           H  
ATOM   4532  HB3 ALA B 135       8.864  21.627   7.892  1.00 98.55           H  
ATOM   4533  O   ALA B 135      10.126  24.017   8.605  1.00 98.55           O  
ATOM   4534  N   GLY B 136       9.708  24.110  10.812  1.00 98.35           N  
ATOM   4535  H   GLY B 136       9.581  23.583  11.664  1.00 98.35           H  
ATOM   4536  CA  GLY B 136       9.469  25.553  10.855  1.00 98.35           C  
ATOM   4537  HA2 GLY B 136       9.559  25.888  11.889  1.00 98.35           H  
ATOM   4538  HA3 GLY B 136      10.215  26.068  10.251  1.00 98.35           H  
ATOM   4539  C   GLY B 136       8.078  25.947  10.346  1.00 98.35           C  
ATOM   4540  O   GLY B 136       7.901  27.070   9.880  1.00 98.35           O  
ATOM   4541  N   ILE B 137       7.105  25.034  10.420  1.00 98.25           N  
ATOM   4542  H   ILE B 137       7.309  24.149  10.862  1.00 98.25           H  
ATOM   4543  CA  ILE B 137       5.722  25.234   9.974  1.00 98.25           C  
ATOM   4544  HA  ILE B 137       5.650  26.162   9.407  1.00 98.25           H  
ATOM   4545  C   ILE B 137       4.819  25.360  11.209  1.00 98.25           C  
ATOM   4546  CB  ILE B 137       5.301  24.070   9.041  1.00 98.25           C  
ATOM   4547  HB  ILE B 137       5.431  23.135   9.585  1.00 98.25           H  
ATOM   4548  O   ILE B 137       4.940  24.563  12.135  1.00 98.25           O  
ATOM   4549  CG1 ILE B 137       6.196  24.027   7.775  1.00 98.25           C  
ATOM   4550 HG12 ILE B 137       6.035  24.930   7.186  1.00 98.25           H  
ATOM   4551 HG13 ILE B 137       7.244  24.007   8.071  1.00 98.25           H  
ATOM   4552  CG2 ILE B 137       3.817  24.189   8.648  1.00 98.25           C  
ATOM   4553 HG21 ILE B 137       3.527  23.362   8.000  1.00 98.25           H  
ATOM   4554 HG22 ILE B 137       3.630  25.132   8.132  1.00 98.25           H  
ATOM   4555 HG23 ILE B 137       3.184  24.126   9.533  1.00 98.25           H  
ATOM   4556  CD1 ILE B 137       5.968  22.802   6.879  1.00 98.25           C  
ATOM   4557 HD11 ILE B 137       4.990  22.856   6.400  1.00 98.25           H  
ATOM   4558 HD12 ILE B 137       6.036  21.889   7.471  1.00 98.25           H  
ATOM   4559 HD13 ILE B 137       6.733  22.778   6.103  1.00 98.25           H  
ATOM   4560  N   ASP B 138       3.904  26.339  11.226  1.00 97.69           N  
ATOM   4561  H   ASP B 138       3.836  26.957  10.430  1.00 97.69           H  
ATOM   4562  CA  ASP B 138       2.836  26.401  12.236  1.00 97.69           C  
ATOM   4563  HA  ASP B 138       3.290  26.343  13.226  1.00 97.69           H  
ATOM   4564  C   ASP B 138       1.870  25.217  12.021  1.00 97.69           C  
ATOM   4565  CB  ASP B 138       2.097  27.754  12.163  1.00 97.69           C  
ATOM   4566  HB2 ASP B 138       1.671  27.875  11.167  1.00 97.69           H  
ATOM   4567  HB3 ASP B 138       2.826  28.549  12.313  1.00 97.69           H  
ATOM   4568  O   ASP B 138       1.227  25.161  10.965  1.00 97.69           O  
ATOM   4569  CG  ASP B 138       0.970  27.918  13.203  1.00 97.69           C  
ATOM   4570  OD1 ASP B 138       0.419  26.899  13.678  1.00 97.69           O  
ATOM   4571  OD2 ASP B 138       0.637  29.076  13.525  1.00 97.69           O  
ATOM   4572  N   PRO B 139       1.715  24.289  12.983  1.00 97.98           N  
ATOM   4573  CA  PRO B 139       0.827  23.137  12.838  1.00 97.98           C  
ATOM   4574  HA  PRO B 139       1.212  22.503  12.039  1.00 97.98           H  
ATOM   4575  C   PRO B 139      -0.623  23.504  12.500  1.00 97.98           C  
ATOM   4576  CB  PRO B 139       0.913  22.388  14.174  1.00 97.98           C  
ATOM   4577  HB2 PRO B 139       0.133  22.739  14.850  1.00 97.98           H  
ATOM   4578  HB3 PRO B 139       0.839  21.309  14.038  1.00 97.98           H  
ATOM   4579  O   PRO B 139      -1.274  22.801  11.727  1.00 97.98           O  
ATOM   4580  CG  PRO B 139       2.273  22.792  14.736  1.00 97.98           C  
ATOM   4581  HG2 PRO B 139       3.053  22.168  14.300  1.00 97.98           H  
ATOM   4582  HG3 PRO B 139       2.304  22.732  15.824  1.00 97.98           H  
ATOM   4583  CD  PRO B 139       2.431  24.226  14.249  1.00 97.98           C  
ATOM   4584  HD2 PRO B 139       3.492  24.451  14.142  1.00 97.98           H  
ATOM   4585  HD3 PRO B 139       1.973  24.913  14.960  1.00 97.98           H  
ATOM   4586  N   HIS B 140      -1.135  24.632  13.004  1.00 95.86           N  
ATOM   4587  H   HIS B 140      -0.532  25.257  13.521  1.00 95.86           H  
ATOM   4588  CA  HIS B 140      -2.491  25.084  12.694  1.00 95.86           C  
ATOM   4589  HA  HIS B 140      -3.179  24.252  12.845  1.00 95.86           H  
ATOM   4590  C   HIS B 140      -2.652  25.516  11.231  1.00 95.86           C  
ATOM   4591  CB  HIS B 140      -2.892  26.229  13.632  1.00 95.86           C  
ATOM   4592  HB2 HIS B 140      -2.165  27.037  13.545  1.00 95.86           H  
ATOM   4593  HB3 HIS B 140      -3.854  26.622  13.302  1.00 95.86           H  
ATOM   4594  O   HIS B 140      -3.766  25.459  10.707  1.00 95.86           O  
ATOM   4595  CG  HIS B 140      -3.039  25.855  15.087  1.00 95.86           C  
ATOM   4596  CD2 HIS B 140      -3.350  24.629  15.613  1.00 95.86           C  
ATOM   4597  HD2 HIS B 140      -3.486  23.712  15.058  1.00 95.86           H  
ATOM   4598  ND1 HIS B 140      -2.978  26.737  16.139  1.00 95.86           N  
ATOM   4599  HD1 HIS B 140      -2.787  27.726  16.066  1.00 95.86           H  
ATOM   4600  CE1 HIS B 140      -3.245  26.066  17.270  1.00 95.86           C  
ATOM   4601  HE1 HIS B 140      -3.280  26.508  18.255  1.00 95.86           H  
ATOM   4602  NE2 HIS B 140      -3.494  24.773  16.998  1.00 95.86           N  
ATOM   4603  N   SER B 141      -1.565  25.893  10.550  1.00 97.23           N  
ATOM   4604  H   SER B 141      -0.674  25.866  11.025  1.00 97.23           H  
ATOM   4605  CA  SER B 141      -1.592  26.262   9.127  1.00 97.23           C  
ATOM   4606  HA  SER B 141      -2.446  26.921   8.973  1.00 97.23           H  
ATOM   4607  C   SER B 141      -1.791  25.068   8.184  1.00 97.23           C  
ATOM   4608  CB  SER B 141      -0.337  27.052   8.743  1.00 97.23           C  
ATOM   4609  HB2 SER B 141      -0.149  27.824   9.489  1.00 97.23           H  
ATOM   4610  HB3 SER B 141      -0.515  27.539   7.784  1.00 97.23           H  
ATOM   4611  O   SER B 141      -2.167  25.264   7.030  1.00 97.23           O  
ATOM   4612  OG  SER B 141       0.803  26.225   8.615  1.00 97.23           O  
ATOM   4613  HG  SER B 141       0.987  25.813   9.462  1.00 97.23           H  
ATOM   4614  N   LEU B 142      -1.593  23.832   8.667  1.00 98.07           N  
ATOM   4615  H   LEU B 142      -1.280  23.731   9.622  1.00 98.07           H  
ATOM   4616  CA  LEU B 142      -1.815  22.612   7.882  1.00 98.07           C  
ATOM   4617  HA  LEU B 142      -1.563  22.820   6.842  1.00 98.07           H  
ATOM   4618  C   LEU B 142      -3.282  22.156   7.865  1.00 98.07           C  
ATOM   4619  CB  LEU B 142      -0.893  21.488   8.385  1.00 98.07           C  
ATOM   4620  HB2 LEU B 142      -1.111  21.296   9.436  1.00 98.07           H  
ATOM   4621  HB3 LEU B 142      -1.133  20.581   7.829  1.00 98.07           H  
ATOM   4622  O   LEU B 142      -3.634  21.278   7.069  1.00 98.07           O  
ATOM   4623  CG  LEU B 142       0.615  21.753   8.227  1.00 98.07           C  
ATOM   4624  HG  LEU B 142       0.910  22.596   8.852  1.00 98.07           H  
ATOM   4625  CD1 LEU B 142       1.384  20.513   8.685  1.00 98.07           C  
ATOM   4626 HD11 LEU B 142       2.456  20.706   8.632  1.00 98.07           H  
ATOM   4627 HD12 LEU B 142       1.142  19.663   8.047  1.00 98.07           H  
ATOM   4628 HD13 LEU B 142       1.116  20.275   9.714  1.00 98.07           H  
ATOM   4629  CD2 LEU B 142       1.006  22.041   6.774  1.00 98.07           C  
ATOM   4630 HD21 LEU B 142       2.091  22.056   6.676  1.00 98.07           H  
ATOM   4631 HD22 LEU B 142       0.604  21.268   6.118  1.00 98.07           H  
ATOM   4632 HD23 LEU B 142       0.623  23.016   6.475  1.00 98.07           H  
ATOM   4633  N   ARG B 143      -4.154  22.754   8.689  1.00 96.31           N  
ATOM   4634  H   ARG B 143      -3.812  23.497   9.281  1.00 96.31           H  
ATOM   4635  CA  ARG B 143      -5.588  22.437   8.704  1.00 96.31           C  
ATOM   4636  HA  ARG B 143      -5.695  21.375   8.929  1.00 96.31           H  
ATOM   4637  C   ARG B 143      -6.217  22.688   7.334  1.00 96.31           C  
ATOM   4638  CB  ARG B 143      -6.321  23.249   9.780  1.00 96.31           C  
ATOM   4639  HB2 ARG B 143      -7.392  23.208   9.579  1.00 96.31           H  
ATOM   4640  HB3 ARG B 143      -6.005  24.291   9.734  1.00 96.31           H  
ATOM   4641  O   ARG B 143      -6.075  23.764   6.761  1.00 96.31           O  
ATOM   4642  CG  ARG B 143      -6.078  22.680  11.181  1.00 96.31           C  
ATOM   4643  HG2 ARG B 143      -5.013  22.702  11.414  1.00 96.31           H  
ATOM   4644  HG3 ARG B 143      -6.433  21.650  11.204  1.00 96.31           H  
ATOM   4645  CD  ARG B 143      -6.851  23.485  12.227  1.00 96.31           C  
ATOM   4646  HD2 ARG B 143      -6.440  24.494  12.250  1.00 96.31           H  
ATOM   4647  HD3 ARG B 143      -7.900  23.533  11.936  1.00 96.31           H  
ATOM   4648  NE  ARG B 143      -6.747  22.861  13.558  1.00 96.31           N  
ATOM   4649  HE  ARG B 143      -6.400  21.913  13.587  1.00 96.31           H  
ATOM   4650  NH1 ARG B 143      -7.457  24.660  14.799  1.00 96.31           N  
ATOM   4651 HH11 ARG B 143      -7.599  25.091  15.702  1.00 96.31           H  
ATOM   4652 HH12 ARG B 143      -7.560  25.199  13.951  1.00 96.31           H  
ATOM   4653  NH2 ARG B 143      -6.847  22.776  15.829  1.00 96.31           N  
ATOM   4654 HH21 ARG B 143      -6.514  21.822  15.810  1.00 96.31           H  
ATOM   4655 HH22 ARG B 143      -6.978  23.232  16.720  1.00 96.31           H  
ATOM   4656  CZ  ARG B 143      -7.021  23.433  14.718  1.00 96.31           C  
ATOM   4657  N   GLY B 144      -6.946  21.700   6.820  1.00 96.96           N  
ATOM   4658  H   GLY B 144      -6.983  20.825   7.323  1.00 96.96           H  
ATOM   4659  CA  GLY B 144      -7.606  21.786   5.515  1.00 96.96           C  
ATOM   4660  HA2 GLY B 144      -8.404  21.045   5.473  1.00 96.96           H  
ATOM   4661  HA3 GLY B 144      -8.063  22.770   5.410  1.00 96.96           H  
ATOM   4662  C   GLY B 144      -6.674  21.574   4.315  1.00 96.96           C  
ATOM   4663  O   GLY B 144      -7.100  21.759   3.177  1.00 96.96           O  
ATOM   4664  N   THR B 145      -5.404  21.212   4.533  1.00 98.27           N  
ATOM   4665  H   THR B 145      -5.093  21.083   5.485  1.00 98.27           H  
ATOM   4666  CA  THR B 145      -4.457  20.919   3.444  1.00 98.27           C  
ATOM   4667  HA  THR B 145      -4.767  21.482   2.564  1.00 98.27           H  
ATOM   4668  C   THR B 145      -4.485  19.439   3.067  1.00 98.27           C  
ATOM   4669  CB  THR B 145      -3.019  21.365   3.758  1.00 98.27           C  
ATOM   4670  HB  THR B 145      -2.423  21.214   2.859  1.00 98.27           H  
ATOM   4671  O   THR B 145      -4.685  18.570   3.918  1.00 98.27           O  
ATOM   4672  CG2 THR B 145      -2.926  22.845   4.132  1.00 98.27           C  
ATOM   4673 HG21 THR B 145      -3.511  23.060   5.026  1.00 98.27           H  
ATOM   4674 HG22 THR B 145      -3.300  23.457   3.312  1.00 98.27           H  
ATOM   4675 HG23 THR B 145      -1.885  23.106   4.324  1.00 98.27           H  
ATOM   4676  OG1 THR B 145      -2.442  20.584   4.780  1.00 98.27           O  
ATOM   4677  HG1 THR B 145      -2.873  20.819   5.606  1.00 98.27           H  
ATOM   4678  N   ALA B 146      -4.239  19.127   1.791  1.00 98.53           N  
ATOM   4679  H   ALA B 146      -4.097  19.875   1.127  1.00 98.53           H  
ATOM   4680  CA  ALA B 146      -4.121  17.753   1.301  1.00 98.53           C  
ATOM   4681  HA  ALA B 146      -4.897  17.150   1.772  1.00 98.53           H  
ATOM   4682  C   ALA B 146      -2.765  17.140   1.702  1.00 98.53           C  
ATOM   4683  CB  ALA B 146      -4.382  17.734  -0.212  1.00 98.53           C  
ATOM   4684  HB1 ALA B 146      -5.383  18.114  -0.418  1.00 98.53           H  
ATOM   4685  HB2 ALA B 146      -3.648  18.344  -0.737  1.00 98.53           H  
ATOM   4686  HB3 ALA B 146      -4.318  16.710  -0.578  1.00 98.53           H  
ATOM   4687  O   ALA B 146      -1.917  16.878   0.853  1.00 98.53           O  
ATOM   4688  N   THR B 147      -2.527  16.979   3.000  1.00 98.88           N  
ATOM   4689  H   THR B 147      -3.241  17.275   3.650  1.00 98.88           H  
ATOM   4690  CA  THR B 147      -1.332  16.324   3.546  1.00 98.88           C  
ATOM   4691  HA  THR B 147      -0.532  16.348   2.807  1.00 98.88           H  
ATOM   4692  C   THR B 147      -1.664  14.870   3.858  1.00 98.88           C  
ATOM   4693  CB  THR B 147      -0.826  17.069   4.786  1.00 98.88           C  
ATOM   4694  HB  THR B 147      -1.620  17.105   5.531  1.00 98.88           H  
ATOM   4695  O   THR B 147      -2.573  14.612   4.643  1.00 98.88           O  
ATOM   4696  CG2 THR B 147       0.416  16.416   5.397  1.00 98.88           C  
ATOM   4697 HG21 THR B 147       0.780  17.031   6.220  1.00 98.88           H  
ATOM   4698 HG22 THR B 147       0.170  15.427   5.786  1.00 98.88           H  
ATOM   4699 HG23 THR B 147       1.200  16.317   4.647  1.00 98.88           H  
ATOM   4700  OG1 THR B 147      -0.469  18.385   4.416  1.00 98.88           O  
ATOM   4701  HG1 THR B 147      -1.177  18.985   4.660  1.00 98.88           H  
ATOM   4702  N   GLY B 148      -0.968  13.928   3.218  1.00 98.89           N  
ATOM   4703  H   GLY B 148      -0.214  14.215   2.611  1.00 98.89           H  
ATOM   4704  CA  GLY B 148      -1.166  12.493   3.440  1.00 98.89           C  
ATOM   4705  HA2 GLY B 148      -2.230  12.292   3.564  1.00 98.89           H  
ATOM   4706  HA3 GLY B 148      -0.823  11.933   2.570  1.00 98.89           H  
ATOM   4707  C   GLY B 148      -0.427  11.979   4.679  1.00 98.89           C  
ATOM   4708  O   GLY B 148       0.587  12.550   5.085  1.00 98.89           O  
ATOM   4709  N   VAL B 149      -0.913  10.883   5.264  1.00 98.93           N  
ATOM   4710  H   VAL B 149      -1.728  10.454   4.849  1.00 98.93           H  
ATOM   4711  CA  VAL B 149      -0.302  10.213   6.425  1.00 98.93           C  
ATOM   4712  HA  VAL B 149       0.690  10.630   6.602  1.00 98.93           H  
ATOM   4713  C   VAL B 149      -0.139   8.725   6.116  1.00 98.93           C  
ATOM   4714  CB  VAL B 149      -1.129  10.431   7.710  1.00 98.93           C  
ATOM   4715  HB  VAL B 149      -2.119   9.991   7.583  1.00 98.93           H  
ATOM   4716  O   VAL B 149      -1.122   7.991   6.059  1.00 98.93           O  
ATOM   4717  CG1 VAL B 149      -0.453   9.774   8.922  1.00 98.93           C  
ATOM   4718 HG11 VAL B 149      -0.389   8.696   8.776  1.00 98.93           H  
ATOM   4719 HG12 VAL B 149       0.547  10.183   9.065  1.00 98.93           H  
ATOM   4720 HG13 VAL B 149      -1.051   9.959   9.814  1.00 98.93           H  
ATOM   4721  CG2 VAL B 149      -1.307  11.919   8.036  1.00 98.93           C  
ATOM   4722 HG21 VAL B 149      -1.879  12.410   7.249  1.00 98.93           H  
ATOM   4723 HG22 VAL B 149      -1.860  12.026   8.969  1.00 98.93           H  
ATOM   4724 HG23 VAL B 149      -0.336  12.406   8.132  1.00 98.93           H  
ATOM   4725  N   PHE B 150       1.099   8.267   5.934  1.00 98.88           N  
ATOM   4726  H   PHE B 150       1.869   8.911   6.050  1.00 98.88           H  
ATOM   4727  CA  PHE B 150       1.418   6.885   5.557  1.00 98.88           C  
ATOM   4728  HA  PHE B 150       0.498   6.310   5.454  1.00 98.88           H  
ATOM   4729  C   PHE B 150       2.272   6.228   6.646  1.00 98.88           C  
ATOM   4730  CB  PHE B 150       2.122   6.860   4.192  1.00 98.88           C  
ATOM   4731  HB2 PHE B 150       3.073   7.387   4.271  1.00 98.88           H  
ATOM   4732  HB3 PHE B 150       2.347   5.823   3.941  1.00 98.88           H  
ATOM   4733  O   PHE B 150       3.419   6.627   6.867  1.00 98.88           O  
ATOM   4734  CG  PHE B 150       1.330   7.463   3.046  1.00 98.88           C  
ATOM   4735  CD1 PHE B 150       0.564   6.637   2.200  1.00 98.88           C  
ATOM   4736  HD1 PHE B 150       0.523   5.572   2.371  1.00 98.88           H  
ATOM   4737  CD2 PHE B 150       1.385   8.849   2.802  1.00 98.88           C  
ATOM   4738  HD2 PHE B 150       1.970   9.486   3.449  1.00 98.88           H  
ATOM   4739  CE1 PHE B 150      -0.134   7.198   1.115  1.00 98.88           C  
ATOM   4740  HE1 PHE B 150      -0.696   6.569   0.440  1.00 98.88           H  
ATOM   4741  CE2 PHE B 150       0.677   9.408   1.723  1.00 98.88           C  
ATOM   4742  HE2 PHE B 150       0.720  10.471   1.534  1.00 98.88           H  
ATOM   4743  CZ  PHE B 150      -0.087   8.582   0.882  1.00 98.88           C  
ATOM   4744  HZ  PHE B 150      -0.632   9.006   0.052  1.00 98.88           H  
ATOM   4745  N   LEU B 151       1.730   5.219   7.332  1.00 98.78           N  
ATOM   4746  H   LEU B 151       0.808   4.899   7.072  1.00 98.78           H  
ATOM   4747  CA  LEU B 151       2.375   4.606   8.498  1.00 98.78           C  
ATOM   4748  HA  LEU B 151       3.378   5.016   8.622  1.00 98.78           H  
ATOM   4749  C   LEU B 151       2.544   3.096   8.355  1.00 98.78           C  
ATOM   4750  CB  LEU B 151       1.570   4.913   9.771  1.00 98.78           C  
ATOM   4751  HB2 LEU B 151       0.544   4.576   9.621  1.00 98.78           H  
ATOM   4752  HB3 LEU B 151       1.990   4.326  10.588  1.00 98.78           H  
ATOM   4753  O   LEU B 151       1.595   2.391   8.033  1.00 98.78           O  
ATOM   4754  CG  LEU B 151       1.553   6.387  10.200  1.00 98.78           C  
ATOM   4755  HG  LEU B 151       1.075   6.991   9.428  1.00 98.78           H  
ATOM   4756  CD1 LEU B 151       0.741   6.492  11.487  1.00 98.78           C  
ATOM   4757 HD11 LEU B 151       1.221   5.908  12.272  1.00 98.78           H  
ATOM   4758 HD12 LEU B 151      -0.266   6.105  11.329  1.00 98.78           H  
ATOM   4759 HD13 LEU B 151       0.680   7.534  11.800  1.00 98.78           H  
ATOM   4760  CD2 LEU B 151       2.949   6.943  10.485  1.00 98.78           C  
ATOM   4761 HD21 LEU B 151       3.466   6.315  11.211  1.00 98.78           H  
ATOM   4762 HD22 LEU B 151       2.856   7.956  10.879  1.00 98.78           H  
ATOM   4763 HD23 LEU B 151       3.528   6.995   9.563  1.00 98.78           H  
ATOM   4764  N   GLY B 152       3.733   2.591   8.685  1.00 98.74           N  
ATOM   4765  H   GLY B 152       4.484   3.238   8.880  1.00 98.74           H  
ATOM   4766  CA  GLY B 152       3.941   1.182   9.007  1.00 98.74           C  
ATOM   4767  HA2 GLY B 152       4.978   0.917   8.804  1.00 98.74           H  
ATOM   4768  HA3 GLY B 152       3.292   0.558   8.391  1.00 98.74           H  
ATOM   4769  C   GLY B 152       3.659   0.911  10.484  1.00 98.74           C  
ATOM   4770  O   GLY B 152       4.404   1.393  11.339  1.00 98.74           O  
ATOM   4771  N   VAL B 153       2.608   0.154  10.796  1.00 97.35           N  
ATOM   4772  H   VAL B 153       2.051  -0.247  10.054  1.00 97.35           H  
ATOM   4773  CA  VAL B 153       2.223  -0.180  12.179  1.00 97.35           C  
ATOM   4774  HA  VAL B 153       3.131  -0.291  12.771  1.00 97.35           H  
ATOM   4775  C   VAL B 153       1.478  -1.514  12.224  1.00 97.35           C  
ATOM   4776  CB  VAL B 153       1.390   0.960  12.811  1.00 97.35           C  
ATOM   4777  HB  VAL B 153       1.958   1.884  12.696  1.00 97.35           H  
ATOM   4778  O   VAL B 153       0.750  -1.849  11.294  1.00 97.35           O  
ATOM   4779  CG1 VAL B 153       0.031   1.175  12.133  1.00 97.35           C  
ATOM   4780 HG11 VAL B 153       0.174   1.370  11.070  1.00 97.35           H  
ATOM   4781 HG12 VAL B 153      -0.602   0.295  12.252  1.00 97.35           H  
ATOM   4782 HG13 VAL B 153      -0.471   2.033  12.579  1.00 97.35           H  
ATOM   4783  CG2 VAL B 153       1.176   0.763  14.317  1.00 97.35           C  
ATOM   4784 HG21 VAL B 153       0.736   1.664  14.745  1.00 97.35           H  
ATOM   4785 HG22 VAL B 153       0.504  -0.073  14.510  1.00 97.35           H  
ATOM   4786 HG23 VAL B 153       2.131   0.578  14.810  1.00 97.35           H  
ATOM   4787  N   ALA B 154       1.639  -2.257  13.318  1.00 95.07           N  
ATOM   4788  H   ALA B 154       2.213  -1.899  14.067  1.00 95.07           H  
ATOM   4789  CA  ALA B 154       0.939  -3.512  13.575  1.00 95.07           C  
ATOM   4790  HA  ALA B 154       0.084  -3.594  12.905  1.00 95.07           H  
ATOM   4791  C   ALA B 154       0.408  -3.551  15.020  1.00 95.07           C  
ATOM   4792  CB  ALA B 154       1.891  -4.677  13.271  1.00 95.07           C  
ATOM   4793  HB1 ALA B 154       2.762  -4.630  13.925  1.00 95.07           H  
ATOM   4794  HB2 ALA B 154       1.380  -5.627  13.427  1.00 95.07           H  
ATOM   4795  HB3 ALA B 154       2.214  -4.628  12.231  1.00 95.07           H  
ATOM   4796  O   ALA B 154       0.869  -2.802  15.885  1.00 95.07           O  
ATOM   4797  N   LYS B 155      -0.565  -4.432  15.290  1.00 92.82           N  
ATOM   4798  H   LYS B 155      -0.862  -5.046  14.546  1.00 92.82           H  
ATOM   4799  CA  LYS B 155      -1.063  -4.685  16.654  1.00 92.82           C  
ATOM   4800  HA  LYS B 155      -1.104  -3.742  17.199  1.00 92.82           H  
ATOM   4801  C   LYS B 155      -0.113  -5.618  17.406  1.00 92.82           C  
ATOM   4802  CB  LYS B 155      -2.477  -5.297  16.638  1.00 92.82           C  
ATOM   4803  HB2 LYS B 155      -2.504  -6.126  15.931  1.00 92.82           H  
ATOM   4804  HB3 LYS B 155      -2.694  -5.691  17.631  1.00 92.82           H  
ATOM   4805  O   LYS B 155       0.088  -6.750  16.971  1.00 92.82           O  
ATOM   4806  CG  LYS B 155      -3.564  -4.279  16.278  1.00 92.82           C  
ATOM   4807  HG2 LYS B 155      -3.322  -3.872  15.296  1.00 92.82           H  
ATOM   4808  HG3 LYS B 155      -3.549  -3.463  17.000  1.00 92.82           H  
ATOM   4809  CD  LYS B 155      -4.976  -4.895  16.231  1.00 92.82           C  
ATOM   4810  HD2 LYS B 155      -5.670  -4.166  15.812  1.00 92.82           H  
ATOM   4811  HD3 LYS B 155      -4.969  -5.772  15.584  1.00 92.82           H  
ATOM   4812  CE  LYS B 155      -5.480  -5.280  17.626  1.00 92.82           C  
ATOM   4813  HE2 LYS B 155      -4.832  -6.038  18.064  1.00 92.82           H  
ATOM   4814  HE3 LYS B 155      -5.431  -4.408  18.278  1.00 92.82           H  
ATOM   4815  NZ  LYS B 155      -6.870  -5.793  17.608  1.00 92.82           N  
ATOM   4816  HZ1 LYS B 155      -7.089  -6.064  18.556  1.00 92.82           H  
ATOM   4817  HZ2 LYS B 155      -6.981  -6.623  17.045  1.00 92.82           H  
ATOM   4818  HZ3 LYS B 155      -7.546  -5.082  17.367  1.00 92.82           H  
ATOM   4819  N   PHE B 156       0.369  -5.170  18.567  1.00 90.12           N  
ATOM   4820  H   PHE B 156       0.202  -4.202  18.801  1.00 90.12           H  
ATOM   4821  CA  PHE B 156       1.175  -5.963  19.515  1.00 90.12           C  
ATOM   4822  HA  PHE B 156       1.525  -6.863  19.010  1.00 90.12           H  
ATOM   4823  C   PHE B 156       0.388  -6.464  20.744  1.00 90.12           C  
ATOM   4824  CB  PHE B 156       2.418  -5.156  19.927  1.00 90.12           C  
ATOM   4825  HB2 PHE B 156       2.928  -5.667  20.743  1.00 90.12           H  
ATOM   4826  HB3 PHE B 156       2.113  -4.178  20.299  1.00 90.12           H  
ATOM   4827  O   PHE B 156       0.988  -7.009  21.670  1.00 90.12           O  
ATOM   4828  CG  PHE B 156       3.418  -4.993  18.804  1.00 90.12           C  
ATOM   4829  CD1 PHE B 156       4.270  -6.061  18.472  1.00 90.12           C  
ATOM   4830  HD1 PHE B 156       4.228  -6.983  19.033  1.00 90.12           H  
ATOM   4831  CD2 PHE B 156       3.464  -3.798  18.065  1.00 90.12           C  
ATOM   4832  HD2 PHE B 156       2.812  -2.977  18.322  1.00 90.12           H  
ATOM   4833  CE1 PHE B 156       5.148  -5.940  17.383  1.00 90.12           C  
ATOM   4834  HE1 PHE B 156       5.783  -6.769  17.104  1.00 90.12           H  
ATOM   4835  CE2 PHE B 156       4.342  -3.676  16.977  1.00 90.12           C  
ATOM   4836  HE2 PHE B 156       4.349  -2.766  16.397  1.00 90.12           H  
ATOM   4837  CZ  PHE B 156       5.174  -4.751  16.631  1.00 90.12           C  
ATOM   4838  HZ  PHE B 156       5.815  -4.663  15.767  1.00 90.12           H  
ATOM   4839  N   GLY B 157      -0.937  -6.271  20.754  1.00 88.43           N  
ATOM   4840  H   GLY B 157      -1.360  -5.844  19.943  1.00 88.43           H  
ATOM   4841  CA  GLY B 157      -1.833  -6.625  21.860  1.00 88.43           C  
ATOM   4842  HA2 GLY B 157      -1.591  -7.624  22.222  1.00 88.43           H  
ATOM   4843  HA3 GLY B 157      -2.863  -6.641  21.504  1.00 88.43           H  
ATOM   4844  C   GLY B 157      -1.720  -5.650  23.033  1.00 88.43           C  
ATOM   4845  O   GLY B 157      -0.778  -5.726  23.813  1.00 88.43           O  
ATOM   4846  N   TYR B 158      -2.673  -4.724  23.175  1.00 89.96           N  
ATOM   4847  H   TYR B 158      -3.458  -4.737  22.540  1.00 89.96           H  
ATOM   4848  CA  TYR B 158      -2.720  -3.774  24.295  1.00 89.96           C  
ATOM   4849  HA  TYR B 158      -1.937  -4.017  25.013  1.00 89.96           H  
ATOM   4850  C   TYR B 158      -4.058  -3.887  25.021  1.00 89.96           C  
ATOM   4851  CB  TYR B 158      -2.465  -2.336  23.813  1.00 89.96           C  
ATOM   4852  HB2 TYR B 158      -1.504  -2.302  23.300  1.00 89.96           H  
ATOM   4853  HB3 TYR B 158      -3.232  -2.056  23.091  1.00 89.96           H  
ATOM   4854  O   TYR B 158      -5.085  -3.477  24.490  1.00 89.96           O  
ATOM   4855  CG  TYR B 158      -2.443  -1.320  24.946  1.00 89.96           C  
ATOM   4856  CD1 TYR B 158      -3.517  -0.431  25.150  1.00 89.96           C  
ATOM   4857  HD1 TYR B 158      -4.378  -0.461  24.499  1.00 89.96           H  
ATOM   4858  CD2 TYR B 158      -1.345  -1.289  25.825  1.00 89.96           C  
ATOM   4859  HD2 TYR B 158      -0.531  -1.983  25.681  1.00 89.96           H  
ATOM   4860  CE1 TYR B 158      -3.474   0.497  26.211  1.00 89.96           C  
ATOM   4861  HE1 TYR B 158      -4.289   1.188  26.369  1.00 89.96           H  
ATOM   4862  CE2 TYR B 158      -1.302  -0.378  26.894  1.00 89.96           C  
ATOM   4863  HE2 TYR B 158      -0.455  -0.374  27.564  1.00 89.96           H  
ATOM   4864  OH  TYR B 158      -2.309   1.412  28.113  1.00 89.96           O  
ATOM   4865  HH  TYR B 158      -1.585   1.205  28.709  1.00 89.96           H  
ATOM   4866  CZ  TYR B 158      -2.367   0.526  27.084  1.00 89.96           C  
ATOM   4867  N   GLY B 159      -4.044  -4.461  26.226  1.00 83.80           N  
ATOM   4868  H   GLY B 159      -3.174  -4.833  26.582  1.00 83.80           H  
ATOM   4869  CA  GLY B 159      -5.244  -4.641  27.049  1.00 83.80           C  
ATOM   4870  HA2 GLY B 159      -5.755  -3.683  27.151  1.00 83.80           H  
ATOM   4871  HA3 GLY B 159      -4.939  -4.981  28.038  1.00 83.80           H  
ATOM   4872  C   GLY B 159      -6.257  -5.658  26.510  1.00 83.80           C  
ATOM   4873  O   GLY B 159      -7.367  -5.710  27.027  1.00 83.80           O  
ATOM   4874  N   GLU B 160      -5.899  -6.446  25.492  1.00 78.29           N  
ATOM   4875  H   GLU B 160      -4.974  -6.327  25.104  1.00 78.29           H  
ATOM   4876  CA  GLU B 160      -6.772  -7.461  24.874  1.00 78.29           C  
ATOM   4877  HA  GLU B 160      -7.804  -7.110  24.904  1.00 78.29           H  
ATOM   4878  C   GLU B 160      -6.755  -8.806  25.626  1.00 78.29           C  
ATOM   4879  CB  GLU B 160      -6.375  -7.658  23.394  1.00 78.29           C  
ATOM   4880  HB2 GLU B 160      -6.974  -8.464  22.972  1.00 78.29           H  
ATOM   4881  HB3 GLU B 160      -5.324  -7.943  23.340  1.00 78.29           H  
ATOM   4882  O   GLU B 160      -7.656  -9.621  25.457  1.00 78.29           O  
ATOM   4883  CG  GLU B 160      -6.608  -6.393  22.552  1.00 78.29           C  
ATOM   4884  HG2 GLU B 160      -5.982  -5.588  22.938  1.00 78.29           H  
ATOM   4885  HG3 GLU B 160      -7.648  -6.088  22.662  1.00 78.29           H  
ATOM   4886  CD  GLU B 160      -6.281  -6.569  21.060  1.00 78.29           C  
ATOM   4887  OE1 GLU B 160      -7.113  -6.169  20.213  1.00 78.29           O  
ATOM   4888  OE2 GLU B 160      -5.153  -6.980  20.708  1.00 78.29           O  
ATOM   4889  N   ASP B 161      -5.751  -9.033  26.477  1.00 66.97           N  
ATOM   4890  H   ASP B 161      -5.081  -8.294  26.641  1.00 66.97           H  
ATOM   4891  CA  ASP B 161      -5.590 -10.223  27.325  1.00 66.97           C  
ATOM   4892  HA  ASP B 161      -5.945 -11.095  26.776  1.00 66.97           H  
ATOM   4893  C   ASP B 161      -6.391 -10.148  28.637  1.00 66.97           C  
ATOM   4894  CB  ASP B 161      -4.090 -10.416  27.617  1.00 66.97           C  
ATOM   4895  HB2 ASP B 161      -3.965 -11.351  28.163  1.00 66.97           H  
ATOM   4896  HB3 ASP B 161      -3.559 -10.518  26.671  1.00 66.97           H  
ATOM   4897  O   ASP B 161      -6.619 -11.157  29.309  1.00 66.97           O  
ATOM   4898  CG  ASP B 161      -3.436  -9.277  28.424  1.00 66.97           C  
ATOM   4899  OD1 ASP B 161      -3.921  -8.119  28.355  1.00 66.97           O  
ATOM   4900  OD2 ASP B 161      -2.419  -9.562  29.096  1.00 66.97           O  
ATOM   4901  N   THR B 162      -6.843  -8.951  29.009  1.00 63.75           N  
ATOM   4902  H   THR B 162      -6.638  -8.178  28.393  1.00 63.75           H  
ATOM   4903  CA  THR B 162      -7.762  -8.727  30.122  1.00 63.75           C  
ATOM   4904  HA  THR B 162      -7.834  -9.647  30.701  1.00 63.75           H  
ATOM   4905  C   THR B 162      -9.152  -8.416  29.592  1.00 63.75           C  
ATOM   4906  CB  THR B 162      -7.244  -7.648  31.087  1.00 63.75           C  
ATOM   4907  HB  THR B 162      -6.266  -7.960  31.454  1.00 63.75           H  
ATOM   4908  O   THR B 162      -9.316  -7.767  28.563  1.00 63.75           O  
ATOM   4909  CG2 THR B 162      -7.112  -6.251  30.481  1.00 63.75           C  
ATOM   4910 HG21 THR B 162      -8.067  -5.906  30.085  1.00 63.75           H  
ATOM   4911 HG22 THR B 162      -6.386  -6.281  29.669  1.00 63.75           H  
ATOM   4912 HG23 THR B 162      -6.756  -5.553  31.238  1.00 63.75           H  
ATOM   4913  OG1 THR B 162      -8.116  -7.528  32.195  1.00 63.75           O  
ATOM   4914  HG1 THR B 162      -8.829  -6.952  31.908  1.00 63.75           H  
ATOM   4915  N   ALA B 163     -10.182  -8.810  30.343  1.00 58.27           N  
ATOM   4916  H   ALA B 163      -9.994  -9.306  31.202  1.00 58.27           H  
ATOM   4917  CA  ALA B 163     -11.508  -8.261  30.106  1.00 58.27           C  
ATOM   4918  HA  ALA B 163     -11.833  -8.551  29.107  1.00 58.27           H  
ATOM   4919  C   ALA B 163     -11.413  -6.730  30.170  1.00 58.27           C  
ATOM   4920  CB  ALA B 163     -12.496  -8.821  31.135  1.00 58.27           C  
ATOM   4921  HB1 ALA B 163     -12.548  -9.905  31.042  1.00 58.27           H  
ATOM   4922  HB2 ALA B 163     -12.177  -8.551  32.142  1.00 58.27           H  
ATOM   4923  HB3 ALA B 163     -13.485  -8.400  30.950  1.00 58.27           H  
ATOM   4924  O   ALA B 163     -10.849  -6.190  31.133  1.00 58.27           O  
ATOM   4925  N   ALA B 164     -11.936  -6.055  29.144  1.00 60.95           N  
ATOM   4926  H   ALA B 164     -12.297  -6.560  28.347  1.00 60.95           H  
ATOM   4927  CA  ALA B 164     -11.971  -4.605  29.111  1.00 60.95           C  
ATOM   4928  HA  ALA B 164     -10.946  -4.237  29.068  1.00 60.95           H  
ATOM   4929  C   ALA B 164     -12.634  -4.105  30.399  1.00 60.95           C  
ATOM   4930  CB  ALA B 164     -12.713  -4.133  27.855  1.00 60.95           C  
ATOM   4931  HB1 ALA B 164     -12.214  -4.510  26.962  1.00 60.95           H  
ATOM   4932  HB2 ALA B 164     -13.742  -4.494  27.868  1.00 60.95           H  
ATOM   4933  HB3 ALA B 164     -12.719  -3.044  27.821  1.00 60.95           H  
ATOM   4934  O   ALA B 164     -13.713  -4.565  30.783  1.00 60.95           O  
ATOM   4935  N   ALA B 165     -11.973  -3.182  31.099  1.00 64.30           N  
ATOM   4936  H   ALA B 165     -11.073  -2.864  30.769  1.00 64.30           H  
ATOM   4937  CA  ALA B 165     -12.611  -2.516  32.223  1.00 64.30           C
[truncated: 1,850,617 more chars]
