# Supplementary material for: Module-Based Polyketide Synthase Engineering for de Novo Polyketide Biosynthesis
Source: ACS Synth Biol. 2023 Oct 23;12(11):3148–55. doi: 10.1021/acssynbio.3c00282 (PMC10661043; doi:10.1021/acssynbio.3c00282)
Supplement: Supplementary file 2 — sb3c00282_si_002.zip [file sb3c00282_si_002.zip › Final_PKS_Structures/menzella_pdbs/pikM6_ACP_rapM3_KSAT_dimer.pdb]

ATOM      1  N   LEU A   1       8.769  29.021 -13.911  1.00 20.20           N  
ATOM      2  H   LEU A   1       9.100  29.975 -13.929  1.00 20.20           H  
ATOM      3  H2  LEU A   1       7.831  28.987 -13.538  1.00 20.20           H  
ATOM      4  H3  LEU A   1       9.363  28.498 -13.282  1.00 20.20           H  
ATOM      5  CA  LEU A   1       8.830  28.410 -15.266  1.00 20.20           C  
ATOM      6  HA  LEU A   1       9.871  28.429 -15.590  1.00 20.20           H  
ATOM      7  C   LEU A   1       8.079  29.204 -16.352  1.00 20.20           C  
ATOM      8  CB  LEU A   1       8.425  26.925 -15.208  1.00 20.20           C  
ATOM      9  HB2 LEU A   1       8.055  26.598 -16.179  1.00 20.20           H  
ATOM     10  HB3 LEU A   1       7.614  26.801 -14.490  1.00 20.20           H  
ATOM     11  O   LEU A   1       8.677  29.500 -17.378  1.00 20.20           O  
ATOM     12  CG  LEU A   1       9.633  26.046 -14.806  1.00 20.20           C  
ATOM     13  HG  LEU A   1      10.281  26.621 -14.144  1.00 20.20           H  
ATOM     14  CD1 LEU A   1       9.193  24.800 -14.051  1.00 20.20           C  
ATOM     15 HD11 LEU A   1       8.656  25.062 -13.139  1.00 20.20           H  
ATOM     16 HD12 LEU A   1      10.064  24.206 -13.775  1.00 20.20           H  
ATOM     17 HD13 LEU A   1       8.551  24.181 -14.678  1.00 20.20           H  
ATOM     18  CD2 LEU A   1      10.432  25.635 -16.043  1.00 20.20           C  
ATOM     19 HD21 LEU A   1       9.822  24.998 -16.683  1.00 20.20           H  
ATOM     20 HD22 LEU A   1      11.303  25.056 -15.733  1.00 20.20           H  
ATOM     21 HD23 LEU A   1      10.772  26.508 -16.600  1.00 20.20           H  
ATOM     22  N   LEU A   2       6.807  29.587 -16.168  1.00 23.46           N  
ATOM     23  H   LEU A   2       6.322  29.288 -15.334  1.00 23.46           H  
ATOM     24  CA  LEU A   2       5.936  30.070 -17.265  1.00 23.46           C  
ATOM     25  HA  LEU A   2       6.029  29.364 -18.090  1.00 23.46           H  
ATOM     26  C   LEU A   2       6.231  31.451 -17.896  1.00 23.46           C  
ATOM     27  CB  LEU A   2       4.476  30.033 -16.767  1.00 23.46           C  
ATOM     28  HB2 LEU A   2       4.449  30.367 -15.730  1.00 23.46           H  
ATOM     29  HB3 LEU A   2       3.870  30.734 -17.340  1.00 23.46           H  
ATOM     30  O   LEU A   2       5.763  31.694 -19.008  1.00 23.46           O  
ATOM     31  CG  LEU A   2       3.830  28.641 -16.884  1.00 23.46           C  
ATOM     32  HG  LEU A   2       4.547  27.880 -16.579  1.00 23.46           H  
ATOM     33  CD1 LEU A   2       2.615  28.556 -15.965  1.00 23.46           C  
ATOM     34 HD11 LEU A   2       1.878  29.312 -16.233  1.00 23.46           H  
ATOM     35 HD12 LEU A   2       2.918  28.696 -14.927  1.00 23.46           H  
ATOM     36 HD13 LEU A   2       2.162  27.568 -16.051  1.00 23.46           H  
ATOM     37  CD2 LEU A   2       3.373  28.364 -18.319  1.00 23.46           C  
ATOM     38 HD21 LEU A   2       2.626  29.095 -18.629  1.00 23.46           H  
ATOM     39 HD22 LEU A   2       4.221  28.395 -19.003  1.00 23.46           H  
ATOM     40 HD23 LEU A   2       2.936  27.367 -18.370  1.00 23.46           H  
ATOM     41  N   ALA A   3       6.975  32.361 -17.256  1.00 27.07           N  
ATOM     42  H   ALA A   3       7.337  32.145 -16.338  1.00 27.07           H  
ATOM     43  CA  ALA A   3       7.147  33.730 -17.776  1.00 27.07           C  
ATOM     44  HA  ALA A   3       6.170  34.213 -17.803  1.00 27.07           H  
ATOM     45  C   ALA A   3       7.714  33.777 -19.217  1.00 27.07           C  
ATOM     46  CB  ALA A   3       8.037  34.512 -16.802  1.00 27.07           C  
ATOM     47  HB1 ALA A   3       9.028  34.061 -16.745  1.00 27.07           H  
ATOM     48  HB2 ALA A   3       8.140  35.541 -17.148  1.00 27.07           H  
ATOM     49  HB3 ALA A   3       7.587  34.525 -15.810  1.00 27.07           H  
ATOM     50  O   ALA A   3       7.291  34.597 -20.035  1.00 27.07           O  
ATOM     51  N   MET A   4       8.624  32.852 -19.556  1.00 25.59           N  
ATOM     52  H   MET A   4       8.891  32.180 -18.850  1.00 25.59           H  
ATOM     53  CA  MET A   4       9.353  32.828 -20.835  1.00 25.59           C  
ATOM     54  HA  MET A   4       9.853  33.787 -20.969  1.00 25.59           H  
ATOM     55  C   MET A   4       8.473  32.624 -22.076  1.00 25.59           C  
ATOM     56  CB  MET A   4      10.421  31.721 -20.807  1.00 25.59           C  
ATOM     57  HB2 MET A   4      10.649  31.415 -21.828  1.00 25.59           H  
ATOM     58  HB3 MET A   4      10.042  30.850 -20.273  1.00 25.59           H  
ATOM     59  O   MET A   4       8.811  33.136 -23.143  1.00 25.59           O  
ATOM     60  CG  MET A   4      11.730  32.190 -20.172  1.00 25.59           C  
ATOM     61  HG2 MET A   4      12.142  33.020 -20.747  1.00 25.59           H  
ATOM     62  HG3 MET A   4      11.516  32.548 -19.165  1.00 25.59           H  
ATOM     63  SD  MET A   4      12.979  30.881 -20.042  1.00 25.59           S  
ATOM     64  CE  MET A   4      13.673  30.855 -21.719  1.00 25.59           C  
ATOM     65  HE1 MET A   4      12.894  30.618 -22.444  1.00 25.59           H  
ATOM     66  HE2 MET A   4      14.461  30.104 -21.771  1.00 25.59           H  
ATOM     67  HE3 MET A   4      14.101  31.831 -21.951  1.00 25.59           H  
ATOM     68  N   GLY A   5       7.347  31.908 -21.981  1.00 29.68           N  
ATOM     69  H   GLY A   5       7.064  31.563 -21.075  1.00 29.68           H  
ATOM     70  CA  GLY A   5       6.550  31.557 -23.167  1.00 29.68           C  
ATOM     71  HA2 GLY A   5       5.717  30.926 -22.855  1.00 29.68           H  
ATOM     72  HA3 GLY A   5       7.170  30.991 -23.862  1.00 29.68           H  
ATOM     73  C   GLY A   5       5.976  32.769 -23.916  1.00 29.68           C  
ATOM     74  O   GLY A   5       5.703  32.698 -25.115  1.00 29.68           O  
ATOM     75  N   ARG A   6       5.802  33.904 -23.226  1.00 36.45           N  
ATOM     76  H   ARG A   6       6.101  33.915 -22.261  1.00 36.45           H  
ATOM     77  CA  ARG A   6       5.199  35.116 -23.797  1.00 36.45           C  
ATOM     78  HA  ARG A   6       4.421  34.800 -24.491  1.00 36.45           H  
ATOM     79  C   ARG A   6       6.186  35.921 -24.646  1.00 36.45           C  
ATOM     80  CB  ARG A   6       4.548  35.924 -22.663  1.00 36.45           C  
ATOM     81  HB2 ARG A   6       5.279  36.585 -22.197  1.00 36.45           H  
ATOM     82  HB3 ARG A   6       4.205  35.223 -21.901  1.00 36.45           H  
ATOM     83  O   ARG A   6       5.807  36.351 -25.732  1.00 36.45           O  
ATOM     84  CG  ARG A   6       3.332  36.733 -23.143  1.00 36.45           C  
ATOM     85  HG2 ARG A   6       2.748  36.135 -23.842  1.00 36.45           H  
ATOM     86  HG3 ARG A   6       3.667  37.641 -23.647  1.00 36.45           H  
ATOM     87  CD  ARG A   6       2.438  37.085 -21.947  1.00 36.45           C  
ATOM     88  HD2 ARG A   6       2.988  37.752 -21.283  1.00 36.45           H  
ATOM     89  HD3 ARG A   6       2.207  36.168 -21.403  1.00 36.45           H  
ATOM     90  NE  ARG A   6       1.177  37.729 -22.363  1.00 36.45           N  
ATOM     91  HE  ARG A   6       1.130  38.080 -23.309  1.00 36.45           H  
ATOM     92  NH1 ARG A   6       0.103  37.614 -20.331  1.00 36.45           N  
ATOM     93 HH11 ARG A   6       0.927  37.204 -19.913  1.00 36.45           H  
ATOM     94 HH12 ARG A   6      -0.697  37.828 -19.752  1.00 36.45           H  
ATOM     95  NH2 ARG A   6      -0.926  38.564 -22.062  1.00 36.45           N  
ATOM     96 HH21 ARG A   6      -0.951  38.892 -23.017  1.00 36.45           H  
ATOM     97 HH22 ARG A   6      -1.713  38.755 -21.459  1.00 36.45           H  
ATOM     98  CZ  ARG A   6       0.129  37.963 -21.588  1.00 36.45           C  
ATOM     99  N   TYR A   7       7.442  36.036 -24.206  1.00 31.36           N  
ATOM    100  H   TYR A   7       7.681  35.632 -23.311  1.00 31.36           H  
ATOM    101  CA  TYR A   7       8.512  36.684 -24.976  1.00 31.36           C  
ATOM    102  HA  TYR A   7       8.218  37.708 -25.204  1.00 31.36           H  
ATOM    103  C   TYR A   7       8.759  35.982 -26.320  1.00 31.36           C  
ATOM    104  CB  TYR A   7       9.806  36.723 -24.147  1.00 31.36           C  
ATOM    105  HB2 TYR A   7       9.988  35.744 -23.702  1.00 31.36           H  
ATOM    106  HB3 TYR A   7      10.640  36.928 -24.818  1.00 31.36           H  
ATOM    107  O   TYR A   7       8.889  36.646 -27.346  1.00 31.36           O  
ATOM    108  CG  TYR A   7       9.827  37.791 -23.070  1.00 31.36           C  
ATOM    109  CD1 TYR A   7       9.983  39.141 -23.443  1.00 31.36           C  
ATOM    110  HD1 TYR A   7      10.085  39.408 -24.484  1.00 31.36           H  
ATOM    111  CD2 TYR A   7       9.721  37.446 -21.708  1.00 31.36           C  
ATOM    112  HD2 TYR A   7       9.615  36.413 -21.411  1.00 31.36           H  
ATOM    113  CE1 TYR A   7      10.036  40.149 -22.460  1.00 31.36           C  
ATOM    114  HE1 TYR A   7      10.172  41.181 -22.748  1.00 31.36           H  
ATOM    115  CE2 TYR A   7       9.773  38.453 -20.723  1.00 31.36           C  
ATOM    116  HE2 TYR A   7       9.706  38.205 -19.674  1.00 31.36           H  
ATOM    117  OH  TYR A   7       9.989  40.762 -20.136  1.00 31.36           O  
ATOM    118  HH  TYR A   7      10.171  41.635 -20.492  1.00 31.36           H  
ATOM    119  CZ  TYR A   7       9.934  39.804 -21.096  1.00 31.36           C  
ATOM    120  N   ALA A   8       8.748  34.644 -26.337  1.00 33.99           N  
ATOM    121  H   ALA A   8       8.660  34.154 -25.458  1.00 33.99           H  
ATOM    122  CA  ALA A   8       9.050  33.857 -27.535  1.00 33.99           C  
ATOM    123  HA  ALA A   8      10.053  34.118 -27.874  1.00 33.99           H  
ATOM    124  C   ALA A   8       8.094  34.135 -28.712  1.00 33.99           C  
ATOM    125  CB  ALA A   8       9.047  32.375 -27.144  1.00 33.99           C  
ATOM    126  HB1 ALA A   8       8.062  32.077 -26.785  1.00 33.99           H  
ATOM    127  HB2 ALA A   8       9.308  31.770 -28.013  1.00 33.99           H  
ATOM    128  HB3 ALA A   8       9.785  32.197 -26.361  1.00 33.99           H  
ATOM    129  O   ALA A   8       8.542  34.390 -29.828  1.00 33.99           O  
ATOM    130  N   ARG A   9       6.773  34.142 -28.476  1.00 37.77           N  
ATOM    131  H   ARG A   9       6.457  33.950 -27.535  1.00 37.77           H  
ATOM    132  CA  ARG A   9       5.790  34.397 -29.549  1.00 37.77           C  
ATOM    133  HA  ARG A   9       6.034  33.769 -30.406  1.00 37.77           H  
ATOM    134  C   ARG A   9       5.850  35.819 -30.096  1.00 37.77           C  
ATOM    135  CB  ARG A   9       4.364  34.077 -29.083  1.00 37.77           C  
ATOM    136  HB2 ARG A   9       3.657  34.602 -29.725  1.00 37.77           H  
ATOM    137  HB3 ARG A   9       4.224  34.427 -28.060  1.00 37.77           H  
ATOM    138  O   ARG A   9       5.580  36.010 -31.275  1.00 37.77           O  
ATOM    139  CG  ARG A   9       4.073  32.576 -29.194  1.00 37.77           C  
ATOM    140  HG2 ARG A   9       4.743  32.017 -28.541  1.00 37.77           H  
ATOM    141  HG3 ARG A   9       4.247  32.257 -30.222  1.00 37.77           H  
ATOM    142  CD  ARG A   9       2.619  32.259 -28.834  1.00 37.77           C  
ATOM    143  HD2 ARG A   9       1.953  32.875 -29.438  1.00 37.77           H  
ATOM    144  HD3 ARG A   9       2.441  31.214 -29.090  1.00 37.77           H  
ATOM    145  NE  ARG A   9       2.359  32.491 -27.399  1.00 37.77           N  
ATOM    146  HE  ARG A   9       2.889  33.233 -26.965  1.00 37.77           H  
ATOM    147  NH1 ARG A   9       0.885  30.759 -27.056  1.00 37.77           N  
ATOM    148 HH11 ARG A   9       0.300  30.208 -26.443  1.00 37.77           H  
ATOM    149 HH12 ARG A   9       0.926  30.527 -28.038  1.00 37.77           H  
ATOM    150  NH2 ARG A   9       1.487  32.054 -25.345  1.00 37.77           N  
ATOM    151 HH21 ARG A   9       0.898  31.484 -24.755  1.00 37.77           H  
ATOM    152 HH22 ARG A   9       2.060  32.785 -24.949  1.00 37.77           H  
ATOM    153  CZ  ARG A   9       1.579  31.771 -26.614  1.00 37.77           C  
ATOM    154  N   PHE A  10       6.200  36.796 -29.259  1.00 41.85           N  
ATOM    155  H   PHE A  10       6.446  36.566 -28.307  1.00 41.85           H  
ATOM    156  CA  PHE A  10       6.330  38.182 -29.704  1.00 41.85           C  
ATOM    157  HA  PHE A  10       5.410  38.484 -30.204  1.00 41.85           H  
ATOM    158  C   PHE A  10       7.465  38.336 -30.726  1.00 41.85           C  
ATOM    159  CB  PHE A  10       6.538  39.085 -28.482  1.00 41.85           C  
ATOM    160  HB2 PHE A  10       7.475  38.824 -27.990  1.00 41.85           H  
ATOM    161  HB3 PHE A  10       5.732  38.908 -27.769  1.00 41.85           H  
ATOM    162  O   PHE A  10       7.276  38.966 -31.760  1.00 41.85           O  
ATOM    163  CG  PHE A  10       6.557  40.559 -28.830  1.00 41.85           C  
ATOM    164  CD1 PHE A  10       7.780  41.218 -29.056  1.00 41.85           C  
ATOM    165  HD1 PHE A  10       8.713  40.680 -28.974  1.00 41.85           H  
ATOM    166  CD2 PHE A  10       5.347  41.266 -28.959  1.00 41.85           C  
ATOM    167  HD2 PHE A  10       4.405  40.762 -28.801  1.00 41.85           H  
ATOM    168  CE1 PHE A  10       7.792  42.580 -29.406  1.00 41.85           C  
ATOM    169  HE1 PHE A  10       8.730  43.084 -29.584  1.00 41.85           H  
ATOM    170  CE2 PHE A  10       5.359  42.628 -29.306  1.00 41.85           C  
ATOM    171  HE2 PHE A  10       4.431  43.170 -29.410  1.00 41.85           H  
ATOM    172  CZ  PHE A  10       6.582  43.285 -29.529  1.00 41.85           C  
ATOM    173  HZ  PHE A  10       6.592  44.331 -29.799  1.00 41.85           H  
ATOM    174  N   LEU A  11       8.621  37.714 -30.461  1.00 39.23           N  
ATOM    175  H   LEU A  11       8.702  37.202 -29.594  1.00 39.23           H  
ATOM    176  CA  LEU A  11       9.810  37.819 -31.314  1.00 39.23           C  
ATOM    177  HA  LEU A  11       9.899  38.846 -31.668  1.00 39.23           H  
ATOM    178  C   LEU A  11       9.751  36.950 -32.583  1.00 39.23           C  
ATOM    179  CB  LEU A  11      11.055  37.466 -30.480  1.00 39.23           C  
ATOM    180  HB2 LEU A  11      10.903  36.481 -30.038  1.00 39.23           H  
ATOM    181  HB3 LEU A  11      11.913  37.398 -31.148  1.00 39.23           H  
ATOM    182  O   LEU A  11      10.341  37.326 -33.590  1.00 39.23           O  
ATOM    183  CG  LEU A  11      11.393  38.470 -29.362  1.00 39.23           C  
ATOM    184  HG  LEU A  11      10.524  38.613 -28.720  1.00 39.23           H  
ATOM    185  CD1 LEU A  11      12.532  37.914 -28.509  1.00 39.23           C  
ATOM    186 HD11 LEU A  11      12.768  38.612 -27.706  1.00 39.23           H  
ATOM    187 HD12 LEU A  11      12.230  36.964 -28.068  1.00 39.23           H  
ATOM    188 HD13 LEU A  11      13.421  37.761 -29.121  1.00 39.23           H  
ATOM    189  CD2 LEU A  11      11.828  39.830 -29.915  1.00 39.23           C  
ATOM    190 HD21 LEU A  11      12.676  39.707 -30.589  1.00 39.23           H  
ATOM    191 HD22 LEU A  11      11.005  40.301 -30.453  1.00 39.23           H  
ATOM    192 HD23 LEU A  11      12.118  40.486 -29.094  1.00 39.23           H  
ATOM    193  N   ALA A  12       9.063  35.803 -32.553  1.00 39.53           N  
ATOM    194  H   ALA A  12       8.659  35.508 -31.675  1.00 39.53           H  
ATOM    195  CA  ALA A  12       8.964  34.891 -33.701  1.00 39.53           C  
ATOM    196  HA  ALA A  12       9.935  34.850 -34.196  1.00 39.53           H  
ATOM    197  C   ALA A  12       7.941  35.326 -34.771  1.00 39.53           C  
ATOM    198  CB  ALA A  12       8.644  33.490 -33.165  1.00 39.53           C  
ATOM    199  HB1 ALA A  12       9.409  33.182 -32.452  1.00 39.53           H  
ATOM    200  HB2 ALA A  12       8.625  32.778 -33.991  1.00 39.53           H  
ATOM    201  HB3 ALA A  12       7.671  33.492 -32.674  1.00 39.53           H  
ATOM    202  O   ALA A  12       7.884  34.733 -35.848  1.00 39.53           O  
ATOM    203  N   GLY A  13       7.102  36.322 -34.473  1.00 40.80           N  
ATOM    204  H   GLY A  13       7.218  36.796 -33.588  1.00 40.80           H  
ATOM    205  CA  GLY A  13       6.075  36.810 -35.389  1.00 40.80           C  
ATOM    206  HA2 GLY A  13       5.440  37.522 -34.862  1.00 40.80           H  
ATOM    207  HA3 GLY A  13       5.462  35.965 -35.703  1.00 40.80           H  
ATOM    208  C   GLY A  13       6.640  37.501 -36.640  1.00 40.80           C  
ATOM    209  O   GLY A  13       7.832  37.810 -36.712  1.00 40.80           O  
ATOM    210  N   PRO A  14       5.786  37.770 -37.647  1.00 49.09           N  
ATOM    211  CA  PRO A  14       6.189  38.519 -38.831  1.00 49.09           C  
ATOM    212  HA  PRO A  14       6.919  37.938 -39.396  1.00 49.09           H  
ATOM    213  C   PRO A  14       6.815  39.853 -38.419  1.00 49.09           C  
ATOM    214  CB  PRO A  14       4.918  38.698 -39.672  1.00 49.09           C  
ATOM    215  HB2 PRO A  14       4.876  37.911 -40.426  1.00 49.09           H  
ATOM    216  HB3 PRO A  14       4.871  39.678 -40.147  1.00 49.09           H  
ATOM    217  O   PRO A  14       6.245  40.581 -37.602  1.00 49.09           O  
ATOM    218  CG  PRO A  14       3.777  38.501 -38.673  1.00 49.09           C  
ATOM    219  HG2 PRO A  14       3.559  39.449 -38.183  1.00 49.09           H  
ATOM    220  HG3 PRO A  14       2.882  38.103 -39.152  1.00 49.09           H  
ATOM    221  CD  PRO A  14       4.354  37.526 -37.651  1.00 49.09           C  
ATOM    222  HD2 PRO A  14       3.907  37.710 -36.674  1.00 49.09           H  
ATOM    223  HD3 PRO A  14       4.164  36.501 -37.968  1.00 49.09           H  
ATOM    224  N   ARG A  15       7.987  40.173 -38.990  1.00 51.88           N  
ATOM    225  H   ARG A  15       8.411  39.508 -39.621  1.00 51.88           H  
ATOM    226  CA  ARG A  15       8.633  41.469 -38.757  1.00 51.88           C  
ATOM    227  HA  ARG A  15       8.897  41.518 -37.700  1.00 51.88           H  
ATOM    228  C   ARG A  15       7.610  42.560 -39.079  1.00 51.88           C  
ATOM    229  CB  ARG A  15       9.895  41.667 -39.611  1.00 51.88           C  
ATOM    230  HB2 ARG A  15      10.155  42.725 -39.583  1.00 51.88           H  
ATOM    231  HB3 ARG A  15       9.687  41.396 -40.646  1.00 51.88           H  
ATOM    232  O   ARG A  15       7.056  42.533 -40.182  1.00 51.88           O  
ATOM    233  CG  ARG A  15      11.096  40.866 -39.092  1.00 51.88           C  
ATOM    234  HG2 ARG A  15      11.239  41.075 -38.031  1.00 51.88           H  
ATOM    235  HG3 ARG A  15      10.915  39.800 -39.225  1.00 51.88           H  
ATOM    236  CD  ARG A  15      12.358  41.282 -39.858  1.00 51.88           C  
ATOM    237  HD2 ARG A  15      12.219  41.062 -40.917  1.00 51.88           H  
ATOM    238  HD3 ARG A  15      12.492  42.358 -39.740  1.00 51.88           H  
ATOM    239  NE  ARG A  15      13.562  40.587 -39.366  1.00 51.88           N  
ATOM    240  HE  ARG A  15      13.426  39.840 -38.699  1.00 51.88           H  
ATOM    241  NH1 ARG A  15      15.081  41.856 -40.517  1.00 51.88           N  
ATOM    242 HH11 ARG A  15      15.987  42.299 -40.574  1.00 51.88           H  
ATOM    243 HH12 ARG A  15      14.350  42.478 -40.833  1.00 51.88           H  
ATOM    244  NH2 ARG A  15      15.812  40.250 -39.160  1.00 51.88           N  
ATOM    245 HH21 ARG A  15      15.658  39.528 -38.471  1.00 51.88           H  
ATOM    246 HH22 ARG A  15      16.750  40.533 -39.406  1.00 51.88           H  
ATOM    247  CZ  ARG A  15      14.809  40.897 -39.683  1.00 51.88           C  
ATOM    248  N   PRO A  16       7.318  43.483 -38.153  1.00 50.39           N  
ATOM    249  CA  PRO A  16       6.366  44.549 -38.430  1.00 50.39           C  
ATOM    250  HA  PRO A  16       5.380  44.117 -38.598  1.00 50.39           H  
ATOM    251  C   PRO A  16       6.811  45.290 -39.688  1.00 50.39           C  
ATOM    252  CB  PRO A  16       6.324  45.428 -37.182  1.00 50.39           C  
ATOM    253  HB2 PRO A  16       6.270  46.489 -37.423  1.00 50.39           H  
ATOM    254  HB3 PRO A  16       5.480  45.132 -36.559  1.00 50.39           H  
ATOM    255  O   PRO A  16       8.003  45.498 -39.882  1.00 50.39           O  
ATOM    256  CG  PRO A  16       7.620  45.073 -36.477  1.00 50.39           C  
ATOM    257  HG2 PRO A  16       7.520  45.201 -35.400  1.00 50.39           H  
ATOM    258  HG3 PRO A  16       8.400  45.689 -36.926  1.00 50.39           H  
ATOM    259  CD  PRO A  16       7.918  43.634 -36.846  1.00 50.39           C  
ATOM    260  HD2 PRO A  16       7.438  42.955 -36.141  1.00 50.39           H  
ATOM    261  HD3 PRO A  16       8.997  43.478 -36.865  1.00 50.39           H  
ATOM    262  N   GLY A  17       5.859  45.599 -40.571  1.00 57.80           N  
ATOM    263  H   GLY A  17       4.908  45.354 -40.339  1.00 57.80           H  
ATOM    264  CA  GLY A  17       6.098  46.354 -41.799  1.00 57.80           C  
ATOM    265  HA2 GLY A  17       6.983  45.960 -42.300  1.00 57.80           H  
ATOM    266  HA3 GLY A  17       5.243  46.237 -42.465  1.00 57.80           H  
ATOM    267  C   GLY A  17       6.305  47.843 -41.523  1.00 57.80           C  
ATOM    268  O   GLY A  17       6.265  48.291 -40.376  1.00 57.80           O  
ATOM    269  N   ARG A  18       6.528  48.629 -42.586  1.00 60.23           N  
ATOM    270  H   ARG A  18       6.511  48.196 -43.498  1.00 60.23           H  
ATOM    271  CA  ARG A  18       6.659  50.093 -42.498  1.00 60.23           C  
ATOM    272  HA  ARG A  18       7.539  50.333 -41.901  1.00 60.23           H  
ATOM    273  C   ARG A  18       5.434  50.653 -41.766  1.00 60.23           C  
ATOM    274  CB  ARG A  18       6.800  50.694 -43.916  1.00 60.23           C  
ATOM    275  HB2 ARG A  18       5.914  51.278 -44.165  1.00 60.23           H  
ATOM    276  HB3 ARG A  18       6.872  49.890 -44.649  1.00 60.23           H  
ATOM    277  O   ARG A  18       4.325  50.572 -42.284  1.00 60.23           O  
ATOM    278  CG  ARG A  18       8.033  51.589 -44.072  1.00 60.23           C  
ATOM    279  HG2 ARG A  18       8.924  50.999 -43.856  1.00 60.23           H  
ATOM    280  HG3 ARG A  18       7.959  52.421 -43.372  1.00 60.23           H  
ATOM    281  CD  ARG A  18       8.128  52.134 -45.506  1.00 60.23           C  
ATOM    282  HD2 ARG A  18       8.126  51.295 -46.202  1.00 60.23           H  
ATOM    283  HD3 ARG A  18       7.247  52.747 -45.694  1.00 60.23           H  
ATOM    284  NE  ARG A  18       9.352  52.932 -45.713  1.00 60.23           N  
ATOM    285  HE  ARG A  18      10.090  52.788 -45.039  1.00 60.23           H  
ATOM    286  NH1 ARG A  18       8.724  54.079 -47.588  1.00 60.23           N  
ATOM    287 HH11 ARG A  18       8.863  54.831 -48.247  1.00 60.23           H  
ATOM    288 HH12 ARG A  18       7.896  53.503 -47.635  1.00 60.23           H  
ATOM    289  NH2 ARG A  18      10.601  54.665 -46.554  1.00 60.23           N  
ATOM    290 HH21 ARG A  18      10.714  55.407 -47.229  1.00 60.23           H  
ATOM    291 HH22 ARG A  18      11.279  54.566 -45.811  1.00 60.23           H  
ATOM    292  CZ  ARG A  18       9.556  53.884 -46.609  1.00 60.23           C  
ATOM    293  N   SER A  19       5.634  51.193 -40.570  1.00 58.49           N  
ATOM    294  H   SER A  19       6.557  51.158 -40.161  1.00 58.49           H  
ATOM    295  CA  SER A  19       4.578  51.906 -39.857  1.00 58.49           C  
ATOM    296  HA  SER A  19       3.688  51.279 -39.805  1.00 58.49           H  
ATOM    297  C   SER A  19       4.240  53.194 -40.612  1.00 58.49           C  
ATOM    298  CB  SER A  19       5.045  52.195 -38.435  1.00 58.49           C  
ATOM    299  HB2 SER A  19       6.003  52.710 -38.501  1.00 58.49           H  
ATOM    300  HB3 SER A  19       5.171  51.259 -37.891  1.00 58.49           H  
ATOM    301  O   SER A  19       5.135  53.855 -41.143  1.00 58.49           O  
ATOM    302  OG  SER A  19       4.134  53.022 -37.758  1.00 58.49           O  
ATOM    303  HG  SER A  19       4.567  53.874 -37.663  1.00 58.49           H  
ATOM    304  N   SER A  20       2.953  53.542 -40.679  1.00 60.46           N  
ATOM    305  H   SER A  20       2.263  52.953 -40.236  1.00 60.46           H  
ATOM    306  CA  SER A  20       2.502  54.864 -41.135  1.00 60.46           C  
ATOM    307  HA  SER A  20       3.026  55.137 -42.051  1.00 60.46           H  
ATOM    308  C   SER A  20       2.791  55.940 -40.093  1.00 60.46           C  
ATOM    309  CB  SER A  20       0.997  54.844 -41.410  1.00 60.46           C  
ATOM    310  HB2 SER A  20       0.656  55.856 -41.630  1.00 60.46           H  
ATOM    311  HB3 SER A  20       0.797  54.209 -42.273  1.00 60.46           H  
ATOM    312  O   SER A  20       3.054  57.087 -40.445  1.00 60.46           O  
ATOM    313  OG  SER A  20       0.300  54.335 -40.285  1.00 60.46           O  
ATOM    314  HG  SER A  20      -0.625  54.582 -40.352  1.00 60.46           H  
ATOM    315  N   ALA A  21       2.766  55.560 -38.814  1.00 63.00           N  
ATOM    316  H   ALA A  21       2.541  54.600 -38.597  1.00 63.00           H  
ATOM    317  CA  ALA A  21       3.246  56.409 -37.746  1.00 63.00           C  
ATOM    318  HA  ALA A  21       2.809  57.397 -37.892  1.00 63.00           H  
ATOM    319  C   ALA A  21       4.776  56.487 -37.817  1.00 63.00           C  
ATOM    320  CB  ALA A  21       2.759  55.880 -36.392  1.00 63.00           C  
ATOM    321  HB1 ALA A  21       3.088  56.555 -35.602  1.00 63.00           H  
ATOM    322  HB2 ALA A  21       3.169  54.890 -36.194  1.00 63.00           H  
ATOM    323  HB3 ALA A  21       1.670  55.829 -36.383  1.00 63.00           H  
ATOM    324  O   ALA A  21       5.421  55.454 -38.055  1.00 63.00           O  
ATOM    325  N   PRO A  22       5.357  57.670 -37.559  1.00 68.71           N  
ATOM    326  CA  PRO A  22       6.768  57.785 -37.240  1.00 68.71           C  
ATOM    327  HA  PRO A  22       7.352  57.659 -38.152  1.00 68.71           H  
ATOM    328  C   PRO A  22       7.147  56.710 -36.211  1.00 68.71           C  
ATOM    329  CB  PRO A  22       6.923  59.219 -36.716  1.00 68.71           C  
ATOM    330  HB2 PRO A  22       7.905  59.641 -36.933  1.00 68.71           H  
ATOM    331  HB3 PRO A  22       6.700  59.253 -35.649  1.00 68.71           H  
ATOM    332  O   PRO A  22       6.384  56.426 -35.290  1.00 68.71           O  
ATOM    333  CG  PRO A  22       5.802  59.992 -37.392  1.00 68.71           C  
ATOM    334  HG2 PRO A  22       6.088  60.245 -38.413  1.00 68.71           H  
ATOM    335  HG3 PRO A  22       5.523  60.884 -36.833  1.00 68.71           H  
ATOM    336  CD  PRO A  22       4.688  58.953 -37.404  1.00 68.71           C  
ATOM    337  HD2 PRO A  22       4.151  58.975 -36.456  1.00 68.71           H  
ATOM    338  HD3 PRO A  22       4.010  59.155 -38.234  1.00 68.71           H  
ATOM    339  N   VAL A  23       8.293  56.061 -36.387  1.00 76.48           N  
ATOM    340  H   VAL A  23       8.894  56.325 -37.155  1.00 76.48           H  
ATOM    341  CA  VAL A  23       8.767  55.023 -35.461  1.00 76.48           C  
ATOM    342  HA  VAL A  23       7.986  54.771 -34.743  1.00 76.48           H  
ATOM    343  C   VAL A  23       9.945  55.583 -34.697  1.00 76.48           C  
ATOM    344  CB  VAL A  23       9.153  53.728 -36.198  1.00 76.48           C  
ATOM    345  HB  VAL A  23       9.935  53.947 -36.925  1.00 76.48           H  
ATOM    346  O   VAL A  23      10.876  56.072 -35.325  1.00 76.48           O  
ATOM    347  CG1 VAL A  23       9.671  52.646 -35.242  1.00 76.48           C  
ATOM    348 HG11 VAL A  23       8.927  52.431 -34.476  1.00 76.48           H  
ATOM    349 HG12 VAL A  23      10.594  52.972 -34.761  1.00 76.48           H  
ATOM    350 HG13 VAL A  23       9.891  51.732 -35.794  1.00 76.48           H  
ATOM    351  CG2 VAL A  23       7.950  53.156 -36.944  1.00 76.48           C  
ATOM    352 HG21 VAL A  23       7.644  53.865 -37.714  1.00 76.48           H  
ATOM    353 HG22 VAL A  23       8.223  52.218 -37.426  1.00 76.48           H  
ATOM    354 HG23 VAL A  23       7.124  52.991 -36.252  1.00 76.48           H  
ATOM    355  N   LEU A  24       9.932  55.479 -33.372  1.00 78.95           N  
ATOM    356  H   LEU A  24       9.121  55.086 -32.917  1.00 78.95           H  
ATOM    357  CA  LEU A  24      11.104  55.736 -32.546  1.00 78.95           C  
ATOM    358  HA  LEU A  24      11.833  56.305 -33.123  1.00 78.95           H  
ATOM    359  C   LEU A  24      11.734  54.403 -32.140  1.00 78.95           C  
ATOM    360  CB  LEU A  24      10.703  56.588 -31.334  1.00 78.95           C  
ATOM    361  HB2 LEU A  24      10.233  57.507 -31.687  1.00 78.95           H  
ATOM    362  HB3 LEU A  24       9.965  56.036 -30.753  1.00 78.95           H  
ATOM    363  O   LEU A  24      11.078  53.555 -31.539  1.00 78.95           O  
ATOM    364  CG  LEU A  24      11.884  56.953 -30.416  1.00 78.95           C  
ATOM    365  HG  LEU A  24      12.390  56.045 -30.087  1.00 78.95           H  
ATOM    366  CD1 LEU A  24      12.900  57.869 -31.098  1.00 78.95           C  
ATOM    367 HD11 LEU A  24      13.438  57.322 -31.872  1.00 78.95           H  
ATOM    368 HD12 LEU A  24      13.625  58.218 -30.363  1.00 78.95           H  
ATOM    369 HD13 LEU A  24      12.393  58.731 -31.533  1.00 78.95           H  
ATOM    370  CD2 LEU A  24      11.349  57.672 -29.184  1.00 78.95           C  
ATOM    371 HD21 LEU A  24      12.164  57.872 -28.489  1.00 78.95           H  
ATOM    372 HD22 LEU A  24      10.886  58.615 -29.476  1.00 78.95           H  
ATOM    373 HD23 LEU A  24      10.605  57.046 -28.693  1.00 78.95           H  
ATOM    374  N   LEU A  25      13.012  54.236 -32.449  1.00 78.04           N  
ATOM    375  H   LEU A  25      13.478  54.977 -32.952  1.00 78.04           H  
ATOM    376  CA  LEU A  25      13.841  53.157 -31.937  1.00 78.04           C  
ATOM    377  HA  LEU A  25      13.206  52.357 -31.555  1.00 78.04           H  
ATOM    378  C   LEU A  25      14.695  53.703 -30.793  1.00 78.04           C  
ATOM    379  CB  LEU A  25      14.692  52.606 -33.089  1.00 78.04           C  
ATOM    380  HB2 LEU A  25      15.319  53.418 -33.457  1.00 78.04           H  
ATOM    381  HB3 LEU A  25      14.037  52.277 -33.895  1.00 78.04           H  
ATOM    382  O   LEU A  25      15.607  54.496 -31.032  1.00 78.04           O  
ATOM    383  CG  LEU A  25      15.615  51.448 -32.681  1.00 78.04           C  
ATOM    384  HG  LEU A  25      16.236  51.762 -31.842  1.00 78.04           H  
ATOM    385  CD1 LEU A  25      14.843  50.199 -32.256  1.00 78.04           C  
ATOM    386 HD11 LEU A  25      15.541  49.388 -32.049  1.00 78.04           H  
ATOM    387 HD12 LEU A  25      14.160  49.893 -33.048  1.00 78.04           H  
ATOM    388 HD13 LEU A  25      14.279  50.398 -31.345  1.00 78.04           H  
ATOM    389  CD2 LEU A  25      16.535  51.107 -33.851  1.00 78.04           C  
ATOM    390 HD21 LEU A  25      17.083  50.186 -33.652  1.00 78.04           H  
ATOM    391 HD22 LEU A  25      15.950  50.991 -34.763  1.00 78.04           H  
ATOM    392 HD23 LEU A  25      17.240  51.923 -34.010  1.00 78.04           H  
ATOM    393  N   VAL A  26      14.412  53.264 -29.566  1.00 80.01           N  
ATOM    394  H   VAL A  26      13.652  52.609 -29.448  1.00 80.01           H  
ATOM    395  CA  VAL A  26      15.232  53.580 -28.389  1.00 80.01           C  
ATOM    396  HA  VAL A  26      15.777  54.503 -28.588  1.00 80.01           H  
ATOM    397  C   VAL A  26      16.242  52.459 -28.161  1.00 80.01           C  
ATOM    398  CB  VAL A  26      14.386  53.827 -27.128  1.00 80.01           C  
ATOM    399  HB  VAL A  26      13.899  52.900 -26.824  1.00 80.01           H  
ATOM    400  O   VAL A  26      15.861  51.288 -28.146  1.00 80.01           O  
ATOM    401  CG1 VAL A  26      15.288  54.317 -25.990  1.00 80.01           C  
ATOM    402 HG11 VAL A  26      15.850  55.195 -26.307  1.00 80.01           H  
ATOM    403 HG12 VAL A  26      14.684  54.583 -25.122  1.00 80.01           H  
ATOM    404 HG13 VAL A  26      15.983  53.532 -25.691  1.00 80.01           H  
ATOM    405  CG2 VAL A  26      13.305  54.890 -27.367  1.00 80.01           C  
ATOM    406 HG21 VAL A  26      13.763  55.817 -27.711  1.00 80.01           H  
ATOM    407 HG22 VAL A  26      12.768  55.082 -26.438  1.00 80.01           H  
ATOM    408 HG23 VAL A  26      12.587  54.541 -28.109  1.00 80.01           H  
ATOM    409  N   ARG A  27      17.525  52.795 -28.000  1.00 79.82           N  
ATOM    410  H   ARG A  27      17.771  53.774 -28.025  1.00 79.82           H  
ATOM    411  CA  ARG A  27      18.612  51.809 -27.898  1.00 79.82           C  
ATOM    412  HA  ARG A  27      18.194  50.825 -27.687  1.00 79.82           H  
ATOM    413  C   ARG A  27      19.591  52.147 -26.790  1.00 79.82           C  
ATOM    414  CB  ARG A  27      19.404  51.748 -29.206  1.00 79.82           C  
ATOM    415  HB2 ARG A  27      19.993  52.661 -29.300  1.00 79.82           H  
ATOM    416  HB3 ARG A  27      20.092  50.905 -29.154  1.00 79.82           H  
ATOM    417  O   ARG A  27      19.927  53.310 -26.613  1.00 79.82           O  
ATOM    418  CG  ARG A  27      18.512  51.610 -30.438  1.00 79.82           C  
ATOM    419  HG2 ARG A  27      17.826  50.774 -30.300  1.00 79.82           H  
ATOM    420  HG3 ARG A  27      17.950  52.530 -30.598  1.00 79.82           H  
ATOM    421  CD  ARG A  27      19.383  51.343 -31.650  1.00 79.82           C  
ATOM    422  HD2 ARG A  27      20.004  50.479 -31.413  1.00 79.82           H  
ATOM    423  HD3 ARG A  27      18.740  51.114 -32.500  1.00 79.82           H  
ATOM    424  NE  ARG A  27      20.256  52.466 -31.997  1.00 79.82           N  
ATOM    425  HE  ARG A  27      20.336  53.234 -31.345  1.00 79.82           H  
ATOM    426  NH1 ARG A  27      21.262  51.482 -33.819  1.00 79.82           N  
ATOM    427 HH11 ARG A  27      20.712  50.651 -33.653  1.00 79.82           H  
ATOM    428 HH12 ARG A  27      22.070  51.420 -34.422  1.00 79.82           H  
ATOM    429  NH2 ARG A  27      21.930  53.493 -33.067  1.00 79.82           N  
ATOM    430 HH21 ARG A  27      22.655  53.524 -33.769  1.00 79.82           H  
ATOM    431 HH22 ARG A  27      21.889  54.163 -32.312  1.00 79.82           H  
ATOM    432  CZ  ARG A  27      21.131  52.475 -32.977  1.00 79.82           C  
ATOM    433  N   ALA A  28      20.112  51.122 -26.128  1.00 74.26           N  
ATOM    434  H   ALA A  28      19.761  50.193 -26.309  1.00 74.26           H  
ATOM    435  CA  ALA A  28      21.267  51.242 -25.246  1.00 74.26           C  
ATOM    436  HA  ALA A  28      21.020  51.889 -24.404  1.00 74.26           H  
ATOM    437  C   ALA A  28      22.478  51.860 -25.978  1.00 74.26           C  
ATOM    438  CB  ALA A  28      21.569  49.837 -24.713  1.00 74.26           C  
ATOM    439  HB1 ALA A  28      21.418  49.083 -25.485  1.00 74.26           H  
ATOM    440  HB2 ALA A  28      20.916  49.631 -23.865  1.00 74.26           H  
ATOM    441  HB3 ALA A  28      22.609  49.777 -24.393  1.00 74.26           H  
ATOM    442  O   ALA A  28      22.706  51.564 -27.155  1.00 74.26           O  
ATOM    443  N   SER A  29      23.244  52.704 -25.279  1.00 82.20           N  
ATOM    444  H   SER A  29      22.911  52.979 -24.366  1.00 82.20           H  
ATOM    445  CA  SER A  29      24.500  53.317 -25.739  1.00 82.20           C  
ATOM    446  HA  SER A  29      24.534  53.258 -26.827  1.00 82.20           H  
ATOM    447  C   SER A  29      25.750  52.606 -25.217  1.00 82.20           C  
ATOM    448  CB  SER A  29      24.561  54.799 -25.367  1.00 82.20           C  
ATOM    449  HB2 SER A  29      23.671  55.301 -25.744  1.00 82.20           H  
ATOM    450  HB3 SER A  29      25.435  55.247 -25.839  1.00 82.20           H  
ATOM    451  O   SER A  29      26.851  52.893 -25.688  1.00 82.20           O  
ATOM    452  OG  SER A  29      24.646  54.997 -23.969  1.00 82.20           O  
ATOM    453  HG  SER A  29      25.294  54.405 -23.581  1.00 82.20           H  
ATOM    454  N   GLU A  30      25.581  51.647 -24.305  1.00 74.13           N  
ATOM    455  H   GLU A  30      24.658  51.474 -23.934  1.00 74.13           H  
ATOM    456  CA  GLU A  30      26.645  50.776 -23.812  1.00 74.13           C  
ATOM    457  HA  GLU A  30      27.596  51.123 -24.217  1.00 74.13           H  
ATOM    458  C   GLU A  30      26.404  49.322 -24.268  1.00 74.13           C  
ATOM    459  CB  GLU A  30      26.746  50.901 -22.286  1.00 74.13           C  
ATOM    460  HB2 GLU A  30      25.794  50.612 -21.842  1.00 74.13           H  
ATOM    461  HB3 GLU A  30      27.511  50.216 -21.922  1.00 74.13           H  
ATOM    462  O   GLU A  30      25.285  48.812 -24.161  1.00 74.13           O  
ATOM    463  CG  GLU A  30      27.115  52.335 -21.857  1.00 74.13           C  
ATOM    464  HG2 GLU A  30      26.620  53.066 -22.496  1.00 74.13           H  
ATOM    465  HG3 GLU A  30      28.188  52.473 -21.989  1.00 74.13           H  
ATOM    466  CD  GLU A  30      26.727  52.638 -20.407  1.00 74.13           C  
ATOM    467  OE1 GLU A  30      26.234  53.770 -20.187  1.00 74.13           O  
ATOM    468  OE2 GLU A  30      26.915  51.756 -19.544  1.00 74.13           O  
ATOM    469  N   PRO A  31      27.416  48.632 -24.824  1.00 64.09           N  
ATOM    470  CA  PRO A  31      27.291  47.224 -25.175  1.00 64.09           C  
ATOM    471  HA  PRO A  31      26.397  47.068 -25.779  1.00 64.09           H  
ATOM    472  C   PRO A  31      27.200  46.354 -23.919  1.00 64.09           C  
ATOM    473  CB  PRO A  31      28.534  46.893 -26.005  1.00 64.09           C  
ATOM    474  HB2 PRO A  31      28.344  47.102 -27.058  1.00 64.09           H  
ATOM    475  HB3 PRO A  31      28.851  45.857 -25.881  1.00 64.09           H  
ATOM    476  O   PRO A  31      27.797  46.653 -22.886  1.00 64.09           O  
ATOM    477  CG  PRO A  31      29.577  47.873 -25.475  1.00 64.09           C  
ATOM    478  HG2 PRO A  31      30.039  47.462 -24.577  1.00 64.09           H  
ATOM    479  HG3 PRO A  31      30.336  48.099 -26.224  1.00 64.09           H  
ATOM    480  CD  PRO A  31      28.760  49.110 -25.104  1.00 64.09           C  
ATOM    481  HD2 PRO A  31      28.730  49.801 -25.947  1.00 64.09           H  
ATOM    482  HD3 PRO A  31      29.199  49.592 -24.230  1.00 64.09           H  
ATOM    483  N   LEU A  32      26.512  45.216 -24.035  1.00 49.79           N  
ATOM    484  H   LEU A  32      26.065  45.008 -24.917  1.00 49.79           H  
ATOM    485  CA  LEU A  32      26.565  44.171 -23.014  1.00 49.79           C  
ATOM    486  HA  LEU A  32      26.570  44.667 -22.043  1.00 49.79           H  
ATOM    487  C   LEU A  32      27.901  43.408 -23.144  1.00 49.79           C  
ATOM    488  CB  LEU A  32      25.302  43.279 -23.117  1.00 49.79           C  
ATOM    489  HB2 LEU A  32      25.566  42.296 -23.508  1.00 49.79           H  
ATOM    490  HB3 LEU A  32      24.621  43.709 -23.850  1.00 49.79           H  
ATOM    491  O   LEU A  32      27.996  42.440 -23.897  1.00 49.79           O  
ATOM    492  CG  LEU A  32      24.571  43.116 -21.766  1.00 49.79           C  
ATOM    493  HG  LEU A  32      25.050  43.717 -20.992  1.00 49.79           H  
ATOM    494  CD1 LEU A  32      23.132  43.591 -21.907  1.00 49.79           C  
ATOM    495 HD11 LEU A  32      22.698  43.729 -20.917  1.00 49.79           H  
ATOM    496 HD12 LEU A  32      22.555  42.868 -22.485  1.00 49.79           H  
ATOM    497 HD13 LEU A  32      23.121  44.562 -22.402  1.00 49.79           H  
ATOM    498  CD2 LEU A  32      24.554  41.660 -21.299  1.00 49.79           C  
ATOM    499 HD21 LEU A  32      25.579  41.306 -21.195  1.00 49.79           H  
ATOM    500 HD22 LEU A  32      24.026  41.035 -22.019  1.00 49.79           H  
ATOM    501 HD23 LEU A  32      24.065  41.601 -20.326  1.00 49.79           H  
ATOM    502  N   GLY A  33      28.943  43.867 -22.441  1.00 50.95           N  
ATOM    503  H   GLY A  33      28.819  44.759 -21.984  1.00 50.95           H  
ATOM    504  CA  GLY A  33      30.298  43.285 -22.459  1.00 50.95           C  
ATOM    505  HA2 GLY A  33      30.219  42.200 -22.527  1.00 50.95           H  
ATOM    506  HA3 GLY A  33      30.796  43.525 -21.519  1.00 50.95           H  
ATOM    507  C   GLY A  33      31.204  43.769 -23.607  1.00 50.95           C  
ATOM    508  O   GLY A  33      30.854  44.684 -24.351  1.00 50.95           O  
ATOM    509  N   ASP A  34      32.389  43.161 -23.751  1.00 52.46           N  
ATOM    510  H   ASP A  34      32.650  42.435 -23.099  1.00 52.46           H  
ATOM    511  CA  ASP A  34      33.373  43.528 -24.784  1.00 52.46           C  
ATOM    512  HA  ASP A  34      33.531  44.606 -24.747  1.00 52.46           H  
ATOM    513  C   ASP A  34      32.868  43.172 -26.196  1.00 52.46           C  
ATOM    514  CB  ASP A  34      34.730  42.837 -24.525  1.00 52.46           C  
ATOM    515  HB2 ASP A  34      34.559  41.780 -24.320  1.00 52.46           H  
ATOM    516  HB3 ASP A  34      35.325  42.903 -25.436  1.00 52.46           H  
ATOM    517  O   ASP A  34      32.754  41.998 -26.560  1.00 52.46           O  
ATOM    518  CG  ASP A  34      35.570  43.448 -23.396  1.00 52.46           C  
ATOM    519  OD1 ASP A  34      35.384  44.648 -23.099  1.00 52.46           O  
ATOM    520  OD2 ASP A  34      36.435  42.710 -22.871  1.00 52.46           O  
ATOM    521  N   TRP A  35      32.599  44.182 -27.029  1.00 51.51           N  
ATOM    522  H   TRP A  35      32.670  45.124 -26.671  1.00 51.51           H  
ATOM    523  CA  TRP A  35      32.226  43.992 -28.434  1.00 51.51           C  
ATOM    524  HA  TRP A  35      31.889  42.964 -28.570  1.00 51.51           H  
ATOM    525  C   TRP A  35      33.413  44.227 -29.377  1.00 51.51           C  
ATOM    526  CB  TRP A  35      31.044  44.890 -28.797  1.00 51.51           C  
ATOM    527  HB2 TRP A  35      30.250  44.740 -28.065  1.00 51.51           H  
ATOM    528  HB3 TRP A  35      31.351  45.934 -28.746  1.00 51.51           H  
ATOM    529  O   TRP A  35      34.064  45.268 -29.325  1.00 51.51           O  
ATOM    530  CG  TRP A  35      30.490  44.600 -30.155  1.00 51.51           C  
ATOM    531  CD1 TRP A  35      30.821  45.241 -31.299  1.00 51.51           C  
ATOM    532  HD1 TRP A  35      31.544  46.040 -31.375  1.00 51.51           H  
ATOM    533  CD2 TRP A  35      29.485  43.606 -30.529  1.00 51.51           C  
ATOM    534  CE2 TRP A  35      29.224  43.734 -31.926  1.00 51.51           C  
ATOM    535  CE3 TRP A  35      28.713  42.666 -29.812  1.00 51.51           C  
ATOM    536  HE3 TRP A  35      28.859  42.570 -28.746  1.00 51.51           H  
ATOM    537  NE1 TRP A  35      30.078  44.730 -32.343  1.00 51.51           N  
ATOM    538  HE1 TRP A  35      30.098  45.114 -33.277  1.00 51.51           H  
ATOM    539  CH2 TRP A  35      27.485  42.058 -31.838  1.00 51.51           C  
ATOM    540  HH2 TRP A  35      26.702  41.493 -32.321  1.00 51.51           H  
ATOM    541  CZ2 TRP A  35      28.242  42.979 -32.581  1.00 51.51           C  
ATOM    542  HZ2 TRP A  35      28.051  43.133 -33.633  1.00 51.51           H  
ATOM    543  CZ3 TRP A  35      27.724  41.900 -30.460  1.00 51.51           C  
ATOM    544  HZ3 TRP A  35      27.119  41.213 -29.887  1.00 51.51           H  
ATOM    545  N   GLN A  36      33.685  43.284 -30.283  1.00 50.43           N  
ATOM    546  H   GLN A  36      33.080  42.476 -30.321  1.00 50.43           H  
ATOM    547  CA  GLN A  36      34.721  43.430 -31.315  1.00 50.43           C  
ATOM    548  HA  GLN A  36      35.530  44.048 -30.925  1.00 50.43           H  
ATOM    549  C   GLN A  36      34.154  44.133 -32.561  1.00 50.43           C  
ATOM    550  CB  GLN A  36      35.306  42.051 -31.674  1.00 50.43           C  
ATOM    551  HB2 GLN A  36      35.962  42.170 -32.536  1.00 50.43           H  
ATOM    552  HB3 GLN A  36      34.499  41.373 -31.951  1.00 50.43           H  
ATOM    553  O   GLN A  36      33.226  43.610 -33.173  1.00 50.43           O  
ATOM    554  CG  GLN A  36      36.124  41.439 -30.525  1.00 50.43           C  
ATOM    555  HG2 GLN A  36      35.473  41.229 -29.677  1.00 50.43           H  
ATOM    556  HG3 GLN A  36      36.873  42.163 -30.206  1.00 50.43           H  
ATOM    557  CD  GLN A  36      36.837  40.148 -30.922  1.00 50.43           C  
ATOM    558  NE2 GLN A  36      37.883  39.773 -30.218  1.00 50.43           N  
ATOM    559 HE21 GLN A  36      38.210  40.340 -29.449  1.00 50.43           H  
ATOM    560 HE22 GLN A  36      38.357  38.941 -30.540  1.00 50.43           H  
ATOM    561  OE1 GLN A  36      36.455  39.429 -31.833  1.00 50.43           O  
ATOM    562  N   GLU A  37      34.727  45.274 -32.977  1.00 60.11           N  
ATOM    563  H   GLU A  37      35.456  45.675 -32.404  1.00 60.11           H  
ATOM    564  CA  GLU A  37      34.262  46.085 -34.131  1.00 60.11           C  
ATOM    565  HA  GLU A  37      33.285  46.512 -33.904  1.00 60.11           H  
ATOM    566  C   GLU A  37      34.101  45.288 -35.438  1.00 60.11           C  
ATOM    567  CB  GLU A  37      35.251  47.232 -34.417  1.00 60.11           C  
ATOM    568  HB2 GLU A  37      35.060  47.606 -35.422  1.00 60.11           H  
ATOM    569  HB3 GLU A  37      36.267  46.836 -34.392  1.00 60.11           H  
ATOM    570  O   GLU A  37      33.201  45.565 -36.230  1.00 60.11           O  
ATOM    571  CG  GLU A  37      35.132  48.426 -33.459  1.00 60.11           C  
ATOM    572  HG2 GLU A  37      35.386  48.095 -32.452  1.00 60.11           H  
ATOM    573  HG3 GLU A  37      34.095  48.761 -33.453  1.00 60.11           H  
ATOM    574  CD  GLU A  37      36.049  49.602 -33.857  1.00 60.11           C  
ATOM    575  OE1 GLU A  37      35.742  50.742 -33.440  1.00 60.11           O  
ATOM    576  OE2 GLU A  37      37.054  49.368 -34.569  1.00 60.11           O  
ATOM    577  N   GLU A  38      34.932  44.262 -35.650  1.00 57.00           N  
ATOM    578  H   GLU A  38      35.658  44.099 -34.967  1.00 57.00           H  
ATOM    579  CA  GLU A  38      34.869  43.359 -36.810  1.00 57.00           C  
ATOM    580  HA  GLU A  38      35.051  43.926 -37.723  1.00 57.00           H  
ATOM    581  C   GLU A  38      33.499  42.670 -36.960  1.00 57.00           C  
ATOM    582  CB  GLU A  38      35.956  42.280 -36.662  1.00 57.00           C  
ATOM    583  HB2 GLU A  38      35.792  41.771 -35.712  1.00 57.00           H  
ATOM    584  HB3 GLU A  38      35.851  41.552 -37.466  1.00 57.00           H  
ATOM    585  O   GLU A  38      33.145  42.232 -38.055  1.00 57.00           O  
ATOM    586  CG  GLU A  38      37.388  42.847 -36.700  1.00 57.00           C  
ATOM    587  HG2 GLU A  38      37.590  43.209 -37.708  1.00 57.00           H  
ATOM    588  HG3 GLU A  38      37.456  43.696 -36.020  1.00 57.00           H  
ATOM    589  CD  GLU A  38      38.464  41.825 -36.290  1.00 57.00           C  
ATOM    590  OE1 GLU A  38      39.652  42.220 -36.293  1.00 57.00           O  
ATOM    591  OE2 GLU A  38      38.110  40.666 -35.979  1.00 57.00           O  
ATOM    592  N   ARG A  39      32.715  42.584 -35.875  1.00 53.80           N  
ATOM    593  H   ARG A  39      33.049  43.019 -35.027  1.00 53.80           H  
ATOM    594  CA  ARG A  39      31.386  41.954 -35.843  1.00 53.80           C  
ATOM    595  HA  ARG A  39      31.377  41.145 -36.573  1.00 53.80           H  
ATOM    596  C   ARG A  39      30.236  42.871 -36.277  1.00 53.80           C  
ATOM    597  CB  ARG A  39      31.119  41.352 -34.455  1.00 53.80           C  
ATOM    598  HB2 ARG A  39      30.107  40.948 -34.439  1.00 53.80           H  
ATOM    599  HB3 ARG A  39      31.177  42.131 -33.695  1.00 53.80           H  
ATOM    600  O   ARG A  39      29.095  42.417 -36.294  1.00 53.80           O  
ATOM    601  CG  ARG A  39      32.093  40.216 -34.114  1.00 53.80           C  
ATOM    602  HG2 ARG A  39      33.104  40.610 -34.007  1.00 53.80           H  
ATOM    603  HG3 ARG A  39      32.078  39.477 -34.915  1.00 53.80           H  
ATOM    604  CD  ARG A  39      31.657  39.554 -32.806  1.00 53.80           C  
ATOM    605  HD2 ARG A  39      30.612  39.261 -32.903  1.00 53.80           H  
ATOM    606  HD3 ARG A  39      31.740  40.283 -31.999  1.00 53.80           H  
ATOM    607  NE  ARG A  39      32.482  38.372 -32.498  1.00 53.80           N  
ATOM    608  HE  ARG A  39      33.414  38.364 -32.887  1.00 53.80           H  
ATOM    609  NH1 ARG A  39      31.002  37.350 -31.069  1.00 53.80           N  
ATOM    610 HH11 ARG A  39      30.394  38.152 -31.152  1.00 53.80           H  
ATOM    611 HH12 ARG A  39      30.780  36.611 -30.418  1.00 53.80           H  
ATOM    612  NH2 ARG A  39      32.952  36.366 -31.536  1.00 53.80           N  
ATOM    613 HH21 ARG A  39      32.706  35.619 -30.902  1.00 53.80           H  
ATOM    614 HH22 ARG A  39      33.863  36.389 -31.971  1.00 53.80           H  
ATOM    615  CZ  ARG A  39      32.140  37.371 -31.708  1.00 53.80           C  
ATOM    616  N   GLY A  40      30.502  44.121 -36.653  1.00 58.00           N  
ATOM    617  H   GLY A  40      31.454  44.447 -36.565  1.00 58.00           H  
ATOM    618  CA  GLY A  40      29.468  45.101 -37.015  1.00 58.00           C  
ATOM    619  HA2 GLY A  40      28.606  44.590 -37.444  1.00 58.00           H  
ATOM    620  HA3 GLY A  40      29.871  45.778 -37.769  1.00 58.00           H  
ATOM    621  C   GLY A  40      28.992  45.944 -35.826  1.00 58.00           C  
ATOM    622  O   GLY A  40      29.639  45.962 -34.783  1.00 58.00           O  
ATOM    623  N   ASP A  41      27.886  46.681 -35.982  1.00 64.08           N  
ATOM    624  H   ASP A  41      27.340  46.574 -36.825  1.00 64.08           H  
ATOM    625  CA  ASP A  41      27.305  47.503 -34.905  1.00 64.08           C  
ATOM    626  HA  ASP A  41      28.117  48.019 -34.392  1.00 64.08           H  
ATOM    627  C   ASP A  41      26.590  46.607 -33.880  1.00 64.08           C  
ATOM    628  CB  ASP A  41      26.370  48.584 -35.492  1.00 64.08           C  
ATOM    629  HB2 ASP A  41      25.493  48.100 -35.923  1.00 64.08           H  
ATOM    630  HB3 ASP A  41      26.898  49.092 -36.299  1.00 64.08           H  
ATOM    631  O   ASP A  41      25.771  45.766 -34.246  1.00 64.08           O  
ATOM    632  CG  ASP A  41      25.908  49.656 -34.483  1.00 64.08           C  
ATOM    633  OD1 ASP A  41      26.323  49.596 -33.301  1.00 64.08           O  
ATOM    634  OD2 ASP A  41      25.160  50.571 -34.904  1.00 64.08           O  
ATOM    635  N   TRP A  42      26.917  46.776 -32.599  1.00 60.75           N  
ATOM    636  H   TRP A  42      27.526  47.546 -32.365  1.00 60.75           H  
ATOM    637  CA  TRP A  42      26.337  46.005 -31.496  1.00 60.75           C  
ATOM    638  HA  TRP A  42      26.255  44.958 -31.790  1.00 60.75           H  
ATOM    639  C   TRP A  42      24.939  46.483 -31.105  1.00 60.75           C  
ATOM    640  CB  TRP A  42      27.282  46.109 -30.300  1.00 60.75           C  
ATOM    641  HB2 TRP A  42      26.926  45.465 -29.495  1.00 60.75           H  
ATOM    642  HB3 TRP A  42      28.257  45.749 -30.626  1.00 60.75           H  
ATOM    643  O   TRP A  42      24.197  45.760 -30.437  1.00 60.75           O  
ATOM    644  CG  TRP A  42      27.524  47.477 -29.769  1.00 60.75           C  
ATOM    645  CD1 TRP A  42      28.597  48.259 -30.027  1.00 60.75           C  
ATOM    646  HD1 TRP A  42      29.432  47.968 -30.646  1.00 60.75           H  
ATOM    647  CD2 TRP A  42      26.679  48.226 -28.866  1.00 60.75           C  
ATOM    648  CE2 TRP A  42      27.277  49.502 -28.655  1.00 60.75           C  
ATOM    649  CE3 TRP A  42      25.471  47.929 -28.206  1.00 60.75           C  
ATOM    650  HE3 TRP A  42      25.024  46.952 -28.315  1.00 60.75           H  
ATOM    651  NE1 TRP A  42      28.463  49.458 -29.354  1.00 60.75           N  
ATOM    652  HE1 TRP A  42      29.196  50.150 -29.300  1.00 60.75           H  
ATOM    653  CH2 TRP A  42      25.443  50.151 -27.259  1.00 60.75           C  
ATOM    654  HH2 TRP A  42      24.919  50.867 -26.644  1.00 60.75           H  
ATOM    655  CZ2 TRP A  42      26.666  50.475 -27.865  1.00 60.75           C  
ATOM    656  HZ2 TRP A  42      27.127  51.438 -27.704  1.00 60.75           H  
ATOM    657  CZ3 TRP A  42      24.854  48.892 -27.404  1.00 60.75           C  
ATOM    658  HZ3 TRP A  42      23.933  48.672 -26.885  1.00 60.75           H  
ATOM    659  N   ARG A  43      24.581  47.718 -31.470  1.00 68.79           N  
ATOM    660  H   ARG A  43      25.217  48.248 -32.049  1.00 68.79           H  
ATOM    661  CA  ARG A  43      23.305  48.322 -31.081  1.00 68.79           C  
ATOM    662  HA  ARG A  43      23.172  48.175 -30.009  1.00 68.79           H  
ATOM    663  C   ARG A  43      22.156  47.625 -31.790  1.00 68.79           C  
ATOM    664  CB  ARG A  43      23.310  49.825 -31.381  1.00 68.79           C  
ATOM    665  HB2 ARG A  43      23.584  49.980 -32.425  1.00 68.79           H  
ATOM    666  HB3 ARG A  43      22.316  50.237 -31.210  1.00 68.79           H  
ATOM    667  O   ARG A  43      22.277  47.206 -32.939  1.00 68.79           O  
ATOM    668  CG  ARG A  43      24.298  50.547 -30.466  1.00 68.79           C  
ATOM    669  HG2 ARG A  43      25.263  50.044 -30.534  1.00 68.79           H  
ATOM    670  HG3 ARG A  43      23.937  50.492 -29.439  1.00 68.79           H  
ATOM    671  CD  ARG A  43      24.472  52.015 -30.849  1.00 68.79           C  
ATOM    672  HD2 ARG A  43      23.915  52.643 -30.155  1.00 68.79           H  
ATOM    673  HD3 ARG A  43      24.085  52.166 -31.857  1.00 68.79           H  
ATOM    674  NE  ARG A  43      25.899  52.359 -30.837  1.00 68.79           N  
ATOM    675  HE  ARG A  43      26.509  51.653 -30.449  1.00 68.79           H  
ATOM    676  NH1 ARG A  43      25.738  54.335 -31.986  1.00 68.79           N  
ATOM    677 HH11 ARG A  43      26.179  55.120 -32.443  1.00 68.79           H  
ATOM    678 HH12 ARG A  43      24.787  54.439 -31.660  1.00 68.79           H  
ATOM    679  NH2 ARG A  43      27.742  53.383 -31.656  1.00 68.79           N  
ATOM    680 HH21 ARG A  43      28.171  54.114 -32.205  1.00 68.79           H  
ATOM    681 HH22 ARG A  43      28.272  52.572 -31.369  1.00 68.79           H  
ATOM    682  CZ  ARG A  43      26.449  53.354 -31.496  1.00 68.79           C  
ATOM    683  N   ALA A  44      21.001  47.579 -31.123  1.00 65.68           N  
ATOM    684  H   ALA A  44      20.977  47.926 -30.175  1.00 65.68           H  
ATOM    685  CA  ALA A  44      19.770  47.113 -31.748  1.00 65.68           C  
ATOM    686  HA  ALA A  44      19.879  46.050 -31.962  1.00 65.68           H  
ATOM    687  C   ALA A  44      19.541  47.848 -33.081  1.00 65.68           C  
ATOM    688  CB  ALA A  44      18.598  47.300 -30.777  1.00 65.68           C  
ATOM    689  HB1 ALA A  44      18.479  48.356 -30.532  1.00 65.68           H  
ATOM    690  HB2 ALA A  44      18.782  46.737 -29.862  1.00 65.68           H  
ATOM    691  HB3 ALA A  44      17.679  46.937 -31.237  1.00 65.68           H  
ATOM    692  O   ALA A  44      19.806  49.045 -33.212  1.00 65.68           O  
ATOM    693  N   HIS A  45      19.061  47.143 -34.094  1.00 69.13           N  
ATOM    694  H   HIS A  45      18.844  46.164 -33.972  1.00 69.13           H  
ATOM    695  CA  HIS A  45      18.815  47.730 -35.403  1.00 69.13           C  
ATOM    696  HA  HIS A  45      18.948  48.811 -35.349  1.00 69.13           H  
ATOM    697  C   HIS A  45      17.354  47.522 -35.791  1.00 69.13           C  
ATOM    698  CB  HIS A  45      19.859  47.219 -36.414  1.00 69.13           C  
ATOM    699  HB2 HIS A  45      20.390  48.078 -36.825  1.00 69.13           H  
ATOM    700  HB3 HIS A  45      20.601  46.598 -35.911  1.00 69.13           H  
ATOM    701  O   HIS A  45      16.692  46.580 -35.351  1.00 69.13           O  
ATOM    702  CG  HIS A  45      19.280  46.429 -37.550  1.00 69.13           C  
ATOM    703  CD2 HIS A  45      19.202  46.852 -38.841  1.00 69.13           C  
ATOM    704  HD2 HIS A  45      19.569  47.786 -39.241  1.00 69.13           H  
ATOM    705  ND1 HIS A  45      18.643  45.194 -37.428  1.00 69.13           N  
ATOM    706  CE1 HIS A  45      18.189  44.901 -38.651  1.00 69.13           C  
ATOM    707  HE1 HIS A  45      17.612  44.025 -38.907  1.00 69.13           H  
ATOM    708  NE2 HIS A  45      18.532  45.865 -39.514  1.00 69.13           N  
ATOM    709  HE2 HIS A  45      18.258  45.879 -40.486  1.00 69.13           H  
ATOM    710  N   TRP A  46      16.841  48.445 -36.595  1.00 66.94           N  
ATOM    711  H   TRP A  46      17.429  49.202 -36.912  1.00 66.94           H  
ATOM    712  CA  TRP A  46      15.508  48.363 -37.166  1.00 66.94           C  
ATOM    713  HA  TRP A  46      15.111  47.357 -37.033  1.00 66.94           H  
ATOM    714  C   TRP A  46      15.594  48.658 -38.659  1.00 66.94           C  
ATOM    715  CB  TRP A  46      14.598  49.350 -36.443  1.00 66.94           C  
ATOM    716  HB2 TRP A  46      14.904  50.371 -36.673  1.00 66.94           H  
ATOM    717  HB3 TRP A  46      14.708  49.193 -35.370  1.00 66.94           H  
ATOM    718  O   TRP A  46      16.112  49.697 -39.054  1.00 66.94           O  
ATOM    719  CG  TRP A  46      13.156  49.188 -36.755  1.00 66.94           C  
ATOM    720  CD1 TRP A  46      12.376  50.028 -37.466  1.00 66.94           C  
ATOM    721  HD1 TRP A  46      12.719  50.944 -37.923  1.00 66.94           H  
ATOM    722  CD2 TRP A  46      12.293  48.129 -36.276  1.00 66.94           C  
ATOM    723  CE2 TRP A  46      10.961  48.427 -36.678  1.00 66.94           C  
ATOM    724  CE3 TRP A  46      12.515  46.988 -35.481  1.00 66.94           C  
ATOM    725  HE3 TRP A  46      13.519  46.747 -35.166  1.00 66.94           H  
ATOM    726  NE1 TRP A  46      11.072  49.573 -37.436  1.00 66.94           N  
ATOM    727  HE1 TRP A  46      10.293  50.099 -37.806  1.00 66.94           H  
ATOM    728  CH2 TRP A  46      10.128  46.600 -35.349  1.00 66.94           C  
ATOM    729  HH2 TRP A  46       9.320  46.081 -34.855  1.00 66.94           H  
ATOM    730  CZ2 TRP A  46       9.875  47.674 -36.224  1.00 66.94           C  
ATOM    731  HZ2 TRP A  46       8.865  47.967 -36.470  1.00 66.94           H  
ATOM    732  CZ3 TRP A  46      11.436  46.220 -35.026  1.00 66.94           C  
ATOM    733  HZ3 TRP A  46      11.609  45.389 -34.358  1.00 66.94           H  
ATOM    734  N   ASP A  47      15.109  47.756 -39.510  1.00 66.99           N  
ATOM    735  H   ASP A  47      14.765  46.882 -39.139  1.00 66.99           H  
ATOM    736  CA  ASP A  47      15.281  47.878 -40.969  1.00 66.99           C  
ATOM    737  HA  ASP A  47      16.315  48.144 -41.191  1.00 66.99           H  
ATOM    738  C   ASP A  47      14.394  48.953 -41.617  1.00 66.99           C  
ATOM    739  CB  ASP A  47      14.969  46.523 -41.622  1.00 66.99           C  
ATOM    740  HB2 ASP A  47      14.038  46.127 -41.217  1.00 66.99           H  
ATOM    741  HB3 ASP A  47      14.828  46.667 -42.693  1.00 66.99           H  
ATOM    742  O   ASP A  47      14.674  49.446 -42.711  1.00 66.99           O  
ATOM    743  CG  ASP A  47      16.097  45.514 -41.442  1.00 66.99           C  
ATOM    744  OD1 ASP A  47      17.231  45.837 -41.847  1.00 66.99           O  
ATOM    745  OD2 ASP A  47      15.833  44.409 -40.917  1.00 66.99           O  
ATOM    746  N   LEU A  48      13.276  49.293 -40.980  1.00 70.46           N  
ATOM    747  H   LEU A  48      13.148  48.938 -40.043  1.00 70.46           H  
ATOM    748  CA  LEU A  48      12.264  50.188 -41.546  1.00 70.46           C  
ATOM    749  HA  LEU A  48      12.316  50.140 -42.634  1.00 70.46           H  
ATOM    750  C   LEU A  48      12.526  51.637 -41.141  1.00 70.46           C  
ATOM    751  CB  LEU A  48      10.896  49.705 -41.084  1.00 70.46           C  
ATOM    752  HB2 LEU A  48      10.119  50.384 -41.435  1.00 70.46           H  
ATOM    753  HB3 LEU A  48      10.882  49.720 -39.994  1.00 70.46           H  
ATOM    754  O   LEU A  48      13.255  51.844 -40.184  1.00 70.46           O  
ATOM    755  CG  LEU A  48      10.586  48.290 -41.576  1.00 70.46           C  
ATOM    756  HG  LEU A  48      11.391  47.593 -41.342  1.00 70.46           H  
ATOM    757  CD1 LEU A  48       9.358  47.860 -40.825  1.00 70.46           C  
ATOM    758 HD11 LEU A  48       8.663  48.692 -40.713  1.00 70.46           H  
ATOM    759 HD12 LEU A  48       8.900  47.038 -41.376  1.00 70.46           H  
ATOM    760 HD13 LEU A  48       9.642  47.513 -39.831  1.00 70.46           H  
ATOM    761  CD2 LEU A  48      10.298  48.233 -43.079  1.00 70.46           C  
ATOM    762 HD21 LEU A  48      10.086  47.201 -43.360  1.00 70.46           H  
ATOM    763 HD22 LEU A  48      11.176  48.556 -43.639  1.00 70.46           H  
ATOM    764 HD23 LEU A  48       9.437  48.854 -43.323  1.00 70.46           H  
ATOM    765  N   PRO A  49      11.948  52.661 -41.801  1.00 72.80           N  
ATOM    766  CA  PRO A  49      12.162  54.048 -41.402  1.00 72.80           C  
ATOM    767  HA  PRO A  49      13.208  54.306 -41.571  1.00 72.80           H  
ATOM    768  C   PRO A  49      11.803  54.251 -39.943  1.00 72.80           C  
ATOM    769  CB  PRO A  49      11.271  54.932 -42.264  1.00 72.80           C  
ATOM    770  HB2 PRO A  49      10.350  55.193 -41.743  1.00 72.80           H  
ATOM    771  HB3 PRO A  49      11.791  55.834 -42.587  1.00 72.80           H  
ATOM    772  O   PRO A  49      10.705  53.904 -39.508  1.00 72.80           O  
ATOM    773  CG  PRO A  49      10.942  54.027 -43.425  1.00 72.80           C  
ATOM    774  HG2 PRO A  49       9.955  54.309 -43.789  1.00 72.80           H  
ATOM    775  HG3 PRO A  49      11.720  54.129 -44.182  1.00 72.80           H  
ATOM    776  CD  PRO A  49      10.976  52.608 -42.860  1.00 72.80           C  
ATOM    777  HD2 PRO A  49      10.009  52.376 -42.414  1.00 72.80           H  
ATOM    778  HD3 PRO A  49      11.249  51.882 -43.627  1.00 72.80           H  
ATOM    779  N   HIS A  50      12.748  54.817 -39.219  1.00 78.31           N  
ATOM    780  H   HIS A  50      13.639  55.044 -39.639  1.00 78.31           H  
ATOM    781  CA  HIS A  50      12.624  55.129 -37.815  1.00 78.31           C  
ATOM    782  HA  HIS A  50      11.593  55.412 -37.603  1.00 78.31           H  
ATOM    783  C   HIS A  50      13.520  56.327 -37.497  1.00 78.31           C  
ATOM    784  CB  HIS A  50      12.984  53.890 -36.977  1.00 78.31           C  
ATOM    785  HB2 HIS A  50      12.290  53.085 -37.220  1.00 78.31           H  
ATOM    786  HB3 HIS A  50      12.844  54.129 -35.923  1.00 78.31           H  
ATOM    787  O   HIS A  50      14.500  56.599 -38.195  1.00 78.31           O  
ATOM    788  CG  HIS A  50      14.397  53.390 -37.171  1.00 78.31           C  
ATOM    789  CD2 HIS A  50      15.455  53.624 -36.345  1.00 78.31           C  
ATOM    790  HD2 HIS A  50      15.421  54.215 -35.442  1.00 78.31           H  
ATOM    791  ND1 HIS A  50      14.889  52.652 -38.218  1.00 78.31           N  
ATOM    792  HD1 HIS A  50      14.360  52.282 -38.995  1.00 78.31           H  
ATOM    793  CE1 HIS A  50      16.198  52.449 -38.038  1.00 78.31           C  
ATOM    794  HE1 HIS A  50      16.849  51.912 -38.712  1.00 78.31           H  
ATOM    795  NE2 HIS A  50      16.589  53.012 -36.893  1.00 78.31           N  
ATOM    796  N   THR A  51      13.174  57.040 -36.437  1.00 80.62           N  
ATOM    797  H   THR A  51      12.325  56.779 -35.957  1.00 80.62           H  
ATOM    798  CA  THR A  51      14.068  57.925 -35.705  1.00 80.62           C  
ATOM    799  HA  THR A  51      14.798  58.355 -36.391  1.00 80.62           H  
ATOM    800  C   THR A  51      14.793  57.083 -34.663  1.00 80.62           C  
ATOM    801  CB  THR A  51      13.283  59.058 -35.028  1.00 80.62           C  
ATOM    802  HB  THR A  51      12.719  58.656 -34.187  1.00 80.62           H  
ATOM    803  O   THR A  51      14.180  56.235 -34.021  1.00 80.62           O  
ATOM    804  CG2 THR A  51      14.222  60.157 -34.537  1.00 80.62           C  
ATOM    805 HG21 THR A  51      13.642  61.013 -34.191  1.00 80.62           H  
ATOM    806 HG22 THR A  51      14.884  60.483 -35.339  1.00 80.62           H  
ATOM    807 HG23 THR A  51      14.818  59.789 -33.702  1.00 80.62           H  
ATOM    808  OG1 THR A  51      12.374  59.658 -35.930  1.00 80.62           O  
ATOM    809  HG1 THR A  51      12.879  60.122 -36.602  1.00 80.62           H  
ATOM    810  N   VAL A  52      16.094  57.287 -34.498  1.00 83.36           N  
ATOM    811  H   VAL A  52      16.551  58.020 -35.022  1.00 83.36           H  
ATOM    812  CA  VAL A  52      16.880  56.616 -33.456  1.00 83.36           C  
ATOM    813  HA  VAL A  52      16.355  55.730 -33.100  1.00 83.36           H  
ATOM    814  C   VAL A  52      17.066  57.566 -32.280  1.00 83.36           C  
ATOM    815  CB  VAL A  52      18.245  56.161 -33.995  1.00 83.36           C  
ATOM    816  HB  VAL A  52      18.778  57.023 -34.398  1.00 83.36           H  
ATOM    817  O   VAL A  52      17.418  58.726 -32.489  1.00 83.36           O  
ATOM    818  CG1 VAL A  52      19.105  55.521 -32.905  1.00 83.36           C  
ATOM    819 HG11 VAL A  52      20.043  55.187 -33.350  1.00 83.36           H  
ATOM    820 HG12 VAL A  52      19.359  56.245 -32.132  1.00 83.36           H  
ATOM    821 HG13 VAL A  52      18.582  54.679 -32.451  1.00 83.36           H  
ATOM    822  CG2 VAL A  52      18.098  55.121 -35.105  1.00 83.36           C  
ATOM    823 HG21 VAL A  52      19.080  54.849 -35.493  1.00 83.36           H  
ATOM    824 HG22 VAL A  52      17.622  54.227 -34.703  1.00 83.36           H  
ATOM    825 HG23 VAL A  52      17.508  55.524 -35.928  1.00 83.36           H  
ATOM    826  N   ALA A  53      16.897  57.055 -31.063  1.00 84.12           N  
ATOM    827  H   ALA A  53      16.560  56.106 -30.983  1.00 84.12           H  
ATOM    828  CA  ALA A  53      17.391  57.673 -29.841  1.00 84.12           C  
ATOM    829  HA  ALA A  53      17.994  58.546 -30.088  1.00 84.12           H  
ATOM    830  C   ALA A  53      18.287  56.677 -29.094  1.00 84.12           C  
ATOM    831  CB  ALA A  53      16.213  58.149 -28.990  1.00 84.12           C  
ATOM    832  HB1 ALA A  53      15.545  57.316 -28.771  1.00 84.12           H  
ATOM    833  HB2 ALA A  53      16.602  58.552 -28.055  1.00 84.12           H  
ATOM    834  HB3 ALA A  53      15.670  58.934 -29.517  1.00 84.12           H  
ATOM    835  O   ALA A  53      17.823  55.641 -28.618  1.00 84.12           O  
ATOM    836  N   ASP A  54      19.576  56.992 -29.000  1.00 83.33           N  
ATOM    837  H   ASP A  54      19.892  57.881 -29.359  1.00 83.33           H  
ATOM    838  CA  ASP A  54      20.504  56.245 -28.154  1.00 83.33           C  
ATOM    839  HA  ASP A  54      20.201  55.198 -28.129  1.00 83.33           H  
ATOM    840  C   ASP A  54      20.416  56.805 -26.716  1.00 83.33           C  
ATOM    841  CB  ASP A  54      21.929  56.285 -28.747  1.00 83.33           C  
ATOM    842  HB2 ASP A  54      22.238  57.326 -28.847  1.00 83.33           H  
ATOM    843  HB3 ASP A  54      22.604  55.809 -28.035  1.00 83.33           H  
ATOM    844  O   ASP A  54      20.373  58.022 -26.522  1.00 83.33           O  
ATOM    845  CG  ASP A  54      22.110  55.573 -30.112  1.00 83.33           C  
ATOM    846  OD1 ASP A  54      21.368  54.622 -30.461  1.00 83.33           O  
ATOM    847  OD2 ASP A  54      23.049  55.926 -30.866  1.00 83.33           O  
ATOM    848  N   VAL A  55      20.359  55.926 -25.713  1.00 81.86           N  
ATOM    849  H   VAL A  55      20.404  54.943 -25.942  1.00 81.86           H  
ATOM    850  CA  VAL A  55      20.176  56.256 -24.288  1.00 81.86           C  
ATOM    851  HA  VAL A  55      20.328  57.329 -24.174  1.00 81.86           H  
ATOM    852  C   VAL A  55      21.203  55.528 -23.411  1.00 81.86           C  
ATOM    853  CB  VAL A  55      18.752  55.926 -23.797  1.00 81.86           C  
ATOM    854  HB  VAL A  55      18.695  56.126 -22.727  1.00 81.86           H  
ATOM    855  O   VAL A  55      21.663  54.459 -23.809  1.00 81.86           O  
ATOM    856  CG1 VAL A  55      17.708  56.813 -24.484  1.00 81.86           C  
ATOM    857 HG11 VAL A  55      16.711  56.561 -24.122  1.00 81.86           H  
ATOM    858 HG12 VAL A  55      17.738  56.669 -25.564  1.00 81.86           H  
ATOM    859 HG13 VAL A  55      17.913  57.860 -24.259  1.00 81.86           H  
ATOM    860  CG2 VAL A  55      18.374  54.460 -24.019  1.00 81.86           C  
ATOM    861 HG21 VAL A  55      18.260  54.261 -25.085  1.00 81.86           H  
ATOM    862 HG22 VAL A  55      17.422  54.260 -23.528  1.00 81.86           H  
ATOM    863 HG23 VAL A  55      19.126  53.796 -23.593  1.00 81.86           H  
ATOM    864  N   PRO A  56      21.551  56.062 -22.223  1.00 82.73           N  
ATOM    865  CA  PRO A  56      22.560  55.470 -21.344  1.00 82.73           C  
ATOM    866  HA  PRO A  56      23.520  55.470 -21.860  1.00 82.73           H  
ATOM    867  C   PRO A  56      22.233  54.039 -20.908  1.00 82.73           C  
ATOM    868  CB  PRO A  56      22.669  56.400 -20.135  1.00 82.73           C  
ATOM    869  HB2 PRO A  56      23.695  56.481 -19.777  1.00 82.73           H  
ATOM    870  HB3 PRO A  56      22.013  56.042 -19.342  1.00 82.73           H  
ATOM    871  O   PRO A  56      21.061  53.671 -20.779  1.00 82.73           O  
ATOM    872  CG  PRO A  56      22.127  57.730 -20.643  1.00 82.73           C  
ATOM    873  HG2 PRO A  56      22.918  58.273 -21.162  1.00 82.73           H  
ATOM    874  HG3 PRO A  56      21.708  58.332 -19.837  1.00 82.73           H  
ATOM    875  CD  PRO A  56      21.060  57.300 -21.641  1.00 82.73           C  
ATOM    876  HD2 PRO A  56      20.921  58.089 -22.380  1.00 82.73           H  
ATOM    877  HD3 PRO A  56      20.126  57.099 -21.116  1.00 82.73           H  
ATOM    878  N   GLY A  57      23.280  53.268 -20.621  1.00 72.81           N  
ATOM    879  H   GLY A  57      24.210  53.662 -20.639  1.00 72.81           H  
ATOM    880  CA  GLY A  57      23.177  51.886 -20.176  1.00 72.81           C  
ATOM    881  HA2 GLY A  57      23.998  51.686 -19.487  1.00 72.81           H  
ATOM    882  HA3 GLY A  57      22.241  51.740 -19.637  1.00 72.81           H  
ATOM    883  C   GLY A  57      23.223  50.844 -21.288  1.00 72.81           C  
ATOM    884  O   GLY A  57      23.263  51.159 -22.481  1.00 72.81           O  
ATOM    885  N   ASP A  58      23.227  49.588 -20.851  1.00 64.59           N  
ATOM    886  H   ASP A  58      23.152  49.459 -19.852  1.00 64.59           H  
ATOM    887  CA  ASP A  58      23.149  48.379 -21.662  1.00 64.59           C  
ATOM    888  HA  ASP A  58      23.493  48.626 -22.667  1.00 64.59           H  
ATOM    889  C   ASP A  58      21.694  47.898 -21.810  1.00 64.59           C  
ATOM    890  CB  ASP A  58      24.122  47.317 -21.105  1.00 64.59           C  
ATOM    891  HB2 ASP A  58      25.108  47.770 -21.007  1.00 64.59           H  
ATOM    892  HB3 ASP A  58      24.216  46.518 -21.841  1.00 64.59           H  
ATOM    893  O   ASP A  58      20.760  48.532 -21.315  1.00 64.59           O  
ATOM    894  CG  ASP A  58      23.720  46.690 -19.760  1.00 64.59           C  
ATOM    895  OD1 ASP A  58      22.510  46.435 -19.553  1.00 64.59           O  
ATOM    896  OD2 ASP A  58      24.622  46.375 -18.958  1.00 64.59           O  
ATOM    897  N   HIS A  59      21.468  46.777 -22.504  1.00 53.88           N  
ATOM    898  H   HIS A  59      22.271  46.277 -22.859  1.00 53.88           H  
ATOM    899  CA  HIS A  59      20.122  46.227 -22.731  1.00 53.88           C  
ATOM    900  HA  HIS A  59      19.575  46.915 -23.376  1.00 53.88           H  
ATOM    901  C   HIS A  59      19.288  46.056 -21.445  1.00 53.88           C  
ATOM    902  CB  HIS A  59      20.253  44.871 -23.440  1.00 53.88           C  
ATOM    903  HB2 HIS A  59      20.847  44.988 -24.346  1.00 53.88           H  
ATOM    904  HB3 HIS A  59      20.766  44.183 -22.769  1.00 53.88           H  
ATOM    905  O   HIS A  59      18.065  46.191 -21.494  1.00 53.88           O  
ATOM    906  CG  HIS A  59      18.938  44.229 -23.799  1.00 53.88           C  
ATOM    907  CD2 HIS A  59      18.364  43.142 -23.193  1.00 53.88           C  
ATOM    908  HD2 HIS A  59      18.779  42.587 -22.365  1.00 53.88           H  
ATOM    909  ND1 HIS A  59      18.074  44.651 -24.780  1.00 53.88           N  
ATOM    910  HD1 HIS A  59      18.178  45.487 -25.338  1.00 53.88           H  
ATOM    911  CE1 HIS A  59      17.006  43.837 -24.769  1.00 53.88           C  
ATOM    912  HE1 HIS A  59      16.144  43.939 -25.410  1.00 53.88           H  
ATOM    913  NE2 HIS A  59      17.141  42.890 -23.828  1.00 53.88           N  
ATOM    914  N   PHE A  60      19.921  45.777 -20.301  1.00 57.72           N  
ATOM    915  H   PHE A  60      20.930  45.821 -20.286  1.00 57.72           H  
ATOM    916  CA  PHE A  60      19.249  45.658 -19.009  1.00 57.72           C  
ATOM    917  HA  PHE A  60      18.208  45.381 -19.172  1.00 57.72           H  
ATOM    918  C   PHE A  60      19.237  46.986 -18.243  1.00 57.72           C  
ATOM    919  CB  PHE A  60      19.909  44.546 -18.177  1.00 57.72           C  
ATOM    920  HB2 PHE A  60      19.422  44.510 -17.203  1.00 57.72           H  
ATOM    921  HB3 PHE A  60      20.954  44.803 -18.007  1.00 57.72           H  
ATOM    922  O   PHE A  60      18.184  47.399 -17.746  1.00 57.72           O  
ATOM    923  CG  PHE A  60      19.826  43.160 -18.793  1.00 57.72           C  
ATOM    924  CD1 PHE A  60      18.580  42.519 -18.926  1.00 57.72           C  
ATOM    925  HD1 PHE A  60      17.681  43.016 -18.593  1.00 57.72           H  
ATOM    926  CD2 PHE A  60      20.991  42.503 -19.225  1.00 57.72           C  
ATOM    927  HD2 PHE A  60      21.952  42.973 -19.077  1.00 57.72           H  
ATOM    928  CE1 PHE A  60      18.499  41.241 -19.508  1.00 57.72           C  
ATOM    929  HE1 PHE A  60      17.539  40.758 -19.617  1.00 57.72           H  
ATOM    930  CE2 PHE A  60      20.910  41.236 -19.831  1.00 57.72           C  
ATOM    931  HE2 PHE A  60      21.808  40.742 -20.171  1.00 57.72           H  
ATOM    932  CZ  PHE A  60      19.663  40.603 -19.971  1.00 57.72           C  
ATOM    933  HZ  PHE A  60      19.601  39.627 -20.429  1.00 57.72           H  
ATOM    934  N   THR A  61      20.377  47.675 -18.136  1.00 65.30           N  
ATOM    935  H   THR A  61      21.205  47.329 -18.600  1.00 65.30           H  
ATOM    936  CA  THR A  61      20.491  48.886 -17.305  1.00 65.30           C  
ATOM    937  HA  THR A  61      19.988  48.690 -16.359  1.00 65.30           H  
ATOM    938  C   THR A  61      19.787  50.092 -17.914  1.00 65.30           C  
ATOM    939  CB  THR A  61      21.938  49.241 -16.939  1.00 65.30           C  
ATOM    940  HB  THR A  61      21.920  50.051 -16.209  1.00 65.30           H  
ATOM    941  O   THR A  61      19.327  50.950 -17.162  1.00 65.30           O  
ATOM    942  CG2 THR A  61      22.692  48.053 -16.350  1.00 65.30           C  
ATOM    943 HG21 THR A  61      21.986  47.376 -15.869  1.00 65.30           H  
ATOM    944 HG22 THR A  61      23.424  48.412 -15.627  1.00 65.30           H  
ATOM    945 HG23 THR A  61      23.205  47.496 -17.134  1.00 65.30           H  
ATOM    946  OG1 THR A  61      22.654  49.666 -18.062  1.00 65.30           O  
ATOM    947  HG1 THR A  61      23.546  49.855 -17.760  1.00 65.30           H  
ATOM    948  N   MET A  62      19.571  50.127 -19.236  1.00 68.07           N  
ATOM    949  H   MET A  62      20.030  49.447 -19.825  1.00 68.07           H  
ATOM    950  CA  MET A  62      18.780  51.191 -19.867  1.00 68.07           C  
ATOM    951  HA  MET A  62      19.284  52.136 -19.663  1.00 68.07           H  
ATOM    952  C   MET A  62      17.368  51.279 -19.270  1.00 68.07           C  
ATOM    953  CB  MET A  62      18.733  51.035 -21.399  1.00 68.07           C  
ATOM    954  HB2 MET A  62      18.327  51.960 -21.808  1.00 68.07           H  
ATOM    955  HB3 MET A  62      19.748  50.931 -21.782  1.00 68.07           H  
ATOM    956  O   MET A  62      16.854  52.370 -19.032  1.00 68.07           O  
ATOM    957  CG  MET A  62      17.871  49.863 -21.904  1.00 68.07           C  
ATOM    958  HG2 MET A  62      16.865  49.968 -21.499  1.00 68.07           H  
ATOM    959  HG3 MET A  62      18.293  48.929 -21.533  1.00 68.07           H  
ATOM    960  SD  MET A  62      17.681  49.736 -23.704  1.00 68.07           S  
ATOM    961  CE  MET A  62      16.545  51.121 -23.982  1.00 68.07           C  
ATOM    962  HE1 MET A  62      17.025  52.054 -23.687  1.00 68.07           H  
ATOM    963  HE2 MET A  62      15.639  50.978 -23.392  1.00 68.07           H  
ATOM    964  HE3 MET A  62      16.284  51.168 -25.040  1.00 68.07           H  
ATOM    965  N   MET A  63      16.755  50.124 -18.982  1.00 62.13           N  
ATOM    966  H   MET A  63      17.261  49.268 -19.159  1.00 62.13           H  
ATOM    967  CA  MET A  63      15.413  50.041 -18.402  1.00 62.13           C  
ATOM    968  HA  MET A  63      14.832  50.908 -18.717  1.00 62.13           H  
ATOM    969  C   MET A  63      15.439  50.077 -16.874  1.00 62.13           C  
ATOM    970  CB  MET A  63      14.701  48.768 -18.889  1.00 62.13           C  
ATOM    971  HB2 MET A  63      15.347  47.906 -18.721  1.00 62.13           H  
ATOM    972  HB3 MET A  63      13.798  48.623 -18.296  1.00 62.13           H  
ATOM    973  O   MET A  63      14.510  50.612 -16.273  1.00 62.13           O  
ATOM    974  CG  MET A  63      14.303  48.808 -20.372  1.00 62.13           C  
ATOM    975  HG2 MET A  63      13.771  47.888 -20.612  1.00 62.13           H  
ATOM    976  HG3 MET A  63      15.212  48.818 -20.973  1.00 62.13           H  
ATOM    977  SD  MET A  63      13.268  50.217 -20.878  1.00 62.13           S  
ATOM    978  CE  MET A  63      11.697  49.805 -20.072  1.00 62.13           C  
ATOM    979  HE1 MET A  63      11.079  50.701 -20.013  1.00 62.13           H  
ATOM    980  HE2 MET A  63      11.872  49.432 -19.063  1.00 62.13           H  
ATOM    981  HE3 MET A  63      11.176  49.047 -20.657  1.00 62.13           H  
ATOM    982  N   ARG A  64      16.470  49.503 -16.240  1.00 56.13           N  
ATOM    983  H   ARG A  64      17.182  49.057 -16.800  1.00 56.13           H  
ATOM    984  CA  ARG A  64      16.555  49.395 -14.774  1.00 56.13           C  
ATOM    985  HA  ARG A  64      15.549  49.266 -14.375  1.00 56.13           H  
ATOM    986  C   ARG A  64      17.100  50.660 -14.104  1.00 56.13           C  
ATOM    987  CB  ARG A  64      17.386  48.157 -14.413  1.00 56.13           C  
ATOM    988  HB2 ARG A  64      18.420  48.339 -14.708  1.00 56.13           H  
ATOM    989  HB3 ARG A  64      17.017  47.298 -14.974  1.00 56.13           H  
ATOM    990  O   ARG A  64      16.508  51.127 -13.138  1.00 56.13           O  
ATOM    991  CG  ARG A  64      17.313  47.831 -12.911  1.00 56.13           C  
ATOM    992  HG2 ARG A  64      16.295  47.536 -12.658  1.00 56.13           H  
ATOM    993  HG3 ARG A  64      17.572  48.709 -12.318  1.00 56.13           H  
ATOM    994  CD  ARG A  64      18.271  46.697 -12.543  1.00 56.13           C  
ATOM    995  HD2 ARG A  64      18.017  45.821 -13.140  1.00 56.13           H  
ATOM    996  HD3 ARG A  64      18.138  46.458 -11.487  1.00 56.13           H  
ATOM    997  NE  ARG A  64      19.666  47.103 -12.770  1.00 56.13           N  
ATOM    998  HE  ARG A  64      19.871  48.083 -12.635  1.00 56.13           H  
ATOM    999  NH1 ARG A  64      20.555  45.065 -13.361  1.00 56.13           N  
ATOM   1000 HH11 ARG A  64      21.350  44.537 -13.693  1.00 56.13           H  
ATOM   1001 HH12 ARG A  64      19.669  44.627 -13.153  1.00 56.13           H  
ATOM   1002  NH2 ARG A  64      21.813  46.916 -13.413  1.00 56.13           N  
ATOM   1003 HH21 ARG A  64      21.845  47.925 -13.385  1.00 56.13           H  
ATOM   1004 HH22 ARG A  64      22.598  46.420 -13.810  1.00 56.13           H  
ATOM   1005  CZ  ARG A  64      20.669  46.355 -13.178  1.00 56.13           C  
ATOM   1006  N   ASP A  65      18.195  51.210 -14.625  1.00 68.68           N  
ATOM   1007  H   ASP A  65      18.577  50.801 -15.465  1.00 68.68           H  
ATOM   1008  CA  ASP A  65      18.989  52.263 -13.977  1.00 68.68           C  
ATOM   1009  HA  ASP A  65      18.638  52.394 -12.953  1.00 68.68           H  
ATOM   1010  C   ASP A  65      18.830  53.631 -14.688  1.00 68.68           C  
ATOM   1011  CB  ASP A  65      20.468  51.809 -13.894  1.00 68.68           C  
ATOM   1012  HB2 ASP A  65      21.025  52.547 -13.317  1.00 68.68           H  
ATOM   1013  HB3 ASP A  65      20.881  51.801 -14.903  1.00 68.68           H  
ATOM   1014  O   ASP A  65      18.948  54.679 -14.052  1.00 68.68           O  
ATOM   1015  CG  ASP A  65      20.694  50.417 -13.258  1.00 68.68           C  
ATOM   1016  OD1 ASP A  65      19.903  49.973 -12.398  1.00 68.68           O  
ATOM   1017  OD2 ASP A  65      21.630  49.689 -13.665  1.00 68.68           O  
ATOM   1018  N   HIS A  66      18.498  53.646 -15.990  1.00 73.75           N  
ATOM   1019  H   HIS A  66      18.479  52.755 -16.466  1.00 73.75           H  
ATOM   1020  CA  HIS A  66      18.417  54.862 -16.825  1.00 73.75           C  
ATOM   1021  HA  HIS A  66      18.676  55.716 -16.199  1.00 73.75           H  
ATOM   1022  C   HIS A  66      17.018  55.187 -17.382  1.00 73.75           C  
ATOM   1023  CB  HIS A  66      19.470  54.806 -17.936  1.00 73.75           C  
ATOM   1024  HB2 HIS A  66      19.238  53.979 -18.606  1.00 73.75           H  
ATOM   1025  HB3 HIS A  66      19.436  55.725 -18.521  1.00 73.75           H  
ATOM   1026  O   HIS A  66      16.885  55.983 -18.317  1.00 73.75           O  
ATOM   1027  CG  HIS A  66      20.868  54.648 -17.410  1.00 73.75           C  
ATOM   1028  CD2 HIS A  66      21.644  53.527 -17.491  1.00 73.75           C  
ATOM   1029  HD2 HIS A  66      21.350  52.585 -17.930  1.00 73.75           H  
ATOM   1030  ND1 HIS A  66      21.607  55.611 -16.760  1.00 73.75           N  
ATOM   1031  HD1 HIS A  66      21.284  56.529 -16.489  1.00 73.75           H  
ATOM   1032  CE1 HIS A  66      22.810  55.085 -16.478  1.00 73.75           C  
ATOM   1033  HE1 HIS A  66      23.611  55.592 -15.962  1.00 73.75           H  
ATOM   1034  NE2 HIS A  66      22.875  53.816 -16.899  1.00 73.75           N  
ATOM   1035  N   ALA A  67      15.955  54.648 -16.779  1.00 64.84           N  
ATOM   1036  H   ALA A  67      16.121  53.980 -16.040  1.00 64.84           H  
ATOM   1037  CA  ALA A  67      14.575  54.878 -17.216  1.00 64.84           C  
ATOM   1038  HA  ALA A  67      14.461  54.396 -18.187  1.00 64.84           H  
ATOM   1039  C   ALA A  67      14.178  56.366 -17.410  1.00 64.84           C  
ATOM   1040  CB  ALA A  67      13.628  54.172 -16.238  1.00 64.84           C  
ATOM   1041  HB1 ALA A  67      12.598  54.291 -16.576  1.00 64.84           H  
ATOM   1042  HB2 ALA A  67      13.723  54.582 -15.233  1.00 64.84           H  
ATOM   1043  HB3 ALA A  67      13.861  53.108 -16.207  1.00 64.84           H  
ATOM   1044  O   ALA A  67      13.468  56.657 -18.377  1.00 64.84           O  
ATOM   1045  N   PRO A  68      14.631  57.340 -16.586  1.00 72.29           N  
ATOM   1046  CA  PRO A  68      14.333  58.754 -16.833  1.00 72.29           C  
ATOM   1047  HA  PRO A  68      13.252  58.890 -16.820  1.00 72.29           H  
ATOM   1048  C   PRO A  68      14.875  59.262 -18.177  1.00 72.29           C  
ATOM   1049  CB  PRO A  68      14.947  59.520 -15.654  1.00 72.29           C  
ATOM   1050  HB2 PRO A  68      14.344  60.385 -15.381  1.00 72.29           H  
ATOM   1051  HB3 PRO A  68      15.966  59.827 -15.889  1.00 72.29           H  
ATOM   1052  O   PRO A  68      14.167  59.969 -18.892  1.00 72.29           O  
ATOM   1053  CG  PRO A  68      14.982  58.480 -14.536  1.00 72.29           C  
ATOM   1054  HG2 PRO A  68      15.748  58.706 -13.794  1.00 72.29           H  
ATOM   1055  HG3 PRO A  68      14.000  58.406 -14.069  1.00 72.29           H  
ATOM   1056  CD  PRO A  68      15.290  57.192 -15.293  1.00 72.29           C  
ATOM   1057  HD2 PRO A  68      14.916  56.335 -14.733  1.00 72.29           H  
ATOM   1058  HD3 PRO A  68      16.366  57.105 -15.438  1.00 72.29           H  
ATOM   1059  N   ALA A  69      16.092  58.852 -18.555  1.00 75.23           N  
ATOM   1060  H   ALA A  69      16.574  58.169 -17.989  1.00 75.23           H  
ATOM   1061  CA  ALA A  69      16.703  59.232 -19.829  1.00 75.23           C  
ATOM   1062  HA  ALA A  69      16.643  60.315 -19.938  1.00 75.23           H  
ATOM   1063  C   ALA A  69      15.960  58.607 -21.024  1.00 75.23           C  
ATOM   1064  CB  ALA A  69      18.182  58.826 -19.802  1.00 75.23           C  
ATOM   1065  HB1 ALA A  69      18.660  59.154 -20.725  1.00 75.23           H  
ATOM   1066  HB2 ALA A  69      18.274  57.743 -19.720  1.00 75.23           H  
ATOM   1067  HB3 ALA A  69      18.682  59.300 -18.958  1.00 75.23           H  
ATOM   1068  O   ALA A  69      15.784  59.256 -22.055  1.00 75.23           O  
ATOM   1069  N   VAL A  70      15.458  57.375 -20.868  1.00 71.29           N  
ATOM   1070  H   VAL A  70      15.670  56.886 -20.010  1.00 71.29           H  
ATOM   1071  CA  VAL A  70      14.564  56.729 -21.845  1.00 71.29           C  
ATOM   1072  HA  VAL A  70      15.062  56.686 -22.813  1.00 71.29           H  
ATOM   1073  C   VAL A  70      13.285  57.546 -22.041  1.00 71.29           C  
ATOM   1074  CB  VAL A  70      14.222  55.287 -21.409  1.00 71.29           C  
ATOM   1075  HB  VAL A  70      13.818  55.305 -20.397  1.00 71.29           H  
ATOM   1076  O   VAL A  70      12.899  57.828 -23.175  1.00 71.29           O  
ATOM   1077  CG1 VAL A  70      13.167  54.631 -22.311  1.00 71.29           C  
ATOM   1078 HG11 VAL A  70      12.200  55.110 -22.165  1.00 71.29           H  
ATOM   1079 HG12 VAL A  70      13.063  53.577 -22.052  1.00 71.29           H  
ATOM   1080 HG13 VAL A  70      13.452  54.721 -23.359  1.00 71.29           H  
ATOM   1081  CG2 VAL A  70      15.448  54.374 -21.401  1.00 71.29           C  
ATOM   1082 HG21 VAL A  70      15.214  53.463 -20.851  1.00 71.29           H  
ATOM   1083 HG22 VAL A  70      15.695  54.098 -22.427  1.00 71.29           H  
ATOM   1084 HG23 VAL A  70      16.301  54.852 -20.919  1.00 71.29           H  
ATOM   1085  N   ALA A  71      12.630  57.956 -20.953  1.00 69.69           N  
ATOM   1086  H   ALA A  71      12.993  57.703 -20.045  1.00 69.69           H  
ATOM   1087  CA  ALA A  71      11.378  58.707 -21.021  1.00 69.69           C  
ATOM   1088  HA  ALA A  71      10.667  58.147 -21.628  1.00 69.69           H  
ATOM   1089  C   ALA A  71      11.557  60.085 -21.678  1.00 69.69           C  
ATOM   1090  CB  ALA A  71      10.814  58.835 -19.602  1.00 69.69           C  
ATOM   1091  HB1 ALA A  71      10.661  57.844 -19.175  1.00 69.69           H  
ATOM   1092  HB2 ALA A  71       9.860  59.361 -19.634  1.00 69.69           H  
ATOM   1093  HB3 ALA A  71      11.507  59.392 -18.971  1.00 69.69           H  
ATOM   1094  O   ALA A  71      10.754  60.481 -22.526  1.00 69.69           O  
ATOM   1095  N   GLU A  72      12.623  60.801 -21.322  1.00 73.90           N  
ATOM   1096  H   GLU A  72      13.235  60.442 -20.603  1.00 73.90           H  
ATOM   1097  CA  GLU A  72      12.925  62.113 -21.894  1.00 73.90           C  
ATOM   1098  HA  GLU A  72      12.062  62.761 -21.744  1.00 73.90           H  
ATOM   1099  C   GLU A  72      13.177  62.026 -23.410  1.00 73.90           C  
ATOM   1100  CB  GLU A  72      14.114  62.712 -21.130  1.00 73.90           C  
ATOM   1101  HB2 GLU A  72      13.950  62.567 -20.062  1.00 73.90           H  
ATOM   1102  HB3 GLU A  72      15.030  62.195 -21.418  1.00 73.90           H  
ATOM   1103  O   GLU A  72      12.639  62.834 -24.175  1.00 73.90           O  
ATOM   1104  CG  GLU A  72      14.254  64.219 -21.387  1.00 73.90           C  
ATOM   1105  HG2 GLU A  72      14.460  64.378 -22.445  1.00 73.90           H  
ATOM   1106  HG3 GLU A  72      13.303  64.698 -21.154  1.00 73.90           H  
ATOM   1107  CD  GLU A  72      15.367  64.879 -20.554  1.00 73.90           C  
ATOM   1108  OE1 GLU A  72      15.381  66.131 -20.526  1.00 73.90           O  
ATOM   1109  OE2 GLU A  72      16.200  64.150 -19.969  1.00 73.90           O  
ATOM   1110  N   ALA A  73      13.895  60.989 -23.863  1.00 77.51           N  
ATOM   1111  H   ALA A  73      14.321  60.366 -23.192  1.00 77.51           H  
ATOM   1112  CA  ALA A  73      14.116  60.724 -25.284  1.00 77.51           C  
ATOM   1113  HA  ALA A  73      14.601  61.594 -25.726  1.00 77.51           H  
ATOM   1114  C   ALA A  73      12.803  60.487 -26.057  1.00 77.51           C  
ATOM   1115  CB  ALA A  73      15.065  59.526 -25.410  1.00 77.51           C  
ATOM   1116  HB1 ALA A  73      16.011  59.748 -24.916  1.00 77.51           H  
ATOM   1117  HB2 ALA A  73      14.624  58.640 -24.954  1.00 77.51           H  
ATOM   1118  HB3 ALA A  73      15.249  59.327 -26.466  1.00 77.51           H  
ATOM   1119  O   ALA A  73      12.635  60.997 -27.166  1.00 77.51           O  
ATOM   1120  N   VAL A  74      11.847  59.765 -25.462  1.00 68.04           N  
ATOM   1121  H   VAL A  74      12.053  59.368 -24.556  1.00 68.04           H  
ATOM   1122  CA  VAL A  74      10.530  59.505 -26.071  1.00 68.04           C  
ATOM   1123  HA  VAL A  74      10.682  59.184 -27.101  1.00 68.04           H  
ATOM   1124  C   VAL A  74       9.673  60.776 -26.138  1.00 68.04           C  
ATOM   1125  CB  VAL A  74       9.803  58.369 -25.321  1.00 68.04           C  
ATOM   1126  HB  VAL A  74       9.735  58.627 -24.264  1.00 68.04           H  
ATOM   1127  O   VAL A  74       9.052  61.050 -27.167  1.00 68.04           O  
ATOM   1128  CG1 VAL A  74       8.383  58.133 -25.853  1.00 68.04           C  
ATOM   1129 HG11 VAL A  74       7.939  57.273 -25.352  1.00 68.04           H  
ATOM   1130 HG12 VAL A  74       8.411  57.951 -26.927  1.00 68.04           H  
ATOM   1131 HG13 VAL A  74       7.755  59.002 -25.654  1.00 68.04           H  
ATOM   1132  CG2 VAL A  74      10.552  57.033 -25.448  1.00 68.04           C  
ATOM   1133 HG21 VAL A  74      11.601  57.149 -25.176  1.00 68.04           H  
ATOM   1134 HG22 VAL A  74      10.104  56.298 -24.779  1.00 68.04           H  
ATOM   1135 HG23 VAL A  74      10.499  56.663 -26.472  1.00 68.04           H  
ATOM   1136  N   LEU A  75       9.646  61.581 -25.072  1.00 67.69           N  
ATOM   1137  H   LEU A  75      10.185  61.313 -24.260  1.00 67.69           H  
ATOM   1138  CA  LEU A  75       8.829  62.800 -25.008  1.00 67.69           C  
ATOM   1139  HA  LEU A  75       7.808  62.555 -25.300  1.00 67.69           H  
ATOM   1140  C   LEU A  75       9.302  63.884 -25.979  1.00 67.69           C  
ATOM   1141  CB  LEU A  75       8.842  63.345 -23.571  1.00 67.69           C  
ATOM   1142  HB2 LEU A  75       8.502  64.381 -23.580  1.00 67.69           H  
ATOM   1143  HB3 LEU A  75       9.870  63.341 -23.208  1.00 67.69           H  
ATOM   1144  O   LEU A  75       8.478  64.517 -26.643  1.00 67.69           O  
ATOM   1145  CG  LEU A  75       7.954  62.557 -22.595  1.00 67.69           C  
ATOM   1146  HG  LEU A  75       8.180  61.493 -22.660  1.00 67.69           H  
ATOM   1147  CD1 LEU A  75       8.232  63.029 -21.169  1.00 67.69           C  
ATOM   1148 HD11 LEU A  75       9.280  62.849 -20.927  1.00 67.69           H  
ATOM   1149 HD12 LEU A  75       8.018  64.094 -21.072  1.00 67.69           H  
ATOM   1150 HD13 LEU A  75       7.617  62.467 -20.467  1.00 67.69           H  
ATOM   1151  CD2 LEU A  75       6.463  62.768 -22.884  1.00 67.69           C  
ATOM   1152 HD21 LEU A  75       6.224  63.831 -22.863  1.00 67.69           H  
ATOM   1153 HD22 LEU A  75       6.205  62.355 -23.859  1.00 67.69           H  
ATOM   1154 HD23 LEU A  75       5.871  62.251 -22.129  1.00 67.69           H  
ATOM   1155  N   SER A  76      10.617  64.081 -26.084  1.00 70.43           N  
ATOM   1156  H   SER A  76      11.230  63.538 -25.493  1.00 70.43           H  
ATOM   1157  CA  SER A  76      11.209  65.067 -26.995  1.00 70.43           C  
ATOM   1158  HA  SER A  76      10.856  66.062 -26.720  1.00 70.43           H  
ATOM   1159  C   SER A  76      10.811  64.811 -28.458  1.00 70.43           C  
ATOM   1160  CB  SER A  76      12.728  65.026 -26.816  1.00 70.43           C  
ATOM   1161  HB2 SER A  76      12.964  65.130 -25.757  1.00 70.43           H  
ATOM   1162  HB3 SER A  76      13.113  64.069 -27.167  1.00 70.43           H  
ATOM   1163  O   SER A  76      10.488  65.740 -29.204  1.00 70.43           O  
ATOM   1164  OG  SER A  76      13.345  66.080 -27.524  1.00 70.43           O  
ATOM   1165  HG  SER A  76      14.281  66.063 -27.312  1.00 70.43           H  
ATOM   1166  N   TRP A  77      10.736  63.538 -28.853  1.00 67.08           N  
ATOM   1167  H   TRP A  77      10.983  62.816 -28.192  1.00 67.08           H  
ATOM   1168  CA  TRP A  77      10.352  63.125 -30.203  1.00 67.08           C  
ATOM   1169  HA  TRP A  77      10.931  63.697 -30.927  1.00 67.08           H  
ATOM   1170  C   TRP A  77       8.868  63.380 -30.532  1.00 67.08           C  
ATOM   1171  CB  TRP A  77      10.737  61.653 -30.345  1.00 67.08           C  
ATOM   1172  HB2 TRP A  77      10.257  61.084 -29.549  1.00 67.08           H  
ATOM   1173  HB3 TRP A  77      11.814  61.555 -30.209  1.00 67.08           H  
ATOM   1174  O   TRP A  77       8.552  63.810 -31.639  1.00 67.08           O  
ATOM   1175  CG  TRP A  77      10.367  61.028 -31.643  1.00 67.08           C  
ATOM   1176  CD1 TRP A  77      11.056  61.122 -32.800  1.00 67.08           C  
ATOM   1177  HD1 TRP A  77      11.965  61.691 -32.923  1.00 67.08           H  
ATOM   1178  CD2 TRP A  77       9.202  60.210 -31.929  1.00 67.08           C  
ATOM   1179  CE2 TRP A  77       9.300  59.760 -33.274  1.00 67.08           C  
ATOM   1180  CE3 TRP A  77       8.098  59.775 -31.167  1.00 67.08           C  
ATOM   1181  HE3 TRP A  77       8.017  60.093 -30.138  1.00 67.08           H  
ATOM   1182  NE1 TRP A  77      10.440  60.355 -33.768  1.00 67.08           N  
ATOM   1183  HE1 TRP A  77      10.820  60.220 -34.693  1.00 67.08           H  
ATOM   1184  CH2 TRP A  77       7.260  58.484 -33.047  1.00 67.08           C  
ATOM   1185  HH2 TRP A  77       6.504  57.822 -33.444  1.00 67.08           H  
ATOM   1186  CZ2 TRP A  77       8.380  58.863 -33.812  1.00 67.08           C  
ATOM   1187  HZ2 TRP A  77       8.556  58.468 -34.802  1.00 67.08           H  
ATOM   1188  CZ3 TRP A  77       7.120  58.940 -31.729  1.00 67.08           C  
ATOM   1189  HZ3 TRP A  77       6.273  58.623 -31.139  1.00 67.08           H  
ATOM   1190  N   LEU A  78       7.949  63.202 -29.577  1.00 54.49           N  
ATOM   1191  H   LEU A  78       8.259  62.875 -28.673  1.00 54.49           H  
ATOM   1192  CA  LEU A  78       6.508  63.399 -29.812  1.00 54.49           C  
ATOM   1193  HA  LEU A  78       6.224  62.840 -30.704  1.00 54.49           H  
ATOM   1194  C   LEU A  78       6.110  64.862 -30.088  1.00 54.49           C  
ATOM   1195  CB  LEU A  78       5.722  62.869 -28.597  1.00 54.49           C  
ATOM   1196  HB2 LEU A  78       4.706  63.262 -28.637  1.00 54.49           H  
ATOM   1197  HB3 LEU A  78       6.186  63.257 -27.691  1.00 54.49           H  
ATOM   1198  O   LEU A  78       5.138  65.111 -30.800  1.00 54.49           O  
ATOM   1199  CG  LEU A  78       5.633  61.336 -28.506  1.00 54.49           C  
ATOM   1200  HG  LEU A  78       6.631  60.904 -28.584  1.00 54.49           H  
ATOM   1201  CD1 LEU A  78       5.046  60.936 -27.152  1.00 54.49           C  
ATOM   1202 HD11 LEU A  78       4.999  59.850 -27.080  1.00 54.49           H  
ATOM   1203 HD12 LEU A  78       5.691  61.305 -26.355  1.00 54.49           H  
ATOM   1204 HD13 LEU A  78       4.046  61.354 -27.035  1.00 54.49           H  
ATOM   1205  CD2 LEU A  78       4.736  60.750 -29.601  1.00 54.49           C  
ATOM   1206 HD21 LEU A  78       4.654  59.672 -29.467  1.00 54.49           H  
ATOM   1207 HD22 LEU A  78       5.171  60.940 -30.582  1.00 54.49           H  
ATOM   1208 HD23 LEU A  78       3.743  61.196 -29.554  1.00 54.49           H  
ATOM   1209  N   GLY A  79       6.815  65.840 -29.512  1.00 56.94           N  
ATOM   1210  H   GLY A  79       7.606  65.578 -28.941  1.00 56.94           H  
ATOM   1211  CA  GLY A  79       6.410  67.250 -29.569  1.00 56.94           C  
ATOM   1212  HA2 GLY A  79       6.988  67.800 -28.826  1.00 56.94           H  
ATOM   1213  HA3 GLY A  79       5.355  67.328 -29.308  1.00 56.94           H  
ATOM   1214  C   GLY A  79       6.614  67.949 -30.921  1.00 56.94           C  
ATOM   1215  O   GLY A  79       5.946  68.946 -31.186  1.00 56.94           O  
ATOM   1216  N   THR A  80       7.527  67.469 -31.769  1.00 53.89           N  
ATOM   1217  H   THR A  80       7.981  66.593 -31.552  1.00 53.89           H  
ATOM   1218  CA  THR A  80       8.009  68.222 -32.944  1.00 53.89           C  
ATOM   1219  HA  THR A  80       7.859  69.284 -32.748  1.00 53.89           H  
ATOM   1220  C   THR A  80       7.248  67.968 -34.255  1.00 53.89           C  
ATOM   1221  CB  THR A  80       9.526  68.027 -33.145  1.00 53.89           C  
ATOM   1222  HB  THR A  80       9.781  68.259 -34.179  1.00 53.89           H  
ATOM   1223  O   THR A  80       7.097  68.906 -35.030  1.00 53.89           O  
ATOM   1224  CG2 THR A  80      10.348  68.938 -32.233  1.00 53.89           C  
ATOM   1225 HG21 THR A  80      10.125  69.980 -32.462  1.00 53.89           H  
ATOM   1226 HG22 THR A  80      10.110  68.739 -31.188  1.00 53.89           H  
ATOM   1227 HG23 THR A  80      11.410  68.759 -32.403  1.00 53.89           H  
ATOM   1228  OG1 THR A  80       9.929  66.708 -32.855  1.00 53.89           O  
ATOM   1229  HG1 THR A  80      10.119  66.631 -31.917  1.00 53.89           H  
ATOM   1230  N   GLU A  81       6.728  66.766 -34.528  1.00 42.40           N  
ATOM   1231  H   GLU A  81       6.905  66.023 -33.868  1.00 42.40           H  
ATOM   1232  CA  GLU A  81       6.272  66.376 -35.886  1.00 42.40           C  
ATOM   1233  HA  GLU A  81       6.764  67.018 -36.616  1.00 42.40           H  
ATOM   1234  C   GLU A  81       4.749  66.532 -36.211  1.00 42.40           C  
ATOM   1235  CB  GLU A  81       6.780  64.939 -36.171  1.00 42.40           C  
ATOM   1236  HB2 GLU A  81       6.114  64.443 -36.878  1.00 42.40           H  
ATOM   1237  HB3 GLU A  81       6.707  64.367 -35.246  1.00 42.40           H  
ATOM   1238  O   GLU A  81       4.403  66.453 -37.384  1.00 42.40           O  
ATOM   1239  CG  GLU A  81       8.239  64.846 -36.684  1.00 42.40           C  
ATOM   1240  HG2 GLU A  81       8.844  65.590 -36.166  1.00 42.40           H  
ATOM   1241  HG3 GLU A  81       8.624  63.867 -36.401  1.00 42.40           H  
ATOM   1242  CD  GLU A  81       8.410  64.990 -38.214  1.00 42.40           C  
ATOM   1243  OE1 GLU A  81       9.503  65.430 -38.642  1.00 42.40           O  
ATOM   1244  OE2 GLU A  81       7.484  64.602 -38.961  1.00 42.40           O  
ATOM   1245  N   VAL A  82       3.799  66.758 -35.270  1.00 37.63           N  
ATOM   1246  H   VAL A  82       4.123  66.855 -34.319  1.00 37.63           H  
ATOM   1247  CA  VAL A  82       2.346  66.439 -35.516  1.00 37.63           C  
ATOM   1248  HA  VAL A  82       2.296  65.956 -36.492  1.00 37.63           H  
ATOM   1249  C   VAL A  82       1.272  67.586 -35.658  1.00 37.63           C  
ATOM   1250  CB  VAL A  82       1.887  65.325 -34.528  1.00 37.63           C  
ATOM   1251  HB  VAL A  82       1.956  65.718 -33.514  1.00 37.63           H  
ATOM   1252  O   VAL A  82       0.300  67.363 -36.375  1.00 37.63           O  
ATOM   1253  CG1 VAL A  82       0.446  64.836 -34.747  1.00 37.63           C  
ATOM   1254 HG11 VAL A  82       0.221  64.007 -34.076  1.00 37.63           H  
ATOM   1255 HG12 VAL A  82      -0.263  65.637 -34.538  1.00 37.63           H  
ATOM   1256 HG13 VAL A  82       0.320  64.507 -35.779  1.00 37.63           H  
ATOM   1257  CG2 VAL A  82       2.771  64.065 -34.619  1.00 37.63           C  
ATOM   1258 HG21 VAL A  82       2.410  63.297 -33.934  1.00 37.63           H  
ATOM   1259 HG22 VAL A  82       3.798  64.300 -34.339  1.00 37.63           H  
ATOM   1260 HG23 VAL A  82       2.764  63.676 -35.637  1.00 37.63           H  
ATOM   1261  N   ARG A  83       1.310  68.793 -35.037  1.00 35.62           N  
ATOM   1262  H   ARG A  83       2.171  69.036 -34.568  1.00 35.62           H  
ATOM   1263  CA  ARG A  83       0.111  69.717 -34.870  1.00 35.62           C  
ATOM   1264  HA  ARG A  83      -0.796  69.130 -35.014  1.00 35.62           H  
ATOM   1265  C   ARG A  83      -0.055  70.961 -35.838  1.00 35.62           C  
ATOM   1266  CB  ARG A  83       0.100  70.253 -33.407  1.00 35.62           C  
ATOM   1267  HB2 ARG A  83      -0.599  71.089 -33.371  1.00 35.62           H  
ATOM   1268  HB3 ARG A  83       1.089  70.651 -33.179  1.00 35.62           H  
ATOM   1269  O   ARG A  83       0.374  72.042 -35.460  1.00 35.62           O  
ATOM   1270  CG  ARG A  83      -0.333  69.310 -32.269  1.00 35.62           C  
ATOM   1271  HG2 ARG A  83       0.336  68.451 -32.222  1.00 35.62           H  
ATOM   1272  HG3 ARG A  83      -1.350  68.967 -32.462  1.00 35.62           H  
ATOM   1273  CD  ARG A  83      -0.289  70.085 -30.933  1.00 35.62           C  
ATOM   1274  HD2 ARG A  83       0.753  70.295 -30.691  1.00 35.62           H  
ATOM   1275  HD3 ARG A  83      -0.809  71.033 -31.072  1.00 35.62           H  
ATOM   1276  NE  ARG A  83      -0.926  69.359 -29.812  1.00 35.62           N  
ATOM   1277  HE  ARG A  83      -1.268  68.430 -30.014  1.00 35.62           H  
ATOM   1278  NH1 ARG A  83      -0.678  70.993 -28.210  1.00 35.62           N  
ATOM   1279 HH11 ARG A  83      -0.182  71.555 -28.886  1.00 35.62           H  
ATOM   1280 HH12 ARG A  83      -0.817  71.322 -27.265  1.00 35.62           H  
ATOM   1281  NH2 ARG A  83      -1.731  69.098 -27.689  1.00 35.62           N  
ATOM   1282 HH21 ARG A  83      -2.078  68.182 -27.934  1.00 35.62           H  
ATOM   1283 HH22 ARG A  83      -1.865  69.448 -26.751  1.00 35.62           H  
ATOM   1284  CZ  ARG A  83      -1.107  69.817 -28.581  1.00 35.62           C  
ATOM   1285  N   GLY A  84      -0.755  70.920 -36.996  1.00 34.00           N  
ATOM   1286  H   GLY A  84      -1.135  70.025 -37.271  1.00 34.00           H  
ATOM   1287  CA  GLY A  84      -1.004  72.095 -37.923  1.00 34.00           C  
ATOM   1288  HA2 GLY A  84      -0.159  72.780 -37.845  1.00 34.00           H  
ATOM   1289  HA3 GLY A  84      -1.003  71.719 -38.946  1.00 34.00           H  
ATOM   1290  C   GLY A  84      -2.311  72.962 -37.758  1.00 34.00           C  
ATOM   1291  O   GLY A  84      -3.136  72.624 -36.918  1.00 34.00           O  
ATOM   1292  N   GLU A  85      -2.522  74.061 -38.543  1.00 33.80           N  
ATOM   1293  H   GLU A  85      -1.828  74.237 -39.256  1.00 33.80           H  
ATOM   1294  CA  GLU A  85      -3.605  75.124 -38.464  1.00 33.80           C  
ATOM   1295  HA  GLU A  85      -3.863  75.278 -37.417  1.00 33.80           H  
ATOM   1296  C   GLU A  85      -4.945  74.827 -39.244  1.00 33.80           C  
ATOM   1297  CB  GLU A  85      -3.053  76.470 -39.037  1.00 33.80           C  
ATOM   1298  HB2 GLU A  85      -2.713  76.281 -40.056  1.00 33.80           H  
ATOM   1299  HB3 GLU A  85      -3.884  77.173 -39.094  1.00 33.80           H  
ATOM   1300  O   GLU A  85      -4.864  74.426 -40.401  1.00 33.80           O  
ATOM   1301  CG  GLU A  85      -1.916  77.175 -38.264  1.00 33.80           C  
ATOM   1302  HG2 GLU A  85      -1.076  76.486 -38.179  1.00 33.80           H  
ATOM   1303  HG3 GLU A  85      -2.275  77.385 -37.256  1.00 33.80           H  
ATOM   1304  CD  GLU A  85      -1.416  78.491 -38.919  1.00 33.80           C  
ATOM   1305  OE1 GLU A  85      -0.855  79.333 -38.178  1.00 33.80           O  
ATOM   1306  OE2 GLU A  85      -1.566  78.651 -40.152  1.00 33.80           O  
ATOM   1307  N   ALA A  86      -6.177  75.081 -38.718  1.00 33.54           N  
ATOM   1308  H   ALA A  86      -6.228  75.497 -37.799  1.00 33.54           H  
ATOM   1309  CA  ALA A  86      -7.491  74.713 -39.355  1.00 33.54           C  
ATOM   1310  HA  ALA A  86      -7.254  74.383 -40.367  1.00 33.54           H  
ATOM   1311  C   ALA A  86      -8.594  75.851 -39.469  1.00 33.54           C  
ATOM   1312  CB  ALA A  86      -8.044  73.491 -38.599  1.00 33.54           C  
ATOM   1313  HB1 ALA A  86      -8.951  73.135 -39.087  1.00 33.54           H  
ATOM   1314  HB2 ALA A  86      -8.277  73.765 -37.570  1.00 33.54           H  
ATOM   1315  HB3 ALA A  86      -7.305  72.690 -38.602  1.00 33.54           H  
ATOM   1316  O   ALA A  86      -8.640  76.685 -38.565  1.00 33.54           O  
ATOM   1317  N   PRO A  87      -9.496  75.925 -40.509  1.00 34.07           N  
ATOM   1318  CA  PRO A  87     -10.377  77.096 -40.886  1.00 34.07           C  
ATOM   1319  HA  PRO A  87      -9.883  78.006 -40.546  1.00 34.07           H  
ATOM   1320  C   PRO A  87     -11.860  77.136 -40.339  1.00 34.07           C  
ATOM   1321  CB  PRO A  87     -10.384  77.100 -42.432  1.00 34.07           C  
ATOM   1322  HB2 PRO A  87     -11.396  76.944 -42.805  1.00 34.07           H  
ATOM   1323  HB3 PRO A  87      -9.989  78.039 -42.821  1.00 34.07           H  
ATOM   1324  O   PRO A  87     -12.310  76.139 -39.791  1.00 34.07           O  
ATOM   1325  CG  PRO A  87      -9.506  75.924 -42.867  1.00 34.07           C  
ATOM   1326  HG2 PRO A  87      -8.488  76.270 -43.050  1.00 34.07           H  
ATOM   1327  HG3 PRO A  87      -9.907  75.421 -43.747  1.00 34.07           H  
ATOM   1328  CD  PRO A  87      -9.520  75.017 -41.646  1.00 34.07           C  
ATOM   1329  HD2 PRO A  87      -8.682  74.322 -41.694  1.00 34.07           H  
ATOM   1330  HD3 PRO A  87     -10.451  74.450 -41.624  1.00 34.07           H  
ATOM   1331  N   SER A  88     -12.649  78.246 -40.480  1.00 36.74           N  
ATOM   1332  H   SER A  88     -12.303  78.989 -41.070  1.00 36.74           H  
ATOM   1333  CA  SER A  88     -13.940  78.542 -39.743  1.00 36.74           C  
ATOM   1334  HA  SER A  88     -13.998  77.812 -38.936  1.00 36.74           H  
ATOM   1335  C   SER A  88     -15.308  78.425 -40.505  1.00 36.74           C  
ATOM   1336  CB  SER A  88     -13.854  79.924 -39.064  1.00 36.74           C  
ATOM   1337  HB2 SER A  88     -14.498  79.915 -38.184  1.00 36.74           H  
ATOM   1338  HB3 SER A  88     -12.831  80.102 -38.731  1.00 36.74           H  
ATOM   1339  O   SER A  88     -15.335  78.482 -41.729  1.00 36.74           O  
ATOM   1340  OG  SER A  88     -14.277  80.983 -39.907  1.00 36.74           O  
ATOM   1341  HG  SER A  88     -14.123  81.821 -39.464  1.00 36.74           H  
ATOM   1342  N   ALA A  89     -16.456  78.297 -39.789  1.00 34.24           N  
ATOM   1343  H   ALA A  89     -16.355  78.273 -38.784  1.00 34.24           H  
ATOM   1344  CA  ALA A  89     -17.770  77.811 -40.304  1.00 34.24           C  
ATOM   1345  HA  ALA A  89     -17.567  77.150 -41.147  1.00 34.24           H  
ATOM   1346  C   ALA A  89     -18.836  78.835 -40.815  1.00 34.24           C  
ATOM   1347  CB  ALA A  89     -18.393  76.948 -39.191  1.00 34.24           C  
ATOM   1348  HB1 ALA A  89     -17.706  76.151 -38.906  1.00 34.24           H  
ATOM   1349  HB2 ALA A  89     -19.313  76.493 -39.557  1.00 34.24           H  
ATOM   1350  HB3 ALA A  89     -18.625  77.559 -38.318  1.00 34.24           H  
ATOM   1351  O   ALA A  89     -19.546  78.544 -41.774  1.00 34.24           O  
ATOM   1352  N   LEU A  90     -18.992  80.019 -40.198  1.00 39.69           N  
ATOM   1353  H   LEU A  90     -18.368  80.208 -39.427  1.00 39.69           H  
ATOM   1354  CA  LEU A  90     -20.119  80.971 -40.409  1.00 39.69           C  
ATOM   1355  HA  LEU A  90     -21.049  80.450 -40.181  1.00 39.69           H  
ATOM   1356  C   LEU A  90     -20.270  81.512 -41.849  1.00 39.69           C  
ATOM   1357  CB  LEU A  90     -19.925  82.160 -39.429  1.00 39.69           C  
ATOM   1358  HB2 LEU A  90     -19.784  83.079 -39.997  1.00 39.69           H  
ATOM   1359  HB3 LEU A  90     -18.994  82.017 -38.880  1.00 39.69           H  
ATOM   1360  O   LEU A  90     -21.369  81.835 -42.287  1.00 39.69           O  
ATOM   1361  CG  LEU A  90     -21.071  82.371 -38.414  1.00 39.69           C  
ATOM   1362  HG  LEU A  90     -21.707  81.487 -38.376  1.00 39.69           H  
ATOM   1363  CD1 LEU A  90     -20.495  82.598 -37.012  1.00 39.69           C  
ATOM   1364 HD11 LEU A  90     -21.312  82.743 -36.305  1.00 39.69           H  
ATOM   1365 HD12 LEU A  90     -19.929  81.719 -36.704  1.00 39.69           H  
ATOM   1366 HD13 LEU A  90     -19.850  83.476 -37.005  1.00 39.69           H  
ATOM   1367  CD2 LEU A  90     -21.926  83.589 -38.769  1.00 39.69           C  
ATOM   1368 HD21 LEU A  90     -21.327  84.499 -38.752  1.00 39.69           H  
ATOM   1369 HD22 LEU A  90     -22.343  83.457 -39.768  1.00 39.69           H  
ATOM   1370 HD23 LEU A  90     -22.751  83.681 -38.063  1.00 39.69           H  
ATOM   1371  N   ALA A  91     -19.160  81.635 -42.577  1.00 37.97           N  
ATOM   1372  H   ALA A  91     -18.300  81.275 -42.187  1.00 37.97           H  
ATOM   1373  CA  ALA A  91     -19.089  82.362 -43.846  1.00 37.97           C  
ATOM   1374  HA  ALA A  91     -19.623  83.305 -43.731  1.00 37.97           H  
ATOM   1375  C   ALA A  91     -19.738  81.637 -45.045  1.00 37.97           C  
ATOM   1376  CB  ALA A  91     -17.608  82.671 -44.107  1.00 37.97           C  
ATOM   1377  HB1 ALA A  91     -17.050  81.743 -44.232  1.00 37.97           H  
ATOM   1378  HB2 ALA A  91     -17.520  83.263 -45.018  1.00 37.97           H  
ATOM   1379  HB3 ALA A  91     -17.194  83.239 -43.275  1.00 37.97           H  
ATOM   1380  O   ALA A  91     -19.924  82.253 -46.092  1.00 37.97           O  
ATOM   1381  N   GLY A  92     -20.061  80.343 -44.924  1.00 38.68           N  
ATOM   1382  H   GLY A  92     -19.909  79.888 -44.035  1.00 38.68           H  
ATOM   1383  CA  GLY A  92     -20.593  79.546 -46.037  1.00 38.68           C  
ATOM   1384  HA2 GLY A  92     -20.525  78.490 -45.774  1.00 38.68           H  
ATOM   1385  HA3 GLY A  92     -19.986  79.715 -46.927  1.00 38.68           H  
ATOM   1386  C   GLY A  92     -22.055  79.841 -46.396  1.00 38.68           C  
ATOM   1387  O   GLY A  92     -22.419  79.776 -47.567  1.00 38.68           O  
ATOM   1388  N   LEU A  93     -22.884  80.191 -45.407  1.00 41.03           N  
ATOM   1389  H   LEU A  93     -22.498  80.299 -44.480  1.00 41.03           H  
ATOM   1390  CA  LEU A  93     -24.339  80.334 -45.564  1.00 41.03           C  
ATOM   1391  HA  LEU A  93     -24.710  79.478 -46.128  1.00 41.03           H  
ATOM   1392  C   LEU A  93     -24.749  81.570 -46.387  1.00 41.03           C  
ATOM   1393  CB  LEU A  93     -24.983  80.317 -44.160  1.00 41.03           C  
ATOM   1394  HB2 LEU A  93     -25.802  81.036 -44.126  1.00 41.03           H  
ATOM   1395  HB3 LEU A  93     -24.251  80.650 -43.425  1.00 41.03           H  
ATOM   1396  O   LEU A  93     -25.546  81.440 -47.315  1.00 41.03           O  
ATOM   1397  CG  LEU A  93     -25.523  78.925 -43.774  1.00 41.03           C  
ATOM   1398  HG  LEU A  93     -24.944  78.153 -44.280  1.00 41.03           H  
ATOM   1399  CD1 LEU A  93     -25.405  78.680 -42.270  1.00 41.03           C  
ATOM   1400 HD11 LEU A  93     -25.801  77.694 -42.027  1.00 41.03           H  
ATOM   1401 HD12 LEU A  93     -24.357  78.718 -41.974  1.00 41.03           H  
ATOM   1402 HD13 LEU A  93     -25.965  79.439 -41.723  1.00 41.03           H  
ATOM   1403  CD2 LEU A  93     -26.995  78.793 -44.172  1.00 41.03           C  
ATOM   1404 HD21 LEU A  93     -27.600  79.521 -43.631  1.00 41.03           H  
ATOM   1405 HD22 LEU A  93     -27.101  78.965 -45.243  1.00 41.03           H  
ATOM   1406 HD23 LEU A  93     -27.348  77.788 -43.941  1.00 41.03           H  
ATOM   1407  N   ASP A  94     -24.168  82.743 -46.106  1.00 45.17           N  
ATOM   1408  H   ASP A  94     -23.573  82.792 -45.291  1.00 45.17           H  
ATOM   1409  CA  ASP A  94     -24.500  84.017 -46.776  1.00 45.17           C  
ATOM   1410  HA  ASP A  94     -25.541  84.271 -46.580  1.00 45.17           H  
ATOM   1411  C   ASP A  94     -24.301  83.964 -48.305  1.00 45.17           C  
ATOM   1412  CB  ASP A  94     -23.596  85.139 -46.224  1.00 45.17           C  
ATOM   1413  HB2 ASP A  94     -22.555  84.838 -46.338  1.00 45.17           H  
ATOM   1414  HB3 ASP A  94     -23.747  86.030 -46.833  1.00 45.17           H  
ATOM   1415  O   ASP A  94     -25.017  84.613 -49.072  1.00 45.17           O  
ATOM   1416  CG  ASP A  94     -23.844  85.537 -44.764  1.00 45.17           C  
ATOM   1417  OD1 ASP A  94     -24.950  85.275 -44.246  1.00 45.17           O  
ATOM   1418  OD2 ASP A  94     -22.912  86.137 -44.178  1.00 45.17           O  
ATOM   1419  N   ALA A  95     -23.316  83.184 -48.767  1.00 42.45           N  
ATOM   1420  H   ALA A  95     -22.796  82.637 -48.096  1.00 42.45           H  
ATOM   1421  CA  ALA A  95     -22.959  83.086 -50.180  1.00 42.45           C  
ATOM   1422  HA  ALA A  95     -22.814  84.092 -50.574  1.00 42.45           H  
ATOM   1423  C   ALA A  95     -24.056  82.418 -51.024  1.00 42.45           C  
ATOM   1424  CB  ALA A  95     -21.634  82.320 -50.284  1.00 42.45           C  
ATOM   1425  HB1 ALA A  95     -21.325  82.265 -51.328  1.00 42.45           H  
ATOM   1426  HB2 ALA A  95     -20.864  82.832 -49.708  1.00 42.45           H  
ATOM   1427  HB3 ALA A  95     -21.758  81.309 -49.896  1.00 42.45           H  
ATOM   1428  O   ALA A  95     -24.224  82.759 -52.197  1.00 42.45           O  
ATOM   1429  N   LEU A  96     -24.811  81.488 -50.431  1.00 40.61           N  
ATOM   1430  H   LEU A  96     -24.673  81.311 -49.446  1.00 40.61           H  
ATOM   1431  CA  LEU A  96     -25.832  80.722 -51.140  1.00 40.61           C  
ATOM   1432  HA  LEU A  96     -25.404  80.390 -52.086  1.00 40.61           H  
ATOM   1433  C   LEU A  96     -27.066  81.586 -51.465  1.00 40.61           C  
ATOM   1434  CB  LEU A  96     -26.199  79.486 -50.297  1.00 40.61           C  
ATOM   1435  HB2 LEU A  96     -25.349  79.184 -49.685  1.00 40.61           H  
ATOM   1436  HB3 LEU A  96     -26.999  79.760 -49.609  1.00 40.61           H  
ATOM   1437  O   LEU A  96     -27.586  81.521 -52.578  1.00 40.61           O  
ATOM   1438  CG  LEU A  96     -26.634  78.294 -51.172  1.00 40.61           C  
ATOM   1439  HG  LEU A  96     -26.964  78.650 -52.149  1.00 40.61           H  
ATOM   1440  CD1 LEU A  96     -25.474  77.314 -51.366  1.00 40.61           C  
ATOM   1441 HD11 LEU A  96     -24.630  77.833 -51.822  1.00 40.61           H  
ATOM   1442 HD12 LEU A  96     -25.783  76.501 -52.023  1.00 40.61           H  
ATOM   1443 HD13 LEU A  96     -25.164  76.901 -50.407  1.00 40.61           H  
ATOM   1444  CD2 LEU A  96     -27.800  77.539 -50.537  1.00 40.61           C  
ATOM   1445 HD21 LEU A  96     -28.083  76.698 -51.170  1.00 40.61           H  
ATOM   1446 HD22 LEU A  96     -27.511  77.169 -49.553  1.00 40.61           H  
ATOM   1447 HD23 LEU A  96     -28.655  78.208 -50.435  1.00 40.61           H  
ATOM   1448  N   GLU A  97     -27.508  82.435 -50.526  1.00 45.39           N  
ATOM   1449  H   GLU A  97     -27.017  82.463 -49.644  1.00 45.39           H  
ATOM   1450  CA  GLU A  97     -28.662  83.338 -50.706  1.00 45.39           C  
ATOM   1451  HA  GLU A  97     -29.554  82.749 -50.920  1.00 45.39           H  
ATOM   1452  C   GLU A  97     -28.469  84.304 -51.881  1.00 45.39           C  
ATOM   1453  CB  GLU A  97     -28.907  84.181 -49.435  1.00 45.39           C  
ATOM   1454  HB2 GLU A  97     -29.286  85.156 -49.739  1.00 45.39           H  
ATOM   1455  HB3 GLU A  97     -27.966  84.339 -48.909  1.00 45.39           H  
ATOM   1456  O   GLU A  97     -29.392  84.538 -52.665  1.00 45.39           O  
ATOM   1457  CG  GLU A  97     -29.947  83.571 -48.484  1.00 45.39           C  
ATOM   1458  HG2 GLU A  97     -29.537  82.661 -48.045  1.00 45.39           H  
ATOM   1459  HG3 GLU A  97     -30.825  83.297 -49.068  1.00 45.39           H  
ATOM   1460  CD  GLU A  97     -30.380  84.543 -47.366  1.00 45.39           C  
ATOM   1461  OE1 GLU A  97     -31.497  84.341 -46.829  1.00 45.39           O  
ATOM   1462  OE2 GLU A  97     -29.645  85.517 -47.090  1.00 45.39           O  
ATOM   1463  N   ALA A  98     -27.266  84.866 -52.014  1.00 43.90           N  
ATOM   1464  H   ALA A  98     -26.555  84.627 -51.338  1.00 43.90           H  
ATOM   1465  CA  ALA A  98     -26.977  85.899 -53.003  1.00 43.90           C  
ATOM   1466  HA  ALA A  98     -27.746  86.668 -52.927  1.00 43.90           H  
ATOM   1467  C   ALA A  98     -26.994  85.386 -54.455  1.00 43.90           C  
ATOM   1468  CB  ALA A  98     -25.627  86.529 -52.644  1.00 43.90           C  
ATOM   1469  HB1 ALA A  98     -24.841  85.777 -52.706  1.00 43.90           H  
ATOM   1470  HB2 ALA A  98     -25.662  86.923 -51.628  1.00 43.90           H  
ATOM   1471  HB3 ALA A  98     -25.404  87.340 -53.337  1.00 43.90           H  
ATOM   1472  O   ALA A  98     -27.187  86.189 -55.368  1.00 43.90           O  
ATOM   1473  N   ALA A  99     -26.801  84.078 -54.674  1.00 39.62           N  
ATOM   1474  H   ALA A  99     -26.660  83.482 -53.871  1.00 39.62           H  
ATOM   1475  CA  ALA A  99     -26.690  83.461 -56.001  1.00 39.62           C  
ATOM   1476  HA  ALA A  99     -26.199  84.164 -56.674  1.00 39.62           H  
ATOM   1477  C   ALA A  99     -28.046  83.103 -56.644  1.00 39.62           C  
ATOM   1478  CB  ALA A  99     -25.788  82.229 -55.869  1.00 39.62           C  
ATOM   1479  HB1 ALA A  99     -24.820  82.519 -55.460  1.00 39.62           H  
ATOM   1480  HB2 ALA A  99     -25.637  81.779 -56.850  1.00 39.62           H  
ATOM   1481  HB3 ALA A  99     -26.250  81.497 -55.208  1.00 39.62           H  
ATOM   1482  O   ALA A  99     -28.133  82.924 -57.859  1.00 39.62           O  
ATOM   1483  N   LEU A 100     -29.125  83.065 -55.853  1.00 47.75           N  
ATOM   1484  H   LEU A 100     -28.983  83.226 -54.866  1.00 47.75           H  
ATOM   1485  CA  LEU A 100     -30.491  82.777 -56.318  1.00 47.75           C  
ATOM   1486  HA  LEU A 100     -30.515  81.734 -56.634  1.00 47.75           H  
ATOM   1487  C   LEU A 100     -30.987  83.580 -57.542  1.00 47.75           C  
ATOM   1488  CB  LEU A 100     -31.471  82.982 -55.143  1.00 47.75           C  
ATOM   1489  HB2 LEU A 100     -31.030  83.659 -54.411  1.00 47.75           H  
ATOM   1490  HB3 LEU A 100     -32.363  83.490 -55.508  1.00 47.75           H  
ATOM   1491  O   LEU A 100     -31.740  83.006 -58.334  1.00 47.75           O  
ATOM   1492  CG  LEU A 100     -31.894  81.664 -54.463  1.00 47.75           C  
ATOM   1493  HG  LEU A 100     -31.343  80.823 -54.883  1.00 47.75           H  
ATOM   1494  CD1 LEU A 100     -31.615  81.701 -52.963  1.00 47.75           C  
ATOM   1495 HD11 LEU A 100     -32.133  82.538 -52.495  1.00 47.75           H  
ATOM   1496 HD12 LEU A 100     -30.542  81.815 -52.808  1.00 47.75           H  
ATOM   1497 HD13 LEU A 100     -31.931  80.766 -52.500  1.00 47.75           H  
ATOM   1498  CD2 LEU A 100     -33.390  81.411 -54.677  1.00 47.75           C  
ATOM   1499 HD21 LEU A 100     -33.598  81.363 -55.745  1.00 47.75           H  
ATOM   1500 HD22 LEU A 100     -33.662  80.459 -54.222  1.00 47.75           H  
ATOM   1501 HD23 LEU A 100     -33.973  82.210 -54.220  1.00 47.75           H  
ATOM   1502  N   PRO A 101     -30.641  84.872 -57.737  1.00 46.26           N  
ATOM   1503  CA  PRO A 101     -31.187  85.677 -58.830  1.00 46.26           C  
ATOM   1504  HA  PRO A 101     -32.269  85.733 -58.709  1.00 46.26           H  
ATOM   1505  C   PRO A 101     -30.884  85.156 -60.241  1.00 46.26           C  
ATOM   1506  CB  PRO A 101     -30.583  87.077 -58.654  1.00 46.26           C  
ATOM   1507  HB2 PRO A 101     -31.286  87.857 -58.945  1.00 46.26           H  
ATOM   1508  HB3 PRO A 101     -29.663  87.162 -59.233  1.00 46.26           H  
ATOM   1509  O   PRO A 101     -31.583  85.551 -61.175  1.00 46.26           O  
ATOM   1510  CG  PRO A 101     -30.241  87.148 -57.171  1.00 46.26           C  
ATOM   1511  HG2 PRO A 101     -31.130  87.408 -56.597  1.00 46.26           H  
ATOM   1512  HG3 PRO A 101     -29.428  87.847 -56.972  1.00 46.26           H  
ATOM   1513  CD  PRO A 101     -29.837  85.716 -56.868  1.00 46.26           C  
ATOM   1514  HD2 PRO A 101     -28.787  85.587 -57.134  1.00 46.26           H  
ATOM   1515  HD3 PRO A 101     -30.000  85.503 -55.812  1.00 46.26           H  
ATOM   1516  N   GLU A 102     -29.852  84.324 -60.416  1.00 44.93           N  
ATOM   1517  H   GLU A 102     -29.319  84.023 -59.612  1.00 44.93           H  
ATOM   1518  CA  GLU A 102     -29.371  83.903 -61.740  1.00 44.93           C  
ATOM   1519  HA  GLU A 102     -29.529  84.726 -62.437  1.00 44.93           H  
ATOM   1520  C   GLU A 102     -30.140  82.713 -62.340  1.00 44.93           C  
ATOM   1521  CB  GLU A 102     -27.854  83.639 -61.708  1.00 44.93           C  
ATOM   1522  HB2 GLU A 102     -27.553  83.369 -62.720  1.00 44.93           H  
ATOM   1523  HB3 GLU A 102     -27.635  82.802 -61.045  1.00 44.93           H  
ATOM   1524  O   GLU A 102     -29.985  82.422 -63.527  1.00 44.93           O  
ATOM   1525  CG  GLU A 102     -27.054  84.879 -61.261  1.00 44.93           C  
ATOM   1526  HG2 GLU A 102     -27.063  84.934 -60.173  1.00 44.93           H  
ATOM   1527  HG3 GLU A 102     -27.563  85.766 -61.637  1.00 44.93           H  
ATOM   1528  CD  GLU A 102     -25.600  84.919 -61.772  1.00 44.93           C  
ATOM   1529  OE1 GLU A 102     -25.017  86.028 -61.719  1.00 44.93           O  
ATOM   1530  OE2 GLU A 102     -25.090  83.886 -62.259  1.00 44.93           O  
ATOM   1531  N   VAL A 103     -31.005  82.043 -61.564  1.00 45.33           N  
ATOM   1532  H   VAL A 103     -31.119  82.340 -60.605  1.00 45.33           H  
ATOM   1533  CA  VAL A 103     -31.737  80.857 -62.040  1.00 45.33           C  
ATOM   1534  HA  VAL A 103     -30.996  80.242 -62.551  1.00 45.33           H  
ATOM   1535  C   VAL A 103     -32.862  81.254 -63.026  1.00 45.33           C  
ATOM   1536  CB  VAL A 103     -32.259  79.983 -60.884  1.00 45.33           C  
ATOM   1537  HB  VAL A 103     -33.023  80.532 -60.333  1.00 45.33           H  
ATOM   1538  O   VAL A 103     -33.671  82.139 -62.712  1.00 45.33           O  
ATOM   1539  CG1 VAL A 103     -32.869  78.674 -61.407  1.00 45.33           C  
ATOM   1540 HG11 VAL A 103     -33.729  78.877 -62.046  1.00 45.33           H  
ATOM   1541 HG12 VAL A 103     -33.210  78.065 -60.570  1.00 45.33           H  
ATOM   1542 HG13 VAL A 103     -32.127  78.107 -61.968  1.00 45.33           H  
ATOM   1543  CG2 VAL A 103     -31.129  79.603 -59.916  1.00 45.33           C  
ATOM   1544 HG21 VAL A 103     -30.329  79.092 -60.452  1.00 45.33           H  
ATOM   1545 HG22 VAL A 103     -30.723  80.493 -59.435  1.00 45.33           H  
ATOM   1546 HG23 VAL A 103     -31.511  78.944 -59.136  1.00 45.33           H  
ATOM   1547  N   PRO A 104     -32.958  80.619 -64.217  1.00 52.94           N  
ATOM   1548  CA  PRO A 104     -33.917  80.974 -65.270  1.00 52.94           C  
ATOM   1549  HA  PRO A 104     -33.662  81.980 -65.605  1.00 52.94           H  
ATOM   1550  C   PRO A 104     -35.403  80.958 -64.861  1.00 52.94           C  
ATOM   1551  CB  PRO A 104     -33.655  79.999 -66.421  1.00 52.94           C  
ATOM   1552  HB2 PRO A 104     -33.835  80.458 -67.393  1.00 52.94           H  
ATOM   1553  HB3 PRO A 104     -34.272  79.108 -66.301  1.00 52.94           H  
ATOM   1554  O   PRO A 104     -35.837  80.269 -63.944  1.00 52.94           O  
ATOM   1555  CG  PRO A 104     -32.192  79.614 -66.241  1.00 52.94           C  
ATOM   1556  HG2 PRO A 104     -31.973  78.635 -66.666  1.00 52.94           H  
ATOM   1557  HG3 PRO A 104     -31.553  80.378 -66.684  1.00 52.94           H  
ATOM   1558  CD  PRO A 104     -32.022  79.622 -64.729  1.00 52.94           C  
ATOM   1559  HD2 PRO A 104     -30.984  79.872 -64.506  1.00 52.94           H  
ATOM   1560  HD3 PRO A 104     -32.272  78.641 -64.325  1.00 52.94           H  
ATOM   1561  N   ALA A 105     -36.222  81.729 -65.588  1.00 49.31           N  
ATOM   1562  H   ALA A 105     -35.811  82.214 -66.373  1.00 49.31           H  
ATOM   1563  CA  ALA A 105     -37.552  82.154 -65.140  1.00 49.31           C  
ATOM   1564  HA  ALA A 105     -37.441  82.591 -64.148  1.00 49.31           H  
ATOM   1565  C   ALA A 105     -38.627  81.057 -65.014  1.00 49.31           C  
ATOM   1566  CB  ALA A 105     -38.041  83.244 -66.105  1.00 49.31           C  
ATOM   1567  HB1 ALA A 105     -38.150  82.830 -67.108  1.00 49.31           H  
ATOM   1568  HB2 ALA A 105     -39.008  83.619 -65.770  1.00 49.31           H  
ATOM   1569  HB3 ALA A 105     -37.327  84.067 -66.128  1.00 49.31           H  
ATOM   1570  O   ALA A 105     -39.510  81.200 -64.170  1.00 49.31           O  
ATOM   1571  N   THR A 106     -38.612  80.039 -65.879  1.00 50.73           N  
ATOM   1572  H   THR A 106     -37.828  79.936 -66.508  1.00 50.73           H  
ATOM   1573  CA  THR A 106     -39.719  79.077 -66.046  1.00 50.73           C  
ATOM   1574  HA  THR A 106     -40.664  79.619 -66.047  1.00 50.73           H  
ATOM   1575  C   THR A 106     -39.823  78.071 -64.907  1.00 50.73           C  
ATOM   1576  CB  THR A 106     -39.596  78.307 -67.376  1.00 50.73           C  
ATOM   1577  HB  THR A 106     -40.025  77.310 -67.272  1.00 50.73           H  
ATOM   1578  O   THR A 106     -40.905  77.881 -64.365  1.00 50.73           O  
ATOM   1579  CG2 THR A 106     -40.333  79.031 -68.501  1.00 50.73           C  
ATOM   1580 HG21 THR A 106     -41.393  79.096 -68.258  1.00 50.73           H  
ATOM   1581 HG22 THR A 106     -39.922  80.033 -68.628  1.00 50.73           H  
ATOM   1582 HG23 THR A 106     -40.214  78.470 -69.428  1.00 50.73           H  
ATOM   1583  OG1 THR A 106     -38.245  78.201 -67.785  1.00 50.73           O  
ATOM   1584  HG1 THR A 106     -37.954  77.299 -67.638  1.00 50.73           H  
ATOM   1585  N   GLU A 107     -38.708  77.447 -64.534  1.00 51.17           N  
ATOM   1586  H   GLU A 107     -37.848  77.644 -65.026  1.00 51.17           H  
ATOM   1587  CA  GLU A 107     -38.640  76.420 -63.478  1.00 51.17           C  
ATOM   1588  HA  GLU A 107     -39.451  75.700 -63.588  1.00 51.17           H  
ATOM   1589  C   GLU A 107     -38.741  77.021 -62.070  1.00 51.17           C  
ATOM   1590  CB  GLU A 107     -37.301  75.688 -63.609  1.00 51.17           C  
ATOM   1591  HB2 GLU A 107     -36.509  76.435 -63.648  1.00 51.17           H  
ATOM   1592  HB3 GLU A 107     -37.147  75.059 -62.733  1.00 51.17           H  
ATOM   1593  O   GLU A 107     -39.163  76.365 -61.115  1.00 51.17           O  
ATOM   1594  CG  GLU A 107     -37.263  74.801 -64.861  1.00 51.17           C  
ATOM   1595  HG2 GLU A 107     -37.985  73.994 -64.739  1.00 51.17           H  
ATOM   1596  HG3 GLU A 107     -37.565  75.390 -65.726  1.00 51.17           H  
ATOM   1597  CD  GLU A 107     -35.872  74.220 -65.141  1.00 51.17           C  
ATOM   1598  OE1 GLU A 107     -35.801  73.439 -66.114  1.00 51.17           O  
ATOM   1599  OE2 GLU A 107     -34.910  74.645 -64.465  1.00 51.17           O  
ATOM   1600  N   ARG A 108     -38.387  78.307 -61.951  1.00 51.32           N  
ATOM   1601  H   ARG A 108     -38.024  78.744 -62.787  1.00 51.32           H  
ATOM   1602  CA  ARG A 108     -38.314  79.061 -60.697  1.00 51.32           C  
ATOM   1603  HA  ARG A 108     -37.505  78.650 -60.093  1.00 51.32           H  
ATOM   1604  C   ARG A 108     -39.588  78.965 -59.861  1.00 51.32           C  
ATOM   1605  CB  ARG A 108     -37.998  80.518 -61.061  1.00 51.32           C  
ATOM   1606  HB2 ARG A 108     -38.829  80.915 -61.645  1.00 51.32           H  
ATOM   1607  HB3 ARG A 108     -37.102  80.535 -61.681  1.00 51.32           H  
ATOM   1608  O   ARG A 108     -39.507  78.929 -58.640  1.00 51.32           O  
ATOM   1609  CG  ARG A 108     -37.750  81.416 -59.840  1.00 51.32           C  
ATOM   1610  HG2 ARG A 108     -36.906  81.022 -59.274  1.00 51.32           H  
ATOM   1611  HG3 ARG A 108     -38.629  81.432 -59.196  1.00 51.32           H  
ATOM   1612  CD  ARG A 108     -37.431  82.847 -60.281  1.00 51.32           C  
ATOM   1613  HD2 ARG A 108     -36.565  82.811 -60.942  1.00 51.32           H  
ATOM   1614  HD3 ARG A 108     -37.168  83.432 -59.399  1.00 51.32           H  
ATOM   1615  NE  ARG A 108     -38.589  83.467 -60.958  1.00 51.32           N  
ATOM   1616  HE  ARG A 108     -39.488  83.049 -60.765  1.00 51.32           H  
ATOM   1617  NH1 ARG A 108     -37.423  84.985 -62.216  1.00 51.32           N  
ATOM   1618 HH11 ARG A 108     -36.571  84.618 -61.817  1.00 51.32           H  
ATOM   1619 HH12 ARG A 108     -37.379  85.708 -62.921  1.00 51.32           H  
ATOM   1620  NH2 ARG A 108     -39.651  84.833 -62.425  1.00 51.32           N  
ATOM   1621 HH21 ARG A 108     -39.622  85.535 -63.151  1.00 51.32           H  
ATOM   1622 HH22 ARG A 108     -40.506  84.331 -62.232  1.00 51.32           H  
ATOM   1623  CZ  ARG A 108     -38.548  84.427 -61.859  1.00 51.32           C  
ATOM   1624  N   GLU A 109     -40.759  78.965 -60.492  1.00 54.56           N  
ATOM   1625  H   GLU A 109     -40.754  78.898 -61.500  1.00 54.56           H  
ATOM   1626  CA  GLU A 109     -42.046  79.084 -59.796  1.00 54.56           C  
ATOM   1627  HA  GLU A 109     -41.979  79.931 -59.113  1.00 54.56           H  
ATOM   1628  C   GLU A 109     -42.363  77.851 -58.930  1.00 54.56           C  
ATOM   1629  CB  GLU A 109     -43.133  79.383 -60.848  1.00 54.56           C  
ATOM   1630  HB2 GLU A 109     -43.621  78.459 -61.159  1.00 54.56           H  
ATOM   1631  HB3 GLU A 109     -42.650  79.817 -61.723  1.00 54.56           H  
ATOM   1632  O   GLU A 109     -42.796  77.987 -57.783  1.00 54.56           O  
ATOM   1633  CG  GLU A 109     -44.182  80.395 -60.362  1.00 54.56           C  
ATOM   1634  HG2 GLU A 109     -43.667  81.194 -59.828  1.00 54.56           H  
ATOM   1635  HG3 GLU A 109     -44.856  79.903 -59.660  1.00 54.56           H  
ATOM   1636  CD  GLU A 109     -44.989  81.029 -61.513  1.00 54.56           C  
ATOM   1637  OE1 GLU A 109     -45.533  82.136 -61.289  1.00 54.56           O  
ATOM   1638  OE2 GLU A 109     -45.055  80.439 -62.614  1.00 54.56           O  
ATOM   1639  N   GLU A 110     -42.069  76.651 -59.442  1.00 53.65           N  
ATOM   1640  H   GLU A 110     -41.646  76.606 -60.358  1.00 53.65           H  
ATOM   1641  CA  GLU A 110     -42.243  75.387 -58.715  1.00 53.65           C  
ATOM   1642  HA  GLU A 110     -43.233  75.387 -58.259  1.00 53.65           H  
ATOM   1643  C   GLU A 110     -41.224  75.254 -57.575  1.00 53.65           C  
ATOM   1644  CB  GLU A 110     -42.139  74.203 -59.700  1.00 53.65           C  
ATOM   1645  HB2 GLU A 110     -41.269  73.593 -59.455  1.00 53.65           H  
ATOM   1646  HB3 GLU A 110     -42.017  74.577 -60.717  1.00 53.65           H  
ATOM   1647  O   GLU A 110     -41.575  74.848 -56.458  1.00 53.65           O  
ATOM   1648  CG  GLU A 110     -43.401  73.331 -59.643  1.00 53.65           C  
ATOM   1649  HG2 GLU A 110     -43.512  72.951 -58.627  1.00 53.65           H  
ATOM   1650  HG3 GLU A 110     -44.265  73.961 -59.857  1.00 53.65           H  
ATOM   1651  CD  GLU A 110     -43.396  72.147 -60.626  1.00 53.65           C  
ATOM   1652  OE1 GLU A 110     -44.390  71.384 -60.581  1.00 53.65           O  
ATOM   1653  OE2 GLU A 110     -42.426  72.006 -61.398  1.00 53.65           O  
ATOM   1654  N   LEU A 111     -39.978  75.671 -57.835  1.00 48.09           N  
ATOM   1655  H   LEU A 111     -39.769  75.969 -58.778  1.00 48.09           H  
ATOM   1656  CA  LEU A 111     -38.899  75.682 -56.851  1.00 48.09           C  
ATOM   1657  HA  LEU A 111     -38.800  74.672 -56.455  1.00 48.09           H  
ATOM   1658  C   LEU A 111     -39.225  76.622 -55.680  1.00 48.09           C  
ATOM   1659  CB  LEU A 111     -37.579  76.080 -57.543  1.00 48.09           C  
ATOM   1660  HB2 LEU A 111     -37.511  77.168 -57.571  1.00 48.09           H  
ATOM   1661  HB3 LEU A 111     -37.579  75.734 -58.577  1.00 48.09           H  
ATOM   1662  O   LEU A 111     -39.113  76.215 -54.524  1.00 48.09           O  
ATOM   1663  CG  LEU A 111     -36.349  75.494 -56.822  1.00 48.09           C  
ATOM   1664  HG  LEU A 111     -36.567  75.378 -55.761  1.00 48.09           H  
ATOM   1665  CD1 LEU A 111     -35.984  74.129 -57.409  1.00 48.09           C  
ATOM   1666 HD11 LEU A 111     -36.832  73.449 -57.336  1.00 48.09           H  
ATOM   1667 HD12 LEU A 111     -35.140  73.706 -56.864  1.00 48.09           H  
ATOM   1668 HD13 LEU A 111     -35.704  74.233 -58.458  1.00 48.09           H  
ATOM   1669  CD2 LEU A 111     -35.142  76.419 -56.951  1.00 48.09           C  
ATOM   1670 HD21 LEU A 111     -34.893  76.563 -58.003  1.00 48.09           H  
ATOM   1671 HD22 LEU A 111     -34.284  75.978 -56.444  1.00 48.09           H  
ATOM   1672 HD23 LEU A 111     -35.360  77.384 -56.494  1.00 48.09           H  
ATOM   1673  N   VAL A 112     -39.706  77.842 -55.966  1.00 51.12           N  
ATOM   1674  H   VAL A 112     -39.770  78.097 -56.941  1.00 51.12           H  
ATOM   1675  CA  VAL A 112     -40.088  78.846 -54.957  1.00 51.12           C  
ATOM   1676  HA  VAL A 112     -39.220  79.057 -54.332  1.00 51.12           H  
ATOM   1677  C   VAL A 112     -41.170  78.308 -54.028  1.00 51.12           C  
ATOM   1678  CB  VAL A 112     -40.534  80.171 -55.614  1.00 51.12           C  
ATOM   1679  HB  VAL A 112     -41.222  79.953 -56.430  1.00 51.12           H  
ATOM   1680  O   VAL A 112     -40.995  78.372 -52.817  1.00 51.12           O  
ATOM   1681  CG1 VAL A 112     -41.228  81.134 -54.637  1.00 51.12           C  
ATOM   1682 HG11 VAL A 112     -40.601  81.307 -53.763  1.00 51.12           H  
ATOM   1683 HG12 VAL A 112     -42.185  80.728 -54.309  1.00 51.12           H  
ATOM   1684 HG13 VAL A 112     -41.426  82.087 -55.128  1.00 51.12           H  
ATOM   1685  CG2 VAL A 112     -39.321  80.929 -56.172  1.00 51.12           C  
ATOM   1686 HG21 VAL A 112     -38.714  81.313 -55.353  1.00 51.12           H  
ATOM   1687 HG22 VAL A 112     -39.660  81.759 -56.792  1.00 51.12           H  
ATOM   1688 HG23 VAL A 112     -38.693  80.268 -56.770  1.00 51.12           H  
ATOM   1689  N   GLN A 113     -42.246  77.706 -54.548  1.00 58.35           N  
ATOM   1690  H   GLN A 113     -42.341  77.656 -55.552  1.00 58.35           H  
ATOM   1691  CA  GLN A 113     -43.311  77.167 -53.686  1.00 58.35           C  
ATOM   1692  HA  GLN A 113     -43.698  77.967 -53.055  1.00 58.35           H  
ATOM   1693  C   GLN A 113     -42.817  76.049 -52.758  1.00 58.35           C  
ATOM   1694  CB  GLN A 113     -44.447  76.594 -54.538  1.00 58.35           C  
ATOM   1695  HB2 GLN A 113     -45.080  75.982 -53.895  1.00 58.35           H  
ATOM   1696  HB3 GLN A 113     -44.036  75.955 -55.320  1.00 58.35           H  
ATOM   1697  O   GLN A 113     -43.318  75.875 -51.641  1.00 58.35           O  
ATOM   1698  CG  GLN A 113     -45.329  77.675 -55.166  1.00 58.35           C  
ATOM   1699  HG2 GLN A 113     -44.740  78.258 -55.875  1.00 58.35           H  
ATOM   1700  HG3 GLN A 113     -45.692  78.346 -54.388  1.00 58.35           H  
ATOM   1701  CD  GLN A 113     -46.530  77.080 -55.895  1.00 58.35           C  
ATOM   1702  NE2 GLN A 113     -47.318  77.898 -56.555  1.00 58.35           N  
ATOM   1703 HE21 GLN A 113     -48.020  77.458 -57.132  1.00 58.35           H  
ATOM   1704 HE22 GLN A 113     -47.034  78.860 -56.677  1.00 58.35           H  
ATOM   1705  OE1 GLN A 113     -46.812  75.889 -55.863  1.00 58.35           O  
ATOM   1706  N   ARG A 114     -41.859  75.239 -53.224  1.00 52.74           N  
ATOM   1707  H   ARG A 114     -41.487  75.427 -54.144  1.00 52.74           H  
ATOM   1708  CA  ARG A 114     -41.270  74.158 -52.426  1.00 52.74           C  
ATOM   1709  HA  ARG A 114     -42.070  73.657 -51.881  1.00 52.74           H  
ATOM   1710  C   ARG A 114     -40.330  74.719 -51.358  1.00 52.74           C  
ATOM   1711  CB  ARG A 114     -40.598  73.154 -53.376  1.00 52.74           C  
ATOM   1712  HB2 ARG A 114     -39.582  73.478 -53.602  1.00 52.74           H  
ATOM   1713  HB3 ARG A 114     -41.156  73.128 -54.312  1.00 52.74           H  
ATOM   1714  O   ARG A 114     -40.452  74.317 -50.200  1.00 52.74           O  
ATOM   1715  CG  ARG A 114     -40.586  71.734 -52.798  1.00 52.74           C  
ATOM   1716  HG2 ARG A 114     -39.964  71.705 -51.904  1.00 52.74           H  
ATOM   1717  HG3 ARG A 114     -41.603  71.440 -52.540  1.00 52.74           H  
ATOM   1718  CD  ARG A 114     -40.033  70.762 -53.846  1.00 52.74           C  
ATOM   1719  HD2 ARG A 114     -40.591  70.884 -54.774  1.00 52.74           H  
ATOM   1720  HD3 ARG A 114     -38.990  71.015 -54.036  1.00 52.74           H  
ATOM   1721  NE  ARG A 114     -40.130  69.356 -53.406  1.00 52.74           N  
ATOM   1722  HE  ARG A 114     -40.474  69.184 -52.472  1.00 52.74           H  
ATOM   1723  NH1 ARG A 114     -39.136  68.427 -55.260  1.00 52.74           N  
ATOM   1724 HH11 ARG A 114     -38.993  69.345 -55.656  1.00 52.74           H  
ATOM   1725 HH12 ARG A 114     -38.774  67.628 -55.761  1.00 52.74           H  
ATOM   1726  NH2 ARG A 114     -39.820  67.105 -53.602  1.00 52.74           N  
ATOM   1727 HH21 ARG A 114     -40.161  66.962 -52.662  1.00 52.74           H  
ATOM   1728 HH22 ARG A 114     -39.426  66.330 -54.116  1.00 52.74           H  
ATOM   1729  CZ  ARG A 114     -39.699  68.308 -54.090  1.00 52.74           C  
ATOM   1730  N   LEU A 115     -39.497  75.693 -51.730  1.00 45.40           N  
ATOM   1731  H   LEU A 115     -39.476  75.950 -52.706  1.00 45.40           H  
ATOM   1732  CA  LEU A 115     -38.609  76.425 -50.828  1.00 45.40           C  
ATOM   1733  HA  LEU A 115     -37.958  75.705 -50.333  1.00 45.40           H  
ATOM   1734  C   LEU A 115     -39.411  77.165 -49.748  1.00 45.40           C  
ATOM   1735  CB  LEU A 115     -37.746  77.409 -51.647  1.00 45.40           C  
ATOM   1736  HB2 LEU A 115     -38.281  78.353 -51.742  1.00 45.40           H  
ATOM   1737  HB3 LEU A 115     -37.593  77.027 -52.656  1.00 45.40           H  
ATOM   1738  O   LEU A 115     -39.106  77.036 -48.571  1.00 45.40           O  
ATOM   1739  CG  LEU A 115     -36.363  77.652 -51.013  1.00 45.40           C  
ATOM   1740  HG  LEU A 115     -36.431  77.550 -49.930  1.00 45.40           H  
ATOM   1741  CD1 LEU A 115     -35.348  76.643 -51.557  1.00 45.40           C  
ATOM   1742 HD11 LEU A 115     -35.680  75.627 -51.343  1.00 45.40           H  
ATOM   1743 HD12 LEU A 115     -34.383  76.800 -51.076  1.00 45.40           H  
ATOM   1744 HD13 LEU A 115     -35.228  76.764 -52.634  1.00 45.40           H  
ATOM   1745  CD2 LEU A 115     -35.856  79.057 -51.328  1.00 45.40           C  
ATOM   1746 HD21 LEU A 115     -35.757  79.187 -52.405  1.00 45.40           H  
ATOM   1747 HD22 LEU A 115     -36.551  79.800 -50.936  1.00 45.40           H  
ATOM   1748 HD23 LEU A 115     -34.882  79.208 -50.861  1.00 45.40           H  
ATOM   1749  N   GLU A 116     -40.490  77.861 -50.117  1.00 52.12           N  
ATOM   1750  H   GLU A 116     -40.666  77.973 -51.105  1.00 52.12           H  
ATOM   1751  CA  GLU A 116     -41.376  78.571 -49.187  1.00 52.12           C  
ATOM   1752  HA  GLU A 116     -40.800  79.313 -48.634  1.00 52.12           H  
ATOM   1753  C   GLU A 116     -42.006  77.631 -48.157  1.00 52.12           C  
ATOM   1754  CB  GLU A 116     -42.503  79.288 -49.946  1.00 52.12           C  
ATOM   1755  HB2 GLU A 116     -42.901  78.619 -50.709  1.00 52.12           H  
ATOM   1756  HB3 GLU A 116     -43.305  79.511 -49.241  1.00 52.12           H  
ATOM   1757  O   GLU A 116     -42.040  77.968 -46.976  1.00 52.12           O  
ATOM   1758  CG  GLU A 116     -42.066  80.617 -50.578  1.00 52.12           C  
ATOM   1759  HG2 GLU A 116     -41.664  81.252 -49.789  1.00 52.12           H  
ATOM   1760  HG3 GLU A 116     -41.267  80.439 -51.298  1.00 52.12           H  
ATOM   1761  CD  GLU A 116     -43.233  81.345 -51.271  1.00 52.12           C  
ATOM   1762  OE1 GLU A 116     -43.131  82.585 -51.413  1.00 52.12           O  
ATOM   1763  OE2 GLU A 116     -44.234  80.677 -51.625  1.00 52.12           O  
ATOM   1764  N   ARG A 117     -42.469  76.438 -48.565  1.00 54.43           N  
ATOM   1765  H   ARG A 117     -42.419  76.228 -49.552  1.00 54.43           H  
ATOM   1766  CA  ARG A 117     -43.007  75.438 -47.623  1.00 54.43           C  
ATOM   1767  HA  ARG A 117     -43.763  75.916 -47.001  1.00 54.43           H  
ATOM   1768  C   ARG A 117     -41.947  74.943 -46.645  1.00 54.43           C  
ATOM   1769  CB  ARG A 117     -43.628  74.247 -48.367  1.00 54.43           C  
ATOM   1770  HB2 ARG A 117     -43.649  73.390 -47.694  1.00 54.43           H  
ATOM   1771  HB3 ARG A 117     -43.014  73.989 -49.229  1.00 54.43           H  
ATOM   1772  O   ARG A 117     -42.237  74.843 -45.454  1.00 54.43           O  
ATOM   1773  CG  ARG A 117     -45.069  74.539 -48.802  1.00 54.43           C  
ATOM   1774  HG2 ARG A 117     -45.083  75.351 -49.529  1.00 54.43           H  
ATOM   1775  HG3 ARG A 117     -45.644  74.846 -47.929  1.00 54.43           H  
ATOM   1776  CD  ARG A 117     -45.732  73.291 -49.399  1.00 54.43           C  
ATOM   1777  HD2 ARG A 117     -45.584  72.448 -48.723  1.00 54.43           H  
ATOM   1778  HD3 ARG A 117     -46.803  73.479 -49.464  1.00 54.43           H  
ATOM   1779  NE  ARG A 117     -45.171  72.965 -50.726  1.00 54.43           N  
ATOM   1780  HE  ARG A 117     -44.165  72.893 -50.772  1.00 54.43           H  
ATOM   1781  NH1 ARG A 117     -47.100  73.101 -51.978  1.00 54.43           N  
ATOM   1782 HH11 ARG A 117     -47.620  73.329 -51.142  1.00 54.43           H  
ATOM   1783 HH12 ARG A 117     -47.526  73.164 -52.891  1.00 54.43           H  
ATOM   1784  NH2 ARG A 117     -45.161  72.725 -52.994  1.00 54.43           N  
ATOM   1785 HH21 ARG A 117     -44.151  72.709 -52.996  1.00 54.43           H  
ATOM   1786 HH22 ARG A 117     -45.635  72.793 -53.884  1.00 54.43           H  
ATOM   1787  CZ  ARG A 117     -45.811  72.927 -51.883  1.00 54.43           C  
ATOM   1788  N   MET A 118     -40.743  74.646 -47.134  1.00 46.74           N  
ATOM   1789  H   MET A 118     -40.575  74.776 -48.122  1.00 46.74           H  
ATOM   1790  CA  MET A 118     -39.631  74.201 -46.287  1.00 46.74           C  
ATOM   1791  HA  MET A 118     -39.958  73.360 -45.676  1.00 46.74           H  
ATOM   1792  C   MET A 118     -39.202  75.306 -45.315  1.00 46.74           C  
ATOM   1793  CB  MET A 118     -38.454  73.738 -47.157  1.00 46.74           C  
ATOM   1794  HB2 MET A 118     -37.571  73.646 -46.525  1.00 46.74           H  
ATOM   1795  HB3 MET A 118     -38.248  74.476 -47.933  1.00 46.74           H  
ATOM   1796  O   MET A 118     -39.147  75.077 -44.109  1.00 46.74           O  
ATOM   1797  CG  MET A 118     -38.738  72.376 -47.800  1.00 46.74           C  
ATOM   1798  HG2 MET A 118     -39.665  72.447 -48.370  1.00 46.74           H  
ATOM   1799  HG3 MET A 118     -38.882  71.639 -47.010  1.00 46.74           H  
ATOM   1800  SD  MET A 118     -37.448  71.769 -48.922  1.00 46.74           S  
ATOM   1801  CE  MET A 118     -36.048  71.577 -47.777  1.00 46.74           C  
ATOM   1802  HE1 MET A 118     -35.207  71.127 -48.305  1.00 46.74           H  
ATOM   1803  HE2 MET A 118     -36.330  70.931 -46.945  1.00 46.74           H  
ATOM   1804  HE3 MET A 118     -35.737  72.549 -47.394  1.00 46.74           H  
ATOM   1805  N   LEU A 119     -39.009  76.528 -45.817  1.00 46.28           N  
ATOM   1806  H   LEU A 119     -39.069  76.646 -46.818  1.00 46.28           H  
ATOM   1807  CA  LEU A 119     -38.671  77.704 -45.014  1.00 46.28           C  
ATOM   1808  HA  LEU A 119     -37.751  77.505 -44.465  1.00 46.28           H  
ATOM   1809  C   LEU A 119     -39.754  78.013 -43.971  1.00 46.28           C  
ATOM   1810  CB  LEU A 119     -38.467  78.912 -45.950  1.00 46.28           C  
ATOM   1811  HB2 LEU A 119     -39.325  78.978 -46.618  1.00 46.28           H  
ATOM   1812  HB3 LEU A 119     -38.451  79.821 -45.349  1.00 46.28           H  
ATOM   1813  O   LEU A 119     -39.430  78.328 -42.828  1.00 46.28           O  
ATOM   1814  CG  LEU A 119     -37.175  78.871 -46.791  1.00 46.28           C  
ATOM   1815  HG  LEU A 119     -37.074  77.904 -47.283  1.00 46.28           H  
ATOM   1816  CD1 LEU A 119     -37.230  79.965 -47.859  1.00 46.28           C  
ATOM   1817 HD11 LEU A 119     -36.309  79.946 -48.441  1.00 46.28           H  
ATOM   1818 HD12 LEU A 119     -37.335  80.946 -47.396  1.00 46.28           H  
ATOM   1819 HD13 LEU A 119     -38.068  79.781 -48.531  1.00 46.28           H  
ATOM   1820  CD2 LEU A 119     -35.934  79.106 -45.929  1.00 46.28           C  
ATOM   1821 HD21 LEU A 119     -35.820  78.305 -45.199  1.00 46.28           H  
ATOM   1822 HD22 LEU A 119     -35.995  80.066 -45.416  1.00 46.28           H  
ATOM   1823 HD23 LEU A 119     -35.046  79.103 -46.562  1.00 46.28           H  
ATOM   1824  N   ALA A 120     -41.037  77.907 -44.331  1.00 54.08           N  
ATOM   1825  H   ALA A 120     -41.253  77.693 -45.294  1.00 54.08           H  
ATOM   1826  CA  ALA A 120     -42.147  78.158 -43.414  1.00 54.08           C  
ATOM   1827  HA  ALA A 120     -41.994  79.131 -42.947  1.00 54.08           H  
ATOM   1828  C   ALA A 120     -42.228  77.123 -42.282  1.00 54.08           C  
ATOM   1829  CB  ALA A 120     -43.458  78.208 -44.208  1.00 54.08           C  
ATOM   1830  HB1 ALA A 120     -43.412  79.007 -44.949  1.00 54.08           H  
ATOM   1831  HB2 ALA A 120     -44.289  78.402 -43.529  1.00 54.08           H  
ATOM   1832  HB3 ALA A 120     -43.623  77.257 -44.714  1.00 54.08           H  
ATOM   1833  O   ALA A 120     -42.579  77.493 -41.163  1.00 54.08           O  
ATOM   1834  N   ALA A 121     -41.900  75.855 -42.553  1.00 46.96           N  
ATOM   1835  H   ALA A 121     -41.637  75.614 -43.498  1.00 46.96           H  
ATOM   1836  CA  ALA A 121     -41.908  74.786 -41.554  1.00 46.96           C  
ATOM   1837  HA  ALA A 121     -42.817  74.866 -40.958  1.00 46.96           H  
ATOM   1838  C   ALA A 121     -40.720  74.868 -40.582  1.00 46.96           C  
ATOM   1839  CB  ALA A 121     -41.931  73.440 -42.288  1.00 46.96           C  
ATOM   1840  HB1 ALA A 121     -41.030  73.329 -42.892  1.00 46.96           H  
ATOM   1841  HB2 ALA A 121     -41.972  72.629 -41.562  1.00 46.96           H  
ATOM   1842  HB3 ALA A 121     -42.806  73.386 -42.936  1.00 46.96           H  
ATOM   1843  O   ALA A 121     -40.885  74.603 -39.393  1.00 46.96           O  
ATOM   1844  N   LEU A 122     -39.543  75.264 -41.071  1.00 41.65           N  
ATOM   1845  H   LEU A 122     -39.462  75.396 -42.070  1.00 41.65           H  
ATOM   1846  CA  LEU A 122     -38.315  75.338 -40.271  1.00 41.65           C  
ATOM   1847  HA  LEU A 122     -38.273  74.481 -39.599  1.00 41.65           H  
ATOM   1848  C   LEU A 122     -38.261  76.585 -39.369  1.00 41.65           C  
ATOM   1849  CB  LEU A 122     -37.114  75.273 -41.234  1.00 41.65           C  
ATOM   1850  HB2 LEU A 122     -36.205  75.522 -40.687  1.00 41.65           H  
ATOM   1851  HB3 LEU A 122     -37.249  76.026 -42.010  1.00 41.65           H  
ATOM   1852  O   LEU A 122     -37.677  76.558 -38.287  1.00 41.65           O  
ATOM   1853  CG  LEU A 122     -36.919  73.891 -41.892  1.00 41.65           C  
ATOM   1854  HG  LEU A 122     -37.869  73.532 -42.288  1.00 41.65           H  
ATOM   1855  CD1 LEU A 122     -35.933  73.996 -43.055  1.00 41.65           C  
ATOM   1856 HD11 LEU A 122     -36.306  74.698 -43.800  1.00 41.65           H  
ATOM   1857 HD12 LEU A 122     -34.963  74.333 -42.689  1.00 41.65           H  
ATOM   1858 HD13 LEU A 122     -35.806  73.018 -43.519  1.00 41.65           H  
ATOM   1859  CD2 LEU A 122     -36.388  72.859 -40.896  1.00 41.65           C  
ATOM   1860 HD21 LEU A 122     -37.101  72.693 -40.088  1.00 41.65           H  
ATOM   1861 HD22 LEU A 122     -36.215  71.909 -41.402  1.00 41.65           H  
ATOM   1862 HD23 LEU A 122     -35.440  73.194 -40.475  1.00 41.65           H  
ATOM   1863  N   ARG A 123     -38.912  77.683 -39.774  1.00 52.55           N  
ATOM   1864  H   ARG A 123     -39.348  77.642 -40.684  1.00 52.55           H  
ATOM   1865  CA  ARG A 123     -38.819  78.985 -39.090  1.00 52.55           C  
ATOM   1866  HA  ARG A 123     -37.757  79.215 -39.015  1.00 52.55           H  
ATOM   1867  C   ARG A 123     -39.322  79.007 -37.629  1.00 52.55           C  
ATOM   1868  CB  ARG A 123     -39.471  80.051 -39.987  1.00 52.55           C  
ATOM   1869  HB2 ARG A 123     -40.550  79.900 -40.027  1.00 52.55           H  
ATOM   1870  HB3 ARG A 123     -39.072  79.931 -40.994  1.00 52.55           H  
ATOM   1871  O   ARG A 123     -38.650  79.638 -36.817  1.00 52.55           O  
ATOM   1872  CG  ARG A 123     -39.170  81.490 -39.557  1.00 52.55           C  
ATOM   1873  HG2 ARG A 123     -38.093  81.637 -39.471  1.00 52.55           H  
ATOM   1874  HG3 ARG A 123     -39.620  81.664 -38.580  1.00 52.55           H  
ATOM   1875  CD  ARG A 123     -39.756  82.503 -40.553  1.00 52.55           C  
ATOM   1876  HD2 ARG A 123     -39.792  83.471 -40.054  1.00 52.55           H  
ATOM   1877  HD3 ARG A 123     -40.774  82.205 -40.803  1.00 52.55           H  
ATOM   1878  NE  ARG A 123     -38.947  82.640 -41.783  1.00 52.55           N  
ATOM   1879  HE  ARG A 123     -38.128  82.053 -41.854  1.00 52.55           H  
ATOM   1880  NH1 ARG A 123     -40.223  84.253 -42.805  1.00 52.55           N  
ATOM   1881 HH11 ARG A 123     -40.900  84.158 -42.061  1.00 52.55           H  
ATOM   1882 HH12 ARG A 123     -40.373  84.874 -43.586  1.00 52.55           H  
ATOM   1883  NH2 ARG A 123     -38.313  83.600 -43.757  1.00 52.55           N  
ATOM   1884 HH21 ARG A 123     -37.467  83.047 -43.756  1.00 52.55           H  
ATOM   1885 HH22 ARG A 123     -38.463  84.245 -44.519  1.00 52.55           H  
ATOM   1886  CZ  ARG A 123     -39.162  83.491 -42.774  1.00 52.55           C  
ATOM   1887  N   PRO A 124     -40.454  78.376 -37.242  1.00 52.60           N  
ATOM   1888  CA  PRO A 124     -40.938  78.420 -35.857  1.00 52.60           C  
ATOM   1889  HA  PRO A 124     -41.035  79.460 -35.546  1.00 52.60           H  
ATOM   1890  C   PRO A 124     -40.017  77.694 -34.873  1.00 52.60           C  
ATOM   1891  CB  PRO A 124     -42.325  77.760 -35.870  1.00 52.60           C  
ATOM   1892  HB2 PRO A 124     -42.251  76.714 -35.573  1.00 52.60           H  
ATOM   1893  HB3 PRO A 124     -43.023  78.286 -35.218  1.00 52.60           H  
ATOM   1894  O   PRO A 124     -39.830  78.155 -33.749  1.00 52.60           O  
ATOM   1895  CG  PRO A 124     -42.760  77.829 -37.331  1.00 52.60           C  
ATOM   1896  HG2 PRO A 124     -43.218  78.797 -37.534  1.00 52.60           H  
ATOM   1897  HG3 PRO A 124     -43.439  77.017 -37.593  1.00 52.60           H  
ATOM   1898  CD  PRO A 124     -41.439  77.722 -38.083  1.00 52.60           C  
ATOM   1899  HD2 PRO A 124     -41.167  76.672 -38.194  1.00 52.60           H  
ATOM   1900  HD3 PRO A 124     -41.525  78.200 -39.059  1.00 52.60           H  
ATOM   1901  N   VAL A 125     -39.433  76.570 -35.299  1.00 42.95           N  
ATOM   1902  H   VAL A 125     -39.582  76.275 -36.253  1.00 42.95           H  
ATOM   1903  CA  VAL A 125     -38.552  75.740 -34.461  1.00 42.95           C  
ATOM   1904  HA  VAL A 125     -39.068  75.504 -33.530  1.00 42.95           H  
ATOM   1905  C   VAL A 125     -37.290  76.519 -34.085  1.00 42.95           C  
ATOM   1906  CB  VAL A 125     -38.216  74.415 -35.174  1.00 42.95           C  
ATOM   1907  HB  VAL A 125     -37.679  74.629 -36.098  1.00 42.95           H  
ATOM   1908  O   VAL A 125     -36.888  76.502 -32.926  1.00 42.95           O  
ATOM   1909  CG1 VAL A 125     -37.346  73.504 -34.301  1.00 42.95           C  
ATOM   1910 HG11 VAL A 125     -37.843  73.295 -33.353  1.00 42.95           H  
ATOM   1911 HG12 VAL A 125     -37.151  72.566 -34.820  1.00 42.95           H  
ATOM   1912 HG13 VAL A 125     -36.384  73.976 -34.101  1.00 42.95           H  
ATOM   1913  CG2 VAL A 125     -39.500  73.643 -35.523  1.00 42.95           C  
ATOM   1914 HG21 VAL A 125     -40.096  74.197 -36.248  1.00 42.95           H  
ATOM   1915 HG22 VAL A 125     -39.235  72.686 -35.973  1.00 42.95           H  
ATOM   1916 HG23 VAL A 125     -40.085  73.462 -34.622  1.00 42.95           H  
ATOM   1917  N   ALA A 126     -36.759  77.310 -35.021  1.00 40.41           N  
ATOM   1918  H   ALA A 126     -37.109  77.246 -35.966  1.00 40.41           H  
ATOM   1919  CA  ALA A 126     -35.640  78.214 -34.771  1.00 40.41           C  
ATOM   1920  HA  ALA A 126     -34.809  77.633 -34.370  1.00 40.41           H  
ATOM   1921  C   ALA A 126     -35.950  79.327 -33.742  1.00 40.41           C  
ATOM   1922  CB  ALA A 126     -35.210  78.800 -36.122  1.00 40.41           C  
ATOM   1923  HB1 ALA A 126     -36.010  79.408 -36.544  1.00 40.41           H  
ATOM   1924  HB2 ALA A 126     -34.960  77.995 -36.813  1.00 40.41           H  
ATOM   1925  HB3 ALA A 126     -34.327  79.423 -35.979  1.00 40.41           H  
ATOM   1926  O   ALA A 126     -35.034  79.818 -33.095  1.00 40.41           O  
ATOM   1927  N   GLN A 127     -37.219  79.733 -33.564  1.00 45.23           N  
ATOM   1928  H   GLN A 127     -37.946  79.257 -34.078  1.00 45.23           H  
ATOM   1929  CA  GLN A 127     -37.595  80.839 -32.664  1.00 45.23           C  
ATOM   1930  HA  GLN A 127     -36.800  81.585 -32.666  1.00 45.23           H  
ATOM   1931  C   GLN A 127     -37.792  80.424 -31.201  1.00 45.23           C  
ATOM   1932  CB  GLN A 127     -38.894  81.506 -33.146  1.00 45.23           C  
ATOM   1933  HB2 GLN A 127     -39.266  82.158 -32.355  1.00 45.23           H  
ATOM   1934  HB3 GLN A 127     -39.649  80.743 -33.334  1.00 45.23           H  
ATOM   1935  O   GLN A 127     -37.414  81.165 -30.297  1.00 45.23           O  
ATOM   1936  CG  GLN A 127     -38.702  82.364 -34.398  1.00 45.23           C  
ATOM   1937  HG2 GLN A 127     -38.336  81.745 -35.217  1.00 45.23           H  
ATOM   1938  HG3 GLN A 127     -37.951  83.125 -34.188  1.00 45.23           H  
ATOM   1939  CD  GLN A 127     -39.992  83.049 -34.843  1.00 45.23           C  
ATOM   1940  NE2 GLN A 127     -39.891  84.135 -35.579  1.00 45.23           N  
ATOM   1941 HE21 GLN A 127     -38.976  84.509 -35.782  1.00 45.23           H  
ATOM   1942 HE22 GLN A 127     -40.762  84.595 -35.804  1.00 45.23           H  
ATOM   1943  OE1 GLN A 127     -41.112  82.650 -34.563  1.00 45.23           O  
ATOM   1944  N   ALA A 128     -38.447  79.287 -30.942  1.00 40.17           N  
ATOM   1945  H   ALA A 128     -38.723  78.700 -31.717  1.00 40.17           H  
ATOM   1946  CA  ALA A 128     -38.842  78.908 -29.580  1.00 40.17           C  
ATOM   1947  HA  ALA A 128     -39.411  79.729 -29.144  1.00 40.17           H  
ATOM   1948  C   ALA A 128     -37.640  78.655 -28.650  1.00 40.17           C  
ATOM   1949  CB  ALA A 128     -39.753  77.677 -29.662  1.00 40.17           C  
ATOM   1950  HB1 ALA A 128     -40.622  77.899 -30.281  1.00 40.17           H  
ATOM   1951  HB2 ALA A 128     -39.205  76.841 -30.097  1.00 40.17           H  
ATOM   1952  HB3 ALA A 128     -40.084  77.402 -28.661  1.00 40.17           H  
ATOM   1953  O   ALA A 128     -37.744  78.883 -27.444  1.00 40.17           O  
ATOM   1954  N   ALA A 129     -36.512  78.224 -29.222  1.00 37.34           N  
ATOM   1955  H   ALA A 129     -36.504  78.086 -30.222  1.00 37.34           H  
ATOM   1956  CA  ALA A 129     -35.282  77.907 -28.505  1.00 37.34           C  
ATOM   1957  HA  ALA A 129     -35.494  77.126 -27.775  1.00 37.34           H  
ATOM   1958  C   ALA A 129     -34.684  79.100 -27.727  1.00 37.34           C  
ATOM   1959  CB  ALA A 129     -34.292  77.348 -29.536  1.00 37.34           C  
ATOM   1960  HB1 ALA A 129     -34.714  76.474 -30.031  1.00 37.34           H  
ATOM   1961  HB2 ALA A 129     -33.370  77.056 -29.032  1.00 37.34           H  
ATOM   1962  HB3 ALA A 129     -34.057  78.108 -30.281  1.00 37.34           H  
ATOM   1963  O   ALA A 129     -34.013  78.884 -26.723  1.00 37.34           O  
ATOM   1964  N   ASP A 130     -34.967  80.344 -28.132  1.00 37.82           N  
ATOM   1965  H   ASP A 130     -35.506  80.463 -28.978  1.00 37.82           H  
ATOM   1966  CA  ASP A 130     -34.371  81.549 -27.532  1.00 37.82           C  
ATOM   1967  HA  ASP A 130     -33.312  81.363 -27.358  1.00 37.82           H  
ATOM   1968  C   ASP A 130     -34.976  81.942 -26.165  1.00 37.82           C  
ATOM   1969  CB  ASP A 130     -34.538  82.726 -28.526  1.00 37.82           C  
ATOM   1970  HB2 ASP A 130     -35.221  82.440 -29.326  1.00 37.82           H  
ATOM   1971  HB3 ASP A 130     -35.010  83.562 -28.009  1.00 37.82           H  
ATOM   1972  O   ASP A 130     -34.296  82.515 -25.315  1.00 37.82           O  
ATOM   1973  CG  ASP A 130     -33.248  83.260 -29.166  1.00 37.82           C  
ATOM   1974  OD1 ASP A 130     -32.145  82.793 -28.809  1.00 37.82           O  
ATOM   1975  OD2 ASP A 130     -33.392  84.186 -29.998  1.00 37.82           O  
ATOM   1976  N   ALA A 131     -36.275  81.706 -25.936  1.00 35.69           N  
ATOM   1977  H   ALA A 131     -36.781  81.177 -26.633  1.00 35.69           H  
ATOM   1978  CA  ALA A 131     -37.006  82.381 -24.851  1.00 35.69           C  
ATOM   1979  HA  ALA A 131     -36.534  83.347 -24.671  1.00 35.69           H  
ATOM   1980  C   ALA A 131     -37.011  81.642 -23.501  1.00 35.69           C  
ATOM   1981  CB  ALA A 131     -38.440  82.650 -25.324  1.00 35.69           C  
ATOM   1982  HB1 ALA A 131     -38.950  81.705 -25.512  1.00 35.69           H  
ATOM   1983  HB2 ALA A 131     -38.980  83.208 -24.560  1.00 35.69           H  
ATOM   1984  HB3 ALA A 131     -38.417  83.234 -26.244  1.00 35.69           H  
ATOM   1985  O   ALA A 131     -37.254  82.260 -22.459  1.00 35.69           O  
ATOM   1986  N   SER A 132     -36.836  80.318 -23.490  1.00 30.12           N  
ATOM   1987  H   SER A 132     -36.566  79.853 -24.344  1.00 30.12           H  
ATOM   1988  CA  SER A 132     -36.936  79.535 -22.256  1.00 30.12           C  
ATOM   1989  HA  SER A 132     -37.840  79.837 -21.727  1.00 30.12           H  
ATOM   1990  C   SER A 132     -35.734  79.814 -21.351  1.00 30.12           C  
ATOM   1991  CB  SER A 132     -37.068  78.039 -22.564  1.00 30.12           C  
ATOM   1992  HB2 SER A 132     -37.137  77.485 -21.628  1.00 30.12           H  
ATOM   1993  HB3 SER A 132     -37.980  77.866 -23.135  1.00 30.12           H  
ATOM   1994  O   SER A 132     -34.621  79.419 -21.671  1.00 30.12           O  
ATOM   1995  OG  SER A 132     -35.968  77.565 -23.308  1.00 30.12           O  
ATOM   1996  HG  SER A 132     -35.191  78.088 -23.097  1.00 30.12           H  
ATOM   1997  N   GLY A 133     -35.950  80.450 -20.194  1.00 30.06           N  
ATOM   1998  H   GLY A 133     -36.862  80.859 -20.049  1.00 30.06           H  
ATOM   1999  CA  GLY A 133     -34.877  80.766 -19.236  1.00 30.06           C  
ATOM   2000  HA2 GLY A 133     -35.259  81.452 -18.481  1.00 30.06           H  
ATOM   2001  HA3 GLY A 133     -34.069  81.264 -19.773  1.00 30.06           H  
ATOM   2002  C   GLY A 133     -34.268  79.555 -18.516  1.00 30.06           C  
ATOM   2003  O   GLY A 133     -33.415  79.719 -17.647  1.00 30.06           O  
ATOM   2004  N   THR A 134     -34.733  78.341 -18.816  1.00 26.87           N  
ATOM   2005  H   THR A 134     -35.371  78.258 -19.595  1.00 26.87           H  
ATOM   2006  CA  THR A 134     -34.071  77.111 -18.390  1.00 26.87           C  
ATOM   2007  HA  THR A 134     -34.057  77.082 -17.301  1.00 26.87           H  
ATOM   2008  C   THR A 134     -32.612  77.104 -18.869  1.00 26.87           C  
ATOM   2009  CB  THR A 134     -34.842  75.877 -18.910  1.00 26.87           C  
ATOM   2010  HB  THR A 134     -34.169  75.020 -18.949  1.00 26.87           H  
ATOM   2011  O   THR A 134     -32.300  77.624 -19.936  1.00 26.87           O  
ATOM   2012  CG2 THR A 134     -36.000  75.503 -17.990  1.00 26.87           C  
ATOM   2013 HG21 THR A 134     -35.619  75.255 -16.999  1.00 26.87           H  
ATOM   2014 HG22 THR A 134     -36.517  74.633 -18.395  1.00 26.87           H  
ATOM   2015 HG23 THR A 134     -36.700  76.335 -17.915  1.00 26.87           H  
ATOM   2016  OG1 THR A 134     -35.454  76.107 -20.163  1.00 26.87           O  
ATOM   2017  HG1 THR A 134     -34.779  76.176 -20.842  1.00 26.87           H  
ATOM   2018  N   GLY A 135     -31.720  76.443 -18.121  1.00 25.77           N  
ATOM   2019  H   GLY A 135     -32.010  76.114 -17.211  1.00 25.77           H  
ATOM   2020  CA  GLY A 135     -30.503  75.837 -18.682  1.00 25.77           C  
ATOM   2021  HA2 GLY A 135     -29.879  75.432 -17.886  1.00 25.77           H  
ATOM   2022  HA3 GLY A 135     -29.936  76.578 -19.246  1.00 25.77           H  
ATOM   2023  C   GLY A 135     -30.934  74.704 -19.610  1.00 25.77           C  
ATOM   2024  O   GLY A 135     -30.842  73.538 -19.245  1.00 25.77           O  
ATOM   2025  N   ALA A 136     -31.560  75.104 -20.722  1.00 28.86           N  
ATOM   2026  H   ALA A 136     -31.467  76.091 -20.916  1.00 28.86           H  
ATOM   2027  CA  ALA A 136     -32.732  74.512 -21.378  1.00 28.86           C  
ATOM   2028  HA  ALA A 136     -33.458  74.218 -20.620  1.00 28.86           H  
ATOM   2029  C   ALA A 136     -32.456  73.240 -22.169  1.00 28.86           C  
ATOM   2030  CB  ALA A 136     -33.353  75.601 -22.277  1.00 28.86           C  
ATOM   2031  HB1 ALA A 136     -34.315  75.262 -22.662  1.00 28.86           H  
ATOM   2032  HB2 ALA A 136     -32.700  75.789 -23.129  1.00 28.86           H  
ATOM   2033  HB3 ALA A 136     -33.490  76.549 -21.756  1.00 28.86           H  
ATOM   2034  O   ALA A 136     -33.152  72.967 -23.140  1.00 28.86           O  
ATOM   2035  N   ASN A 137     -31.415  72.521 -21.762  1.00 24.66           N  
ATOM   2036  H   ASN A 137     -31.143  72.679 -20.802  1.00 24.66           H  
ATOM   2037  CA  ASN A 137     -30.284  72.219 -22.620  1.00 24.66           C  
ATOM   2038  HA  ASN A 137     -29.808  73.163 -22.885  1.00 24.66           H  
ATOM   2039  C   ASN A 137     -30.740  71.535 -23.917  1.00 24.66           C  
ATOM   2040  CB  ASN A 137     -29.280  71.407 -21.770  1.00 24.66           C  
ATOM   2041  HB2 ASN A 137     -29.353  71.703 -20.724  1.00 24.66           H  
ATOM   2042  HB3 ASN A 137     -29.510  70.343 -21.829  1.00 24.66           H  
ATOM   2043  O   ASN A 137     -30.847  70.308 -23.943  1.00 24.66           O  
ATOM   2044  CG  ASN A 137     -27.833  71.626 -22.168  1.00 24.66           C  
ATOM   2045  ND2 ASN A 137     -26.922  70.895 -21.571  1.00 24.66           N  
ATOM   2046 HD21 ASN A 137     -27.196  70.126 -20.976  1.00 24.66           H  
ATOM   2047 HD22 ASN A 137     -25.978  71.031 -21.901  1.00 24.66           H  
ATOM   2048  OD1 ASN A 137     -27.484  72.492 -22.948  1.00 24.66           O  
ATOM   2049  N   PRO A 138     -31.063  72.310 -24.970  1.00 27.69           N  
ATOM   2050  CA  PRO A 138     -31.323  71.747 -26.279  1.00 27.69           C  
ATOM   2051  HA  PRO A 138     -32.055  70.942 -26.214  1.00 27.69           H  
ATOM   2052  C   PRO A 138     -29.965  71.219 -26.731  1.00 27.69           C  
ATOM   2053  CB  PRO A 138     -31.856  72.900 -27.148  1.00 27.69           C  
ATOM   2054  HB2 PRO A 138     -32.822  72.644 -27.583  1.00 27.69           H  
ATOM   2055  HB3 PRO A 138     -31.147  73.140 -27.940  1.00 27.69           H  
ATOM   2056  O   PRO A 138     -29.007  71.991 -26.805  1.00 27.69           O  
ATOM   2057  CG  PRO A 138     -31.992  74.093 -26.196  1.00 27.69           C  
ATOM   2058  HG2 PRO A 138     -31.747  75.036 -26.685  1.00 27.69           H  
ATOM   2059  HG3 PRO A 138     -33.001  74.124 -25.787  1.00 27.69           H  
ATOM   2060  CD  PRO A 138     -31.006  73.759 -25.086  1.00 27.69           C  
ATOM   2061  HD2 PRO A 138     -30.001  74.052 -25.390  1.00 27.69           H  
ATOM   2062  HD3 PRO A 138     -31.275  74.286 -24.170  1.00 27.69           H  
ATOM   2063  N   SER A 139     -29.838  69.907 -26.909  1.00 25.47           N  
ATOM   2064  H   SER A 139     -30.648  69.305 -26.868  1.00 25.47           H  
ATOM   2065  CA  SER A 139     -28.575  69.271 -27.287  1.00 25.47           C  
ATOM   2066  HA  SER A 139     -27.830  69.485 -26.519  1.00 25.47           H  
ATOM   2067  C   SER A 139     -28.078  69.867 -28.608  1.00 25.47           C  
ATOM   2068  CB  SER A 139     -28.738  67.744 -27.367  1.00 25.47           C  
ATOM   2069  HB2 SER A 139     -28.539  67.329 -26.379  1.00 25.47           H  
ATOM   2070  HB3 SER A 139     -28.012  67.326 -28.065  1.00 25.47           H  
ATOM   2071  O   SER A 139     -28.633  69.620 -29.666  1.00 25.47           O  
ATOM   2072  OG  SER A 139     -30.045  67.349 -27.745  1.00 25.47           O  
ATOM   2073  HG  SER A 139     -30.165  67.459 -28.691  1.00 25.47           H  
ATOM   2074  N   GLY A 140     -27.061  70.731 -28.544  1.00 26.23           N  
ATOM   2075  H   GLY A 140     -26.726  70.983 -27.625  1.00 26.23           H  
ATOM   2076  CA  GLY A 140     -26.670  71.591 -29.670  1.00 26.23           C  
ATOM   2077  HA2 GLY A 140     -27.557  72.093 -30.055  1.00 26.23           H  
ATOM   2078  HA3 GLY A 140     -25.977  72.350 -29.307  1.00 26.23           H  
ATOM   2079  C   GLY A 140     -25.995  70.871 -30.841  1.00 26.23           C  
ATOM   2080  O   GLY A 140     -26.058  71.364 -31.964  1.00 26.23           O  
ATOM   2081  N   ASP A 141     -25.401  69.701 -30.594  1.00 26.68           N  
ATOM   2082  H   ASP A 141     -25.382  69.358 -29.644  1.00 26.68           H  
ATOM   2083  CA  ASP A 141     -24.776  68.858 -31.626  1.00 26.68           C  
ATOM   2084  HA  ASP A 141     -24.155  69.489 -32.262  1.00 26.68           H  
ATOM   2085  C   ASP A 141     -25.812  68.194 -32.566  1.00 26.68           C  
ATOM   2086  CB  ASP A 141     -23.859  67.808 -30.959  1.00 26.68           C  
ATOM   2087  HB2 ASP A 141     -24.413  67.307 -30.165  1.00 26.68           H  
ATOM   2088  HB3 ASP A 141     -23.594  67.053 -31.699  1.00 26.68           H  
ATOM   2089  O   ASP A 141     -25.437  67.536 -33.535  1.00 26.68           O  
ATOM   2090  CG  ASP A 141     -22.541  68.367 -30.396  1.00 26.68           C  
ATOM   2091  OD1 ASP A 141     -22.082  69.431 -30.869  1.00 26.68           O  
ATOM   2092  OD2 ASP A 141     -21.991  67.718 -29.476  1.00 26.68           O  
ATOM   2093  N   ASP A 142     -27.116  68.390 -32.315  1.00 24.28           N  
ATOM   2094  H   ASP A 142     -27.363  68.917 -31.490  1.00 24.28           H  
ATOM   2095  CA  ASP A 142     -28.230  67.801 -33.076  1.00 24.28           C  
ATOM   2096  HA  ASP A 142     -28.110  66.718 -33.103  1.00 24.28           H  
ATOM   2097  C   ASP A 142     -28.305  68.274 -34.534  1.00 24.28           C  
ATOM   2098  CB  ASP A 142     -29.571  68.143 -32.390  1.00 24.28           C  
ATOM   2099  HB2 ASP A 142     -29.578  69.196 -32.110  1.00 24.28           H  
ATOM   2100  HB3 ASP A 142     -30.375  68.000 -33.112  1.00 24.28           H  
ATOM   2101  O   ASP A 142     -28.771  67.532 -35.399  1.00 24.28           O  
ATOM   2102  CG  ASP A 142     -29.912  67.267 -31.177  1.00 24.28           C  
ATOM   2103  OD1 ASP A 142     -29.398  66.132 -31.088  1.00 24.28           O  
ATOM   2104  OD2 ASP A 142     -30.738  67.701 -30.336  1.00 24.28           O  
ATOM   2105  N   LEU A 143     -27.837  69.493 -34.833  1.00 22.87           N  
ATOM   2106  H   LEU A 143     -27.420  70.027 -34.084  1.00 22.87           H  
ATOM   2107  CA  LEU A 143     -27.831  70.039 -36.198  1.00 22.87           C  
ATOM   2108  HA  LEU A 143     -28.769  69.753 -36.674  1.00 22.87           H  
ATOM   2109  C   LEU A 143     -26.742  69.429 -37.092  1.00 22.87           C  
ATOM   2110  CB  LEU A 143     -27.745  71.576 -36.178  1.00 22.87           C  
ATOM   2111  HB2 LEU A 143     -27.519  71.937 -37.181  1.00 22.87           H  
ATOM   2112  HB3 LEU A 143     -26.917  71.864 -35.531  1.00 22.87           H  
ATOM   2113  O   LEU A 143     -26.495  69.940 -38.183  1.00 22.87           O  
ATOM   2114  CG  LEU A 143     -29.022  72.294 -35.722  1.00 22.87           C  
ATOM   2115  HG  LEU A 143     -29.300  71.956 -34.724  1.00 22.87           H  
ATOM   2116  CD1 LEU A 143     -28.732  73.796 -35.664  1.00 22.87           C  
ATOM   2117 HD11 LEU A 143     -29.616  74.326 -35.309  1.00 22.87           H  
ATOM   2118 HD12 LEU A 143     -28.464  74.159 -36.657  1.00 22.87           H  
ATOM   2119 HD13 LEU A 143     -27.909  73.981 -34.975  1.00 22.87           H  
ATOM   2120  CD2 LEU A 143     -30.204  72.082 -36.674  1.00 22.87           C  
ATOM   2121 HD21 LEU A 143     -31.051  72.695 -36.366  1.00 22.87           H  
ATOM   2122 HD22 LEU A 143     -30.517  71.038 -36.657  1.00 22.87           H  
ATOM   2123 HD23 LEU A 143     -29.921  72.341 -37.694  1.00 22.87           H  
ATOM   2124  N   GLY A 144     -26.100  68.335 -36.670  1.00 25.94           N  
ATOM   2125  H   GLY A 144     -26.316  68.001 -35.742  1.00 25.94           H  
ATOM   2126  CA  GLY A 144     -25.417  67.404 -37.569  1.00 25.94           C  
ATOM   2127  HA2 GLY A 144     -24.635  67.931 -38.115  1.00 25.94           H  
ATOM   2128  HA3 GLY A 144     -24.966  66.604 -36.983  1.00 25.94           H  
ATOM   2129  C   GLY A 144     -26.397  66.783 -38.580  1.00 25.94           C  
ATOM   2130  O   GLY A 144     -26.671  65.587 -38.550  1.00 25.94           O  
ATOM   2131  N   GLU A 145     -26.945  67.625 -39.461  1.00 29.23           N  
ATOM   2132  H   GLU A 145     -26.682  68.593 -39.341  1.00 29.23           H  
ATOM   2133  CA  GLU A 145     -27.907  67.386 -40.532  1.00 29.23           C  
ATOM   2134  HA  GLU A 145     -28.678  66.704 -40.173  1.00 29.23           H  
ATOM   2135  C   GLU A 145     -27.191  66.718 -41.722  1.00 29.23           C  
ATOM   2136  CB  GLU A 145     -28.590  68.720 -40.921  1.00 29.23           C  
ATOM   2137  HB2 GLU A 145     -29.100  68.575 -41.873  1.00 29.23           H  
ATOM   2138  HB3 GLU A 145     -27.827  69.486 -41.059  1.00 29.23           H  
ATOM   2139  O   GLU A 145     -26.734  67.347 -42.674  1.00 29.23           O  
ATOM   2140  CG  GLU A 145     -29.643  69.207 -39.905  1.00 29.23           C  
ATOM   2141  HG2 GLU A 145     -30.376  68.413 -39.767  1.00 29.23           H  
ATOM   2142  HG3 GLU A 145     -29.158  69.380 -38.944  1.00 29.23           H  
ATOM   2143  CD  GLU A 145     -30.365  70.501 -40.342  1.00 29.23           C  
ATOM   2144  OE1 GLU A 145     -31.595  70.595 -40.106  1.00 29.23           O  
ATOM   2145  OE2 GLU A 145     -29.707  71.395 -40.920  1.00 29.23           O  
ATOM   2146  N   ALA A 146     -27.065  65.396 -41.630  1.00 29.11           N  
ATOM   2147  H   ALA A 146     -27.384  65.001 -40.757  1.00 29.11           H  
ATOM   2148  CA  ALA A 146     -26.209  64.518 -42.428  1.00 29.11           C  
ATOM   2149  HA  ALA A 146     -25.329  65.087 -42.728  1.00 29.11           H  
ATOM   2150  C   ALA A 146     -26.839  63.960 -43.728  1.00 29.11           C  
ATOM   2151  CB  ALA A 146     -25.751  63.406 -41.473  1.00 29.11           C  
ATOM   2152  HB1 ALA A 146     -25.017  62.774 -41.972  1.00 29.11           H  
ATOM   2153  HB2 ALA A 146     -26.603  62.794 -41.175  1.00 29.11           H  
ATOM   2154  HB3 ALA A 146     -25.290  63.841 -40.587  1.00 29.11           H  
ATOM   2155  O   ALA A 146     -26.662  62.785 -44.038  1.00 29.11           O  
ATOM   2156  N   GLY A 147     -27.609  64.756 -44.478  1.00 27.41           N  
ATOM   2157  H   GLY A 147     -27.740  65.708 -44.166  1.00 27.41           H  
ATOM   2158  CA  GLY A 147     -28.255  64.277 -45.719  1.00 27.41           C  
ATOM   2159  HA2 GLY A 147     -27.832  63.320 -46.025  1.00 27.41           H  
ATOM   2160  HA3 GLY A 147     -29.314  64.119 -45.518  1.00 27.41           H  
ATOM   2161  C   GLY A 147     -28.144  65.201 -46.931  1.00 27.41           C  
ATOM   2162  O   GLY A 147     -28.687  64.886 -47.988  1.00 27.41           O  
ATOM   2163  N   VAL A 148     -27.502  66.362 -46.782  1.00 29.50           N  
ATOM   2164  H   VAL A 148     -27.044  66.559 -45.905  1.00 29.50           H  
ATOM   2165  CA  VAL A 148     -27.462  67.382 -47.843  1.00 29.50           C  
ATOM   2166  HA  VAL A 148     -28.471  67.524 -48.229  1.00 29.50           H  
ATOM   2167  C   VAL A 148     -26.604  66.925 -49.025  1.00 29.50           C  
ATOM   2168  CB  VAL A 148     -26.973  68.732 -47.281  1.00 29.50           C  
ATOM   2169  HB  VAL A 148     -25.979  68.604 -46.851  1.00 29.50           H  
ATOM   2170  O   VAL A 148     -27.003  67.123 -50.173  1.00 29.50           O  
ATOM   2171  CG1 VAL A 148     -26.901  69.815 -48.365  1.00 29.50           C  
ATOM   2172 HG11 VAL A 148     -26.143  69.554 -49.104  1.00 29.50           H  
ATOM   2173 HG12 VAL A 148     -27.866  69.919 -48.860  1.00 29.50           H  
ATOM   2174 HG13 VAL A 148     -26.615  70.767 -47.918  1.00 29.50           H  
ATOM   2175  CG2 VAL A 148     -27.920  69.239 -46.181  1.00 29.50           C  
ATOM   2176 HG21 VAL A 148     -28.933  69.339 -46.569  1.00 29.50           H  
ATOM   2177 HG22 VAL A 148     -27.577  70.207 -45.817  1.00 29.50           H  
ATOM   2178 HG23 VAL A 148     -27.921  68.554 -45.333  1.00 29.50           H  
ATOM   2179  N   ASP A 149     -25.463  66.290 -48.745  1.00 32.76           N  
ATOM   2180  H   ASP A 149     -25.197  66.188 -47.776  1.00 32.76           H  
ATOM   2181  CA  ASP A 149     -24.427  66.001 -49.743  1.00 32.76           C  
ATOM   2182  HA  ASP A 149     -24.087  66.940 -50.179  1.00 32.76           H  
ATOM   2183  C   ASP A 149     -24.931  65.133 -50.902  1.00 32.76           C  
ATOM   2184  CB  ASP A 149     -23.223  65.322 -49.063  1.00 32.76           C  
ATOM   2185  HB2 ASP A 149     -22.560  64.938 -49.838  1.00 32.76           H  
ATOM   2186  HB3 ASP A 149     -23.574  64.474 -48.474  1.00 32.76           H  
ATOM   2187  O   ASP A 149     -24.751  65.481 -52.068  1.00 32.76           O  
ATOM   2188  CG  ASP A 149     -22.399  66.260 -48.173  1.00 32.76           C  
ATOM   2189  OD1 ASP A 149     -22.499  67.493 -48.361  1.00 32.76           O  
ATOM   2190  OD2 ASP A 149     -21.667  65.730 -47.309  1.00 32.76           O  
ATOM   2191  N   GLU A 150     -25.609  64.024 -50.609  1.00 35.16           N  
ATOM   2192  H   GLU A 150     -25.729  63.776 -49.637  1.00 35.16           H  
ATOM   2193  CA  GLU A 150     -26.028  63.060 -51.637  1.00 35.16           C  
ATOM   2194  HA  GLU A 150     -25.172  62.792 -52.257  1.00 35.16           H  
ATOM   2195  C   GLU A 150     -27.098  63.642 -52.572  1.00 35.16           C  
ATOM   2196  CB  GLU A 150     -26.551  61.794 -50.944  1.00 35.16           C  
ATOM   2197  HB2 GLU A 150     -27.312  62.098 -50.226  1.00 35.16           H  
ATOM   2198  HB3 GLU A 150     -27.014  61.138 -51.682  1.00 35.16           H  
ATOM   2199  O   GLU A 150     -27.140  63.333 -53.765  1.00 35.16           O  
ATOM   2200  CG  GLU A 150     -25.415  61.025 -50.242  1.00 35.16           C  
ATOM   2201  HG2 GLU A 150     -24.806  60.540 -51.005  1.00 35.16           H  
ATOM   2202  HG3 GLU A 150     -24.775  61.726 -49.707  1.00 35.16           H  
ATOM   2203  CD  GLU A 150     -25.907  59.985 -49.225  1.00 35.16           C  
ATOM   2204  OE1 GLU A 150     -25.154  59.015 -48.980  1.00 35.16           O  
ATOM   2205  OE2 GLU A 150     -27.028  60.155 -48.691  1.00 35.16           O  
ATOM   2206  N   LEU A 151     -27.957  64.531 -52.060  1.00 31.44           N  
ATOM   2207  H   LEU A 151     -27.826  64.819 -51.100  1.00 31.44           H  
ATOM   2208  CA  LEU A 151     -29.019  65.137 -52.860  1.00 31.44           C  
ATOM   2209  HA  LEU A 151     -29.506  64.335 -53.414  1.00 31.44           H  
ATOM   2210  C   LEU A 151     -28.464  66.130 -53.898  1.00 31.44           C  
ATOM   2211  CB  LEU A 151     -30.048  65.794 -51.924  1.00 31.44           C  
ATOM   2212  HB2 LEU A 151     -30.158  65.200 -51.017  1.00 31.44           H  
ATOM   2213  HB3 LEU A 151     -29.663  66.771 -51.631  1.00 31.44           H  
ATOM   2214  O   LEU A 151     -29.055  66.273 -54.973  1.00 31.44           O  
ATOM   2215  CG  LEU A 151     -31.428  65.950 -52.592  1.00 31.44           C  
ATOM   2216  HG  LEU A 151     -31.312  66.223 -53.641  1.00 31.44           H  
ATOM   2217  CD1 LEU A 151     -32.243  64.654 -52.504  1.00 31.44           C  
ATOM   2218 HD11 LEU A 151     -32.399  64.384 -51.460  1.00 31.44           H  
ATOM   2219 HD12 LEU A 151     -31.699  63.849 -52.999  1.00 31.44           H  
ATOM   2220 HD13 LEU A 151     -33.204  64.788 -53.001  1.00 31.44           H  
ATOM   2221  CD2 LEU A 151     -32.232  67.059 -51.914  1.00 31.44           C  
ATOM   2222 HD21 LEU A 151     -33.205  67.159 -52.394  1.00 31.44           H  
ATOM   2223 HD22 LEU A 151     -31.691  68.001 -52.009  1.00 31.44           H  
ATOM   2224 HD23 LEU A 151     -32.358  66.828 -50.856  1.00 31.44           H  
ATOM   2225  N   LEU A 152     -27.320  66.773 -53.614  1.00 32.22           N  
ATOM   2226  H   LEU A 152     -26.865  66.573 -52.735  1.00 32.22           H  
ATOM   2227  CA  LEU A 152     -26.613  67.619 -54.586  1.00 32.22           C  
ATOM   2228  HA  LEU A 152     -27.279  68.414 -54.923  1.00 32.22           H  
ATOM   2229  C   LEU A 152     -26.210  66.818 -55.829  1.00 32.22           C  
ATOM   2230  CB  LEU A 152     -25.347  68.234 -53.955  1.00 32.22           C  
ATOM   2231  HB2 LEU A 152     -24.767  68.711 -54.745  1.00 32.22           H  
ATOM   2232  HB3 LEU A 152     -24.728  67.430 -53.557  1.00 32.22           H  
ATOM   2233  O   LEU A 152     -26.337  67.308 -56.951  1.00 32.22           O  
ATOM   2234  CG  LEU A 152     -25.590  69.273 -52.850  1.00 32.22           C  
ATOM   2235  HG  LEU A 152     -26.267  68.867 -52.098  1.00 32.22           H  
ATOM   2236  CD1 LEU A 152     -24.266  69.636 -52.176  1.00 32.22           C  
ATOM   2237 HD11 LEU A 152     -23.572  70.059 -52.901  1.00 32.22           H  
ATOM   2238 HD12 LEU A 152     -23.826  68.739 -51.740  1.00 32.22           H  
ATOM   2239 HD13 LEU A 152     -24.443  70.350 -51.372  1.00 32.22           H  
ATOM   2240  CD2 LEU A 152     -26.194  70.559 -53.426  1.00 32.22           C  
ATOM   2241 HD21 LEU A 152     -25.545  70.963 -54.202  1.00 32.22           H  
ATOM   2242 HD22 LEU A 152     -26.304  71.293 -52.628  1.00 32.22           H  
ATOM   2243 HD23 LEU A 152     -27.179  70.352 -53.843  1.00 32.22           H  
ATOM   2244  N   GLU A 153     -25.771  65.574 -55.635  1.00 36.46           N  
ATOM   2245  H   GLU A 153     -25.711  65.227 -54.689  1.00 36.46           H  
ATOM   2246  CA  GLU A 153     -25.279  64.715 -56.713  1.00 36.46           C  
ATOM   2247  HA  GLU A 153     -24.470  65.235 -57.226  1.00 36.46           H  
ATOM   2248  C   GLU A 153     -26.378  64.416 -57.746  1.00 36.46           C  
ATOM   2249  CB  GLU A 153     -24.732  63.417 -56.090  1.00 36.46           C  
ATOM   2250  HB2 GLU A 153     -25.512  62.656 -56.100  1.00 36.46           H  
ATOM   2251  HB3 GLU A 153     -24.444  63.596 -55.054  1.00 36.46           H  
ATOM   2252  O   GLU A 153     -26.146  64.437 -58.958  1.00 36.46           O  
ATOM   2253  CG  GLU A 153     -23.490  62.917 -56.836  1.00 36.46           C  
ATOM   2254  HG2 GLU A 153     -22.713  63.678 -56.761  1.00 36.46           H  
ATOM   2255  HG3 GLU A 153     -23.739  62.795 -57.890  1.00 36.46           H  
ATOM   2256  CD  GLU A 153     -22.959  61.580 -56.293  1.00 36.46           C  
ATOM   2257  OE1 GLU A 153     -21.730  61.363 -56.405  1.00 36.46           O  
ATOM   2258  OE2 GLU A 153     -23.786  60.740 -55.872  1.00 36.46           O  
ATOM   2259  N   ALA A 154     -27.607  64.183 -57.272  1.00 32.36           N  
ATOM   2260  H   ALA A 154     -27.730  64.198 -56.270  1.00 32.36           H  
ATOM   2261  CA  ALA A 154     -28.746  63.893 -58.135  1.00 32.36           C  
ATOM   2262  HA  ALA A 154     -28.454  63.112 -58.836  1.00 32.36           H  
ATOM   2263  C   ALA A 154     -29.171  65.111 -58.968  1.00 32.36           C  
ATOM   2264  CB  ALA A 154     -29.897  63.364 -57.274  1.00 32.36           C  
ATOM   2265  HB1 ALA A 154     -29.574  62.474 -56.733  1.00 32.36           H  
ATOM   2266  HB2 ALA A 154     -30.747  63.114 -57.910  1.00 32.36           H  
ATOM   2267  HB3 ALA A 154     -30.201  64.124 -56.554  1.00 32.36           H  
ATOM   2268  O   ALA A 154     -29.411  64.966 -60.168  1.00 32.36           O  
ATOM   2269  N   LEU A 155     -29.223  66.292 -58.340  1.00 30.24           N  
ATOM   2270  H   LEU A 155     -28.961  66.318 -57.365  1.00 30.24           H  
ATOM   2271  CA  LEU A 155     -29.570  67.562 -58.992  1.00 30.24           C  
ATOM   2272  HA  LEU A 155     -30.555  67.473 -59.448  1.00 30.24           H  
ATOM   2273  C   LEU A 155     -28.599  67.909 -60.124  1.00 30.24           C  
ATOM   2274  CB  LEU A 155     -29.582  68.673 -57.921  1.00 30.24           C  
ATOM   2275  HB2 LEU A 155     -29.063  68.320 -57.030  1.00 30.24           H  
ATOM   2276  HB3 LEU A 155     -29.026  69.541 -58.276  1.00 30.24           H  
ATOM   2277  O   LEU A 155     -29.023  68.436 -61.152  1.00 30.24           O  
ATOM   2278  CG  LEU A 155     -31.007  69.114 -57.546  1.00 30.24           C  
ATOM   2279  HG  LEU A 155     -31.687  68.266 -57.622  1.00 30.24           H  
ATOM   2280  CD1 LEU A 155     -31.050  69.615 -56.103  1.00 30.24           C  
ATOM   2281 HD11 LEU A 155     -32.063  69.929 -55.851  1.00 30.24           H  
ATOM   2282 HD12 LEU A 155     -30.748  68.812 -55.432  1.00 30.24           H  
ATOM   2283 HD13 LEU A 155     -30.366  70.456 -55.983  1.00 30.24           H  
ATOM   2284  CD2 LEU A 155     -31.492  70.236 -58.467  1.00 30.24           C  
ATOM   2285 HD21 LEU A 155     -31.465  69.893 -59.501  1.00 30.24           H  
ATOM   2286 HD22 LEU A 155     -30.849  71.111 -58.371  1.00 30.24           H  
ATOM   2287 HD23 LEU A 155     -32.518  70.507 -58.218  1.00 30.24           H  
ATOM   2288  N   GLY A 156     -27.317  67.570 -59.952  1.00 31.17           N  
ATOM   2289  H   GLY A 156     -27.041  67.179 -59.062  1.00 31.17           H  
ATOM   2290  CA  GLY A 156     -26.275  67.849 -60.937  1.00 31.17           C  
ATOM   2291  HA2 GLY A 156     -25.336  67.420 -60.587  1.00 31.17           H  
ATOM   2292  HA3 GLY A 156     -26.149  68.928 -61.035  1.00 31.17           H  
ATOM   2293  C   GLY A 156     -26.572  67.275 -62.322  1.00 31.17           C  
ATOM   2294  O   GLY A 156     -26.322  67.942 -63.318  1.00 31.17           O  
ATOM   2295  N   ARG A 157     -27.168  66.075 -62.403  1.00 32.38           N  
ATOM   2296  H   ARG A 157     -27.439  65.625 -61.541  1.00 32.38           H  
ATOM   2297  CA  ARG A 157     -27.431  65.417 -63.696  1.00 32.38           C  
ATOM   2298  HA  ARG A 157     -26.506  65.407 -64.273  1.00 32.38           H  
ATOM   2299  C   ARG A 157     -28.411  66.166 -64.592  1.00 32.38           C  
ATOM   2300  CB  ARG A 157     -27.955  63.987 -63.485  1.00 32.38           C  
ATOM   2301  HB2 ARG A 157     -28.650  63.742 -64.289  1.00 32.38           H  
ATOM   2302  HB3 ARG A 157     -28.497  63.915 -62.543  1.00 32.38           H  
ATOM   2303  O   ARG A 157     -28.323  66.020 -65.804  1.00 32.38           O  
ATOM   2304  CG  ARG A 157     -26.815  62.968 -63.529  1.00 32.38           C  
ATOM   2305  HG2 ARG A 157     -26.240  63.132 -64.441  1.00 32.38           H  
ATOM   2306  HG3 ARG A 157     -26.152  63.107 -62.675  1.00 32.38           H  
ATOM   2307  CD  ARG A 157     -27.352  61.533 -63.565  1.00 32.38           C  
ATOM   2308  HD2 ARG A 157     -28.177  61.478 -64.275  1.00 32.38           H  
ATOM   2309  HD3 ARG A 157     -26.545  60.890 -63.916  1.00 32.38           H  
ATOM   2310  NE  ARG A 157     -27.784  61.071 -62.234  1.00 32.38           N  
ATOM   2311  HE  ARG A 157     -27.705  61.744 -61.485  1.00 32.38           H  
ATOM   2312  NH1 ARG A 157     -28.327  58.927 -62.833  1.00 32.38           N  
ATOM   2313 HH11 ARG A 157     -28.191  59.203 -63.795  1.00 32.38           H  
ATOM   2314 HH12 ARG A 157     -28.605  57.992 -62.572  1.00 32.38           H  
ATOM   2315  NH2 ARG A 157     -28.356  59.518 -60.675  1.00 32.38           N  
ATOM   2316 HH21 ARG A 157     -28.169  60.204 -59.957  1.00 32.38           H  
ATOM   2317 HH22 ARG A 157     -28.588  58.573 -60.404  1.00 32.38           H  
ATOM   2318  CZ  ARG A 157     -28.158  59.846 -61.920  1.00 32.38           C  
ATOM   2319  N   GLU A 158     -29.397  66.844 -64.014  1.00 25.88           N  
ATOM   2320  H   GLU A 158     -29.377  66.981 -63.013  1.00 25.88           H  
ATOM   2321  CA  GLU A 158     -30.550  67.342 -64.775  1.00 25.88           C  
ATOM   2322  HA  GLU A 158     -30.754  66.653 -65.595  1.00 25.88           H  
ATOM   2323  C   GLU A 158     -30.294  68.694 -65.441  1.00 25.88           C  
ATOM   2324  CB  GLU A 158     -31.792  67.405 -63.865  1.00 25.88           C  
ATOM   2325  HB2 GLU A 158     -31.516  67.157 -62.840  1.00 25.88           H  
ATOM   2326  HB3 GLU A 158     -32.202  68.415 -63.868  1.00 25.88           H  
ATOM   2327  O   GLU A 158     -30.843  68.960 -66.507  1.00 25.88           O  
ATOM   2328  CG  GLU A 158     -32.878  66.429 -64.345  1.00 25.88           C  
ATOM   2329  HG2 GLU A 158     -32.459  65.423 -64.349  1.00 25.88           H  
ATOM   2330  HG3 GLU A 158     -33.146  66.682 -65.371  1.00 25.88           H  
ATOM   2331  CD  GLU A 158     -34.152  66.432 -63.480  1.00 25.88           C  
ATOM   2332  OE1 GLU A 158     -35.099  65.703 -63.865  1.00 25.88           O  
ATOM   2333  OE2 GLU A 158     -34.178  67.097 -62.419  1.00 25.88           O  
ATOM   2334  N   LEU A 159     -29.470  69.543 -64.820  1.00 23.18           N  
ATOM   2335  H   LEU A 159     -29.024  69.244 -63.965  1.00 23.18           H  
ATOM   2336  CA  LEU A 159     -29.193  70.890 -65.327  1.00 23.18           C  
ATOM   2337  HA  LEU A 159     -30.115  71.308 -65.732  1.00 23.18           H  
ATOM   2338  C   LEU A 159     -28.190  70.909 -66.490  1.00 23.18           C  
ATOM   2339  CB  LEU A 159     -28.704  71.776 -64.169  1.00 23.18           C  
ATOM   2340  HB2 LEU A 159     -28.320  72.710 -64.581  1.00 23.18           H  
ATOM   2341  HB3 LEU A 159     -27.873  71.268 -63.680  1.00 23.18           H  
ATOM   2342  O   LEU A 159     -28.105  71.917 -67.194  1.00 23.18           O  
ATOM   2343  CG  LEU A 159     -29.779  72.116 -63.122  1.00 23.18           C  
ATOM   2344  HG  LEU A 159     -30.232  71.200 -62.744  1.00 23.18           H  
ATOM   2345  CD1 LEU A 159     -29.122  72.847 -61.949  1.00 23.18           C  
ATOM   2346 HD11 LEU A 159     -28.658  73.770 -62.295  1.00 23.18           H  
ATOM   2347 HD12 LEU A 159     -29.874  73.072 -61.193  1.00 23.18           H  
ATOM   2348 HD13 LEU A 159     -28.363  72.203 -61.504  1.00 23.18           H  
ATOM   2349  CD2 LEU A 159     -30.876  73.025 -63.685  1.00 23.18           C  
ATOM   2350 HD21 LEU A 159     -31.440  72.497 -64.455  1.00 23.18           H  
ATOM   2351 HD22 LEU A 159     -31.576  73.300 -62.896  1.00 23.18           H  
ATOM   2352 HD23 LEU A 159     -30.439  73.925 -64.116  1.00 23.18           H  
ATOM   2353  N   ASP A 160     -27.441  69.824 -66.698  1.00 23.65           N  
ATOM   2354  H   ASP A 160     -27.556  69.032 -66.082  1.00 23.65           H  
ATOM   2355  CA  ASP A 160     -26.517  69.674 -67.826  1.00 23.65           C  
ATOM   2356  HA  ASP A 160     -25.924  70.583 -67.926  1.00 23.65           H  
ATOM   2357  C   ASP A 160     -27.321  69.504 -69.132  1.00 23.65           C  
ATOM   2358  CB  ASP A 160     -25.546  68.504 -67.564  1.00 23.65           C  
ATOM   2359  HB2 ASP A 160     -25.129  68.190 -68.521  1.00 23.65           H  
ATOM   2360  HB3 ASP A 160     -26.098  67.659 -67.153  1.00 23.65           H  
ATOM   2361  O   ASP A 160     -27.760  68.408 -69.485  1.00 23.65           O  
ATOM   2362  CG  ASP A 160     -24.356  68.840 -66.647  1.00 23.65           C  
ATOM   2363  OD1 ASP A 160     -24.050  70.041 -66.460  1.00 23.65           O  
ATOM   2364  OD2 ASP A 160     -23.700  67.872 -66.190  1.00 23.65           O  
ATOM   2365  N   GLY A 161     -27.584  70.623 -69.818  1.00 23.37           N  
ATOM   2366  H   GLY A 161     -27.273  71.488 -69.399  1.00 23.37           H  
ATOM   2367  CA  GLY A 161     -28.521  70.688 -70.949  1.00 23.37           C  
ATOM   2368  HA2 GLY A 161     -29.332  69.982 -70.776  1.00 23.37           H  
ATOM   2369  HA3 GLY A 161     -28.951  71.690 -70.973  1.00 23.37           H  
ATOM   2370  C   GLY A 161     -27.942  70.406 -72.344  1.00 23.37           C  
ATOM   2371  O   GLY A 161     -28.583  69.716 -73.138  1.00 23.37           O  
ATOM   2372  N   ASP A 162     -26.775  70.978 -72.639  1.00 22.74           N  
ATOM   2373  H   ASP A 162     -26.246  71.341 -71.858  1.00 22.74           H  
ATOM   2374  CA  ASP A 162     -25.959  70.903 -73.870  1.00 22.74           C  
ATOM   2375  HA  ASP A 162     -26.319  70.105 -74.519  1.00 22.74           H  
ATOM   2376  C   ASP A 162     -24.517  70.557 -73.440  1.00 22.74           C  
ATOM   2377  CB  ASP A 162     -25.998  72.272 -74.621  1.00 22.74           C  
ATOM   2378  HB2 ASP A 162     -25.004  72.717 -74.579  1.00 22.74           H  
ATOM   2379  HB3 ASP A 162     -26.649  72.954 -74.075  1.00 22.74           H  
ATOM   2380  O   ASP A 162     -23.755  69.986 -74.255  1.00 22.74           O  
ATOM   2381  CG  ASP A 162     -26.452  72.298 -76.102  1.00 22.74           C  
ATOM   2382  OD1 ASP A 162     -26.845  71.262 -76.691  1.00 22.74           O  
ATOM   2383  OD2 ASP A 162     -26.433  73.418 -76.681  1.00 22.74           O  
ATOM   2384  OXT ASP A 162     -24.189  70.907 -72.282  1.00 22.74           O  
TER    2385      ASP A 162                                                       
ATOM   2385  N   MET B   1      17.196 -35.607  42.253  1.00 69.25           N  
ATOM   2386  H   MET B   1      16.324 -35.623  42.762  1.00 69.25           H  
ATOM   2387  H2  MET B   1      17.928 -36.010  42.820  1.00 69.25           H  
ATOM   2388  H3  MET B   1      17.113 -36.141  41.400  1.00 69.25           H  
ATOM   2389  CA  MET B   1      17.549 -34.220  41.928  1.00 69.25           C  
ATOM   2390  HA  MET B   1      18.528 -34.228  41.448  1.00 69.25           H  
ATOM   2391  C   MET B   1      17.638 -33.389  43.189  1.00 69.25           C  
ATOM   2392  CB  MET B   1      16.584 -33.560  40.950  1.00 69.25           C  
ATOM   2393  HB2 MET B   1      16.606 -32.484  41.120  1.00 69.25           H  
ATOM   2394  HB3 MET B   1      15.567 -33.922  41.104  1.00 69.25           H  
ATOM   2395  O   MET B   1      16.649 -33.293  43.915  1.00 69.25           O  
ATOM   2396  CG  MET B   1      17.017 -33.782  39.510  1.00 69.25           C  
ATOM   2397  HG2 MET B   1      18.055 -33.472  39.384  1.00 69.25           H  
ATOM   2398  HG3 MET B   1      16.939 -34.840  39.261  1.00 69.25           H  
ATOM   2399  SD  MET B   1      15.981 -32.819  38.397  1.00 69.25           S  
ATOM   2400  CE  MET B   1      15.399 -34.123  37.285  1.00 69.25           C  
ATOM   2401  HE1 MET B   1      16.250 -34.600  36.799  1.00 69.25           H  
ATOM   2402  HE2 MET B   1      14.816 -34.860  37.836  1.00 69.25           H  
ATOM   2403  HE3 MET B   1      14.775 -33.672  36.513  1.00 69.25           H  
ATOM   2404  N   THR B   2      18.809 -32.819  43.442  1.00 79.88           N  
ATOM   2405  H   THR B   2      19.545 -32.960  42.764  1.00 79.88           H  
ATOM   2406  CA  THR B   2      18.987 -31.705  44.376  1.00 79.88           C  
ATOM   2407  HA  THR B   2      18.658 -32.013  45.369  1.00 79.88           H  
ATOM   2408  C   THR B   2      18.129 -30.517  43.939  1.00 79.88           C  
ATOM   2409  CB  THR B   2      20.460 -31.271  44.464  1.00 79.88           C  
ATOM   2410  HB  THR B   2      20.544 -30.489  45.219  1.00 79.88           H  
ATOM   2411  O   THR B   2      17.687 -30.448  42.790  1.00 79.88           O  
ATOM   2412  CG2 THR B   2      21.397 -32.417  44.846  1.00 79.88           C  
ATOM   2413 HG21 THR B   2      21.069 -32.866  45.783  1.00 79.88           H  
ATOM   2414 HG22 THR B   2      21.416 -33.177  44.065  1.00 79.88           H  
ATOM   2415 HG23 THR B   2      22.406 -32.026  44.977  1.00 79.88           H  
ATOM   2416  OG1 THR B   2      20.899 -30.753  43.237  1.00 79.88           O  
ATOM   2417  HG1 THR B   2      21.229 -31.481  42.705  1.00 79.88           H  
ATOM   2418  N   ASP B   3      17.871 -29.583  44.850  1.00 68.29           N  
ATOM   2419  H   ASP B   3      18.236 -29.661  45.788  1.00 68.29           H  
ATOM   2420  CA  ASP B   3      17.122 -28.373  44.504  1.00 68.29           C  
ATOM   2421  HA  ASP B   3      16.148 -28.672  44.115  1.00 68.29           H  
ATOM   2422  C   ASP B   3      17.834 -27.579  43.393  1.00 68.29           C  
ATOM   2423  CB  ASP B   3      16.913 -27.551  45.782  1.00 68.29           C  
ATOM   2424  HB2 ASP B   3      17.810 -26.971  45.998  1.00 68.29           H  
ATOM   2425  HB3 ASP B   3      16.740 -28.227  46.620  1.00 68.29           H  
ATOM   2426  O   ASP B   3      17.208 -27.170  42.418  1.00 68.29           O  
ATOM   2427  CG  ASP B   3      15.693 -26.641  45.667  1.00 68.29           C  
ATOM   2428  OD1 ASP B   3      14.628 -27.185  45.287  1.00 68.29           O  
ATOM   2429  OD2 ASP B   3      15.837 -25.451  46.014  1.00 68.29           O  
ATOM   2430  N   SER B   4      19.170 -27.510  43.455  1.00 69.86           N  
ATOM   2431  H   SER B   4      19.635 -27.833  44.291  1.00 69.86           H  
ATOM   2432  CA  SER B   4      20.016 -26.924  42.410  1.00 69.86           C  
ATOM   2433  HA  SER B   4      19.750 -25.874  42.295  1.00 69.86           H  
ATOM   2434  C   SER B   4      19.845 -27.595  41.042  1.00 69.86           C  
ATOM   2435  CB  SER B   4      21.489 -27.011  42.826  1.00 69.86           C  
ATOM   2436  HB2 SER B   4      21.780 -28.058  42.900  1.00 69.86           H  
ATOM   2437  HB3 SER B   4      22.111 -26.527  42.073  1.00 69.86           H  
ATOM   2438  O   SER B   4      19.782 -26.892  40.039  1.00 69.86           O  
ATOM   2439  OG  SER B   4      21.692 -26.387  44.081  1.00 69.86           O  
ATOM   2440  HG  SER B   4      21.909 -25.464  43.930  1.00 69.86           H  
ATOM   2441  N   GLU B   5      19.731 -28.927  40.972  1.00 72.86           N  
ATOM   2442  H   GLU B   5      19.781 -29.466  41.826  1.00 72.86           H  
ATOM   2443  CA  GLU B   5      19.512 -29.637  39.699  1.00 72.86           C  
ATOM   2444  HA  GLU B   5      20.253 -29.306  38.971  1.00 72.86           H  
ATOM   2445  C   GLU B   5      18.138 -29.321  39.093  1.00 72.86           C  
ATOM   2446  CB  GLU B   5      19.666 -31.155  39.884  1.00 72.86           C  
ATOM   2447  HB2 GLU B   5      19.267 -31.655  39.001  1.00 72.86           H  
ATOM   2448  HB3 GLU B   5      19.070 -31.457  40.746  1.00 72.86           H  
ATOM   2449  O   GLU B   5      18.046 -29.077  37.892  1.00 72.86           O  
ATOM   2450  CG  GLU B   5      21.128 -31.605  40.053  1.00 72.86           C  
ATOM   2451  HG2 GLU B   5      21.628 -30.958  40.772  1.00 72.86           H  
ATOM   2452  HG3 GLU B   5      21.637 -31.484  39.097  1.00 72.86           H  
ATOM   2453  CD  GLU B   5      21.255 -33.061  40.533  1.00 72.86           C  
ATOM   2454  OE1 GLU B   5      22.253 -33.724  40.199  1.00 72.86           O  
ATOM   2455  OE2 GLU B   5      20.390 -33.502  41.329  1.00 72.86           O  
ATOM   2456  N   LYS B   6      17.080 -29.241  39.915  1.00 74.10           N  
ATOM   2457  H   LYS B   6      17.232 -29.385  40.903  1.00 74.10           H  
ATOM   2458  CA  LYS B   6      15.742 -28.853  39.430  1.00 74.10           C  
ATOM   2459  HA  LYS B   6      15.467 -29.488  38.587  1.00 74.10           H  
ATOM   2460  C   LYS B   6      15.736 -27.417  38.914  1.00 74.10           C  
ATOM   2461  CB  LYS B   6      14.685 -28.977  40.533  1.00 74.10           C  
ATOM   2462  HB2 LYS B   6      14.947 -28.306  41.351  1.00 74.10           H  
ATOM   2463  HB3 LYS B   6      13.727 -28.655  40.124  1.00 74.10           H  
ATOM   2464  O   LYS B   6      15.211 -27.138  37.840  1.00 74.10           O  
ATOM   2465  CG  LYS B   6      14.530 -30.395  41.080  1.00 74.10           C  
ATOM   2466  HG2 LYS B   6      15.473 -30.696  41.538  1.00 74.10           H  
ATOM   2467  HG3 LYS B   6      14.267 -31.086  40.279  1.00 74.10           H  
ATOM   2468  CD  LYS B   6      13.446 -30.400  42.156  1.00 74.10           C  
ATOM   2469  HD2 LYS B   6      12.472 -30.254  41.689  1.00 74.10           H  
ATOM   2470  HD3 LYS B   6      13.636 -29.575  42.843  1.00 74.10           H  
ATOM   2471  CE  LYS B   6      13.472 -31.711  42.937  1.00 74.10           C  
ATOM   2472  HE2 LYS B   6      13.186 -32.525  42.272  1.00 74.10           H  
ATOM   2473  HE3 LYS B   6      14.493 -31.883  43.280  1.00 74.10           H  
ATOM   2474  NZ  LYS B   6      12.556 -31.617  44.097  1.00 74.10           N  
ATOM   2475  HZ1 LYS B   6      12.592 -32.453  44.663  1.00 74.10           H  
ATOM   2476  HZ2 LYS B   6      12.824 -30.827  44.666  1.00 74.10           H  
ATOM   2477  HZ3 LYS B   6      11.609 -31.457  43.783  1.00 74.10           H  
ATOM   2478  N   VAL B   7      16.332 -26.496  39.674  1.00 74.70           N  
ATOM   2479  H   VAL B   7      16.724 -26.784  40.559  1.00 74.70           H  
ATOM   2480  CA  VAL B   7      16.413 -25.082  39.288  1.00 74.70           C  
ATOM   2481  HA  VAL B   7      15.411 -24.728  39.045  1.00 74.70           H  
ATOM   2482  C   VAL B   7      17.250 -24.904  38.017  1.00 74.70           C  
ATOM   2483  CB  VAL B   7      16.931 -24.225  40.457  1.00 74.70           C  
ATOM   2484  HB  VAL B   7      17.883 -24.624  40.808  1.00 74.70           H  
ATOM   2485  O   VAL B   7      16.891 -24.084  37.173  1.00 74.70           O  
ATOM   2486  CG1 VAL B   7      17.127 -22.763  40.045  1.00 74.70           C  
ATOM   2487 HG11 VAL B   7      16.208 -22.365  39.616  1.00 74.70           H  
ATOM   2488 HG12 VAL B   7      17.929 -22.682  39.310  1.00 74.70           H  
ATOM   2489 HG13 VAL B   7      17.397 -22.174  40.921  1.00 74.70           H  
ATOM   2490  CG2 VAL B   7      15.925 -24.215  41.617  1.00 74.70           C  
ATOM   2491 HG21 VAL B   7      15.701 -25.229  41.951  1.00 74.70           H  
ATOM   2492 HG22 VAL B   7      16.342 -23.671  42.465  1.00 74.70           H  
ATOM   2493 HG23 VAL B   7      14.995 -23.739  41.309  1.00 74.70           H  
ATOM   2494  N   ALA B   8      18.305 -25.702  37.822  1.00 71.57           N  
ATOM   2495  H   ALA B   8      18.585 -26.337  38.556  1.00 71.57           H  
ATOM   2496  CA  ALA B   8      19.090 -25.687  36.589  1.00 71.57           C  
ATOM   2497  HA  ALA B   8      19.444 -24.670  36.423  1.00 71.57           H  
ATOM   2498  C   ALA B   8      18.260 -26.087  35.352  1.00 71.57           C  
ATOM   2499  CB  ALA B   8      20.315 -26.592  36.768  1.00 71.57           C  
ATOM   2500  HB1 ALA B   8      20.934 -26.549  35.872  1.00 71.57           H  
ATOM   2501  HB2 ALA B   8      20.001 -27.623  36.933  1.00 71.57           H  
ATOM   2502  HB3 ALA B   8      20.903 -26.255  37.621  1.00 71.57           H  
ATOM   2503  O   ALA B   8      18.417 -25.471  34.296  1.00 71.57           O  
ATOM   2504  N   GLU B   9      17.348 -27.060  35.467  1.00 78.25           N  
ATOM   2505  H   GLU B   9      17.276 -27.566  36.338  1.00 78.25           H  
ATOM   2506  CA  GLU B   9      16.422 -27.411  34.379  1.00 78.25           C  
ATOM   2507  HA  GLU B   9      16.994 -27.558  33.463  1.00 78.25           H  
ATOM   2508  C   GLU B   9      15.420 -26.288  34.083  1.00 78.25           C  
ATOM   2509  CB  GLU B   9      15.673 -28.719  34.678  1.00 78.25           C  
ATOM   2510  HB2 GLU B   9      14.869 -28.817  33.949  1.00 78.25           H  
ATOM   2511  HB3 GLU B   9      15.235 -28.678  35.675  1.00 78.25           H  
ATOM   2512  O   GLU B   9      15.228 -25.933  32.916  1.00 78.25           O  
ATOM   2513  CG  GLU B   9      16.585 -29.947  34.554  1.00 78.25           C  
ATOM   2514  HG2 GLU B   9      17.349 -29.904  35.330  1.00 78.25           H  
ATOM   2515  HG3 GLU B   9      17.091 -29.904  33.590  1.00 78.25           H  
ATOM   2516  CD  GLU B   9      15.829 -31.283  34.656  1.00 78.25           C  
ATOM   2517  OE1 GLU B   9      16.494 -32.319  34.425  1.00 78.25           O  
ATOM   2518  OE2 GLU B   9      14.609 -31.274  34.938  1.00 78.25           O  
ATOM   2519  N   TYR B  10      14.842 -25.663  35.115  1.00 75.58           N  
ATOM   2520  H   TYR B  10      14.999 -26.022  36.046  1.00 75.58           H  
ATOM   2521  CA  TYR B  10      13.944 -24.518  34.929  1.00 75.58           C  
ATOM   2522  HA  TYR B  10      13.147 -24.816  34.248  1.00 75.58           H  
ATOM   2523  C   TYR B  10      14.647 -23.320  34.279  1.00 75.58           C  
ATOM   2524  CB  TYR B  10      13.316 -24.103  36.267  1.00 75.58           C  
ATOM   2525  HB2 TYR B  10      12.814 -23.145  36.129  1.00 75.58           H  
ATOM   2526  HB3 TYR B  10      14.107 -23.951  37.001  1.00 75.58           H  
ATOM   2527  O   TYR B  10      14.098 -22.709  33.362  1.00 75.58           O  
ATOM   2528  CG  TYR B  10      12.287 -25.074  36.810  1.00 75.58           C  
ATOM   2529  CD1 TYR B  10      11.155 -25.401  36.037  1.00 75.58           C  
ATOM   2530  HD1 TYR B  10      11.021 -24.970  35.056  1.00 75.58           H  
ATOM   2531  CD2 TYR B  10      12.438 -25.626  38.097  1.00 75.58           C  
ATOM   2532  HD2 TYR B  10      13.303 -25.375  38.693  1.00 75.58           H  
ATOM   2533  CE1 TYR B  10      10.188 -26.291  36.540  1.00 75.58           C  
ATOM   2534  HE1 TYR B  10       9.321 -26.554  35.953  1.00 75.58           H  
ATOM   2535  CE2 TYR B  10      11.471 -26.511  38.607  1.00 75.58           C  
ATOM   2536  HE2 TYR B  10      11.594 -26.932  39.595  1.00 75.58           H  
ATOM   2537  OH  TYR B  10       9.403 -27.694  38.313  1.00 75.58           O  
ATOM   2538  HH  TYR B  10       9.618 -27.992  39.200  1.00 75.58           H  
ATOM   2539  CZ  TYR B  10      10.345 -26.847  37.825  1.00 75.58           C  
ATOM   2540  N   LEU B  11      15.879 -23.006  34.697  1.00 73.16           N  
ATOM   2541  H   LEU B  11      16.268 -23.524  35.471  1.00 73.16           H  
ATOM   2542  CA  LEU B  11      16.667 -21.923  34.107  1.00 73.16           C  
ATOM   2543  HA  LEU B  11      16.055 -21.021  34.122  1.00 73.16           H  
ATOM   2544  C   LEU B  11      17.020 -22.219  32.642  1.00 73.16           C  
ATOM   2545  CB  LEU B  11      17.925 -21.696  34.965  1.00 73.16           C  
ATOM   2546  HB2 LEU B  11      18.568 -22.572  34.873  1.00 73.16           H  
ATOM   2547  HB3 LEU B  11      17.630 -21.610  36.011  1.00 73.16           H  
ATOM   2548  O   LEU B  11      16.946 -21.326  31.794  1.00 73.16           O  
ATOM   2549  CG  LEU B  11      18.727 -20.438  34.578  1.00 73.16           C  
ATOM   2550  HG  LEU B  11      18.958 -20.461  33.513  1.00 73.16           H  
ATOM   2551  CD1 LEU B  11      17.966 -19.148  34.900  1.00 73.16           C  
ATOM   2552 HD11 LEU B  11      17.065 -19.079  34.289  1.00 73.16           H  
ATOM   2553 HD12 LEU B  11      17.697 -19.123  35.956  1.00 73.16           H  
ATOM   2554 HD13 LEU B  11      18.592 -18.286  34.672  1.00 73.16           H  
ATOM   2555  CD2 LEU B  11      20.047 -20.413  35.348  1.00 73.16           C  
ATOM   2556 HD21 LEU B  11      19.855 -20.380  36.420  1.00 73.16           H  
ATOM   2557 HD22 LEU B  11      20.628 -21.304  35.113  1.00 73.16           H  
ATOM   2558 HD23 LEU B  11      20.624 -19.534  35.060  1.00 73.16           H  
ATOM   2559  N   ARG B  12      17.343 -23.480  32.320  1.00 75.43           N  
ATOM   2560  H   ARG B  12      17.406 -24.161  33.063  1.00 75.43           H  
ATOM   2561  CA  ARG B  12      17.562 -23.920  30.935  1.00 75.43           C  
ATOM   2562  HA  ARG B  12      18.325 -23.286  30.483  1.00 75.43           H  
ATOM   2563  C   ARG B  12      16.299 -23.742  30.093  1.00 75.43           C  
ATOM   2564  CB  ARG B  12      18.060 -25.373  30.920  1.00 75.43           C  
ATOM   2565  HB2 ARG B  12      17.273 -26.032  31.285  1.00 75.43           H  
ATOM   2566  HB3 ARG B  12      18.917 -25.456  31.588  1.00 75.43           H  
ATOM   2567  O   ARG B  12      16.386 -23.212  28.991  1.00 75.43           O  
ATOM   2568  CG  ARG B  12      18.481 -25.815  29.508  1.00 75.43           C  
ATOM   2569  HG2 ARG B  12      17.653 -25.667  28.815  1.00 75.43           H  
ATOM   2570  HG3 ARG B  12      19.323 -25.210  29.170  1.00 75.43           H  
ATOM   2571  CD  ARG B  12      18.861 -27.299  29.464  1.00 75.43           C  
ATOM   2572  HD2 ARG B  12      19.066 -27.574  28.430  1.00 75.43           H  
ATOM   2573  HD3 ARG B  12      18.002 -27.877  29.806  1.00 75.43           H  
ATOM   2574  NE  ARG B  12      20.052 -27.594  30.287  1.00 75.43           N  
ATOM   2575  HE  ARG B  12      20.753 -26.869  30.339  1.00 75.43           H  
ATOM   2576  NH1 ARG B  12      19.450 -29.705  30.988  1.00 75.43           N  
ATOM   2577 HH11 ARG B  12      19.602 -30.509  31.579  1.00 75.43           H  
ATOM   2578 HH12 ARG B  12      18.589 -29.640  30.464  1.00 75.43           H  
ATOM   2579  NH2 ARG B  12      21.373 -28.817  31.680  1.00 75.43           N  
ATOM   2580 HH21 ARG B  12      22.042 -28.061  31.716  1.00 75.43           H  
ATOM   2581 HH22 ARG B  12      21.529 -29.660  32.214  1.00 75.43           H  
ATOM   2582  CZ  ARG B  12      20.283 -28.700  30.975  1.00 75.43           C  
ATOM   2583  N   ARG B  13      15.124 -24.128  30.602  1.00 80.04           N  
ATOM   2584  H   ARG B  13      15.117 -24.581  31.506  1.00 80.04           H  
ATOM   2585  CA  ARG B  13      13.856 -23.939  29.880  1.00 80.04           C  
ATOM   2586  HA  ARG B  13      13.975 -24.375  28.888  1.00 80.04           H  
ATOM   2587  C   ARG B  13      13.558 -22.458  29.640  1.00 80.04           C  
ATOM   2588  CB  ARG B  13      12.705 -24.650  30.618  1.00 80.04           C  
ATOM   2589  HB2 ARG B  13      12.960 -25.700  30.761  1.00 80.04           H  
ATOM   2590  HB3 ARG B  13      12.580 -24.198  31.602  1.00 80.04           H  
ATOM   2591  O   ARG B  13      13.293 -22.083  28.505  1.00 80.04           O  
ATOM   2592  CG  ARG B  13      11.365 -24.558  29.865  1.00 80.04           C  
ATOM   2593  HG2 ARG B  13      11.136 -23.512  29.660  1.00 80.04           H  
ATOM   2594  HG3 ARG B  13      10.571 -24.946  30.503  1.00 80.04           H  
ATOM   2595  CD  ARG B  13      11.368 -25.357  28.554  1.00 80.04           C  
ATOM   2596  HD2 ARG B  13      11.202 -26.409  28.788  1.00 80.04           H  
ATOM   2597  HD3 ARG B  13      12.331 -25.259  28.054  1.00 80.04           H  
ATOM   2598  NE  ARG B  13      10.344 -24.868  27.624  1.00 80.04           N  
ATOM   2599  HE  ARG B  13      10.095 -23.892  27.691  1.00 80.04           H  
ATOM   2600  NH1 ARG B  13      10.226 -26.706  26.235  1.00 80.04           N  
ATOM   2601 HH11 ARG B  13       9.867 -27.120  25.387  1.00 80.04           H  
ATOM   2602 HH12 ARG B  13      10.823 -27.225  26.863  1.00 80.04           H  
ATOM   2603  NH2 ARG B  13       9.133 -24.834  25.723  1.00 80.04           N  
ATOM   2604 HH21 ARG B  13       8.814 -25.242  24.857  1.00 80.04           H  
ATOM   2605 HH22 ARG B  13       9.242 -23.831  25.769  1.00 80.04           H  
ATOM   2606  CZ  ARG B  13       9.900 -25.479  26.542  1.00 80.04           C  
ATOM   2607  N   ALA B  14      13.678 -21.618  30.669  1.00 75.72           N  
ATOM   2608  H   ALA B  14      13.885 -22.002  31.580  1.00 75.72           H  
ATOM   2609  CA  ALA B  14      13.418 -20.182  30.558  1.00 75.72           C  
ATOM   2610  HA  ALA B  14      12.395 -20.039  30.210  1.00 75.72           H  
ATOM   2611  C   ALA B  14      14.348 -19.489  29.546  1.00 75.72           C  
ATOM   2612  CB  ALA B  14      13.552 -19.557  31.953  1.00 75.72           C  
ATOM   2613  HB1 ALA B  14      12.850 -20.030  32.639  1.00 75.72           H  
ATOM   2614  HB2 ALA B  14      13.329 -18.491  31.898  1.00 75.72           H  
ATOM   2615  HB3 ALA B  14      14.566 -19.691  32.331  1.00 75.72           H  
ATOM   2616  O   ALA B  14      13.900 -18.654  28.764  1.00 75.72           O  
ATOM   2617  N   THR B  15      15.634 -19.852  29.528  1.00 84.23           N  
ATOM   2618  H   THR B  15      15.947 -20.544  30.194  1.00 84.23           H  
ATOM   2619  CA  THR B  15      16.607 -19.292  28.573  1.00 84.23           C  
ATOM   2620  HA  THR B  15      16.461 -18.213  28.531  1.00 84.23           H  
ATOM   2621  C   THR B  15      16.396 -19.797  27.145  1.00 84.23           C  
ATOM   2622  CB  THR B  15      18.058 -19.537  29.014  1.00 84.23           C  
ATOM   2623  HB  THR B  15      18.725 -19.304  28.184  1.00 84.23           H  
ATOM   2624  O   THR B  15      16.561 -19.017  26.206  1.00 84.23           O  
ATOM   2625  CG2 THR B  15      18.443 -18.655  30.200  1.00 84.23           C  
ATOM   2626 HG21 THR B  15      17.784 -18.843  31.048  1.00 84.23           H  
ATOM   2627 HG22 THR B  15      18.364 -17.606  29.915  1.00 84.23           H  
ATOM   2628 HG23 THR B  15      19.473 -18.863  30.489  1.00 84.23           H  
ATOM   2629  OG1 THR B  15      18.271 -20.870  29.412  1.00 84.23           O  
ATOM   2630  HG1 THR B  15      17.848 -20.985  30.266  1.00 84.23           H  
ATOM   2631  N   LEU B  16      15.973 -21.054  26.960  1.00 83.15           N  
ATOM   2632  H   LEU B  16      15.900 -21.663  27.762  1.00 83.15           H  
ATOM   2633  CA  LEU B  16      15.578 -21.578  25.648  1.00 83.15           C  
ATOM   2634  HA  LEU B  16      16.364 -21.349  24.928  1.00 83.15           H  
ATOM   2635  C   LEU B  16      14.311 -20.896  25.116  1.00 83.15           C  
ATOM   2636  CB  LEU B  16      15.385 -23.104  25.723  1.00 83.15           C  
ATOM   2637  HB2 LEU B  16      14.766 -23.334  26.590  1.00 83.15           H  
ATOM   2638  HB3 LEU B  16      14.836 -23.428  24.838  1.00 83.15           H  
ATOM   2639  O   LEU B  16      14.308 -20.455  23.968  1.00 83.15           O  
ATOM   2640  CG  LEU B  16      16.691 -23.913  25.801  1.00 83.15           C  
ATOM   2641  HG  LEU B  16      17.315 -23.543  26.614  1.00 83.15           H  
ATOM   2642  CD1 LEU B  16      16.364 -25.384  26.065  1.00 83.15           C  
ATOM   2643 HD11 LEU B  16      15.818 -25.469  27.005  1.00 83.15           H  
ATOM   2644 HD12 LEU B  16      17.285 -25.963  26.135  1.00 83.15           H  
ATOM   2645 HD13 LEU B  16      15.749 -25.780  25.257  1.00 83.15           H  
ATOM   2646  CD2 LEU B  16      17.499 -23.837  24.502  1.00 83.15           C  
ATOM   2647 HD21 LEU B  16      17.843 -22.816  24.337  1.00 83.15           H  
ATOM   2648 HD22 LEU B  16      18.372 -24.486  24.575  1.00 83.15           H  
ATOM   2649 HD23 LEU B  16      16.881 -24.157  23.664  1.00 83.15           H  
ATOM   2650  N   ASP B  17      13.281 -20.742  25.950  1.00 84.34           N  
ATOM   2651  H   ASP B  17      13.330 -21.168  26.865  1.00 84.34           H  
ATOM   2652  CA  ASP B  17      12.041 -20.052  25.577  1.00 84.34           C  
ATOM   2653  HA  ASP B  17      11.640 -20.508  24.671  1.00 84.34           H  
ATOM   2654  C   ASP B  17      12.298 -18.567  25.261  1.00 84.34           C  
ATOM   2655  CB  ASP B  17      10.994 -20.196  26.699  1.00 84.34           C  
ATOM   2656  HB2 ASP B  17      11.441 -19.893  27.646  1.00 84.34           H  
ATOM   2657  HB3 ASP B  17      10.170 -19.514  26.489  1.00 84.34           H  
ATOM   2658  O   ASP B  17      11.733 -18.031  24.310  1.00 84.34           O  
ATOM   2659  CG  ASP B  17      10.396 -21.605  26.845  1.00 84.34           C  
ATOM   2660  OD1 ASP B  17      10.385 -22.391  25.875  1.00 84.34           O  
ATOM   2661  OD2 ASP B  17       9.858 -21.926  27.927  1.00 84.34           O  
ATOM   2662  N   LEU B  18      13.192 -17.901  26.006  1.00 84.24           N  
ATOM   2663  H   LEU B  18      13.575 -18.365  26.818  1.00 84.24           H  
ATOM   2664  CA  LEU B  18      13.610 -16.522  25.722  1.00 84.24           C  
ATOM   2665  HA  LEU B  18      12.721 -15.896  25.649  1.00 84.24           H  
ATOM   2666  C   LEU B  18      14.341 -16.417  24.381  1.00 84.24           C  
ATOM   2667  CB  LEU B  18      14.492 -16.010  26.875  1.00 84.24           C  
ATOM   2668  HB2 LEU B  18      15.304 -16.720  27.032  1.00 84.24           H  
ATOM   2669  HB3 LEU B  18      13.891 -15.982  27.784  1.00 84.24           H  
ATOM   2670  O   LEU B  18      14.109 -15.476  23.623  1.00 84.24           O  
ATOM   2671  CG  LEU B  18      15.114 -14.617  26.642  1.00 84.24           C  
ATOM   2672  HG  LEU B  18      15.767 -14.644  25.770  1.00 84.24           H  
ATOM   2673  CD1 LEU B  18      14.062 -13.530  26.437  1.00 84.24           C  
ATOM   2674 HD11 LEU B  18      13.402 -13.504  27.305  1.00 84.24           H  
ATOM   2675 HD12 LEU B  18      13.472 -13.724  25.542  1.00 84.24           H  
ATOM   2676 HD13 LEU B  18      14.539 -12.556  26.333  1.00 84.24           H  
ATOM   2677  CD2 LEU B  18      15.966 -14.230  27.850  1.00 84.24           C  
ATOM   2678 HD21 LEU B  18      16.753 -14.969  27.998  1.00 84.24           H  
ATOM   2679 HD22 LEU B  18      15.343 -14.184  28.743  1.00 84.24           H  
ATOM   2680 HD23 LEU B  18      16.421 -13.252  27.688  1.00 84.24           H  
ATOM   2681  N   ARG B  19      15.227 -17.373  24.079  1.00 85.96           N  
ATOM   2682  H   ARG B  19      15.378 -18.115  24.747  1.00 85.96           H  
ATOM   2683  CA  ARG B  19      15.936 -17.407  22.797  1.00 85.96           C  
ATOM   2684  HA  ARG B  19      16.422 -16.443  22.645  1.00 85.96           H  
ATOM   2685  C   ARG B  19      14.959 -17.574  21.635  1.00 85.96           C  
ATOM   2686  CB  ARG B  19      17.005 -18.507  22.822  1.00 85.96           C  
ATOM   2687  HB2 ARG B  19      16.521 -19.481  22.896  1.00 85.96           H  
ATOM   2688  HB3 ARG B  19      17.637 -18.366  23.699  1.00 85.96           H  
ATOM   2689  O   ARG B  19      15.082 -16.832  20.667  1.00 85.96           O  
ATOM   2690  CG  ARG B  19      17.886 -18.456  21.564  1.00 85.96           C  
ATOM   2691  HG2 ARG B  19      18.361 -17.477  21.505  1.00 85.96           H  
ATOM   2692  HG3 ARG B  19      17.280 -18.600  20.669  1.00 85.96           H  
ATOM   2693  CD  ARG B  19      18.979 -19.527  21.601  1.00 85.96           C  
ATOM   2694  HD2 ARG B  19      19.658 -19.347  20.768  1.00 85.96           H  
ATOM   2695  HD3 ARG B  19      19.535 -19.434  22.534  1.00 85.96           H  
ATOM   2696  NE  ARG B  19      18.415 -20.884  21.474  1.00 85.96           N  
ATOM   2697  HE  ARG B  19      17.445 -20.944  21.198  1.00 85.96           H  
ATOM   2698  NH1 ARG B  19      20.357 -22.053  21.830  1.00 85.96           N  
ATOM   2699 HH11 ARG B  19      20.864 -22.925  21.784  1.00 85.96           H  
ATOM   2700 HH12 ARG B  19      20.851 -21.176  21.913  1.00 85.96           H  
ATOM   2701  NH2 ARG B  19      18.479 -23.151  21.325  1.00 85.96           N  
ATOM   2702 HH21 ARG B  19      17.522 -23.147  21.003  1.00 85.96           H  
ATOM   2703 HH22 ARG B  19      19.001 -24.014  21.287  1.00 85.96           H  
ATOM   2704  CZ  ARG B  19      19.083 -22.019  21.550  1.00 85.96           C  
ATOM   2705  N   ALA B  20      13.989 -18.481  21.763  1.00 89.49           N  
ATOM   2706  H   ALA B  20      13.964 -19.050  22.597  1.00 89.49           H  
ATOM   2707  CA  ALA B  20      12.942 -18.685  20.764  1.00 89.49           C  
ATOM   2708  HA  ALA B  20      13.405 -18.906  19.803  1.00 89.49           H  
ATOM   2709  C   ALA B  20      12.082 -17.423  20.574  1.00 89.49           C  
ATOM   2710  CB  ALA B  20      12.100 -19.896  21.182  1.00 89.49           C  
ATOM   2711  HB1 ALA B  20      12.733 -20.779  21.265  1.00 89.49           H  
ATOM   2712  HB2 ALA B  20      11.612 -19.709  22.139  1.00 89.49           H  
ATOM   2713  HB3 ALA B  20      11.337 -20.082  20.426  1.00 89.49           H  
ATOM   2714  O   ALA B  20      11.884 -16.985  19.448  1.00 89.49           O  
ATOM   2715  N   ALA B  21      11.662 -16.768  21.663  1.00 89.16           N  
ATOM   2716  H   ALA B  21      11.808 -17.184  22.571  1.00 89.16           H  
ATOM   2717  CA  ALA B  21      10.888 -15.528  21.576  1.00 89.16           C  
ATOM   2718  HA  ALA B  21      10.004 -15.718  20.968  1.00 89.16           H  
ATOM   2719  C   ALA B  21      11.672 -14.392  20.890  1.00 89.16           C  
ATOM   2720  CB  ALA B  21      10.432 -15.136  22.988  1.00 89.16           C  
ATOM   2721  HB1 ALA B  21       9.807 -14.245  22.930  1.00 89.16           H  
ATOM   2722  HB2 ALA B  21       9.850 -15.947  23.424  1.00 89.16           H  
ATOM   2723  HB3 ALA B  21      11.296 -14.930  23.620  1.00 89.16           H  
ATOM   2724  O   ALA B  21      11.149 -13.712  20.017  1.00 89.16           O  
ATOM   2725  N   ARG B  22      12.955 -14.206  21.229  1.00 88.82           N  
ATOM   2726  H   ARG B  22      13.343 -14.792  21.954  1.00 88.82           H  
ATOM   2727  CA  ARG B  22      13.811 -13.203  20.566  1.00 88.82           C  
ATOM   2728  HA  ARG B  22      13.306 -12.237  20.567  1.00 88.82           H  
ATOM   2729  C   ARG B  22      14.064 -13.509  19.095  1.00 88.82           C  
ATOM   2730  CB  ARG B  22      15.154 -13.092  21.287  1.00 88.82           C  
ATOM   2731  HB2 ARG B  22      15.853 -12.556  20.645  1.00 88.82           H  
ATOM   2732  HB3 ARG B  22      15.551 -14.089  21.477  1.00 88.82           H  
ATOM   2733  O   ARG B  22      14.317 -12.589  18.327  1.00 88.82           O  
ATOM   2734  CG  ARG B  22      15.029 -12.314  22.597  1.00 88.82           C  
ATOM   2735  HG2 ARG B  22      14.328 -12.811  23.268  1.00 88.82           H  
ATOM   2736  HG3 ARG B  22      14.666 -11.309  22.383  1.00 88.82           H  
ATOM   2737  CD  ARG B  22      16.406 -12.232  23.256  1.00 88.82           C  
ATOM   2738  HD2 ARG B  22      16.716 -13.240  23.534  1.00 88.82           H  
ATOM   2739  HD3 ARG B  22      17.117 -11.821  22.539  1.00 88.82           H  
ATOM   2740  NE  ARG B  22      16.376 -11.369  24.446  1.00 88.82           N  
ATOM   2741  HE  ARG B  22      15.541 -10.815  24.576  1.00 88.82           H  
ATOM   2742  NH1 ARG B  22      18.480 -11.846  25.227  1.00 88.82           N  
ATOM   2743 HH11 ARG B  22      19.222 -11.657  25.886  1.00 88.82           H  
ATOM   2744 HH12 ARG B  22      18.644 -12.402  24.400  1.00 88.82           H  
ATOM   2745  NH2 ARG B  22      17.167 -10.437  26.362  1.00 88.82           N  
ATOM   2746 HH21 ARG B  22      16.309  -9.913  26.459  1.00 88.82           H  
ATOM   2747 HH22 ARG B  22      17.879 -10.331  27.070  1.00 88.82           H  
ATOM   2748  CZ  ARG B  22      17.339 -11.221  25.336  1.00 88.82           C  
ATOM   2749  N   GLN B  23      14.072 -14.784  18.725  1.00 88.41           N  
ATOM   2750  H   GLN B  23      13.867 -15.498  19.409  1.00 88.41           H  
ATOM   2751  CA  GLN B  23      14.182 -15.184  17.333  1.00 88.41           C  
ATOM   2752  HA  GLN B  23      14.962 -14.592  16.854  1.00 88.41           H  
ATOM   2753  C   GLN B  23      12.895 -14.856  16.569  1.00 88.41           C  
ATOM   2754  CB  GLN B  23      14.609 -16.651  17.276  1.00 88.41           C  
ATOM   2755  HB2 GLN B  23      15.590 -16.742  17.741  1.00 88.41           H  
ATOM   2756  HB3 GLN B  23      13.901 -17.279  17.817  1.00 88.41           H  
ATOM   2757  O   GLN B  23      12.992 -14.190  15.546  1.00 88.41           O  
ATOM   2758  CG  GLN B  23      14.680 -17.120  15.826  1.00 88.41           C  
ATOM   2759  HG2 GLN B  23      15.191 -16.380  15.210  1.00 88.41           H  
ATOM   2760  HG3 GLN B  23      13.655 -17.216  15.469  1.00 88.41           H  
ATOM   2761  CD  GLN B  23      15.374 -18.457  15.639  1.00 88.41           C  
ATOM   2762  NE2 GLN B  23      15.242 -19.004  14.456  1.00 88.41           N  
ATOM   2763 HE21 GLN B  23      15.638 -19.913  14.264  1.00 88.41           H  
ATOM   2764 HE22 GLN B  23      14.559 -18.600  13.831  1.00 88.41           H  
ATOM   2765  OE1 GLN B  23      16.049 -18.980  16.525  1.00 88.41           O  
ATOM   2766  N   ARG B  24      11.723 -15.171  17.135  1.00 92.40           N  
ATOM   2767  H   ARG B  24      11.722 -15.762  17.954  1.00 92.40           H  
ATOM   2768  CA  ARG B  24      10.429 -14.808  16.542  1.00 92.40           C  
ATOM   2769  HA  ARG B  24      10.386 -15.267  15.554  1.00 92.40           H  
ATOM   2770  C   ARG B  24      10.284 -13.300  16.310  1.00 92.40           C  
ATOM   2771  CB  ARG B  24       9.285 -15.370  17.406  1.00 92.40           C  
ATOM   2772  HB2 ARG B  24       9.411 -16.450  17.489  1.00 92.40           H  
ATOM   2773  HB3 ARG B  24       9.349 -14.945  18.408  1.00 92.40           H  
ATOM   2774  O   ARG B  24       9.816 -12.900  15.258  1.00 92.40           O  
ATOM   2775  CG  ARG B  24       7.876 -15.088  16.848  1.00 92.40           C  
ATOM   2776  HG2 ARG B  24       7.684 -14.015  16.858  1.00 92.40           H  
ATOM   2777  HG3 ARG B  24       7.141 -15.569  17.493  1.00 92.40           H  
ATOM   2778  CD  ARG B  24       7.703 -15.619  15.421  1.00 92.40           C  
ATOM   2779  HD2 ARG B  24       8.406 -15.107  14.763  1.00 92.40           H  
ATOM   2780  HD3 ARG B  24       7.932 -16.685  15.400  1.00 92.40           H  
ATOM   2781  NE  ARG B  24       6.346 -15.402  14.893  1.00 92.40           N  
ATOM   2782  HE  ARG B  24       5.636 -14.951  15.452  1.00 92.40           H  
ATOM   2783  NH1 ARG B  24       6.821 -16.000  12.720  1.00 92.40           N  
ATOM   2784 HH11 ARG B  24       6.538 -15.982  11.750  1.00 92.40           H  
ATOM   2785 HH12 ARG B  24       7.789 -16.165  12.954  1.00 92.40           H  
ATOM   2786  NH2 ARG B  24       4.773 -15.294  13.284  1.00 92.40           N  
ATOM   2787 HH21 ARG B  24       4.205 -14.827  13.977  1.00 92.40           H  
ATOM   2788 HH22 ARG B  24       4.482 -15.261  12.318  1.00 92.40           H  
ATOM   2789  CZ  ARG B  24       5.991 -15.572  13.633  1.00 92.40           C  
ATOM   2790  N   ILE B  25      10.737 -12.459  17.245  1.00 92.17           N  
ATOM   2791  H   ILE B  25      11.041 -12.851  18.125  1.00 92.17           H  
ATOM   2792  CA  ILE B  25      10.737 -10.993  17.057  1.00 92.17           C  
ATOM   2793  HA  ILE B  25       9.718 -10.660  16.862  1.00 92.17           H  
ATOM   2794  C   ILE B  25      11.566 -10.589  15.829  1.00 92.17           C  
ATOM   2795  CB  ILE B  25      11.249 -10.274  18.326  1.00 92.17           C  
ATOM   2796  HB  ILE B  25      12.210 -10.708  18.600  1.00 92.17           H  
ATOM   2797  O   ILE B  25      11.099  -9.813  15.006  1.00 92.17           O  
ATOM   2798  CG1 ILE B  25      10.259 -10.477  19.490  1.00 92.17           C  
ATOM   2799 HG12 ILE B  25       9.978 -11.529  19.549  1.00 92.17           H  
ATOM   2800 HG13 ILE B  25       9.350  -9.905  19.303  1.00 92.17           H  
ATOM   2801  CG2 ILE B  25      11.454  -8.767  18.088  1.00 92.17           C  
ATOM   2802 HG21 ILE B  25      12.219  -8.586  17.333  1.00 92.17           H  
ATOM   2803 HG22 ILE B  25      10.530  -8.311  17.732  1.00 92.17           H  
ATOM   2804 HG23 ILE B  25      11.775  -8.250  18.992  1.00 92.17           H  
ATOM   2805  CD1 ILE B  25      10.834 -10.084  20.855  1.00 92.17           C  
ATOM   2806 HD11 ILE B  25      10.140 -10.403  21.632  1.00 92.17           H  
ATOM   2807 HD12 ILE B  25      10.960  -9.003  20.924  1.00 92.17           H  
ATOM   2808 HD13 ILE B  25      11.793 -10.577  21.016  1.00 92.17           H  
ATOM   2809  N   ARG B  26      12.776 -11.145  15.673  1.00 90.58           N  
ATOM   2810  H   ARG B  26      13.070 -11.857  16.326  1.00 90.58           H  
ATOM   2811  CA  ARG B  26      13.626 -10.829  14.514  1.00 90.58           C  
ATOM   2812  HA  ARG B  26      13.715  -9.746  14.429  1.00 90.58           H  
ATOM   2813  C   ARG B  26      13.005 -11.278  13.198  1.00 90.58           C  
ATOM   2814  CB  ARG B  26      15.018 -11.446  14.650  1.00 90.58           C  
ATOM   2815  HB2 ARG B  26      15.515 -11.376  13.683  1.00 90.58           H  
ATOM   2816  HB3 ARG B  26      14.928 -12.500  14.911  1.00 90.58           H  
ATOM   2817  O   ARG B  26      13.143 -10.549  12.225  1.00 90.58           O  
ATOM   2818  CG  ARG B  26      15.876 -10.702  15.679  1.00 90.58           C  
ATOM   2819  HG2 ARG B  26      15.883  -9.640  15.435  1.00 90.58           H  
ATOM   2820  HG3 ARG B  26      15.458 -10.828  16.678  1.00 90.58           H  
ATOM   2821  CD  ARG B  26      17.317 -11.222  15.633  1.00 90.58           C  
ATOM   2822  HD2 ARG B  26      17.695 -11.089  14.619  1.00 90.58           H  
ATOM   2823  HD3 ARG B  26      17.939 -10.611  16.288  1.00 90.58           H  
ATOM   2824  NE  ARG B  26      17.403 -12.651  15.997  1.00 90.58           N  
ATOM   2825  HE  ARG B  26      17.258 -13.295  15.233  1.00 90.58           H  
ATOM   2826  NH1 ARG B  26      17.684 -12.372  18.248  1.00 90.58           N  
ATOM   2827 HH11 ARG B  26      17.552 -11.386  18.076  1.00 90.58           H  
ATOM   2828 HH12 ARG B  26      17.744 -12.755  19.181  1.00 90.58           H  
ATOM   2829  NH2 ARG B  26      17.573 -14.440  17.390  1.00 90.58           N  
ATOM   2830 HH21 ARG B  26      17.452 -15.033  16.581  1.00 90.58           H  
ATOM   2831 HH22 ARG B  26      17.581 -14.842  18.316  1.00 90.58           H  
ATOM   2832  CZ  ARG B  26      17.552 -13.148  17.207  1.00 90.58           C  
ATOM   2833  N   GLU B  27      12.341 -12.432  13.181  1.00 92.27           N  
ATOM   2834  H   GLU B  27      12.309 -12.986  14.024  1.00 92.27           H  
ATOM   2835  CA  GLU B  27      11.603 -12.927  12.010  1.00 92.27           C  
ATOM   2836  HA  GLU B  27      12.277 -12.977  11.155  1.00 92.27           H  
ATOM   2837  C   GLU B  27      10.449 -11.968  11.642  1.00 92.27           C  
ATOM   2838  CB  GLU B  27      11.090 -14.354  12.297  1.00 92.27           C  
ATOM   2839  HB2 GLU B  27      10.398 -14.653  11.509  1.00 92.27           H  
ATOM   2840  HB3 GLU B  27      10.541 -14.336  13.238  1.00 92.27           H  
ATOM   2841  O   GLU B  27      10.275 -11.594  10.489  1.00 92.27           O  
ATOM   2842  CG  GLU B  27      12.223 -15.402  12.377  1.00 92.27           C  
ATOM   2843  HG2 GLU B  27      12.580 -15.608  11.368  1.00 92.27           H  
ATOM   2844  HG3 GLU B  27      13.060 -14.980  12.934  1.00 92.27           H  
ATOM   2845  CD  GLU B  27      11.828 -16.727  13.064  1.00 92.27           C  
ATOM   2846  OE1 GLU B  27      12.750 -17.564  13.274  1.00 92.27           O  
ATOM   2847  OE2 GLU B  27      10.660 -16.867  13.507  1.00 92.27           O  
ATOM   2848  N   LEU B  28       9.709 -11.467  12.631  1.00 93.20           N  
ATOM   2849  H   LEU B  28       9.869 -11.796  13.572  1.00 93.20           H  
ATOM   2850  CA  LEU B  28       8.606 -10.529  12.396  1.00 93.20           C  
ATOM   2851  HA  LEU B  28       7.962 -10.927  11.611  1.00 93.20           H  
ATOM   2852  C   LEU B  28       9.070  -9.141  11.914  1.00 93.20           C  
ATOM   2853  CB  LEU B  28       7.802 -10.410  13.699  1.00 93.20           C  
ATOM   2854  HB2 LEU B  28       8.492 -10.168  14.507  1.00 93.20           H  
ATOM   2855  HB3 LEU B  28       7.100  -9.580  13.608  1.00 93.20           H  
ATOM   2856  O   LEU B  28       8.427  -8.532  11.061  1.00 93.20           O  
ATOM   2857  CG  LEU B  28       7.020 -11.684  14.057  1.00 93.20           C  
ATOM   2858  HG  LEU B  28       7.644 -12.571  13.944  1.00 93.20           H  
ATOM   2859  CD1 LEU B  28       6.558 -11.596  15.512  1.00 93.20           C  
ATOM   2860 HD11 LEU B  28       5.983 -12.488  15.761  1.00 93.20           H  
ATOM   2861 HD12 LEU B  28       7.425 -11.523  16.169  1.00 93.20           H  
ATOM   2862 HD13 LEU B  28       5.925 -10.718  15.642  1.00 93.20           H  
ATOM   2863  CD2 LEU B  28       5.795 -11.835  13.172  1.00 93.20           C  
ATOM   2864 HD21 LEU B  28       6.078 -11.964  12.127  1.00 93.20           H  
ATOM   2865 HD22 LEU B  28       5.195 -12.688  13.487  1.00 93.20           H  
ATOM   2866 HD23 LEU B  28       5.185 -10.937  13.275  1.00 93.20           H  
ATOM   2867  N   GLU B  29      10.179  -8.628  12.450  1.00 91.63           N  
ATOM   2868  H   GLU B  29      10.605  -9.133  13.213  1.00 91.63           H  
ATOM   2869  CA  GLU B  29      10.649  -7.259  12.172  1.00 91.63           C  
ATOM   2870  HA  GLU B  29       9.804  -6.617  11.925  1.00 91.63           H  
ATOM   2871  C   GLU B  29      11.625  -7.184  10.986  1.00 91.63           C  
ATOM   2872  CB  GLU B  29      11.317  -6.686  13.439  1.00 91.63           C  
ATOM   2873  HB2 GLU B  29      12.076  -7.389  13.782  1.00 91.63           H  
ATOM   2874  HB3 GLU B  29      11.812  -5.748  13.184  1.00 91.63           H  
ATOM   2875  O   GLU B  29      11.626  -6.218  10.228  1.00 91.63           O  
ATOM   2876  CG  GLU B  29      10.315  -6.404  14.576  1.00 91.63           C  
ATOM   2877  HG2 GLU B  29       9.597  -5.662  14.227  1.00 91.63           H  
ATOM   2878  HG3 GLU B  29       9.768  -7.321  14.799  1.00 91.63           H  
ATOM   2879  CD  GLU B  29      10.965  -5.901  15.883  1.00 91.63           C  
ATOM   2880  OE1 GLU B  29      10.244  -5.301  16.725  1.00 91.63           O  
ATOM   2881  OE2 GLU B  29      12.162  -6.180  16.127  1.00 91.63           O  
ATOM   2882  N   SER B  30      12.487  -8.190  10.825  1.00 87.79           N  
ATOM   2883  H   SER B  30      12.369  -9.010  11.402  1.00 87.79           H  
ATOM   2884  CA  SER B  30      13.730  -8.055  10.049  1.00 87.79           C  
ATOM   2885  HA  SER B  30      13.565  -7.325   9.257  1.00 87.79           H  
ATOM   2886  C   SER B  30      14.173  -9.336   9.337  1.00 87.79           C  
ATOM   2887  CB  SER B  30      14.843  -7.500  10.954  1.00 87.79           C  
ATOM   2888  HB2 SER B  30      14.532  -6.528  11.337  1.00 87.79           H  
ATOM   2889  HB3 SER B  30      15.758  -7.359  10.379  1.00 87.79           H  
ATOM   2890  O   SER B  30      15.350  -9.452   8.985  1.00 87.79           O  
ATOM   2891  OG  SER B  30      15.086  -8.379  12.045  1.00 87.79           O  
ATOM   2892  HG  SER B  30      14.296  -8.918  12.130  1.00 87.79           H  
ATOM   2893  N   ASP B  31      13.270 -10.303   9.111  1.00 92.35           N  
ATOM   2894  H   ASP B  31      12.329 -10.218   9.467  1.00 92.35           H  
ATOM   2895  CA  ASP B  31      13.637 -11.504   8.349  1.00 92.35           C  
ATOM   2896  HA  ASP B  31      14.442 -11.978   8.911  1.00 92.35           H  
ATOM   2897  C   ASP B  31      14.115 -11.094   6.945  1.00 92.35           C  
ATOM   2898  CB  ASP B  31      12.497 -12.532   8.241  1.00 92.35           C  
ATOM   2899  HB2 ASP B  31      11.899 -12.480   9.151  1.00 92.35           H  
ATOM   2900  HB3 ASP B  31      11.851 -12.290   7.397  1.00 92.35           H  
ATOM   2901  O   ASP B  31      13.404 -10.335   6.257  1.00 92.35           O  
ATOM   2902  CG  ASP B  31      12.960 -13.992   8.139  1.00 92.35           C  
ATOM   2903  OD1 ASP B  31      14.184 -14.244   8.214  1.00 92.35           O  
ATOM   2904  OD2 ASP B  31      12.078 -14.871   8.048  1.00 92.35           O  
ATOM   2905  N   PRO B  32      15.315 -11.529   6.514  1.00 96.66           N  
ATOM   2906  CA  PRO B  32      15.788 -11.281   5.165  1.00 96.66           C  
ATOM   2907  HA  PRO B  32      15.732 -10.212   4.962  1.00 96.66           H  
ATOM   2908  C   PRO B  32      14.937 -12.047   4.153  1.00 96.66           C  
ATOM   2909  CB  PRO B  32      17.252 -11.730   5.137  1.00 96.66           C  
ATOM   2910  HB2 PRO B  32      17.870 -10.992   4.626  1.00 96.66           H  
ATOM   2911  HB3 PRO B  32      17.343 -12.708   4.663  1.00 96.66           H  
ATOM   2912  O   PRO B  32      14.605 -13.216   4.355  1.00 96.66           O  
ATOM   2913  CG  PRO B  32      17.655 -11.839   6.604  1.00 96.66           C  
ATOM   2914  HG2 PRO B  32      18.420 -12.599   6.760  1.00 96.66           H  
ATOM   2915  HG3 PRO B  32      17.993 -10.867   6.964  1.00 96.66           H  
ATOM   2916  CD  PRO B  32      16.347 -12.204   7.286  1.00 96.66           C  
ATOM   2917  HD2 PRO B  32      16.198 -13.283   7.229  1.00 96.66           H  
ATOM   2918  HD3 PRO B  32      16.379 -11.874   8.325  1.00 96.66           H  
ATOM   2919  N   LEU B  33      14.626 -11.410   3.028  1.00 98.67           N  
ATOM   2920  H   LEU B  33      14.954 -10.464   2.895  1.00 98.67           H  
ATOM   2921  CA  LEU B  33      13.815 -12.020   1.974  1.00 98.67           C  
ATOM   2922  HA  LEU B  33      13.351 -12.933   2.347  1.00 98.67           H  
ATOM   2923  C   LEU B  33      14.712 -12.409   0.801  1.00 98.67           C  
ATOM   2924  CB  LEU B  33      12.677 -11.078   1.560  1.00 98.67           C  
ATOM   2925  HB2 LEU B  33      13.101 -10.249   0.993  1.00 98.67           H  
ATOM   2926  HB3 LEU B  33      12.011 -11.626   0.893  1.00 98.67           H  
ATOM   2927  O   LEU B  33      15.530 -11.607   0.358  1.00 98.67           O  
ATOM   2928  CG  LEU B  33      11.850 -10.512   2.727  1.00 98.67           C  
ATOM   2929  HG  LEU B  33      12.505 -10.000   3.431  1.00 98.67           H  
ATOM   2930  CD1 LEU B  33      10.872  -9.468   2.202  1.00 98.67           C  
ATOM   2931 HD11 LEU B  33      10.117  -9.942   1.573  1.00 98.67           H  
ATOM   2932 HD12 LEU B  33      10.400  -8.983   3.056  1.00 98.67           H  
ATOM   2933 HD13 LEU B  33      11.402  -8.713   1.621  1.00 98.67           H  
ATOM   2934  CD2 LEU B  33      11.078 -11.602   3.472  1.00 98.67           C  
ATOM   2935 HD21 LEU B  33      10.486 -12.193   2.773  1.00 98.67           H  
ATOM   2936 HD22 LEU B  33      11.778 -12.255   3.994  1.00 98.67           H  
ATOM   2937 HD23 LEU B  33      10.417 -11.150   4.212  1.00 98.67           H  
ATOM   2938  N   ALA B  34      14.583 -13.629   0.300  1.00 98.79           N  
ATOM   2939  H   ALA B  34      13.800 -14.186   0.613  1.00 98.79           H  
ATOM   2940  CA  ALA B  34      15.299 -14.101  -0.873  1.00 98.79           C  
ATOM   2941  HA  ALA B  34      16.280 -13.628  -0.921  1.00 98.79           H  
ATOM   2942  C   ALA B  34      14.528 -13.743  -2.145  1.00 98.79           C  
ATOM   2943  CB  ALA B  34      15.506 -15.612  -0.754  1.00 98.79           C  
ATOM   2944  HB1 ALA B  34      16.224 -15.825   0.038  1.00 98.79           H  
ATOM   2945  HB2 ALA B  34      15.885 -16.004  -1.698  1.00 98.79           H  
ATOM   2946  HB3 ALA B  34      14.558 -16.102  -0.534  1.00 98.79           H  
ATOM   2947  O   ALA B  34      13.347 -14.055  -2.270  1.00 98.79           O  
ATOM   2948  N   ILE B  35      15.218 -13.143  -3.113  1.00 98.86           N  
ATOM   2949  H   ILE B  35      16.189 -12.925  -2.940  1.00 98.86           H  
ATOM   2950  CA  ILE B  35      14.751 -13.093  -4.499  1.00 98.86           C  
ATOM   2951  HA  ILE B  35      13.663 -13.022  -4.521  1.00 98.86           H  
ATOM   2952  C   ILE B  35      15.173 -14.415  -5.140  1.00 98.86           C  
ATOM   2953  CB  ILE B  35      15.334 -11.870  -5.241  1.00 98.86           C  
ATOM   2954  HB  ILE B  35      16.421 -11.943  -5.232  1.00 98.86           H  
ATOM   2955  O   ILE B  35      16.372 -14.672  -5.260  1.00 98.86           O  
ATOM   2956  CG1 ILE B  35      14.927 -10.551  -4.541  1.00 98.86           C  
ATOM   2957 HG12 ILE B  35      15.183 -10.608  -3.483  1.00 98.86           H  
ATOM   2958 HG13 ILE B  35      13.847 -10.419  -4.616  1.00 98.86           H  
ATOM   2959  CG2 ILE B  35      14.855 -11.875  -6.703  1.00 98.86           C  
ATOM   2960 HG21 ILE B  35      13.769 -11.795  -6.746  1.00 98.86           H  
ATOM   2961 HG22 ILE B  35      15.154 -12.795  -7.205  1.00 98.86           H  
ATOM   2962 HG23 ILE B  35      15.300 -11.045  -7.253  1.00 98.86           H  
ATOM   2963  CD1 ILE B  35      15.622  -9.302  -5.097  1.00 98.86           C  
ATOM   2964 HD11 ILE B  35      15.344  -8.438  -4.494  1.00 98.86           H  
ATOM   2965 HD12 ILE B  35      15.315  -9.115  -6.126  1.00 98.86           H  
ATOM   2966 HD13 ILE B  35      16.704  -9.428  -5.053  1.00 98.86           H  
ATOM   2967  N   VAL B  36      14.207 -15.248  -5.524  1.00 98.68           N  
ATOM   2968  H   VAL B  36      13.249 -14.969  -5.367  1.00 98.68           H  
ATOM   2969  CA  VAL B  36      14.452 -16.589  -6.092  1.00 98.68           C  
ATOM   2970  HA  VAL B  36      15.509 -16.830  -5.985  1.00 98.68           H  
ATOM   2971  C   VAL B  36      14.179 -16.659  -7.592  1.00 98.68           C  
ATOM   2972  CB  VAL B  36      13.677 -17.684  -5.334  1.00 98.68           C  
ATOM   2973  HB  VAL B  36      13.877 -18.639  -5.818  1.00 98.68           H  
ATOM   2974  O   VAL B  36      14.766 -17.477  -8.288  1.00 98.68           O  
ATOM   2975  CG1 VAL B  36      14.168 -17.781  -3.884  1.00 98.68           C  
ATOM   2976 HG11 VAL B  36      13.930 -16.871  -3.334  1.00 98.68           H  
ATOM   2977 HG12 VAL B  36      15.245 -17.952  -3.871  1.00 98.68           H  
ATOM   2978 HG13 VAL B  36      13.677 -18.623  -3.395  1.00 98.68           H  
ATOM   2979  CG2 VAL B  36      12.159 -17.461  -5.326  1.00 98.68           C  
ATOM   2980 HG21 VAL B  36      11.903 -16.568  -4.756  1.00 98.68           H  
ATOM   2981 HG22 VAL B  36      11.788 -17.369  -6.346  1.00 98.68           H  
ATOM   2982 HG23 VAL B  36      11.675 -18.318  -4.858  1.00 98.68           H  
ATOM   2983  N   GLY B  37      13.352 -15.755  -8.116  1.00 98.74           N  
ATOM   2984  H   GLY B  37      12.907 -15.099  -7.490  1.00 98.74           H  
ATOM   2985  CA  GLY B  37      13.067 -15.628  -9.544  1.00 98.74           C  
ATOM   2986  HA2 GLY B  37      12.127 -16.124  -9.782  1.00 98.74           H  
ATOM   2987  HA3 GLY B  37      13.859 -16.095 -10.130  1.00 98.74           H  
ATOM   2988  C   GLY B  37      12.940 -14.168  -9.949  1.00 98.74           C  
ATOM   2989  O   GLY B  37      12.590 -13.317  -9.134  1.00 98.74           O  
ATOM   2990  N   MET B  38      13.245 -13.864 -11.208  1.00 98.72           N  
ATOM   2991  H   MET B  38      13.499 -14.614 -11.836  1.00 98.72           H  
ATOM   2992  CA  MET B  38      13.071 -12.530 -11.784  1.00 98.72           C  
ATOM   2993  HA  MET B  38      12.226 -12.042 -11.299  1.00 98.72           H  
ATOM   2994  C   MET B  38      12.803 -12.647 -13.279  1.00 98.72           C  
ATOM   2995  CB  MET B  38      14.323 -11.649 -11.622  1.00 98.72           C  
ATOM   2996  HB2 MET B  38      14.049 -10.621 -11.857  1.00 98.72           H  
ATOM   2997  HB3 MET B  38      15.066 -11.974 -12.350  1.00 98.72           H  
ATOM   2998  O   MET B  38      13.476 -13.430 -13.955  1.00 98.72           O  
ATOM   2999  CG  MET B  38      14.990 -11.679 -10.248  1.00 98.72           C  
ATOM   3000  HG2 MET B  38      15.361 -12.686 -10.057  1.00 98.72           H  
ATOM   3001  HG3 MET B  38      14.236 -11.445  -9.496  1.00 98.72           H  
ATOM   3002  SD  MET B  38      16.363 -10.511 -10.046  1.00 98.72           S  
ATOM   3003  CE  MET B  38      17.531 -11.073 -11.318  1.00 98.72           C  
ATOM   3004  HE1 MET B  38      18.418 -10.440 -11.305  1.00 98.72           H  
ATOM   3005  HE2 MET B  38      17.825 -12.104 -11.124  1.00 98.72           H  
ATOM   3006  HE3 MET B  38      17.073 -11.004 -12.305  1.00 98.72           H  
ATOM   3007  N   ALA B  39      11.915 -11.812 -13.801  1.00 98.83           N  
ATOM   3008  H   ALA B  39      11.386 -11.216 -13.180  1.00 98.83           H  
ATOM   3009  CA  ALA B  39      11.697 -11.630 -15.230  1.00 98.83           C  
ATOM   3010  HA  ALA B  39      12.606 -11.892 -15.772  1.00 98.83           H  
ATOM   3011  C   ALA B  39      11.383 -10.159 -15.531  1.00 98.83           C  
ATOM   3012  CB  ALA B  39      10.589 -12.580 -15.684  1.00 98.83           C  
ATOM   3013  HB1 ALA B  39      10.391 -12.453 -16.748  1.00 98.83           H  
ATOM   3014  HB2 ALA B  39      10.885 -13.614 -15.507  1.00 98.83           H  
ATOM   3015  HB3 ALA B  39       9.681 -12.373 -15.118  1.00 98.83           H  
ATOM   3016  O   ALA B  39      10.935  -9.410 -14.656  1.00 98.83           O  
ATOM   3017  N   CYS B  40      11.654  -9.721 -16.758  1.00 98.75           N  
ATOM   3018  H   CYS B  40      11.952 -10.369 -17.473  1.00 98.75           H  
ATOM   3019  CA  CYS B  40      11.374  -8.356 -17.179  1.00 98.75           C  
ATOM   3020  HA  CYS B  40      10.408  -8.070 -16.763  1.00 98.75           H  
ATOM   3021  C   CYS B  40      11.258  -8.233 -18.696  1.00 98.75           C  
ATOM   3022  CB  CYS B  40      12.448  -7.392 -16.636  1.00 98.75           C  
ATOM   3023  HB2 CYS B  40      12.389  -7.384 -15.547  1.00 98.75           H  
ATOM   3024  HB3 CYS B  40      12.225  -6.384 -16.988  1.00 98.75           H  
ATOM   3025  O   CYS B  40      11.881  -8.983 -19.444  1.00 98.75           O  
ATOM   3026  SG  CYS B  40      14.133  -7.851 -17.153  1.00 98.75           S  
ATOM   3027  HG  CYS B  40      14.742  -6.749 -16.706  1.00 98.75           H  
ATOM   3028  N   ARG B  41      10.527  -7.205 -19.131  1.00 98.70           N  
ATOM   3029  H   ARG B  41      10.063  -6.641 -18.433  1.00 98.70           H  
ATOM   3030  CA  ARG B  41      10.673  -6.621 -20.464  1.00 98.70           C  
ATOM   3031  HA  ARG B  41      11.552  -7.068 -20.927  1.00 98.70           H  
ATOM   3032  C   ARG B  41      10.949  -5.138 -20.330  1.00 98.70           C  
ATOM   3033  CB  ARG B  41       9.476  -6.903 -21.381  1.00 98.70           C  
ATOM   3034  HB2 ARG B  41       9.656  -6.391 -22.326  1.00 98.70           H  
ATOM   3035  HB3 ARG B  41       8.554  -6.514 -20.949  1.00 98.70           H  
ATOM   3036  O   ARG B  41      10.223  -4.435 -19.629  1.00 98.70           O  
ATOM   3037  CG  ARG B  41       9.336  -8.404 -21.651  1.00 98.70           C  
ATOM   3038  HG2 ARG B  41      10.327  -8.848 -21.744  1.00 98.70           H  
ATOM   3039  HG3 ARG B  41       8.823  -8.880 -20.815  1.00 98.70           H  
ATOM   3040  CD  ARG B  41       8.576  -8.675 -22.951  1.00 98.70           C  
ATOM   3041  HD2 ARG B  41       7.560  -8.292 -22.855  1.00 98.70           H  
ATOM   3042  HD3 ARG B  41       9.062  -8.156 -23.777  1.00 98.70           H  
ATOM   3043  NE  ARG B  41       8.519 -10.125 -23.199  1.00 98.70           N  
ATOM   3044  HE  ARG B  41       7.843 -10.651 -22.663  1.00 98.70           H  
ATOM   3045  NH1 ARG B  41      10.183 -10.320 -24.768  1.00 98.70           N  
ATOM   3046 HH11 ARG B  41      10.215  -9.313 -24.842  1.00 98.70           H  
ATOM   3047 HH12 ARG B  41      10.761 -10.916 -25.343  1.00 98.70           H  
ATOM   3048  NH2 ARG B  41       9.288 -12.155 -23.849  1.00 98.70           N  
ATOM   3049 HH21 ARG B  41       8.784 -12.586 -23.087  1.00 98.70           H  
ATOM   3050 HH22 ARG B  41       9.946 -12.742 -24.341  1.00 98.70           H  
ATOM   3051  CZ  ARG B  41       9.327 -10.857 -23.940  1.00 98.70           C  
ATOM   3052  N   LEU B  42      12.015  -4.678 -20.973  1.00 98.76           N  
ATOM   3053  H   LEU B  42      12.493  -5.305 -21.604  1.00 98.76           H  
ATOM   3054  CA  LEU B  42      12.478  -3.291 -20.924  1.00 98.76           C  
ATOM   3055  HA  LEU B  42      11.647  -2.661 -20.606  1.00 98.76           H  
ATOM   3056  C   LEU B  42      12.873  -2.824 -22.337  1.00 98.76           C  
ATOM   3057  CB  LEU B  42      13.632  -3.152 -19.901  1.00 98.76           C  
ATOM   3058  HB2 LEU B  42      14.452  -3.801 -20.207  1.00 98.76           H  
ATOM   3059  HB3 LEU B  42      14.016  -2.132 -19.918  1.00 98.76           H  
ATOM   3060  O   LEU B  42      13.043  -3.658 -23.229  1.00 98.76           O  
ATOM   3061  CG  LEU B  42      13.258  -3.500 -18.449  1.00 98.76           C  
ATOM   3062  HG  LEU B  42      12.788  -4.483 -18.414  1.00 98.76           H  
ATOM   3063  CD1 LEU B  42      14.510  -3.568 -17.576  1.00 98.76           C  
ATOM   3064 HD11 LEU B  42      14.224  -3.783 -16.547  1.00 98.76           H  
ATOM   3065 HD12 LEU B  42      15.051  -2.622 -17.616  1.00 98.76           H  
ATOM   3066 HD13 LEU B  42      15.147  -4.373 -17.940  1.00 98.76           H  
ATOM   3067  CD2 LEU B  42      12.306  -2.476 -17.841  1.00 98.76           C  
ATOM   3068 HD21 LEU B  42      11.447  -2.326 -18.495  1.00 98.76           H  
ATOM   3069 HD22 LEU B  42      12.808  -1.522 -17.682  1.00 98.76           H  
ATOM   3070 HD23 LEU B  42      11.934  -2.862 -16.892  1.00 98.76           H  
ATOM   3071  N   PRO B  43      13.002  -1.506 -22.565  1.00 98.21           N  
ATOM   3072  CA  PRO B  43      13.400  -0.969 -23.862  1.00 98.21           C  
ATOM   3073  HA  PRO B  43      12.624  -1.218 -24.585  1.00 98.21           H  
ATOM   3074  C   PRO B  43      14.738  -1.520 -24.362  1.00 98.21           C  
ATOM   3075  CB  PRO B  43      13.457   0.550 -23.679  1.00 98.21           C  
ATOM   3076  HB2 PRO B  43      14.452   0.855 -23.355  1.00 98.21           H  
ATOM   3077  HB3 PRO B  43      13.177   1.077 -24.591  1.00 98.21           H  
ATOM   3078  O   PRO B  43      15.613  -1.879 -23.572  1.00 98.21           O  
ATOM   3079  CG  PRO B  43      12.462   0.797 -22.547  1.00 98.21           C  
ATOM   3080  HG2 PRO B  43      11.445   0.803 -22.938  1.00 98.21           H  
ATOM   3081  HG3 PRO B  43      12.681   1.720 -22.010  1.00 98.21           H  
ATOM   3082  CD  PRO B  43      12.654  -0.424 -21.658  1.00 98.21           C  
ATOM   3083  HD2 PRO B  43      13.476  -0.250 -20.964  1.00 98.21           H  
ATOM   3084  HD3 PRO B  43      11.732  -0.630 -21.115  1.00 98.21           H  
ATOM   3085  N   GLY B  44      14.912  -1.529 -25.684  1.00 97.34           N  
ATOM   3086  H   GLY B  44      14.134  -1.259 -26.270  1.00 97.34           H  
ATOM   3087  CA  GLY B  44      16.139  -2.002 -26.331  1.00 97.34           C  
ATOM   3088  HA2 GLY B  44      17.007  -1.695 -25.748  1.00 97.34           H  
ATOM   3089  HA3 GLY B  44      16.207  -1.550 -27.321  1.00 97.34           H  
ATOM   3090  C   GLY B  44      16.191  -3.519 -26.503  1.00 97.34           C  
ATOM   3091  O   GLY B  44      17.274  -4.098 -26.418  1.00 97.34           O  
ATOM   3092  N   GLY B  45      15.040  -4.167 -26.711  1.00 96.26           N  
ATOM   3093  H   GLY B  45      14.195  -3.640 -26.882  1.00 96.26           H  
ATOM   3094  CA  GLY B  45      14.957  -5.616 -26.905  1.00 96.26           C  
ATOM   3095  HA2 GLY B  45      13.944  -5.869 -27.215  1.00 96.26           H  
ATOM   3096  HA3 GLY B  45      15.644  -5.917 -27.696  1.00 96.26           H  
ATOM   3097  C   GLY B  45      15.249  -6.449 -25.661  1.00 96.26           C  
ATOM   3098  O   GLY B  45      15.551  -7.635 -25.779  1.00 96.26           O  
ATOM   3099  N   VAL B  46      15.166  -5.861 -24.464  1.00 98.15           N  
ATOM   3100  H   VAL B  46      14.858  -4.900 -24.416  1.00 98.15           H  
ATOM   3101  CA  VAL B  46      15.372  -6.600 -23.217  1.00 98.15           C  
ATOM   3102  HA  VAL B  46      16.241  -7.246 -23.340  1.00 98.15           H  
ATOM   3103  C   VAL B  46      14.161  -7.484 -22.954  1.00 98.15           C  
ATOM   3104  CB  VAL B  46      15.654  -5.653 -22.044  1.00 98.15           C  
ATOM   3105  HB  VAL B  46      14.871  -4.896 -22.015  1.00 98.15           H  
ATOM   3106  O   VAL B  46      13.075  -6.985 -22.657  1.00 98.15           O  
ATOM   3107  CG1 VAL B  46      15.682  -6.370 -20.690  1.00 98.15           C  
ATOM   3108 HG11 VAL B  46      15.931  -5.651 -19.910  1.00 98.15           H  
ATOM   3109 HG12 VAL B  46      14.704  -6.791 -20.457  1.00 98.15           H  
ATOM   3110 HG13 VAL B  46      16.422  -7.170 -20.704  1.00 98.15           H  
ATOM   3111  CG2 VAL B  46      16.998  -4.947 -22.233  1.00 98.15           C  
ATOM   3112 HG21 VAL B  46      17.171  -4.253 -21.411  1.00 98.15           H  
ATOM   3113 HG22 VAL B  46      16.978  -4.382 -23.165  1.00 98.15           H  
ATOM   3114 HG23 VAL B  46      17.808  -5.675 -22.277  1.00 98.15           H  
ATOM   3115  N   SER B  47      14.364  -8.798 -23.039  1.00 96.33           N  
ATOM   3116  H   SER B  47      15.253  -9.123 -23.392  1.00 96.33           H  
ATOM   3117  CA  SER B  47      13.343  -9.819 -22.779  1.00 96.33           C  
ATOM   3118  HA  SER B  47      12.394  -9.328 -22.565  1.00 96.33           H  
ATOM   3119  C   SER B  47      13.635 -10.702 -21.568  1.00 96.33           C  
ATOM   3120  CB  SER B  47      13.147 -10.665 -24.034  1.00 96.33           C  
ATOM   3121  HB2 SER B  47      12.307 -11.337 -23.860  1.00 96.33           H  
ATOM   3122  HB3 SER B  47      12.906 -10.003 -24.866  1.00 96.33           H  
ATOM   3123  O   SER B  47      12.842 -11.576 -21.231  1.00 96.33           O  
ATOM   3124  OG  SER B  47      14.249 -11.469 -24.403  1.00 96.33           O  
ATOM   3125  HG  SER B  47      15.092 -11.083 -24.155  1.00 96.33           H  
ATOM   3126  N   SER B  48      14.782 -10.497 -20.918  1.00 97.14           N  
ATOM   3127  H   SER B  48      15.419  -9.800 -21.277  1.00 97.14           H  
ATOM   3128  CA  SER B  48      15.171 -11.210 -19.708  1.00 97.14           C  
ATOM   3129  HA  SER B  48      14.265 -11.385 -19.129  1.00 97.14           H  
ATOM   3130  C   SER B  48      16.151 -10.387 -18.858  1.00 97.14           C  
ATOM   3131  CB  SER B  48      15.779 -12.575 -20.080  1.00 97.14           C  
ATOM   3132  HB2 SER B  48      15.287 -12.972 -20.967  1.00 97.14           H  
ATOM   3133  HB3 SER B  48      15.590 -13.267 -19.259  1.00 97.14           H  
ATOM   3134  O   SER B  48      16.766  -9.435 -19.353  1.00 97.14           O  
ATOM   3135  OG  SER B  48      17.181 -12.518 -20.295  1.00 97.14           O  
ATOM   3136  HG  SER B  48      17.585 -13.222 -19.783  1.00 97.14           H  
ATOM   3137  N   PRO B  49      16.386 -10.775 -17.590  1.00 98.60           N  
ATOM   3138  CA  PRO B  49      17.452 -10.198 -16.772  1.00 98.60           C  
ATOM   3139  HA  PRO B  49      17.217  -9.149 -16.592  1.00 98.60           H  
ATOM   3140  C   PRO B  49      18.850 -10.290 -17.411  1.00 98.60           C  
ATOM   3141  CB  PRO B  49      17.392 -10.961 -15.445  1.00 98.60           C  
ATOM   3142  HB2 PRO B  49      18.031 -11.843 -15.488  1.00 98.60           H  
ATOM   3143  HB3 PRO B  49      17.679 -10.327 -14.606  1.00 98.60           H  
ATOM   3144  O   PRO B  49      19.645  -9.361 -17.272  1.00 98.60           O  
ATOM   3145  CG  PRO B  49      15.933 -11.403 -15.354  1.00 98.60           C  
ATOM   3146  HG2 PRO B  49      15.819 -12.285 -14.724  1.00 98.60           H  
ATOM   3147  HG3 PRO B  49      15.318 -10.580 -14.987  1.00 98.60           H  
ATOM   3148  CD  PRO B  49      15.580 -11.698 -16.808  1.00 98.60           C  
ATOM   3149  HD2 PRO B  49      15.863 -12.719 -17.063  1.00 98.60           H  
ATOM   3150  HD3 PRO B  49      14.514 -11.542 -16.971  1.00 98.60           H  
ATOM   3151  N   GLU B  50      19.166 -11.368 -18.139  1.00 96.77           N  
ATOM   3152  H   GLU B  50      18.495 -12.119 -18.219  1.00 96.77           H  
ATOM   3153  CA  GLU B  50      20.434 -11.493 -18.878  1.00 96.77           C  
ATOM   3154  HA  GLU B  50      21.264 -11.274 -18.206  1.00 96.77           H  
ATOM   3155  C   GLU B  50      20.537 -10.507 -20.042  1.00 96.77           C  
ATOM   3156  CB  GLU B  50      20.646 -12.902 -19.453  1.00 96.77           C  
ATOM   3157  HB2 GLU B  50      19.851 -13.149 -20.156  1.00 96.77           H  
ATOM   3158  HB3 GLU B  50      21.575 -12.886 -20.023  1.00 96.77           H  
ATOM   3159  O   GLU B  50      21.620  -9.971 -20.287  1.00 96.77           O  
ATOM   3160  CG  GLU B  50      20.788 -14.004 -18.404  1.00 96.77           C  
ATOM   3161  HG2 GLU B  50      21.210 -14.882 -18.895  1.00 96.77           H  
ATOM   3162  HG3 GLU B  50      21.495 -13.676 -17.642  1.00 96.77           H  
ATOM   3163  CD  GLU B  50      19.464 -14.408 -17.756  1.00 96.77           C  
ATOM   3164  OE1 GLU B  50      19.520 -14.994 -16.660  1.00 96.77           O  
ATOM   3165  OE2 GLU B  50      18.366 -14.167 -18.326  1.00 96.77           O  
ATOM   3166  N   ASP B  51      19.436 -10.244 -20.749  1.00 97.66           N  
ATOM   3167  H   ASP B  51      18.574 -10.720 -20.524  1.00 97.66           H  
ATOM   3168  CA  ASP B  51      19.412  -9.203 -21.779  1.00 97.66           C  
ATOM   3169  HA  ASP B  51      20.221  -9.381 -22.488  1.00 97.66           H  
ATOM   3170  C   ASP B  51      19.645  -7.823 -21.164  1.00 97.66           C  
ATOM   3171  CB  ASP B  51      18.090  -9.199 -22.553  1.00 97.66           C  
ATOM   3172  HB2 ASP B  51      18.106  -8.342 -23.228  1.00 97.66           H  
ATOM   3173  HB3 ASP B  51      17.258  -9.070 -21.862  1.00 97.66           H  
ATOM   3174  O   ASP B  51      20.448  -7.050 -21.689  1.00 97.66           O  
ATOM   3175  CG  ASP B  51      17.857 -10.440 -23.403  1.00 97.66           C  
ATOM   3176  OD1 ASP B  51      18.863 -11.077 -23.801  1.00 97.66           O  
ATOM   3177  OD2 ASP B  51      16.664 -10.711 -23.663  1.00 97.66           O  
ATOM   3178  N   LEU B  52      19.023  -7.539 -20.011  1.00 98.66           N  
ATOM   3179  H   LEU B  52      18.361  -8.210 -19.650  1.00 98.66           H  
ATOM   3180  CA  LEU B  52      19.265  -6.301 -19.268  1.00 98.66           C  
ATOM   3181  HA  LEU B  52      19.021  -5.465 -19.923  1.00 98.66           H  
ATOM   3182  C   LEU B  52      20.742  -6.176 -18.880  1.00 98.66           C  
ATOM   3183  CB  LEU B  52      18.364  -6.247 -18.019  1.00 98.66           C  
ATOM   3184  HB2 LEU B  52      18.573  -7.112 -17.389  1.00 98.66           H  
ATOM   3185  HB3 LEU B  52      17.319  -6.311 -18.323  1.00 98.66           H  
ATOM   3186  O   LEU B  52      21.336  -5.113 -19.049  1.00 98.66           O  
ATOM   3187  CG  LEU B  52      18.569  -4.979 -17.167  1.00 98.66           C  
ATOM   3188  HG  LEU B  52      19.595  -4.951 -16.801  1.00 98.66           H  
ATOM   3189  CD1 LEU B  52      18.300  -3.694 -17.952  1.00 98.66           C  
ATOM   3190 HD11 LEU B  52      18.328  -2.841 -17.274  1.00 98.66           H  
ATOM   3191 HD12 LEU B  52      19.069  -3.551 -18.710  1.00 98.66           H  
ATOM   3192 HD13 LEU B  52      17.326  -3.742 -18.438  1.00 98.66           H  
ATOM   3193  CD2 LEU B  52      17.658  -5.021 -15.942  1.00 98.66           C  
ATOM   3194 HD21 LEU B  52      17.943  -5.869 -15.319  1.00 98.66           H  
ATOM   3195 HD22 LEU B  52      16.617  -5.131 -16.246  1.00 98.66           H  
ATOM   3196 HD23 LEU B  52      17.767  -4.107 -15.358  1.00 98.66           H  
ATOM   3197  N   TRP B  53      21.353  -7.259 -18.389  1.00 98.35           N  
ATOM   3198  H   TRP B  53      20.809  -8.098 -18.248  1.00 98.35           H  
ATOM   3199  CA  TRP B  53      22.775  -7.256 -18.058  1.00 98.35           C  
ATOM   3200  HA  TRP B  53      22.960  -6.449 -17.350  1.00 98.35           H  
ATOM   3201  C   TRP B  53      23.649  -6.963 -19.282  1.00 98.35           C  
ATOM   3202  CB  TRP B  53      23.193  -8.570 -17.395  1.00 98.35           C  
ATOM   3203  HB2 TRP B  53      22.978  -9.406 -18.061  1.00 98.35           H  
ATOM   3204  HB3 TRP B  53      22.613  -8.700 -16.481  1.00 98.35           H  
ATOM   3205  O   TRP B  53      24.509  -6.089 -19.210  1.00 98.35           O  
ATOM   3206  CG  TRP B  53      24.649  -8.572 -17.056  1.00 98.35           C  
ATOM   3207  CD1 TRP B  53      25.618  -9.251 -17.711  1.00 98.35           C  
ATOM   3208  HD1 TRP B  53      25.453  -9.931 -18.533  1.00 98.35           H  
ATOM   3209  CD2 TRP B  53      25.342  -7.715 -16.101  1.00 98.35           C  
ATOM   3210  CE2 TRP B  53      26.746  -7.914 -16.250  1.00 98.35           C  
ATOM   3211  CE3 TRP B  53      24.917  -6.742 -15.170  1.00 98.35           C  
ATOM   3212  HE3 TRP B  53      23.862  -6.545 -15.056  1.00 98.35           H  
ATOM   3213  NE1 TRP B  53      26.859  -8.853 -17.251  1.00 98.35           N  
ATOM   3214  HE1 TRP B  53      27.724  -9.117 -17.702  1.00 98.35           H  
ATOM   3215  CH2 TRP B  53      27.227  -6.231 -14.582  1.00 98.35           C  
ATOM   3216  HH2 TRP B  53      27.926  -5.629 -14.020  1.00 98.35           H  
ATOM   3217  CZ2 TRP B  53      27.686  -7.185 -15.507  1.00 98.35           C  
ATOM   3218  HZ2 TRP B  53      28.741  -7.339 -15.678  1.00 98.35           H  
ATOM   3219  CZ3 TRP B  53      25.851  -6.010 -14.417  1.00 98.35           C  
ATOM   3220  HZ3 TRP B  53      25.508  -5.258 -13.722  1.00 98.35           H  
ATOM   3221  N   ARG B  54      23.397  -7.617 -20.425  1.00 97.98           N  
ATOM   3222  H   ARG B  54      22.659  -8.306 -20.422  1.00 97.98           H  
ATOM   3223  CA  ARG B  54      24.122  -7.341 -21.680  1.00 97.98           C  
ATOM   3224  HA  ARG B  54      25.189  -7.490 -21.515  1.00 97.98           H  
ATOM   3225  C   ARG B  54      23.968  -5.887 -22.130  1.00 97.98           C  
ATOM   3226  CB  ARG B  54      23.630  -8.280 -22.791  1.00 97.98           C  
ATOM   3227  HB2 ARG B  54      22.542  -8.343 -22.772  1.00 97.98           H  
ATOM   3228  HB3 ARG B  54      23.927  -7.859 -23.752  1.00 97.98           H  
ATOM   3229  O   ARG B  54      24.944  -5.272 -22.567  1.00 97.98           O  
ATOM   3230  CG  ARG B  54      24.238  -9.682 -22.681  1.00 97.98           C  
ATOM   3231  HG2 ARG B  54      23.922 -10.164 -21.756  1.00 97.98           H  
ATOM   3232  HG3 ARG B  54      25.324  -9.588 -22.668  1.00 97.98           H  
ATOM   3233  CD  ARG B  54      23.840 -10.540 -23.890  1.00 97.98           C  
ATOM   3234  HD2 ARG B  54      24.577 -11.336 -23.996  1.00 97.98           H  
ATOM   3235  HD3 ARG B  54      23.895  -9.934 -24.794  1.00 97.98           H  
ATOM   3236  NE  ARG B  54      22.479 -11.107 -23.767  1.00 97.98           N  
ATOM   3237  HE  ARG B  54      21.692 -10.477 -23.819  1.00 97.98           H  
ATOM   3238  NH1 ARG B  54      23.063 -13.310 -23.458  1.00 97.98           N  
ATOM   3239 HH11 ARG B  54      22.767 -14.259 -23.278  1.00 97.98           H  
ATOM   3240 HH12 ARG B  54      24.031 -13.032 -23.390  1.00 97.98           H  
ATOM   3241  NH2 ARG B  54      20.922 -12.760 -23.555  1.00 97.98           N  
ATOM   3242 HH21 ARG B  54      20.178 -12.085 -23.664  1.00 97.98           H  
ATOM   3243 HH22 ARG B  54      20.640 -13.717 -23.396  1.00 97.98           H  
ATOM   3244  CZ  ARG B  54      22.160 -12.378 -23.595  1.00 97.98           C  
ATOM   3245  N   LEU B  55      22.766  -5.325 -22.009  1.00 98.38           N  
ATOM   3246  H   LEU B  55      22.002  -5.904 -21.690  1.00 98.38           H  
ATOM   3247  CA  LEU B  55      22.480  -3.928 -22.338  1.00 98.38           C  
ATOM   3248  HA  LEU B  55      22.767  -3.752 -23.374  1.00 98.38           H  
ATOM   3249  C   LEU B  55      23.303  -2.968 -21.462  1.00 98.38           C  
ATOM   3250  CB  LEU B  55      20.957  -3.718 -22.217  1.00 98.38           C  
ATOM   3251  HB2 LEU B  55      20.478  -4.494 -22.815  1.00 98.38           H  
ATOM   3252  HB3 LEU B  55      20.630  -3.857 -21.187  1.00 98.38           H  
ATOM   3253  O   LEU B  55      23.911  -2.023 -21.968  1.00 98.38           O  
ATOM   3254  CG  LEU B  55      20.485  -2.345 -22.727  1.00 98.38           C  
ATOM   3255  HG  LEU B  55      21.175  -2.005 -23.499  1.00 98.38           H  
ATOM   3256  CD1 LEU B  55      19.117  -2.439 -23.390  1.00 98.38           C  
ATOM   3257 HD11 LEU B  55      19.079  -3.276 -24.088  1.00 98.38           H  
ATOM   3258 HD12 LEU B  55      18.334  -2.549 -22.640  1.00 98.38           H  
ATOM   3259 HD13 LEU B  55      18.928  -1.531 -23.963  1.00 98.38           H  
ATOM   3260  CD2 LEU B  55      20.406  -1.293 -21.616  1.00 98.38           C  
ATOM   3261 HD21 LEU B  55      21.390  -1.120 -21.179  1.00 98.38           H  
ATOM   3262 HD22 LEU B  55      20.052  -0.355 -22.042  1.00 98.38           H  
ATOM   3263 HD23 LEU B  55      19.712  -1.618 -20.841  1.00 98.38           H  
ATOM   3264  N   LEU B  56      23.384  -3.251 -20.162  1.00 98.28           N  
ATOM   3265  H   LEU B  56      22.851  -4.040 -19.824  1.00 98.28           H  
ATOM   3266  CA  LEU B  56      24.142  -2.463 -19.190  1.00 98.28           C  
ATOM   3267  HA  LEU B  56      23.905  -1.408 -19.325  1.00 98.28           H  
ATOM   3268  C   LEU B  56      25.658  -2.600 -19.358  1.00 98.28           C  
ATOM   3269  CB  LEU B  56      23.731  -2.914 -17.783  1.00 98.28           C  
ATOM   3270  HB2 LEU B  56      23.816  -3.999 -17.727  1.00 98.28           H  
ATOM   3271  HB3 LEU B  56      24.429  -2.495 -17.058  1.00 98.28           H  
ATOM   3272  O   LEU B  56      26.366  -1.596 -19.373  1.00 98.28           O  
ATOM   3273  CG  LEU B  56      22.307  -2.499 -17.389  1.00 98.28           C  
ATOM   3274  HG  LEU B  56      21.594  -2.738 -18.178  1.00 98.28           H  
ATOM   3275  CD1 LEU B  56      21.924  -3.259 -16.124  1.00 98.28           C  
ATOM   3276 HD11 LEU B  56      22.675  -3.084 -15.354  1.00 98.28           H  
ATOM   3277 HD12 LEU B  56      20.937  -2.942 -15.788  1.00 98.28           H  
ATOM   3278 HD13 LEU B  56      21.887  -4.326 -16.346  1.00 98.28           H  
ATOM   3279  CD2 LEU B  56      22.235  -1.000 -17.106  1.00 98.28           C  
ATOM   3280 HD21 LEU B  56      21.227  -0.732 -16.791  1.00 98.28           H  
ATOM   3281 HD22 LEU B  56      22.457  -0.443 -18.016  1.00 98.28           H  
ATOM   3282 HD23 LEU B  56      22.951  -0.720 -16.333  1.00 98.28           H  
ATOM   3283  N   GLU B  57      26.162  -3.825 -19.507  1.00 97.35           N  
ATOM   3284  H   GLU B  57      25.527  -4.610 -19.459  1.00 97.35           H  
ATOM   3285  CA  GLU B  57      27.591  -4.116 -19.648  1.00 97.35           C  
ATOM   3286  HA  GLU B  57      28.122  -3.695 -18.795  1.00 97.35           H  
ATOM   3287  C   GLU B  57      28.168  -3.481 -20.919  1.00 97.35           C  
ATOM   3288  CB  GLU B  57      27.795  -5.639 -19.642  1.00 97.35           C  
ATOM   3289  HB2 GLU B  57      27.262  -6.074 -20.487  1.00 97.35           H  
ATOM   3290  HB3 GLU B  57      27.377  -6.045 -18.721  1.00 97.35           H  
ATOM   3291  O   GLU B  57      29.242  -2.877 -20.880  1.00 97.35           O  
ATOM   3292  CG  GLU B  57      29.279  -6.026 -19.718  1.00 97.35           C  
ATOM   3293  HG2 GLU B  57      29.702  -5.670 -20.657  1.00 97.35           H  
ATOM   3294  HG3 GLU B  57      29.810  -5.535 -18.902  1.00 97.35           H  
ATOM   3295  CD  GLU B  57      29.480  -7.545 -19.636  1.00 97.35           C  
ATOM   3296  OE1 GLU B  57      30.325  -7.975 -18.819  1.00 97.35           O  
ATOM   3297  OE2 GLU B  57      28.806  -8.272 -20.400  1.00 97.35           O  
ATOM   3298  N   SER B  58      27.421  -3.535 -22.027  1.00 97.73           N  
ATOM   3299  H   SER B  58      26.550  -4.046 -21.984  1.00 97.73           H  
ATOM   3300  CA  SER B  58      27.773  -2.842 -23.274  1.00 97.73           C  
ATOM   3301  HA  SER B  58      28.823  -3.043 -23.489  1.00 97.73           H  
ATOM   3302  C   SER B  58      27.623  -1.317 -23.189  1.00 97.73           C  
ATOM   3303  CB  SER B  58      26.946  -3.391 -24.441  1.00 97.73           C  
ATOM   3304  HB2 SER B  58      27.234  -2.873 -25.356  1.00 97.73           H  
ATOM   3305  HB3 SER B  58      27.153  -4.454 -24.563  1.00 97.73           H  
ATOM   3306  O   SER B  58      28.128  -0.597 -24.053  1.00 97.73           O  
ATOM   3307  OG  SER B  58      25.562  -3.209 -24.221  1.00 97.73           O  
ATOM   3308  HG  SER B  58      25.269  -3.900 -23.623  1.00 97.73           H  
ATOM   3309  N   GLY B  59      26.958  -0.810 -22.146  1.00 97.82           N  
ATOM   3310  H   GLY B  59      26.613  -1.450 -21.445  1.00 97.82           H  
ATOM   3311  CA  GLY B  59      26.685   0.607 -21.953  1.00 97.82           C  
ATOM   3312  HA2 GLY B  59      26.204   0.735 -20.983  1.00 97.82           H  
ATOM   3313  HA3 GLY B  59      27.632   1.146 -21.958  1.00 97.82           H  
ATOM   3314  C   GLY B  59      25.763   1.186 -23.026  1.00 97.82           C  
ATOM   3315  O   GLY B  59      25.994   2.315 -23.464  1.00 97.82           O  
ATOM   3316  N   THR B  60      24.774   0.406 -23.461  1.00 98.13           N  
ATOM   3317  H   THR B  60      24.642  -0.487 -23.009  1.00 98.13           H  
ATOM   3318  CA  THR B  60      23.829   0.759 -24.528  1.00 98.13           C  
ATOM   3319  HA  THR B  60      24.381   1.233 -25.339  1.00 98.13           H  
ATOM   3320  C   THR B  60      22.771   1.754 -24.027  1.00 98.13           C  
ATOM   3321  CB  THR B  60      23.198  -0.525 -25.092  1.00 98.13           C  
ATOM   3322  HB  THR B  60      22.784  -1.101 -24.265  1.00 98.13           H  
ATOM   3323  O   THR B  60      22.232   1.589 -22.929  1.00 98.13           O  
ATOM   3324  CG2 THR B  60      22.113  -0.287 -26.142  1.00 98.13           C  
ATOM   3325 HG21 THR B  60      21.794  -1.242 -26.559  1.00 98.13           H  
ATOM   3326 HG22 THR B  60      22.494   0.348 -26.942  1.00 98.13           H  
ATOM   3327 HG23 THR B  60      21.246   0.190 -25.684  1.00 98.13           H  
ATOM   3328  OG1 THR B  60      24.192  -1.307 -25.720  1.00 98.13           O  
ATOM   3329  HG1 THR B  60      24.587  -1.890 -25.068  1.00 98.13           H  
ATOM   3330  N   ASP B  61      22.496   2.782 -24.840  1.00 98.01           N  
ATOM   3331  H   ASP B  61      22.972   2.817 -25.730  1.00 98.01           H  
ATOM   3332  CA  ASP B  61      21.354   3.703 -24.718  1.00 98.01           C  
ATOM   3333  HA  ASP B  61      21.044   3.781 -23.676  1.00 98.01           H  
ATOM   3334  C   ASP B  61      20.187   3.122 -25.535  1.00 98.01           C  
ATOM   3335  CB  ASP B  61      21.766   5.116 -25.200  1.00 98.01           C  
ATOM   3336  HB2 ASP B  61      22.168   5.037 -26.210  1.00 98.01           H  
ATOM   3337  HB3 ASP B  61      22.567   5.479 -24.555  1.00 98.01           H  
ATOM   3338  O   ASP B  61      20.316   2.902 -26.741  1.00 98.01           O  
ATOM   3339  CG  ASP B  61      20.638   6.170 -25.210  1.00 98.01           C  
ATOM   3340  OD1 ASP B  61      19.509   5.832 -24.794  1.00 98.01           O  
ATOM   3341  OD2 ASP B  61      20.902   7.309 -25.684  1.00 98.01           O  
ATOM   3342  N   ALA B  62      19.082   2.817 -24.859  1.00 97.91           N  
ATOM   3343  H   ALA B  62      19.047   3.092 -23.888  1.00 97.91           H  
ATOM   3344  CA  ALA B  62      17.889   2.180 -25.405  1.00 97.91           C  
ATOM   3345  HA  ALA B  62      18.151   1.696 -26.347  1.00 97.91           H  
ATOM   3346  C   ALA B  62      16.755   3.173 -25.710  1.00 97.91           C  
ATOM   3347  CB  ALA B  62      17.442   1.100 -24.421  1.00 97.91           C  
ATOM   3348  HB1 ALA B  62      16.675   0.479 -24.886  1.00 97.91           H  
ATOM   3349  HB2 ALA B  62      18.297   0.487 -24.138  1.00 97.91           H  
ATOM   3350  HB3 ALA B  62      17.025   1.566 -23.529  1.00 97.91           H  
ATOM   3351  O   ALA B  62      15.651   2.758 -26.075  1.00 97.91           O  
ATOM   3352  N   VAL B  63      16.997   4.479 -25.553  1.00 96.06           N  
ATOM   3353  H   VAL B  63      17.917   4.775 -25.258  1.00 96.06           H  
ATOM   3354  CA  VAL B  63      16.053   5.516 -25.972  1.00 96.06           C  
ATOM   3355  HA  VAL B  63      15.071   5.268 -25.570  1.00 96.06           H  
ATOM   3356  C   VAL B  63      15.955   5.517 -27.500  1.00 96.06           C  
ATOM   3357  CB  VAL B  63      16.461   6.892 -25.411  1.00 96.06           C  
ATOM   3358  HB  VAL B  63      17.480   7.128 -25.717  1.00 96.06           H  
ATOM   3359  O   VAL B  63      16.957   5.548 -28.214  1.00 96.06           O  
ATOM   3360  CG1 VAL B  63      15.555   8.015 -25.927  1.00 96.06           C  
ATOM   3361 HG11 VAL B  63      15.838   8.958 -25.460  1.00 96.06           H  
ATOM   3362 HG12 VAL B  63      14.514   7.793 -25.692  1.00 96.06           H  
ATOM   3363 HG13 VAL B  63      15.681   8.119 -27.005  1.00 96.06           H  
ATOM   3364  CG2 VAL B  63      16.377   6.893 -23.877  1.00 96.06           C  
ATOM   3365 HG21 VAL B  63      17.089   6.174 -23.471  1.00 96.06           H  
ATOM   3366 HG22 VAL B  63      16.640   7.878 -23.492  1.00 96.06           H  
ATOM   3367 HG23 VAL B  63      15.371   6.630 -23.550  1.00 96.06           H  
ATOM   3368  N   SER B  64      14.730   5.492 -28.018  1.00 93.31           N  
ATOM   3369  H   SER B  64      13.942   5.525 -27.387  1.00 93.31           H  
ATOM   3370  CA  SER B  64      14.435   5.432 -29.452  1.00 93.31           C  
ATOM   3371  HA  SER B  64      15.309   5.762 -30.014  1.00 93.31           H  
ATOM   3372  C   SER B  64      13.284   6.367 -29.824  1.00 93.31           C  
ATOM   3373  CB  SER B  64      14.142   3.982 -29.855  1.00 93.31           C  
ATOM   3374  HB2 SER B  64      14.968   3.344 -29.539  1.00 93.31           H  
ATOM   3375  HB3 SER B  64      14.051   3.916 -30.940  1.00 93.31           H  
ATOM   3376  O   SER B  64      12.724   7.047 -28.963  1.00 93.31           O  
ATOM   3377  OG  SER B  64      12.945   3.527 -29.267  1.00 93.31           O  
ATOM   3378  HG  SER B  64      13.083   3.467 -28.319  1.00 93.31           H  
ATOM   3379  N   GLY B  65      12.950   6.439 -31.114  1.00 90.54           N  
ATOM   3380  H   GLY B  65      13.406   5.812 -31.761  1.00 90.54           H  
ATOM   3381  CA  GLY B  65      11.798   7.204 -31.588  1.00 90.54           C  
ATOM   3382  HA2 GLY B  65      11.774   7.198 -32.678  1.00 90.54           H  
ATOM   3383  HA3 GLY B  65      11.909   8.236 -31.255  1.00 90.54           H  
ATOM   3384  C   GLY B  65      10.463   6.650 -31.076  1.00 90.54           C  
ATOM   3385  O   GLY B  65      10.373   5.501 -30.649  1.00 90.54           O  
ATOM   3386  N   PHE B  66       9.406   7.461 -31.140  1.00 90.15           N  
ATOM   3387  H   PHE B  66       9.546   8.419 -31.426  1.00 90.15           H  
ATOM   3388  CA  PHE B  66       8.060   7.016 -30.762  1.00 90.15           C  
ATOM   3389  HA  PHE B  66       8.110   6.695 -29.722  1.00 90.15           H  
ATOM   3390  C   PHE B  66       7.568   5.814 -31.599  1.00 90.15           C  
ATOM   3391  CB  PHE B  66       7.067   8.184 -30.865  1.00 90.15           C  
ATOM   3392  HB2 PHE B  66       6.059   7.774 -30.808  1.00 90.15           H  
ATOM   3393  HB3 PHE B  66       7.175   8.638 -31.850  1.00 90.15           H  
ATOM   3394  O   PHE B  66       7.869   5.737 -32.796  1.00 90.15           O  
ATOM   3395  CG  PHE B  66       7.162   9.277 -29.811  1.00 90.15           C  
ATOM   3396  CD1 PHE B  66       8.099   9.228 -28.757  1.00 90.15           C  
ATOM   3397  HD1 PHE B  66       8.827   8.433 -28.696  1.00 90.15           H  
ATOM   3398  CD2 PHE B  66       6.261  10.357 -29.871  1.00 90.15           C  
ATOM   3399  HD2 PHE B  66       5.531  10.407 -30.666  1.00 90.15           H  
ATOM   3400  CE1 PHE B  66       8.112  10.219 -27.763  1.00 90.15           C  
ATOM   3401  HE1 PHE B  66       8.818  10.160 -26.947  1.00 90.15           H  
ATOM   3402  CE2 PHE B  66       6.292  11.366 -28.892  1.00 90.15           C  
ATOM   3403  HE2 PHE B  66       5.603  12.196 -28.946  1.00 90.15           H  
ATOM   3404  CZ  PHE B  66       7.209  11.290 -27.832  1.00 90.15           C  
ATOM   3405  HZ  PHE B  66       7.227  12.062 -27.077  1.00 90.15           H  
ATOM   3406  N   PRO B  67       6.759   4.908 -31.012  1.00 90.68           N  
ATOM   3407  CA  PRO B  67       6.121   3.815 -31.739  1.00 90.68           C  
ATOM   3408  HA  PRO B  67       6.895   3.175 -32.162  1.00 90.68           H  
ATOM   3409  C   PRO B  67       5.213   4.352 -32.848  1.00 90.68           C  
ATOM   3410  CB  PRO B  67       5.308   3.022 -30.709  1.00 90.68           C  
ATOM   3411  HB2 PRO B  67       5.391   1.947 -30.870  1.00 90.68           H  
ATOM   3412  HB3 PRO B  67       4.263   3.330 -30.742  1.00 90.68           H  
ATOM   3413  O   PRO B  67       4.470   5.314 -32.649  1.00 90.68           O  
ATOM   3414  CG  PRO B  67       5.898   3.438 -29.366  1.00 90.68           C  
ATOM   3415  HG2 PRO B  67       5.165   3.401 -28.560  1.00 90.68           H  
ATOM   3416  HG3 PRO B  67       6.757   2.807 -29.136  1.00 90.68           H  
ATOM   3417  CD  PRO B  67       6.365   4.863 -29.615  1.00 90.68           C  
ATOM   3418  HD2 PRO B  67       5.543   5.558 -29.446  1.00 90.68           H  
ATOM   3419  HD3 PRO B  67       7.198   5.080 -28.946  1.00 90.68           H  
ATOM   3420  N   THR B  68       5.236   3.707 -34.012  1.00 89.05           N  
ATOM   3421  H   THR B  68       5.809   2.878 -34.085  1.00 89.05           H  
ATOM   3422  CA  THR B  68       4.446   4.125 -35.189  1.00 89.05           C  
ATOM   3423  HA  THR B  68       4.082   5.140 -35.033  1.00 89.05           H  
ATOM   3424  C   THR B  68       3.196   3.272 -35.413  1.00 89.05           C  
ATOM   3425  CB  THR B  68       5.310   4.155 -36.457  1.00 89.05           C  
ATOM   3426  HB  THR B  68       4.678   4.385 -37.315  1.00 89.05           H  
ATOM   3427  O   THR B  68       2.364   3.587 -36.259  1.00 89.05           O  
ATOM   3428  CG2 THR B  68       6.413   5.211 -36.370  1.00 89.05           C  
ATOM   3429 HG21 THR B  68       5.963   6.193 -36.224  1.00 89.05           H  
ATOM   3430 HG22 THR B  68       6.983   5.220 -37.300  1.00 89.05           H  
ATOM   3431 HG23 THR B  68       7.083   5.005 -35.536  1.00 89.05           H  
ATOM   3432  OG1 THR B  68       5.946   2.917 -36.674  1.00 89.05           O  
ATOM   3433  HG1 THR B  68       6.713   2.884 -36.096  1.00 89.05           H  
ATOM   3434  N   ASP B  69       3.031   2.211 -34.631  1.00 89.43           N  
ATOM   3435  H   ASP B  69       3.730   2.007 -33.931  1.00 89.43           H  
ATOM   3436  CA  ASP B  69       1.993   1.186 -34.749  1.00 89.43           C  
ATOM   3437  HA  ASP B  69       1.504   1.288 -35.718  1.00 89.43           H  
ATOM   3438  C   ASP B  69       0.885   1.302 -33.685  1.00 89.43           C  
ATOM   3439  CB  ASP B  69       2.680  -0.189 -34.726  1.00 89.43           C  
ATOM   3440  HB2 ASP B  69       3.380  -0.242 -35.560  1.00 89.43           H  
ATOM   3441  HB3 ASP B  69       1.925  -0.960 -34.882  1.00 89.43           H  
ATOM   3442  O   ASP B  69      -0.055   0.511 -33.677  1.00 89.43           O  
ATOM   3443  CG  ASP B  69       3.444  -0.491 -33.427  1.00 89.43           C  
ATOM   3444  OD1 ASP B  69       3.723   0.460 -32.652  1.00 89.43           O  
ATOM   3445  OD2 ASP B  69       3.771  -1.679 -33.238  1.00 89.43           O  
ATOM   3446  N   ARG B  70       0.946   2.320 -32.814  1.00 89.27           N  
ATOM   3447  H   ARG B  70       1.787   2.878 -32.846  1.00 89.27           H  
ATOM   3448  CA  ARG B  70      -0.029   2.561 -31.728  1.00 89.27           C  
ATOM   3449  HA  ARG B  70      -0.550   1.625 -31.525  1.00 89.27           H  
ATOM   3450  C   ARG B  70      -1.137   3.557 -32.072  1.00 89.27           C  
ATOM   3451  CB  ARG B  70       0.709   2.966 -30.446  1.00 89.27           C  
ATOM   3452  HB2 ARG B  70       1.263   3.889 -30.616  1.00 89.27           H  
ATOM   3453  HB3 ARG B  70      -0.017   3.138 -29.651  1.00 89.27           H  
ATOM   3454  O   ARG B  70      -1.917   3.939 -31.207  1.00 89.27           O  
ATOM   3455  CG  ARG B  70       1.668   1.861 -29.999  1.00 89.27           C  
ATOM   3456  HG2 ARG B  70       1.132   0.917 -29.907  1.00 89.27           H  
ATOM   3457  HG3 ARG B  70       2.469   1.748 -30.729  1.00 89.27           H  
ATOM   3458  CD  ARG B  70       2.268   2.232 -28.653  1.00 89.27           C  
ATOM   3459  HD2 ARG B  70       2.692   3.234 -28.713  1.00 89.27           H  
ATOM   3460  HD3 ARG B  70       1.479   2.230 -27.901  1.00 89.27           H  
ATOM   3461  NE  ARG B  70       3.323   1.279 -28.284  1.00 89.27           N  
ATOM   3462  HE  ARG B  70       3.646   0.633 -28.990  1.00 89.27           H  
ATOM   3463  NH1 ARG B  70       3.596   2.106 -26.192  1.00 89.27           N  
ATOM   3464 HH11 ARG B  70       2.816   2.744 -26.263  1.00 89.27           H  
ATOM   3465 HH12 ARG B  70       4.008   1.998 -25.276  1.00 89.27           H  
ATOM   3466  NH2 ARG B  70       4.923   0.467 -26.878  1.00 89.27           N  
ATOM   3467 HH21 ARG B  70       5.316  -0.147 -27.577  1.00 89.27           H  
ATOM   3468 HH22 ARG B  70       5.393   0.550 -25.988  1.00 89.27           H  
ATOM   3469  CZ  ARG B  70       3.940   1.279 -27.124  1.00 89.27           C  
ATOM   3470  N   GLY B  71      -1.192   4.018 -33.323  1.00 87.54           N  
ATOM   3471  H   GLY B  71      -0.533   3.639 -33.988  1.00 87.54           H  
ATOM   3472  CA  GLY B  71      -2.163   5.025 -33.769  1.00 87.54           C  
ATOM   3473  HA2 GLY B  71      -3.160   4.736 -33.437  1.00 87.54           H  
ATOM   3474  HA3 GLY B  71      -2.157   5.060 -34.858  1.00 87.54           H  
ATOM   3475  C   GLY B  71      -1.885   6.441 -33.254  1.00 87.54           C  
ATOM   3476  O   GLY B  71      -2.757   7.302 -33.335  1.00 87.54           O  
ATOM   3477  N   TRP B  72      -0.687   6.696 -32.722  1.00 83.73           N  
ATOM   3478  H   TRP B  72      -0.003   5.954 -32.681  1.00 83.73           H  
ATOM   3479  CA  TRP B  72      -0.260   8.038 -32.336  1.00 83.73           C  
ATOM   3480  HA  TRP B  72      -1.042   8.507 -31.740  1.00 83.73           H  
ATOM   3481  C   TRP B  72      -0.035   8.877 -33.591  1.00 83.73           C  
ATOM   3482  CB  TRP B  72       1.022   7.960 -31.497  1.00 83.73           C  
ATOM   3483  HB2 TRP B  72       1.353   8.977 -31.284  1.00 83.73           H  
ATOM   3484  HB3 TRP B  72       1.800   7.482 -32.092  1.00 83.73           H  
ATOM   3485  O   TRP B  72       0.616   8.425 -34.532  1.00 83.73           O  
ATOM   3486  CG  TRP B  72       0.930   7.229 -30.193  1.00 83.73           C  
ATOM   3487  CD1 TRP B  72      -0.156   6.584 -29.699  1.00 83.73           C  
ATOM   3488  HD1 TRP B  72      -1.116   6.488 -30.183  1.00 83.73           H  
ATOM   3489  CD2 TRP B  72       1.976   7.072 -29.187  1.00 83.73           C  
ATOM   3490  CE2 TRP B  72       1.422   6.365 -28.083  1.00 83.73           C  
ATOM   3491  CE3 TRP B  72       3.324   7.483 -29.075  1.00 83.73           C  
ATOM   3492  HE3 TRP B  72       3.784   8.007 -29.900  1.00 83.73           H  
ATOM   3493  NE1 TRP B  72       0.142   6.053 -28.467  1.00 83.73           N  
ATOM   3494  HE1 TRP B  72      -0.513   5.510 -27.923  1.00 83.73           H  
ATOM   3495  CH2 TRP B  72       3.466   6.573 -26.814  1.00 83.73           C  
ATOM   3496  HH2 TRP B  72       4.008   6.421 -25.892  1.00 83.73           H  
ATOM   3497  CZ2 TRP B  72       2.137   6.144 -26.908  1.00 83.73           C  
ATOM   3498  HZ2 TRP B  72       1.640   5.698 -26.059  1.00 83.73           H  
ATOM   3499  CZ3 TRP B  72       4.066   7.231 -27.903  1.00 83.73           C  
ATOM   3500  HZ3 TRP B  72       5.090   7.566 -27.829  1.00 83.73           H  
ATOM   3501  N   ASP B  73      -0.525  10.115 -33.604  1.00 80.94           N  
ATOM   3502  H   ASP B  73      -1.089  10.437 -32.831  1.00 80.94           H  
ATOM   3503  CA  ASP B  73      -0.229  11.055 -34.686  1.00 80.94           C  
ATOM   3504  HA  ASP B  73      -0.234  10.517 -35.634  1.00 80.94           H  
ATOM   3505  C   ASP B  73       1.181  11.632 -34.499  1.00 80.94           C  
ATOM   3506  CB  ASP B  73      -1.325  12.125 -34.775  1.00 80.94           C  
ATOM   3507  HB2 ASP B  73      -1.312  12.742 -33.877  1.00 80.94           H  
ATOM   3508  HB3 ASP B  73      -2.293  11.626 -34.827  1.00 80.94           H  
ATOM   3509  O   ASP B  73       1.352  12.778 -34.097  1.00 80.94           O  
ATOM   3510  CG  ASP B  73      -1.175  13.017 -36.013  1.00 80.94           C  
ATOM   3511  OD1 ASP B  73      -0.137  12.960 -36.710  1.00 80.94           O  
ATOM   3512  OD2 ASP B  73      -2.107  13.808 -36.276  1.00 80.94           O  
ATOM   3513  N   VAL B  74       2.206  10.802 -34.717  1.00 79.53           N  
ATOM   3514  H   VAL B  74       1.975   9.851 -34.967  1.00 79.53           H  
ATOM   3515  CA  VAL B  74       3.612  11.134 -34.428  1.00 79.53           C  
ATOM   3516  HA  VAL B  74       3.683  11.381 -33.369  1.00 79.53           H  
ATOM   3517  C   VAL B  74       4.079  12.368 -35.214  1.00 79.53           C  
ATOM   3518  CB  VAL B  74       4.548   9.934 -34.707  1.00 79.53           C  
ATOM   3519  HB  VAL B  74       4.706   9.846 -35.782  1.00 79.53           H  
ATOM   3520  O   VAL B  74       4.867  13.157 -34.695  1.00 79.53           O  
ATOM   3521  CG1 VAL B  74       5.907  10.136 -34.026  1.00 79.53           C  
ATOM   3522 HG11 VAL B  74       6.398  11.025 -34.423  1.00 79.53           H  
ATOM   3523 HG12 VAL B  74       5.771  10.255 -32.951  1.00 79.53           H  
ATOM   3524 HG13 VAL B  74       6.552   9.278 -34.217  1.00 79.53           H  
ATOM   3525  CG2 VAL B  74       3.990   8.594 -34.203  1.00 79.53           C  
ATOM   3526 HG21 VAL B  74       3.692   8.679 -33.158  1.00 79.53           H  
ATOM   3527 HG22 VAL B  74       4.746   7.813 -34.288  1.00 79.53           H  
ATOM   3528 HG23 VAL B  74       3.137   8.288 -34.807  1.00 79.53           H  
ATOM   3529  N   GLU B  75       3.562  12.580 -36.432  1.00 73.30           N  
ATOM   3530  H   GLU B  75       2.842  11.952 -36.763  1.00 73.30           H  
ATOM   3531  CA  GLU B  75       3.892  13.749 -37.259  1.00 73.30           C  
ATOM   3532  HA  GLU B  75       4.975  13.870 -37.288  1.00 73.30           H  
ATOM   3533  C   GLU B  75       3.320  15.043 -36.676  1.00 73.30           C  
ATOM   3534  CB  GLU B  75       3.384  13.588 -38.703  1.00 73.30           C  
ATOM   3535  HB2 GLU B  75       2.313  13.382 -38.698  1.00 73.30           H  
ATOM   3536  HB3 GLU B  75       3.548  14.540 -39.208  1.00 73.30           H  
ATOM   3537  O   GLU B  75       4.032  16.045 -36.574  1.00 73.30           O  
ATOM   3538  CG  GLU B  75       4.115  12.492 -39.495  1.00 73.30           C  
ATOM   3539  HG2 GLU B  75       5.182  12.578 -39.293  1.00 73.30           H  
ATOM   3540  HG3 GLU B  75       3.784  11.517 -39.138  1.00 73.30           H  
ATOM   3541  CD  GLU B  75       3.899  12.587 -41.021  1.00 73.30           C  
ATOM   3542  OE1 GLU B  75       4.621  11.864 -41.746  1.00 73.30           O  
ATOM   3543  OE2 GLU B  75       3.053  13.391 -41.478  1.00 73.30           O  
ATOM   3544  N   ASN B  76       2.051  15.035 -36.253  1.00 68.81           N  
ATOM   3545  H   ASN B  76       1.491  14.203 -36.364  1.00 68.81           H  
ATOM   3546  CA  ASN B  76       1.444  16.221 -35.661  1.00 68.81           C  
ATOM   3547  HA  ASN B  76       1.961  17.092 -36.065  1.00 68.81           H  
ATOM   3548  C   ASN B  76       1.612  16.296 -34.152  1.00 68.81           C  
ATOM   3549  CB  ASN B  76      -0.024  16.374 -36.052  1.00 68.81           C  
ATOM   3550  HB2 ASN B  76      -0.589  15.536 -35.644  1.00 68.81           H  
ATOM   3551  HB3 ASN B  76      -0.438  17.282 -35.614  1.00 68.81           H  
ATOM   3552  O   ASN B  76       1.210  17.308 -33.594  1.00 68.81           O  
ATOM   3553  CG  ASN B  76      -0.202  16.480 -37.547  1.00 68.81           C  
ATOM   3554  ND2 ASN B  76      -0.953  15.590 -38.139  1.00 68.81           N  
ATOM   3555 HD21 ASN B  76      -1.286  14.817 -37.581  1.00 68.81           H  
ATOM   3556 HD22 ASN B  76      -0.901  15.520 -39.145  1.00 68.81           H  
ATOM   3557  OD1 ASN B  76       0.314  17.395 -38.173  1.00 68.81           O  
ATOM   3558  N   LEU B  77       2.224  15.326 -33.477  1.00 67.47           N  
ATOM   3559  H   LEU B  77       2.391  14.444 -33.940  1.00 67.47           H  
ATOM   3560  CA  LEU B  77       2.516  15.446 -32.051  1.00 67.47           C  
ATOM   3561  HA  LEU B  77       1.629  15.882 -31.590  1.00 67.47           H  
ATOM   3562  C   LEU B  77       3.665  16.416 -31.765  1.00 67.47           C  
ATOM   3563  CB  LEU B  77       2.790  14.073 -31.405  1.00 67.47           C  
ATOM   3564  HB2 LEU B  77       3.829  14.046 -31.075  1.00 67.47           H  
ATOM   3565  HB3 LEU B  77       2.691  13.262 -32.126  1.00 67.47           H  
ATOM   3566  O   LEU B  77       3.849  16.772 -30.609  1.00 67.47           O  
ATOM   3567  CG  LEU B  77       1.858  13.826 -30.204  1.00 67.47           C  
ATOM   3568  HG  LEU B  77       1.448  14.769 -29.843  1.00 67.47           H  
ATOM   3569  CD1 LEU B  77       0.700  12.906 -30.590  1.00 67.47           C  
ATOM   3570 HD11 LEU B  77       0.171  13.330 -31.443  1.00 67.47           H  
ATOM   3571 HD12 LEU B  77       0.006  12.818 -29.754  1.00 67.47           H  
ATOM   3572 HD13 LEU B  77       1.077  11.921 -30.865  1.00 67.47           H  
ATOM   3573  CD2 LEU B  77       2.628  13.223 -29.038  1.00 67.47           C  
ATOM   3574 HD21 LEU B  77       2.972  12.220 -29.289  1.00 67.47           H  
ATOM   3575 HD22 LEU B  77       3.482  13.853 -28.789  1.00 67.47           H  
ATOM   3576 HD23 LEU B  77       1.964  13.193 -28.173  1.00 67.47           H  
ATOM   3577  N   TYR B  78       4.410  16.866 -32.783  1.00 52.29           N  
ATOM   3578  H   TYR B  78       4.233  16.473 -33.697  1.00 52.29           H  
ATOM   3579  CA  TYR B  78       5.525  17.812 -32.656  1.00 52.29           C  
ATOM   3580  HA  TYR B  78       5.885  17.782 -31.628  1.00 52.29           H  
ATOM   3581  C   TYR B  78       5.078  19.254 -32.970  1.00 52.29           C  
ATOM   3582  CB  TYR B  78       6.682  17.348 -33.561  1.00 52.29           C  
ATOM   3583  HB2 TYR B  78       6.471  16.349 -33.941  1.00 52.29           H  
ATOM   3584  HB3 TYR B  78       6.759  17.990 -34.439  1.00 52.29           H  
ATOM   3585  O   TYR B  78       4.794  19.571 -34.120  1.00 52.29           O  
ATOM   3586  CG  TYR B  78       8.030  17.305 -32.871  1.00 52.29           C  
ATOM   3587  CD1 TYR B  78       8.851  18.449 -32.796  1.00 52.29           C  
ATOM   3588  HD1 TYR B  78       8.502  19.381 -33.215  1.00 52.29           H  
ATOM   3589  CD2 TYR B  78       8.478  16.089 -32.336  1.00 52.29           C  
ATOM   3590  HD2 TYR B  78       7.847  15.215 -32.400  1.00 52.29           H  
ATOM   3591  CE1 TYR B  78      10.119  18.376 -32.179  1.00 52.29           C  
ATOM   3592  HE1 TYR B  78      10.748  19.252 -32.113  1.00 52.29           H  
ATOM   3593  CE2 TYR B  78       9.763  16.009 -31.776  1.00 52.29           C  
ATOM   3594  HE2 TYR B  78      10.165  15.065 -31.436  1.00 52.29           H  
ATOM   3595  OH  TYR B  78      11.801  17.014 -31.093  1.00 52.29           O  
ATOM   3596  HH  TYR B  78      12.137  17.865 -30.803  1.00 52.29           H  
ATOM   3597  CZ  TYR B  78      10.581  17.140 -31.677  1.00 52.29           C  
ATOM   3598  N   ASP B  79       4.923  20.112 -31.953  1.00 51.12           N  
ATOM   3599  H   ASP B  79       5.093  19.726 -31.035  1.00 51.12           H  
ATOM   3600  CA  ASP B  79       4.786  21.597 -31.979  1.00 51.12           C  
ATOM   3601  HA  ASP B  79       5.747  22.015 -32.279  1.00 51.12           H  
ATOM   3602  C   ASP B  79       4.493  22.072 -30.525  1.00 51.12           C  
ATOM   3603  CB  ASP B  79       3.704  22.149 -32.967  1.00 51.12           C  
ATOM   3604  HB2 ASP B  79       2.747  22.305 -32.470  1.00 51.12           H  
ATOM   3605  HB3 ASP B  79       3.543  21.492 -33.822  1.00 51.12           H  
ATOM   3606  O   ASP B  79       4.798  21.366 -29.567  1.00 51.12           O  
ATOM   3607  CG  ASP B  79       3.965  23.536 -33.517  1.00 51.12           C  
ATOM   3608  OD1 ASP B  79       4.656  24.310 -32.818  1.00 51.12           O  
ATOM   3609  OD2 ASP B  79       3.316  23.856 -34.533  1.00 51.12           O  
ATOM   3610  N   MET B  80       3.909  23.261 -30.332  1.00 42.67           N  
ATOM   3611  H   MET B  80       3.830  23.833 -31.161  1.00 42.67           H  
ATOM   3612  CA  MET B  80       3.717  23.917 -29.029  1.00 42.67           C  
ATOM   3613  HA  MET B  80       4.599  23.711 -28.421  1.00 42.67           H  
ATOM   3614  C   MET B  80       2.530  23.460 -28.156  1.00 42.67           C  
ATOM   3615  CB  MET B  80       3.645  25.435 -29.259  1.00 42.67           C  
ATOM   3616  HB2 MET B  80       3.202  25.916 -28.388  1.00 42.67           H  
ATOM   3617  HB3 MET B  80       3.000  25.634 -30.115  1.00 42.67           H  
ATOM   3618  O   MET B  80       2.732  23.119 -26.995  1.00 42.67           O  
ATOM   3619  CG  MET B  80       5.026  26.053 -29.515  1.00 42.67           C  
ATOM   3620  HG2 MET B  80       5.685  25.297 -29.941  1.00 42.67           H  
ATOM   3621  HG3 MET B  80       4.920  26.840 -30.262  1.00 42.67           H  
ATOM   3622  SD  MET B  80       5.815  26.768 -28.040  1.00 42.67           S  
ATOM   3623  CE  MET B  80       4.896  28.324 -27.917  1.00 42.67           C  
ATOM   3624  HE1 MET B  80       5.278  28.900 -27.074  1.00 42.67           H  
ATOM   3625  HE2 MET B  80       5.027  28.893 -28.837  1.00 42.67           H  
ATOM   3626  HE3 MET B  80       3.838  28.112 -27.764  1.00 42.67           H  
ATOM   3627  N   ALA B  81       1.279  23.571 -28.612  1.00 39.26           N  
ATOM   3628  H   ALA B  81       1.129  23.745 -29.596  1.00 39.26           H  
ATOM   3629  CA  ALA B  81       0.104  23.365 -27.749  1.00 39.26           C  
ATOM   3630  HA  ALA B  81       0.413  23.374 -26.704  1.00 39.26           H  
ATOM   3631  C   ALA B  81      -0.550  22.004 -28.022  1.00 39.26           C  
ATOM   3632  CB  ALA B  81      -0.878  24.532 -27.929  1.00 39.26           C  
ATOM   3633  HB1 ALA B  81      -1.250  24.545 -28.953  1.00 39.26           H  
ATOM   3634  HB2 ALA B  81      -0.377  25.475 -27.712  1.00 39.26           H  
ATOM   3635  HB3 ALA B  81      -1.722  24.407 -27.250  1.00 39.26           H  
ATOM   3636  O   ALA B  81      -0.884  21.724 -29.167  1.00 39.26           O  
ATOM   3637  N   GLY B  82      -0.747  21.184 -26.978  1.00 43.81           N  
ATOM   3638  H   GLY B  82      -0.387  21.455 -26.074  1.00 43.81           H  
ATOM   3639  CA  GLY B  82      -1.290  19.818 -27.112  1.00 43.81           C  
ATOM   3640  HA2 GLY B  82      -1.561  19.435 -26.128  1.00 43.81           H  
ATOM   3641  HA3 GLY B  82      -2.186  19.838 -27.732  1.00 43.81           H  
ATOM   3642  C   GLY B  82      -0.304  18.830 -27.743  1.00 43.81           C  
ATOM   3643  O   GLY B  82      -0.704  17.821 -28.308  1.00 43.81           O  
ATOM   3644  N   LYS B  83       0.985  19.161 -27.699  1.00 55.99           N  
ATOM   3645  H   LYS B  83       1.260  19.960 -27.145  1.00 55.99           H  
ATOM   3646  CA  LYS B  83       2.048  18.503 -28.445  1.00 55.99           C  
ATOM   3647  HA  LYS B  83       1.742  17.500 -28.742  1.00 55.99           H  
ATOM   3648  C   LYS B  83       3.295  18.356 -27.579  1.00 55.99           C  
ATOM   3649  CB  LYS B  83       2.304  19.336 -29.697  1.00 55.99           C  
ATOM   3650  HB2 LYS B  83       2.389  20.386 -29.413  1.00 55.99           H  
ATOM   3651  HB3 LYS B  83       3.261  19.040 -30.126  1.00 55.99           H  
ATOM   3652  O   LYS B  83       3.423  19.024 -26.552  1.00 55.99           O  
ATOM   3653  CG  LYS B  83       1.180  19.184 -30.745  1.00 55.99           C  
ATOM   3654  HG2 LYS B  83       0.311  19.775 -30.454  1.00 55.99           H  
ATOM   3655  HG3 LYS B  83       0.895  18.139 -30.859  1.00 55.99           H  
ATOM   3656  CD  LYS B  83       1.748  19.697 -32.052  1.00 55.99           C  
ATOM   3657  HD2 LYS B  83       2.263  20.603 -31.732  1.00 55.99           H  
ATOM   3658  HD3 LYS B  83       2.493  18.978 -32.391  1.00 55.99           H  
ATOM   3659  CE  LYS B  83       0.793  20.053 -33.198  1.00 55.99           C  
ATOM   3660  HE2 LYS B  83      -0.042  19.352 -33.170  1.00 55.99           H  
ATOM   3661  HE3 LYS B  83       0.413  21.064 -33.052  1.00 55.99           H  
ATOM   3662  NZ  LYS B  83       1.500  19.917 -34.501  1.00 55.99           N  
ATOM   3663  HZ1 LYS B  83       1.725  18.938 -34.607  1.00 55.99           H  
ATOM   3664  HZ2 LYS B  83       0.929  20.197 -35.285  1.00 55.99           H  
ATOM   3665  HZ3 LYS B  83       2.380  20.413 -34.507  1.00 55.99           H  
ATOM   3666  N   SER B  84       4.193  17.463 -27.973  1.00 58.86           N  
ATOM   3667  H   SER B  84       4.045  17.017 -28.867  1.00 58.86           H  
ATOM   3668  CA  SER B  84       5.493  17.281 -27.346  1.00 58.86           C  
ATOM   3669  HA  SER B  84       5.460  17.740 -26.357  1.00 58.86           H  
ATOM   3670  C   SER B  84       6.586  17.980 -28.148  1.00 58.86           C  
ATOM   3671  CB  SER B  84       5.806  15.798 -27.150  1.00 58.86           C  
ATOM   3672  HB2 SER B  84       5.956  15.317 -28.117  1.00 58.86           H  
ATOM   3673  HB3 SER B  84       4.983  15.311 -26.628  1.00 58.86           H  
ATOM   3674  O   SER B  84       6.588  17.987 -29.375  1.00 58.86           O  
ATOM   3675  OG  SER B  84       6.983  15.699 -26.372  1.00 58.86           O  
ATOM   3676  HG  SER B  84       6.829  16.101 -25.514  1.00 58.86           H  
ATOM   3677  N   HIS B  85       7.562  18.551 -27.447  1.00 55.90           N  
ATOM   3678  H   HIS B  85       7.517  18.497 -26.439  1.00 55.90           H  
ATOM   3679  CA  HIS B  85       8.779  19.078 -28.070  1.00 55.90           C  
ATOM   3680  HA  HIS B  85       8.518  19.532 -29.026  1.00 55.90           H  
ATOM   3681  C   HIS B  85       9.811  17.981 -28.376  1.00 55.90           C  
ATOM   3682  CB  HIS B  85       9.371  20.161 -27.162  1.00 55.90           C  
ATOM   3683  HB2 HIS B  85       9.641  19.716 -26.205  1.00 55.90           H  
ATOM   3684  HB3 HIS B  85      10.282  20.551 -27.618  1.00 55.90           H  
ATOM   3685  O   HIS B  85      10.943  18.298 -28.745  1.00 55.90           O  
ATOM   3686  CG  HIS B  85       8.444  21.323 -26.926  1.00 55.90           C  
ATOM   3687  CD2 HIS B  85       8.083  21.850 -25.716  1.00 55.90           C  
ATOM   3688  HD2 HIS B  85       8.398  21.488 -24.749  1.00 55.90           H  
ATOM   3689  ND1 HIS B  85       7.828  22.076 -27.898  1.00 55.90           N  
ATOM   3690  HD1 HIS B  85       7.773  21.847 -28.880  1.00 55.90           H  
ATOM   3691  CE1 HIS B  85       7.132  23.046 -27.287  1.00 55.90           C  
ATOM   3692  HE1 HIS B  85       6.538  23.790 -27.796  1.00 55.90           H  
ATOM   3693  NE2 HIS B  85       7.270  22.966 -25.953  1.00 55.90           N  
ATOM   3694  N   ARG B  86       9.443  16.713 -28.155  1.00 60.03           N  
ATOM   3695  H   ARG B  86       8.480  16.540 -27.905  1.00 60.03           H  
ATOM   3696  CA  ARG B  86      10.306  15.536 -28.135  1.00 60.03           C  
ATOM   3697  HA  ARG B  86      11.192  15.726 -28.741  1.00 60.03           H  
ATOM   3698  C   ARG B  86       9.574  14.342 -28.738  1.00 60.03           C  
ATOM   3699  CB  ARG B  86      10.688  15.265 -26.667  1.00 60.03           C  
ATOM   3700  HB2 ARG B  86       9.957  15.723 -26.000  1.00 60.03           H  
ATOM   3701  HB3 ARG B  86      10.673  14.196 -26.458  1.00 60.03           H  
ATOM   3702  O   ARG B  86       8.402  14.133 -28.462  1.00 60.03           O  
ATOM   3703  CG  ARG B  86      12.071  15.834 -26.361  1.00 60.03           C  
ATOM   3704  HG2 ARG B  86      12.152  16.020 -25.290  1.00 60.03           H  
ATOM   3705  HG3 ARG B  86      12.228  16.770 -26.897  1.00 60.03           H  
ATOM   3706  CD  ARG B  86      13.086  14.777 -26.778  1.00 60.03           C  
ATOM   3707  HD2 ARG B  86      13.201  14.063 -25.962  1.00 60.03           H  
ATOM   3708  HD3 ARG B  86      12.708  14.236 -27.645  1.00 60.03           H  
ATOM   3709  NE  ARG B  86      14.366  15.364 -27.142  1.00 60.03           N  
ATOM   3710  HE  ARG B  86      14.512  16.347 -26.963  1.00 60.03           H  
ATOM   3711  NH1 ARG B  86      15.240  13.512 -28.059  1.00 60.03           N  
ATOM   3712 HH11 ARG B  86      14.454  12.986 -27.705  1.00 60.03           H  
ATOM   3713 HH12 ARG B  86      15.969  12.947 -28.470  1.00 60.03           H  
ATOM   3714  NH2 ARG B  86      16.473  15.332 -28.081  1.00 60.03           N  
ATOM   3715 HH21 ARG B  86      16.619  16.281 -27.768  1.00 60.03           H  
ATOM   3716 HH22 ARG B  86      17.219  14.770 -28.465  1.00 60.03           H  
ATOM   3717  CZ  ARG B  86      15.357  14.755 -27.760  1.00 60.03           C  
ATOM   3718  N   ALA B  87      10.289  13.552 -29.533  1.00 68.53           N  
ATOM   3719  H   ALA B  87      11.247  13.803 -29.727  1.00 68.53           H  
ATOM   3720  CA  ALA B  87       9.764  12.350 -30.188  1.00 68.53           C  
ATOM   3721  HA  ALA B  87       8.776  12.124 -29.786  1.00 68.53           H  
ATOM   3722  C   ALA B  87      10.629  11.127 -29.876  1.00 68.53           C  
ATOM   3723  CB  ALA B  87       9.590  12.580 -31.697  1.00 68.53           C  
ATOM   3724  HB1 ALA B  87      10.534  12.882 -32.151  1.00 68.53           H  
ATOM   3725  HB2 ALA B  87       8.816  13.329 -31.866  1.00 68.53           H  
ATOM   3726  HB3 ALA B  87       9.249  11.661 -32.172  1.00 68.53           H  
ATOM   3727  O   ALA B  87      10.732  10.223 -30.699  1.00 68.53           O  
ATOM   3728  N   GLU B  88      11.281  11.121 -28.709  1.00 89.23           N  
ATOM   3729  H   GLU B  88      11.035  11.812 -28.014  1.00 89.23           H  
ATOM   3730  CA  GLU B  88      12.112  10.006 -28.257  1.00 89.23           C  
ATOM   3731  HA  GLU B  88      11.881   9.148 -28.888  1.00 89.23           H  
ATOM   3732  C   GLU B  88      11.766   9.609 -26.814  1.00 89.23           C  
ATOM   3733  CB  GLU B  88      13.618  10.313 -28.404  1.00 89.23           C  
ATOM   3734  HB2 GLU B  88      14.174   9.441 -28.059  1.00 89.23           H  
ATOM   3735  HB3 GLU B  88      13.868  11.155 -27.760  1.00 89.23           H  
ATOM   3736  O   GLU B  88      11.419  10.469 -25.999  1.00 89.23           O  
ATOM   3737  CG  GLU B  88      14.065  10.620 -29.846  1.00 89.23           C  
ATOM   3738  HG2 GLU B  88      13.703   9.823 -30.495  1.00 89.23           H  
ATOM   3739  HG3 GLU B  88      13.599  11.552 -30.166  1.00 89.23           H  
ATOM   3740  CD  GLU B  88      15.595  10.753 -30.018  1.00 89.23           C  
ATOM   3741  OE1 GLU B  88      16.113  10.371 -31.085  1.00 89.23           O  
ATOM   3742  OE2 GLU B  88      16.282  11.325 -29.133  1.00 89.23           O  
ATOM   3743  N   GLY B  89      11.868   8.315 -26.513  1.00 93.94           N  
ATOM   3744  H   GLY B  89      12.173   7.686 -27.242  1.00 93.94           H  
ATOM   3745  CA  GLY B  89      11.619   7.704 -25.206  1.00 93.94           C  
ATOM   3746  HA2 GLY B  89      10.559   7.771 -24.963  1.00 93.94           H  
ATOM   3747  HA3 GLY B  89      12.184   8.231 -24.437  1.00 93.94           H  
ATOM   3748  C   GLY B  89      12.031   6.227 -25.192  1.00 93.94           C  
ATOM   3749  O   GLY B  89      12.492   5.692 -26.201  1.00 93.94           O  
ATOM   3750  N   GLY B  90      11.886   5.560 -24.050  1.00 97.60           N  
ATOM   3751  H   GLY B  90      11.498   6.046 -23.254  1.00 97.60           H  
ATOM   3752  CA  GLY B  90      12.098   4.115 -23.940  1.00 97.60           C  
ATOM   3753  HA2 GLY B  90      12.435   3.881 -22.930  1.00 97.60           H  
ATOM   3754  HA3 GLY B  90      12.868   3.783 -24.636  1.00 97.60           H  
ATOM   3755  C   GLY B  90      10.802   3.349 -24.197  1.00 97.60           C  
ATOM   3756  O   GLY B  90       9.861   3.465 -23.419  1.00 97.60           O  
ATOM   3757  N   PHE B  91      10.732   2.537 -25.248  1.00 97.28           N  
ATOM   3758  H   PHE B  91      11.540   2.420 -25.844  1.00 97.28           H  
ATOM   3759  CA  PHE B  91       9.519   1.783 -25.588  1.00 97.28           C  
ATOM   3760  HA  PHE B  91       8.762   1.925 -24.817  1.00 97.28           H  
ATOM   3761  C   PHE B  91       9.794   0.290 -25.654  1.00 97.28           C  
ATOM   3762  CB  PHE B  91       8.925   2.301 -26.900  1.00 97.28           C  
ATOM   3763  HB2 PHE B  91       9.648   2.162 -27.704  1.00 97.28           H  
ATOM   3764  HB3 PHE B  91       8.041   1.710 -27.145  1.00 97.28           H  
ATOM   3765  O   PHE B  91      10.895  -0.123 -26.014  1.00 97.28           O  
ATOM   3766  CG  PHE B  91       8.525   3.757 -26.823  1.00 97.28           C  
ATOM   3767  CD1 PHE B  91       7.316   4.122 -26.203  1.00 97.28           C  
ATOM   3768  HD1 PHE B  91       6.662   3.361 -25.806  1.00 97.28           H  
ATOM   3769  CD2 PHE B  91       9.389   4.750 -27.317  1.00 97.28           C  
ATOM   3770  HD2 PHE B  91      10.323   4.478 -27.785  1.00 97.28           H  
ATOM   3771  CE1 PHE B  91       6.968   5.479 -26.090  1.00 97.28           C  
ATOM   3772  HE1 PHE B  91       6.046   5.755 -25.602  1.00 97.28           H  
ATOM   3773  CE2 PHE B  91       9.046   6.104 -27.190  1.00 97.28           C  
ATOM   3774  HE2 PHE B  91       9.736   6.850 -27.556  1.00 97.28           H  
ATOM   3775  CZ  PHE B  91       7.830   6.472 -26.589  1.00 97.28           C  
ATOM   3776  HZ  PHE B  91       7.563   7.515 -26.501  1.00 97.28           H  
ATOM   3777  N   LEU B  92       8.783  -0.512 -25.321  1.00 97.31           N  
ATOM   3778  H   LEU B  92       7.903  -0.096 -25.053  1.00 97.31           H  
ATOM   3779  CA  LEU B  92       8.837  -1.953 -25.532  1.00 97.31           C  
ATOM   3780  HA  LEU B  92       9.838  -2.312 -25.292  1.00 97.31           H  
ATOM   3781  C   LEU B  92       8.573  -2.277 -27.003  1.00 97.31           C  
ATOM   3782  CB  LEU B  92       7.821  -2.670 -24.628  1.00 97.31           C  
ATOM   3783  HB2 LEU B  92       6.829  -2.285 -24.864  1.00 97.31           H  
ATOM   3784  HB3 LEU B  92       7.838  -3.734 -24.864  1.00 97.31           H  
ATOM   3785  O   LEU B  92       7.544  -1.883 -27.557  1.00 97.31           O  
ATOM   3786  CG  LEU B  92       8.042  -2.494 -23.121  1.00 97.31           C  
ATOM   3787  HG  LEU B  92       7.957  -1.439 -22.860  1.00 97.31           H  
ATOM   3788  CD1 LEU B  92       6.969  -3.262 -22.352  1.00 97.31           C  
ATOM   3789 HD11 LEU B  92       7.026  -4.326 -22.582  1.00 97.31           H  
ATOM   3790 HD12 LEU B  92       5.985  -2.883 -22.628  1.00 97.31           H  
ATOM   3791 HD13 LEU B  92       7.107  -3.116 -21.281  1.00 97.31           H  
ATOM   3792  CD2 LEU B  92       9.415  -2.992 -22.684  1.00 97.31           C  
ATOM   3793 HD21 LEU B  92      10.189  -2.359 -23.119  1.00 97.31           H  
ATOM   3794 HD22 LEU B  92       9.492  -2.924 -21.599  1.00 97.31           H  
ATOM   3795 HD23 LEU B  92       9.566  -4.023 -23.001  1.00 97.31           H  
ATOM   3796  N   ASP B  93       9.470  -3.065 -27.589  1.00 85.38           N  
ATOM   3797  H   ASP B  93      10.368  -3.157 -27.136  1.00 85.38           H  
ATOM   3798  CA  ASP B  93       9.460  -3.486 -28.992  1.00 85.38           C  
ATOM   3799  HA  ASP B  93       9.628  -2.619 -29.630  1.00 85.38           H  
ATOM   3800  C   ASP B  93       8.137  -4.158 -29.404  1.00 85.38           C  
ATOM   3801  CB  ASP B  93      10.595  -4.507 -29.213  1.00 85.38           C  
ATOM   3802  HB2 ASP B  93      10.321  -5.437 -28.715  1.00 85.38           H  
ATOM   3803  HB3 ASP B  93      10.651  -4.718 -30.281  1.00 85.38           H  
ATOM   3804  O   ASP B  93       7.657  -3.980 -30.520  1.00 85.38           O  
ATOM   3805  CG  ASP B  93      12.004  -4.131 -28.720  1.00 85.38           C  
ATOM   3806  OD1 ASP B  93      12.177  -3.186 -27.915  1.00 85.38           O  
ATOM   3807  OD2 ASP B  93      12.929  -4.869 -29.110  1.00 85.38           O  
ATOM   3808  N   ALA B  94       7.546  -4.938 -28.495  1.00 87.11           N  
ATOM   3809  H   ALA B  94       8.013  -5.027 -27.604  1.00 87.11           H  
ATOM   3810  CA  ALA B  94       6.365  -5.758 -28.747  1.00 87.11           C  
ATOM   3811  HA  ALA B  94       5.901  -5.420 -29.674  1.00 87.11           H  
ATOM   3812  C   ALA B  94       5.295  -5.595 -27.655  1.00 87.11           C  
ATOM   3813  CB  ALA B  94       6.810  -7.212 -28.963  1.00 87.11           C  
ATOM   3814  HB1 ALA B  94       5.952  -7.826 -29.236  1.00 87.11           H  
ATOM   3815  HB2 ALA B  94       7.544  -7.257 -29.767  1.00 87.11           H  
ATOM   3816  HB3 ALA B  94       7.252  -7.607 -28.048  1.00 87.11           H  
ATOM   3817  O   ALA B  94       4.684  -6.574 -27.240  1.00 87.11           O  
ATOM   3818  N   ALA B  95       5.025  -4.362 -27.201  1.00 92.48           N  
ATOM   3819  H   ALA B  95       5.590  -3.596 -27.540  1.00 92.48           H  
ATOM   3820  CA  ALA B  95       4.003  -4.092 -26.172  1.00 92.48           C  
ATOM   3821  HA  ALA B  95       4.314  -4.561 -25.239  1.00 92.48           H  
ATOM   3822  C   ALA B  95       2.598  -4.635 -26.516  1.00 92.48           C  
ATOM   3823  CB  ALA B  95       3.910  -2.577 -25.961  1.00 92.48           C  
ATOM   3824  HB1 ALA B  95       3.242  -2.366 -25.126  1.00 92.48           H  
ATOM   3825  HB2 ALA B  95       4.891  -2.160 -25.736  1.00 92.48           H  
ATOM   3826  HB3 ALA B  95       3.518  -2.098 -26.859  1.00 92.48           H  
ATOM   3827  O   ALA B  95       1.786  -4.879 -25.627  1.00 92.48           O  
ATOM   3828  N   ALA B  96       2.290  -4.791 -27.808  1.00 93.17           N  
ATOM   3829  H   ALA B  96       2.995  -4.554 -28.492  1.00 93.17           H  
ATOM   3830  CA  ALA B  96       1.022  -5.336 -28.282  1.00 93.17           C  
ATOM   3831  HA  ALA B  96       0.245  -5.080 -27.561  1.00 93.17           H  
ATOM   3832  C   ALA B  96       1.013  -6.871 -28.420  1.00 93.17           C  
ATOM   3833  CB  ALA B  96       0.679  -4.651 -29.611  1.00 93.17           C  
ATOM   3834  HB1 ALA B  96      -0.292  -4.998 -29.965  1.00 93.17           H  
ATOM   3835  HB2 ALA B  96       1.434  -4.889 -30.360  1.00 93.17           H  
ATOM   3836  HB3 ALA B  96       0.640  -3.571 -29.475  1.00 93.17           H  
ATOM   3837  O   ALA B  96      -0.073  -7.438 -28.569  1.00 93.17           O  
ATOM   3838  N   GLY B  97       2.179  -7.528 -28.399  1.00 94.74           N  
ATOM   3839  H   GLY B  97       3.004  -7.028 -28.100  1.00 94.74           H  
ATOM   3840  CA  GLY B  97       2.308  -8.982 -28.490  1.00 94.74           C  
ATOM   3841  HA2 GLY B  97       1.719  -9.349 -29.332  1.00 94.74           H  
ATOM   3842  HA3 GLY B  97       3.352  -9.249 -28.651  1.00 94.74           H  
ATOM   3843  C   GLY B  97       1.838  -9.664 -27.207  1.00 94.74           C  
ATOM   3844  O   GLY B  97       2.078  -9.149 -26.119  1.00 94.74           O  
ATOM   3845  N   PHE B  98       1.113 -10.775 -27.344  1.00 96.38           N  
ATOM   3846  H   PHE B  98       0.944 -11.147 -28.268  1.00 96.38           H  
ATOM   3847  CA  PHE B  98       0.629 -11.571 -26.215  1.00 96.38           C  
ATOM   3848  HA  PHE B  98       1.437 -11.684 -25.493  1.00 96.38           H  
ATOM   3849  C   PHE B  98       0.162 -12.958 -26.675  1.00 96.38           C  
ATOM   3850  CB  PHE B  98      -0.548 -10.836 -25.556  1.00 96.38           C  
ATOM   3851  HB2 PHE B  98      -0.207  -9.857 -25.219  1.00 96.38           H  
ATOM   3852  HB3 PHE B  98      -1.325 -10.678 -26.304  1.00 96.38           H  
ATOM   3853  O   PHE B  98      -0.631 -13.043 -27.622  1.00 96.38           O  
ATOM   3854  CG  PHE B  98      -1.140 -11.545 -24.357  1.00 96.38           C  
ATOM   3855  CD1 PHE B  98      -2.512 -11.860 -24.315  1.00 96.38           C  
ATOM   3856  HD1 PHE B  98      -3.147 -11.624 -25.156  1.00 96.38           H  
ATOM   3857  CD2 PHE B  98      -0.317 -11.863 -23.262  1.00 96.38           C  
ATOM   3858  HD2 PHE B  98       0.735 -11.620 -23.280  1.00 96.38           H  
ATOM   3859  CE1 PHE B  98      -3.055 -12.488 -23.181  1.00 96.38           C  
ATOM   3860  HE1 PHE B  98      -4.106 -12.733 -23.146  1.00 96.38           H  
ATOM   3861  CE2 PHE B  98      -0.857 -12.502 -22.138  1.00 96.38           C  
ATOM   3862  HE2 PHE B  98      -0.214 -12.760 -21.309  1.00 96.38           H  
ATOM   3863  CZ  PHE B  98      -2.222 -12.816 -22.097  1.00 96.38           C  
ATOM   3864  HZ  PHE B  98      -2.613 -13.322 -21.227  1.00 96.38           H  
ATOM   3865  N   ASP B  99       0.569 -14.030 -25.993  1.00 95.59           N  
ATOM   3866  H   ASP B  99       1.252 -13.905 -25.260  1.00 95.59           H  
ATOM   3867  CA  ASP B  99       0.027 -15.376 -26.244  1.00 95.59           C  
ATOM   3868  HA  ASP B  99      -0.186 -15.446 -27.311  1.00 95.59           H  
ATOM   3869  C   ASP B  99      -1.313 -15.594 -25.521  1.00 95.59           C  
ATOM   3870  CB  ASP B  99       1.048 -16.489 -25.972  1.00 95.59           C  
ATOM   3871  HB2 ASP B  99       1.996 -16.214 -26.434  1.00 95.59           H  
ATOM   3872  HB3 ASP B  99       1.209 -16.593 -24.899  1.00 95.59           H  
ATOM   3873  O   ASP B  99      -1.429 -16.281 -24.505  1.00 95.59           O  
ATOM   3874  CG  ASP B  99       0.586 -17.834 -26.568  1.00 95.59           C  
ATOM   3875  OD1 ASP B  99      -0.629 -17.998 -26.865  1.00 95.59           O  
ATOM   3876  OD2 ASP B  99       1.447 -18.723 -26.740  1.00 95.59           O  
ATOM   3877  N   ALA B 100      -2.374 -15.004 -26.076  1.00 93.98           N  
ATOM   3878  H   ALA B 100      -2.199 -14.389 -26.858  1.00 93.98           H  
ATOM   3879  CA  ALA B 100      -3.716 -15.110 -25.510  1.00 93.98           C  
ATOM   3880  HA  ALA B 100      -3.701 -14.670 -24.513  1.00 93.98           H  
ATOM   3881  C   ALA B 100      -4.184 -16.571 -25.346  1.00 93.98           C  
ATOM   3882  CB  ALA B 100      -4.670 -14.302 -26.398  1.00 93.98           C  
ATOM   3883  HB1 ALA B 100      -5.646 -14.237 -25.917  1.00 93.98           H  
ATOM   3884  HB2 ALA B 100      -4.777 -14.784 -27.370  1.00 93.98           H  
ATOM   3885  HB3 ALA B 100      -4.279 -13.294 -26.538  1.00 93.98           H  
ATOM   3886  O   ALA B 100      -4.800 -16.915 -24.336  1.00 93.98           O  
ATOM   3887  N   GLY B 101      -3.855 -17.443 -26.309  1.00 90.15           N  
ATOM   3888  H   GLY B 101      -3.162 -17.152 -26.983  1.00 90.15           H  
ATOM   3889  CA  GLY B 101      -4.246 -18.854 -26.288  1.00 90.15           C  
ATOM   3890  HA2 GLY B 101      -3.943 -19.317 -27.227  1.00 90.15           H  
ATOM   3891  HA3 GLY B 101      -5.328 -18.932 -26.180  1.00 90.15           H  
ATOM   3892  C   GLY B 101      -3.585 -19.626 -25.148  1.00 90.15           C  
ATOM   3893  O   GLY B 101      -4.241 -20.439 -24.493  1.00 90.15           O  
ATOM   3894  N   PHE B 102      -2.320 -19.322 -24.851  1.00 94.23           N  
ATOM   3895  H   PHE B 102      -1.813 -18.677 -25.440  1.00 94.23           H  
ATOM   3896  CA  PHE B 102      -1.611 -19.907 -23.721  1.00 94.23           C  
ATOM   3897  HA  PHE B 102      -1.571 -20.986 -23.869  1.00 94.23           H  
ATOM   3898  C   PHE B 102      -2.319 -19.641 -22.388  1.00 94.23           C  
ATOM   3899  CB  PHE B 102      -0.175 -19.397 -23.710  1.00 94.23           C  
ATOM   3900  HB2 PHE B 102      -0.159 -18.317 -23.563  1.00 94.23           H  
ATOM   3901  HB3 PHE B 102       0.273 -19.622 -24.677  1.00 94.23           H  
ATOM   3902  O   PHE B 102      -2.530 -20.575 -21.608  1.00 94.23           O  
ATOM   3903  CG  PHE B 102       0.674 -20.054 -22.655  1.00 94.23           C  
ATOM   3904  CD1 PHE B 102       0.773 -19.483 -21.375  1.00 94.23           C  
ATOM   3905  HD1 PHE B 102       0.258 -18.562 -21.144  1.00 94.23           H  
ATOM   3906  CD2 PHE B 102       1.362 -21.241 -22.962  1.00 94.23           C  
ATOM   3907  HD2 PHE B 102       1.307 -21.654 -23.958  1.00 94.23           H  
ATOM   3908  CE1 PHE B 102       1.572 -20.098 -20.402  1.00 94.23           C  
ATOM   3909  HE1 PHE B 102       1.677 -19.644 -19.427  1.00 94.23           H  
ATOM   3910  CE2 PHE B 102       2.158 -21.858 -21.986  1.00 94.23           C  
ATOM   3911  HE2 PHE B 102       2.718 -22.752 -22.218  1.00 94.23           H  
ATOM   3912  CZ  PHE B 102       2.265 -21.279 -20.712  1.00 94.23           C  
ATOM   3913  HZ  PHE B 102       2.912 -21.734 -19.976  1.00 94.23           H  
ATOM   3914  N   PHE B 103      -2.785 -18.410 -22.171  1.00 92.65           N  
ATOM   3915  H   PHE B 103      -2.555 -17.697 -22.849  1.00 92.65           H  
ATOM   3916  CA  PHE B 103      -3.490 -18.009 -20.949  1.00 92.65           C  
ATOM   3917  HA  PHE B 103      -3.070 -18.597 -20.133  1.00 92.65           H  
ATOM   3918  C   PHE B 103      -5.000 -18.305 -20.957  1.00 92.65           C  
ATOM   3919  CB  PHE B 103      -3.176 -16.542 -20.630  1.00 92.65           C  
ATOM   3920  HB2 PHE B 103      -3.775 -16.219 -19.779  1.00 92.65           H  
ATOM   3921  HB3 PHE B 103      -3.447 -15.927 -21.488  1.00 92.65           H  
ATOM   3922  O   PHE B 103      -5.699 -17.970 -20.003  1.00 92.65           O  
ATOM   3923  CG  PHE B 103      -1.718 -16.327 -20.285  1.00 92.65           C  
ATOM   3924  CD1 PHE B 103      -1.240 -16.652 -19.004  1.00 92.65           C  
ATOM   3925  HD1 PHE B 103      -1.932 -16.979 -18.243  1.00 92.65           H  
ATOM   3926  CD2 PHE B 103      -0.822 -15.854 -21.257  1.00 92.65           C  
ATOM   3927  HD2 PHE B 103      -1.176 -15.577 -22.240  1.00 92.65           H  
ATOM   3928  CE1 PHE B 103       0.131 -16.554 -18.709  1.00 92.65           C  
ATOM   3929  HE1 PHE B 103       0.498 -16.814 -17.727  1.00 92.65           H  
ATOM   3930  CE2 PHE B 103       0.546 -15.755 -20.968  1.00 92.65           C  
ATOM   3931  HE2 PHE B 103       1.227 -15.425 -21.739  1.00 92.65           H  
ATOM   3932  CZ  PHE B 103       1.027 -16.116 -19.698  1.00 92.65           C  
ATOM   3933  HZ  PHE B 103       2.084 -16.067 -19.482  1.00 92.65           H  
ATOM   3934  N   GLY B 104      -5.528 -18.939 -22.011  1.00 87.27           N  
ATOM   3935  H   GLY B 104      -4.919 -19.178 -22.781  1.00 87.27           H  
ATOM   3936  CA  GLY B 104      -6.964 -19.216 -22.140  1.00 87.27           C  
ATOM   3937  HA2 GLY B 104      -7.115 -19.886 -22.986  1.00 87.27           H  
ATOM   3938  HA3 GLY B 104      -7.320 -19.708 -21.235  1.00 87.27           H  
ATOM   3939  C   GLY B 104      -7.821 -17.964 -22.368  1.00 87.27           C  
ATOM   3940  O   GLY B 104      -9.025 -17.990 -22.123  1.00 87.27           O  
ATOM   3941  N   ILE B 105      -7.216 -16.872 -22.840  1.00 87.74           N  
ATOM   3942  H   ILE B 105      -6.244 -16.954 -23.101  1.00 87.74           H  
ATOM   3943  CA  ILE B 105      -7.868 -15.588 -23.102  1.00 87.74           C  
ATOM   3944  HA  ILE B 105      -8.762 -15.512 -22.483  1.00 87.74           H  
ATOM   3945  C   ILE B 105      -8.305 -15.539 -24.567  1.00 87.74           C  
ATOM   3946  CB  ILE B 105      -6.928 -14.430 -22.695  1.00 87.74           C  
ATOM   3947  HB  ILE B 105      -5.955 -14.594 -23.160  1.00 87.74           H  
ATOM   3948  O   ILE B 105      -7.547 -15.851 -25.488  1.00 87.74           O  
ATOM   3949  CG1 ILE B 105      -6.764 -14.423 -21.157  1.00 87.74           C  
ATOM   3950 HG12 ILE B 105      -6.589 -15.436 -20.796  1.00 87.74           H  
ATOM   3951 HG13 ILE B 105      -7.684 -14.065 -20.695  1.00 87.74           H  
ATOM   3952  CG2 ILE B 105      -7.465 -13.066 -23.161  1.00 87.74           C  
ATOM   3953 HG21 ILE B 105      -6.765 -12.272 -22.900  1.00 87.74           H  
ATOM   3954 HG22 ILE B 105      -8.422 -12.865 -22.679  1.00 87.74           H  
ATOM   3955 HG23 ILE B 105      -7.586 -13.052 -24.244  1.00 87.74           H  
ATOM   3956  CD1 ILE B 105      -5.593 -13.574 -20.659  1.00 87.74           C  
ATOM   3957 HD11 ILE B 105      -5.548 -13.625 -19.571  1.00 87.74           H  
ATOM   3958 HD12 ILE B 105      -5.704 -12.533 -20.961  1.00 87.74           H  
ATOM   3959 HD13 ILE B 105      -4.668 -13.978 -21.070  1.00 87.74           H  
ATOM   3960  N   SER B 106      -9.551 -15.131 -24.815  1.00 84.00           N  
ATOM   3961  H   SER B 106     -10.121 -14.851 -24.030  1.00 84.00           H  
ATOM   3962  CA  SER B 106     -10.044 -15.013 -26.191  1.00 84.00           C  
ATOM   3963  HA  SER B 106      -9.793 -15.947 -26.695  1.00 84.00           H  
ATOM   3964  C   SER B 106      -9.361 -13.850 -26.929  1.00 84.00           C  
ATOM   3965  CB  SER B 106     -11.567 -14.870 -26.228  1.00 84.00           C  
ATOM   3966  HB2 SER B 106     -12.020 -15.599 -25.556  1.00 84.00           H  
ATOM   3967  HB3 SER B 106     -11.912 -15.075 -27.241  1.00 84.00           H  
ATOM   3968  O   SER B 106      -9.076 -12.827 -26.307  1.00 84.00           O  
ATOM   3969  OG  SER B 106     -11.982 -13.564 -25.870  1.00 84.00           O  
ATOM   3970  HG  SER B 106     -11.806 -13.448 -24.933  1.00 84.00           H  
ATOM   3971  N   PRO B 107      -9.191 -13.901 -28.264  1.00 83.61           N  
ATOM   3972  CA  PRO B 107      -8.625 -12.776 -29.015  1.00 83.61           C  
ATOM   3973  HA  PRO B 107      -7.589 -12.637 -28.708  1.00 83.61           H  
ATOM   3974  C   PRO B 107      -9.386 -11.456 -28.813  1.00 83.61           C  
ATOM   3975  CB  PRO B 107      -8.668 -13.212 -30.482  1.00 83.61           C  
ATOM   3976  HB2 PRO B 107      -9.615 -12.921 -30.937  1.00 83.61           H  
ATOM   3977  HB3 PRO B 107      -7.832 -12.799 -31.046  1.00 83.61           H  
ATOM   3978  O   PRO B 107      -8.791 -10.383 -28.841  1.00 83.61           O  
ATOM   3979  CG  PRO B 107      -8.597 -14.736 -30.400  1.00 83.61           C  
ATOM   3980  HG2 PRO B 107      -7.559 -15.046 -30.277  1.00 83.61           H  
ATOM   3981  HG3 PRO B 107      -9.037 -15.212 -31.277  1.00 83.61           H  
ATOM   3982  CD  PRO B 107      -9.378 -15.056 -29.128  1.00 83.61           C  
ATOM   3983  HD2 PRO B 107     -10.437 -15.175 -29.358  1.00 83.61           H  
ATOM   3984  HD3 PRO B 107      -8.980 -15.965 -28.675  1.00 83.61           H  
ATOM   3985  N   ARG B 108     -10.707 -11.527 -28.590  1.00 82.34           N  
ATOM   3986  H   ARG B 108     -11.113 -12.446 -28.485  1.00 82.34           H  
ATOM   3987  CA  ARG B 108     -11.555 -10.347 -28.370  1.00 82.34           C  
ATOM   3988  HA  ARG B 108     -11.261  -9.584 -29.091  1.00 82.34           H  
ATOM   3989  C   ARG B 108     -11.325  -9.721 -26.996  1.00 82.34           C  
ATOM   3990  CB  ARG B 108     -13.033 -10.720 -28.576  1.00 82.34           C  
ATOM   3991  HB2 ARG B 108     -13.102 -11.597 -29.220  1.00 82.34           H  
ATOM   3992  HB3 ARG B 108     -13.492 -10.965 -27.618  1.00 82.34           H  
ATOM   3993  O   ARG B 108     -11.346  -8.503 -26.884  1.00 82.34           O  
ATOM   3994  CG  ARG B 108     -13.793  -9.573 -29.255  1.00 82.34           C  
ATOM   3995  HG2 ARG B 108     -13.661  -8.649 -28.693  1.00 82.34           H  
ATOM   3996  HG3 ARG B 108     -13.371  -9.426 -30.249  1.00 82.34           H  
ATOM   3997  CD  ARG B 108     -15.289  -9.882 -29.403  1.00 82.34           C  
ATOM   3998  HD2 ARG B 108     -15.417 -10.937 -29.644  1.00 82.34           H  
ATOM   3999  HD3 ARG B 108     -15.676  -9.285 -30.228  1.00 82.34           H  
ATOM   4000  NE  ARG B 108     -16.042  -9.533 -28.183  1.00 82.34           N  
ATOM   4001  HE  ARG B 108     -15.551  -8.997 -27.481  1.00 82.34           H  
ATOM   4002  NH1 ARG B 108     -18.059 -10.445 -28.778  1.00 82.34           N  
ATOM   4003 HH11 ARG B 108     -19.028 -10.625 -28.556  1.00 82.34           H  
ATOM   4004 HH12 ARG B 108     -17.620 -10.829 -29.602  1.00 82.34           H  
ATOM   4005  NH2 ARG B 108     -17.890  -9.289 -26.871  1.00 82.34           N  
ATOM   4006 HH21 ARG B 108     -17.389  -8.696 -26.225  1.00 82.34           H  
ATOM   4007 HH22 ARG B 108     -18.863  -9.462 -26.662  1.00 82.34           H  
ATOM   4008  CZ  ARG B 108     -17.321  -9.758 -27.947  1.00 82.34           C  
ATOM   4009  N   GLU B 109     -11.105 -10.550 -25.980  1.00 84.97           N  
ATOM   4010  H   GLU B 109     -11.062 -11.543 -26.160  1.00 84.97           H  
ATOM   4011  CA  GLU B 109     -10.719 -10.090 -24.646  1.00 84.97           C  
ATOM   4012  HA  GLU B 109     -11.364  -9.265 -24.342  1.00 84.97           H  
ATOM   4013  C   GLU B 109      -9.279  -9.568 -24.654  1.00 84.97           C  
ATOM   4014  CB  GLU B 109     -10.900 -11.231 -23.643  1.00 84.97           C  
ATOM   4015  HB2 GLU B 109     -10.239 -12.051 -23.923  1.00 84.97           H  
ATOM   4016  HB3 GLU B 109     -11.928 -11.587 -23.700  1.00 84.97           H  
ATOM   4017  O   GLU B 109      -9.043  -8.477 -24.156  1.00 84.97           O  
ATOM   4018  CG  GLU B 109     -10.602 -10.790 -22.200  1.00 84.97           C  
ATOM   4019  HG2 GLU B 109      -9.586 -10.399 -22.150  1.00 84.97           H  
ATOM   4020  HG3 GLU B 109     -11.288  -9.987 -21.929  1.00 84.97           H  
ATOM   4021  CD  GLU B 109     -10.725 -11.934 -21.185  1.00 84.97           C  
ATOM   4022  OE1 GLU B 109     -10.524 -11.651 -19.976  1.00 84.97           O  
ATOM   4023  OE2 GLU B 109     -10.995 -13.076 -21.630  1.00 84.97           O  
ATOM   4024  N   ALA B 110      -8.339 -10.266 -25.299  1.00 91.72           N  
ATOM   4025  H   ALA B 110      -8.579 -11.177 -25.663  1.00 91.72           H  
ATOM   4026  CA  ALA B 110      -6.947  -9.826 -25.414  1.00 91.72           C  
ATOM   4027  HA  ALA B 110      -6.530  -9.729 -24.412  1.00 91.72           H  
ATOM   4028  C   ALA B 110      -6.809  -8.462 -26.110  1.00 91.72           C  
ATOM   4029  CB  ALA B 110      -6.156 -10.896 -26.173  1.00 91.72           C  
ATOM   4030  HB1 ALA B 110      -6.195 -11.840 -25.629  1.00 91.72           H  
ATOM   4031  HB2 ALA B 110      -5.115 -10.584 -26.260  1.00 91.72           H  
ATOM   4032  HB3 ALA B 110      -6.571 -11.035 -27.171  1.00 91.72           H  
ATOM   4033  O   ALA B 110      -5.959  -7.665 -25.723  1.00 91.72           O  
ATOM   4034  N   LEU B 111      -7.653  -8.184 -27.112  1.00 90.52           N  
ATOM   4035  H   LEU B 111      -8.268  -8.916 -27.438  1.00 90.52           H  
ATOM   4036  CA  LEU B 111      -7.717  -6.875 -27.765  1.00 90.52           C  
ATOM   4037  HA  LEU B 111      -6.699  -6.553 -27.983  1.00 90.52           H  
ATOM   4038  C   LEU B 111      -8.347  -5.802 -26.866  1.00 90.52           C  
ATOM   4039  CB  LEU B 111      -8.512  -7.008 -29.077  1.00 90.52           C  
ATOM   4040  HB2 LEU B 111      -9.553  -7.205 -28.824  1.00 90.52           H  
ATOM   4041  HB3 LEU B 111      -8.135  -7.864 -29.637  1.00 90.52           H  
ATOM   4042  O   LEU B 111      -8.032  -4.633 -27.018  1.00 90.52           O  
ATOM   4043  CG  LEU B 111      -8.441  -5.762 -29.985  1.00 90.52           C  
ATOM   4044  HG  LEU B 111      -8.681  -4.859 -29.424  1.00 90.52           H  
ATOM   4045  CD1 LEU B 111      -7.057  -5.608 -30.621  1.00 90.52           C  
ATOM   4046 HD11 LEU B 111      -7.055  -4.751 -31.295  1.00 90.52           H  
ATOM   4047 HD12 LEU B 111      -6.790  -6.509 -31.174  1.00 90.52           H  
ATOM   4048 HD13 LEU B 111      -6.314  -5.426 -29.844  1.00 90.52           H  
ATOM   4049  CD2 LEU B 111      -9.472  -5.879 -31.108  1.00 90.52           C  
ATOM   4050 HD21 LEU B 111      -9.272  -6.768 -31.706  1.00 90.52           H  
ATOM   4051 HD22 LEU B 111      -9.422  -4.992 -31.740  1.00 90.52           H  
ATOM   4052 HD23 LEU B 111     -10.470  -5.942 -30.674  1.00 90.52           H  
ATOM   4053  N   ALA B 112      -9.256  -6.169 -25.964  1.00 88.17           N  
ATOM   4054  H   ALA B 112      -9.477  -7.148 -25.853  1.00 88.17           H  
ATOM   4055  CA  ALA B 112      -9.828  -5.218 -25.018  1.00 88.17           C  
ATOM   4056  HA  ALA B 112      -9.974  -4.263 -25.521  1.00 88.17           H  
ATOM   4057  C   ALA B 112      -8.894  -4.959 -23.825  1.00 88.17           C  
ATOM   4058  CB  ALA B 112     -11.198  -5.735 -24.574  1.00 88.17           C  
ATOM   4059  HB1 ALA B 112     -11.637  -5.013 -23.884  1.00 88.17           H  
ATOM   4060  HB2 ALA B 112     -11.095  -6.693 -24.066  1.00 88.17           H  
ATOM   4061  HB3 ALA B 112     -11.852  -5.847 -25.439  1.00 88.17           H  
ATOM   4062  O   ALA B 112      -8.899  -3.855 -23.289  1.00 88.17           O  
ATOM   4063  N   MET B 113      -8.111  -5.961 -23.415  1.00 92.38           N  
ATOM   4064  H   MET B 113      -8.193  -6.840 -23.906  1.00 92.38           H  
ATOM   4065  CA  MET B 113      -7.206  -5.925 -22.267  1.00 92.38           C  
ATOM   4066  HA  MET B 113      -7.769  -5.660 -21.372  1.00 92.38           H  
ATOM   4067  C   MET B 113      -6.093  -4.893 -22.425  1.00 92.38           C  
ATOM   4068  CB  MET B 113      -6.575  -7.305 -22.033  1.00 92.38           C  
ATOM   4069  HB2 MET B 113      -6.310  -7.758 -22.988  1.00 92.38           H  
ATOM   4070  HB3 MET B 113      -5.660  -7.173 -21.455  1.00 92.38           H  
ATOM   4071  O   MET B 113      -5.345  -4.902 -23.410  1.00 92.38           O  
ATOM   4072  CG  MET B 113      -7.490  -8.246 -21.246  1.00 92.38           C  
ATOM   4073  HG2 MET B 113      -8.458  -8.302 -21.744  1.00 92.38           H  
ATOM   4074  HG3 MET B 113      -7.650  -7.830 -20.251  1.00 92.38           H  
ATOM   4075  SD  MET B 113      -6.840  -9.931 -21.071  1.00 92.38           S  
ATOM   4076  CE  MET B 113      -5.349  -9.625 -20.085  1.00 92.38           C  
ATOM   4077  HE1 MET B 113      -4.632  -9.040 -20.661  1.00 92.38           H  
ATOM   4078  HE2 MET B 113      -4.888 -10.574 -19.809  1.00 92.38           H  
ATOM   4079  HE3 MET B 113      -5.612  -9.070 -19.184  1.00 92.38           H  
ATOM   4080  N   ASP B 114      -5.908  -4.095 -21.371  1.00 94.95           N  
ATOM   4081  H   ASP B 114      -6.557  -4.133 -20.597  1.00 94.95           H  
ATOM   4082  CA  ASP B 114      -4.734  -3.250 -21.203  1.00 94.95           C  
ATOM   4083  HA  ASP B 114      -4.793  -2.470 -21.962  1.00 94.95           H  
ATOM   4084  C   ASP B 114      -3.463  -4.106 -21.403  1.00 94.95           C  
ATOM   4085  CB  ASP B 114      -4.777  -2.556 -19.824  1.00 94.95           C  
ATOM   4086  HB2 ASP B 114      -4.778  -3.317 -19.043  1.00 94.95           H  
ATOM   4087  HB3 ASP B 114      -5.709  -1.995 -19.753  1.00 94.95           H  
ATOM   4088  O   ASP B 114      -3.314  -5.148 -20.746  1.00 94.95           O  
ATOM   4089  CG  ASP B 114      -3.615  -1.584 -19.561  1.00 94.95           C  
ATOM   4090  OD1 ASP B 114      -2.652  -1.579 -20.354  1.00 94.95           O  
ATOM   4091  OD2 ASP B 114      -3.643  -0.867 -18.537  1.00 94.95           O  
ATOM   4092  N   PRO B 115      -2.546  -3.723 -22.317  1.00 96.98           N  
ATOM   4093  CA  PRO B 115      -1.258  -4.396 -22.484  1.00 96.98           C  
ATOM   4094  HA  PRO B 115      -1.417  -5.388 -22.908  1.00 96.98           H  
ATOM   4095  C   PRO B 115      -0.482  -4.573 -21.172  1.00 96.98           C  
ATOM   4096  CB  PRO B 115      -0.474  -3.546 -23.492  1.00 96.98           C  
ATOM   4097  HB2 PRO B 115       0.584  -3.476 -23.239  1.00 96.98           H  
ATOM   4098  HB3 PRO B 115      -0.586  -3.973 -24.488  1.00 96.98           H  
ATOM   4099  O   PRO B 115       0.258  -5.546 -21.049  1.00 96.98           O  
ATOM   4100  CG  PRO B 115      -1.158  -2.182 -23.445  1.00 96.98           C  
ATOM   4101  HG2 PRO B 115      -0.776  -1.604 -22.604  1.00 96.98           H  
ATOM   4102  HG3 PRO B 115      -1.043  -1.633 -24.380  1.00 96.98           H  
ATOM   4103  CD  PRO B 115      -2.607  -2.550 -23.179  1.00 96.98           C  
ATOM   4104  HD2 PRO B 115      -3.109  -2.809 -24.111  1.00 96.98           H  
ATOM   4105  HD3 PRO B 115      -3.103  -1.696 -22.718  1.00 96.98           H  
ATOM   4106  N   GLN B 116      -0.691  -3.720 -20.164  1.00 97.95           N  
ATOM   4107  H   GLN B 116      -1.318  -2.940 -20.305  1.00 97.95           H  
ATOM   4108  CA  GLN B 116      -0.100  -3.906 -18.838  1.00 97.95           C  
ATOM   4109  HA  GLN B 116       0.985  -3.928 -18.945  1.00 97.95           H  
ATOM   4110  C   GLN B 116      -0.519  -5.236 -18.188  1.00 97.95           C  
ATOM   4111  CB  GLN B 116      -0.473  -2.726 -17.928  1.00 97.95           C  
ATOM   4112  HB2 GLN B 116      -1.556  -2.681 -17.813  1.00 97.95           H  
ATOM   4113  HB3 GLN B 116      -0.033  -2.894 -16.945  1.00 97.95           H  
ATOM   4114  O   GLN B 116       0.332  -5.947 -17.657  1.00 97.95           O  
ATOM   4115  CG  GLN B 116       0.045  -1.385 -18.465  1.00 97.95           C  
ATOM   4116  HG2 GLN B 116      -0.475  -1.114 -19.384  1.00 97.95           H  
ATOM   4117  HG3 GLN B 116       1.106  -1.480 -18.696  1.00 97.95           H  
ATOM   4118  CD  GLN B 116      -0.125  -0.252 -17.469  1.00 97.95           C  
ATOM   4119  NE2 GLN B 116      -1.333   0.101 -17.087  1.00 97.95           N  
ATOM   4120 HE21 GLN B 116      -1.384   0.848 -16.410  1.00 97.95           H  
ATOM   4121 HE22 GLN B 116      -2.148  -0.302 -17.526  1.00 97.95           H  
ATOM   4122  OE1 GLN B 116       0.852   0.342 -17.043  1.00 97.95           O  
ATOM   4123  N   GLN B 117      -1.798  -5.627 -18.279  1.00 97.17           N  
ATOM   4124  H   GLN B 117      -2.436  -5.062 -18.822  1.00 97.17           H  
ATOM   4125  CA  GLN B 117      -2.268  -6.917 -17.752  1.00 97.17           C  
ATOM   4126  HA  GLN B 117      -1.936  -7.020 -16.719  1.00 97.17           H  
ATOM   4127  C   GLN B 117      -1.681  -8.096 -18.543  1.00 97.17           C  
ATOM   4128  CB  GLN B 117      -3.805  -7.011 -17.786  1.00 97.17           C  
ATOM   4129  HB2 GLN B 117      -4.077  -7.989 -17.388  1.00 97.17           H  
ATOM   4130  HB3 GLN B 117      -4.151  -6.960 -18.818  1.00 97.17           H  
ATOM   4131  O   GLN B 117      -1.331  -9.122 -17.961  1.00 97.17           O  
ATOM   4132  CG  GLN B 117      -4.539  -5.936 -16.967  1.00 97.17           C  
ATOM   4133  HG2 GLN B 117      -4.090  -5.866 -15.976  1.00 97.17           H  
ATOM   4134  HG3 GLN B 117      -4.415  -4.968 -17.453  1.00 97.17           H  
ATOM   4135  CD  GLN B 117      -6.040  -6.213 -16.808  1.00 97.17           C  
ATOM   4136  NE2 GLN B 117      -6.784  -5.316 -16.202  1.00 97.17           N  
ATOM   4137 HE21 GLN B 117      -6.396  -4.469 -15.813  1.00 97.17           H  
ATOM   4138 HE22 GLN B 117      -7.780  -5.477 -16.164  1.00 97.17           H  
ATOM   4139  OE1 GLN B 117      -6.575  -7.248 -17.198  1.00 97.17           O  
ATOM   4140  N   ARG B 118      -1.561  -7.946 -19.869  1.00 97.73           N  
ATOM   4141  H   ARG B 118      -1.833  -7.054 -20.258  1.00 97.73           H  
ATOM   4142  CA  ARG B 118      -1.006  -8.971 -20.770  1.00 97.73           C  
ATOM   4143  HA  ARG B 118      -1.515  -9.920 -20.604  1.00 97.73           H  
ATOM   4144  C   ARG B 118       0.465  -9.252 -20.465  1.00 97.73           C  
ATOM   4145  CB  ARG B 118      -1.211  -8.541 -22.233  1.00 97.73           C  
ATOM   4146  HB2 ARG B 118      -0.809  -7.540 -22.394  1.00 97.73           H  
ATOM   4147  HB3 ARG B 118      -0.661  -9.226 -22.878  1.00 97.73           H  
ATOM   4148  O   ARG B 118       0.836 -10.398 -20.230  1.00 97.73           O  
ATOM   4149  CG  ARG B 118      -2.700  -8.574 -22.610  1.00 97.73           C  
ATOM   4150  HG2 ARG B 118      -3.247  -7.825 -22.038  1.00 97.73           H  
ATOM   4151  HG3 ARG B 118      -3.090  -9.559 -22.353  1.00 97.73           H  
ATOM   4152  CD  ARG B 118      -2.955  -8.355 -24.102  1.00 97.73           C  
ATOM   4153  HD2 ARG B 118      -3.945  -8.747 -24.334  1.00 97.73           H  
ATOM   4154  HD3 ARG B 118      -2.223  -8.933 -24.665  1.00 97.73           H  
ATOM   4155  NE  ARG B 118      -2.928  -6.933 -24.491  1.00 97.73           N  
ATOM   4156  HE  ARG B 118      -3.408  -6.286 -23.882  1.00 97.73           H  
ATOM   4157  NH1 ARG B 118      -2.085  -7.242 -26.598  1.00 97.73           N  
ATOM   4158 HH11 ARG B 118      -1.635  -6.895 -27.432  1.00 97.73           H  
ATOM   4159 HH12 ARG B 118      -1.912  -8.207 -26.354  1.00 97.73           H  
ATOM   4160  NH2 ARG B 118      -2.697  -5.194 -25.926  1.00 97.73           N  
ATOM   4161 HH21 ARG B 118      -2.469  -4.846 -26.846  1.00 97.73           H  
ATOM   4162 HH22 ARG B 118      -3.226  -4.638 -25.269  1.00 97.73           H  
ATOM   4163  CZ  ARG B 118      -2.565  -6.462 -25.669  1.00 97.73           C  
ATOM   4164  N   LEU B 119       1.274  -8.198 -20.376  1.00 98.21           N  
ATOM   4165  H   LEU B 119       0.892  -7.286 -20.578  1.00 98.21           H  
ATOM   4166  CA  LEU B 119       2.699  -8.302 -20.063  1.00 98.21           C  
ATOM   4167  HA  LEU B 119       3.173  -8.986 -20.767  1.00 98.21           H  
ATOM   4168  C   LEU B 119       2.950  -8.871 -18.664  1.00 98.21           C  
ATOM   4169  CB  LEU B 119       3.327  -6.908 -20.180  1.00 98.21           C  
ATOM   4170  HB2 LEU B 119       2.718  -6.205 -19.612  1.00 98.21           H  
ATOM   4171  HB3 LEU B 119       4.314  -6.933 -19.717  1.00 98.21           H  
ATOM   4172  O   LEU B 119       3.849  -9.688 -18.487  1.00 98.21           O  
ATOM   4173  CG  LEU B 119       3.490  -6.396 -21.621  1.00 98.21           C  
ATOM   4174  HG  LEU B 119       2.534  -6.429 -22.143  1.00 98.21           H  
ATOM   4175  CD1 LEU B 119       3.965  -4.947 -21.553  1.00 98.21           C  
ATOM   4176 HD11 LEU B 119       4.948  -4.896 -21.085  1.00 98.21           H  
ATOM   4177 HD12 LEU B 119       3.256  -4.375 -20.955  1.00 98.21           H  
ATOM   4178 HD13 LEU B 119       4.006  -4.528 -22.558  1.00 98.21           H  
ATOM   4179  CD2 LEU B 119       4.524  -7.195 -22.416  1.00 98.21           C  
ATOM   4180 HD21 LEU B 119       5.478  -7.212 -21.890  1.00 98.21           H  
ATOM   4181 HD22 LEU B 119       4.176  -8.218 -22.562  1.00 98.21           H  
ATOM   4182 HD23 LEU B 119       4.654  -6.749 -23.402  1.00 98.21           H  
ATOM   4183  N   VAL B 120       2.157  -8.472 -17.666  1.00 98.20           N  
ATOM   4184  H   VAL B 120       1.450  -7.774 -17.846  1.00 98.20           H  
ATOM   4185  CA  VAL B 120       2.316  -8.989 -16.299  1.00 98.20           C  
ATOM   4186  HA  VAL B 120       3.359  -8.869 -16.008  1.00 98.20           H  
ATOM   4187  C   VAL B 120       2.036 -10.493 -16.225  1.00 98.20           C  
ATOM   4188  CB  VAL B 120       1.461  -8.178 -15.309  1.00 98.20           C  
ATOM   4189  HB  VAL B 120       0.457  -8.053 -15.714  1.00 98.20           H  
ATOM   4190  O   VAL B 120       2.726 -11.178 -15.473  1.00 98.20           O  
ATOM   4191  CG1 VAL B 120       1.347  -8.827 -13.928  1.00 98.20           C  
ATOM   4192 HG11 VAL B 120       2.338  -9.010 -13.511  1.00 98.20           H  
ATOM   4193 HG12 VAL B 120       0.814  -9.773 -14.023  1.00 98.20           H  
ATOM   4194 HG13 VAL B 120       0.781  -8.183 -13.257  1.00 98.20           H  
ATOM   4195  CG2 VAL B 120       2.098  -6.802 -15.091  1.00 98.20           C  
ATOM   4196 HG21 VAL B 120       2.262  -6.304 -16.046  1.00 98.20           H  
ATOM   4197 HG22 VAL B 120       1.433  -6.188 -14.484  1.00 98.20           H  
ATOM   4198 HG23 VAL B 120       3.056  -6.906 -14.581  1.00 98.20           H  
ATOM   4199  N   LEU B 121       1.097 -11.033 -17.010  1.00 97.96           N  
ATOM   4200  H   LEU B 121       0.569 -10.430 -17.624  1.00 97.96           H  
ATOM   4201  CA  LEU B 121       0.852 -12.481 -17.066  1.00 97.96           C  
ATOM   4202  HA  LEU B 121       0.680 -12.847 -16.054  1.00 97.96           H  
ATOM   4203  C   LEU B 121       2.066 -13.257 -17.591  1.00 97.96           C  
ATOM   4204  CB  LEU B 121      -0.380 -12.775 -17.939  1.00 97.96           C  
ATOM   4205  HB2 LEU B 121      -0.322 -12.176 -18.847  1.00 97.96           H  
ATOM   4206  HB3 LEU B 121      -0.345 -13.821 -18.244  1.00 97.96           H  
ATOM   4207  O   LEU B 121       2.524 -14.189 -16.928  1.00 97.96           O  
ATOM   4208  CG  LEU B 121      -1.734 -12.529 -17.259  1.00 97.96           C  
ATOM   4209  HG  LEU B 121      -1.786 -11.511 -16.873  1.00 97.96           H  
ATOM   4210  CD1 LEU B 121      -2.837 -12.723 -18.301  1.00 97.96           C  
ATOM   4211 HD11 LEU B 121      -2.751 -13.714 -18.747  1.00 97.96           H  
ATOM   4212 HD12 LEU B 121      -2.738 -11.964 -19.077  1.00 97.96           H  
ATOM   4213 HD13 LEU B 121      -3.814 -12.635 -17.825  1.00 97.96           H  
ATOM   4214  CD2 LEU B 121      -1.985 -13.510 -16.110  1.00 97.96           C  
ATOM   4215 HD21 LEU B 121      -2.984 -13.364 -15.698  1.00 97.96           H  
ATOM   4216 HD22 LEU B 121      -1.266 -13.345 -15.308  1.00 97.96           H  
ATOM   4217 HD23 LEU B 121      -1.893 -14.536 -16.466  1.00 97.96           H  
ATOM   4218  N   GLU B 122       2.608 -12.853 -18.742  1.00 98.41           N  
ATOM   4219  H   GLU B 122       2.184 -12.077 -19.231  1.00 98.41           H  
ATOM   4220  CA  GLU B 122       3.790 -13.489 -19.344  1.00 98.41           C  
ATOM   4221  HA  GLU B 122       3.604 -14.551 -19.501  1.00 98.41           H  
ATOM   4222  C   GLU B 122       5.005 -13.401 -18.421  1.00 98.41           C  
ATOM   4223  CB  GLU B 122       4.106 -12.846 -20.704  1.00 98.41           C  
ATOM   4224  HB2 GLU B 122       5.105 -13.150 -21.015  1.00 98.41           H  
ATOM   4225  HB3 GLU B 122       4.083 -11.761 -20.606  1.00 98.41           H  
ATOM   4226  O   GLU B 122       5.624 -14.414 -18.100  1.00 98.41           O  
ATOM   4227  CG  GLU B 122       3.106 -13.300 -21.776  1.00 98.41           C  
ATOM   4228  HG2 GLU B 122       2.098 -13.039 -21.453  1.00 98.41           H  
ATOM   4229  HG3 GLU B 122       3.173 -14.385 -21.853  1.00 98.41           H  
ATOM   4230  CD  GLU B 122       3.353 -12.696 -23.167  1.00 98.41           C  
ATOM   4231  OE1 GLU B 122       2.653 -13.147 -24.108  1.00 98.41           O  
ATOM   4232  OE2 GLU B 122       4.186 -11.768 -23.288  1.00 98.41           O  
ATOM   4233  N   VAL B 123       5.302 -12.207 -17.910  1.00 98.49           N  
ATOM   4234  H   VAL B 123       4.752 -11.410 -18.196  1.00 98.49           H  
ATOM   4235  CA  VAL B 123       6.478 -11.993 -17.061  1.00 98.49           C  
ATOM   4236  HA  VAL B 123       7.335 -12.456 -17.549  1.00 98.49           H  
ATOM   4237  C   VAL B 123       6.331 -12.690 -15.702  1.00 98.49           C  
ATOM   4238  CB  VAL B 123       6.767 -10.486 -16.952  1.00 98.49           C  
ATOM   4239  HB  VAL B 123       5.892  -9.966 -16.562  1.00 98.49           H  
ATOM   4240  O   VAL B 123       7.321 -13.160 -15.146  1.00 98.49           O  
ATOM   4241  CG1 VAL B 123       7.966 -10.163 -16.061  1.00 98.49           C  
ATOM   4242 HG11 VAL B 123       8.857 -10.609 -16.502  1.00 98.49           H  
ATOM   4243 HG12 VAL B 123       7.816 -10.570 -15.061  1.00 98.49           H  
ATOM   4244 HG13 VAL B 123       8.103  -9.084 -15.984  1.00 98.49           H  
ATOM   4245  CG2 VAL B 123       7.131  -9.934 -18.339  1.00 98.49           C  
ATOM   4246 HG21 VAL B 123       7.449  -8.895 -18.255  1.00 98.49           H  
ATOM   4247 HG22 VAL B 123       6.280  -9.991 -19.018  1.00 98.49           H  
ATOM   4248 HG23 VAL B 123       7.947 -10.518 -18.765  1.00 98.49           H  
ATOM   4249  N   SER B 124       5.111 -12.847 -15.176  1.00 98.64           N  
ATOM   4250  H   SER B 124       4.316 -12.463 -15.667  1.00 98.64           H  
ATOM   4251  CA  SER B 124       4.880 -13.660 -13.970  1.00 98.64           C  
ATOM   4252  HA  SER B 124       5.579 -13.346 -13.196  1.00 98.64           H  
ATOM   4253  C   SER B 124       5.125 -15.150 -14.227  1.00 98.64           C  
ATOM   4254  CB  SER B 124       3.464 -13.470 -13.422  1.00 98.64           C  
ATOM   4255  HB2 SER B 124       2.734 -13.767 -14.175  1.00 98.64           H  
ATOM   4256  HB3 SER B 124       3.338 -14.101 -12.542  1.00 98.64           H  
ATOM   4257  O   SER B 124       5.737 -15.812 -13.389  1.00 98.64           O  
ATOM   4258  OG  SER B 124       3.246 -12.121 -13.060  1.00 98.64           O  
ATOM   4259  HG  SER B 124       3.086 -11.653 -13.883  1.00 98.64           H  
ATOM   4260  N   TRP B 125       4.707 -15.676 -15.388  1.00 98.53           N  
ATOM   4261  H   TRP B 125       4.242 -15.078 -16.055  1.00 98.53           H  
ATOM   4262  CA  TRP B 125       5.001 -17.059 -15.791  1.00 98.53           C  
ATOM   4263  HA  TRP B 125       4.610 -17.746 -15.040  1.00 98.53           H  
ATOM   4264  C   TRP B 125       6.512 -17.297 -15.872  1.00 98.53           C  
ATOM   4265  CB  TRP B 125       4.337 -17.377 -17.143  1.00 98.53           C  
ATOM   4266  HB2 TRP B 125       3.268 -17.173 -17.077  1.00 98.53           H  
ATOM   4267  HB3 TRP B 125       4.742 -16.727 -17.918  1.00 98.53           H  
ATOM   4268  O   TRP B 125       7.044 -18.218 -15.250  1.00 98.53           O  
ATOM   4269  CG  TRP B 125       4.525 -18.794 -17.588  1.00 98.53           C  
ATOM   4270  CD1 TRP B 125       5.629 -19.299 -18.187  1.00 98.53           C  
ATOM   4271  HD1 TRP B 125       6.513 -18.733 -18.444  1.00 98.53           H  
ATOM   4272  CD2 TRP B 125       3.630 -19.926 -17.395  1.00 98.53           C  
ATOM   4273  CE2 TRP B 125       4.297 -21.108 -17.829  1.00 98.53           C  
ATOM   4274  CE3 TRP B 125       2.333 -20.076 -16.860  1.00 98.53           C  
ATOM   4275  HE3 TRP B 125       1.805 -19.190 -16.539  1.00 98.53           H  
ATOM   4276  NE1 TRP B 125       5.499 -20.666 -18.331  1.00 98.53           N  
ATOM   4277  HE1 TRP B 125       6.257 -21.262 -18.631  1.00 98.53           H  
ATOM   4278  CH2 TRP B 125       2.442 -22.499 -17.135  1.00 98.53           C  
ATOM   4279  HH2 TRP B 125       2.008 -23.477 -16.989  1.00 98.53           H  
ATOM   4280  CZ2 TRP B 125       3.735 -22.381 -17.672  1.00 98.53           C  
ATOM   4281  HZ2 TRP B 125       4.308 -23.256 -17.940  1.00 98.53           H  
ATOM   4282  CZ3 TRP B 125       1.738 -21.346 -16.741  1.00 98.53           C  
ATOM   4283  HZ3 TRP B 125       0.753 -21.444 -16.307  1.00 98.53           H  
ATOM   4284  N   GLU B 126       7.214 -16.415 -16.583  1.00 98.48           N  
ATOM   4285  H   GLU B 126       6.709 -15.695 -17.080  1.00 98.48           H  
ATOM   4286  CA  GLU B 126       8.668 -16.465 -16.733  1.00 98.48           C  
ATOM   4287  HA  GLU B 126       8.951 -17.412 -17.192  1.00 98.48           H  
ATOM   4288  C   GLU B 126       9.385 -16.373 -15.372  1.00 98.48           C  
ATOM   4289  CB  GLU B 126       9.122 -15.312 -17.643  1.00 98.48           C  
ATOM   4290  HB2 GLU B 126      10.210 -15.255 -17.608  1.00 98.48           H  
ATOM   4291  HB3 GLU B 126       8.721 -14.385 -17.231  1.00 98.48           H  
ATOM   4292  O   GLU B 126      10.378 -17.068 -15.153  1.00 98.48           O  
ATOM   4293  CG  GLU B 126       8.696 -15.435 -19.123  1.00 98.48           C  
ATOM   4294  HG2 GLU B 126       7.628 -15.645 -19.182  1.00 98.48           H  
ATOM   4295  HG3 GLU B 126       9.223 -16.283 -19.560  1.00 98.48           H  
ATOM   4296  CD  GLU B 126       9.009 -14.161 -19.945  1.00 98.48           C  
ATOM   4297  OE1 GLU B 126       8.713 -14.132 -21.167  1.00 98.48           O  
ATOM   4298  OE2 GLU B 126       9.590 -13.214 -19.366  1.00 98.48           O  
ATOM   4299  N   ALA B 127       8.893 -15.559 -14.431  1.00 98.63           N  
ATOM   4300  H   ALA B 127       8.098 -14.980 -14.662  1.00 98.63           H  
ATOM   4301  CA  ALA B 127       9.487 -15.432 -13.099  1.00 98.63           C  
ATOM   4302  HA  ALA B 127      10.541 -15.185 -13.224  1.00 98.63           H  
ATOM   4303  C   ALA B 127       9.426 -16.744 -12.293  1.00 98.63           C  
ATOM   4304  CB  ALA B 127       8.819 -14.272 -12.350  1.00 98.63           C  
ATOM   4305  HB1 ALA B 127       7.757 -14.475 -12.214  1.00 98.63           H  
ATOM   4306  HB2 ALA B 127       9.284 -14.148 -11.372  1.00 98.63           H  
ATOM   4307  HB3 ALA B 127       8.935 -13.347 -12.916  1.00 98.63           H  
ATOM   4308  O   ALA B 127      10.418 -17.091 -11.646  1.00 98.63           O  
ATOM   4309  N   PHE B 128       8.317 -17.493 -12.363  1.00 98.32           N  
ATOM   4310  H   PHE B 128       7.539 -17.154 -12.911  1.00 98.32           H  
ATOM   4311  CA  PHE B 128       8.214 -18.828 -11.757  1.00 98.32           C  
ATOM   4312  HA  PHE B 128       8.493 -18.768 -10.705  1.00 98.32           H  
ATOM   4313  C   PHE B 128       9.176 -19.826 -12.407  1.00 98.32           C  
ATOM   4314  CB  PHE B 128       6.778 -19.360 -11.855  1.00 98.32           C  
ATOM   4315  HB2 PHE B 128       6.407 -19.195 -12.866  1.00 98.32           H  
ATOM   4316  HB3 PHE B 128       6.797 -20.437 -11.687  1.00 98.32           H  
ATOM   4317  O   PHE B 128       9.968 -20.466 -11.711  1.00 98.32           O  
ATOM   4318  CG  PHE B 128       5.800 -18.784 -10.854  1.00 98.32           C  
ATOM   4319  CD1 PHE B 128       6.003 -18.990  -9.477  1.00 98.32           C  
ATOM   4320  HD1 PHE B 128       6.866 -19.541  -9.134  1.00 98.32           H  
ATOM   4321  CD2 PHE B 128       4.641 -18.121 -11.296  1.00 98.32           C  
ATOM   4322  HD2 PHE B 128       4.463 -17.984 -12.353  1.00 98.32           H  
ATOM   4323  CE1 PHE B 128       5.069 -18.503  -8.546  1.00 98.32           C  
ATOM   4324  HE1 PHE B 128       5.218 -18.667  -7.489  1.00 98.32           H  
ATOM   4325  CE2 PHE B 128       3.693 -17.664 -10.366  1.00 98.32           C  
ATOM   4326  HE2 PHE B 128       2.784 -17.199 -10.717  1.00 98.32           H  
ATOM   4327  CZ  PHE B 128       3.918 -17.832  -8.989  1.00 98.32           C  
ATOM   4328  HZ  PHE B 128       3.188 -17.479  -8.275  1.00 98.32           H  
ATOM   4329  N   GLU B 129       9.188 -19.905 -13.742  1.00 97.31           N  
ATOM   4330  H   GLU B 129       8.517 -19.362 -14.267  1.00 97.31           H  
ATOM   4331  CA  GLU B 129      10.073 -20.829 -14.460  1.00 97.31           C  
ATOM   4332  HA  GLU B 129       9.843 -21.850 -14.154  1.00 97.31           H  
ATOM   4333  C   GLU B 129      11.554 -20.570 -14.156  1.00 97.31           C  
ATOM   4334  CB  GLU B 129       9.878 -20.694 -15.973  1.00 97.31           C  
ATOM   4335  HB2 GLU B 129       9.925 -19.643 -16.255  1.00 97.31           H  
ATOM   4336  HB3 GLU B 129      10.699 -21.214 -16.466  1.00 97.31           H  
ATOM   4337  O   GLU B 129      12.353 -21.509 -14.041  1.00 97.31           O  
ATOM   4338  CG  GLU B 129       8.568 -21.308 -16.473  1.00 97.31           C  
ATOM   4339  HG2 GLU B 129       7.725 -20.711 -16.123  1.00 97.31           H  
ATOM   4340  HG3 GLU B 129       8.474 -22.310 -16.055  1.00 97.31           H  
ATOM   4341  CD  GLU B 129       8.542 -21.401 -18.005  1.00 97.31           C  
ATOM   4342  OE1 GLU B 129       7.842 -22.307 -18.515  1.00 97.31           O  
ATOM   4343  OE2 GLU B 129       9.238 -20.606 -18.678  1.00 97.31           O  
ATOM   4344  N   ARG B 130      11.929 -19.294 -14.016  1.00 97.74           N  
ATOM   4345  H   ARG B 130      11.222 -18.589 -14.169  1.00 97.74           H  
ATOM   4346  CA  ARG B 130      13.295 -18.861 -13.697  1.00 97.74           C  
ATOM   4347  HA  ARG B 130      14.000 -19.475 -14.256  1.00 97.74           H  
ATOM   4348  C   ARG B 130      13.670 -19.078 -12.231  1.00 97.74           C  
ATOM   4349  CB  ARG B 130      13.472 -17.401 -14.130  1.00 97.74           C  
ATOM   4350  HB2 ARG B 130      12.680 -16.792 -13.695  1.00 97.74           H  
ATOM   4351  HB3 ARG B 130      14.431 -17.035 -13.763  1.00 97.74           H  
ATOM   4352  O   ARG B 130      14.860 -19.147 -11.946  1.00 97.74           O  
ATOM   4353  CG  ARG B 130      13.446 -17.287 -15.667  1.00 97.74           C  
ATOM   4354  HG2 ARG B 130      12.551 -17.759 -16.073  1.00 97.74           H  
ATOM   4355  HG3 ARG B 130      14.304 -17.817 -16.080  1.00 97.74           H  
ATOM   4356  CD  ARG B 130      13.478 -15.833 -16.140  1.00 97.74           C  
ATOM   4357  HD2 ARG B 130      12.666 -15.287 -15.659  1.00 97.74           H  
ATOM   4358  HD3 ARG B 130      13.308 -15.799 -17.216  1.00 97.74           H  
ATOM   4359  NE  ARG B 130      14.766 -15.227 -15.796  1.00 97.74           N  
ATOM   4360  HE  ARG B 130      14.772 -14.733 -14.915  1.00 97.74           H  
ATOM   4361  NH1 ARG B 130      15.966 -15.617 -17.733  1.00 97.74           N  
ATOM   4362 HH11 ARG B 130      15.121 -15.798 -18.256  1.00 97.74           H  
ATOM   4363 HH12 ARG B 130      16.850 -15.402 -18.173  1.00 97.74           H  
ATOM   4364  NH2 ARG B 130      16.979 -14.966 -15.875  1.00 97.74           N  
ATOM   4365 HH21 ARG B 130      17.001 -14.809 -14.877  1.00 97.74           H  
ATOM   4366 HH22 ARG B 130      17.860 -15.000 -16.368  1.00 97.74           H  
ATOM   4367  CZ  ARG B 130      15.887 -15.286 -16.478  1.00 97.74           C  
ATOM   4368  N   ALA B 131      12.695 -19.250 -11.338  1.00 97.80           N  
ATOM   4369  H   ALA B 131      11.737 -19.150 -11.643  1.00 97.80           H  
ATOM   4370  CA  ALA B 131      12.918 -19.709  -9.966  1.00 97.80           C  
ATOM   4371  HA  ALA B 131      13.846 -19.271  -9.598  1.00 97.80           H  
ATOM   4372  C   ALA B 131      13.085 -21.236  -9.854  1.00 97.80           C  
ATOM   4373  CB  ALA B 131      11.764 -19.215  -9.086  1.00 97.80           C  
ATOM   4374  HB1 ALA B 131      11.642 -18.137  -9.189  1.00 97.80           H  
ATOM   4375  HB2 ALA B 131      11.979 -19.449  -8.043  1.00 97.80           H  
ATOM   4376  HB3 ALA B 131      10.835 -19.708  -9.370  1.00 97.80           H  
ATOM   4377  O   ALA B 131      13.368 -21.744  -8.771  1.00 97.80           O  
ATOM   4378  N   GLY B 132      12.894 -21.979 -10.952  1.00 97.27           N  
ATOM   4379  H   GLY B 132      12.653 -21.511 -11.814  1.00 97.27           H  
ATOM   4380  CA  GLY B 132      12.842 -23.441 -10.918  1.00 97.27           C  
ATOM   4381  HA2 GLY B 132      13.661 -23.823 -10.308  1.00 97.27           H  
ATOM   4382  HA3 GLY B 132      12.954 -23.823 -11.933  1.00 97.27           H  
ATOM   4383  C   GLY B 132      11.528 -23.982 -10.347  1.00 97.27           C  
ATOM   4384  O   GLY B 132      11.492 -25.122  -9.892  1.00 97.27           O  
ATOM   4385  N   ILE B 133      10.457 -23.184 -10.375  1.00 97.00           N  
ATOM   4386  H   ILE B 133      10.537 -22.270 -10.795  1.00 97.00           H  
ATOM   4387  CA  ILE B 133       9.134 -23.565  -9.877  1.00 97.00           C  
ATOM   4388  HA  ILE B 133       9.214 -24.489  -9.305  1.00 97.00           H  
ATOM   4389  C   ILE B 133       8.218 -23.833 -11.070  1.00 97.00           C  
ATOM   4390  CB  ILE B 133       8.588 -22.480  -8.923  1.00 97.00           C  
ATOM   4391  HB  ILE B 133       8.595 -21.524  -9.447  1.00 97.00           H  
ATOM   4392  O   ILE B 133       8.064 -22.988 -11.950  1.00 97.00           O  
ATOM   4393  CG1 ILE B 133       9.508 -22.376  -7.681  1.00 97.00           C  
ATOM   4394 HG12 ILE B 133      10.534 -22.195  -8.003  1.00 97.00           H  
ATOM   4395 HG13 ILE B 133       9.492 -23.318  -7.132  1.00 97.00           H  
ATOM   4396  CG2 ILE B 133       7.136 -22.787  -8.507  1.00 97.00           C  
ATOM   4397 HG21 ILE B 133       6.759 -22.010  -7.842  1.00 97.00           H  
ATOM   4398 HG22 ILE B 133       7.082 -23.750  -7.998  1.00 97.00           H  
ATOM   4399 HG23 ILE B 133       6.482 -22.806  -9.378  1.00 97.00           H  
ATOM   4400  CD1 ILE B 133       9.141 -21.238  -6.727  1.00 97.00           C  
ATOM   4401 HD11 ILE B 133       9.020 -20.322  -7.305  1.00 97.00           H  
ATOM   4402 HD12 ILE B 133       9.945 -21.095  -6.005  1.00 97.00           H  
ATOM   4403 HD13 ILE B 133       8.220 -21.465  -6.190  1.00 97.00           H  
ATOM   4404  N   GLU B 134       7.596 -25.012 -11.087  1.00 96.41           N  
ATOM   4405  H   GLU B 134       7.733 -25.644 -10.311  1.00 96.41           H  
ATOM   4406  CA  GLU B 134       6.587 -25.360 -12.083  1.00 96.41           C  
ATOM   4407  HA  GLU B 134       6.993 -25.125 -13.067  1.00 96.41           H  
ATOM   4408  C   GLU B 134       5.311 -24.540 -11.818  1.00 96.41           C  
ATOM   4409  CB  GLU B 134       6.345 -26.877 -12.047  1.00 96.41           C  
ATOM   4410  HB2 GLU B 134       5.932 -27.179 -11.085  1.00 96.41           H  
ATOM   4411  HB3 GLU B 134       7.315 -27.362 -12.151  1.00 96.41           H  
ATOM   4412  O   GLU B 134       4.742 -24.659 -10.731  1.00 96.41           O  
ATOM   4413  CG  GLU B 134       5.467 -27.369 -13.206  1.00 96.41           C  
ATOM   4414  HG2 GLU B 134       5.746 -26.792 -14.088  1.00 96.41           H  
ATOM   4415  HG3 GLU B 134       5.697 -28.418 -13.396  1.00 96.41           H  
ATOM   4416  CD  GLU B 134       3.961 -27.246 -12.976  1.00 96.41           C  
ATOM   4417  OE1 GLU B 134       3.251 -26.857 -13.933  1.00 96.41           O  
ATOM   4418  OE2 GLU B 134       3.502 -27.488 -11.846  1.00 96.41           O  
ATOM   4419  N   PRO B 135       4.835 -23.693 -12.747  1.00 94.72           N  
ATOM   4420  CA  PRO B 135       3.757 -22.753 -12.429  1.00 94.72           C  
ATOM   4421  HA  PRO B 135       4.074 -22.158 -11.572  1.00 94.72           H  
ATOM   4422  C   PRO B 135       2.397 -23.384 -12.086  1.00 94.72           C  
ATOM   4423  CB  PRO B 135       3.653 -21.833 -13.641  1.00 94.72           C  
ATOM   4424  HB2 PRO B 135       2.918 -22.219 -14.346  1.00 94.72           H  
ATOM   4425  HB3 PRO B 135       3.406 -20.821 -13.318  1.00 94.72           H  
ATOM   4426  O   PRO B 135       1.580 -22.746 -11.427  1.00 94.72           O  
ATOM   4427  CG  PRO B 135       5.045 -21.884 -14.261  1.00 94.72           C  
ATOM   4428  HG2 PRO B 135       5.038 -21.645 -15.325  1.00 94.72           H  
ATOM   4429  HG3 PRO B 135       5.713 -21.206 -13.729  1.00 94.72           H  
ATOM   4430  CD  PRO B 135       5.479 -23.318 -14.002  1.00 94.72           C  
ATOM   4431  HD2 PRO B 135       6.567 -23.347 -13.949  1.00 94.72           H  
ATOM   4432  HD3 PRO B 135       5.125 -23.964 -14.806  1.00 94.72           H  
ATOM   4433  N   GLY B 136       2.121 -24.623 -12.499  1.00 92.46           N  
ATOM   4434  H   GLY B 136       2.803 -25.139 -13.037  1.00 92.46           H  
ATOM   4435  CA  GLY B 136       0.933 -25.365 -12.068  1.00 92.46           C  
ATOM   4436  HA2 GLY B 136       0.041 -24.763 -12.243  1.00 92.46           H  
ATOM   4437  HA3 GLY B 136       0.870 -26.278 -12.660  1.00 92.46           H  
ATOM   4438  C   GLY B 136       0.969 -25.774 -10.590  1.00 92.46           C  
ATOM   4439  O   GLY B 136      -0.082 -25.856  -9.952  1.00 92.46           O  
ATOM   4440  N   SER B 137       2.161 -25.975 -10.025  1.00 94.43           N  
ATOM   4441  H   SER B 137       2.943 -26.048 -10.660  1.00 94.43           H  
ATOM   4442  CA  SER B 137       2.378 -26.454  -8.654  1.00 94.43           C  
ATOM   4443  HA  SER B 137       1.732 -27.317  -8.497  1.00 94.43           H  
ATOM   4444  C   SER B 137       2.024 -25.432  -7.575  1.00 94.43           C  
ATOM   4445  CB  SER B 137       3.829 -26.921  -8.476  1.00 94.43           C  
ATOM   4446  HB2 SER B 137       4.105 -27.581  -9.298  1.00 94.43           H  
ATOM   4447  HB3 SER B 137       3.900 -27.484  -7.545  1.00 94.43           H  
ATOM   4448  O   SER B 137       1.769 -25.809  -6.433  1.00 94.43           O  
ATOM   4449  OG  SER B 137       4.733 -25.834  -8.410  1.00 94.43           O  
ATOM   4450  HG  SER B 137       4.740 -25.406  -9.269  1.00 94.43           H  
ATOM   4451  N   VAL B 138       1.954 -24.144  -7.929  1.00 96.01           N  
ATOM   4452  H   VAL B 138       2.196 -23.906  -8.880  1.00 96.01           H  
ATOM   4453  CA  VAL B 138       1.559 -23.064  -7.010  1.00 96.01           C  
ATOM   4454  HA  VAL B 138       1.850 -23.356  -6.001  1.00 96.01           H  
ATOM   4455  C   VAL B 138       0.046 -22.859  -6.935  1.00 96.01           C  
ATOM   4456  CB  VAL B 138       2.295 -21.746  -7.317  1.00 96.01           C  
ATOM   4457  HB  VAL B 138       1.949 -20.982  -6.621  1.00 96.01           H  
ATOM   4458  O   VAL B 138      -0.421 -22.017  -6.165  1.00 96.01           O  
ATOM   4459  CG1 VAL B 138       3.805 -21.909  -7.117  1.00 96.01           C  
ATOM   4460 HG11 VAL B 138       4.206 -22.649  -7.810  1.00 96.01           H  
ATOM   4461 HG12 VAL B 138       4.009 -22.231  -6.095  1.00 96.01           H  
ATOM   4462 HG13 VAL B 138       4.302 -20.954  -7.289  1.00 96.01           H  
ATOM   4463  CG2 VAL B 138       2.056 -21.243  -8.741  1.00 96.01           C  
ATOM   4464 HG21 VAL B 138       2.633 -21.849  -9.439  1.00 96.01           H  
ATOM   4465 HG22 VAL B 138       2.403 -20.213  -8.824  1.00 96.01           H  
ATOM   4466 HG23 VAL B 138       0.998 -21.282  -8.999  1.00 96.01           H  
ATOM   4467  N   ARG B 139      -0.747 -23.631  -7.684  1.00 94.43           N  
ATOM   4468  H   ARG B 139      -0.319 -24.329  -8.276  1.00 94.43           H  
ATOM   4469  CA  ARG B 139      -2.207 -23.553  -7.631  1.00 94.43           C  
ATOM   4470  HA  ARG B 139      -2.486 -22.519  -7.830  1.00 94.43           H  
ATOM   4471  C   ARG B 139      -2.729 -23.939  -6.245  1.00 94.43           C  
ATOM   4472  CB  ARG B 139      -2.786 -24.440  -8.733  1.00 94.43           C  
ATOM   4473  HB2 ARG B 139      -2.288 -24.197  -9.672  1.00 94.43           H  
ATOM   4474  HB3 ARG B 139      -2.605 -25.490  -8.505  1.00 94.43           H  
ATOM   4475  O   ARG B 139      -2.409 -25.003  -5.725  1.00 94.43           O  
ATOM   4476  CG  ARG B 139      -4.285 -24.185  -8.901  1.00 94.43           C  
ATOM   4477  HG2 ARG B 139      -4.823 -24.413  -7.980  1.00 94.43           H  
ATOM   4478  HG3 ARG B 139      -4.425 -23.134  -9.154  1.00 94.43           H  
ATOM   4479  CD  ARG B 139      -4.820 -25.052 -10.037  1.00 94.43           C  
ATOM   4480  HD2 ARG B 139      -4.878 -26.086  -9.697  1.00 94.43           H  
ATOM   4481  HD3 ARG B 139      -4.104 -24.999 -10.858  1.00 94.43           H  
ATOM   4482  NE  ARG B 139      -6.145 -24.583 -10.485  1.00 94.43           N  
ATOM   4483  HE  ARG B 139      -6.751 -24.201  -9.773  1.00 94.43           H  
ATOM   4484  NH1 ARG B 139      -5.848 -24.965 -12.731  1.00 94.43           N  
ATOM   4485 HH11 ARG B 139      -6.154 -24.844 -13.686  1.00 94.43           H  
ATOM   4486 HH12 ARG B 139      -4.918 -25.304 -12.531  1.00 94.43           H  
ATOM   4487  NH2 ARG B 139      -7.736 -24.020 -12.014  1.00 94.43           N  
ATOM   4488 HH21 ARG B 139      -8.023 -23.900 -12.975  1.00 94.43           H  
ATOM   4489 HH22 ARG B 139      -8.303 -23.630 -11.275  1.00 94.43           H  
ATOM   4490  CZ  ARG B 139      -6.568 -24.526 -11.736  1.00 94.43           C  
ATOM   4491  N   GLY B 140      -3.571 -23.089  -5.665  1.00 94.20           N  
ATOM   4492  H   GLY B 140      -3.768 -22.217  -6.135  1.00 94.20           H  
ATOM   4493  CA  GLY B 140      -4.110 -23.248  -4.311  1.00 94.20           C  
ATOM   4494  HA2 GLY B 140      -4.430 -24.280  -4.164  1.00 94.20           H  
ATOM   4495  HA3 GLY B 140      -4.982 -22.604  -4.203  1.00 94.20           H  
ATOM   4496  C   GLY B 140      -3.120 -22.889  -3.196  1.00 94.20           C  
ATOM   4497  O   GLY B 140      -3.421 -23.123  -2.029  1.00 94.20           O  
ATOM   4498  N   SER B 141      -1.942 -22.349  -3.532  1.00 96.81           N  
ATOM   4499  H   SER B 141      -1.751 -22.173  -4.508  1.00 96.81           H  
ATOM   4500  CA  SER B 141      -0.977 -21.854  -2.547  1.00 96.81           C  
ATOM   4501  HA  SER B 141      -0.988 -22.524  -1.687  1.00 96.81           H  
ATOM   4502  C   SER B 141      -1.344 -20.460  -2.041  1.00 96.81           C  
ATOM   4503  CB  SER B 141       0.453 -21.850  -3.103  1.00 96.81           C  
ATOM   4504  HB2 SER B 141       0.686 -22.819  -3.545  1.00 96.81           H  
ATOM   4505  HB3 SER B 141       1.141 -21.672  -2.278  1.00 96.81           H  
ATOM   4506  O   SER B 141      -2.008 -19.681  -2.725  1.00 96.81           O  
ATOM   4507  OG  SER B 141       0.631 -20.831  -4.070  1.00 96.81           O  
ATOM   4508  HG  SER B 141       0.246 -21.152  -4.889  1.00 96.81           H  
ATOM   4509  N   ASP B 142      -0.821 -20.104  -0.872  1.00 97.87           N  
ATOM   4510  H   ASP B 142      -0.204 -20.747  -0.396  1.00 97.87           H  
ATOM   4511  CA  ASP B 142      -0.941 -18.777  -0.262  1.00 97.87           C  
ATOM   4512  HA  ASP B 142      -1.964 -18.431  -0.413  1.00 97.87           H  
ATOM   4513  C   ASP B 142      -0.026 -17.715  -0.907  1.00 97.87           C  
ATOM   4514  CB  ASP B 142      -0.717 -18.911   1.256  1.00 97.87           C  
ATOM   4515  HB2 ASP B 142      -1.415 -19.653   1.643  1.00 97.87           H  
ATOM   4516  HB3 ASP B 142      -0.951 -17.958   1.731  1.00 97.87           H  
ATOM   4517  O   ASP B 142       0.314 -16.720  -0.274  1.00 97.87           O  
ATOM   4518  CG  ASP B 142       0.709 -19.328   1.649  1.00 97.87           C  
ATOM   4519  OD1 ASP B 142       1.567 -19.528   0.757  1.00 97.87           O  
ATOM   4520  OD2 ASP B 142       0.980 -19.478   2.857  1.00 97.87           O  
ATOM   4521  N   THR B 143       0.394 -17.905  -2.162  1.00 98.69           N  
ATOM   4522  H   THR B 143       0.063 -18.722  -2.656  1.00 98.69           H  
ATOM   4523  CA  THR B 143       1.280 -16.960  -2.852  1.00 98.69           C  
ATOM   4524  HA  THR B 143       2.161 -16.830  -2.224  1.00 98.69           H  
ATOM   4525  C   THR B 143       0.585 -15.608  -3.041  1.00 98.69           C  
ATOM   4526  CB  THR B 143       1.746 -17.504  -4.207  1.00 98.69           C  
ATOM   4527  HB  THR B 143       0.868 -17.647  -4.837  1.00 98.69           H  
ATOM   4528  O   THR B 143      -0.496 -15.544  -3.626  1.00 98.69           O  
ATOM   4529  CG2 THR B 143       2.728 -16.577  -4.928  1.00 98.69           C  
ATOM   4530 HG21 THR B 143       3.595 -16.384  -4.297  1.00 98.69           H  
ATOM   4531 HG22 THR B 143       2.243 -15.632  -5.172  1.00 98.69           H  
ATOM   4532 HG23 THR B 143       3.059 -17.049  -5.853  1.00 98.69           H  
ATOM   4533  OG1 THR B 143       2.410 -18.738  -4.057  1.00 98.69           O  
ATOM   4534  HG1 THR B 143       1.748 -19.426  -3.961  1.00 98.69           H  
ATOM   4535  N   GLY B 144       1.199 -14.519  -2.570  1.00 98.78           N  
ATOM   4536  H   GLY B 144       2.091 -14.643  -2.112  1.00 98.78           H  
ATOM   4537  CA  GLY B 144       0.677 -13.158  -2.741  1.00 98.78           C  
ATOM   4538  HA2 GLY B 144      -0.413 -13.187  -2.712  1.00 98.78           H  
ATOM   4539  HA3 GLY B 144       1.005 -12.536  -1.909  1.00 98.78           H  
ATOM   4540  C   GLY B 144       1.104 -12.498  -4.060  1.00 98.78           C  
ATOM   4541  O   GLY B 144       2.101 -12.888  -4.668  1.00 98.78           O  
ATOM   4542  N   VAL B 145       0.369 -11.472  -4.499  1.00 98.90           N  
ATOM   4543  H   VAL B 145      -0.421 -11.197  -3.933  1.00 98.90           H  
ATOM   4544  CA  VAL B 145       0.636 -10.692  -5.720  1.00 98.90           C  
ATOM   4545  HA  VAL B 145       1.639 -10.928  -6.077  1.00 98.90           H  
ATOM   4546  C   VAL B 145       0.585  -9.191  -5.415  1.00 98.90           C  
ATOM   4547  CB  VAL B 145      -0.346 -11.051  -6.855  1.00 98.90           C  
ATOM   4548  HB  VAL B 145      -1.361 -10.797  -6.550  1.00 98.90           H  
ATOM   4549  O   VAL B 145      -0.474  -8.628  -5.148  1.00 98.90           O  
ATOM   4550  CG1 VAL B 145      -0.012 -10.272  -8.137  1.00 98.90           C  
ATOM   4551 HG11 VAL B 145       0.996 -10.518  -8.470  1.00 98.90           H  
ATOM   4552 HG12 VAL B 145      -0.092  -9.199  -7.962  1.00 98.90           H  
ATOM   4553 HG13 VAL B 145      -0.726 -10.538  -8.917  1.00 98.90           H  
ATOM   4554  CG2 VAL B 145      -0.306 -12.544  -7.204  1.00 98.90           C  
ATOM   4555 HG21 VAL B 145       0.707 -12.846  -7.471  1.00 98.90           H  
ATOM   4556 HG22 VAL B 145      -0.978 -12.745  -8.037  1.00 98.90           H  
ATOM   4557 HG23 VAL B 145      -0.641 -13.135  -6.352  1.00 98.90           H  
ATOM   4558  N   PHE B 146       1.729  -8.518  -5.514  1.00 98.78           N  
ATOM   4559  H   PHE B 146       2.560  -9.035  -5.765  1.00 98.78           H  
ATOM   4560  CA  PHE B 146       1.894  -7.106  -5.161  1.00 98.78           C  
ATOM   4561  HA  PHE B 146       0.933  -6.672  -4.883  1.00 98.78           H  
ATOM   4562  C   PHE B 146       2.444  -6.343  -6.365  1.00 98.78           C  
ATOM   4563  CB  PHE B 146       2.834  -6.989  -3.950  1.00 98.78           C  
ATOM   4564  HB2 PHE B 146       2.937  -5.934  -3.695  1.00 98.78           H  
ATOM   4565  HB3 PHE B 146       3.823  -7.351  -4.230  1.00 98.78           H  
ATOM   4566  O   PHE B 146       3.603  -6.524  -6.742  1.00 98.78           O  
ATOM   4567  CG  PHE B 146       2.386  -7.751  -2.717  1.00 98.78           C  
ATOM   4568  CD1 PHE B 146       1.803  -7.067  -1.639  1.00 98.78           C  
ATOM   4569  HD1 PHE B 146       1.696  -5.994  -1.691  1.00 98.78           H  
ATOM   4570  CD2 PHE B 146       2.603  -9.139  -2.619  1.00 98.78           C  
ATOM   4571  HD2 PHE B 146       3.086  -9.671  -3.425  1.00 98.78           H  
ATOM   4572  CE1 PHE B 146       1.397  -7.772  -0.490  1.00 98.78           C  
ATOM   4573  HE1 PHE B 146       0.989  -7.253   0.364  1.00 98.78           H  
ATOM   4574  CE2 PHE B 146       2.181  -9.843  -1.479  1.00 98.78           C  
ATOM   4575  HE2 PHE B 146       2.351 -10.907  -1.404  1.00 98.78           H  
ATOM   4576  CZ  PHE B 146       1.548  -9.165  -0.428  1.00 98.78           C  
ATOM   4577  HZ  PHE B 146       1.209  -9.710   0.440  1.00 98.78           H  
ATOM   4578  N   MET B 147       1.630  -5.487  -6.985  1.00 98.70           N  
ATOM   4579  H   MET B 147       0.696  -5.355  -6.624  1.00 98.70           H  
ATOM   4580  CA  MET B 147       2.001  -4.821  -8.240  1.00 98.70           C  
ATOM   4581  HA  MET B 147       3.035  -5.061  -8.491  1.00 98.70           H  
ATOM   4582  C   MET B 147       1.927  -3.301  -8.131  1.00 98.70           C  
ATOM   4583  CB  MET B 147       1.129  -5.339  -9.395  1.00 98.70           C  
ATOM   4584  HB2 MET B 147       0.078  -5.212  -9.138  1.00 98.70           H  
ATOM   4585  HB3 MET B 147       1.337  -4.754 -10.290  1.00 98.70           H  
ATOM   4586  O   MET B 147       0.915  -2.750  -7.711  1.00 98.70           O  
ATOM   4587  CG  MET B 147       1.398  -6.818  -9.708  1.00 98.70           C  
ATOM   4588  HG2 MET B 147       0.671  -7.153 -10.447  1.00 98.70           H  
ATOM   4589  HG3 MET B 147       1.244  -7.406  -8.803  1.00 98.70           H  
ATOM   4590  SD  MET B 147       3.060  -7.169 -10.353  1.00 98.70           S  
ATOM   4591  CE  MET B 147       2.994  -8.981 -10.393  1.00 98.70           C  
ATOM   4592  HE1 MET B 147       3.910  -9.373 -10.836  1.00 98.70           H  
ATOM   4593  HE2 MET B 147       2.899  -9.365  -9.377  1.00 98.70           H  
ATOM   4594  HE3 MET B 147       2.141  -9.310 -10.987  1.00 98.70           H  
ATOM   4595  N   GLY B 148       2.985  -2.614  -8.556  1.00 98.65           N  
ATOM   4596  H   GLY B 148       3.810  -3.131  -8.825  1.00 98.65           H  
ATOM   4597  CA  GLY B 148       2.964  -1.175  -8.791  1.00 98.65           C  
ATOM   4598  HA2 GLY B 148       2.320  -0.690  -8.057  1.00 98.65           H  
ATOM   4599  HA3 GLY B 148       3.975  -0.783  -8.681  1.00 98.65           H  
ATOM   4600  C   GLY B 148       2.484  -0.854 -10.204  1.00 98.65           C  
ATOM   4601  O   GLY B 148       3.182  -1.182 -11.163  1.00 98.65           O  
ATOM   4602  N   ALA B 149       1.325  -0.216 -10.352  1.00 97.74           N  
ATOM   4603  H   ALA B 149       0.804   0.066  -9.534  1.00 97.74           H  
ATOM   4604  CA  ALA B 149       0.790   0.175 -11.658  1.00 97.74           C  
ATOM   4605  HA  ALA B 149       1.602   0.549 -12.282  1.00 97.74           H  
ATOM   4606  C   ALA B 149      -0.258   1.287 -11.527  1.00 97.74           C  
ATOM   4607  CB  ALA B 149       0.176  -1.054 -12.351  1.00 97.74           C  
ATOM   4608  HB1 ALA B 149      -0.676  -1.421 -11.779  1.00 97.74           H  
ATOM   4609  HB2 ALA B 149       0.918  -1.847 -12.440  1.00 97.74           H  
ATOM   4610  HB3 ALA B 149      -0.157  -0.783 -13.353  1.00 97.74           H  
ATOM   4611  O   ALA B 149      -0.848   1.481 -10.467  1.00 97.74           O  
ATOM   4612  N   TYR B 150      -0.525   1.972 -12.635  1.00 92.77           N  
ATOM   4613  H   TYR B 150      -0.006   1.755 -13.473  1.00 92.77           H  
ATOM   4614  CA  TYR B 150      -1.624   2.925 -12.789  1.00 92.77           C  
ATOM   4615  HA  TYR B 150      -2.452   2.604 -12.158  1.00 92.77           H  
ATOM   4616  C   TYR B 150      -2.110   2.918 -14.253  1.00 92.77           C  
ATOM   4617  CB  TYR B 150      -1.180   4.310 -12.292  1.00 92.77           C  
ATOM   4618  HB2 TYR B 150      -1.935   5.064 -12.512  1.00 92.77           H  
ATOM   4619  HB3 TYR B 150      -1.109   4.261 -11.206  1.00 92.77           H  
ATOM   4620  O   TYR B 150      -1.460   2.310 -15.111  1.00 92.77           O  
ATOM   4621  CG  TYR B 150       0.143   4.784 -12.840  1.00 92.77           C  
ATOM   4622  CD1 TYR B 150       1.276   4.744 -12.008  1.00 92.77           C  
ATOM   4623  HD1 TYR B 150       1.185   4.396 -10.989  1.00 92.77           H  
ATOM   4624  CD2 TYR B 150       0.235   5.259 -14.164  1.00 92.77           C  
ATOM   4625  HD2 TYR B 150      -0.640   5.290 -14.797  1.00 92.77           H  
ATOM   4626  CE1 TYR B 150       2.508   5.199 -12.496  1.00 92.77           C  
ATOM   4627  HE1 TYR B 150       3.383   5.205 -11.864  1.00 92.77           H  
ATOM   4628  CE2 TYR B 150       1.472   5.696 -14.662  1.00 92.77           C  
ATOM   4629  HE2 TYR B 150       1.556   6.064 -15.674  1.00 92.77           H  
ATOM   4630  OH  TYR B 150       3.776   6.134 -14.249  1.00 92.77           O  
ATOM   4631  HH  TYR B 150       3.764   6.418 -15.166  1.00 92.77           H  
ATOM   4632  CZ  TYR B 150       2.596   5.668 -13.817  1.00 92.77           C  
ATOM   4633  N   PRO B 151      -3.262   3.531 -14.576  1.00 88.18           N  
ATOM   4634  CA  PRO B 151      -3.823   3.466 -15.923  1.00 88.18           C  
ATOM   4635  HA  PRO B 151      -3.966   2.417 -16.184  1.00 88.18           H  
ATOM   4636  C   PRO B 151      -2.919   4.136 -16.966  1.00 88.18           C  
ATOM   4637  CB  PRO B 151      -5.193   4.148 -15.852  1.00 88.18           C  
ATOM   4638  HB2 PRO B 151      -5.134   5.167 -16.235  1.00 88.18           H  
ATOM   4639  HB3 PRO B 151      -5.947   3.586 -16.402  1.00 88.18           H  
ATOM   4640  O   PRO B 151      -2.579   5.311 -16.840  1.00 88.18           O  
ATOM   4641  CG  PRO B 151      -5.520   4.201 -14.363  1.00 88.18           C  
ATOM   4642  HG2 PRO B 151      -6.077   3.313 -14.066  1.00 88.18           H  
ATOM   4643  HG3 PRO B 151      -6.061   5.120 -14.138  1.00 88.18           H  
ATOM   4644  CD  PRO B 151      -4.166   4.225 -13.675  1.00 88.18           C  
ATOM   4645  HD2 PRO B 151      -4.236   3.749 -12.697  1.00 88.18           H  
ATOM   4646  HD3 PRO B 151      -3.844   5.261 -13.568  1.00 88.18           H  
ATOM   4647  N   GLY B 152      -2.589   3.412 -18.039  1.00 83.18           N  
ATOM   4648  H   GLY B 152      -2.814   2.428 -18.034  1.00 83.18           H  
ATOM   4649  CA  GLY B 152      -1.823   3.934 -19.182  1.00 83.18           C  
ATOM   4650  HA2 GLY B 152      -1.275   3.108 -19.635  1.00 83.18           H  
ATOM   4651  HA3 GLY B 152      -1.096   4.663 -18.826  1.00 83.18           H  
ATOM   4652  C   GLY B 152      -2.671   4.600 -20.277  1.00 83.18           C  
ATOM   4653  O   GLY B 152      -2.158   4.879 -21.361  1.00 83.18           O  
ATOM   4654  N   GLY B 153      -3.976   4.787 -20.035  1.00 82.78           N  
ATOM   4655  H   GLY B 153      -4.301   4.589 -19.100  1.00 82.78           H  
ATOM   4656  CA  GLY B 153      -4.934   5.365 -20.991  1.00 82.78           C  
ATOM   4657  HA2 GLY B 153      -5.803   5.725 -20.441  1.00 82.78           H  
ATOM   4658  HA3 GLY B 153      -4.473   6.222 -21.483  1.00 82.78           H  
ATOM   4659  C   GLY B 153      -5.434   4.405 -22.082  1.00 82.78           C  
ATOM   4660  O   GLY B 153      -6.055   4.845 -23.049  1.00 82.78           O  
ATOM   4661  N   TYR B 154      -5.168   3.098 -21.967  1.00 88.32           N  
ATOM   4662  H   TYR B 154      -4.678   2.769 -21.146  1.00 88.32           H  
ATOM   4663  CA  TYR B 154      -5.575   2.122 -22.981  1.00 88.32           C  
ATOM   4664  HA  TYR B 154      -5.148   2.441 -23.932  1.00 88.32           H  
ATOM   4665  C   TYR B 154      -7.099   2.063 -23.146  1.00 88.32           C  
ATOM   4666  CB  TYR B 154      -5.026   0.727 -22.662  1.00 88.32           C  
ATOM   4667  HB2 TYR B 154      -3.952   0.792 -22.487  1.00 88.32           H  
ATOM   4668  HB3 TYR B 154      -5.487   0.354 -21.747  1.00 88.32           H  
ATOM   4669  O   TYR B 154      -7.833   1.915 -22.171  1.00 88.32           O  
ATOM   4670  CG  TYR B 154      -5.276  -0.253 -23.793  1.00 88.32           C  
ATOM   4671  CD1 TYR B 154      -6.319  -1.198 -23.720  1.00 88.32           C  
ATOM   4672  HD1 TYR B 154      -6.948  -1.258 -22.844  1.00 88.32           H  
ATOM   4673  CD2 TYR B 154      -4.477  -0.181 -24.949  1.00 88.32           C  
ATOM   4674  HD2 TYR B 154      -3.672   0.537 -25.003  1.00 88.32           H  
ATOM   4675  CE1 TYR B 154      -6.534  -2.082 -24.795  1.00 88.32           C  
ATOM   4676  HE1 TYR B 154      -7.317  -2.825 -24.762  1.00 88.32           H  
ATOM   4677  CE2 TYR B 154      -4.703  -1.049 -26.029  1.00 88.32           C  
ATOM   4678  HE2 TYR B 154      -4.084  -0.986 -26.912  1.00 88.32           H  
ATOM   4679  OH  TYR B 154      -5.911  -2.853 -26.986  1.00 88.32           O  
ATOM   4680  HH  TYR B 154      -5.366  -2.631 -27.744  1.00 88.32           H  
ATOM   4681  CZ  TYR B 154      -5.727  -2.010 -25.945  1.00 88.32           C  
ATOM   4682  N   GLY B 155      -7.572   2.161 -24.391  1.00 77.98           N  
ATOM   4683  H   GLY B 155      -6.915   2.280 -25.149  1.00 77.98           H  
ATOM   4684  CA  GLY B 155      -8.998   2.063 -24.710  1.00 77.98           C  
ATOM   4685  HA2 GLY B 155      -9.116   1.975 -25.790  1.00 77.98           H  
ATOM   4686  HA3 GLY B 155      -9.396   1.162 -24.243  1.00 77.98           H  
ATOM   4687  C   GLY B 155      -9.851   3.243 -24.235  1.00 77.98           C  
ATOM   4688  O   GLY B 155     -11.074   3.144 -24.295  1.00 77.98           O  
ATOM   4689  N   ALA B 156      -9.250   4.348 -23.780  1.00 69.28           N  
ATOM   4690  H   ALA B 156      -8.242   4.373 -23.718  1.00 69.28           H  
ATOM   4691  CA  ALA B 156      -9.991   5.520 -23.322  1.00 69.28           C  
ATOM   4692  HA  ALA B 156     -10.557   5.236 -22.435  1.00 69.28           H  
ATOM   4693  C   ALA B 156     -10.985   6.011 -24.395  1.00 69.28           C  
ATOM   4694  CB  ALA B 156      -8.992   6.611 -22.917  1.00 69.28           C  
ATOM   4695  HB1 ALA B 156      -8.382   6.896 -23.774  1.00 69.28           H  
ATOM   4696  HB2 ALA B 156      -8.343   6.243 -22.122  1.00 69.28           H  
ATOM   4697  HB3 ALA B 156      -9.530   7.487 -22.556  1.00 69.28           H  
ATOM   4698  O   ALA B 156     -10.601   6.327 -25.523  1.00 69.28           O  
ATOM   4699  N   GLY B 157     -12.274   6.047 -24.043  1.00 65.67           N  
ATOM   4700  H   GLY B 157     -12.525   5.728 -23.118  1.00 65.67           H  
ATOM   4701  CA  GLY B 157     -13.367   6.449 -24.936  1.00 65.67           C  
ATOM   4702  HA2 GLY B 157     -13.082   7.366 -25.452  1.00 65.67           H  
ATOM   4703  HA3 GLY B 157     -14.247   6.661 -24.328  1.00 65.67           H  
ATOM   4704  C   GLY B 157     -13.778   5.419 -26.000  1.00 65.67           C  
ATOM   4705  O   GLY B 157     -14.646   5.722 -26.820  1.00 65.67           O  
ATOM   4706  N   ALA B 158     -13.189   4.219 -26.018  1.00 70.98           N  
ATOM   4707  H   ALA B 158     -12.521   3.996 -25.294  1.00 70.98           H  
ATOM   4708  CA  ALA B 158     -13.535   3.156 -26.961  1.00 70.98           C  
ATOM   4709  HA  ALA B 158     -13.987   3.609 -27.844  1.00 70.98           H  
ATOM   4710  C   ALA B 158     -14.559   2.166 -26.373  1.00 70.98           C  
ATOM   4711  CB  ALA B 158     -12.251   2.451 -27.416  1.00 70.98           C  
ATOM   4712  HB1 ALA B 158     -11.547   3.182 -27.812  1.00 70.98           H  
ATOM   4713  HB2 ALA B 158     -12.486   1.719 -28.189  1.00 70.98           H  
ATOM   4714  HB3 ALA B 158     -11.797   1.936 -26.570  1.00 70.98           H  
ATOM   4715  O   ALA B 158     -14.535   1.854 -25.186  1.00 70.98           O  
ATOM   4716  N   ASP B 159     -15.430   1.600 -27.219  1.00 70.72           N  
ATOM   4717  H   ASP B 159     -15.411   1.867 -28.193  1.00 70.72           H  
ATOM   4718  CA  ASP B 159     -16.284   0.475 -26.815  1.00 70.72           C  
ATOM   4719  HA  ASP B 159     -16.681   0.681 -25.821  1.00 70.72           H  
ATOM   4720  C   ASP B 159     -15.439  -0.806 -26.726  1.00 70.72           C  
ATOM   4721  CB  ASP B 159     -17.494   0.312 -27.762  1.00 70.72           C  
ATOM   4722  HB2 ASP B 159     -18.048   1.250 -27.783  1.00 70.72           H  
ATOM   4723  HB3 ASP B 159     -17.138   0.110 -28.773  1.00 70.72           H  
ATOM   4724  O   ASP B 159     -15.150  -1.451 -27.736  1.00 70.72           O  
ATOM   4725  CG  ASP B 159     -18.462  -0.814 -27.338  1.00 70.72           C  
ATOM   4726  OD1 ASP B 159     -18.235  -1.489 -26.310  1.00 70.72           O  
ATOM   4727  OD2 ASP B 159     -19.496  -1.050 -28.008  1.00 70.72           O  
ATOM   4728  N   LEU B 160     -15.072  -1.196 -25.504  1.00 74.62           N  
ATOM   4729  H   LEU B 160     -15.258  -0.559 -24.743  1.00 74.62           H  
ATOM   4730  CA  LEU B 160     -14.321  -2.423 -25.214  1.00 74.62           C  
ATOM   4731  HA  LEU B 160     -13.613  -2.580 -26.027  1.00 74.62           H  
ATOM   4732  C   LEU B 160     -15.203  -3.686 -25.217  1.00 74.62           C  
ATOM   4733  CB  LEU B 160     -13.514  -2.242 -23.913  1.00 74.62           C  
ATOM   4734  HB2 LEU B 160     -13.002  -3.175 -23.681  1.00 74.62           H  
ATOM   4735  HB3 LEU B 160     -14.211  -2.036 -23.100  1.00 74.62           H  
ATOM   4736  O   LEU B 160     -14.840  -4.720 -24.658  1.00 74.62           O  
ATOM   4737  CG  LEU B 160     -12.459  -1.118 -23.960  1.00 74.62           C  
ATOM   4738  HG  LEU B 160     -12.947  -0.163 -24.154  1.00 74.62           H  
ATOM   4739  CD1 LEU B 160     -11.749  -1.029 -22.610  1.00 74.62           C  
ATOM   4740 HD11 LEU B 160     -12.471  -0.794 -21.829  1.00 74.62           H  
ATOM   4741 HD12 LEU B 160     -11.242  -1.967 -22.382  1.00 74.62           H  
ATOM   4742 HD13 LEU B 160     -11.012  -0.226 -22.637  1.00 74.62           H  
ATOM   4743  CD2 LEU B 160     -11.397  -1.358 -25.037  1.00 74.62           C  
ATOM   4744 HD21 LEU B 160     -11.846  -1.321 -26.029  1.00 74.62           H  
ATOM   4745 HD22 LEU B 160     -10.642  -0.574 -24.981  1.00 74.62           H  
ATOM   4746 HD23 LEU B 160     -10.913  -2.321 -24.874  1.00 74.62           H  
ATOM   4747  N   GLY B 161     -16.386  -3.637 -25.836  1.00 65.70           N  
ATOM   4748  H   GLY B 161     -16.687  -2.746 -26.203  1.00 65.70           H  
ATOM   4749  CA  GLY B 161     -17.206  -4.812 -26.124  1.00 65.70           C  
ATOM   4750  HA2 GLY B 161     -16.617  -5.517 -26.710  1.00 65.70           H  
ATOM   4751  HA3 GLY B 161     -18.060  -4.485 -26.717  1.00 65.70           H  
ATOM   4752  C   GLY B 161     -17.738  -5.538 -24.886  1.00 65.70           C  
ATOM   4753  O   GLY B 161     -17.975  -6.748 -24.959  1.00 65.70           O  
ATOM   4754  N   GLY B 162     -17.912  -4.811 -23.775  1.00 68.30           N  
ATOM   4755  H   GLY B 162     -17.619  -3.845 -23.803  1.00 68.30           H  
ATOM   4756  CA  GLY B 162     -18.381  -5.323 -22.483  1.00 68.30           C  
ATOM   4757  HA2 GLY B 162     -18.929  -4.529 -21.975  1.00 68.30           H  
ATOM   4758  HA3 GLY B 162     -19.054  -6.165 -22.642  1.00 68.30           H  
ATOM   4759  C   GLY B 162     -17.271  -5.777 -21.532  1.00 68.30           C  
ATOM   4760  O   GLY B 162     -17.585  -6.309 -20.466  1.00 68.30           O  
ATOM   4761  N   PHE B 163     -16.000  -5.599 -21.911  1.00 77.32           N  
ATOM   4762  H   PHE B 163     -15.812  -5.195 -22.817  1.00 77.32           H  
ATOM   4763  CA  PHE B 163     -14.849  -5.928 -21.072  1.00 77.32           C  
ATOM   4764  HA  PHE B 163     -15.145  -6.682 -20.343  1.00 77.32           H  
ATOM   4765  C   PHE B 163     -14.321  -4.737 -20.258  1.00 77.32           C  
ATOM   4766  CB  PHE B 163     -13.730  -6.534 -21.936  1.00 77.32           C  
ATOM   4767  HB2 PHE B 163     -12.862  -6.715 -21.302  1.00 77.32           H  
ATOM   4768  HB3 PHE B 163     -13.437  -5.805 -22.691  1.00 77.32           H  
ATOM   4769  O   PHE B 163     -13.386  -4.947 -19.484  1.00 77.32           O  
ATOM   4770  CG  PHE B 163     -14.056  -7.858 -22.596  1.00 77.32           C  
ATOM   4771  CD1 PHE B 163     -14.185  -9.014 -21.804  1.00 77.32           C  
ATOM   4772  HD1 PHE B 163     -14.068  -8.952 -20.732  1.00 77.32           H  
ATOM   4773  CD2 PHE B 163     -14.163  -7.958 -23.996  1.00 77.32           C  
ATOM   4774  HD2 PHE B 163     -14.016  -7.081 -24.609  1.00 77.32           H  
ATOM   4775  CE1 PHE B 163     -14.438 -10.258 -22.406  1.00 77.32           C  
ATOM   4776  HE1 PHE B 163     -14.506 -11.144 -21.791  1.00 77.32           H  
ATOM   4777  CE2 PHE B 163     -14.410  -9.204 -24.599  1.00 77.32           C  
ATOM   4778  HE2 PHE B 163     -14.434  -9.283 -25.676  1.00 77.32           H  
ATOM   4779  CZ  PHE B 163     -14.555 -10.354 -23.803  1.00 77.32           C  
ATOM   4780  HZ  PHE B 163     -14.711 -11.321 -24.258  1.00 77.32           H  
ATOM   4781  N   ALA B 164     -14.868  -3.516 -20.381  1.00 73.82           N  
ATOM   4782  H   ALA B 164     -15.739  -3.385 -20.875  1.00 73.82           H  
ATOM   4783  CA  ALA B 164     -14.241  -2.322 -19.797  1.00 73.82           C  
ATOM   4784  HA  ALA B 164     -13.228  -2.251 -20.195  1.00 73.82           H  
ATOM   4785  C   ALA B 164     -14.112  -2.414 -18.269  1.00 73.82           C  
ATOM   4786  CB  ALA B 164     -14.993  -1.051 -20.212  1.00 73.82           C  
ATOM   4787  HB1 ALA B 164     -15.864  -0.898 -19.574  1.00 73.82           H  
ATOM   4788  HB2 ALA B 164     -15.306  -1.101 -21.255  1.00 73.82           H  
ATOM   4789  HB3 ALA B 164     -14.339  -0.189 -20.082  1.00 73.82           H  
ATOM   4790  O   ALA B 164     -13.092  -2.019 -17.718  1.00 73.82           O  
ATOM   4791  N   ALA B 165     -15.076  -3.055 -17.597  1.00 74.81           N  
ATOM   4792  H   ALA B 165     -15.899  -3.334 -18.112  1.00 74.81           H  
ATOM   4793  CA  ALA B 165     -15.047  -3.279 -16.148  1.00 74.81           C  
ATOM   4794  HA  ALA B 165     -14.977  -2.311 -15.653  1.00 74.81           H  
ATOM   4795  C   ALA B 165     -13.848  -4.120 -15.657  1.00 74.81           C  
ATOM   4796  CB  ALA B 165     -16.374  -3.938 -15.746  1.00 74.81           C  
ATOM   4797  HB1 ALA B 165     -16.395  -4.081 -14.666  1.00 74.81           H  
ATOM   4798  HB2 ALA B 165     -17.209  -3.297 -16.029  1.00 74.81           H  
ATOM   4799  HB3 ALA B 165     -16.476  -4.906 -16.235  1.00 74.81           H  
ATOM   4800  O   ALA B 165     -13.524  -4.089 -14.474  1.00 74.81           O  
ATOM   4801  N   THR B 166     -13.194  -4.880 -16.541  1.00 84.85           N  
ATOM   4802  H   THR B 166     -13.514  -4.853 -17.499  1.00 84.85           H  
ATOM   4803  CA  THR B 166     -12.047  -5.741 -16.195  1.00 84.85           C  
ATOM   4804  HA  THR B 166     -11.810  -5.612 -15.139  1.00 84.85           H  
ATOM   4805  C   THR B 166     -10.774  -5.405 -16.957  1.00 84.85           C  
ATOM   4806  CB  THR B 166     -12.371  -7.224 -16.434  1.00 84.85           C  
ATOM   4807  HB  THR B 166     -11.458  -7.806 -16.311  1.00 84.85           H  
ATOM   4808  O   THR B 166      -9.673  -5.577 -16.443  1.00 84.85           O  
ATOM   4809  CG2 THR B 166     -13.405  -7.755 -15.446  1.00 84.85           C  
ATOM   4810 HG21 THR B 166     -13.039  -7.632 -14.427  1.00 84.85           H  
ATOM   4811 HG22 THR B 166     -13.571  -8.816 -15.636  1.00 84.85           H  
ATOM   4812 HG23 THR B 166     -14.348  -7.219 -15.557  1.00 84.85           H  
ATOM   4813  OG1 THR B 166     -12.878  -7.451 -17.738  1.00 84.85           O  
ATOM   4814  HG1 THR B 166     -12.661  -6.704 -18.300  1.00 84.85           H  
ATOM   4815  N   ALA B 167     -10.907  -4.961 -18.201  1.00 85.49           N  
ATOM   4816  H   ALA B 167     -11.830  -4.744 -18.549  1.00 85.49           H  
ATOM   4817  CA  ALA B 167      -9.813  -4.886 -19.151  1.00 85.49           C  
ATOM   4818  HA  ALA B 167      -9.237  -5.811 -19.113  1.00 85.49           H  
ATOM   4819  C   ALA B 167      -8.843  -3.736 -18.867  1.00 85.49           C  
ATOM   4820  CB  ALA B 167     -10.442  -4.762 -20.531  1.00 85.49           C  
ATOM   4821  HB1 ALA B 167      -9.631  -4.644 -21.250  1.00 85.49           H  
ATOM   4822  HB2 ALA B 167     -11.090  -3.887 -20.586  1.00 85.49           H  
ATOM   4823  HB3 ALA B 167     -10.998  -5.668 -20.774  1.00 85.49           H  
ATOM   4824  O   ALA B 167      -7.649  -3.892 -19.101  1.00 85.49           O  
ATOM   4825  N   SER B 168      -9.347  -2.619 -18.341  1.00 85.19           N  
ATOM   4826  H   SER B 168     -10.349  -2.529 -18.252  1.00 85.19           H  
ATOM   4827  CA  SER B 168      -8.567  -1.432 -17.969  1.00 85.19           C  
ATOM   4828  HA  SER B 168      -7.539  -1.547 -18.312  1.00 85.19           H  
ATOM   4829  C   SER B 168      -8.493  -1.202 -16.454  1.00 85.19           C  
ATOM   4830  CB  SER B 168      -9.152  -0.206 -18.677  1.00 85.19           C  
ATOM   4831  HB2 SER B 168      -8.999  -0.302 -19.751  1.00 85.19           H  
ATOM   4832  HB3 SER B 168      -8.648   0.697 -18.330  1.00 85.19           H  
ATOM   4833  O   SER B 168      -7.852  -0.254 -16.006  1.00 85.19           O  
ATOM   4834  OG  SER B 168     -10.540  -0.118 -18.410  1.00 85.19           O  
ATOM   4835  HG  SER B 168     -10.866   0.730 -18.720  1.00 85.19           H  
ATOM   4836  N   ALA B 169      -9.122  -2.064 -15.647  1.00 88.63           N  
ATOM   4837  H   ALA B 169      -9.616  -2.840 -16.064  1.00 88.63           H  
ATOM   4838  CA  ALA B 169      -9.129  -1.937 -14.193  1.00 88.63           C  
ATOM   4839  HA  ALA B 169      -9.346  -0.900 -13.940  1.00 88.63           H  
ATOM   4840  C   ALA B 169      -7.758  -2.296 -13.594  1.00 88.63           C  
ATOM   4841  CB  ALA B 169     -10.260  -2.801 -13.624  1.00 88.63           C  
ATOM   4842  HB1 ALA B 169     -10.270  -2.728 -12.537  1.00 88.63           H  
ATOM   4843  HB2 ALA B 169     -11.219  -2.453 -14.009  1.00 88.63           H  
ATOM   4844  HB3 ALA B 169     -10.117  -3.843 -13.914  1.00 88.63           H  
ATOM   4845  O   ALA B 169      -7.237  -3.397 -13.804  1.00 88.63           O  
ATOM   4846  N   THR B 170      -7.187  -1.388 -12.802  1.00 92.31           N  
ATOM   4847  H   THR B 170      -7.637  -0.494 -12.664  1.00 92.31           H  
ATOM   4848  CA  THR B 170      -5.890  -1.576 -12.136  1.00 92.31           C  
ATOM   4849  HA  THR B 170      -5.165  -1.899 -12.883  1.00 92.31           H  
ATOM   4850  C   THR B 170      -5.921  -2.677 -11.077  1.00 92.31           C  
ATOM   4851  CB  THR B 170      -5.388  -0.254 -11.531  1.00 92.31           C  
ATOM   4852  HB  THR B 170      -4.717  -0.449 -10.694  1.00 92.31           H  
ATOM   4853  O   THR B 170      -4.957  -3.427 -10.962  1.00 92.31           O  
ATOM   4854  CG2 THR B 170      -4.643   0.556 -12.590  1.00 92.31           C  
ATOM   4855 HG21 THR B 170      -3.746   0.023 -12.905  1.00 92.31           H  
ATOM   4856 HG22 THR B 170      -5.286   0.735 -13.453  1.00 92.31           H  
ATOM   4857 HG23 THR B 170      -4.353   1.512 -12.155  1.00 92.31           H  
ATOM   4858  OG1 THR B 170      -6.442   0.587 -11.118  1.00 92.31           O  
ATOM   4859  HG1 THR B 170      -6.937   0.193 -10.396  1.00 92.31           H  
ATOM   4860  N   SER B 171      -7.030  -2.873 -10.367  1.00 94.99           N  
ATOM   4861  H   SER B 171      -7.728  -2.142 -10.368  1.00 94.99           H  
ATOM   4862  CA  SER B 171      -7.237  -4.013  -9.456  1.00 94.99           C  
ATOM   4863  HA  SER B 171      -6.446  -4.019  -8.705  1.00 94.99           H  
ATOM   4864  C   SER B 171      -7.211  -5.371 -10.157  1.00 94.99           C  
ATOM   4865  CB  SER B 171      -8.577  -3.880  -8.734  1.00 94.99           C  
ATOM   4866  HB2 SER B 171      -8.876  -4.845  -8.326  1.00 94.99           H  
ATOM   4867  HB3 SER B 171      -8.443  -3.198  -7.894  1.00 94.99           H  
ATOM   4868  O   SER B 171      -6.700  -6.349  -9.612  1.00 94.99           O  
ATOM   4869  OG  SER B 171      -9.594  -3.378  -9.581  1.00 94.99           O  
ATOM   4870  HG  SER B 171      -9.664  -2.443  -9.373  1.00 94.99           H  
ATOM   4871  N   VAL B 172      -7.721  -5.447 -11.387  1.00 95.37           N  
ATOM   4872  H   VAL B 172      -8.114  -4.609 -11.792  1.00 95.37           H  
ATOM   4873  CA  VAL B 172      -7.717  -6.688 -12.174  1.00 95.37           C  
ATOM   4874  HA  VAL B 172      -8.016  -7.507 -11.521  1.00 95.37           H  
ATOM   4875  C   VAL B 172      -6.313  -7.041 -12.663  1.00 95.37           C  
ATOM   4876  CB  VAL B 172      -8.743  -6.616 -13.319  1.00 95.37           C  
ATOM   4877  HB  VAL B 172      -8.570  -5.721 -13.916  1.00 95.37           H  
ATOM   4878  O   VAL B 172      -6.047  -8.207 -12.927  1.00 95.37           O  
ATOM   4879  CG1 VAL B 172      -8.687  -7.837 -14.242  1.00 95.37           C  
ATOM   4880 HG11 VAL B 172      -9.530  -7.823 -14.932  1.00 95.37           H  
ATOM   4881 HG12 VAL B 172      -7.768  -7.820 -14.828  1.00 95.37           H  
ATOM   4882 HG13 VAL B 172      -8.713  -8.744 -13.638  1.00 95.37           H  
ATOM   4883  CG2 VAL B 172     -10.155  -6.557 -12.718  1.00 95.37           C  
ATOM   4884 HG21 VAL B 172     -10.905  -6.566 -13.508  1.00 95.37           H  
ATOM   4885 HG22 VAL B 172     -10.324  -7.419 -12.072  1.00 95.37           H  
ATOM   4886 HG23 VAL B 172     -10.282  -5.646 -12.134  1.00 95.37           H  
ATOM   4887  N   LEU B 173      -5.377  -6.092 -12.713  1.00 96.99           N  
ATOM   4888  H   LEU B 173      -5.631  -5.147 -12.460  1.00 96.99           H  
ATOM   4889  CA  LEU B 173      -3.987  -6.376 -13.070  1.00 96.99           C  
ATOM   4890  HA  LEU B 173      -3.974  -6.818 -14.066  1.00 96.99           H  
ATOM   4891  C   LEU B 173      -3.337  -7.405 -12.136  1.00 96.99           C  
ATOM   4892  CB  LEU B 173      -3.222  -5.049 -13.099  1.00 96.99           C  
ATOM   4893  HB2 LEU B 173      -3.198  -4.616 -12.099  1.00 96.99           H  
ATOM   4894  HB3 LEU B 173      -3.771  -4.362 -13.744  1.00 96.99           H  
ATOM   4895  O   LEU B 173      -2.783  -8.392 -12.611  1.00 96.99           O  
ATOM   4896  CG  LEU B 173      -1.777  -5.202 -13.596  1.00 96.99           C  
ATOM   4897  HG  LEU B 173      -1.671  -6.132 -14.156  1.00 96.99           H  
ATOM   4898  CD1 LEU B 173      -1.454  -4.053 -14.541  1.00 96.99           C  
ATOM   4899 HD11 LEU B 173      -0.506  -4.277 -15.032  1.00 96.99           H  
ATOM   4900 HD12 LEU B 173      -2.212  -3.973 -15.320  1.00 96.99           H  
ATOM   4901 HD13 LEU B 173      -1.386  -3.110 -13.998  1.00 96.99           H  
ATOM   4902  CD2 LEU B 173      -0.784  -5.192 -12.429  1.00 96.99           C  
ATOM   4903 HD21 LEU B 173      -0.892  -4.276 -11.848  1.00 96.99           H  
ATOM   4904 HD22 LEU B 173       0.236  -5.246 -12.809  1.00 96.99           H  
ATOM   4905 HD23 LEU B 173      -0.960  -6.052 -11.783  1.00 96.99           H  
ATOM   4906  N   SER B 174      -3.444  -7.207 -10.821  1.00 97.73           N  
ATOM   4907  H   SER B 174      -3.954  -6.401 -10.488  1.00 97.73           H  
ATOM   4908  CA  SER B 174      -2.972  -8.177  -9.824  1.00 97.73           C  
ATOM   4909  HA  SER B 174      -2.021  -8.593 -10.157  1.00 97.73           H  
ATOM   4910  C   SER B 174      -3.943  -9.355  -9.681  1.00 97.73           C  
ATOM   4911  CB  SER B 174      -2.722  -7.483  -8.478  1.00 97.73           C  
ATOM   4912  HB2 SER B 174      -2.571  -8.235  -7.703  1.00 97.73           H  
ATOM   4913  HB3 SER B 174      -1.819  -6.877  -8.549  1.00 97.73           H  
ATOM   4914  O   SER B 174      -3.507 -10.505  -9.651  1.00 97.73           O  
ATOM   4915  OG  SER B 174      -3.806  -6.644  -8.125  1.00 97.73           O  
ATOM   4916  HG  SER B 174      -3.570  -5.739  -8.342  1.00 97.73           H  
ATOM   4917  N   GLY B 175      -5.257  -9.099  -9.690  1.00 97.44           N  
ATOM   4918  H   GLY B 175      -5.554  -8.134  -9.658  1.00 97.44           H  
ATOM   4919  CA  GLY B 175      -6.277 -10.149  -9.575  1.00 97.44           C  
ATOM   4920  HA2 GLY B 175      -6.162 -10.660  -8.620  1.00 97.44           H  
ATOM   4921  HA3 GLY B 175      -7.263  -9.685  -9.601  1.00 97.44           H  
ATOM   4922  C   GLY B 175      -6.229 -11.201 -10.690  1.00 97.44           C  
ATOM   4923  O   GLY B 175      -6.386 -12.389 -10.425  1.00 97.44           O  
ATOM   4924  N   ARG B 176      -5.937 -10.808 -11.937  1.00 97.05           N  
ATOM   4925  H   ARG B 176      -5.807  -9.821 -12.105  1.00 97.05           H  
ATOM   4926  CA  ARG B 176      -5.852 -11.728 -13.085  1.00 97.05           C  
ATOM   4927  HA  ARG B 176      -6.752 -12.344 -13.088  1.00 97.05           H  
ATOM   4928  C   ARG B 176      -4.674 -12.692 -12.974  1.00 97.05           C  
ATOM   4929  CB  ARG B 176      -5.805 -10.923 -14.391  1.00 97.05           C  
ATOM   4930  HB2 ARG B 176      -4.873 -10.360 -14.439  1.00 97.05           H  
ATOM   4931  HB3 ARG B 176      -6.639 -10.221 -14.389  1.00 97.05           H  
ATOM   4932  O   ARG B 176      -4.800 -13.837 -13.403  1.00 97.05           O  
ATOM   4933  CG  ARG B 176      -5.937 -11.816 -15.634  1.00 97.05           C  
ATOM   4934  HG2 ARG B 176      -5.129 -12.547 -15.652  1.00 97.05           H  
ATOM   4935  HG3 ARG B 176      -6.886 -12.351 -15.598  1.00 97.05           H  
ATOM   4936  CD  ARG B 176      -5.859 -11.001 -16.928  1.00 97.05           C  
ATOM   4937  HD2 ARG B 176      -4.915 -10.457 -16.944  1.00 97.05           H
[truncated: 1,706,761 more chars]
