# Supplementary material for: Module-Based Polyketide Synthase Engineering for de Novo Polyketide Biosynthesis
Source: ACS Synth Biol. 2023 Oct 23;12(11):3148–55. doi: 10.1021/acssynbio.3c00282 (PMC10661043; doi:10.1021/acssynbio.3c00282)
Supplement: Supplementary file 2 — sb3c00282_si_002.zip [file sb3c00282_si_002.zip › Final_PKS_Structures/menzella_pdbs/rifM5_ACP_rapM3_KSAT_dimer.pdb]

ATOM      1  N   LEU A   1       0.251  11.279  60.446  1.00 63.64           N  
ATOM      2  H   LEU A   1      -0.242  10.427  60.669  1.00 63.64           H  
ATOM      3  H2  LEU A   1       1.002  11.056  59.808  1.00 63.64           H  
ATOM      4  H3  LEU A   1       0.648  11.677  61.286  1.00 63.64           H  
ATOM      5  CA  LEU A   1      -0.663  12.253  59.807  1.00 63.64           C  
ATOM      6  HA  LEU A   1      -0.086  13.149  59.581  1.00 63.64           H  
ATOM      7  C   LEU A   1      -1.742  12.749  60.763  1.00 63.64           C  
ATOM      8  CB  LEU A   1      -1.189  11.735  58.463  1.00 63.64           C  
ATOM      9  HB2 LEU A   1      -1.400  10.669  58.540  1.00 63.64           H  
ATOM     10  HB3 LEU A   1      -2.116  12.245  58.198  1.00 63.64           H  
ATOM     11  O   LEU A   1      -1.615  13.884  61.182  1.00 63.64           O  
ATOM     12  CG  LEU A   1      -0.120  12.012  57.384  1.00 63.64           C  
ATOM     13  HG  LEU A   1       0.862  12.075  57.854  1.00 63.64           H  
ATOM     14  CD1 LEU A   1      -0.058  10.880  56.379  1.00 63.64           C  
ATOM     15 HD11 LEU A   1       0.231   9.945  56.860  1.00 63.64           H  
ATOM     16 HD12 LEU A   1      -1.037  10.755  55.917  1.00 63.64           H  
ATOM     17 HD13 LEU A   1       0.674  11.113  55.605  1.00 63.64           H  
ATOM     18  CD2 LEU A   1      -0.392  13.331  56.669  1.00 63.64           C  
ATOM     19 HD21 LEU A   1      -0.409  14.158  57.380  1.00 63.64           H  
ATOM     20 HD22 LEU A   1       0.396  13.525  55.941  1.00 63.64           H  
ATOM     21 HD23 LEU A   1      -1.344  13.288  56.140  1.00 63.64           H  
ATOM     22  N   ALA A   2      -2.717  11.940  61.190  1.00 66.63           N  
ATOM     23  H   ALA A   2      -2.834  11.035  60.758  1.00 66.63           H  
ATOM     24  CA  ALA A   2      -3.880  12.420  61.963  1.00 66.63           C  
ATOM     25  HA  ALA A   2      -4.491  13.039  61.306  1.00 66.63           H  
ATOM     26  C   ALA A   2      -3.607  13.268  63.229  1.00 66.63           C  
ATOM     27  CB  ALA A   2      -4.699  11.188  62.337  1.00 66.63           C  
ATOM     28  HB1 ALA A   2      -4.983  10.668  61.423  1.00 66.63           H  
ATOM     29  HB2 ALA A   2      -5.608  11.497  62.854  1.00 66.63           H  
ATOM     30  HB3 ALA A   2      -4.127  10.522  62.984  1.00 66.63           H  
ATOM     31  O   ALA A   2      -4.399  14.145  63.549  1.00 66.63           O  
ATOM     32  N   GLY A   3      -2.498  13.038  63.943  1.00 69.11           N  
ATOM     33  H   GLY A   3      -1.900  12.272  63.666  1.00 69.11           H  
ATOM     34  CA  GLY A   3      -2.106  13.850  65.108  1.00 69.11           C  
ATOM     35  HA2 GLY A   3      -2.990  14.052  65.713  1.00 69.11           H  
ATOM     36  HA3 GLY A   3      -1.405  13.280  65.719  1.00 69.11           H  
ATOM     37  C   GLY A   3      -1.451  15.204  64.786  1.00 69.11           C  
ATOM     38  O   GLY A   3      -1.070  15.915  65.709  1.00 69.11           O  
ATOM     39  N   LEU A   4      -1.272  15.541  63.505  1.00 69.84           N  
ATOM     40  H   LEU A   4      -1.684  14.948  62.799  1.00 69.84           H  
ATOM     41  CA  LEU A   4      -0.708  16.808  63.029  1.00 69.84           C  
ATOM     42  HA  LEU A   4      -0.163  17.301  63.834  1.00 69.84           H  
ATOM     43  C   LEU A   4      -1.828  17.754  62.584  1.00 69.84           C  
ATOM     44  CB  LEU A   4       0.255  16.536  61.858  1.00 69.84           C  
ATOM     45  HB2 LEU A   4       0.588  17.490  61.449  1.00 69.84           H  
ATOM     46  HB3 LEU A   4      -0.298  16.032  61.065  1.00 69.84           H  
ATOM     47  O   LEU A   4      -2.851  17.295  62.071  1.00 69.84           O  
ATOM     48  CG  LEU A   4       1.498  15.706  62.205  1.00 69.84           C  
ATOM     49  HG  LEU A   4       1.198  14.772  62.679  1.00 69.84           H  
ATOM     50  CD1 LEU A   4       2.254  15.358  60.924  1.00 69.84           C  
ATOM     51 HD11 LEU A   4       3.124  14.747  61.168  1.00 69.84           H  
ATOM     52 HD12 LEU A   4       2.592  16.272  60.436  1.00 69.84           H  
ATOM     53 HD13 LEU A   4       1.604  14.817  60.236  1.00 69.84           H  
ATOM     54  CD2 LEU A   4       2.448  16.458  63.137  1.00 69.84           C  
ATOM     55 HD21 LEU A   4       2.725  17.415  62.695  1.00 69.84           H  
ATOM     56 HD22 LEU A   4       3.350  15.871  63.307  1.00 69.84           H  
ATOM     57 HD23 LEU A   4       1.966  16.638  64.098  1.00 69.84           H  
ATOM     58  N   ALA A   5      -1.623  19.067  62.714  1.00 71.02           N  
ATOM     59  H   ALA A   5      -0.731  19.407  63.045  1.00 71.02           H  
ATOM     60  CA  ALA A   5      -2.557  20.046  62.164  1.00 71.02           C  
ATOM     61  HA  ALA A   5      -3.550  19.789  62.531  1.00 71.02           H  
ATOM     62  C   ALA A   5      -2.559  19.989  60.617  1.00 71.02           C  
ATOM     63  CB  ALA A   5      -2.195  21.438  62.695  1.00 71.02           C  
ATOM     64  HB1 ALA A   5      -1.216  21.736  62.320  1.00 71.02           H  
ATOM     65  HB2 ALA A   5      -2.935  22.167  62.366  1.00 71.02           H  
ATOM     66  HB3 ALA A   5      -2.168  21.425  63.784  1.00 71.02           H  
ATOM     67  O   ALA A   5      -1.540  19.629  60.027  1.00 71.02           O  
ATOM     68  N   PRO A   6      -3.651  20.365  59.920  1.00 64.29           N  
ATOM     69  CA  PRO A   6      -3.761  20.194  58.463  1.00 64.29           C  
ATOM     70  HA  PRO A   6      -3.753  19.127  58.243  1.00 64.29           H  
ATOM     71  C   PRO A   6      -2.654  20.864  57.629  1.00 64.29           C  
ATOM     72  CB  PRO A   6      -5.137  20.757  58.097  1.00 64.29           C  
ATOM     73  HB2 PRO A   6      -5.567  20.239  57.240  1.00 64.29           H  
ATOM     74  HB3 PRO A   6      -5.067  21.827  57.900  1.00 64.29           H  
ATOM     75  O   PRO A   6      -2.309  20.367  56.558  1.00 64.29           O  
ATOM     76  CG  PRO A   6      -5.956  20.529  59.365  1.00 64.29           C  
ATOM     77  HG2 PRO A   6      -6.800  21.215  59.433  1.00 64.29           H  
ATOM     78  HG3 PRO A   6      -6.296  19.494  59.399  1.00 64.29           H  
ATOM     79  CD  PRO A   6      -4.936  20.771  60.475  1.00 64.29           C  
ATOM     80  HD2 PRO A   6      -5.213  20.182  61.350  1.00 64.29           H  
ATOM     81  HD3 PRO A   6      -4.905  21.831  60.726  1.00 64.29           H  
ATOM     82  N   ALA A   7      -2.077  21.968  58.117  1.00 68.54           N  
ATOM     83  H   ALA A   7      -2.390  22.325  59.008  1.00 68.54           H  
ATOM     84  CA  ALA A   7      -0.922  22.609  57.487  1.00 68.54           C  
ATOM     85  HA  ALA A   7      -1.120  22.729  56.422  1.00 68.54           H  
ATOM     86  C   ALA A   7       0.345  21.744  57.620  1.00 68.54           C  
ATOM     87  CB  ALA A   7      -0.740  24.003  58.101  1.00 68.54           C  
ATOM     88  HB1 ALA A   7      -1.640  24.599  57.949  1.00 68.54           H  
ATOM     89  HB2 ALA A   7      -0.530  23.923  59.168  1.00 68.54           H  
ATOM     90  HB3 ALA A   7       0.099  24.502  57.617  1.00 68.54           H  
ATOM     91  O   ALA A   7       0.992  21.448  56.620  1.00 68.54           O  
ATOM     92  N   ASP A   8       0.639  21.256  58.828  1.00 79.58           N  
ATOM     93  H   ASP A   8       0.074  21.534  59.618  1.00 79.58           H  
ATOM     94  CA  ASP A   8       1.769  20.358  59.100  1.00 79.58           C  
ATOM     95  HA  ASP A   8       2.694  20.845  58.792  1.00 79.58           H  
ATOM     96  C   ASP A   8       1.642  19.026  58.338  1.00 79.58           C  
ATOM     97  CB  ASP A   8       1.849  20.063  60.607  1.00 79.58           C  
ATOM     98  HB2 ASP A   8       0.957  19.504  60.886  1.00 79.58           H  
ATOM     99  HB3 ASP A   8       2.718  19.433  60.799  1.00 79.58           H  
ATOM    100  O   ASP A   8       2.645  18.453  57.918  1.00 79.58           O  
ATOM    101  CG  ASP A   8       1.927  21.296  61.508  1.00 79.58           C  
ATOM    102  OD1 ASP A   8       2.580  22.284  61.111  1.00 79.58           O  
ATOM    103  OD2 ASP A   8       1.294  21.228  62.587  1.00 79.58           O  
ATOM    104  N   GLN A   9       0.411  18.543  58.116  1.00 79.87           N  
ATOM    105  H   GLN A   9      -0.363  19.044  58.529  1.00 79.87           H  
ATOM    106  CA  GLN A   9       0.137  17.375  57.270  1.00 79.87           C  
ATOM    107  HA  GLN A   9       0.710  16.527  57.644  1.00 79.87           H  
ATOM    108  C   GLN A   9       0.568  17.609  55.815  1.00 79.87           C  
ATOM    109  CB  GLN A   9      -1.359  17.017  57.293  1.00 79.87           C  
ATOM    110  HB2 GLN A   9      -1.938  17.889  56.988  1.00 79.87           H  
ATOM    111  HB3 GLN A   9      -1.534  16.233  56.556  1.00 79.87           H  
ATOM    112  O   GLN A   9       1.237  16.750  55.242  1.00 79.87           O  
ATOM    113  CG  GLN A   9      -1.883  16.522  58.649  1.00 79.87           C  
ATOM    114  HG2 GLN A   9      -1.380  15.594  58.919  1.00 79.87           H  
ATOM    115  HG3 GLN A   9      -1.663  17.257  59.424  1.00 79.87           H  
ATOM    116  CD  GLN A   9      -3.388  16.271  58.634  1.00 79.87           C  
ATOM    117  NE2 GLN A   9      -4.013  16.088  59.773  1.00 79.87           N  
ATOM    118 HE21 GLN A   9      -5.012  15.949  59.708  1.00 79.87           H  
ATOM    119 HE22 GLN A   9      -3.554  16.286  60.651  1.00 79.87           H  
ATOM    120  OE1 GLN A   9      -4.038  16.232  57.606  1.00 79.87           O  
ATOM    121  N   LEU A  10       0.210  18.757  55.222  1.00 80.78           N  
ATOM    122  H   LEU A  10      -0.303  19.444  55.756  1.00 80.78           H  
ATOM    123  CA  LEU A  10       0.600  19.077  53.847  1.00 80.78           C  
ATOM    124  HA  LEU A  10       0.375  18.205  53.233  1.00 80.78           H  
ATOM    125  C   LEU A  10       2.106  19.327  53.732  1.00 80.78           C  
ATOM    126  CB  LEU A  10      -0.214  20.271  53.317  1.00 80.78           C  
ATOM    127  HB2 LEU A  10      -1.276  20.039  53.398  1.00 80.78           H  
ATOM    128  HB3 LEU A  10      -0.009  21.138  53.945  1.00 80.78           H  
ATOM    129  O   LEU A  10       2.714  18.831  52.792  1.00 80.78           O  
ATOM    130  CG  LEU A  10       0.116  20.635  51.851  1.00 80.78           C  
ATOM    131  HG  LEU A  10       1.164  20.922  51.772  1.00 80.78           H  
ATOM    132  CD1 LEU A  10      -0.158  19.489  50.872  1.00 80.78           C  
ATOM    133 HD11 LEU A  10      -1.196  19.163  50.941  1.00 80.78           H  
ATOM    134 HD12 LEU A  10       0.061  19.815  49.856  1.00 80.78           H  
ATOM    135 HD13 LEU A  10       0.497  18.644  51.084  1.00 80.78           H  
ATOM    136  CD2 LEU A  10      -0.729  21.832  51.414  1.00 80.78           C  
ATOM    137 HD21 LEU A  10      -1.788  21.576  51.444  1.00 80.78           H  
ATOM    138 HD22 LEU A  10      -0.452  22.120  50.400  1.00 80.78           H  
ATOM    139 HD23 LEU A  10      -0.536  22.675  52.077  1.00 80.78           H  
ATOM    140  N   THR A  11       2.718  20.034  54.687  1.00 82.69           N  
ATOM    141  H   THR A  11       2.160  20.486  55.398  1.00 82.69           H  
ATOM    142  CA  THR A  11       4.175  20.248  54.717  1.00 82.69           C  
ATOM    143  HA  THR A  11       4.477  20.762  53.804  1.00 82.69           H  
ATOM    144  C   THR A  11       4.925  18.917  54.766  1.00 82.69           C  
ATOM    145  CB  THR A  11       4.574  21.128  55.910  1.00 82.69           C  
ATOM    146  HB  THR A  11       4.304  20.623  56.838  1.00 82.69           H  
ATOM    147  O   THR A  11       5.799  18.684  53.937  1.00 82.69           O  
ATOM    148  CG2 THR A  11       6.062  21.472  55.936  1.00 82.69           C  
ATOM    149 HG21 THR A  11       6.275  22.141  56.770  1.00 82.69           H  
ATOM    150 HG22 THR A  11       6.348  21.956  55.002  1.00 82.69           H  
ATOM    151 HG23 THR A  11       6.660  20.569  56.056  1.00 82.69           H  
ATOM    152  OG1 THR A  11       3.881  22.352  55.838  1.00 82.69           O  
ATOM    153  HG1 THR A  11       3.949  22.773  56.699  1.00 82.69           H  
ATOM    154  N   LEU A  12       4.522  17.997  55.652  1.00 84.13           N  
ATOM    155  H   LEU A  12       3.787  18.238  56.302  1.00 84.13           H  
ATOM    156  CA  LEU A  12       5.114  16.658  55.748  1.00 84.13           C  
ATOM    157  HA  LEU A  12       6.174  16.772  55.977  1.00 84.13           H  
ATOM    158  C   LEU A  12       5.010  15.872  54.429  1.00 84.13           C  
ATOM    159  CB  LEU A  12       4.413  15.904  56.895  1.00 84.13           C  
ATOM    160  HB2 LEU A  12       3.349  15.851  56.666  1.00 84.13           H  
ATOM    161  HB3 LEU A  12       4.529  16.475  57.815  1.00 84.13           H  
ATOM    162  O   LEU A  12       5.945  15.167  54.055  1.00 84.13           O  
ATOM    163  CG  LEU A  12       4.935  14.473  57.127  1.00 84.13           C  
ATOM    164  HG  LEU A  12       4.889  13.900  56.201  1.00 84.13           H  
ATOM    165  CD1 LEU A  12       6.371  14.466  57.655  1.00 84.13           C  
ATOM    166 HD11 LEU A  12       6.444  15.064  58.563  1.00 84.13           H  
ATOM    167 HD12 LEU A  12       7.037  14.882  56.899  1.00 84.13           H  
ATOM    168 HD13 LEU A  12       6.688  13.443  57.857  1.00 84.13           H  
ATOM    169  CD2 LEU A  12       4.050  13.756  58.149  1.00 84.13           C  
ATOM    170 HD21 LEU A  12       3.019  13.761  57.795  1.00 84.13           H  
ATOM    171 HD22 LEU A  12       4.120  14.273  59.106  1.00 84.13           H  
ATOM    172 HD23 LEU A  12       4.391  12.726  58.258  1.00 84.13           H  
ATOM    173  N   LEU A  13       3.878  15.978  53.727  1.00 89.89           N  
ATOM    174  H   LEU A  13       3.140  16.564  54.090  1.00 89.89           H  
ATOM    175  CA  LEU A  13       3.666  15.297  52.448  1.00 89.89           C  
ATOM    176  HA  LEU A  13       4.093  14.296  52.514  1.00 89.89           H  
ATOM    177  C   LEU A  13       4.388  15.979  51.283  1.00 89.89           C  
ATOM    178  CB  LEU A  13       2.160  15.170  52.187  1.00 89.89           C  
ATOM    179  HB2 LEU A  13       1.995  14.899  51.144  1.00 89.89           H  
ATOM    180  HB3 LEU A  13       1.690  16.139  52.356  1.00 89.89           H  
ATOM    181  O   LEU A  13       4.852  15.291  50.379  1.00 89.89           O  
ATOM    182  CG  LEU A  13       1.505  14.106  53.084  1.00 89.89           C  
ATOM    183  HG  LEU A  13       1.808  14.247  54.122  1.00 89.89           H  
ATOM    184  CD1 LEU A  13      -0.003  14.251  53.000  1.00 89.89           C  
ATOM    185 HD11 LEU A  13      -0.495  13.454  53.558  1.00 89.89           H  
ATOM    186 HD12 LEU A  13      -0.299  14.199  51.953  1.00 89.89           H  
ATOM    187 HD13 LEU A  13      -0.296  15.215  53.417  1.00 89.89           H  
ATOM    188  CD2 LEU A  13       1.861  12.679  52.656  1.00 89.89           C  
ATOM    189 HD21 LEU A  13       1.305  11.961  53.259  1.00 89.89           H  
ATOM    190 HD22 LEU A  13       2.926  12.497  52.800  1.00 89.89           H  
ATOM    191 HD23 LEU A  13       1.606  12.531  51.607  1.00 89.89           H  
ATOM    192  N   LEU A  14       4.544  17.302  51.312  1.00 89.17           N  
ATOM    193  H   LEU A  14       4.120  17.822  52.067  1.00 89.17           H  
ATOM    194  CA  LEU A  14       5.323  18.036  50.320  1.00 89.17           C  
ATOM    195  HA  LEU A  14       5.031  17.684  49.331  1.00 89.17           H  
ATOM    196  C   LEU A  14       6.813  17.734  50.461  1.00 89.17           C  
ATOM    197  CB  LEU A  14       4.996  19.531  50.435  1.00 89.17           C  
ATOM    198  HB2 LEU A  14       3.914  19.647  50.360  1.00 89.17           H  
ATOM    199  HB3 LEU A  14       5.304  19.886  51.419  1.00 89.17           H  
ATOM    200  O   LEU A  14       7.464  17.444  49.461  1.00 89.17           O  
ATOM    201  CG  LEU A  14       5.660  20.412  49.362  1.00 89.17           C  
ATOM    202  HG  LEU A  14       6.741  20.418  49.502  1.00 89.17           H  
ATOM    203  CD1 LEU A  14       5.345  19.938  47.941  1.00 89.17           C  
ATOM    204 HD11 LEU A  14       5.634  20.693  47.210  1.00 89.17           H  
ATOM    205 HD12 LEU A  14       4.276  19.740  47.855  1.00 89.17           H  
ATOM    206 HD13 LEU A  14       5.891  19.021  47.723  1.00 89.17           H  
ATOM    207  CD2 LEU A  14       5.138  21.840  49.521  1.00 89.17           C  
ATOM    208 HD21 LEU A  14       5.405  22.218  50.508  1.00 89.17           H  
ATOM    209 HD22 LEU A  14       5.577  22.490  48.764  1.00 89.17           H  
ATOM    210 HD23 LEU A  14       4.053  21.857  49.410  1.00 89.17           H  
ATOM    211  N   ASP A  15       7.334  17.703  51.686  1.00 87.02           N  
ATOM    212  H   ASP A  15       6.767  17.997  52.468  1.00 87.02           H  
ATOM    213  CA  ASP A  15       8.703  17.266  51.950  1.00 87.02           C  
ATOM    214  HA  ASP A  15       9.384  17.846  51.326  1.00 87.02           H  
ATOM    215  C   ASP A  15       8.907  15.793  51.564  1.00 87.02           C  
ATOM    216  CB  ASP A  15       9.066  17.525  53.421  1.00 87.02           C  
ATOM    217  HB2 ASP A  15       9.983  16.982  53.649  1.00 87.02           H  
ATOM    218  HB3 ASP A  15       8.278  17.131  54.063  1.00 87.02           H  
ATOM    219  O   ASP A  15       9.931  15.464  50.965  1.00 87.02           O  
ATOM    220  CG  ASP A  15       9.313  19.008  53.744  1.00 87.02           C  
ATOM    221  OD1 ASP A  15       9.650  19.779  52.809  1.00 87.02           O  
ATOM    222  OD2 ASP A  15       9.227  19.344  54.946  1.00 87.02           O  
ATOM    223  N   LEU A  16       7.920  14.915  51.800  1.00 90.55           N  
ATOM    224  H   LEU A  16       7.122  15.224  52.337  1.00 90.55           H  
ATOM    225  CA  LEU A  16       7.954  13.529  51.316  1.00 90.55           C  
ATOM    226  HA  LEU A  16       8.860  13.068  51.708  1.00 90.55           H  
ATOM    227  C   LEU A  16       8.038  13.460  49.784  1.00 90.55           C  
ATOM    228  CB  LEU A  16       6.733  12.748  51.843  1.00 90.55           C  
ATOM    229  HB2 LEU A  16       6.768  12.729  52.932  1.00 90.55           H  
ATOM    230  HB3 LEU A  16       5.829  13.279  51.545  1.00 90.55           H  
ATOM    231  O   LEU A  16       8.911  12.769  49.262  1.00 90.55           O  
ATOM    232  CG  LEU A  16       6.625  11.305  51.310  1.00 90.55           C  
ATOM    233  HG  LEU A  16       6.609  11.313  50.220  1.00 90.55           H  
ATOM    234  CD1 LEU A  16       7.796  10.434  51.773  1.00 90.55           C  
ATOM    235 HD11 LEU A  16       7.683   9.429  51.367  1.00 90.55           H  
ATOM    236 HD12 LEU A  16       8.733  10.848  51.402  1.00 90.55           H  
ATOM    237 HD13 LEU A  16       7.820  10.393  52.862  1.00 90.55           H  
ATOM    238  CD2 LEU A  16       5.315  10.673  51.782  1.00 90.55           C  
ATOM    239 HD21 LEU A  16       4.475  11.254  51.403  1.00 90.55           H  
ATOM    240 HD22 LEU A  16       5.230   9.656  51.398  1.00 90.55           H  
ATOM    241 HD23 LEU A  16       5.278  10.652  52.871  1.00 90.55           H  
ATOM    242  N   VAL A  17       7.159  14.162  49.063  1.00 92.50           N  
ATOM    243  H   VAL A  17       6.456  14.703  49.547  1.00 92.50           H  
ATOM    244  CA  VAL A  17       7.152  14.142  47.593  1.00 92.50           C  
ATOM    245  HA  VAL A  17       7.117  13.104  47.263  1.00 92.50           H  
ATOM    246  C   VAL A  17       8.448  14.728  47.045  1.00 92.50           C  
ATOM    247  CB  VAL A  17       5.922  14.856  47.005  1.00 92.50           C  
ATOM    248  HB  VAL A  17       5.838  15.858  47.428  1.00 92.50           H  
ATOM    249  O   VAL A  17       9.092  14.077  46.230  1.00 92.50           O  
ATOM    250  CG1 VAL A  17       6.010  14.958  45.479  1.00 92.50           C  
ATOM    251 HG11 VAL A  17       5.073  15.356  45.091  1.00 92.50           H  
ATOM    252 HG12 VAL A  17       6.190  13.973  45.049  1.00 92.50           H  
ATOM    253 HG13 VAL A  17       6.820  15.624  45.183  1.00 92.50           H  
ATOM    254  CG2 VAL A  17       4.644  14.067  47.303  1.00 92.50           C  
ATOM    255 HG21 VAL A  17       4.671  13.105  46.791  1.00 92.50           H  
ATOM    256 HG22 VAL A  17       3.779  14.633  46.955  1.00 92.50           H  
ATOM    257 HG23 VAL A  17       4.537  13.889  48.373  1.00 92.50           H  
ATOM    258  N   ARG A  18       8.899  15.893  47.528  1.00 90.15           N  
ATOM    259  H   ARG A  18       8.352  16.360  48.238  1.00 90.15           H  
ATOM    260  CA  ARG A  18      10.185  16.484  47.116  1.00 90.15           C  
ATOM    261  HA  ARG A  18      10.177  16.663  46.041  1.00 90.15           H  
ATOM    262  C   ARG A  18      11.361  15.553  47.396  1.00 90.15           C  
ATOM    263  CB  ARG A  18      10.439  17.801  47.847  1.00 90.15           C  
ATOM    264  HB2 ARG A  18      10.369  17.613  48.919  1.00 90.15           H  
ATOM    265  HB3 ARG A  18      11.456  18.126  47.624  1.00 90.15           H  
ATOM    266  O   ARG A  18      12.259  15.468  46.567  1.00 90.15           O  
ATOM    267  CG  ARG A  18       9.492  18.942  47.467  1.00 90.15           C  
ATOM    268  HG2 ARG A  18       8.452  18.634  47.578  1.00 90.15           H  
ATOM    269  HG3 ARG A  18       9.649  19.241  46.430  1.00 90.15           H  
ATOM    270  CD  ARG A  18       9.782  20.110  48.414  1.00 90.15           C  
ATOM    271  HD2 ARG A  18       8.903  20.751  48.479  1.00 90.15           H  
ATOM    272  HD3 ARG A  18       9.962  19.727  49.419  1.00 90.15           H  
ATOM    273  NE  ARG A  18      10.936  20.897  47.948  1.00 90.15           N  
ATOM    274  HE  ARG A  18      11.274  20.741  47.009  1.00 90.15           H  
ATOM    275  NH1 ARG A  18      11.285  22.120  49.854  1.00 90.15           N  
ATOM    276 HH11 ARG A  18      11.805  22.822  50.361  1.00 90.15           H  
ATOM    277 HH12 ARG A  18      10.613  21.544  50.341  1.00 90.15           H  
ATOM    278  NH2 ARG A  18      12.532  22.486  48.024  1.00 90.15           N  
ATOM    279 HH21 ARG A  18      13.064  23.213  48.481  1.00 90.15           H  
ATOM    280 HH22 ARG A  18      12.762  22.201  47.082  1.00 90.15           H  
ATOM    281  CZ  ARG A  18      11.580  21.827  48.617  1.00 90.15           C  
ATOM    282  N   ALA A  19      11.362  14.841  48.524  1.00 90.04           N  
ATOM    283  H   ALA A  19      10.624  14.991  49.198  1.00 90.04           H  
ATOM    284  CA  ALA A  19      12.403  13.870  48.846  1.00 90.04           C  
ATOM    285  HA  ALA A  19      13.374  14.350  48.717  1.00 90.04           H  
ATOM    286  C   ALA A  19      12.382  12.653  47.907  1.00 90.04           C  
ATOM    287  CB  ALA A  19      12.272  13.456  50.316  1.00 90.04           C  
ATOM    288  HB1 ALA A  19      13.061  12.746  50.566  1.00 90.04           H  
ATOM    289  HB2 ALA A  19      11.303  12.990  50.491  1.00 90.04           H  
ATOM    290  HB3 ALA A  19      12.369  14.332  50.957  1.00 90.04           H  
ATOM    291  O   ALA A  19      13.447  12.212  47.480  1.00 90.04           O  
ATOM    292  N   GLN A  20      11.205  12.131  47.537  1.00 92.72           N  
ATOM    293  H   GLN A  20      10.354  12.518  47.917  1.00 92.72           H  
ATOM    294  CA  GLN A  20      11.123  11.047  46.549  1.00 92.72           C  
ATOM    295  HA  GLN A  20      11.859  10.289  46.815  1.00 92.72           H  
ATOM    296  C   GLN A  20      11.514  11.522  45.150  1.00 92.72           C  
ATOM    297  CB  GLN A  20       9.731  10.393  46.527  1.00 92.72           C  
ATOM    298  HB2 GLN A  20       8.976  11.154  46.329  1.00 92.72           H  
ATOM    299  HB3 GLN A  20       9.703   9.669  45.713  1.00 92.72           H  
ATOM    300  O   GLN A  20      12.278  10.840  44.479  1.00 92.72           O  
ATOM    301  CG  GLN A  20       9.374   9.659  47.827  1.00 92.72           C  
ATOM    302  HG2 GLN A  20       8.413   9.160  47.699  1.00 92.72           H  
ATOM    303  HG3 GLN A  20       9.261  10.388  48.629  1.00 92.72           H  
ATOM    304  CD  GLN A  20      10.391   8.608  48.268  1.00 92.72           C  
ATOM    305  NE2 GLN A  20      10.435   8.307  49.546  1.00 92.72           N  
ATOM    306 HE21 GLN A  20      11.116   7.613  49.821  1.00 92.72           H  
ATOM    307 HE22 GLN A  20       9.829   8.786  50.197  1.00 92.72           H  
ATOM    308  OE1 GLN A  20      11.154   8.028  47.504  1.00 92.72           O  
ATOM    309  N   VAL A  21      11.067  12.710  44.743  1.00 89.22           N  
ATOM    310  H   VAL A  21      10.420  13.201  45.344  1.00 89.22           H  
ATOM    311  CA  VAL A  21      11.432  13.348  43.472  1.00 89.22           C  
ATOM    312  HA  VAL A  21      11.149  12.692  42.649  1.00 89.22           H  
ATOM    313  C   VAL A  21      12.942  13.560  43.379  1.00 89.22           C  
ATOM    314  CB  VAL A  21      10.670  14.677  43.330  1.00 89.22           C  
ATOM    315  HB  VAL A  21      10.791  15.257  44.245  1.00 89.22           H  
ATOM    316  O   VAL A  21      13.555  13.158  42.395  1.00 89.22           O  
ATOM    317  CG1 VAL A  21      11.174  15.517  42.158  1.00 89.22           C  
ATOM    318 HG11 VAL A  21      11.312  14.865  41.296  1.00 89.22           H  
ATOM    319 HG12 VAL A  21      12.143  15.958  42.391  1.00 89.22           H  
ATOM    320 HG13 VAL A  21      10.471  16.314  41.917  1.00 89.22           H  
ATOM    321  CG2 VAL A  21       9.177  14.414  43.116  1.00 89.22           C  
ATOM    322 HG21 VAL A  21       8.619  15.323  43.340  1.00 89.22           H  
ATOM    323 HG22 VAL A  21       9.002  14.109  42.084  1.00 89.22           H  
ATOM    324 HG23 VAL A  21       8.811  13.627  43.775  1.00 89.22           H  
ATOM    325  N   ALA A  22      13.560  14.099  44.434  1.00 86.84           N  
ATOM    326  H   ALA A  22      13.000  14.427  45.209  1.00 86.84           H  
ATOM    327  CA  ALA A  22      15.008  14.257  44.530  1.00 86.84           C  
ATOM    328  HA  ALA A  22      15.349  14.898  43.718  1.00 86.84           H  
ATOM    329  C   ALA A  22      15.723  12.909  44.392  1.00 86.84           C  
ATOM    330  CB  ALA A  22      15.346  14.914  45.877  1.00 86.84           C  
ATOM    331  HB1 ALA A  22      14.943  14.321  46.698  1.00 86.84           H  
ATOM    332  HB2 ALA A  22      14.923  15.918  45.922  1.00 86.84           H  
ATOM    333  HB3 ALA A  22      16.427  14.981  45.998  1.00 86.84           H  
ATOM    334  O   ALA A  22      16.676  12.787  43.630  1.00 86.84           O  
ATOM    335  N   ALA A  23      15.227  11.883  45.085  1.00 86.80           N  
ATOM    336  H   ALA A  23      14.442  12.050  45.699  1.00 86.80           H  
ATOM    337  CA  ALA A  23      15.816  10.552  45.076  1.00 86.80           C  
ATOM    338  HA  ALA A  23      16.895  10.664  45.179  1.00 86.80           H  
ATOM    339  C   ALA A  23      15.580   9.753  43.777  1.00 86.80           C  
ATOM    340  CB  ALA A  23      15.298   9.812  46.312  1.00 86.80           C  
ATOM    341  HB1 ALA A  23      15.508  10.400  47.206  1.00 86.80           H  
ATOM    342  HB2 ALA A  23      14.222   9.662  46.229  1.00 86.80           H  
ATOM    343  HB3 ALA A  23      15.812   8.854  46.400  1.00 86.80           H  
ATOM    344  O   ALA A  23      16.268   8.751  43.581  1.00 86.80           O  
ATOM    345  N   VAL A  24      14.633  10.159  42.920  1.00 84.63           N  
ATOM    346  H   VAL A  24      14.037  10.924  43.203  1.00 84.63           H  
ATOM    347  CA  VAL A  24      14.449   9.622  41.557  1.00 84.63           C  
ATOM    348  HA  VAL A  24      14.769   8.581  41.531  1.00 84.63           H  
ATOM    349  C   VAL A  24      15.337  10.363  40.554  1.00 84.63           C  
ATOM    350  CB  VAL A  24      12.965   9.661  41.128  1.00 84.63           C  
ATOM    351  HB  VAL A  24      12.584  10.677  41.229  1.00 84.63           H  
ATOM    352  O   VAL A  24      16.037   9.724  39.778  1.00 84.63           O  
ATOM    353  CG1 VAL A  24      12.788   9.232  39.672  1.00 84.63           C  
ATOM    354 HG11 VAL A  24      13.274   9.950  39.011  1.00 84.63           H  
ATOM    355 HG12 VAL A  24      11.728   9.210  39.419  1.00 84.63           H  
ATOM    356 HG13 VAL A  24      13.219   8.244  39.513  1.00 84.63           H  
ATOM    357  CG2 VAL A  24      12.107   8.726  41.996  1.00 84.63           C  
ATOM    358 HG21 VAL A  24      11.502   9.318  42.683  1.00 84.63           H  
ATOM    359 HG22 VAL A  24      11.434   8.124  41.386  1.00 84.63           H  
ATOM    360 HG23 VAL A  24      12.756   8.056  42.559  1.00 84.63           H  
ATOM    361  N   LEU A  25      15.383  11.698  40.611  1.00 78.06           N  
ATOM    362  H   LEU A  25      14.774  12.172  41.262  1.00 78.06           H  
ATOM    363  CA  LEU A  25      16.200  12.532  39.714  1.00 78.06           C  
ATOM    364  HA  LEU A  25      16.177  12.093  38.717  1.00 78.06           H  
ATOM    365  C   LEU A  25      17.696  12.596  40.096  1.00 78.06           C  
ATOM    366  CB  LEU A  25      15.583  13.939  39.642  1.00 78.06           C  
ATOM    367  HB2 LEU A  25      15.534  14.346  40.652  1.00 78.06           H  
ATOM    368  HB3 LEU A  25      16.249  14.579  39.063  1.00 78.06           H  
ATOM    369  O   LEU A  25      18.478  13.298  39.458  1.00 78.06           O  
ATOM    370  CG  LEU A  25      14.185  14.019  39.002  1.00 78.06           C  
ATOM    371  HG  LEU A  25      13.484  13.398  39.560  1.00 78.06           H  
ATOM    372  CD1 LEU A  25      13.725  15.473  39.094  1.00 78.06           C  
ATOM    373 HD11 LEU A  25      12.834  15.622  38.484  1.00 78.06           H  
ATOM    374 HD12 LEU A  25      13.520  15.735  40.132  1.00 78.06           H  
ATOM    375 HD13 LEU A  25      14.505  16.131  38.710  1.00 78.06           H  
ATOM    376  CD2 LEU A  25      14.172  13.579  37.536  1.00 78.06           C  
ATOM    377 HD21 LEU A  25      13.176  13.711  37.116  1.00 78.06           H  
ATOM    378 HD22 LEU A  25      14.875  14.178  36.958  1.00 78.06           H  
ATOM    379 HD23 LEU A  25      14.433  12.524  37.448  1.00 78.06           H  
ATOM    380  N   GLY A  26      18.117  11.891  41.150  1.00 76.51           N  
ATOM    381  H   GLY A  26      17.428  11.344  41.645  1.00 76.51           H  
ATOM    382  CA  GLY A  26      19.517  11.840  41.591  1.00 76.51           C  
ATOM    383  HA2 GLY A  26      19.628  11.006  42.283  1.00 76.51           H  
ATOM    384  HA3 GLY A  26      20.153  11.658  40.725  1.00 76.51           H  
ATOM    385  C   GLY A  26      20.024  13.107  42.297  1.00 76.51           C  
ATOM    386  O   GLY A  26      21.233  13.322  42.385  1.00 76.51           O  
ATOM    387  N   HIS A  27      19.132  13.952  42.817  1.00 80.10           N  
ATOM    388  H   HIS A  27      18.159  13.684  42.777  1.00 80.10           H  
ATOM    389  CA  HIS A  27      19.504  15.110  43.630  1.00 80.10           C  
ATOM    390  HA  HIS A  27      20.370  15.582  43.167  1.00 80.10           H  
ATOM    391  C   HIS A  27      19.905  14.703  45.059  1.00 80.10           C  
ATOM    392  CB  HIS A  27      18.369  16.137  43.649  1.00 80.10           C  
ATOM    393  HB2 HIS A  27      18.676  16.980  44.268  1.00 80.10           H  
ATOM    394  HB3 HIS A  27      17.497  15.682  44.119  1.00 80.10           H  
ATOM    395  O   HIS A  27      19.351  13.774  45.644  1.00 80.10           O  
ATOM    396  CG  HIS A  27      17.962  16.670  42.297  1.00 80.10           C  
ATOM    397  CD2 HIS A  27      16.679  16.902  41.883  1.00 80.10           C  
ATOM    398  HD2 HIS A  27      15.784  16.715  42.457  1.00 80.10           H  
ATOM    399  ND1 HIS A  27      18.788  17.022  41.251  1.00 80.10           N  
ATOM    400  HD1 HIS A  27      19.777  16.829  41.176  1.00 80.10           H  
ATOM    401  CE1 HIS A  27      18.015  17.452  40.238  1.00 80.10           C  
ATOM    402  HE1 HIS A  27      18.367  17.740  39.259  1.00 80.10           H  
ATOM    403  NE2 HIS A  27      16.723  17.415  40.590  1.00 80.10           N  
ATOM    404  N   ALA A  28      20.863  15.431  45.643  1.00 77.16           N  
ATOM    405  H   ALA A  28      21.276  16.189  45.119  1.00 77.16           H  
ATOM    406  CA  ALA A  28      21.443  15.100  46.949  1.00 77.16           C  
ATOM    407  HA  ALA A  28      21.744  14.052  46.936  1.00 77.16           H  
ATOM    408  C   ALA A  28      20.469  15.270  48.131  1.00 77.16           C  
ATOM    409  CB  ALA A  28      22.694  15.966  47.141  1.00 77.16           C  
ATOM    410  HB1 ALA A  28      22.419  17.020  47.169  1.00 77.16           H  
ATOM    411  HB2 ALA A  28      23.397  15.791  46.326  1.00 77.16           H  
ATOM    412  HB3 ALA A  28      23.173  15.703  48.085  1.00 77.16           H  
ATOM    413  O   ALA A  28      20.570  14.546  49.121  1.00 77.16           O  
ATOM    414  N   ASP A  29      19.538  16.221  48.034  1.00 79.23           N  
ATOM    415  H   ASP A  29      19.487  16.766  47.185  1.00 79.23           H  
ATOM    416  CA  ASP A  29      18.474  16.441  49.008  1.00 79.23           C  
ATOM    417  HA  ASP A  29      18.157  15.467  49.381  1.00 79.23           H  
ATOM    418  C   ASP A  29      17.238  17.090  48.352  1.00 79.23           C  
ATOM    419  CB  ASP A  29      19.008  17.245  50.215  1.00 79.23           C  
ATOM    420  HB2 ASP A  29      18.232  17.278  50.979  1.00 79.23           H  
ATOM    421  HB3 ASP A  29      19.856  16.713  50.647  1.00 79.23           H  
ATOM    422  O   ASP A  29      17.257  17.506  47.190  1.00 79.23           O  
ATOM    423  CG  ASP A  29      19.426  18.681  49.893  1.00 79.23           C  
ATOM    424  OD1 ASP A  29      18.572  19.413  49.348  1.00 79.23           O  
ATOM    425  OD2 ASP A  29      20.549  19.079  50.262  1.00 79.23           O  
ATOM    426  N   ALA A  30      16.146  17.174  49.114  1.00 80.11           N  
ATOM    427  H   ALA A  30      16.204  16.832  50.062  1.00 80.11           H  
ATOM    428  CA  ALA A  30      14.866  17.722  48.667  1.00 80.11           C  
ATOM    429  HA  ALA A  30      14.564  17.207  47.756  1.00 80.11           H  
ATOM    430  C   ALA A  30      14.892  19.234  48.347  1.00 80.11           C  
ATOM    431  CB  ALA A  30      13.838  17.414  49.763  1.00 80.11           C  
ATOM    432  HB1 ALA A  30      12.853  17.770  49.459  1.00 80.11           H  
ATOM    433  HB2 ALA A  30      13.784  16.339  49.935  1.00 80.11           H  
ATOM    434  HB3 ALA A  30      14.117  17.914  50.690  1.00 80.11           H  
ATOM    435  O   ALA A  30      13.956  19.728  47.718  1.00 80.11           O  
ATOM    436  N   SER A  31      15.918  19.988  48.767  1.00 79.28           N  
ATOM    437  H   SER A  31      16.737  19.536  49.148  1.00 79.28           H  
ATOM    438  CA  SER A  31      15.985  21.441  48.552  1.00 79.28           C  
ATOM    439  HA  SER A  31      15.012  21.854  48.816  1.00 79.28           H  
ATOM    440  C   SER A  31      16.237  21.810  47.089  1.00 79.28           C  
ATOM    441  CB  SER A  31      17.012  22.115  49.472  1.00 79.28           C  
ATOM    442  HB2 SER A  31      16.905  21.729  50.486  1.00 79.28           H  
ATOM    443  HB3 SER A  31      16.806  23.186  49.489  1.00 79.28           H  
ATOM    444  O   SER A  31      15.729  22.836  46.638  1.00 79.28           O  
ATOM    445  OG  SER A  31      18.341  21.935  49.038  1.00 79.28           O  
ATOM    446  HG  SER A  31      18.564  21.009  49.156  1.00 79.28           H  
ATOM    447  N   ALA A  32      16.924  20.941  46.338  1.00 78.37           N  
ATOM    448  H   ALA A  32      17.325  20.136  46.798  1.00 78.37           H  
ATOM    449  CA  ALA A  32      17.127  21.080  44.896  1.00 78.37           C  
ATOM    450  HA  ALA A  32      17.557  22.060  44.690  1.00 78.37           H  
ATOM    451  C   ALA A  32      15.817  20.970  44.092  1.00 78.37           C  
ATOM    452  CB  ALA A  32      18.123  19.998  44.463  1.00 78.37           C  
ATOM    453  HB1 ALA A  32      17.706  19.014  44.677  1.00 78.37           H  
ATOM    454  HB2 ALA A  32      18.308  20.079  43.392  1.00 78.37           H  
ATOM    455  HB3 ALA A  32      19.062  20.120  45.001  1.00 78.37           H  
ATOM    456  O   ALA A  32      15.703  21.542  43.010  1.00 78.37           O  
ATOM    457  N   VAL A  33      14.813  20.268  44.629  1.00 85.37           N  
ATOM    458  H   VAL A  33      14.948  19.866  45.546  1.00 85.37           H  
ATOM    459  CA  VAL A  33      13.508  20.098  43.983  1.00 85.37           C  
ATOM    460  HA  VAL A  33      13.652  20.048  42.904  1.00 85.37           H  
ATOM    461  C   VAL A  33      12.624  21.296  44.295  1.00 85.37           C  
ATOM    462  CB  VAL A  33      12.833  18.789  44.417  1.00 85.37           C  
ATOM    463  HB  VAL A  33      12.733  18.767  45.502  1.00 85.37           H  
ATOM    464  O   VAL A  33      12.194  21.492  45.436  1.00 85.37           O  
ATOM    465  CG1 VAL A  33      11.440  18.622  43.798  1.00 85.37           C  
ATOM    466 HG11 VAL A  33      11.500  18.673  42.710  1.00 85.37           H  
ATOM    467 HG12 VAL A  33      11.018  17.661  44.090  1.00 85.37           H  
ATOM    468 HG13 VAL A  33      10.771  19.405  44.155  1.00 85.37           H  
ATOM    469  CG2 VAL A  33      13.687  17.603  43.980  1.00 85.37           C  
ATOM    470 HG21 VAL A  33      13.212  16.685  44.325  1.00 85.37           H  
ATOM    471 HG22 VAL A  33      13.769  17.589  42.893  1.00 85.37           H  
ATOM    472 HG23 VAL A  33      14.683  17.666  44.417  1.00 85.37           H  
ATOM    473  N   ARG A  34      12.314  22.081  43.267  1.00 80.22           N  
ATOM    474  H   ARG A  34      12.716  21.853  42.369  1.00 80.22           H  
ATOM    475  CA  ARG A  34      11.293  23.130  43.319  1.00 80.22           C  
ATOM    476  HA  ARG A  34      11.462  23.758  44.193  1.00 80.22           H  
ATOM    477  C   ARG A  34       9.894  22.522  43.459  1.00 80.22           C  
ATOM    478  CB  ARG A  34      11.418  23.980  42.056  1.00 80.22           C  
ATOM    479  HB2 ARG A  34      10.490  24.531  41.906  1.00 80.22           H  
ATOM    480  HB3 ARG A  34      11.558  23.325  41.196  1.00 80.22           H  
ATOM    481  O   ARG A  34       9.609  21.477  42.890  1.00 80.22           O  
ATOM    482  CG  ARG A  34      12.594  24.960  42.145  1.00 80.22           C  
ATOM    483  HG2 ARG A  34      12.561  25.496  43.094  1.00 80.22           H  
ATOM    484  HG3 ARG A  34      13.529  24.402  42.091  1.00 80.22           H  
ATOM    485  CD  ARG A  34      12.550  25.977  41.002  1.00 80.22           C  
ATOM    486  HD2 ARG A  34      13.497  26.517  41.003  1.00 80.22           H  
ATOM    487  HD3 ARG A  34      12.464  25.444  40.055  1.00 80.22           H  
ATOM    488  NE  ARG A  34      11.414  26.915  41.146  1.00 80.22           N  
ATOM    489  HE  ARG A  34      10.512  26.528  41.384  1.00 80.22           H  
ATOM    490  NH1 ARG A  34      12.501  28.868  40.598  1.00 80.22           N  
ATOM    491 HH11 ARG A  34      12.435  29.849  40.366  1.00 80.22           H  
ATOM    492 HH12 ARG A  34      13.340  28.337  40.417  1.00 80.22           H  
ATOM    493  NH2 ARG A  34      10.321  28.898  41.026  1.00 80.22           N  
ATOM    494 HH21 ARG A  34       9.454  28.392  41.136  1.00 80.22           H  
ATOM    495 HH22 ARG A  34      10.257  29.871  40.762  1.00 80.22           H  
ATOM    496  CZ  ARG A  34      11.419  28.216  40.928  1.00 80.22           C  
ATOM    497  N   VAL A  35       9.031  23.163  44.246  1.00 79.99           N  
ATOM    498  H   VAL A  35       9.290  24.079  44.583  1.00 79.99           H  
ATOM    499  CA  VAL A  35       7.675  22.661  44.567  1.00 79.99           C  
ATOM    500  HA  VAL A  35       7.737  21.588  44.753  1.00 79.99           H  
ATOM    501  C   VAL A  35       6.676  22.838  43.422  1.00 79.99           C  
ATOM    502  CB  VAL A  35       7.122  23.343  45.834  1.00 79.99           C  
ATOM    503  HB  VAL A  35       6.087  23.031  45.976  1.00 79.99           H  
ATOM    504  O   VAL A  35       5.678  22.123  43.344  1.00 79.99           O  
ATOM    505  CG1 VAL A  35       7.909  22.864  47.052  1.00 79.99           C  
ATOM    506 HG11 VAL A  35       8.971  23.082  46.940  1.00 79.99           H  
ATOM    507 HG12 VAL A  35       7.539  23.354  47.953  1.00 79.99           H  
ATOM    508 HG13 VAL A  35       7.757  21.788  47.138  1.00 79.99           H  
ATOM    509  CG2 VAL A  35       7.158  24.876  45.796  1.00 79.99           C  
ATOM    510 HG21 VAL A  35       8.180  25.249  45.732  1.00 79.99           H  
ATOM    511 HG22 VAL A  35       6.689  25.274  46.696  1.00 79.99           H  
ATOM    512 HG23 VAL A  35       6.590  25.240  44.939  1.00 79.99           H  
ATOM    513  N   ASP A  36       6.979  23.806  42.567  1.00 76.78           N  
ATOM    514  H   ASP A  36       7.821  24.328  42.759  1.00 76.78           H  
ATOM    515  CA  ASP A  36       6.174  24.381  41.500  1.00 76.78           C  
ATOM    516  HA  ASP A  36       5.130  24.107  41.652  1.00 76.78           H  
ATOM    517  C   ASP A  36       6.571  23.872  40.104  1.00 76.78           C  
ATOM    518  CB  ASP A  36       6.290  25.920  41.619  1.00 76.78           C  
ATOM    519  HB2 ASP A  36       5.752  26.370  40.785  1.00 76.78           H  
ATOM    520  HB3 ASP A  36       5.780  26.225  42.533  1.00 76.78           H  
ATOM    521  O   ASP A  36       5.713  23.783  39.227  1.00 76.78           O  
ATOM    522  CG  ASP A  36       7.726  26.498  41.668  1.00 76.78           C  
ATOM    523  OD1 ASP A  36       8.622  25.935  42.344  1.00 76.78           O  
ATOM    524  OD2 ASP A  36       7.973  27.564  41.070  1.00 76.78           O  
ATOM    525  N   THR A  37       7.837  23.486  39.908  1.00 77.84           N  
ATOM    526  H   THR A  37       8.486  23.573  40.678  1.00 77.84           H  
ATOM    527  CA  THR A  37       8.358  22.968  38.632  1.00 77.84           C  
ATOM    528  HA  THR A  37       8.151  23.704  37.856  1.00 77.84           H  
ATOM    529  C   THR A  37       7.674  21.664  38.231  1.00 77.84           C  
ATOM    530  CB  THR A  37       9.879  22.762  38.708  1.00 77.84           C  
ATOM    531  HB  THR A  37      10.113  22.064  39.512  1.00 77.84           H  
ATOM    532  O   THR A  37       7.571  20.738  39.040  1.00 77.84           O  
ATOM    533  CG2 THR A  37      10.515  22.270  37.410  1.00 77.84           C  
ATOM    534 HG21 THR A  37      11.601  22.264  37.507  1.00 77.84           H  
ATOM    535 HG22 THR A  37      10.228  22.907  36.574  1.00 77.84           H  
ATOM    536 HG23 THR A  37      10.193  21.249  37.202  1.00 77.84           H  
ATOM    537  OG1 THR A  37      10.487  24.005  38.981  1.00 77.84           O  
ATOM    538  HG1 THR A  37      10.360  24.541  38.195  1.00 77.84           H  
ATOM    539  N   ALA A  38       7.230  21.589  36.974  1.00 75.93           N  
ATOM    540  H   ALA A  38       7.372  22.358  36.335  1.00 75.93           H  
ATOM    541  CA  ALA A  38       6.597  20.394  36.444  1.00 75.93           C  
ATOM    542  HA  ALA A  38       5.825  20.113  37.160  1.00 75.93           H  
ATOM    543  C   ALA A  38       7.596  19.234  36.323  1.00 75.93           C  
ATOM    544  CB  ALA A  38       5.910  20.712  35.113  1.00 75.93           C  
ATOM    545  HB1 ALA A  38       5.228  21.554  35.234  1.00 75.93           H  
ATOM    546  HB2 ALA A  38       6.657  20.963  34.359  1.00 75.93           H  
ATOM    547  HB3 ALA A  38       5.343  19.845  34.774  1.00 75.93           H  
ATOM    548  O   ALA A  38       8.779  19.439  36.056  1.00 75.93           O  
ATOM    549  N   PHE A  39       7.127  17.999  36.484  1.00 80.41           N  
ATOM    550  H   PHE A  39       6.156  17.890  36.742  1.00 80.41           H  
ATOM    551  CA  PHE A  39       7.971  16.810  36.447  1.00 80.41           C  
ATOM    552  HA  PHE A  39       8.765  16.936  37.183  1.00 80.41           H  
ATOM    553  C   PHE A  39       8.693  16.669  35.101  1.00 80.41           C  
ATOM    554  CB  PHE A  39       7.124  15.582  36.826  1.00 80.41           C  
ATOM    555  HB2 PHE A  39       6.251  15.543  36.175  1.00 80.41           H  
ATOM    556  HB3 PHE A  39       7.706  14.680  36.635  1.00 80.41           H  
ATOM    557  O   PHE A  39       9.902  16.450  35.089  1.00 80.41           O  
ATOM    558  CG  PHE A  39       6.675  15.532  38.281  1.00 80.41           C  
ATOM    559  CD1 PHE A  39       7.578  15.830  39.319  1.00 80.41           C  
ATOM    560  HD1 PHE A  39       8.596  16.116  39.096  1.00 80.41           H  
ATOM    561  CD2 PHE A  39       5.362  15.150  38.614  1.00 80.41           C  
ATOM    562  HD2 PHE A  39       4.646  14.954  37.830  1.00 80.41           H  
ATOM    563  CE1 PHE A  39       7.167  15.771  40.658  1.00 80.41           C  
ATOM    564  HE1 PHE A  39       7.870  16.046  41.430  1.00 80.41           H  
ATOM    565  CE2 PHE A  39       4.976  15.019  39.960  1.00 80.41           C  
ATOM    566  HE2 PHE A  39       3.981  14.677  40.206  1.00 80.41           H  
ATOM    567  CZ  PHE A  39       5.871  15.349  40.987  1.00 80.41           C  
ATOM    568  HZ  PHE A  39       5.560  15.281  42.020  1.00 80.41           H  
ATOM    569  N   LYS A  40       8.011  16.909  33.975  1.00 66.13           N  
ATOM    570  H   LYS A  40       7.025  17.113  34.052  1.00 66.13           H  
ATOM    571  CA  LYS A  40       8.641  16.920  32.643  1.00 66.13           C  
ATOM    572  HA  LYS A  40       9.023  15.921  32.430  1.00 66.13           H  
ATOM    573  C   LYS A  40       9.853  17.867  32.580  1.00 66.13           C  
ATOM    574  CB  LYS A  40       7.571  17.277  31.599  1.00 66.13           C  
ATOM    575  HB2 LYS A  40       7.243  18.304  31.756  1.00 66.13           H  
ATOM    576  HB3 LYS A  40       6.715  16.615  31.731  1.00 66.13           H  
ATOM    577  O   LYS A  40      10.921  17.461  32.133  1.00 66.13           O  
ATOM    578  CG  LYS A  40       8.090  17.123  30.163  1.00 66.13           C  
ATOM    579  HG2 LYS A  40       8.410  16.093  30.004  1.00 66.13           H  
ATOM    580  HG3 LYS A  40       8.942  17.785  30.008  1.00 66.13           H  
ATOM    581  CD  LYS A  40       6.997  17.479  29.148  1.00 66.13           C  
ATOM    582  HD2 LYS A  40       6.145  16.813  29.285  1.00 66.13           H  
ATOM    583  HD3 LYS A  40       6.680  18.509  29.318  1.00 66.13           H  
ATOM    584  CE  LYS A  40       7.547  17.338  27.724  1.00 66.13           C  
ATOM    585  HE2 LYS A  40       8.425  17.978  27.633  1.00 66.13           H  
ATOM    586  HE3 LYS A  40       7.870  16.308  27.576  1.00 66.13           H  
ATOM    587  NZ  LYS A  40       6.536  17.715  26.704  1.00 66.13           N  
ATOM    588  HZ1 LYS A  40       5.720  17.124  26.772  1.00 66.13           H  
ATOM    589  HZ2 LYS A  40       6.916  17.618  25.773  1.00 66.13           H  
ATOM    590  HZ3 LYS A  40       6.251  18.675  26.831  1.00 66.13           H  
ATOM    591  N   ASP A  41       9.718  19.084  33.107  1.00 71.55           N  
ATOM    592  H   ASP A  41       8.811  19.358  33.458  1.00 71.55           H  
ATOM    593  CA  ASP A  41      10.779  20.106  33.095  1.00 71.55           C  
ATOM    594  HA  ASP A  41      11.250  20.111  32.112  1.00 71.55           H  
ATOM    595  C   ASP A  41      11.873  19.845  34.141  1.00 71.55           C  
ATOM    596  CB  ASP A  41      10.170  21.493  33.336  1.00 71.55           C  
ATOM    597  HB2 ASP A  41      10.950  22.246  33.220  1.00 71.55           H  
ATOM    598  HB3 ASP A  41       9.807  21.541  34.363  1.00 71.55           H  
ATOM    599  O   ASP A  41      13.022  20.247  33.966  1.00 71.55           O  
ATOM    600  CG  ASP A  41       9.022  21.826  32.384  1.00 71.55           C  
ATOM    601  OD1 ASP A  41       9.085  21.413  31.204  1.00 71.55           O  
ATOM    602  OD2 ASP A  41       8.060  22.449  32.883  1.00 71.55           O  
ATOM    603  N   ALA A  42      11.538  19.133  35.220  1.00 73.91           N  
ATOM    604  H   ALA A  42      10.566  18.884  35.337  1.00 73.91           H  
ATOM    605  CA  ALA A  42      12.505  18.620  36.187  1.00 73.91           C  
ATOM    606  HA  ALA A  42      13.214  19.418  36.410  1.00 73.91           H  
ATOM    607  C   ALA A  42      13.333  17.436  35.639  1.00 73.91           C  
ATOM    608  CB  ALA A  42      11.761  18.271  37.483  1.00 73.91           C  
ATOM    609  HB1 ALA A  42      11.099  17.422  37.312  1.00 73.91           H  
ATOM    610  HB2 ALA A  42      11.173  19.125  37.818  1.00 73.91           H  
ATOM    611  HB3 ALA A  42      12.484  18.015  38.257  1.00 73.91           H  
ATOM    612  O   ALA A  42      14.271  16.998  36.302  1.00 73.91           O  
ATOM    613  N   GLY A  43      13.017  16.934  34.439  1.00 69.62           N  
ATOM    614  H   GLY A  43      12.251  17.355  33.933  1.00 69.62           H  
ATOM    615  CA  GLY A  43      13.730  15.838  33.782  1.00 69.62           C  
ATOM    616  HA2 GLY A  43      14.756  15.787  34.148  1.00 69.62           H  
ATOM    617  HA3 GLY A  43      13.760  16.045  32.712  1.00 69.62           H  
ATOM    618  C   GLY A  43      13.092  14.461  33.961  1.00 69.62           C  
ATOM    619  O   GLY A  43      13.786  13.462  33.789  1.00 69.62           O  
ATOM    620  N   PHE A  44      11.801  14.382  34.305  1.00 72.86           N  
ATOM    621  H   PHE A  44      11.266  15.230  34.425  1.00 72.86           H  
ATOM    622  CA  PHE A  44      11.094  13.101  34.321  1.00 72.86           C  
ATOM    623  HA  PHE A  44      11.749  12.377  34.807  1.00 72.86           H  
ATOM    624  C   PHE A  44      10.808  12.591  32.906  1.00 72.86           C  
ATOM    625  CB  PHE A  44       9.800  13.145  35.138  1.00 72.86           C  
ATOM    626  HB2 PHE A  44       9.190  12.290  34.847  1.00 72.86           H  
ATOM    627  HB3 PHE A  44       9.223  14.032  34.876  1.00 72.86           H  
ATOM    628  O   PHE A  44      10.072  13.205  32.132  1.00 72.86           O  
ATOM    629  CG  PHE A  44      10.015  13.066  36.633  1.00 72.86           C  
ATOM    630  CD1 PHE A  44       9.869  11.833  37.282  1.00 72.86           C  
ATOM    631  HD1 PHE A  44       9.603  10.963  36.699  1.00 72.86           H  
ATOM    632  CD2 PHE A  44      10.391  14.193  37.378  1.00 72.86           C  
ATOM    633  HD2 PHE A  44      10.566  15.139  36.889  1.00 72.86           H  
ATOM    634  CE1 PHE A  44      10.112  11.719  38.658  1.00 72.86           C  
ATOM    635  HE1 PHE A  44      10.044  10.747  39.124  1.00 72.86           H  
ATOM    636  CE2 PHE A  44      10.578  14.096  38.761  1.00 72.86           C  
ATOM    637  HE2 PHE A  44      10.847  14.991  39.303  1.00 72.86           H  
ATOM    638  CZ  PHE A  44      10.462  12.854  39.406  1.00 72.86           C  
ATOM    639  HZ  PHE A  44      10.658  12.764  40.464  1.00 72.86           H  
ATOM    640  N   ASP A  45      11.347  11.411  32.631  1.00 54.25           N  
ATOM    641  H   ASP A  45      11.912  11.007  33.364  1.00 54.25           H  
ATOM    642  CA  ASP A  45      10.969  10.507  31.551  1.00 54.25           C  
ATOM    643  HA  ASP A  45      10.481  11.081  30.763  1.00 54.25           H  
ATOM    644  C   ASP A  45       9.962   9.439  32.037  1.00 54.25           C  
ATOM    645  CB  ASP A  45      12.253   9.890  30.957  1.00 54.25           C  
ATOM    646  HB2 ASP A  45      11.984   9.292  30.087  1.00 54.25           H  
ATOM    647  HB3 ASP A  45      12.892  10.700  30.606  1.00 54.25           H  
ATOM    648  O   ASP A  45       9.547   9.411  33.198  1.00 54.25           O  
ATOM    649  CG  ASP A  45      13.060   9.006  31.924  1.00 54.25           C  
ATOM    650  OD1 ASP A  45      12.492   8.535  32.942  1.00 54.25           O  
ATOM    651  OD2 ASP A  45      14.243   8.755  31.625  1.00 54.25           O  
ATOM    652  N   SER A  46       9.573   8.519  31.152  1.00 51.18           N  
ATOM    653  H   SER A  46       9.879   8.602  30.193  1.00 51.18           H  
ATOM    654  CA  SER A  46       8.627   7.439  31.466  1.00 51.18           C  
ATOM    655  HA  SER A  46       7.687   7.886  31.791  1.00 51.18           H  
ATOM    656  C   SER A  46       9.105   6.489  32.577  1.00 51.18           C  
ATOM    657  CB  SER A  46       8.354   6.612  30.204  1.00 51.18           C  
ATOM    658  HB2 SER A  46       9.242   6.032  29.952  1.00 51.18           H  
ATOM    659  HB3 SER A  46       7.529   5.926  30.396  1.00 51.18           H  
ATOM    660  O   SER A  46       8.280   5.941  33.310  1.00 51.18           O  
ATOM    661  OG  SER A  46       8.029   7.453  29.112  1.00 51.18           O  
ATOM    662  HG  SER A  46       7.790   6.908  28.359  1.00 51.18           H  
ATOM    663  N   LEU A  47      10.418   6.282  32.729  1.00 55.48           N  
ATOM    664  H   LEU A  47      11.060   6.871  32.218  1.00 55.48           H  
ATOM    665  CA  LEU A  47      10.982   5.360  33.721  1.00 55.48           C  
ATOM    666  HA  LEU A  47      10.370   4.458  33.755  1.00 55.48           H  
ATOM    667  C   LEU A  47      10.961   5.991  35.118  1.00 55.48           C  
ATOM    668  CB  LEU A  47      12.406   4.976  33.274  1.00 55.48           C  
ATOM    669  HB2 LEU A  47      12.346   4.478  32.307  1.00 55.48           H  
ATOM    670  HB3 LEU A  47      12.988   5.888  33.142  1.00 55.48           H  
ATOM    671  O   LEU A  47      10.429   5.418  36.071  1.00 55.48           O  
ATOM    672  CG  LEU A  47      13.161   4.064  34.260  1.00 55.48           C  
ATOM    673  HG  LEU A  47      13.232   4.554  35.231  1.00 55.48           H  
ATOM    674  CD1 LEU A  47      12.478   2.709  34.439  1.00 55.48           C  
ATOM    675 HD11 LEU A  47      13.081   2.072  35.086  1.00 55.48           H  
ATOM    676 HD12 LEU A  47      12.346   2.221  33.474  1.00 55.48           H  
ATOM    677 HD13 LEU A  47      11.502   2.841  34.906  1.00 55.48           H  
ATOM    678  CD2 LEU A  47      14.581   3.816  33.752  1.00 55.48           C  
ATOM    679 HD21 LEU A  47      15.093   4.771  33.631  1.00 55.48           H  
ATOM    680 HD22 LEU A  47      14.549   3.303  32.791  1.00 55.48           H  
ATOM    681 HD23 LEU A  47      15.129   3.211  34.473  1.00 55.48           H  
ATOM    682  N   THR A  48      11.483   7.209  35.221  1.00 71.29           N  
ATOM    683  H   THR A  48      11.876   7.618  34.385  1.00 71.29           H  
ATOM    684  CA  THR A  48      11.466   8.019  36.446  1.00 71.29           C  
ATOM    685  HA  THR A  48      11.937   7.449  37.247  1.00 71.29           H  
ATOM    686  C   THR A  48      10.034   8.335  36.894  1.00 71.29           C  
ATOM    687  CB  THR A  48      12.268   9.313  36.248  1.00 71.29           C  
ATOM    688  HB  THR A  48      12.093   9.975  37.096  1.00 71.29           H  
ATOM    689  O   THR A  48       9.752   8.321  38.095  1.00 71.29           O  
ATOM    690  CG2 THR A  48      13.770   9.073  36.115  1.00 71.29           C  
ATOM    691 HG21 THR A  48      13.983   8.459  35.240  1.00 71.29           H  
ATOM    692 HG22 THR A  48      14.280  10.030  36.005  1.00 71.29           H  
ATOM    693 HG23 THR A  48      14.148   8.568  37.004  1.00 71.29           H  
ATOM    694  OG1 THR A  48      11.853   9.966  35.085  1.00 71.29           O  
ATOM    695  HG1 THR A  48      12.110   9.422  34.337  1.00 71.29           H  
ATOM    696  N   ALA A  49       9.095   8.524  35.959  1.00 69.58           N  
ATOM    697  H   ALA A  49       9.399   8.625  35.001  1.00 69.58           H  
ATOM    698  CA  ALA A  49       7.664   8.660  36.237  1.00 69.58           C  
ATOM    699  HA  ALA A  49       7.502   9.544  36.854  1.00 69.58           H  
ATOM    700  C   ALA A  49       7.096   7.445  36.989  1.00 69.58           C  
ATOM    701  CB  ALA A  49       6.942   8.844  34.899  1.00 69.58           C  
ATOM    702  HB1 ALA A  49       7.166   8.015  34.228  1.00 69.58           H  
ATOM    703  HB2 ALA A  49       5.864   8.865  35.059  1.00 69.58           H  
ATOM    704  HB3 ALA A  49       7.268   9.769  34.424  1.00 69.58           H  
ATOM    705  O   ALA A  49       6.490   7.581  38.060  1.00 69.58           O  
ATOM    706  N   VAL A  50       7.340   6.242  36.456  1.00 67.49           N  
ATOM    707  H   VAL A  50       7.840   6.205  35.579  1.00 67.49           H  
ATOM    708  CA  VAL A  50       6.946   4.975  37.086  1.00 67.49           C  
ATOM    709  HA  VAL A  50       5.881   5.024  37.314  1.00 67.49           H  
ATOM    710  C   VAL A  50       7.659   4.774  38.424  1.00 67.49           C  
ATOM    711  CB  VAL A  50       7.175   3.799  36.108  1.00 67.49           C  
ATOM    712  HB  VAL A  50       8.163   3.881  35.655  1.00 67.49           H  
ATOM    713  O   VAL A  50       7.037   4.306  39.384  1.00 67.49           O  
ATOM    714  CG1 VAL A  50       7.095   2.428  36.792  1.00 67.49           C  
ATOM    715 HG11 VAL A  50       6.156   2.344  37.339  1.00 67.49           H  
ATOM    716 HG12 VAL A  50       7.940   2.311  37.471  1.00 67.49           H  
ATOM    717 HG13 VAL A  50       7.164   1.636  36.047  1.00 67.49           H  
ATOM    718  CG2 VAL A  50       6.112   3.844  34.998  1.00 67.49           C  
ATOM    719 HG21 VAL A  50       6.036   2.882  34.491  1.00 67.49           H  
ATOM    720 HG22 VAL A  50       6.395   4.587  34.253  1.00 67.49           H  
ATOM    721 HG23 VAL A  50       5.135   4.112  35.400  1.00 67.49           H  
ATOM    722  N   GLU A  51       8.931   5.161  38.545  1.00 70.77           N  
ATOM    723  H   GLU A  51       9.422   5.486  37.725  1.00 70.77           H  
ATOM    724  CA  GLU A  51       9.664   5.025  39.803  1.00 70.77           C  
ATOM    725  HA  GLU A  51       9.507   4.003  40.148  1.00 70.77           H  
ATOM    726  C   GLU A  51       9.116   5.947  40.904  1.00 70.77           C  
ATOM    727  CB  GLU A  51      11.176   5.203  39.597  1.00 70.77           C  
ATOM    728  HB2 GLU A  51      11.487   4.660  38.704  1.00 70.77           H  
ATOM    729  HB3 GLU A  51      11.421   6.260  39.487  1.00 70.77           H  
ATOM    730  O   GLU A  51       8.888   5.481  42.026  1.00 70.77           O  
ATOM    731  CG  GLU A  51      11.883   4.609  40.823  1.00 70.77           C  
ATOM    732  HG2 GLU A  51      11.603   3.560  40.919  1.00 70.77           H  
ATOM    733  HG3 GLU A  51      11.523   5.123  41.715  1.00 70.77           H  
ATOM    734  CD  GLU A  51      13.409   4.703  40.806  1.00 70.77           C  
ATOM    735  OE1 GLU A  51      13.954   4.783  41.935  1.00 70.77           O  
ATOM    736  OE2 GLU A  51      14.018   4.657  39.724  1.00 70.77           O  
ATOM    737  N   LEU A  52       8.816   7.217  40.600  1.00 81.00           N  
ATOM    738  H   LEU A  52       9.019   7.551  39.669  1.00 81.00           H  
ATOM    739  CA  LEU A  52       8.184   8.128  41.560  1.00 81.00           C  
ATOM    740  HA  LEU A  52       8.809   8.155  42.452  1.00 81.00           H  
ATOM    741  C   LEU A  52       6.807   7.611  41.984  1.00 81.00           C  
ATOM    742  CB  LEU A  52       8.106   9.549  40.982  1.00 81.00           C  
ATOM    743  HB2 LEU A  52       7.599   9.515  40.018  1.00 81.00           H  
ATOM    744  HB3 LEU A  52       9.128   9.896  40.827  1.00 81.00           H  
ATOM    745  O   LEU A  52       6.529   7.564  43.183  1.00 81.00           O  
ATOM    746  CG  LEU A  52       7.381  10.563  41.893  1.00 81.00           C  
ATOM    747  HG  LEU A  52       6.365  10.223  42.093  1.00 81.00           H  
ATOM    748  CD1 LEU A  52       8.105  10.764  43.228  1.00 81.00           C  
ATOM    749 HD11 LEU A  52       9.133  11.079  43.047  1.00 81.00           H  
ATOM    750 HD12 LEU A  52       8.102   9.835  43.797  1.00 81.00           H  
ATOM    751 HD13 LEU A  52       7.588  11.524  43.813  1.00 81.00           H  
ATOM    752  CD2 LEU A  52       7.289  11.915  41.201  1.00 81.00           C  
ATOM    753 HD21 LEU A  52       8.287  12.288  40.968  1.00 81.00           H  
ATOM    754 HD22 LEU A  52       6.762  12.632  41.831  1.00 81.00           H  
ATOM    755 HD23 LEU A  52       6.743  11.807  40.264  1.00 81.00           H  
ATOM    756  N   ARG A  53       5.979   7.146  41.038  1.00 77.49           N  
ATOM    757  H   ARG A  53       6.265   7.231  40.073  1.00 77.49           H  
ATOM    758  CA  ARG A  53       4.696   6.493  41.346  1.00 77.49           C  
ATOM    759  HA  ARG A  53       4.045   7.213  41.843  1.00 77.49           H  
ATOM    760  C   ARG A  53       4.884   5.338  42.325  1.00 77.49           C  
ATOM    761  CB  ARG A  53       4.034   6.029  40.037  1.00 77.49           C  
ATOM    762  HB2 ARG A  53       4.717   5.346  39.531  1.00 77.49           H  
ATOM    763  HB3 ARG A  53       3.890   6.888  39.382  1.00 77.49           H  
ATOM    764  O   ARG A  53       4.220   5.300  43.358  1.00 77.49           O  
ATOM    765  CG  ARG A  53       2.674   5.331  40.237  1.00 77.49           C  
ATOM    766  HG2 ARG A  53       2.673   4.705  41.130  1.00 77.49           H  
ATOM    767  HG3 ARG A  53       1.903   6.092  40.358  1.00 77.49           H  
ATOM    768  CD  ARG A  53       2.331   4.443  39.034  1.00 77.49           C  
ATOM    769  HD2 ARG A  53       1.282   4.157  39.112  1.00 77.49           H  
ATOM    770  HD3 ARG A  53       2.465   5.031  38.126  1.00 77.49           H  
ATOM    771  NE  ARG A  53       3.162   3.216  38.980  1.00 77.49           N  
ATOM    772  HE  ARG A  53       3.784   3.037  39.756  1.00 77.49           H  
ATOM    773  NH1 ARG A  53       2.545   2.423  36.898  1.00 77.49           N  
ATOM    774 HH11 ARG A  53       2.601   1.697  36.198  1.00 77.49           H  
ATOM    775 HH12 ARG A  53       2.029   3.270  36.706  1.00 77.49           H  
ATOM    776  NH2 ARG A  53       3.929   1.244  38.172  1.00 77.49           N  
ATOM    777 HH21 ARG A  53       4.450   1.149  39.032  1.00 77.49           H  
ATOM    778 HH22 ARG A  53       4.047   0.575  37.425  1.00 77.49           H  
ATOM    779  CZ  ARG A  53       3.200   2.310  38.015  1.00 77.49           C  
ATOM    780  N   ASN A  54       5.806   4.418  42.041  1.00 74.57           N  
ATOM    781  H   ASN A  54       6.325   4.530  41.182  1.00 74.57           H  
ATOM    782  CA  ASN A  54       6.054   3.234  42.869  1.00 74.57           C  
ATOM    783  HA  ASN A  54       5.113   2.704  43.017  1.00 74.57           H  
ATOM    784  C   ASN A  54       6.581   3.599  44.270  1.00 74.57           C  
ATOM    785  CB  ASN A  54       7.025   2.308  42.114  1.00 74.57           C  
ATOM    786  HB2 ASN A  54       7.918   2.870  41.839  1.00 74.57           H  
ATOM    787  HB3 ASN A  54       7.328   1.493  42.770  1.00 74.57           H  
ATOM    788  O   ASN A  54       6.145   3.020  45.273  1.00 74.57           O  
ATOM    789  CG  ASN A  54       6.432   1.684  40.858  1.00 74.57           C  
ATOM    790  ND2 ASN A  54       7.267   1.141  40.002  1.00 74.57           N  
ATOM    791 HD21 ASN A  54       8.260   1.282  40.117  1.00 74.57           H  
ATOM    792 HD22 ASN A  54       6.903   0.813  39.119  1.00 74.57           H  
ATOM    793  OD1 ASN A  54       5.225   1.643  40.645  1.00 74.57           O  
ATOM    794  N   ARG A  55       7.468   4.596  44.365  1.00 82.57           N  
ATOM    795  H   ARG A  55       7.802   5.010  43.506  1.00 82.57           H  
ATOM    796  CA  ARG A  55       7.968   5.141  45.636  1.00 82.57           C  
ATOM    797  HA  ARG A  55       8.357   4.332  46.254  1.00 82.57           H  
ATOM    798  C   ARG A  55       6.862   5.808  46.445  1.00 82.57           C  
ATOM    799  CB  ARG A  55       9.097   6.136  45.350  1.00 82.57           C  
ATOM    800  HB2 ARG A  55       9.271   6.746  46.237  1.00 82.57           H  
ATOM    801  HB3 ARG A  55       8.796   6.799  44.540  1.00 82.57           H  
ATOM    802  O   ARG A  55       6.746   5.529  47.637  1.00 82.57           O  
ATOM    803  CG  ARG A  55      10.408   5.423  44.989  1.00 82.57           C  
ATOM    804  HG2 ARG A  55      10.228   4.634  44.260  1.00 82.57           H  
ATOM    805  HG3 ARG A  55      10.845   4.989  45.888  1.00 82.57           H  
ATOM    806  CD  ARG A  55      11.366   6.442  44.384  1.00 82.57           C  
ATOM    807  HD2 ARG A  55      10.947   6.765  43.431  1.00 82.57           H  
ATOM    808  HD3 ARG A  55      11.423   7.321  45.026  1.00 82.57           H  
ATOM    809  NE  ARG A  55      12.706   5.879  44.142  1.00 82.57           N  
ATOM    810  HE  ARG A  55      12.854   5.368  43.284  1.00 82.57           H  
ATOM    811  NH1 ARG A  55      13.848   6.965  45.802  1.00 82.57           N  
ATOM    812 HH11 ARG A  55      12.971   7.232  46.224  1.00 82.57           H  
ATOM    813 HH12 ARG A  55      14.736   7.293  46.155  1.00 82.57           H  
ATOM    814  NH2 ARG A  55      14.956   5.993  44.118  1.00 82.57           N  
ATOM    815 HH21 ARG A  55      14.859   5.500  43.242  1.00 82.57           H  
ATOM    816 HH22 ARG A  55      15.729   6.640  44.181  1.00 82.57           H  
ATOM    817  CZ  ARG A  55      13.829   6.273  44.698  1.00 82.57           C  
ATOM    818  N   MET A  56       6.002   6.610  45.815  1.00 84.66           N  
ATOM    819  H   MET A  56       6.160   6.823  44.840  1.00 84.66           H  
ATOM    820  CA  MET A  56       4.857   7.218  46.495  1.00 84.66           C  
ATOM    821  HA  MET A  56       5.226   7.698  47.401  1.00 84.66           H  
ATOM    822  C   MET A  56       3.846   6.169  46.966  1.00 84.66           C  
ATOM    823  CB  MET A  56       4.177   8.279  45.617  1.00 84.66           C  
ATOM    824  HB2 MET A  56       3.939   7.855  44.641  1.00 84.66           H  
ATOM    825  HB3 MET A  56       3.236   8.559  46.091  1.00 84.66           H  
ATOM    826  O   MET A  56       3.398   6.244  48.111  1.00 84.66           O  
ATOM    827  CG  MET A  56       4.990   9.565  45.416  1.00 84.66           C  
ATOM    828  HG2 MET A  56       5.724   9.394  44.629  1.00 84.66           H  
ATOM    829  HG3 MET A  56       4.300  10.325  45.048  1.00 84.66           H  
ATOM    830  SD  MET A  56       5.882  10.275  46.838  1.00 84.66           S  
ATOM    831  CE  MET A  56       4.676  10.162  48.186  1.00 84.66           C  
ATOM    832  HE1 MET A  56       3.690   9.907  47.797  1.00 84.66           H  
ATOM    833  HE2 MET A  56       4.989   9.393  48.892  1.00 84.66           H  
ATOM    834  HE3 MET A  56       4.629  11.120  48.703  1.00 84.66           H  
ATOM    835  N   ARG A  57       3.570   5.141  46.151  1.00 79.59           N  
ATOM    836  H   ARG A  57       3.933   5.186  45.209  1.00 79.59           H  
ATOM    837  CA  ARG A  57       2.737   3.981  46.520  1.00 79.59           C  
ATOM    838  HA  ARG A  57       1.732   4.334  46.753  1.00 79.59           H  
ATOM    839  C   ARG A  57       3.266   3.293  47.779  1.00 79.59           C  
ATOM    840  CB  ARG A  57       2.679   2.986  45.336  1.00 79.59           C  
ATOM    841  HB2 ARG A  57       3.348   2.144  45.513  1.00 79.59           H  
ATOM    842  HB3 ARG A  57       2.992   3.474  44.414  1.00 79.59           H  
ATOM    843  O   ARG A  57       2.508   2.957  48.679  1.00 79.59           O  
ATOM    844  CG  ARG A  57       1.253   2.481  45.112  1.00 79.59           C  
ATOM    845  HG2 ARG A  57       0.893   2.014  46.029  1.00 79.59           H  
ATOM    846  HG3 ARG A  57       0.637   3.346  44.868  1.00 79.59           H  
ATOM    847  CD  ARG A  57       1.112   1.483  43.960  1.00 79.59           C  
ATOM    848  HD2 ARG A  57       1.730   1.808  43.123  1.00 79.59           H  
ATOM    849  HD3 ARG A  57       0.070   1.489  43.640  1.00 79.59           H  
ATOM    850  NE  ARG A  57       1.472   0.113  44.374  1.00 79.59           N  
ATOM    851  HE  ARG A  57       1.751  -0.008  45.338  1.00 79.59           H  
ATOM    852  NH1 ARG A  57       1.020  -0.924  42.372  1.00 79.59           N  
ATOM    853 HH11 ARG A  57       0.968  -1.756  41.802  1.00 79.59           H  
ATOM    854 HH12 ARG A  57       0.777  -0.035  41.958  1.00 79.59           H  
ATOM    855  NH2 ARG A  57       1.711  -2.137  44.112  1.00 79.59           N  
ATOM    856 HH21 ARG A  57       1.676  -2.953  43.517  1.00 79.59           H  
ATOM    857 HH22 ARG A  57       2.032  -2.222  45.065  1.00 79.59           H  
ATOM    858  CZ  ARG A  57       1.400  -0.970  43.620  1.00 79.59           C  
ATOM    859  N   THR A  58       4.587   3.139  47.865  1.00 81.69           N  
ATOM    860  H   THR A  58       5.137   3.436  47.072  1.00 81.69           H  
ATOM    861  CA  THR A  58       5.273   2.506  49.003  1.00 81.69           C  
ATOM    862  HA  THR A  58       4.754   1.582  49.259  1.00 81.69           H  
ATOM    863  C   THR A  58       5.270   3.391  50.251  1.00 81.69           C  
ATOM    864  CB  THR A  58       6.715   2.150  48.614  1.00 81.69           C  
ATOM    865  HB  THR A  58       7.281   3.062  48.425  1.00 81.69           H  
ATOM    866  O   THR A  58       5.049   2.901  51.354  1.00 81.69           O  
ATOM    867  CG2 THR A  58       7.434   1.333  49.687  1.00 81.69           C  
ATOM    868 HG21 THR A  58       7.568   1.928  50.591  1.00 81.69           H  
ATOM    869 HG22 THR A  58       6.853   0.441  49.921  1.00 81.69           H  
ATOM    870 HG23 THR A  58       8.414   1.035  49.315  1.00 81.69           H  
ATOM    871  OG1 THR A  58       6.718   1.362  47.445  1.00 81.69           O  
ATOM    872  HG1 THR A  58       6.526   1.925  46.691  1.00 81.69           H  
ATOM    873  N   ALA A  59       5.496   4.698  50.095  1.00 84.97           N  
ATOM    874  H   ALA A  59       5.708   5.045  49.170  1.00 84.97           H  
ATOM    875  CA  ALA A  59       5.569   5.640  51.210  1.00 84.97           C  
ATOM    876  HA  ALA A  59       6.155   5.186  52.010  1.00 84.97           H  
ATOM    877  C   ALA A  59       4.200   6.004  51.813  1.00 84.97           C  
ATOM    878  CB  ALA A  59       6.307   6.889  50.725  1.00 84.97           C  
ATOM    879  HB1 ALA A  59       5.733   7.379  49.938  1.00 84.97           H  
ATOM    880  HB2 ALA A  59       7.290   6.618  50.341  1.00 84.97           H  
ATOM    881  HB3 ALA A  59       6.425   7.571  51.567  1.00 84.97           H  
ATOM    882  O   ALA A  59       4.145   6.469  52.950  1.00 84.97           O  
ATOM    883  N   THR A  60       3.111   5.815  51.061  1.00 81.18           N  
ATOM    884  H   THR A  60       3.243   5.497  50.111  1.00 81.18           H  
ATOM    885  CA  THR A  60       1.748   6.181  51.486  1.00 81.18           C  
ATOM    886  HA  THR A  60       1.789   6.647  52.471  1.00 81.18           H  
ATOM    887  C   THR A  60       0.800   4.993  51.643  1.00 81.18           C  
ATOM    888  CB  THR A  60       1.133   7.217  50.536  1.00 81.18           C  
ATOM    889  HB  THR A  60       0.142   7.478  50.908  1.00 81.18           H  
ATOM    890  O   THR A  60      -0.186   5.110  52.358  1.00 81.18           O  
ATOM    891  CG2 THR A  60       1.978   8.492  50.468  1.00 81.18           C  
ATOM    892 HG21 THR A  60       1.383   9.296  50.033  1.00 81.18           H  
ATOM    893 HG22 THR A  60       2.873   8.329  49.867  1.00 81.18           H  
ATOM    894 HG23 THR A  60       2.269   8.795  51.473  1.00 81.18           H  
ATOM    895  OG1 THR A  60       1.000   6.686  49.238  1.00 81.18           O  
ATOM    896  HG1 THR A  60       1.871   6.624  48.840  1.00 81.18           H  
ATOM    897  N   GLY A  61       1.074   3.849  51.010  1.00 76.24           N  
ATOM    898  H   GLY A  61       1.883   3.800  50.408  1.00 76.24           H  
ATOM    899  CA  GLY A  61       0.166   2.695  50.979  1.00 76.24           C  
ATOM    900  HA2 GLY A  61      -0.223   2.516  51.982  1.00 76.24           H  
ATOM    901  HA3 GLY A  61       0.727   1.815  50.662  1.00 76.24           H  
ATOM    902  C   GLY A  61      -1.033   2.853  50.033  1.00 76.24           C  
ATOM    903  O   GLY A  61      -1.763   1.887  49.818  1.00 76.24           O  
ATOM    904  N   LEU A  62      -1.222   4.037  49.442  1.00 77.24           N  
ATOM    905  H   LEU A  62      -0.565   4.778  49.642  1.00 77.24           H  
ATOM    906  CA  LEU A  62      -2.300   4.336  48.501  1.00 77.24           C  
ATOM    907  HA  LEU A  62      -3.254   4.044  48.939  1.00 77.24           H  
ATOM    908  C   LEU A  62      -2.117   3.579  47.185  1.00 77.24           C  
ATOM    909  CB  LEU A  62      -2.307   5.844  48.208  1.00 77.24           C  
ATOM    910  HB2 LEU A  62      -1.356   6.109  47.748  1.00 77.24           H  
ATOM    911  HB3 LEU A  62      -3.091   6.053  47.480  1.00 77.24           H  
ATOM    912  O   LEU A  62      -0.990   3.395  46.730  1.00 77.24           O  
ATOM    913  CG  LEU A  62      -2.528   6.746  49.433  1.00 77.24           C  
ATOM    914  HG  LEU A  62      -1.757   6.554  50.179  1.00 77.24           H  
ATOM    915  CD1 LEU A  62      -2.381   8.191  48.966  1.00 77.24           C  
ATOM    916 HD11 LEU A  62      -2.598   8.883  49.779  1.00 77.24           H  
ATOM    917 HD12 LEU A  62      -3.066   8.385  48.140  1.00 77.24           H  
ATOM    918 HD13 LEU A  62      -1.358   8.351  48.626  1.00 77.24           H  
ATOM    919  CD2 LEU A  62      -3.887   6.497  50.084  1.00 77.24           C  
ATOM    920 HD21 LEU A  62      -4.088   7.260  50.836  1.00 77.24           H  
ATOM    921 HD22 LEU A  62      -4.676   6.522  49.333  1.00 77.24           H  
ATOM    922 HD23 LEU A  62      -3.895   5.524  50.576  1.00 77.24           H  
ATOM    923  N   LYS A  63      -3.212   3.219  46.507  1.00 71.60           N  
ATOM    924  H   LYS A  63      -4.106   3.489  46.893  1.00 71.60           H  
ATOM    925  CA  LYS A  63      -3.151   2.916  45.069  1.00 71.60           C  
ATOM    926  HA  LYS A  63      -2.246   2.345  44.858  1.00 71.60           H  
ATOM    927  C   LYS A  63      -3.052   4.237  44.308  1.00 71.60           C  
ATOM    928  CB  LYS A  63      -4.368   2.106  44.608  1.00 71.60           C  
ATOM    929  HB2 LYS A  63      -4.423   2.170  43.521  1.00 71.60           H  
ATOM    930  HB3 LYS A  63      -5.278   2.547  45.015  1.00 71.60           H  
ATOM    931  O   LYS A  63      -3.843   5.135  44.549  1.00 71.60           O  
ATOM    932  CG  LYS A  63      -4.278   0.623  45.000  1.00 71.60           C  
ATOM    933  HG2 LYS A  63      -4.324   0.522  46.085  1.00 71.60           H  
ATOM    934  HG3 LYS A  63      -3.335   0.212  44.640  1.00 71.60           H  
ATOM    935  CD  LYS A  63      -5.441  -0.140  44.353  1.00 71.60           C  
ATOM    936  HD2 LYS A  63      -6.381   0.234  44.759  1.00 71.60           H  
ATOM    937  HD3 LYS A  63      -5.429   0.054  43.281  1.00 71.60           H  
ATOM    938  CE  LYS A  63      -5.344  -1.652  44.583  1.00 71.60           C  
ATOM    939  HE2 LYS A  63      -4.355  -1.987  44.271  1.00 71.60           H  
ATOM    940  HE3 LYS A  63      -5.454  -1.852  45.649  1.00 71.60           H  
ATOM    941  NZ  LYS A  63      -6.389  -2.366  43.805  1.00 71.60           N  
ATOM    942  HZ1 LYS A  63      -6.284  -2.178  42.818  1.00 71.60           H  
ATOM    943  HZ2 LYS A  63      -6.334  -3.366  43.938  1.00 71.60           H  
ATOM    944  HZ3 LYS A  63      -7.311  -2.053  44.072  1.00 71.60           H  
ATOM    945  N   LEU A  64      -2.080   4.339  43.405  1.00 72.90           N  
ATOM    946  H   LEU A  64      -1.531   3.520  43.188  1.00 72.90           H  
ATOM    947  CA  LEU A  64      -1.784   5.551  42.643  1.00 72.90           C  
ATOM    948  HA  LEU A  64      -2.562   6.291  42.833  1.00 72.90           H  
ATOM    949  C   LEU A  64      -1.783   5.229  41.140  1.00 72.90           C  
ATOM    950  CB  LEU A  64      -0.428   6.115  43.101  1.00 72.90           C  
ATOM    951  HB2 LEU A  64      -0.127   6.903  42.410  1.00 72.90           H  
ATOM    952  HB3 LEU A  64       0.319   5.325  43.025  1.00 72.90           H  
ATOM    953  O   LEU A  64      -1.225   4.185  40.779  1.00 72.90           O  
ATOM    954  CG  LEU A  64      -0.415   6.677  44.536  1.00 72.90           C  
ATOM    955  HG  LEU A  64      -0.645   5.873  45.235  1.00 72.90           H  
ATOM    956  CD1 LEU A  64       0.985   7.196  44.857  1.00 72.90           C  
ATOM    957 HD11 LEU A  64       1.721   6.424  44.630  1.00 72.90           H  
ATOM    958 HD12 LEU A  64       1.194   8.084  44.261  1.00 72.90           H  
ATOM    959 HD13 LEU A  64       1.034   7.447  45.917  1.00 72.90           H  
ATOM    960  CD2 LEU A  64      -1.396   7.827  44.761  1.00 72.90           C  
ATOM    961 HD21 LEU A  64      -1.299   8.203  45.780  1.00 72.90           H  
ATOM    962 HD22 LEU A  64      -2.424   7.484  44.647  1.00 72.90           H  
ATOM    963 HD23 LEU A  64      -1.218   8.638  44.055  1.00 72.90           H  
ATOM    964  N   PRO A  65      -2.380   6.083  40.286  1.00 60.30           N  
ATOM    965  CA  PRO A  65      -2.528   5.829  38.853  1.00 60.30           C  
ATOM    966  HA  PRO A  65      -3.077   4.898  38.704  1.00 60.30           H  
ATOM    967  C   PRO A  65      -1.180   5.716  38.133  1.00 60.30           C  
ATOM    968  CB  PRO A  65      -3.369   6.992  38.308  1.00 60.30           C  
ATOM    969  HB2 PRO A  65      -4.425   6.727  38.342  1.00 60.30           H  
ATOM    970  HB3 PRO A  65      -3.087   7.274  37.294  1.00 60.30           H  
ATOM    971  O   PRO A  65      -0.167   6.266  38.569  1.00 60.30           O  
ATOM    972  CG  PRO A  65      -3.100   8.123  39.298  1.00 60.30           C  
ATOM    973  HG2 PRO A  65      -2.151   8.604  39.060  1.00 60.30           H  
ATOM    974  HG3 PRO A  65      -3.909   8.853  39.315  1.00 60.30           H  
ATOM    975  CD  PRO A  65      -2.978   7.372  40.620  1.00 60.30           C  
ATOM    976  HD2 PRO A  65      -3.970   7.214  41.043  1.00 60.30           H  
ATOM    977  HD3 PRO A  65      -2.363   7.943  41.316  1.00 60.30           H  
ATOM    978  N   ALA A  66      -1.155   5.006  37.000  1.00 53.11           N  
ATOM    979  H   ALA A  66      -2.006   4.572  36.673  1.00 53.11           H  
ATOM    980  CA  ALA A  66       0.054   4.878  36.185  1.00 53.11           C  
ATOM    981  HA  ALA A  66       0.842   4.477  36.822  1.00 53.11           H  
ATOM    982  C   ALA A  66       0.555   6.233  35.654  1.00 53.11           C  
ATOM    983  CB  ALA A  66      -0.209   3.872  35.059  1.00 53.11           C  
ATOM    984  HB1 ALA A  66       0.694   3.734  34.465  1.00 53.11           H  
ATOM    985  HB2 ALA A  66      -0.515   2.912  35.475  1.00 53.11           H  
ATOM    986  HB3 ALA A  66      -1.000   4.242  34.406  1.00 53.11           H  
ATOM    987  O   ALA A  66       1.762   6.457  35.585  1.00 53.11           O  
ATOM    988  N   THR A  67      -0.378   7.142  35.382  1.00 55.88           N  
ATOM    989  H   THR A  67      -1.347   6.873  35.474  1.00 55.88           H  
ATOM    990  CA  THR A  67      -0.203   8.508  34.881  1.00 55.88           C  
ATOM    991  HA  THR A  67       0.633   8.517  34.181  1.00 55.88           H  
ATOM    992  C   THR A  67       0.124   9.545  35.960  1.00 55.88           C  
ATOM    993  CB  THR A  67      -1.478   8.915  34.113  1.00 55.88           C  
ATOM    994  HB  THR A  67      -1.518   9.992  33.954  1.00 55.88           H  
ATOM    995  O   THR A  67       0.109  10.732  35.661  1.00 55.88           O  
ATOM    996  CG2 THR A  67      -1.522   8.221  32.750  1.00 55.88           C  
ATOM    997 HG21 THR A  67      -2.431   8.524  32.230  1.00 55.88           H  
ATOM    998 HG22 THR A  67      -0.662   8.522  32.152  1.00 55.88           H  
ATOM    999 HG23 THR A  67      -1.527   7.138  32.869  1.00 55.88           H  
ATOM   1000  OG1 THR A  67      -2.612   8.485  34.834  1.00 55.88           O  
ATOM   1001  HG1 THR A  67      -2.841   9.197  35.435  1.00 55.88           H  
ATOM   1002  N   LEU A  68       0.487   9.142  37.188  1.00 69.15           N  
ATOM   1003  H   LEU A  68       0.455   8.148  37.362  1.00 69.15           H  
ATOM   1004  CA  LEU A  68       0.613  10.026  38.363  1.00 69.15           C  
ATOM   1005  HA  LEU A  68      -0.399  10.266  38.691  1.00 69.15           H  
ATOM   1006  C   LEU A  68       1.340  11.366  38.125  1.00 69.15           C  
ATOM   1007  CB  LEU A  68       1.354   9.246  39.467  1.00 69.15           C  
ATOM   1008  HB2 LEU A  68       2.382   9.086  39.140  1.00 69.15           H  
ATOM   1009  HB3 LEU A  68       0.888   8.268  39.592  1.00 69.15           H  
ATOM   1010  O   LEU A  68       0.935  12.388  38.673  1.00 69.15           O  
ATOM   1011  CG  LEU A  68       1.366   9.947  40.838  1.00 69.15           C  
ATOM   1012  HG  LEU A  68       1.675  10.988  40.742  1.00 69.15           H  
ATOM   1013  CD1 LEU A  68      -0.014   9.879  41.491  1.00 69.15           C  
ATOM   1014 HD11 LEU A  68      -0.015  10.381  42.458  1.00 69.15           H  
ATOM   1015 HD12 LEU A  68      -0.316   8.839  41.620  1.00 69.15           H  
ATOM   1016 HD13 LEU A  68      -0.760  10.348  40.848  1.00 69.15           H  
ATOM   1017  CD2 LEU A  68       2.365   9.251  41.761  1.00 69.15           C  
ATOM   1018 HD21 LEU A  68       2.074   8.208  41.887  1.00 69.15           H  
ATOM   1019 HD22 LEU A  68       2.377   9.745  42.732  1.00 69.15           H  
ATOM   1020 HD23 LEU A  68       3.360   9.318  41.322  1.00 69.15           H  
ATOM   1021  N   VAL A  69       2.426  11.365  37.342  1.00 73.71           N  
ATOM   1022  H   VAL A  69       2.672  10.500  36.883  1.00 73.71           H  
ATOM   1023  CA  VAL A  69       3.222  12.574  37.044  1.00 73.71           C  
ATOM   1024  HA  VAL A  69       3.255  13.182  37.948  1.00 73.71           H  
ATOM   1025  C   VAL A  69       2.629  13.474  35.959  1.00 73.71           C  
ATOM   1026  CB  VAL A  69       4.669  12.233  36.656  1.00 73.71           C  
ATOM   1027  HB  VAL A  69       5.208  13.162  36.470  1.00 73.71           H  
ATOM   1028  O   VAL A  69       3.096  14.592  35.783  1.00 73.71           O  
ATOM   1029  CG1 VAL A  69       5.389  11.518  37.800  1.00 73.71           C  
ATOM   1030 HG11 VAL A  69       6.458  11.482  37.589  1.00 73.71           H  
ATOM   1031 HG12 VAL A  69       5.227  12.084  38.718  1.00 73.71           H  
ATOM   1032 HG13 VAL A  69       5.007  10.504  37.925  1.00 73.71           H  
ATOM   1033  CG2 VAL A  69       4.745  11.395  35.379  1.00 73.71           C  
ATOM   1034 HG21 VAL A  69       5.794  11.291  35.099  1.00 73.71           H  
ATOM   1035 HG22 VAL A  69       4.245  11.904  34.555  1.00 73.71           H  
ATOM   1036 HG23 VAL A  69       4.288  10.417  35.526  1.00 73.71           H  
ATOM   1037  N   PHE A  70       1.628  12.994  35.230  1.00 61.95           N  
ATOM   1038  H   PHE A  70       1.299  12.061  35.434  1.00 61.95           H  
ATOM   1039  CA  PHE A  70       0.809  13.778  34.310  1.00 61.95           C  
ATOM   1040  HA  PHE A  70       1.366  14.656  33.983  1.00 61.95           H  
ATOM   1041  C   PHE A  70      -0.449  14.284  35.032  1.00 61.95           C  
ATOM   1042  CB  PHE A  70       0.489  12.926  33.071  1.00 61.95           C  
ATOM   1043  HB2 PHE A  70      -0.091  13.533  32.377  1.00 61.95           H  
ATOM   1044  HB3 PHE A  70      -0.141  12.086  33.364  1.00 61.95           H  
ATOM   1045  O   PHE A  70      -0.791  15.455  34.897  1.00 61.95           O  
ATOM   1046  CG  PHE A  70       1.720  12.404  32.343  1.00 61.95           C  
ATOM   1047  CD1 PHE A  70       2.510  13.286  31.582  1.00 61.95           C  
ATOM   1048  HD1 PHE A  70       2.232  14.327  31.507  1.00 61.95           H  
ATOM   1049  CD2 PHE A  70       2.089  11.048  32.436  1.00 61.95           C  
ATOM   1050  HD2 PHE A  70       1.482  10.367  33.015  1.00 61.95           H  
ATOM   1051  CE1 PHE A  70       3.660  12.817  30.920  1.00 61.95           C  
ATOM   1052  HE1 PHE A  70       4.264  13.497  30.337  1.00 61.95           H  
ATOM   1053  CE2 PHE A  70       3.239  10.577  31.775  1.00 61.95           C  
ATOM   1054  HE2 PHE A  70       3.515   9.536  31.844  1.00 61.95           H  
ATOM   1055  CZ  PHE A  70       4.025  11.463  31.017  1.00 61.95           C  
ATOM   1056  HZ  PHE A  70       4.907  11.101  30.509  1.00 61.95           H  
ATOM   1057  N   ASP A  71      -1.062  13.443  35.876  1.00 66.57           N  
ATOM   1058  H   ASP A  71      -0.776  12.475  35.859  1.00 66.57           H  
ATOM   1059  CA  ASP A  71      -2.249  13.781  36.679  1.00 66.57           C  
ATOM   1060  HA  ASP A  71      -3.032  14.149  36.017  1.00 66.57           H  
ATOM   1061  C   ASP A  71      -1.954  14.866  37.732  1.00 66.57           C  
ATOM   1062  CB  ASP A  71      -2.765  12.518  37.397  1.00 66.57           C  
ATOM   1063  HB2 ASP A  71      -3.682  12.769  37.930  1.00 66.57           H  
ATOM   1064  HB3 ASP A  71      -2.025  12.212  38.136  1.00 66.57           H  
ATOM   1065  O   ASP A  71      -2.756  15.771  37.968  1.00 66.57           O  
ATOM   1066  CG  ASP A  71      -3.047  11.330  36.472  1.00 66.57           C  
ATOM   1067  OD1 ASP A  71      -3.488  11.540  35.327  1.00 66.57           O  
ATOM   1068  OD2 ASP A  71      -2.776  10.183  36.900  1.00 66.57           O  
ATOM   1069  N   TYR A  72      -0.777  14.796  38.364  1.00 75.55           N  
ATOM   1070  H   TYR A  72      -0.188  14.001  38.160  1.00 75.55           H  
ATOM   1071  CA  TYR A  72      -0.323  15.747  39.378  1.00 75.55           C  
ATOM   1072  HA  TYR A  72      -1.025  16.579  39.430  1.00 75.55           H  
ATOM   1073  C   TYR A  72       1.047  16.305  38.992  1.00 75.55           C  
ATOM   1074  CB  TYR A  72      -0.312  15.080  40.757  1.00 75.55           C  
ATOM   1075  HB2 TYR A  72       0.454  14.304  40.782  1.00 75.55           H  
ATOM   1076  HB3 TYR A  72      -0.055  15.839  41.496  1.00 75.55           H  
ATOM   1077  O   TYR A  72       2.055  15.886  39.556  1.00 75.55           O  
ATOM   1078  CG  TYR A  72      -1.640  14.473  41.130  1.00 75.55           C  
ATOM   1079  CD1 TYR A  72      -2.741  15.299  41.421  1.00 75.55           C  
ATOM   1080  HD1 TYR A  72      -2.625  16.373  41.436  1.00 75.55           H  
ATOM   1081  CD2 TYR A  72      -1.800  13.082  41.040  1.00 75.55           C  
ATOM   1082  HD2 TYR A  72      -0.959  12.472  40.744  1.00 75.55           H  
ATOM   1083  CE1 TYR A  72      -4.017  14.729  41.586  1.00 75.55           C  
ATOM   1084  HE1 TYR A  72      -4.878  15.360  41.751  1.00 75.55           H  
ATOM   1085  CE2 TYR A  72      -3.068  12.504  41.226  1.00 75.55           C  
ATOM   1086  HE2 TYR A  72      -3.217  11.440  41.124  1.00 75.55           H  
ATOM   1087  OH  TYR A  72      -5.415  12.778  41.599  1.00 75.55           O  
ATOM   1088  HH  TYR A  72      -6.110  13.439  41.645  1.00 75.55           H  
ATOM   1089  CZ  TYR A  72      -4.181  13.330  41.480  1.00 75.55           C  
ATOM   1090  N   PRO A  73       1.119  17.256  38.046  1.00 71.37           N  
ATOM   1091  CA  PRO A  73       2.338  17.516  37.287  1.00 71.37           C  
ATOM   1092  HA  PRO A  73       2.702  16.564  36.899  1.00 71.37           H  
ATOM   1093  C   PRO A  73       3.510  18.117  38.064  1.00 71.37           C  
ATOM   1094  CB  PRO A  73       1.912  18.376  36.090  1.00 71.37           C  
ATOM   1095  HB2 PRO A  73       1.692  17.727  35.243  1.00 71.37           H  
ATOM   1096  HB3 PRO A  73       2.663  19.115  35.812  1.00 71.37           H  
ATOM   1097  O   PRO A  73       4.579  18.237  37.485  1.00 71.37           O  
ATOM   1098  CG  PRO A  73       0.621  19.038  36.566  1.00 71.37           C  
ATOM   1099  HG2 PRO A  73       0.857  19.910  37.177  1.00 71.37           H  
ATOM   1100  HG3 PRO A  73      -0.026  19.310  35.732  1.00 71.37           H  
ATOM   1101  CD  PRO A  73      -0.003  17.951  37.434  1.00 71.37           C  
ATOM   1102  HD2 PRO A  73      -0.565  17.260  36.806  1.00 71.37           H  
ATOM   1103  HD3 PRO A  73      -0.659  18.397  38.183  1.00 71.37           H  
ATOM   1104  N   ASN A  74       3.367  18.486  39.340  1.00 83.86           N  
ATOM   1105  H   ASN A  74       2.508  18.230  39.805  1.00 83.86           H  
ATOM   1106  CA  ASN A  74       4.463  18.993  40.172  1.00 83.86           C  
ATOM   1107  HA  ASN A  74       5.393  18.591  39.772  1.00 83.86           H  
ATOM   1108  C   ASN A  74       4.362  18.501  41.633  1.00 83.86           C  
ATOM   1109  CB  ASN A  74       4.526  20.530  40.035  1.00 83.86           C  
ATOM   1110  HB2 ASN A  74       5.426  20.913  40.517  1.00 83.86           H  
ATOM   1111  HB3 ASN A  74       4.618  20.773  38.976  1.00 83.86           H  
ATOM   1112  O   ASN A  74       3.302  18.015  42.056  1.00 83.86           O  
ATOM   1113  CG  ASN A  74       3.357  21.316  40.597  1.00 83.86           C  
ATOM   1114  ND2 ASN A  74       3.153  22.504  40.082  1.00 83.86           N  
ATOM   1115 HD21 ASN A  74       2.381  23.059  40.423  1.00 83.86           H  
ATOM   1116 HD22 ASN A  74       3.828  22.876  39.429  1.00 83.86           H  
ATOM   1117  OD1 ASN A  74       2.646  20.919  41.512  1.00 83.86           O  
ATOM   1118  N   PRO A  75       5.430  18.642  42.449  1.00 88.53           N  
ATOM   1119  CA  PRO A  75       5.429  18.173  43.834  1.00 88.53           C  
ATOM   1120  HA  PRO A  75       5.377  17.084  43.807  1.00 88.53           H  
ATOM   1121  C   PRO A  75       4.272  18.701  44.690  1.00 88.53           C  
ATOM   1122  CB  PRO A  75       6.780  18.603  44.413  1.00 88.53           C  
ATOM   1123  HB2 PRO A  75       7.132  17.921  45.187  1.00 88.53           H  
ATOM   1124  HB3 PRO A  75       6.712  19.617  44.807  1.00 88.53           H  
ATOM   1125  O   PRO A  75       3.735  17.959  45.513  1.00 88.53           O  
ATOM   1126  CG  PRO A  75       7.692  18.593  43.191  1.00 88.53           C  
ATOM   1127  HG2 PRO A  75       8.021  17.574  42.990  1.00 88.53           H  
ATOM   1128  HG3 PRO A  75       8.552  19.249  43.324  1.00 88.53           H  
ATOM   1129  CD  PRO A  75       6.772  19.081  42.074  1.00 88.53           C  
ATOM   1130  HD2 PRO A  75       6.810  20.170  42.032  1.00 88.53           H  
ATOM   1131  HD3 PRO A  75       7.090  18.662  41.120  1.00 88.53           H  
ATOM   1132  N   GLN A  76       3.855  19.958  44.502  1.00 84.32           N  
ATOM   1133  H   GLN A  76       4.333  20.527  43.817  1.00 84.32           H  
ATOM   1134  CA  GLN A  76       2.774  20.575  45.279  1.00 84.32           C  
ATOM   1135  HA  GLN A  76       2.901  20.295  46.324  1.00 84.32           H  
ATOM   1136  C   GLN A  76       1.369  20.102  44.874  1.00 84.32           C  
ATOM   1137  CB  GLN A  76       2.917  22.100  45.184  1.00 84.32           C  
ATOM   1138  HB2 GLN A  76       3.927  22.364  45.497  1.00 84.32           H  
ATOM   1139  HB3 GLN A  76       2.782  22.416  44.149  1.00 84.32           H  
ATOM   1140  O   GLN A  76       0.456  20.110  45.707  1.00 84.32           O  
ATOM   1141  CG  GLN A  76       1.917  22.850  46.079  1.00 84.32           C  
ATOM   1142  HG2 GLN A  76       1.999  22.487  47.104  1.00 84.32           H  
ATOM   1143  HG3 GLN A  76       0.902  22.665  45.725  1.00 84.32           H  
ATOM   1144  CD  GLN A  76       2.147  24.357  46.086  1.00 84.32           C  
ATOM   1145  NE2 GLN A  76       1.126  25.153  46.314  1.00 84.32           N  
ATOM   1146 HE21 GLN A  76       1.344  26.138  46.271  1.00 84.32           H  
ATOM   1147 HE22 GLN A  76       0.192  24.799  46.463  1.00 84.32           H  
ATOM   1148  OE1 GLN A  76       3.241  24.857  45.909  1.00 84.32           O  
ATOM   1149  N   ALA A  77       1.156  19.709  43.618  1.00 83.24           N  
ATOM   1150  H   ALA A  77       1.909  19.784  42.949  1.00 83.24           H  
ATOM   1151  CA  ALA A  77      -0.065  19.031  43.187  1.00 83.24           C  
ATOM   1152  HA  ALA A  77      -0.936  19.586  43.535  1.00 83.24           H  
ATOM   1153  C   ALA A  77      -0.135  17.631  43.811  1.00 83.24           C  
ATOM   1154  CB  ALA A  77      -0.102  18.996  41.654  1.00 83.24           C  
ATOM   1155  HB1 ALA A  77      -0.075  20.010  41.254  1.00 83.24           H  
ATOM   1156  HB2 ALA A  77      -1.017  18.507  41.318  1.00 83.24           H  
ATOM   1157  HB3 ALA A  77       0.754  18.444  41.265  1.00 83.24           H  
ATOM   1158  O   ALA A  77      -1.107  17.308  44.496  1.00 83.24           O  
ATOM   1159  N   LEU A  78       0.943  16.854  43.674  1.00 90.52           N  
ATOM   1160  H   LEU A  78       1.705  17.188  43.102  1.00 90.52           H  
ATOM   1161  CA  LEU A  78       1.004  15.478  44.161  1.00 90.52           C  
ATOM   1162  HA  LEU A  78       0.151  14.941  43.746  1.00 90.52           H  
ATOM   1163  C   LEU A  78       0.872  15.409  45.692  1.00 90.52           C  
ATOM   1164  CB  LEU A  78       2.292  14.848  43.600  1.00 90.52           C  
ATOM   1165  HB2 LEU A  78       2.244  14.902  42.512  1.00 90.52           H  
ATOM   1166  HB3 LEU A  78       3.144  15.449  43.916  1.00 90.52           H  
ATOM   1167  O   LEU A  78       0.084  14.625  46.212  1.00 90.52           O  
ATOM   1168  CG  LEU A  78       2.546  13.384  44.000  1.00 90.52           C  
ATOM   1169  HG  LEU A  78       2.785  13.341  45.062  1.00 90.52           H  
ATOM   1170  CD1 LEU A  78       1.350  12.474  43.733  1.00 90.52           C  
ATOM   1171 HD11 LEU A  78       0.490  12.779  44.330  1.00 90.52           H  
ATOM   1172 HD12 LEU A  78       1.081  12.519  42.677  1.00 90.52           H  
ATOM   1173 HD13 LEU A  78       1.598  11.449  44.010  1.00 90.52           H  
ATOM   1174  CD2 LEU A  78       3.735  12.843  43.203  1.00 90.52           C  
ATOM   1175 HD21 LEU A  78       3.949  11.814  43.494  1.00 90.52           H  
ATOM   1176 HD22 LEU A  78       3.506  12.862  42.137  1.00 90.52           H  
ATOM   1177 HD23 LEU A  78       4.618  13.456  43.383  1.00 90.52           H  
ATOM   1178  N   ALA A  79       1.543  16.291  46.437  1.00 87.63           N  
ATOM   1179  H   ALA A  79       2.202  16.906  45.980  1.00 87.63           H  
ATOM   1180  CA  ALA A  79       1.441  16.337  47.898  1.00 87.63           C  
ATOM   1181  HA  ALA A  79       1.736  15.367  48.299  1.00 87.63           H  
ATOM   1182  C   ALA A  79       0.023  16.635  48.420  1.00 87.63           C  
ATOM   1183  CB  ALA A  79       2.429  17.385  48.402  1.00 87.63           C  
ATOM   1184  HB1 ALA A  79       2.166  18.369  48.012  1.00 87.63           H  
ATOM   1185  HB2 ALA A  79       3.429  17.117  48.062  1.00 87.63           H  
ATOM   1186  HB3 ALA A  79       2.408  17.413  49.491  1.00 87.63           H  
ATOM   1187  O   ALA A  79      -0.364  16.114  49.468  1.00 87.63           O  
ATOM   1188  N   ARG A  80      -0.764  17.452  47.699  1.00 81.00           N  
ATOM   1189  H   ARG A  80      -0.409  17.785  46.814  1.00 81.00           H  
ATOM   1190  CA  ARG A  80      -2.173  17.712  48.042  1.00 81.00           C  
ATOM   1191  HA  ARG A  80      -2.253  17.918  49.109  1.00 81.00           H  
ATOM   1192  C   ARG A  80      -3.034  16.475  47.823  1.00 81.00           C  
ATOM   1193  CB  ARG A  80      -2.729  18.905  47.253  1.00 81.00           C  
ATOM   1194  HB2 ARG A  80      -2.355  18.879  46.229  1.00 81.00           H  
ATOM   1195  HB3 ARG A  80      -3.816  18.829  47.218  1.00 81.00           H  
ATOM   1196  O   ARG A  80      -3.744  16.091  48.745  1.00 81.00           O  
ATOM   1197  CG  ARG A  80      -2.371  20.237  47.923  1.00 81.00           C  
ATOM   1198  HG2 ARG A  80      -2.829  20.269  48.911  1.00 81.00           H  
ATOM   1199  HG3 ARG A  80      -1.290  20.319  48.033  1.00 81.00           H  
ATOM   1200  CD  ARG A  80      -2.887  21.420  47.098  1.00 81.00           C  
ATOM   1201  HD2 ARG A  80      -3.927  21.234  46.828  1.00 81.00           H  
ATOM   1202  HD3 ARG A  80      -2.842  22.318  47.714  1.00 81.00           H  
ATOM   1203  NE  ARG A  80      -2.059  21.623  45.895  1.00 81.00           N  
ATOM   1204  HE  ARG A  80      -1.161  21.160  45.887  1.00 81.00           H  
ATOM   1205  NH1 ARG A  80      -3.588  22.763  44.605  1.00 81.00           N  
ATOM   1206 HH11 ARG A  80      -4.312  22.573  45.283  1.00 81.00           H  
ATOM   1207 HH12 ARG A  80      -3.823  23.217  43.734  1.00 81.00           H  
ATOM   1208  NH2 ARG A  80      -1.516  22.444  43.849  1.00 81.00           N  
ATOM   1209 HH21 ARG A  80      -1.776  22.904  42.988  1.00 81.00           H  
ATOM   1210 HH22 ARG A  80      -0.610  22.002  43.912  1.00 81.00           H  
ATOM   1211  CZ  ARG A  80      -2.394  22.274  44.795  1.00 81.00           C  
ATOM   1212  N   HIS A  81      -2.906  15.821  46.668  1.00 82.07           N  
ATOM   1213  H   HIS A  81      -2.283  16.187  45.963  1.00 82.07           H  
ATOM   1214  CA  HIS A  81      -3.635  14.585  46.378  1.00 82.07           C  
ATOM   1215  HA  HIS A  81      -4.704  14.795  46.372  1.00 82.07           H  
ATOM   1216  C   HIS A  81      -3.395  13.514  47.453  1.00 82.07           C  
ATOM   1217  CB  HIS A  81      -3.230  14.090  44.987  1.00 82.07           C  
ATOM   1218  HB2 HIS A  81      -2.144  14.089  44.897  1.00 82.07           H  
ATOM   1219  HB3 HIS A  81      -3.628  14.781  44.244  1.00 82.07           H  
ATOM   1220  O   HIS A  81      -4.345  13.006  48.044  1.00 82.07           O  
ATOM   1221  CG  HIS A  81      -3.730  12.701  44.683  1.00 82.07           C  
ATOM   1222  CD2 HIS A  81      -2.961  11.640  44.289  1.00 82.07           C  
ATOM   1223  HD2 HIS A  81      -1.896  11.660  44.110  1.00 82.07           H  
ATOM   1224  ND1 HIS A  81      -5.025  12.242  44.789  1.00 82.07           N  
ATOM   1225  HD1 HIS A  81      -5.835  12.745  45.121  1.00 82.07           H  
ATOM   1226  CE1 HIS A  81      -5.033  10.942  44.448  1.00 82.07           C  
ATOM   1227  HE1 HIS A  81      -5.906  10.306  44.461  1.00 82.07           H  
ATOM   1228  NE2 HIS A  81      -3.790  10.528  44.149  1.00 82.07           N  
ATOM   1229  N   LEU A  82      -2.129  13.255  47.801  1.00 86.04           N  
ATOM   1230  H   LEU A  82      -1.392  13.701  47.274  1.00 86.04           H  
ATOM   1231  CA  LEU A  82      -1.778  12.264  48.823  1.00 86.04           C  
ATOM   1232  HA  LEU A  82      -2.191  11.298  48.531  1.00 86.04           H  
ATOM   1233  C   LEU A  82      -2.359  12.600  50.207  1.00 86.04           C  
ATOM   1234  CB  LEU A  82      -0.251  12.160  48.921  1.00 86.04           C  
ATOM   1235  HB2 LEU A  82       0.000  11.453  49.711  1.00 86.04           H  
ATOM   1236  HB3 LEU A  82       0.129  13.139  49.214  1.00 86.04           H  
ATOM   1237  O   LEU A  82      -2.678  11.692  50.970  1.00 86.04           O  
ATOM   1238  CG  LEU A  82       0.454  11.721  47.625  1.00 86.04           C  
ATOM   1239  HG  LEU A  82       0.108  12.317  46.780  1.00 86.04           H  
ATOM   1240  CD1 LEU A  82       1.944  11.968  47.810  1.00 86.04           C  
ATOM   1241 HD11 LEU A  82       2.480  11.645  46.918  1.00 86.04           H  
ATOM   1242 HD12 LEU A  82       2.110  13.037  47.946  1.00 86.04           H  
ATOM   1243 HD13 LEU A  82       2.293  11.434  48.694  1.00 86.04           H  
ATOM   1244  CD2 LEU A  82       0.222  10.263  47.247  1.00 86.04           C  
ATOM   1245 HD21 LEU A  82      -0.845  10.104  47.088  1.00 86.04           H  
ATOM   1246 HD22 LEU A  82       0.736  10.042  46.312  1.00 86.04           H  
ATOM   1247 HD23 LEU A  82       0.579   9.590  48.027  1.00 86.04           H  
ATOM   1248  N   ARG A  83      -2.499  13.889  50.554  1.00 78.21           N  
ATOM   1249  H   ARG A  83      -2.248  14.591  49.873  1.00 78.21           H  
ATOM   1250  CA  ARG A  83      -3.113  14.318  51.824  1.00 78.21           C  
ATOM   1251  HA  ARG A  83      -2.650  13.779  52.651  1.00 78.21           H  
ATOM   1252  C   ARG A  83      -4.592  13.966  51.864  1.00 78.21           C  
ATOM   1253  CB  ARG A  83      -2.930  15.833  52.008  1.00 78.21           C  
ATOM   1254  HB2 ARG A  83      -1.881  16.104  51.890  1.00 78.21           H  
ATOM   1255  HB3 ARG A  83      -3.484  16.336  51.215  1.00 78.21           H  
ATOM   1256  O   ARG A  83      -5.078  13.510  52.896  1.00 78.21           O  
ATOM   1257  CG  ARG A  83      -3.428  16.329  53.381  1.00 78.21           C  
ATOM   1258  HG2 ARG A  83      -4.356  15.834  53.667  1.00 78.21           H  
ATOM   1259  HG3 ARG A  83      -2.676  16.102  54.137  1.00 78.21           H  
ATOM   1260  CD  ARG A  83      -3.703  17.834  53.369  1.00 78.21           C  
ATOM   1261  HD2 ARG A  83      -3.978  18.144  54.377  1.00 78.21           H  
ATOM   1262  HD3 ARG A  83      -2.788  18.350  53.075  1.00 78.21           H  
ATOM   1263  NE  ARG A  83      -4.795  18.171  52.434  1.00 78.21           N  
ATOM   1264  HE  ARG A  83      -5.299  17.417  51.989  1.00 78.21           H  
ATOM   1265  NH1 ARG A  83      -4.662  20.453  52.513  1.00 78.21           N  
ATOM   1266 HH11 ARG A  83      -4.991  21.349  52.181  1.00 78.21           H  
ATOM   1267 HH12 ARG A  83      -4.000  20.363  53.270  1.00 78.21           H  
ATOM   1268  NH2 ARG A  83      -6.056  19.451  51.073  1.00 78.21           N  
ATOM   1269 HH21 ARG A  83      -6.395  20.317  50.679  1.00 78.21           H  
ATOM   1270 HH22 ARG A  83      -6.412  18.578  50.710  1.00 78.21           H  
ATOM   1271  CZ  ARG A  83      -5.167  19.358  52.013  1.00 78.21           C  
ATOM   1272  N   ASP A  84      -5.284  14.215  50.762  1.00 74.22           N  
ATOM   1273  H   ASP A  84      -4.795  14.570  49.953  1.00 74.22           H  
ATOM   1274  CA  ASP A  84      -6.733  14.073  50.677  1.00 74.22           C  
ATOM   1275  HA  ASP A  84      -7.177  14.490  51.581  1.00 74.22           H  
ATOM   1276  C   ASP A  84      -7.126  12.585  50.662  1.00 74.22           C  
ATOM   1277  CB  ASP A  84      -7.237  14.915  49.488  1.00 74.22           C  
ATOM   1278  HB2 ASP A  84      -6.760  14.570  48.570  1.00 74.22           H  
ATOM   1279  HB3 ASP A  84      -8.314  14.776  49.391  1.00 74.22           H  
ATOM   1280  O   ASP A  84      -8.038  12.187  51.388  1.00 74.22           O  
ATOM   1281  CG  ASP A  84      -6.951  16.420  49.685  1.00 74.22           C  
ATOM   1282  OD1 ASP A  84      -6.684  16.852  50.836  1.00 74.22           O  
ATOM   1283  OD2 ASP A  84      -6.990  17.207  48.716  1.00 74.22           O  
ATOM   1284  N   GLU A  85      -6.332  11.750  49.987  1.00 77.76           N  
ATOM   1285  H   GLU A  85      -5.641  12.151  49.369  1.00 77.76           H  
ATOM   1286  CA  GLU A  85      -6.416  10.285  50.046  1.00 77.76           C  
ATOM   1287  HA  GLU A  85      -7.423   9.961  49.781  1.00 77.76           H  
ATOM   1288  C   GLU A  85      -6.105   9.710  51.445  1.00 77.76           C  
ATOM   1289  CB  GLU A  85      -5.425   9.708  49.027  1.00 77.76           C  
ATOM   1290  HB2 GLU A  85      -4.456  10.183  49.176  1.00 77.76           H  
ATOM   1291  HB3 GLU A  85      -5.316   8.642  49.224  1.00 77.76           H  
ATOM   1292  O   GLU A  85      -6.816   8.835  51.934  1.00 77.76           O  
ATOM   1293  CG  GLU A  85      -5.832   9.881  47.559  1.00 77.76           C  
ATOM   1294  HG2 GLU A  85      -5.936  10.943  47.339  1.00 77.76           H  
ATOM   1295  HG3 GLU A  85      -5.029   9.487  46.935  1.00 77.76           H  
ATOM   1296  CD  GLU A  85      -7.133   9.142  47.230  1.00 77.76           C  
ATOM   1297  OE1 GLU A  85      -8.044   9.807  46.689  1.00 77.76           O  
ATOM   1298  OE2 GLU A  85      -7.211   7.932  47.544  1.00 77.76           O  
ATOM   1299  N   LEU A  86      -5.075  10.211  52.143  1.00 72.99           N  
ATOM   1300  H   LEU A  86      -4.499  10.908  51.695  1.00 72.99           H  
ATOM   1301  CA  LEU A  86      -4.685   9.710  53.476  1.00 72.99           C  
ATOM   1302  HA  LEU A  86      -4.814   8.627  53.480  1.00 72.99           H  
ATOM   1303  C   LEU A  86      -5.557  10.229  54.635  1.00 72.99           C  
ATOM   1304  CB  LEU A  86      -3.200  10.045  53.728  1.00 72.99           C  
ATOM   1305  HB2 LEU A  86      -3.028  11.087  53.457  1.00 72.99           H  
ATOM   1306  HB3 LEU A  86      -2.982   9.942  54.791  1.00 72.99           H  
ATOM   1307  O   LEU A  86      -5.444   9.740  55.764  1.00 72.99           O  
ATOM   1308  CG  LEU A  86      -2.236   9.135  52.948  1.00 72.99           C  
ATOM   1309  HG  LEU A  86      -2.586   9.019  51.922  1.00 72.99           H  
ATOM   1310  CD1 LEU A  86      -0.821   9.722  52.917  1.00 72.99           C  
ATOM   1311 HD11 LEU A  86      -0.462   9.903  53.930  1.00 72.99           H  
ATOM   1312 HD12 LEU A  86      -0.826  10.653  52.350  1.00 72.99           H  
ATOM   1313 HD13 LEU A  86      -0.148   9.021  52.424  1.00 72.99           H  
ATOM   1314  CD2 LEU A  86      -2.141   7.754  53.596  1.00 72.99           C  
ATOM   1315 HD21 LEU A  86      -3.121   7.277  53.614  1.00 72.99           H  
ATOM   1316 HD22 LEU A  86      -1.757   7.830  54.613  1.00 72.99           H  
ATOM   1317 HD23 LEU A  86      -1.481   7.122  53.002  1.00 72.99           H  
ATOM   1318  N   GLY A  87      -6.373  11.259  54.406  1.00 57.06           N  
ATOM   1319  H   GLY A  87      -6.395  11.637  53.469  1.00 57.06           H  
ATOM   1320  CA  GLY A  87      -7.127  11.947  55.457  1.00 57.06           C  
ATOM   1321  HA2 GLY A  87      -7.330  12.961  55.112  1.00 57.06           H  
ATOM   1322  HA3 GLY A  87      -6.518  12.010  56.360  1.00 57.06           H  
ATOM   1323  C   GLY A  87      -8.469  11.305  55.825  1.00 57.06           C  
ATOM   1324  O   GLY A  87      -8.972  11.538  56.926  1.00 57.06           O  
ATOM   1325  N   THR A  88      -9.063  10.515  54.929  1.00 45.33           N  
ATOM   1326  H   THR A  88      -8.582  10.304  54.067  1.00 45.33           H  
ATOM   1327  CA  THR A  88     -10.463  10.060  55.031  1.00 45.33           C  
ATOM   1328  HA  THR A  88     -11.066  10.897  55.381  1.00 45.33           H  
ATOM   1329  C   THR A  88     -10.692   8.934  56.040  1.00 45.33           C  
ATOM   1330  CB  THR A  88     -11.004   9.644  53.652  1.00 45.33           C  
ATOM   1331  HB  THR A  88     -11.864   8.985  53.780  1.00 45.33           H  
ATOM   1332  O   THR A  88     -11.696   8.979  56.756  1.00 45.33           O  
ATOM   1333  CG2 THR A  88     -11.447  10.850  52.828  1.00 45.33           C  
ATOM   1334 HG21 THR A  88     -12.238  11.387  53.351  1.00 45.33           H  
ATOM   1335 HG22 THR A  88     -10.602  11.518  52.661  1.00 45.33           H  
ATOM   1336 HG23 THR A  88     -11.827  10.511  51.864  1.00 45.33           H  
ATOM   1337  OG1 THR A  88      -9.998   8.966  52.945  1.00 45.33           O  
ATOM   1338  HG1 THR A  88      -9.981   9.246  52.027  1.00 45.33           H  
ATOM   1339  N   GLU A  89      -9.779   7.964  56.167  1.00 38.63           N  
ATOM   1340  H   GLU A  89      -9.021   7.933  55.501  1.00 38.63           H  
ATOM   1341  CA  GLU A  89      -9.963   6.820  57.083  1.00 38.63           C  
ATOM   1342  HA  GLU A  89     -10.932   6.362  56.885  1.00 38.63           H  
ATOM   1343  C   GLU A  89      -9.966   7.208  58.570  1.00 38.63           C  
ATOM   1344  CB  GLU A  89      -8.880   5.749  56.868  1.00 38.63           C  
ATOM   1345  HB2 GLU A  89      -7.899   6.222  56.828  1.00 38.63           H  
ATOM   1346  HB3 GLU A  89      -8.898   5.084  57.731  1.00 38.63           H  
ATOM   1347  O   GLU A  89     -10.597   6.534  59.384  1.00 38.63           O  
ATOM   1348  CG  GLU A  89      -9.102   4.884  55.618  1.00 38.63           C  
ATOM   1349  HG2 GLU A  89     -10.160   4.633  55.552  1.00 38.63           H  
ATOM   1350  HG3 GLU A  89      -8.833   5.460  54.732  1.00 38.63           H  
ATOM   1351  CD  GLU A  89      -8.275   3.586  55.680  1.00 38.63           C  
ATOM   1352  OE1 GLU A  89      -8.805   2.540  55.242  1.00 38.63           O  
ATOM   1353  OE2 GLU A  89      -7.142   3.634  56.215  1.00 38.63           O  
ATOM   1354  N   VAL A  90      -9.301   8.300  58.971  1.00 35.32           N  
ATOM   1355  H   VAL A  90      -8.849   8.860  58.262  1.00 35.32           H  
ATOM   1356  CA  VAL A  90      -9.048   8.583  60.401  1.00 35.32           C  
ATOM   1357  HA  VAL A  90      -9.019   7.598  60.867  1.00 35.32           H  
ATOM   1358  C   VAL A  90     -10.216   9.283  61.115  1.00 35.32           C  
ATOM   1359  CB  VAL A  90      -7.652   9.187  60.683  1.00 35.32           C  
ATOM   1360  HB  VAL A  90      -7.674  10.268  60.544  1.00 35.32           H  
ATOM   1361  O   VAL A  90     -10.041   9.982  62.116  1.00 35.32           O  
ATOM   1362  CG1 VAL A  90      -7.225   8.858  62.130  1.00 35.32           C  
ATOM   1363 HG11 VAL A  90      -6.147   8.960  62.258  1.00 35.32           H  
ATOM   1364 HG12 VAL A  90      -7.722   9.526  62.833  1.00 35.32           H  
ATOM   1365 HG13 VAL A  90      -7.480   7.827  62.374  1.00 35.32           H  
ATOM   1366  CG2 VAL A  90      -6.575   8.604  59.752  1.00 35.32           C  
ATOM   1367 HG21 VAL A  90      -6.761   8.909  58.723  1.00 35.32           H  
ATOM   1368 HG22 VAL A  90      -5.583   8.964  60.026  1.00 35.32           H  
ATOM   1369 HG23 VAL A  90      -6.588   7.515  59.802  1.00 35.32           H  
ATOM   1370  N   ARG A  91     -11.452   9.030  60.670  1.00 31.69           N  
ATOM   1371  H   ARG A  91     -11.513   8.405  59.879  1.00 31.69           H  
ATOM   1372  CA  ARG A  91     -12.658   9.214  61.495  1.00 31.69           C  
ATOM   1373  HA  ARG A  91     -12.539  10.106  62.110  1.00 31.69           H  
ATOM   1374  C   ARG A  91     -12.792   8.051  62.482  1.00 31.69           C  
ATOM   1375  CB  ARG A  91     -13.903   9.400  60.614  1.00 31.69           C  
ATOM   1376  HB2 ARG A  91     -13.914   8.649  59.823  1.00 31.69           H  
ATOM   1377  HB3 ARG A  91     -14.792   9.266  61.230  1.00 31.69           H  
ATOM   1378  O   ARG A  91     -13.706   7.238  62.385  1.00 31.69           O  
ATOM   1379  CG  ARG A  91     -13.952  10.808  60.012  1.00 31.69           C  
ATOM   1380  HG2 ARG A  91     -13.114  10.948  59.329  1.00 31.69           H  
ATOM   1381  HG3 ARG A  91     -13.890  11.542  60.815  1.00 31.69           H  
ATOM   1382  CD  ARG A  91     -15.270  10.998  59.256  1.00 31.69           C  
ATOM   1383  HD2 ARG A  91     -15.268  10.332  58.393  1.00 31.69           H  
ATOM   1384  HD3 ARG A  91     -16.096  10.721  59.912  1.00 31.69           H  
ATOM   1385  NE  ARG A  91     -15.443  12.395  58.817  1.00 31.69           N  
ATOM   1386  HE  ARG A  91     -14.693  13.032  59.043  1.00 31.69           H  
ATOM   1387  NH1 ARG A  91     -17.415  12.093  57.685  1.00 31.69           N  
ATOM   1388 HH11 ARG A  91     -17.351  11.104  57.879  1.00 31.69           H  
ATOM   1389 HH12 ARG A  91     -18.138  12.444  57.074  1.00 31.69           H  
ATOM   1390  NH2 ARG A  91     -16.483  14.119  57.751  1.00 31.69           N  
ATOM   1391 HH21 ARG A  91     -17.221  14.454  57.149  1.00 31.69           H  
ATOM   1392 HH22 ARG A  91     -15.712  14.728  57.987  1.00 31.69           H  
ATOM   1393  CZ  ARG A  91     -16.443  12.861  58.092  1.00 31.69           C  
ATOM   1394  N   GLY A  92     -11.858   7.986  63.431  1.00 30.98           N  
ATOM   1395  H   GLY A  92     -11.131   8.687  63.415  1.00 30.98           H  
ATOM   1396  CA  GLY A  92     -11.870   6.989  64.501  1.00 30.98           C  
ATOM   1397  HA2 GLY A  92     -11.763   5.998  64.059  1.00 30.98           H  
ATOM   1398  HA3 GLY A  92     -11.035   7.160  65.180  1.00 30.98           H  
ATOM   1399  C   GLY A  92     -13.170   7.035  65.310  1.00 30.98           C  
ATOM   1400  O   GLY A  92     -13.690   8.115  65.600  1.00 30.98           O  
ATOM   1401  N   GLU A  93     -13.694   5.860  65.664  1.00 31.76           N  
ATOM   1402  H   GLU A  93     -13.242   5.007  65.366  1.00 31.76           H  
ATOM   1403  CA  GLU A  93     -14.958   5.736  66.392  1.00 31.76           C  
ATOM   1404  HA  GLU A  93     -15.743   6.180  65.780  1.00 31.76           H  
ATOM   1405  C   GLU A  93     -14.925   6.482  67.733  1.00 31.76           C  
ATOM   1406  CB  GLU A  93     -15.319   4.262  66.628  1.00 31.76           C  
ATOM   1407  HB2 GLU A  93     -14.485   3.764  67.122  1.00 31.76           H  
ATOM   1408  HB3 GLU A  93     -16.183   4.223  67.291  1.00 31.76           H  
ATOM   1409  O   GLU A  93     -13.964   6.403  68.503  1.00 31.76           O  
ATOM   1410  CG  GLU A  93     -15.679   3.521  65.333  1.00 31.76           C  
ATOM   1411  HG2 GLU A  93     -14.801   3.477  64.687  1.00 31.76           H  
ATOM   1412  HG3 GLU A  93     -16.455   4.083  64.814  1.00 31.76           H  
ATOM   1413  CD  GLU A  93     -16.170   2.096  65.630  1.00 31.76           C  
ATOM   1414  OE1 GLU A  93     -17.276   1.752  65.157  1.00 31.76           O  
ATOM   1415  OE2 GLU A  93     -15.450   1.377  66.359  1.00 31.76           O  
ATOM   1416  N   ALA A  94     -16.010   7.200  68.032  1.00 37.62           N  
ATOM   1417  H   ALA A  94     -16.786   7.204  67.385  1.00 37.62           H  
ATOM   1418  CA  ALA A  94     -16.158   7.884  69.308  1.00 37.62           C  
ATOM   1419  HA  ALA A  94     -15.289   8.530  69.430  1.00 37.62           H  
ATOM   1420  C   ALA A  94     -16.208   6.849  70.453  1.00 37.62           C  
ATOM   1421  CB  ALA A  94     -17.411   8.766  69.264  1.00 37.62           C  
ATOM   1422  HB1 ALA A  94     -18.295   8.146  69.111  1.00 37.62           H  
ATOM   1423  HB2 ALA A  94     -17.328   9.485  68.450  1.00 37.62           H  
ATOM   1424  HB3 ALA A  94     -17.513   9.303  70.207  1.00 37.62           H  
ATOM   1425  O   ALA A  94     -17.014   5.916  70.387  1.00 37.62           O  
ATOM   1426  N   PRO A  95     -15.390   6.991  71.516  1.00 40.44           N  
ATOM   1427  CA  PRO A  95     -15.318   5.996  72.580  1.00 40.44           C  
ATOM   1428  HA  PRO A  95     -15.009   5.045  72.147  1.00 40.44           H  
ATOM   1429  C   PRO A  95     -16.679   5.809  73.263  1.00 40.44           C  
ATOM   1430  CB  PRO A  95     -14.222   6.478  73.537  1.00 40.44           C  
ATOM   1431  HB2 PRO A  95     -14.466   6.276  74.580  1.00 40.44           H  
ATOM   1432  HB3 PRO A  95     -13.278   6.002  73.271  1.00 40.44           H  
ATOM   1433  O   PRO A  95     -17.309   6.769  73.710  1.00 40.44           O  
ATOM   1434  CG  PRO A  95     -14.126   7.978  73.259  1.00 40.44           C  
ATOM   1435  HG2 PRO A  95     -14.886   8.506  73.837  1.00 40.44           H  
ATOM   1436  HG3 PRO A  95     -13.133   8.370  73.479  1.00 40.44           H  
ATOM   1437  CD  PRO A  95     -14.458   8.076  71.772  1.00 40.44           C  
ATOM   1438  HD2 PRO A  95     -13.557   7.925  71.177  1.00 40.44           H  
ATOM   1439  HD3 PRO A  95     -14.901   9.047  71.554  1.00 40.44           H  
ATOM   1440  N   SER A  96     -17.123   4.551  73.338  1.00 47.56           N  
ATOM   1441  H   SER A  96     -16.562   3.839  72.892  1.00 47.56           H  
ATOM   1442  CA  SER A  96     -18.445   4.171  73.844  1.00 47.56           C  
ATOM   1443  HA  SER A  96     -19.194   4.581  73.166  1.00 47.56           H  
ATOM   1444  C   SER A  96     -18.715   4.704  75.253  1.00 47.56           C  
ATOM   1445  CB  SER A  96     -18.584   2.646  73.837  1.00 47.56           C  
ATOM   1446  HB2 SER A  96     -18.535   2.289  72.808  1.00 47.56           H  
ATOM   1447  HB3 SER A  96     -17.763   2.205  74.403  1.00 47.56           H  
ATOM   1448  O   SER A  96     -17.923   4.501  76.176  1.00 47.56           O  
ATOM   1449  OG  SER A  96     -19.813   2.245  74.420  1.00 47.56           O  
ATOM   1450  HG  SER A  96     -19.953   1.324  74.188  1.00 47.56           H  
ATOM   1451  N   ALA A  97     -19.895   5.304  75.442  1.00 57.06           N  
ATOM   1452  H   ALA A  97     -20.487   5.440  74.635  1.00 57.06           H  
ATOM   1453  CA  ALA A  97     -20.341   5.846  76.726  1.00 57.06           C  
ATOM   1454  HA  ALA A  97     -19.642   6.625  77.029  1.00 57.06           H  
ATOM   1455  C   ALA A  97     -20.379   4.800  77.862  1.00 57.06           C  
ATOM   1456  CB  ALA A  97     -21.722   6.480  76.512  1.00 57.06           C  
ATOM   1457  HB1 ALA A  97     -21.659   7.255  75.747  1.00 57.06           H  
ATOM   1458  HB2 ALA A  97     -22.440   5.721  76.203  1.00 57.06           H  
ATOM   1459  HB3 ALA A  97     -22.060   6.933  77.444  1.00 57.06           H  
ATOM   1460  O   ALA A  97     -20.275   5.169  79.031  1.00 57.06           O  
ATOM   1461  N   LEU A  98     -20.492   3.505  77.533  1.00 62.10           N  
ATOM   1462  H   LEU A  98     -20.511   3.267  76.551  1.00 62.10           H  
ATOM   1463  CA  LEU A  98     -20.482   2.411  78.511  1.00 62.10           C  
ATOM   1464  HA  LEU A  98     -21.195   2.638  79.304  1.00 62.10           H  
ATOM   1465  C   LEU A  98     -19.119   2.252  79.204  1.00 62.10           C  
ATOM   1466  CB  LEU A  98     -20.902   1.102  77.816  1.00 62.10           C  
ATOM   1467  HB2 LEU A  98     -20.673   0.265  78.477  1.00 62.10           H  
ATOM   1468  HB3 LEU A  98     -20.300   0.978  76.916  1.00 62.10           H  
ATOM   1469  O   LEU A  98     -19.078   2.066  80.414  1.00 62.10           O  
ATOM   1470  CG  LEU A  98     -22.397   1.036  77.450  1.00 62.10           C  
ATOM   1471  HG  LEU A  98     -22.692   1.955  76.944  1.00 62.10           H  
ATOM   1472  CD1 LEU A  98     -22.654  -0.132  76.498  1.00 62.10           C  
ATOM   1473 HD11 LEU A  98     -22.071   0.001  75.586  1.00 62.10           H  
ATOM   1474 HD12 LEU A  98     -23.711  -0.170  76.234  1.00 62.10           H  
ATOM   1475 HD13 LEU A  98     -22.366  -1.069  76.974  1.00 62.10           H  
ATOM   1476  CD2 LEU A  98     -23.280   0.841  78.686  1.00 62.10           C  
ATOM   1477 HD21 LEU A  98     -22.984  -0.063  79.217  1.00 62.10           H  
ATOM   1478 HD22 LEU A  98     -23.182   1.694  79.358  1.00 62.10           H  
ATOM   1479 HD23 LEU A  98     -24.324   0.756  78.385  1.00 62.10           H  
ATOM   1480  N   ALA A  99     -18.003   2.422  78.488  1.00 58.26           N  
ATOM   1481  H   ALA A  99     -18.073   2.680  77.514  1.00 58.26           H  
ATOM   1482  CA  ALA A  99     -16.667   2.270  79.079  1.00 58.26           C  
ATOM   1483  HA  ALA A  99     -16.616   1.304  79.581  1.00 58.26           H  
ATOM   1484  C   ALA A  99     -16.357   3.350  80.139  1.00 58.26           C  
ATOM   1485  CB  ALA A  99     -15.642   2.281  77.939  1.00 58.26           C  
ATOM   1486  HB1 ALA A  99     -14.644   2.131  78.350  1.00 58.26           H  
ATOM   1487  HB2 ALA A  99     -15.859   1.473  77.240  1.00 58.26           H  
ATOM   1488  HB3 ALA A  99     -15.674   3.236  77.413  1.00 58.26           H  
ATOM   1489  O   ALA A  99     -15.571   3.129  81.060  1.00 58.26           O  
ATOM   1490  N   GLY A 100     -17.003   4.520  80.042  1.00 58.37           N  
ATOM   1491  H   GLY A 100     -17.645   4.641  79.272  1.00 58.37           H  
ATOM   1492  CA  GLY A 100     -16.930   5.564  81.069  1.00 58.37           C  
ATOM   1493  HA2 GLY A 100     -17.353   6.483  80.663  1.00 58.37           H  
ATOM   1494  HA3 GLY A 100     -15.887   5.745  81.328  1.00 58.37           H  
ATOM   1495  C   GLY A 100     -17.693   5.223  82.357  1.00 58.37           C  
ATOM   1496  O   GLY A 100     -17.358   5.750  83.417  1.00 58.37           O  
ATOM   1497  N   LEU A 101     -18.693   4.337  82.282  1.00 64.46           N  
ATOM   1498  H   LEU A 101     -18.857   3.875  81.399  1.00 64.46           H  
ATOM   1499  CA  LEU A 101     -19.460   3.856  83.434  1.00 64.46           C  
ATOM   1500  HA  LEU A 101     -19.652   4.698  84.099  1.00 64.46           H  
ATOM   1501  C   LEU A 101     -18.650   2.848  84.263  1.00 64.46           C  
ATOM   1502  CB  LEU A 101     -20.812   3.288  82.945  1.00 64.46           C  
ATOM   1503  HB2 LEU A 101     -20.757   3.080  81.877  1.00 64.46           H  
ATOM   1504  HB3 LEU A 101     -21.015   2.338  83.439  1.00 64.46           H  
ATOM   1505  O   LEU A 101     -18.567   3.015  85.478  1.00 64.46           O  
ATOM   1506  CG  LEU A 101     -21.986   4.250  83.193  1.00 64.46           C  
ATOM   1507  HG  LEU A 101     -21.648   5.280  83.076  1.00 64.46           H  
ATOM   1508  CD1 LEU A 101     -23.115   4.014  82.188  1.00 64.46           C  
ATOM   1509 HD11 LEU A 101     -23.458   2.982  82.256  1.00 64.46           H  
ATOM   1510 HD12 LEU A 101     -23.943   4.692  82.393  1.00 64.46           H  
ATOM   1511 HD13 LEU A 101     -22.744   4.202  81.180  1.00 64.46           H  
ATOM   1512  CD2 LEU A 101     -22.548   4.066  84.604  1.00 64.46           C  
ATOM   1513 HD21 LEU A 101     -22.934   3.053  84.723  1.00 64.46           H  
ATOM   1514 HD22 LEU A 101     -21.755   4.222  85.335  1.00 64.46           H  
ATOM   1515 HD23 LEU A 101     -23.348   4.785  84.784  1.00 64.46           H  
ATOM   1516  N   ASP A 102     -17.976   1.890  83.618  1.00 63.13           N  
ATOM   1517  H   ASP A 102     -18.163   1.755  82.635  1.00 63.13           H  
ATOM   1518  CA  ASP A 102     -17.148   0.874  84.294  1.00 63.13           C  
ATOM   1519  HA  ASP A 102     -17.779   0.271  84.947  1.00 63.13           H  
ATOM   1520  C   ASP A 102     -16.031   1.507  85.148  1.00 63.13           C  
ATOM   1521  CB  ASP A 102     -16.495  -0.051  83.249  1.00 63.13           C  
ATOM   1522  HB2 ASP A 102     -15.870   0.553  82.590  1.00 63.13           H  
ATOM   1523  HB3 ASP A 102     -15.843  -0.751  83.770  1.00 63.13           H  
ATOM   1524  O   ASP A 102     -15.796   1.122  86.296  1.00 63.13           O  
ATOM   1525  CG  ASP A 102     -17.470  -0.866  82.392  1.00 63.13           C  
ATOM   1526  OD1 ASP A 102     -18.606  -1.116  82.848  1.00 63.13           O  
ATOM   1527  OD2 ASP A 102     -17.054  -1.239  81.271  1.00 63.13           O  
ATOM   1528  N   ALA A 103     -15.357   2.531  84.609  1.00 64.36           N  
ATOM   1529  H   ALA A 103     -15.576   2.786  83.656  1.00 64.36           H  
ATOM   1530  CA  ALA A 103     -14.296   3.252  85.313  1.00 64.36           C  
ATOM   1531  HA  ALA A 103     -13.556   2.530  85.658  1.00 64.36           H  
ATOM   1532  C   ALA A 103     -14.815   4.006  86.552  1.00 64.36           C  
ATOM   1533  CB  ALA A 103     -13.627   4.207  84.318  1.00 64.36           C  
ATOM   1534  HB1 ALA A 103     -12.807   4.731  84.810  1.00 64.36           H  
ATOM   1535  HB2 ALA A 103     -14.352   4.934  83.954  1.00 64.36           H  
ATOM   1536  HB3 ALA A 103     -13.234   3.642  83.473  1.00 64.36           H  
ATOM   1537  O   ALA A 103     -14.122   4.085  87.569  1.00 64.36           O  
ATOM   1538  N   LEU A 104     -16.042   4.536  86.486  1.00 68.20           N  
ATOM   1539  H   LEU A 104     -16.581   4.388  85.645  1.00 68.20           H  
ATOM   1540  CA  LEU A 104     -16.699   5.159  87.631  1.00 68.20           C  
ATOM   1541  HA  LEU A 104     -15.995   5.857  88.084  1.00 68.20           H  
ATOM   1542  C   LEU A 104     -17.053   4.104  88.687  1.00 68.20           C  
ATOM   1543  CB  LEU A 104     -17.939   5.925  87.134  1.00 68.20           C  
ATOM   1544  HB2 LEU A 104     -18.690   5.201  86.816  1.00 68.20           H  
ATOM   1545  HB3 LEU A 104     -17.664   6.518  86.261  1.00 68.20           H  
ATOM   1546  O   LEU A 104     -16.810   4.323  89.873  1.00 68.20           O  
ATOM   1547  CG  LEU A 104     -18.570   6.856  88.183  1.00 68.20           C  
ATOM   1548  HG  LEU A 104     -18.761   6.308  89.106  1.00 68.20           H  
ATOM   1549  CD1 LEU A 104     -17.684   8.067  88.491  1.00 68.20           C  
ATOM   1550 HD11 LEU A 104     -16.750   7.735  88.945  1.00 68.20           H  
ATOM   1551 HD12 LEU A 104     -17.463   8.610  87.572  1.00 68.20           H  
ATOM   1552 HD13 LEU A 104     -18.189   8.727  89.196  1.00 68.20           H  
ATOM   1553  CD2 LEU A 104     -19.902   7.386  87.651  1.00 68.20           C  
ATOM   1554 HD21 LEU A 104     -20.604   6.559  87.546  1.00 68.20           H  
ATOM   1555 HD22 LEU A 104     -19.752   7.853  86.678  1.00 68.20           H  
ATOM   1556 HD23 LEU A 104     -20.307   8.123  88.344  1.00 68.20           H  
ATOM   1557  N   GLU A 105     -17.569   2.948  88.262  1.00 69.66           N  
ATOM   1558  H   GLU A 105     -17.730   2.827  87.272  1.00 69.66           H  
ATOM   1559  CA  GLU A 105     -17.963   1.851  89.149  1.00 69.66           C  
ATOM   1560  HA  GLU A 105     -18.649   2.270  89.886  1.00 69.66           H  
ATOM   1561  C   GLU A 105     -16.771   1.275  89.932  1.00 69.66           C  
ATOM   1562  CB  GLU A 105     -18.715   0.767  88.346  1.00 69.66           C  
ATOM   1563  HB2 GLU A 105     -18.037  -0.051  88.105  1.00 69.66           H  
ATOM   1564  HB3 GLU A 105     -19.094   1.190  87.415  1.00 69.66           H  
ATOM   1565  O   GLU A 105     -16.874   1.046  91.138  1.00 69.66           O  
ATOM   1566  CG  GLU A 105     -19.918   0.250  89.151  1.00 69.66           C  
ATOM   1567  HG2 GLU A 105     -20.559   1.100  89.385  1.00 69.66           H  
ATOM   1568  HG3 GLU A 105     -19.558  -0.159  90.095  1.00 69.66           H  
ATOM   1569  CD  GLU A 105     -20.749  -0.821  88.425  1.00 69.66           C  
ATOM   1570  OE1 GLU A 105     -21.984  -0.823  88.646  1.00 69.66           O  
ATOM   1571  OE2 GLU A 105     -20.151  -1.673  87.734  1.00 69.66           O  
ATOM   1572  N   ALA A 106     -15.605   1.152  89.289  1.00 67.69           N  
ATOM   1573  H   ALA A 106     -15.603   1.303  88.290  1.00 67.69           H  
ATOM   1574  CA  ALA A 106     -14.358   0.737  89.933  1.00 67.69           C  
ATOM   1575  HA  ALA A 106     -14.548  -0.184  90.485  1.00 67.69           H  
ATOM   1576  C   ALA A 106     -13.805   1.767  90.942  1.00 67.69           C  
ATOM   1577  CB  ALA A 106     -13.335   0.437  88.832  1.00 67.69           C  
ATOM   1578  HB1 ALA A 106     -13.129   1.342  88.261  1.00 67.69           H  
ATOM   1579  HB2 ALA A 106     -13.730  -0.324  88.160  1.00 67.69           H  
ATOM   1580  HB3 ALA A 106     -12.409   0.075  89.280  1.00 67.69           H  
ATOM   1581  O   ALA A 106     -13.129   1.380  91.896  1.00 67.69           O  
ATOM   1582  N   ALA A 107     -14.096   3.061  90.763  1.00 70.76           N  
ATOM   1583  H   ALA A 107     -14.632   3.318  89.947  1.00 70.76           H  
ATOM   1584  CA  ALA A 107     -13.662   4.129  91.668  1.00 70.76           C  
ATOM   1585  HA  ALA A 107     -12.677   3.876  92.059  1.00 70.76           H  
ATOM   1586  C   ALA A 107     -14.593   4.319  92.886  1.00 70.76           C  
ATOM   1587  CB  ALA A 107     -13.522   5.418  90.849  1.00 70.76           C  
ATOM   1588  HB1 ALA A 107     -12.832   5.256  90.021  1.00 70.76           H  
ATOM   1589  HB2 ALA A 107     -13.133   6.215  91.485  1.00 70.76           H  
ATOM   1590  HB3 ALA A 107     -14.492   5.715  90.452  1.00 70.76           H  
ATOM   1591  O   ALA A 107     -14.140   4.761  93.944  1.00 70.76           O  
ATOM   1592  N   LEU A 108     -15.880   3.951  92.777  1.00 71.75           N  
ATOM   1593  H   LEU A 108     -16.187   3.613  91.876  1.00 71.75           H  
ATOM   1594  CA  LEU A 108     -16.880   4.077  93.852  1.00 71.75           C  
ATOM   1595  HA  LEU A 108     -17.052   5.142  94.006  1.00 71.75           H  
ATOM   1596  C   LEU A 108     -16.454   3.530  95.236  1.00 71.75           C  
ATOM   1597  CB  LEU A 108     -18.209   3.407  93.432  1.00 71.75           C  
ATOM   1598  HB2 LEU A 108     -17.990   2.440  92.979  1.00 71.75           H  
ATOM   1599  HB3 LEU A 108     -18.799   3.211  94.328  1.00 71.75           H  
ATOM   1600  O   LEU A 108     -16.791   4.174  96.237  1.00 71.75           O  
ATOM   1601  CG  LEU A 108     -19.094   4.212  92.467  1.00 71.75           C  
ATOM   1602  HG  LEU A 108     -18.520   4.506  91.589  1.00 71.75           H  
ATOM   1603  CD1 LEU A 108     -20.293   3.375  92.021  1.00 71.75           C  
ATOM   1604 HD11 LEU A 108     -19.950   2.426  91.608  1.00 71.75           H  
ATOM   1605 HD12 LEU A 108     -20.847   3.908  91.249  1.00 71.75           H  
ATOM   1606 HD13 LEU A 108     -20.949   3.166  92.866  1.00 71.75           H  
ATOM   1607  CD2 LEU A 108     -19.651   5.470  93.132  1.00 71.75           C  
ATOM   1608 HD21 LEU A 108     -20.260   6.014  92.410  1.00 71.75           H  
ATOM   1609 HD22 LEU A 108     -18.826   6.111  93.442  1.00 71.75           H  
ATOM   1610 HD23 LEU A 108     -20.255   5.206  94.000  1.00 71.75           H  
ATOM   1611  N   PRO A 109     -15.744   2.387  95.365  1.00 71.27           N  
ATOM   1612  CA  PRO A 109     -15.372   1.841  96.670  1.00 71.27           C  
ATOM   1613  HA  PRO A 109     -16.283   1.680  97.247  1.00 71.27           H  
ATOM   1614  C   PRO A 109     -14.435   2.754  97.468  1.00 71.27           C  
ATOM   1615  CB  PRO A 109     -14.712   0.485  96.385  1.00 71.27           C  
ATOM   1616  HB2 PRO A 109     -13.632   0.600  96.301  1.00 71.27           H  
ATOM   1617  HB3 PRO A 109     -14.956  -0.251  97.152  1.00 71.27           H  
ATOM   1618  O   PRO A 109     -14.586   2.851  98.689  1.00 71.27           O  
ATOM   1619  CG  PRO A 109     -15.275   0.087  95.024  1.00 71.27           C  
ATOM   1620  HG2 PRO A 109     -14.610  -0.590  94.487  1.00 71.27           H  
ATOM   1621  HG3 PRO A 109     -16.267  -0.351  95.141  1.00 71.27           H  
ATOM   1622  CD  PRO A 109     -15.386   1.435  94.326  1.00 71.27           C  
ATOM   1623  HD2 PRO A 109     -16.131   1.379  93.532  1.00 71.27           H  
ATOM   1624  HD3 PRO A 109     -14.414   1.712  93.918  1.00 71.27           H  
ATOM   1625  N   GLU A 110     -13.507   3.441  96.795  1.00 69.04           N  
ATOM   1626  H   GLU A 110     -13.478   3.371  95.788  1.00 69.04           H  
ATOM   1627  CA  GLU A 110     -12.496   4.292  97.439  1.00 69.04           C  
ATOM   1628  HA  GLU A 110     -12.227   3.841  98.395  1.00 69.04           H  
ATOM   1629  C   GLU A 110     -13.008   5.699  97.782  1.00 69.04           C  
ATOM   1630  CB  GLU A 110     -11.204   4.355  96.605  1.00 69.04           C  
ATOM   1631  HB2 GLU A 110     -11.407   4.810  95.636  1.00 69.04           H  
ATOM   1632  HB3 GLU A 110     -10.504   4.991  97.146  1.00 69.04           H  
ATOM   1633  O   GLU A 110     -12.351   6.421  98.532  1.00 69.04           O  
ATOM   1634  CG  GLU A 110     -10.568   2.966  96.406  1.00 69.04           C  
ATOM   1635  HG2 GLU A 110     -10.855   2.331  97.244  1.00 69.04           H  
ATOM   1636  HG3 GLU A 110     -10.978   2.515  95.502  1.00 69.04           H  
ATOM   1637  CD  GLU A 110      -9.029   2.990  96.331  1.00 69.04           C  
ATOM   1638  OE1 GLU A 110      -8.432   1.956  96.714  1.00 69.04           O  
ATOM   1639  OE2 GLU A 110      -8.452   4.031  95.944  1.00 69.04           O  
ATOM   1640  N   VAL A 111     -14.206   6.078  97.312  1.00 71.56           N  
ATOM   1641  H   VAL A 111     -14.688   5.449  96.686  1.00 71.56           H  
ATOM   1642  CA  VAL A 111     -14.811   7.385  97.611  1.00 71.56           C  
ATOM   1643  HA  VAL A 111     -14.152   8.145  97.191  1.00 71.56           H  
ATOM   1644  C   VAL A 111     -14.941   7.572  99.133  1.00 71.56           C  
ATOM   1645  CB  VAL A 111     -16.176   7.566  96.926  1.00 71.56           C  
ATOM   1646  HB  VAL A 111     -16.851   6.773  97.248  1.00 71.56           H  
ATOM   1647  O   VAL A 111     -15.638   6.772  99.784  1.00 71.56           O  
ATOM   1648  CG1 VAL A 111     -16.814   8.922  97.272  1.00 71.56           C  
ATOM   1649 HG11 VAL A 111     -16.163   9.737  96.956  1.00 71.56           H  
ATOM   1650 HG12 VAL A 111     -17.775   9.019  96.767  1.00 71.56           H  
ATOM   1651 HG13 VAL A 111     -16.991   9.010  98.344  1.00 71.56           H  
ATOM   1652  CG2 VAL A 111     -16.019   7.503  95.403  1.00 71.56           C  
ATOM   1653 HG21 VAL A 111     -16.998   7.530  94.925  1.00 71.56           H  
ATOM   1654 HG22 VAL A 111     -15.415   8.338  95.048  1.00 71.56           H  
ATOM   1655 HG23 VAL A 111     -15.533   6.572  95.109  1.00 71.56           H  
ATOM   1656  N   PRO A 112     -14.324   8.624  99.714  1.00 75.86           N  
ATOM   1657  CA  PRO A 112     -14.367   8.891 101.146  1.00 75.86           C  
ATOM   1658  HA  PRO A 112     -13.844   8.082 101.656  1.00 75.86           H  
ATOM   1659  C   PRO A 112     -15.797   8.999 101.673  1.00 75.86           C  
ATOM   1660  CB  PRO A 112     -13.599  10.202 101.358  1.00 75.86           C  
ATOM   1661  HB2 PRO A 112     -13.079  10.219 102.316  1.00 75.86           H  
ATOM   1662  HB3 PRO A 112     -14.275  11.054 101.276  1.00 75.86           H  
ATOM   1663  O   PRO A 112     -16.675   9.582 101.036  1.00 75.86           O  
ATOM   1664  CG  PRO A 112     -12.625  10.232 100.185  1.00 75.86           C  
ATOM   1665  HG2 PRO A 112     -11.755   9.614 100.410  1.00 75.86           H  
ATOM   1666  HG3 PRO A 112     -12.326  11.248  99.930  1.00 75.86           H  
ATOM   1667  CD  PRO A 112     -13.436   9.587  99.066  1.00 75.86           C  
ATOM   1668  HD2 PRO A 112     -14.029  10.346  98.555  1.00 75.86           H  
ATOM   1669  HD3 PRO A 112     -12.752   9.107  98.367  1.00 75.86           H  
ATOM   1670  N   ALA A 113     -16.039   8.483 102.880  1.00 76.19           N  
ATOM   1671  H   ALA A 113     -15.283   8.013 103.358  1.00 76.19           H  
ATOM   1672  CA  ALA A 113     -17.378   8.448 103.475  1.00 76.19           C  
ATOM   1673  HA  ALA A 113     -18.016   7.832 102.841  1.00 76.19           H  
ATOM   1674  C   ALA A 113     -18.053   9.833 103.574  1.00 76.19           C  
ATOM   1675  CB  ALA A 113     -17.271   7.783 104.852  1.00 76.19           C  
ATOM   1676  HB1 ALA A 113     -16.852   6.782 104.750  1.00 76.19           H  
ATOM   1677  HB2 ALA A 113     -18.265   7.707 105.294  1.00 76.19           H  
ATOM   1678  HB3 ALA A 113     -16.637   8.380 105.507  1.00 76.19           H  
ATOM   1679  O   ALA A 113     -19.276   9.911 103.521  1.00 76.19           O  
ATOM   1680  N   THR A 114     -17.265  10.907 103.676  1.00 72.32           N  
ATOM   1681  H   THR A 114     -16.264  10.774 103.652  1.00 72.32           H  
ATOM   1682  CA  THR A 114     -17.717  12.307 103.699  1.00 72.32           C  
ATOM   1683  HA  THR A 114     -18.525  12.414 104.423  1.00 72.32           H  
ATOM   1684  C   THR A 114     -18.264  12.816 102.364  1.00 72.32           C  
ATOM   1685  CB  THR A 114     -16.550  13.218 104.115  1.00 72.32           C  
ATOM   1686  HB  THR A 114     -16.791  14.260 103.902  1.00 72.32           H  
ATOM   1687  O   THR A 114     -19.051  13.752 102.368  1.00 72.32           O  
ATOM   1688  CG2 THR A 114     -16.251  13.081 105.609  1.00 72.32           C  
ATOM   1689 HG21 THR A 114     -15.422  13.737 105.871  1.00 72.32           H  
ATOM   1690 HG22 THR A 114     -17.130  13.372 106.184  1.00 72.32           H  
ATOM   1691 HG23 THR A 114     -15.984  12.052 105.848  1.00 72.32           H  
ATOM   1692  OG1 THR A 114     -15.364  12.851 103.436  1.00 72.32           O  
ATOM   1693  HG1 THR A 114     -15.317  13.350 102.618  1.00 72.32           H  
ATOM   1694  N   GLU A 115     -17.864  12.222 101.238  1.00 75.08           N  
ATOM   1695  H   GLU A 115     -17.216  11.450 101.301  1.00 75.08           H  
ATOM   1696  CA  GLU A 115     -18.254  12.654  99.884  1.00 75.08           C  
ATOM   1697  HA  GLU A 115     -18.676  13.658  99.915  1.00 75.08           H  
ATOM   1698  C   GLU A 115     -19.326  11.746  99.263  1.00 75.08           C  
ATOM   1699  CB  GLU A 115     -17.006  12.697  98.991  1.00 75.08           C  
ATOM   1700  HB2 GLU A 115     -17.315  12.872  97.961  1.00 75.08           H  
ATOM   1701  HB3 GLU A 115     -16.498  11.734  99.044  1.00 75.08           H  
ATOM   1702  O   GLU A 115     -20.050  12.162  98.358  1.00 75.08           O  
ATOM   1703  CG  GLU A 115     -16.040  13.816  99.414  1.00 75.08           C  
ATOM   1704  HG2 GLU A 115     -15.818  13.711 100.477  1.00 75.08           H  
ATOM   1705  HG3 GLU A 115     -16.531  14.778  99.270  1.00 75.08           H  
ATOM   1706  CD  GLU A 115     -14.716  13.796  98.636  1.00 75.08           C  
ATOM   1707  OE1 GLU A 115     -13.742  14.360  99.185  1.00 75.08           O  
ATOM   1708  OE2 GLU A 115     -14.671  13.190  97.543  1.00 75.08           O  
ATOM   1709  N   ARG A 116     -19.484  10.513  99.772  1.00 75.10           N  
ATOM   1710  H   ARG A 116     -18.835  10.234 100.494  1.00 75.10           H  
ATOM   1711  CA  ARG A 116     -20.455   9.529  99.256  1.00 75.10           C  
ATOM   1712  HA  ARG A 116     -20.189   9.284  98.228  1.00 75.10           H  
ATOM   1713  C   ARG A 116     -21.887  10.056  99.191  1.00 75.10           C  
ATOM   1714  CB  ARG A 116     -20.433   8.251 100.106  1.00 75.10           C  
ATOM   1715  HB2 ARG A 116     -20.467   8.512 101.164  1.00 75.10           H  
ATOM   1716  HB3 ARG A 116     -21.318   7.660  99.870  1.00 75.10           H  
ATOM   1717  O   ARG A 116     -22.598   9.730  98.248  1.00 75.10           O  
ATOM   1718  CG  ARG A 116     -19.199   7.392  99.817  1.00 75.10           C  
ATOM   1719  HG2 ARG A 116     -19.155   7.159  98.754  1.00 75.10           H  
ATOM   1720  HG3 ARG A 116     -18.298   7.939 100.096  1.00 75.10           H  
ATOM   1721  CD  ARG A 116     -19.264   6.091 100.617  1.00 75.10           C  
ATOM   1722  HD2 ARG A 116     -20.142   5.532 100.293  1.00 75.10           H  
ATOM   1723  HD3 ARG A 116     -19.363   6.329 101.676  1.00 75.10           H  
ATOM   1724  NE  ARG A 116     -18.052   5.285 100.405  1.00 75.10           N  
ATOM   1725  HE  ARG A 116     -17.267   5.742  99.963  1.00 75.10           H  
ATOM   1726  NH1 ARG A 116     -18.780   3.352 101.396  1.00 75.10           N  
ATOM   1727 HH11 ARG A 116     -19.649   3.819 101.612  1.00 75.10           H  
ATOM   1728 HH12 ARG A 116     -18.640   2.368 101.575  1.00 75.10           H  
ATOM   1729  NH2 ARG A 116     -16.786   3.398 100.396  1.00 75.10           N  
ATOM   1730 HH21 ARG A 116     -16.097   3.850  99.811  1.00 75.10           H  
ATOM   1731 HH22 ARG A 116     -16.641   2.413 100.565  1.00 75.10           H  
ATOM   1732  CZ  ARG A 116     -17.877   4.021 100.730  1.00 75.10           C  
ATOM   1733  N   GLU A 117     -22.316  10.849 100.168  1.00 76.88           N  
ATOM   1734  H   GLU A 117     -21.669  11.103 100.901  1.00 76.88           H  
ATOM   1735  CA  GLU A 117     -23.688  11.371 100.227  1.00 76.88           C  
ATOM   1736  HA  GLU A 117     -24.378  10.543 100.065  1.00 76.88           H  
ATOM   1737  C   GLU A 117     -23.954  12.398  99.109  1.00 76.88           C  
ATOM   1738  CB  GLU A 117     -23.927  11.918 101.647  1.00 76.88           C  
ATOM   1739  HB2 GLU A 117     -23.500  11.206 102.353  1.00 76.88           H  
ATOM   1740  HB3 GLU A 117     -23.407  12.868 101.765  1.00 76.88           H  
ATOM   1741  O   GLU A 117     -24.997  12.352  98.454  1.00 76.88           O  
ATOM   1742  CG  GLU A 117     -25.413  12.085 102.002  1.00 76.88           C  
ATOM   1743  HG2 GLU A 117     -25.812  12.950 101.472  1.00 76.88           H  
ATOM   1744  HG3 GLU A 117     -25.951  11.202 101.657  1.00 76.88           H  
ATOM   1745  CD  GLU A 117     -25.638  12.250 103.519  1.00 76.88           C  
ATOM   1746  OE1 GLU A 117     -26.700  11.790 103.998  1.00 76.88           O  
ATOM   1747  OE2 GLU A 117     -24.761  12.831 104.197  1.00 76.88           O  
ATOM   1748  N   GLU A 118     -22.974  13.253  98.797  1.00 75.19           N  
ATOM   1749  H   GLU A 118     -22.105  13.206  99.310  1.00 75.19           H  
ATOM   1750  CA  GLU A 118     -23.047  14.187  97.667  1.00 75.19           C  
ATOM   1751  HA  GLU A 118     -24.029  14.659  97.680  1.00 75.19           H  
ATOM   1752  C   GLU A 118     -22.909  13.461  96.317  1.00 75.19           C  
ATOM   1753  CB  GLU A 118     -21.989  15.290  97.847  1.00 75.19           C  
ATOM   1754  HB2 GLU A 118     -22.090  15.705  98.850  1.00 75.19           H  
ATOM   1755  HB3 GLU A 118     -20.991  14.865  97.739  1.00 75.19           H  
ATOM   1756  O   GLU A 118     -23.621  13.785  95.360  1.00 75.19           O  
ATOM   1757  CG  GLU A 118     -22.189  16.421  96.825  1.00 75.19           C  
ATOM   1758  HG2 GLU A 118     -21.998  16.031  95.825  1.00 75.19           H  
ATOM   1759  HG3 GLU A 118     -23.232  16.736  96.861  1.00 75.19           H  
ATOM   1760  CD  GLU A 118     -21.296  17.653  97.048  1.00 75.19           C  
ATOM   1761  OE1 GLU A 118     -21.569  18.660  96.350  1.00 75.19           O  
ATOM   1762  OE2 GLU A 118     -20.360  17.590  97.872  1.00 75.19           O  
ATOM   1763  N   LEU A 119     -22.059  12.429  96.242  1.00 73.13           N  
ATOM   1764  H   LEU A 119     -21.470  12.241  97.041  1.00 73.13           H  
ATOM   1765  CA  LEU A 119     -21.910  11.597  95.048  1.00 73.13           C  
ATOM   1766  HA  LEU A 119     -21.697  12.265  94.213  1.00 73.13           H  
ATOM   1767  C   LEU A 119     -23.199  10.838  94.709  1.00 73.13           C  
ATOM   1768  CB  LEU A 119     -20.720  10.641  95.228  1.00 73.13           C  
ATOM   1769  HB2 LEU A 119     -19.832  11.226  95.467  1.00 73.13           H  
ATOM   1770  HB3 LEU A 119     -20.925   9.979  96.069  1.00 73.13           H  
ATOM   1771  O   LEU A 119     -23.611  10.850  93.550  1.00 73.13           O  
ATOM   1772  CG  LEU A 119     -20.435   9.780  93.981  1.00 73.13           C  
ATOM   1773  HG  LEU A 119     -21.305   9.167  93.747  1.00 73.13           H  
ATOM   1774  CD1 LEU A 119     -20.065  10.613  92.751  1.00 73.13           C  
ATOM   1775 HD11 LEU A 119     -19.787   9.952  91.930  1.00 73.13           H  
ATOM   1776 HD12 LEU A 119     -20.921  11.206  92.429  1.00 73.13           H  
ATOM   1777 HD13 LEU A 119     -19.225  11.268  92.984  1.00 73.13           H  
ATOM   1778  CD2 LEU A 119     -19.268   8.851  94.271  1.00 73.13           C  
ATOM   1779 HD21 LEU A 119     -19.026   8.287  93.370  1.00 73.13           H  
ATOM   1780 HD22 LEU A 119     -18.393   9.438  94.552  1.00 73.13           H  
ATOM   1781 HD23 LEU A 119     -19.528   8.160  95.073  1.00 73.13           H  
ATOM   1782  N   VAL A 120     -23.872  10.242  95.700  1.00 75.60           N  
ATOM   1783  H   VAL A 120     -23.471  10.259  96.627  1.00 75.60           H  
ATOM   1784  CA  VAL A 120     -25.178   9.586  95.513  1.00 75.60           C  
ATOM   1785  HA  VAL A 120     -25.076   8.826  94.738  1.00 75.60           H  
ATOM   1786  C   VAL A 120     -26.206  10.592  94.996  1.00 75.60           C  
ATOM   1787  CB  VAL A 120     -25.646   8.877  96.802  1.00 75.60           C  
ATOM   1788  HB  VAL A 120     -25.533   9.556  97.647  1.00 75.60           H  
ATOM   1789  O   VAL A 120     -26.791  10.351  93.944  1.00 75.60           O  
ATOM   1790  CG1 VAL A 120     -27.109   8.418  96.736  1.00 75.60           C  
ATOM   1791 HG11 VAL A 120     -27.779   9.277  96.698  1.00 75.60           H  
ATOM   1792 HG12 VAL A 120     -27.362   7.840  97.624  1.00 75.60           H  
ATOM   1793 HG13 VAL A 120     -27.277   7.805  95.850  1.00 75.60           H  
ATOM   1794  CG2 VAL A 120     -24.799   7.619  97.051  1.00 75.60           C  
ATOM   1795 HG21 VAL A 120     -25.024   6.862  96.301  1.00 75.60           H  
ATOM   1796 HG22 VAL A 120     -23.736   7.855  96.997  1.00 75.60           H  
ATOM   1797 HG23 VAL A 120     -25.020   7.223  98.042  1.00 75.60           H  
ATOM   1798  N   GLN A 121     -26.337  11.774  95.612  1.00 74.66           N  
ATOM   1799  H   GLN A 121     -25.823  11.937  96.466  1.00 74.66           H  
ATOM   1800  CA  GLN A 121     -27.237  12.827  95.109  1.00 74.66           C  
ATOM   1801  HA  GLN A 121     -28.259  12.448  95.106  1.00 74.66           H  
ATOM   1802  C   GLN A 121     -26.904  13.294  93.680  1.00 74.66           C  
ATOM   1803  CB  GLN A 121     -27.154  14.061  96.015  1.00 74.66           C  
ATOM   1804  HB2 GLN A 121     -27.653  14.889  95.512  1.00 74.66           H  
ATOM   1805  HB3 GLN A 121     -26.108  14.335  96.159  1.00 74.66           H  
ATOM   1806  O   GLN A 121     -27.761  13.837  92.973  1.00 74.66           O  
ATOM   1807  CG  GLN A 121     -27.822  13.884  97.381  1.00 74.66           C  
ATOM   1808  HG2 GLN A 121     -28.879  13.656  97.242  1.00 74.66           H  
ATOM   1809  HG3 GLN A 121     -27.365  13.050  97.915  1.00 74.66           H  
ATOM   1810  CD  GLN A 121     -27.701  15.149  98.227  1.00 74.66           C  
ATOM   1811  NE2 GLN A 121     -27.884  15.053  99.524  1.00 74.66           N  
ATOM   1812 HE21 GLN A 121     -27.694  15.885 100.064  1.00 74.66           H  
ATOM   1813 HE22 GLN A 121     -27.981  14.143  99.952  1.00 74.66           H  
ATOM   1814  OE1 GLN A 121     -27.462  16.247  97.743  1.00 74.66           O  
ATOM   1815  N   ARG A 122     -25.645  13.182  93.245  1.00 73.92           N  
ATOM   1816  H   ARG A 122     -24.962  12.799  93.883  1.00 73.92           H  
ATOM   1817  CA  ARG A 122     -25.210  13.571  91.896  1.00 73.92           C  
ATOM   1818  HA  ARG A 122     -25.806  14.424  91.571  1.00 73.92           H  
ATOM   1819  C   ARG A 122     -25.494  12.462  90.876  1.00 73.92           C  
ATOM   1820  CB  ARG A 122     -23.741  14.014  91.968  1.00 73.92           C  
ATOM   1821  HB2 ARG A 122     -23.595  14.569  92.894  1.00 73.92           H  
ATOM   1822  HB3 ARG A 122     -23.087  13.142  91.988  1.00 73.92           H  
ATOM   1823  O   ARG A 122     -26.040  12.762  89.816  1.00 73.92           O  
ATOM   1824  CG  ARG A 122     -23.351  14.942  90.811  1.00 73.92           C  
ATOM   1825  HG2 ARG A 122     -24.081  15.747  90.727  1.00 73.92           H  
ATOM   1826  HG3 ARG A 122     -23.327  14.377  89.879  1.00 73.92           H  
ATOM   1827  CD  ARG A 122     -21.971  15.549  91.094  1.00 73.92           C  
ATOM   1828  HD2 ARG A 122     -21.242  14.742  91.167  1.00 73.92           H  
ATOM   1829  HD3 ARG A 122     -22.007  16.069  92.051  1.00 73.92           H  
ATOM   1830  NE  ARG A 122     -21.557  16.492  90.037  1.00 73.92           N  
ATOM   1831  HE  ARG A 122     -22.106  16.499  89.190  1.00 73.92           H  
ATOM   1832  NH1 ARG A 122     -19.660  17.266  91.081  1.00 73.92           N  
ATOM   1833 HH11 ARG A 122     -18.829  17.839  91.089  1.00 73.92           H  
ATOM   1834 HH12 ARG A 122     -19.873  16.702  91.891  1.00 73.92           H  
ATOM   1835  NH2 ARG A 122     -20.180  18.011  89.044  1.00 73.92           N  
ATOM   1836 HH21 ARG A 122     -19.328  18.553  89.059  1.00 73.92           H  
ATOM   1837 HH22 ARG A 122     -20.753  17.997  88.212  1.00 73.92           H  
ATOM   1838  CZ  ARG A 122     -20.473  17.250  90.061  1.00 73.92           C  
ATOM   1839  N   LEU A 123     -25.239  11.204  91.236  1.00 72.78           N  
ATOM   1840  H   LEU A 123     -24.803  11.056  92.135  1.00 72.78           H  
ATOM   1841  CA  LEU A 123     -25.610  10.014  90.463  1.00 72.78           C  
ATOM   1842  HA  LEU A 123     -25.186  10.091  89.462  1.00 72.78           H  
ATOM   1843  C   LEU A 123     -27.129   9.889  90.292  1.00 72.78           C  
ATOM   1844  CB  LEU A 123     -25.049   8.764  91.167  1.00 72.78           C  
ATOM   1845  HB2 LEU A 123     -25.251   8.842  92.235  1.00 72.78           H  
ATOM   1846  HB3 LEU A 123     -25.574   7.882  90.802  1.00 72.78           H  
ATOM   1847  O   LEU A 123     -27.598   9.676  89.178  1.00 72.78           O  
ATOM   1848  CG  LEU A 123     -23.542   8.555  90.948  1.00 72.78           C  
ATOM   1849  HG  LEU A 123     -23.005   9.485  91.134  1.00 72.78           H  
ATOM   1850  CD1 LEU A 123     -23.018   7.494  91.912  1.00 72.78           C  
ATOM   1851 HD11 LEU A 123     -23.500   6.535  91.721  1.00 72.78           H  
ATOM   1852 HD12 LEU A 123     -21.941   7.389  91.778  1.00 72.78           H  
ATOM   1853 HD13 LEU A 123     -23.213   7.801  92.940  1.00 72.78           H  
ATOM   1854  CD2 LEU A 123     -23.253   8.082  89.522  1.00 72.78           C  
ATOM   1855 HD21 LEU A 123     -23.851   7.202  89.284  1.00 72.78           H  
ATOM   1856 HD22 LEU A 123     -22.200   7.813  89.439  1.00 72.78           H  
ATOM   1857 HD23 LEU A 123     -23.465   8.874  88.803  1.00 72.78           H  
ATOM   1858  N   GLU A 124     -27.910  10.099  91.354  1.00 74.53           N  
ATOM   1859  H   GLU A 124     -27.472  10.208  92.258  1.00 74.53           H  
ATOM   1860  CA  GLU A 124     -29.378  10.096  91.304  1.00 74.53           C  
ATOM   1861  HA  GLU A 124     -29.726   9.127  90.947  1.00 74.53           H  
ATOM   1862  C   GLU A 124     -29.920  11.158  90.338  1.00 74.53           C  
ATOM   1863  CB  GLU A 124     -29.954  10.338  92.707  1.00 74.53           C  
ATOM   1864  HB2 GLU A 124     -31.010  10.591  92.611  1.00 74.53           H  
ATOM   1865  HB3 GLU A 124     -29.439  11.187  93.157  1.00 74.53           H  
ATOM   1866  O   GLU A 124     -30.830  10.873  89.558  1.00 74.53           O  
ATOM   1867  CG  GLU A 124     -29.846   9.103  93.616  1.00 74.53           C  
ATOM   1868  HG2 GLU A 124     -28.804   8.794  93.703  1.00 74.53           H  
ATOM   1869  HG3 GLU A 124     -30.390   8.287  93.141  1.00 74.53           H  
ATOM   1870  CD  GLU A 124     -30.425   9.360  95.017  1.00 74.53           C  
ATOM   1871  OE1 GLU A 124     -30.972   8.393  95.592  1.00 74.53           O  
ATOM   1872  OE2 GLU A 124     -30.342  10.518  95.491  1.00 74.53           O  
ATOM   1873  N   ARG A 125     -29.326  12.362  90.319  1.00 71.72           N  
ATOM   1874  H   ARG A 125     -28.585  12.526  90.985  1.00 71.72           H  
ATOM   1875  CA  ARG A 125     -29.676  13.415  89.347  1.00 71.72           C  
ATOM   1876  HA  ARG A 125     -30.758  13.547  89.359  1.00 71.72           H  
ATOM   1877  C   ARG A 125     -29.352  13.015  87.904  1.00 71.72           C  
ATOM   1878  CB  ARG A 125     -29.004  14.746  89.728  1.00 71.72           C  
ATOM   1879  HB2 ARG A 125     -27.992  14.563  90.090  1.00 71.72           H  
ATOM   1880  HB3 ARG A 125     -28.941  15.378  88.842  1.00 71.72           H  
ATOM   1881  O   ARG A 125     -30.158  13.290  87.019  1.00 71.72           O  
ATOM   1882  CG  ARG A 125     -29.824  15.497  90.790  1.00 71.72           C  
ATOM   1883  HG2 ARG A 125     -29.971  14.863  91.664  1.00 71.72           H  
ATOM   1884  HG3 ARG A 125     -30.803  15.726  90.369  1.00 71.72           H  
ATOM   1885  CD  ARG A 125     -29.162  16.814  91.218  1.00 71.72           C  
ATOM   1886  HD2 ARG A 125     -29.909  17.408  91.745  1.00 71.72           H  
ATOM   1887  HD3 ARG A 125     -28.841  17.362  90.332  1.00 71.72           H  
ATOM   1888  NE  ARG A 125     -28.018  16.576  92.117  1.00 71.72           N  
ATOM   1889  HE  ARG A 125     -27.844  15.610  92.357  1.00 71.72           H  
ATOM   1890  NH1 ARG A 125     -27.535  18.761  92.640  1.00 71.72           N  
ATOM   1891 HH11 ARG A 125     -26.994  19.419  93.183  1.00 71.72           H  
ATOM   1892 HH12 ARG A 125     -28.276  19.065  92.026  1.00 71.72           H  
ATOM   1893  NH2 ARG A 125     -26.364  17.112  93.584  1.00 71.72           N  
ATOM   1894 HH21 ARG A 125     -26.213  16.130  93.764  1.00 71.72           H  
ATOM   1895 HH22 ARG A 125     -25.866  17.778  94.157  1.00 71.72           H  
ATOM   1896  CZ  ARG A 125     -27.312  17.481  92.771  1.00 71.72           C  
ATOM   1897  N   MET A 126     -28.224  12.344  87.661  1.00 68.36           N  
ATOM   1898  H   MET A 126     -27.607  12.147  88.435  1.00 68.36           H  
ATOM   1899  CA  MET A 126     -27.868  11.838  86.325  1.00 68.36           C  
ATOM   1900  HA  MET A 126     -27.969  12.647  85.602  1.00 68.36           H  
ATOM   1901  C   MET A 126     -28.818  10.719  85.865  1.00 68.36           C  
ATOM   1902  CB  MET A 126     -26.403  11.369  86.313  1.00 68.36           C  
ATOM   1903  HB2 MET A 126     -26.230  10.669  87.131  1.00 68.36           H  
ATOM   1904  HB3 MET A 126     -26.208  10.854  85.373  1.00 68.36           H  
ATOM   1905  O   MET A 126     -29.331  10.762  84.747  1.00 68.36           O  
ATOM   1906  CG  MET A 126     -25.430  12.549  86.437  1.00 68.36           C  
ATOM   1907  HG2 MET A 126     -25.704  13.140  87.311  1.00 68.36           H  
ATOM   1908  HG3 MET A 126     -25.539  13.185  85.559  1.00 68.36           H  
ATOM   1909  SD  MET A 126     -23.679  12.104  86.612  1.00 68.36           S  
ATOM   1910  CE  MET A 126     -23.358  11.326  85.002  1.00 68.36           C  
ATOM   1911  HE1 MET A 126     -23.606  12.018  84.198  1.00 68.36           H  
ATOM   1912  HE2 MET A 126     -22.303  11.060  84.934  1.00 68.36           H  
ATOM   1913  HE3 MET A 126     -23.955  10.419  84.901  1.00 68.36           H  
ATOM   1914  N   LEU A 127     -29.133   9.764  86.746  1.00 70.45           N  
ATOM   1915  H   LEU A 127     -28.665   9.777  87.641  1.00 70.45           H  
ATOM   1916  CA  LEU A 127     -30.096   8.685  86.489  1.00 70.45           C  
ATOM   1917  HA  LEU A 127     -29.792   8.160  85.584  1.00 70.45           H  
ATOM   1918  C   LEU A 127     -31.518   9.206  86.233  1.00 70.45           C  
ATOM   1919  CB  LEU A 127     -30.071   7.709  87.686  1.00 70.45           C  
ATOM   1920  HB2 LEU A 127     -31.089   7.437  87.967  1.00 70.45           H  
ATOM   1921  HB3 LEU A 127     -29.634   8.204  88.552  1.00 70.45           H  
ATOM   1922  O   LEU A 127     -32.220   8.686  85.363  1.00 70.45           O  
ATOM   1923  CG  LEU A 127     -29.285   6.425  87.373  1.00 70.45           C  
ATOM   1924  HG  LEU A 127     -28.412   6.666  86.767  1.00 70.45           H  
ATOM   1925  CD1 LEU A 127     -28.805   5.760  88.661  1.00 70.45           C  
ATOM   1926 HD11 LEU A 127     -29.650   5.517  89.306  1.00 70.45           H  
ATOM   1927 HD12 LEU A 127     -28.256   4.849  88.422  1.00 70.45           H  
ATOM   1928 HD13 LEU A 127     -28.132   6.436  89.189  1.00 70.45           H  
ATOM   1929  CD2 LEU A 127     -30.175   5.433  86.617  1.00 70.45           C  
ATOM   1930 HD21 LEU A 127     -31.022   5.137  87.237  1.00 70.45           H  
ATOM   1931 HD22 LEU A 127     -30.534   5.887  85.694  1.00 70.45           H  
ATOM   1932 HD23 LEU A 127     -29.590   4.549  86.362  1.00 70.45           H  
ATOM   1933  N   ALA A 128     -31.945  10.243  86.958  1.00 67.09           N  
ATOM   1934  H   ALA A 128     -31.359  10.582  87.708  1.00 67.09           H  
ATOM   1935  CA  ALA A 128     -33.238  10.887  86.746  1.00 67.09           C  
ATOM   1936  HA  ALA A 128     -34.016  10.125  86.793  1.00 67.09           H  
ATOM   1937  C   ALA A 128     -33.340  11.556  85.363  1.00 67.09           C  
ATOM   1938  CB  ALA A 128     -33.477  11.890  87.881  1.00 67.09           C  
ATOM   1939  HB1 ALA A 128     -33.454  11.375  88.841  1.00 67.09           H  
ATOM   1940  HB2 ALA A 128     -32.703  12.658  87.869  1.00 67.09           H  
ATOM   1941  HB3 ALA A 128     -34.450  12.363  87.753  1.00 67.09           H  
ATOM   1942  O   ALA A 128     -34.395  11.479  84.733  1.00 67.09           O  
ATOM   1943  N   ALA A 129     -32.251  12.161  84.874  1.00 61.77           N  
ATOM   1944  H   ALA A 129     -31.421  12.199  85.447  1.00 61.77           H  
ATOM   1945  CA  ALA A 129     -32.207  12.821  83.569  1.00 61.77           C  
ATOM   1946  HA  ALA A 129     -33.095  13.444  83.465  1.00 61.77           H  
ATOM   1947  C   ALA A 129     -32.208  11.841  82.377  1.00 61.77           C  
ATOM   1948  CB  ALA A 129     -30.978  13.737  83.543  1.00 61.77           C  
ATOM   1949  HB1 ALA A 129     -30.066  13.145  83.628  1.00 61.77           H  
ATOM   1950  HB2 ALA A 129     -31.024  14.446  84.370  1.00 61.77           H  
ATOM   1951  HB3 ALA A 129     -30.954  14.288  82.603  1.00 61.77           H  
ATOM   1952  O   ALA A 129     -32.747  12.172  81.326  1.00 61.77           O  
ATOM   1953  N   LEU A 130     -31.641  10.637  82.532  1.00 55.96           N  
ATOM   1954  H   LEU A 130     -31.154  10.457  83.399  1.00 55.96           H  
ATOM   1955  CA  LEU A 130     -31.528   9.643  81.451  1.00 55.96           C  
ATOM   1956  HA  LEU A 130     -31.264  10.165  80.531  1.00 55.96           H  
ATOM   1957  C   LEU A 130     -32.834   8.890  81.137  1.00 55.96           C  
ATOM   1958  CB  LEU A 130     -30.396   8.658  81.811  1.00 55.96           C  
ATOM   1959  HB2 LEU A 130     -30.611   7.679  81.382  1.00 55.96           H  
ATOM   1960  HB3 LEU A 130     -30.360   8.535  82.893  1.00 55.96           H  
ATOM   1961  O   LEU A 130     -33.056   8.496  79.993  1.00 55.96           O  
ATOM   1962  CG  LEU A 130     -29.024   9.121  81.290  1.00 55.96           C  
ATOM   1963  HG  LEU A 130     -28.912  10.192  81.457  1.00 55.96           H  
ATOM   1964  CD1 LEU A 130     -27.900   8.401  82.034  1.00 55.96           C  
ATOM   1965 HD11 LEU A 130     -27.963   8.626  83.099  1.00 55.96           H  
ATOM   1966 HD12 LEU A 130     -27.979   7.324  81.884  1.00 55.96           H  
ATOM   1967 HD13 LEU A 130     -26.935   8.743  81.661  1.00 55.96           H  
ATOM   1968  CD2 LEU A 130     -28.874   8.821  79.795  1.00 55.96           C  
ATOM   1969 HD21 LEU A 130     -28.953   7.749  79.614  1.00 55.96           H  
ATOM   1970 HD22 LEU A 130     -27.902   9.168  79.447  1.00 55.96           H  
ATOM   1971 HD23 LEU A 130     -29.647   9.335  79.224  1.00 55.96           H  
ATOM   1972  N   ARG A 131     -33.711   8.684  82.129  1.00 60.52           N  
ATOM   1973  H   ARG A 131     -33.471   9.056  83.036  1.00 60.52           H  
ATOM   1974  CA  ARG A 131     -34.922   7.846  81.984  1.00 60.52           C  
ATOM   1975  HA  ARG A 131     -34.593   6.837  81.736  1.00 60.52           H  
ATOM   1976  C   ARG A 131     -35.882   8.204  80.833  1.00 60.52           C  
ATOM   1977  CB  ARG A 131     -35.707   7.804  83.302  1.00 60.52           C  
ATOM   1978  HB2 ARG A 131     -36.745   7.546  83.088  1.00 60.52           H  
ATOM   1979  HB3 ARG A 131     -35.691   8.783  83.781  1.00 60.52           H  
ATOM   1980  O   ARG A 131     -36.391   7.258  80.234  1.00 60.52           O  
ATOM   1981  CG  ARG A 131     -35.147   6.745  84.253  1.00 60.52           C  
ATOM   1982  HG2 ARG A 131     -35.160   5.773  83.760  1.00 60.52           H  
ATOM   1983  HG3 ARG A 131     -34.121   6.996  84.523  1.00 60.52           H  
ATOM   1984  CD  ARG A 131     -36.015   6.685  85.511  1.00 60.52           C  
ATOM   1985  HD2 ARG A 131     -37.046   6.481  85.220  1.00 60.52           H  
ATOM   1986  HD3 ARG A 131     -35.969   7.656  86.004  1.00 60.52           H  
ATOM   1987  NE  ARG A 131     -35.547   5.634  86.429  1.00 60.52           N  
ATOM   1988  HE  ARG A 131     -34.814   5.032  86.082  1.00 60.52           H  
ATOM   1989  NH1 ARG A 131     -36.878   6.183  88.214  1.00 60.52           N  
ATOM   1990 HH11 ARG A 131     -37.273   6.933  87.664  1.00 60.52           H  
ATOM   1991 HH12 ARG A 131     -37.152   6.045  89.177  1.00 60.52           H  
ATOM   1992  NH2 ARG A 131     -35.426   4.496  88.394  1.00 60.52           N  
ATOM   1993 HH21 ARG A 131     -34.686   3.926  88.011  1.00 60.52           H  
ATOM   1994 HH22 ARG A 131     -35.709   4.366  89.355  1.00 60.52           H  
ATOM   1995  CZ  ARG A 131     -35.953   5.442  87.670  1.00 60.52           C  
ATOM   1996  N   PRO A 132     -36.191   9.481  80.524  1.00 50.86           N  
ATOM   1997  CA  PRO A 132     -37.256   9.805  79.569  1.00 50.86           C  
ATOM   1998  HA  PRO A 132     -38.181   9.337  79.906  1.00 50.86           H  
ATOM   1999  C   PRO A 132     -36.987   9.351  78.128  1.00 50.86           C  
ATOM   2000  CB  PRO A 132     -37.417  11.330  79.633  1.00 50.86           C  
ATOM   2001  HB2 PRO A 132     -36.787  11.807  78.882  1.00 50.86           H  
ATOM   2002  HB3 PRO A 132     -38.457  11.629  79.499  1.00 50.86           H  
ATOM   2003  O   PRO A 132     -37.930   9.089  77.388  1.00 50.86           O  
ATOM   2004  CG  PRO A 132     -36.899  11.692  81.022  1.00 50.86           C  
ATOM   2005  HG2 PRO A 132     -37.674  11.511  81.767  1.00 50.86           H  
ATOM   2006  HG3 PRO A 132     -36.544  12.721  81.070  1.00 50.86           H  
ATOM   2007  CD  PRO A 132     -35.763  10.693  81.209  1.00 50.86           C  
ATOM   2008  HD2 PRO A 132     -34.864  11.071  80.722  1.00 50.86           H  
ATOM   2009  HD3 PRO A 132     -35.582  10.537  82.272  1.00 50.86           H  
ATOM   2010  N   VAL A 133     -35.717   9.262  77.720  1.00 45.80           N  
ATOM   2011  H   VAL A 133     -34.983   9.434  78.392  1.00 45.80           H  
ATOM   2012  CA  VAL A 133     -35.332   9.124  76.303  1.00 45.80           C  
ATOM   2013  HA  VAL A 133     -35.909   9.840  75.718  1.00 45.80           H  
ATOM   2014  C   VAL A 133     -35.660   7.737  75.731  1.00 45.80           C  
ATOM   2015  CB  VAL A 133     -33.836   9.470  76.128  1.00 45.80           C  
ATOM   2016  HB  VAL A 133     -33.237   8.745  76.679  1.00 45.80           H  
ATOM   2017  O   VAL A 133     -35.994   7.616  74.558  1.00 45.80           O  
ATOM   2018  CG1 VAL A 133     -33.394   9.449  74.659  1.00 45.80           C  
ATOM   2019 HG11 VAL A 133     -34.010  10.128  74.070  1.00 45.80           H  
ATOM   2020 HG12 VAL A 133     -33.485   8.443  74.250  1.00 45.80           H  
ATOM   2021 HG13 VAL A 133     -32.349   9.748  74.577  1.00 45.80           H  
ATOM   2022  CG2 VAL A 133     -33.520  10.873  76.675  1.00 45.80           C  
ATOM   2023 HG21 VAL A 133     -32.472  11.113  76.491  1.00 45.80           H  
ATOM   2024 HG22 VAL A 133     -33.683  10.914  77.752  1.00 45.80           H  
ATOM   2025 HG23 VAL A 133     -34.146  11.617  76.182  1.00 45.80           H  
ATOM   2026  N   ALA A 134     -35.612   6.684  76.552  1.00 43.91           N  
ATOM   2027  H   ALA A 134     -35.391   6.846  77.524  1.00 43.91           H  
ATOM   2028  CA  ALA A 134     -35.679   5.299  76.075  1.00 43.91           C  
ATOM   2029  HA  ALA A 134     -35.026   5.207  75.207  1.00 43.91           H  
ATOM   2030  C   ALA A 134     -37.075   4.816  75.618  1.00 43.91           C  
ATOM   2031  CB  ALA A 134     -35.115   4.403  77.185  1.00 43.91           C  
ATOM   2032  HB1 ALA A 134     -35.743   4.467  78.074  1.00 43.91           H  
ATOM   2033  HB2 ALA A 134     -34.100   4.712  77.433  1.00 43.91           H  
ATOM   2034  HB3 ALA A 134     -35.090   3.369  76.839  1.00 43.91           H  
ATOM   2035  O   ALA A 134     -37.172   3.764  74.997  1.00 43.91           O  
ATOM   2036  N   GLN A 135     -38.164   5.528  75.939  1.00 43.94           N  
ATOM   2037  H   GLN A 135     -38.037   6.423  76.390  1.00 43.94           H  
ATOM   2038  CA  GLN A 135     -39.534   5.001  75.781  1.00 43.94           C  
ATOM   2039  HA  GLN A 135     -39.500   3.918  75.900  1.00 43.94           H  
ATOM   2040  C   GLN A 135     -40.183   5.220  74.400  1.00 43.94           C  
ATOM   2041  CB  GLN A 135     -40.433   5.559  76.902  1.00 43.94           C  
ATOM   2042  HB2 GLN A 135     -40.320   6.642  76.961  1.00 43.94           H  
ATOM   2043  HB3 GLN A 135     -41.474   5.337  76.670  1.00 43.94           H  
ATOM   2044  O   GLN A 135     -41.272   4.708  74.162  1.00 43.94           O  
ATOM   2045  CG  GLN A 135     -40.114   4.922  78.262  1.00 43.94           C  
ATOM   2046  HG2 GLN A 135     -39.109   5.203  78.574  1.00 43.94           H  
ATOM   2047  HG3 GLN A 135     -40.146   3.838  78.154  1.00 43.94           H  
ATOM   2048  CD  GLN A 135     -41.094   5.328  79.362  1.00 43.94           C  
ATOM   2049  NE2 GLN A 135     -41.304   4.486  80.351  1.00 43.94           N  
ATOM   2050 HE21 GLN A 135     -42.005   4.775  81.018  1.00 43.94           H  
ATOM   2051 HE22 GLN A 135     -40.883   3.569  80.329  1.00 43.94           H  
ATOM   2052  OE1 GLN A 135     -41.684   6.394  79.387  1.00 43.94           O  
ATOM   2053  N   ALA A 136     -39.572   5.985  73.493  1.00 33.79           N  
ATOM   2054  H   ALA A 136     -38.651   6.340  73.705  1.00 33.79           H  
ATOM   2055  CA  ALA A 136     -40.272   6.543  72.327  1.00 33.79           C  
ATOM   2056  HA  ALA A 136     -41.290   6.779  72.638  1.00 33.79           H  
ATOM   2057  C   ALA A 136     -40.434   5.614  71.093  1.00 33.79           C  
ATOM   2058  CB  ALA A 136     -39.593   7.875  71.979  1.00 33.79           C  
ATOM   2059  HB1 ALA A 136     -39.610   8.540  72.843  1.00 33.79           H  
ATOM   2060  HB2 ALA A 136     -40.121   8.357  71.156  1.00 33.79           H  
ATOM   2061  HB3 ALA A 136     -38.560   7.699  71.679  1.00 33.79           H  
ATOM   2062  O   ALA A 136     -40.896   6.084  70.057  1.00 33.79           O  
ATOM   2063  N   ALA A 137     -40.050   4.333  71.160  1.00 31.97           N  
ATOM   2064  H   ALA A 137     -39.738   3.972  72.049  1.00 31.97           H  
ATOM   2065  CA  ALA A 137     -39.823   3.506  69.962  1.00 31.97           C  
ATOM   2066  HA  ALA A 137     -39.370   4.139  69.199  1.00 31.97           H  
ATOM   2067  C   ALA A 137     -41.068   2.864  69.294  1.00 31.97           C  
ATOM   2068  CB  ALA A 137     -38.790   2.433  70.335  1.00 31.97           C  
ATOM   2069  HB1 ALA A 137     -37.884   2.900  70.722  1.00 31.97           H  
ATOM   2070  HB2 ALA A 137     -39.204   1.758  71.084  1.00 31.97           H  
ATOM   2071  HB3 ALA A 137     -38.536   1.854  69.447  1.00 31.97           H  
ATOM   2072  O   ALA A 137     -41.108   2.761  68.072  1.00 31.97           O  
ATOM   2073  N   ASP A 138     -42.066   2.402  70.056  1.00 29.10           N  
ATOM   2074  H   ASP A 138     -41.978   2.541  71.052  1.00 29.10           H  
ATOM   2075  CA  ASP A 138     -42.926   1.266  69.635  1.00 29.10           C  
ATOM   2076  HA  ASP A 138     -42.285   0.500  69.198  1.00 29.10           H  
ATOM   2077  C   ASP A 138     -44.025   1.520  68.568  1.00 29.10           C  
ATOM   2078  CB  ASP A 138     -43.602   0.675  70.898  1.00 29.10           C  
ATOM   2079  HB2 ASP A 138     -44.565   0.245  70.625  1.00 29.10           H  
ATOM   2080  HB3 ASP A 138     -43.814   1.480  71.602  1.00 29.10           H  
ATOM   2081  O   ASP A 138     -44.611   0.565  68.058  1.00 29.10           O  
ATOM   2082  CG  ASP A 138     -42.825  -0.438  71.615  1.00 29.10           C  
ATOM   2083  OD1 ASP A 138     -41.876  -0.995  71.023  1.00 29.10           O  
ATOM   2084  OD2 ASP A 138     -43.206  -0.725  72.773  1.00 29.10           O  
ATOM   2085  N   ALA A 139     -44.421   2.762  68.273  1.00 25.81           N  
ATOM   2086  H   ALA A 139     -43.860   3.521  68.633  1.00 25.81           H  
ATOM   2087  CA  ALA A 139     -45.834   3.016  67.931  1.00 25.81           C  
ATOM   2088  HA  ALA A 139     -46.434   2.302  68.496  1.00 25.81           H  
ATOM   2089  C   ALA A 139     -46.299   2.852  66.457  1.00 25.81           C  
ATOM   2090  CB  ALA A 139     -46.193   4.409  68.464  1.00 25.81           C  
ATOM   2091  HB1 ALA A 139     -45.623   5.169  67.930  1.00 25.81           H  
ATOM   2092  HB2 ALA A 139     -47.258   4.593  68.320  1.00 25.81           H  
ATOM   2093  HB3 ALA A 139     -45.966   4.469  69.529  1.00 25.81           H  
ATOM   2094  O   ALA A 139     -47.501   2.705  66.224  1.00 25.81           O  
ATOM   2095  N   SER A 140     -45.435   2.959  65.440  1.00 24.39           N  
ATOM   2096  H   SER A 140     -44.448   2.996  65.650  1.00 24.39           H  
ATOM   2097  CA  SER A 140     -45.866   3.370  64.082  1.00 24.39           C  
ATOM   2098  HA  SER A 140     -46.828   3.873  64.181  1.00 24.39           H  
ATOM   2099  C   SER A 140     -46.109   2.238  63.058  1.00 24.39           C  
ATOM   2100  CB  SER A 140     -44.906   4.440  63.544  1.00 24.39           C  
ATOM   2101  HB2 SER A 140     -45.257   4.794  62.574  1.00 24.39           H  
ATOM   2102  HB3 SER A 140     -44.884   5.282  64.235  1.00 24.39           H  
ATOM   2103  O   SER A 140     -45.405   2.158  62.053  1.00 24.39           O  
ATOM   2104  OG  SER A 140     -43.603   3.919  63.412  1.00 24.39           O  
ATOM   2105  HG  SER A 140     -43.642   3.202  62.775  1.00 24.39           H  
ATOM   2106  N   GLY A 141     -47.121   1.383  63.260  1.00 24.62           N  
ATOM   2107  H   GLY A 141     -47.640   1.467  64.123  1.00 24.62           H  
ATOM   2108  CA  GLY A 141     -47.468   0.278  62.334  1.00 24.62           C  
ATOM   2109  HA2 GLY A 141     -47.589  -0.634  62.920  1.00 24.62           H  
ATOM   2110  HA3 GLY A 141     -46.651   0.101  61.634  1.00 24.62           H  
ATOM   2111  C   GLY A 141     -48.761   0.483  61.523  1.00 24.62           C  
ATOM   2112  O   GLY A 141     -49.798  -0.040  61.917  1.00 24.62           O  
ATOM   2113  N   THR A 142     -48.740   1.252  60.422  1.00 22.27           N  
ATOM   2114  H   THR A 142     -47.857   1.643  60.129  1.00 22.27           H  
ATOM   2115  CA  THR A 142     -49.967   1.857  59.835  1.00 22.27           C  
ATOM   2116  HA  THR A 142     -50.745   1.809  60.597  1.00 22.27           H  
ATOM   2117  C   THR A 142     -50.623   1.208  58.596  1.00 22.27           C  
ATOM   2118  CB  THR A 142     -49.752   3.352  59.544  1.00 22.27           C  
ATOM   2119  HB  THR A 142     -50.554   3.716  58.901  1.00 22.27           H  
ATOM   2120  O   THR A 142     -51.804   0.876  58.662  1.00 22.27           O  
ATOM   2121  CG2 THR A 142     -49.741   4.200  60.814  1.00 22.27           C  
ATOM   2122 HG21 THR A 142     -50.687   4.078  61.341  1.00 22.27           H  
ATOM   2123 HG22 THR A 142     -48.927   3.885  61.466  1.00 22.27           H  
ATOM   2124 HG23 THR A 142     -49.613   5.251  60.556  1.00 22.27           H  
ATOM   2125  OG1 THR A 142     -48.513   3.547  58.898  1.00 22.27           O  
ATOM   2126  HG1 THR A 142     -48.366   4.491  58.800  1.00 22.27           H  
ATOM   2127  N   GLY A 143     -49.964   1.182  57.428  1.00 20.33           N  
ATOM   2128  H   GLY A 143     -48.986   1.433  57.445  1.00 20.33           H  
ATOM   2129  CA  GLY A 143     -50.636   1.121  56.104  1.00 20.33           C  
ATOM   2130  HA2 GLY A 143     -49.924   1.431  55.338  1.00 20.33           H  
ATOM   2131  HA3 GLY A 143     -51.451   1.844  56.104  1.00 20.33           H  
ATOM   2132  C   GLY A 143     -51.212  -0.244  55.668  1.00 20.33           C  
ATOM   2133  O   GLY A 143     -50.640  -1.274  55.999  1.00 20.33           O  
ATOM   2134  N   ALA A 144     -52.328  -0.250  54.910  1.00 22.73           N  
ATOM   2135  H   ALA A 144     -52.700   0.642  54.618  1.00 22.73           H  
ATOM   2136  CA  ALA A 144     -53.193  -1.437  54.741  1.00 22.73           C  
ATOM   2137  HA  ALA A 144     -52.723  -2.246  55.301  1.00 22.73           H  
ATOM   2138  C   ALA A 144     -53.358  -2.050  53.312  1.00 22.73           C  
ATOM   2139  CB  ALA A 144     -54.517  -1.175  55.477  1.00 22.73           C  
ATOM   2140  HB1 ALA A 144     -55.069  -2.110  55.579  1.00 22.73           H  
ATOM   2141  HB2 ALA A 144     -54.308  -0.803  56.480  1.00 22.73           H  
ATOM   2142  HB3 ALA A 144     -55.119  -0.441  54.942  1.00 22.73           H  
ATOM   2143  O   ALA A 144     -52.600  -2.943  52.958  1.00 22.73           O  
ATOM   2144  N   ASN A 145     -54.410  -1.705  52.540  1.00 21.39           N  
ATOM   2145  H   ASN A 145     -54.912  -0.871  52.809  1.00 21.39           H  
ATOM   2146  CA  ASN A 145     -55.233  -2.747  51.869  1.00 21.39           C  
ATOM   2147  HA  ASN A 145     -54.692  -3.692  51.915  1.00 21.39           H  
ATOM   2148  C   ASN A 145     -55.630  -2.577  50.358  1.00 21.39           C  
ATOM   2149  CB  ASN A 145     -56.489  -2.878  52.769  1.00 21.39           C  
ATOM   2150  HB2 ASN A 145     -57.166  -2.048  52.571  1.00 21.39           H  
ATOM   2151  HB3 ASN A 145     -56.200  -2.835  53.819  1.00 21.39           H  
ATOM   2152  O   ASN A 145     -56.792  -2.844  50.040  1.00 21.39           O  
ATOM   2153  CG  ASN A 145     -57.235  -4.192  52.627  1.00 21.39           C  
ATOM   2154  ND2 ASN A 145     -58.515  -4.160  52.344  1.00 21.39           N  
ATOM   2155 HD21 ASN A 145     -58.919  -5.067  52.162  1.00 21.39           H  
ATOM   2156 HD22 ASN A 145     -58.897  -3.316  51.943  1.00 21.39           H  
ATOM   2157  OD1 ASN A 145     -56.697  -5.260  52.842  1.00 21.39           O  
ATOM   2158  N   PRO A 146     -54.791  -2.089  49.417  1.00 23.24           N  
ATOM   2159  CA  PRO A 146     -55.215  -1.817  48.024  1.00 23.24           C  
ATOM   2160  HA  PRO A 146     -56.123  -1.216  48.040  1.00 23.24           H  
ATOM   2161  C   PRO A 146     -55.507  -3.087  47.183  1.00 23.24           C  
ATOM   2162  CB  PRO A 146     -54.085  -0.973  47.427  1.00 23.24           C  
ATOM   2163  HB2 PRO A 146     -53.978  -1.123  46.352  1.00 23.24           H  
ATOM   2164  HB3 PRO A 146     -54.261   0.080  47.647  1.00 23.24           H  
ATOM   2165  O   PRO A 146     -54.829  -4.097  47.341  1.00 23.24           O  
ATOM   2166  CG  PRO A 146     -52.850  -1.453  48.192  1.00 23.24           C  
ATOM   2167  HG2 PRO A 146     -52.064  -0.698  48.209  1.00 23.24           H  
ATOM   2168  HG3 PRO A 146     -52.481  -2.377  47.746  1.00 23.24           H  
ATOM   2169  CD  PRO A 146     -53.389  -1.743  49.594  1.00 23.24           C  
ATOM   2170  HD2 PRO A 146     -53.309  -0.844  50.205  1.00 23.24           H  
ATOM   2171  HD3 PRO A 146     -52.834  -2.562  50.052  1.00 23.24           H  
ATOM   2172  N   SER A 147     -56.511  -3.038  46.287  1.00 23.59           N  
ATOM   2173  H   SER A 147     -57.014  -2.167  46.196  1.00 23.59           H  
ATOM   2174  CA  SER A 147     -57.239  -4.238  45.802  1.00 23.59           C  
ATOM   2175  HA  SER A 147     -56.597  -5.111  45.919  1.00 23.59           H  
ATOM   2176  C   SER A 147     -57.703  -4.229  44.317  1.00 23.59           C  
ATOM   2177  CB  SER A 147     -58.462  -4.423  46.721  1.00 23.59           C  
ATOM   2178  HB2 SER A 147     -58.144  -4.401  47.763  1.00 23.59           H  
ATOM   2179  HB3 SER A 147     -58.925  -5.389  46.521  1.00 23.59           H  
ATOM   2180  O   SER A 147     -58.855  -4.565  44.058  1.00 23.59           O  
ATOM   2181  OG  SER A 147     -59.409  -3.389  46.489  1.00 23.59           O  
ATOM   2182  HG  SER A 147     -59.736  -3.546  45.600  1.00 23.59           H  
ATOM   2183  N   GLY A 148     -56.885  -3.756  43.366  1.00 23.80           N  
ATOM   2184  H   GLY A 148     -55.924  -3.575  43.619  1.00 23.80           H  
ATOM   2185  CA  GLY A 148     -57.306  -3.405  41.985  1.00 23.80           C  
ATOM   2186  HA2 GLY A 148     -56.452  -2.975  41.461  1.00 23.80           H  
ATOM   2187  HA3 GLY A 148     -58.067  -2.628  42.055  1.00 23.80           H  
ATOM   2188  C   GLY A 148     -57.884  -4.514  41.070  1.00 23.80           C  
ATOM   2189  O   GLY A 148     -57.790  -5.697  41.381  1.00 23.80           O  
ATOM   2190  N   ASP A 149     -58.475  -4.073  39.945  1.00 24.78           N  
ATOM   2191  H   ASP A 149     -58.408  -3.084  39.756  1.00 24.78           H  
ATOM   2192  CA  ASP A 149     -59.462  -4.780  39.093  1.00 24.78           C  
ATOM   2193  HA  ASP A 149     -60.093  -5.380  39.750  1.00 24.78           H  
ATOM   2194  C   ASP A 149     -58.930  -5.778  38.020  1.00 24.78           C  
ATOM   2195  CB  ASP A 149     -60.370  -3.706  38.437  1.00 24.78           C  
ATOM   2196  HB2 ASP A 149     -59.741  -2.925  38.010  1.00 24.78           H  
ATOM   2197  HB3 ASP A 149     -60.941  -4.137  37.615  1.00 24.78           H  
ATOM   2198  O   ASP A 149     -57.732  -5.997  37.852  1.00 24.78           O  
ATOM   2199  CG  ASP A 149     -61.401  -3.083  39.387  1.00 24.78           C  
ATOM   2200  OD1 ASP A 149     -62.021  -3.837  40.170  1.00 24.78           O  
ATOM   2201  OD2 ASP A 149     -61.589  -1.847  39.307  1.00 24.78           O  
ATOM   2202  N   ASP A 150     -59.885  -6.393  37.303  1.00 27.65           N  
ATOM   2203  H   ASP A 150     -60.822  -6.042  37.443  1.00 27.65           H  
ATOM   2204  CA  ASP A 150     -59.837  -7.658  36.545  1.00 27.65           C  
ATOM   2205  HA  ASP A 150     -58.968  -8.236  36.859  1.00 27.65           H  
ATOM   2206  C   ASP A 150     -59.779  -7.458  35.003  1.00 27.65           C  
ATOM   2207  CB  ASP A 150     -61.115  -8.403  36.997  1.00 27.65           C  
ATOM   2208  HB2 ASP A 150     -61.988  -7.847  36.655  1.00 27.65           H  
ATOM   2209  HB3 ASP A 150     -61.142  -8.407  38.087  1.00 27.65           H  
ATOM   2210  O   ASP A 150     -60.707  -6.907  34.409  1.00 27.65           O  
ATOM   2211  CG  ASP A 150     -61.255  -9.856  36.545  1.00 27.65           C  
ATOM   2212  OD1 ASP A 150     -60.272 -10.402  35.995  1.00 27.65           O  
ATOM   2213  OD2 ASP A 150     -62.345 -10.420  36.804  1.00 27.65           O  
ATOM   2214  N   LEU A 151     -58.687  -7.881  34.341  1.00 25.79           N  
ATOM   2215  H   LEU A 151     -58.002  -8.391  34.880  1.00 25.79           H  
ATOM   2216  CA  LEU A 151     -58.318  -7.489  32.956  1.00 25.79           C  
ATOM   2217  HA  LEU A 151     -58.951  -6.650  32.668  1.00 25.79           H  
ATOM   2218  C   LEU A 151     -58.568  -8.547  31.840  1.00 25.79           C  
ATOM   2219  CB  LEU A 151     -56.849  -6.990  32.962  1.00 25.79           C  
ATOM   2220  HB2 LEU A 151     -56.254  -7.689  33.549  1.00 25.79           H  
ATOM   2221  HB3 LEU A 151     -56.450  -7.011  31.948  1.00 25.79           H  
ATOM   2222  O   LEU A 151     -58.203  -8.302  30.697  1.00 25.79           O  
ATOM   2223  CG  LEU A 151     -56.646  -5.562  33.509  1.00 25.79           C  
ATOM   2224  HG  LEU A 151     -57.189  -5.448  34.448  1.00 25.79           H  
ATOM   2225  CD1 LEU A 151     -55.161  -5.303  33.776  1.00 25.79           C  
ATOM   2226 HD11 LEU A 151     -54.590  -5.413  32.853  1.00 25.79           H  
ATOM   2227 HD12 LEU A 151     -55.027  -4.297  34.172  1.00 25.79           H  
ATOM   2228 HD13 LEU A 151     -54.796  -6.018  34.514  1.00 25.79           H  
ATOM   2229  CD2 LEU A 151     -57.123  -4.494  32.519  1.00 25.79           C  
ATOM   2230 HD21 LEU A 151     -56.606  -4.610  31.567  1.00 25.79           H  
ATOM   2231 HD22 LEU A 151     -56.925  -3.500  32.922  1.00 25.79           H  
ATOM   2232 HD23 LEU A 151     -58.196  -4.594  32.355  1.00 25.79           H  
ATOM   2233  N   GLY A 152     -59.196  -9.686  32.160  1.00 31.96           N  
ATOM   2234  H   GLY A 152     -59.515  -9.729  33.118  1.00 31.96           H  
ATOM   2235  CA  GLY A 152     -59.323 -10.954  31.394  1.00 31.96           C  
ATOM   2236  HA2 GLY A 152     -60.279 -11.397  31.670  1.00 31.96           H  
ATOM   2237  HA3 GLY A 152     -58.560 -11.629  31.783  1.00 31.96           H  
ATOM   2238  C   GLY A 152     -59.201 -11.046  29.845  1.00 31.96           C  
ATOM   2239  O   GLY A 152     -58.122 -10.916  29.283  1.00 31.96           O  
ATOM   2240  N   GLU A 153     -60.262 -11.533  29.176  1.00 32.61           N  
ATOM   2241  H   GLU A 153     -61.128 -11.590  29.693  1.00 32.61           H  
ATOM   2242  CA  GLU A 153     -60.132 -12.517  28.062  1.00 32.61           C  
ATOM   2243  HA  GLU A 153     -59.138 -12.963  28.111  1.00 32.61           H  
ATOM   2244  C   GLU A 153     -60.285 -12.020  26.593  1.00 32.61           C  
ATOM   2245  CB  GLU A 153     -61.166 -13.657  28.283  1.00 32.61           C  
ATOM   2246  HB2 GLU A 153     -62.163 -13.219  28.245  1.00 32.61           H  
ATOM   2247  HB3 GLU A 153     -61.085 -14.370  27.462  1.00 32.61           H  
ATOM   2248  O   GLU A 153     -60.319 -12.848  25.686  1.00 32.61           O  
ATOM   2249  CG  GLU A 153     -61.035 -14.479  29.577  1.00 32.61           C  
ATOM   2250  HG2 GLU A 153     -61.225 -13.829  30.431  1.00 32.61           H  
ATOM   2251  HG3 GLU A 153     -60.010 -14.843  29.651  1.00 32.61           H  
ATOM   2252  CD  GLU A 153     -62.014 -15.676  29.619  1.00 32.61           C  
ATOM   2253  OE1 GLU A 153     -61.658 -16.707  30.238  1.00 32.61           O  
ATOM   2254  OE2 GLU A 153     -63.139 -15.560  29.074  1.00 32.61           O  
ATOM   2255  N   ALA A 154     -60.513 -10.732  26.308  1.00 26.26           N  
ATOM   2256  H   ALA A 154     -60.363 -10.060  27.047  1.00 26.26           H  
ATOM   2257  CA  ALA A 154     -61.438 -10.384  25.208  1.00 26.26           C  
ATOM   2258  HA  ALA A 154     -62.179 -11.183  25.172  1.00 26.26           H  
ATOM   2259  C   ALA A 154     -60.945 -10.262  23.734  1.00 26.26           C  
ATOM   2260  CB  ALA A 154     -62.204  -9.120  25.622  1.00 26.26           C  
ATOM   2261  HB1 ALA A 154     -62.972  -8.899  24.880  1.00 26.26           H  
ATOM   2262  HB2 ALA A 154     -62.679  -9.275  26.591  1.00 26.26           H  
ATOM   2263  HB3 ALA A 154     -61.518  -8.276  25.689  1.00 26.26           H  
ATOM   2264  O   ALA A 154     -61.628 -10.776  22.846  1.00 26.26           O  
ATOM   2265  N   GLY A 155     -59.980  -9.381  23.432  1.00 35.20           N  
ATOM   2266  H   GLY A 155     -59.307  -9.162  24.153  1.00 35.20           H  
ATOM   2267  CA  GLY A 155     -60.205  -8.341  22.401  1.00 35.20           C  
ATOM   2268  HA2 GLY A 155     -61.278  -8.260  22.226  1.00 35.20           H  
ATOM   2269  HA3 GLY A 155     -59.888  -7.390  22.830  1.00 35.20           H  
ATOM   2270  C   GLY A 155     -59.532  -8.431  21.015  1.00 35.20           C  
ATOM   2271  O   GLY A 155     -58.685  -9.265  20.731  1.00 35.20           O  
ATOM   2272  N   VAL A 156     -59.911  -7.479  20.144  1.00 34.58           N  
ATOM   2273  H   VAL A 156     -60.541  -6.776  20.503  1.00 34.58           H  
ATOM   2274  CA  VAL A 156     -59.358  -7.250  18.781  1.00 34.58           C  
ATOM   2275  HA  VAL A 156     -59.366  -8.193  18.234  1.00 34.58           H  
ATOM   2276  C   VAL A 156     -57.895  -6.774  18.805  1.00 34.58           C  
ATOM   2277  CB  VAL A 156     -60.256  -6.222  18.040  1.00 34.58           C  
ATOM   2278  HB  VAL A 156     -60.406  -5.362  18.693  1.00 34.58           H  
ATOM   2279  O   VAL A 156     -57.212  -6.818  17.781  1.00 34.58           O  
ATOM   2280  CG1 VAL A 156     -59.727  -5.690  16.698  1.00 34.58           C  
ATOM   2281 HG11 VAL A 156     -59.462  -6.522  16.046  1.00 34.58           H  
ATOM   2282 HG12 VAL A 156     -58.841  -5.077  16.869  1.00 34.58           H  
ATOM   2283 HG13 VAL A 156     -60.475  -5.063  16.214  1.00 34.58           H  
ATOM   2284  CG2 VAL A 156     -61.634  -6.836  17.743  1.00 34.58           C  
ATOM   2285 HG21 VAL A 156     -61.519  -7.692  17.078  1.00 34.58           H  
ATOM   2286 HG22 VAL A 156     -62.104  -7.168  18.669  1.00 34.58           H  
ATOM   2287 HG23 VAL A 156     -62.281  -6.094  17.276  1.00 34.58           H  
ATOM   2288  N   ASP A 157     -57.424  -6.320  19.965  1.00 35.31           N  
ATOM   2289  H   ASP A 157     -58.035  -6.338  20.769  1.00 35.31           H  
ATOM   2290  CA  ASP A 157     -56.139  -5.651  20.162  1.00 35.31           C  
ATOM   2291  HA  ASP A 157     -56.107  -4.763  19.531  1.00 35.31           H  
ATOM   2292  C   ASP A 157     -54.938  -6.537  19.777  1.00 35.31           C  
ATOM   2293  CB  ASP A 157     -56.081  -5.187  21.630  1.00 35.31           C  
ATOM   2294  HB2 ASP A 157     -55.995  -6.057  22.280  1.00 35.31           H  
ATOM   2295  HB3 ASP A 157     -55.199  -4.563  21.774  1.00 35.31           H  
ATOM   2296  O   ASP A 157     -54.017  -6.066  19.108  1.00 35.31           O  
ATOM   2297  CG  ASP A 157     -57.339  -4.389  22.008  1.00 35.31           C  
ATOM   2298  OD1 ASP A 157     -57.506  -3.267  21.477  1.00 35.31           O  
ATOM   2299  OD2 ASP A 157     -58.203  -4.959  22.715  1.00 35.31           O  
ATOM   2300  N   GLU A 158     -54.996  -7.837  20.097  1.00 37.15           N  
ATOM   2301  H   GLU A 158     -55.808  -8.154  20.608  1.00 37.15           H  
ATOM   2302  CA  GLU A 158     -53.900  -8.810  19.919  1.00 37.15           C  
ATOM   2303  HA  GLU A 158     -53.081  -8.571  20.597  1.00 37.15           H  
ATOM   2304  C   GLU A 158     -53.336  -8.861  18.489  1.00 37.15           C  
ATOM   2305  CB  GLU A 158     -54.419 -10.230  20.225  1.00 37.15           C  
ATOM   2306  HB2 GLU A 158     -53.593 -10.927  20.085  1.00 37.15           H  
ATOM   2307  HB3 GLU A 158     -55.189 -10.472  19.492  1.00 37.15           H  
ATOM   2308  O   GLU A 158     -52.133  -9.002  18.272  1.00 37.15           O  
ATOM   2309  CG  GLU A 158     -55.001 -10.457  21.629  1.00 37.15           C  
ATOM   2310  HG2 GLU A 158     -54.248 -10.176  22.364  1.00 37.15           H  
ATOM   2311  HG3 GLU A 158     -55.869  -9.813  21.767  1.00 37.15           H  
ATOM   2312  CD  GLU A 158     -55.420 -11.927  21.844  1.00 37.15           C  
ATOM   2313  OE1 GLU A 158     -55.387 -12.373  23.013  1.00 37.15           O  
ATOM   2314  OE2 GLU A 158     -55.752 -12.613  20.846  1.00 37.15           O  
ATOM   2315  N   LEU A 159     -54.211  -8.792  17.482  1.00 32.72           N  
ATOM   2316  H   LEU A 159     -55.177  -8.618  17.721  1.00 32.72           H  
ATOM   2317  CA  LEU A 159     -53.850  -9.145  16.105  1.00 32.72           C  
ATOM   2318  HA  LEU A 159     -53.085  -9.919  16.158  1.00 32.72           H  
ATOM   2319  C   LEU A 159     -53.210  -7.978  15.340  1.00 32.72           C  
ATOM   2320  CB  LEU A 159     -55.091  -9.732  15.401  1.00 32.72           C  
ATOM   2321  HB2 LEU A 159     -55.418  -9.066  14.602  1.00 32.72           H  
ATOM   2322  HB3 LEU A 159     -55.909  -9.802  16.118  1.00 32.72           H  
ATOM   2323  O   LEU A 159     -52.385  -8.195  14.452  1.00 32.72           O  
ATOM   2324  CG  LEU A 159     -54.836 -11.140  14.835  1.00 32.72           C  
ATOM   2325  HG  LEU A 159     -54.356 -11.758  15.593  1.00 32.72           H  
ATOM   2326  CD1 LEU A 159     -56.164 -11.799  14.460  1.00 32.72           C  
ATOM   2327 HD11 LEU A 159     -56.784 -11.886  15.352  1.00 32.72           H  
ATOM   2328 HD12 LEU A 159     -55.978 -12.799  14.068  1.00 32.72           H  
ATOM   2329 HD13 LEU A 159     -56.682 -11.198  13.712  1.00 32.72           H  
ATOM   2330  CD2 LEU A 159     -53.954 -11.109  13.584  1.00 32.72           C  
ATOM   2331 HD21 LEU A 159     -53.826 -12.119  13.195  1.00 32.72           H  
ATOM   2332 HD22 LEU A 159     -54.402 -10.473  12.820  1.00 32.72           H  
ATOM   2333 HD23 LEU A 159     -52.971 -10.715  13.840  1.00 32.72           H  
ATOM   2334  N   LEU A 160     -53.565  -6.738  15.692  1.00 36.70           N  
ATOM   2335  H   LEU A 160     -54.173  -6.638  16.493  1.00 36.70           H  
ATOM   2336  CA  LEU A 160     -52.905  -5.541  15.160  1.00 36.70           C  
ATOM   2337  HA  LEU A 160     -52.747  -5.668  14.089  1.00 36.70           H  
ATOM   2338  C   LEU A 160     -51.506  -5.350  15.764  1.00 36.70           C  
ATOM   2339  CB  LEU A 160     -53.802  -4.313  15.404  1.00 36.70           C  
ATOM   2340  HB2 LEU A 160     -54.137  -4.331  16.441  1.00 36.70           H  
ATOM   2341  HB3 LEU A 160     -53.208  -3.409  15.268  1.00 36.70           H  
ATOM   2342  O   LEU A 160     -50.637  -4.777  15.110  1.00 36.70           O  
ATOM   2343  CG  LEU A 160     -55.023  -4.243  14.468  1.00 36.70           C  
ATOM   2344  HG  LEU A 160     -55.551  -5.197  14.476  1.00 36.70           H  
ATOM   2345  CD1 LEU A 160     -55.991  -3.159  14.943  1.00 36.70           C  
ATOM   2346 HD11 LEU A 160     -56.316  -3.392  15.957  1.00 36.70           H  
ATOM   2347 HD12 LEU A 160     -55.493  -2.189  14.948  1.00 36.70           H  
ATOM   2348 HD13 LEU A 160     -56.867  -3.127  14.295  1.00 36.70           H  
ATOM   2349  CD2 LEU A 160     -54.628  -3.904  13.024  1.00 36.70           C  
ATOM   2350 HD21 LEU A 160     -54.011  -4.703  12.614  1.00 36.70           H  
ATOM   2351 HD22 LEU A 160     -55.525  -3.807  12.412  1.00 36.70           H  
ATOM   2352 HD23 LEU A 160     -54.065  -2.971  13.007  1.00 36.70           H  
ATOM   2353  N   GLU A 161     -51.277  -5.879  16.967  1.00 38.90           N  
ATOM   2354  H   GLU A 161     -52.048  -6.311  17.455  1.00 38.90           H  
ATOM   2355  CA  GLU A 161     -50.010  -5.796  17.695  1.00 38.90           C  
ATOM   2356  HA  GLU A 161     -49.738  -4.747  17.816  1.00 38.90           H  
ATOM   2357  C   GLU A 161     -48.852  -6.512  16.971  1.00 38.90           C  
ATOM   2358  CB  GLU A 161     -50.246  -6.417  19.081  1.00 38.90           C  
ATOM   2359  HB2 GLU A 161     -51.252  -6.181  19.429  1.00 38.90           H  
ATOM   2360  HB3 GLU A 161     -50.161  -7.501  18.995  1.00 38.90           H  
ATOM   2361  O   GLU A 161     -47.725  -6.019  16.941  1.00 38.90           O  
ATOM   2362  CG  GLU A 161     -49.261  -5.908  20.131  1.00 38.90           C  
ATOM   2363  HG2 GLU A 161     -49.511  -4.880  20.392  1.00 38.90           H  
ATOM   2364  HG3 GLU A 161     -48.254  -5.915  19.713  1.00 38.90           H  
ATOM   2365  CD  GLU A 161     -49.281  -6.811  21.366  1.00 38.90           C  
ATOM   2366  OE1 GLU A 161     -49.708  -6.340  22.441  1.00 38.90           O  
ATOM   2367  OE2 GLU A 161     -48.786  -7.959  21.213  1.00 38.90           O  
ATOM   2368  N   ALA A 162     -49.120  -7.666  16.347  1.00 34.41           N  
ATOM   2369  H   ALA A 162     -50.055  -8.037  16.430  1.00 34.41           H  
ATOM   2370  CA  ALA A 162     -48.086  -8.482  15.705  1.00 34.41           C  
ATOM   2371  HA  ALA A 162     -47.265  -8.613  16.409  1.00 34.41           H  
ATOM   2372  C   ALA A 162     -47.495  -7.830  14.442  1.00 34.41           C  
ATOM   2373  CB  ALA A 162     -48.681  -9.862  15.402  1.00 34.41           C  
ATOM   2374  HB1 ALA A 162     -49.519  -9.766  14.710  1.00 34.41           H  
ATOM   2375  HB2 ALA A 162     -47.917 -10.497  14.954  1.00 34.41           H  
ATOM   2376  HB3 ALA A 162     -49.031 -10.323  16.325  1.00 34.41           H  
ATOM   2377  O   ALA A 162     -46.280  -7.826  14.264  1.00 34.41           O  
ATOM   2378  N   LEU A 163     -48.346  -7.255  13.583  1.00 33.98           N  
ATOM   2379  H   LEU A 163     -49.324  -7.237  13.833  1.00 33.98           H  
ATOM   2380  CA  LEU A 163     -47.925  -6.630  12.320  1.00 33.98           C  
ATOM   2381  HA  LEU A 163     -47.212  -7.299  11.837  1.00 33.98           H  
ATOM   2382  C   LEU A 163     -47.168  -5.308  12.515  1.00 33.98           C  
ATOM   2383  CB  LEU A 163     -49.153  -6.447  11.402  1.00 33.98           C  
ATOM   2384  HB2 LEU A 163     -49.114  -5.465  10.931  1.00 33.98           H  
ATOM   2385  HB3 LEU A 163     -50.059  -6.476  12.007  1.00 33.98           H  
ATOM   2386  O   LEU A 163     -46.440  -4.910  11.611  1.00 33.98           O  
ATOM   2387  CG  LEU A 163     -49.234  -7.514  10.296  1.00 33.98           C  
ATOM   2388  HG  LEU A 163     -49.037  -8.498  10.722  1.00 33.98           H  
ATOM   2389  CD1 LEU A 163     -50.638  -7.528   9.687  1.00 33.98           C  
ATOM   2390 HD11 LEU A 163     -50.688  -8.291   8.910  1.00 33.98           H  
ATOM   2391 HD12 LEU A 163     -50.866  -6.551   9.261  1.00 33.98           H  
ATOM   2392 HD13 LEU A 163     -51.364  -7.770  10.463  1.00 33.98           H  
ATOM   2393  CD2 LEU A 163     -48.238  -7.238   9.166  1.00 33.98           C  
ATOM   2394 HD21 LEU A 163     -47.222  -7.244   9.560  1.00 33.98           H  
ATOM   2395 HD22 LEU A 163     -48.426  -6.264   8.716  1.00 33.98           H  
ATOM   2396 HD23 LEU A 163     -48.308  -8.018   8.407  1.00 33.98           H  
ATOM   2397  N   GLY A 164     -47.322  -4.641  13.665  1.00 34.50           N  
ATOM   2398  H   GLY A 164     -47.957  -5.005  14.362  1.00 34.50           H  
ATOM   2399  CA  GLY A 164     -46.503  -3.475  14.012  1.00 34.50           C  
ATOM   2400  HA2 GLY A 164     -46.885  -3.021  14.926  1.00 34.50           H  
ATOM   2401  HA3 GLY A 164     -46.544  -2.736  13.212  1.00 34.50           H  
ATOM   2402  C   GLY A 164     -45.035  -3.851  14.242  1.00 34.50           C  
ATOM   2403  O   GLY A 164     -44.142  -3.232  13.673  1.00 34.50           O  
ATOM   2404  N   ARG A 165     -44.779  -4.928  15.002  1.00 34.46           N  
ATOM   2405  H   ARG A 165     -45.569  -5.438  15.372  1.00 34.46           H  
ATOM   2406  CA  ARG A 165     -43.420  -5.303  15.447  1.00 34.46           C  
ATOM   2407  HA  ARG A 165     -43.009  -4.495  16.051  1.00 34.46           H  
ATOM   2408  C   ARG A 165     -42.408  -5.515  14.323  1.00 34.46           C  
ATOM   2409  CB  ARG A 165     -43.446  -6.601  16.266  1.00 34.46           C  
ATOM   2410  HB2 ARG A 165     -43.908  -7.386  15.668  1.00 34.46           H  
ATOM   2411  HB3 ARG A 165     -42.417  -6.895  16.471  1.00 34.46           H  
ATOM   2412  O   ARG A 165     -41.244  -5.195  14.510  1.00 34.46           O  
ATOM   2413  CG  ARG A 165     -44.178  -6.490  17.605  1.00 34.46           C  
ATOM   2414  HG2 ARG A 165     -45.228  -6.271  17.413  1.00 34.46           H  
ATOM   2415  HG3 ARG A 165     -43.751  -5.685  18.203  1.00 34.46           H  
ATOM   2416  CD  ARG A 165     -44.045  -7.821  18.356  1.00 34.46           C  
ATOM   2417  HD2 ARG A 165     -43.219  -7.745  19.064  1.00 34.46           H  
ATOM   2418  HD3 ARG A 165     -43.814  -8.609  17.639  1.00 34.46           H  
ATOM   2419  NE  ARG A 165     -45.289  -8.182  19.063  1.00 34.46           N  
ATOM   2420  HE  ARG A 165     -46.001  -7.470  19.141  1.00 34.46           H  
ATOM   2421  NH1 ARG A 165     -44.745 -10.361  19.502  1.00 34.46           N  
ATOM   2422 HH11 ARG A 165     -44.989 -11.256  19.902  1.00 34.46           H  
ATOM   2423 HH12 ARG A 165     -43.856 -10.199  19.050  1.00 34.46           H  
ATOM   2424  NH2 ARG A 165     -46.732  -9.572  20.162  1.00 34.46           N  
ATOM   2425 HH21 ARG A 165     -46.974 -10.463  20.573  1.00 34.46           H  
ATOM   2426 HH22 ARG A 165     -47.383  -8.828  20.367  1.00 34.46           H  
ATOM   2427  CZ  ARG A 165     -45.588  -9.363  19.570  1.00 34.46           C  
ATOM   2428  N   GLU A 166     -42.813  -6.136  13.217  1.00 28.32           N  
ATOM   2429  H   GLU A 166     -43.790  -6.376  13.127  1.00 28.32           H  
ATOM   2430  CA  GLU A 166     -41.858  -6.615  12.204  1.00 28.32           C  
ATOM   2431  HA  GLU A 166     -40.978  -7.005  12.716  1.00 28.32           H  
ATOM   2432  C   GLU A 166     -41.351  -5.494  11.282  1.00 28.32           C  
ATOM   2433  CB  GLU A 166     -42.502  -7.778  11.424  1.00 28.32           C  
ATOM   2434  HB2 GLU A 166     -43.227  -7.375  10.718  1.00 28.32           H  
ATOM   2435  HB3 GLU A 166     -43.033  -8.415  12.132  1.00 28.32           H  
ATOM   2436  O   GLU A 166     -40.273  -5.610  10.711  1.00 28.32           O  
ATOM   2437  CG  GLU A 166     -41.477  -8.657  10.686  1.00 28.32           C  
ATOM   2438  HG2 GLU A 166     -40.712  -8.967  11.398  1.00 28.32           H  
ATOM   2439  HG3 GLU A 166     -40.996  -8.069   9.904  1.00 28.32           H  
ATOM   2440  CD  GLU A 166     -42.113  -9.904  10.046  1.00 28.32           C  
ATOM   2441  OE1 GLU A 166     -41.479 -10.984  10.098  1.00 28.32           O  
ATOM   2442  OE2 GLU A 166     -43.234  -9.789   9.493  1.00 28.32           O  
ATOM   2443  N   LEU A 167     -42.116  -4.405  11.148  1.00 31.41           N  
ATOM   2444  H   LEU A 167     -42.948  -4.341  11.717  1.00 31.41           H  
ATOM   2445  CA  LEU A 167     -41.806  -3.282  10.255  1.00 31.41           C  
ATOM   2446  HA  LEU A 167     -40.982  -3.554   9.596  1.00 31.41           H  
ATOM   2447  C   LEU A 167     -41.342  -2.023  10.989  1.00 31.41           C  
ATOM   2448  CB  LEU A 167     -43.044  -2.987   9.409  1.00 31.41           C  
ATOM   2449  HB2 LEU A 167     -42.941  -2.005   8.947  1.00 31.41           H  
ATOM   2450  HB3 LEU A 167     -43.907  -2.949  10.074  1.00 31.41           H  
ATOM   2451  O   LEU A 167     -40.614  -1.243  10.390  1.00 31.41           O  
ATOM   2452  CG  LEU A 167     -43.260  -4.042   8.313  1.00 31.41           C  
ATOM   2453  HG  LEU A 167     -43.034  -5.042   8.682  1.00 31.41           H  
ATOM   2454  CD1 LEU A 167     -44.733  -4.008   7.927  1.00 31.41           C  
ATOM   2455 HD11 LEU A 167     -45.318  -4.417   8.750  1.00 31.41           H  
ATOM   2456 HD12 LEU A 167     -45.024  -2.969   7.771  1.00 31.41           H  
ATOM   2457 HD13 LEU A 167     -44.903  -4.611   7.035  1.00 31.41           H  
ATOM   2458  CD2 LEU A 167     -42.397  -3.758   7.078  1.00 31.41           C  
ATOM   2459 HD21 LEU A 167     -42.615  -4.490   6.299  1.00 31.41           H  
ATOM   2460 HD22 LEU A 167     -41.346  -3.846   7.352  1.00 31.41           H  
ATOM   2461 HD23 LEU A 167     -42.579  -2.749   6.709  1.00 31.41           H  
ATOM   2462  N   ASP A 168     -41.715  -1.860  12.262  1.00 28.73           N  
ATOM   2463  H   ASP A 168     -42.398  -2.488  12.662  1.00 28.73           H  
ATOM   2464  CA  ASP A 168     -41.121  -0.866  13.170  1.00 28.73           C  
ATOM   2465  HA  ASP A 168     -40.837   0.015  12.595  1.00 28.73           H  
ATOM   2466  C   ASP A 168     -39.825  -1.402  13.836  1.00 28.73           C  
ATOM   2467  CB  ASP A 168     -42.158  -0.430  14.230  1.00 28.73           C  
ATOM   2468  HB2 ASP A 168     -41.672   0.249  14.931  1.00 28.73           H  
ATOM   2469  HB3 ASP A 168     -42.466  -1.310  14.795  1.00 28.73           H  
ATOM   2470  O   ASP A 168     -39.320  -0.816  14.794  1.00 28.73           O  
ATOM   2471  CG  ASP A 168     -43.412   0.295  13.706  1.00 28.73           C  
ATOM   2472  OD1 ASP A 168     -43.372   0.906  12.612  1.00 28.73           O  
ATOM   2473  OD2 ASP A 168     -44.432   0.276  14.439  1.00 28.73           O  
ATOM   2474  N   GLY A 169     -39.319  -2.559  13.384  1.00 26.16           N  
ATOM   2475  H   GLY A 169     -39.785  -2.989  12.598  1.00 26.16           H  
ATOM   2476  CA  GLY A 169     -38.081  -3.187  13.865  1.00 26.16           C  
ATOM   2477  HA2 GLY A 169     -37.952  -2.963  14.924  1.00 26.16           H  
ATOM   2478  HA3 GLY A 169     -38.175  -4.267  13.751  1.00 26.16           H  
ATOM   2479  C   GLY A 169     -36.801  -2.750  13.135  1.00 26.16           C  
ATOM   2480  O   GLY A 169     -35.721  -3.157  13.563  1.00 26.16           O  
ATOM   2481  N   ASP A 170     -36.937  -1.953  12.068  1.00 24.76           N  
ATOM   2482  H   ASP A 170     -37.858  -1.576  11.899  1.00 24.76           H  
ATOM   2483  CA  ASP A 170     -35.881  -1.270  11.290  1.00 24.76           C  
ATOM   2484  HA  ASP A 170     -34.900  -1.536  11.682  1.00 24.76           H  
ATOM   2485  C   ASP A 170     -36.054   0.258  11.467  1.00 24.76           C  
ATOM   2486  CB  ASP A 170     -35.970  -1.697   9.788  1.00 24.76           C  
ATOM   2487  HB2 ASP A 170     -36.763  -2.437   9.679  1.00 24.76           H  
ATOM   2488  HB3 ASP A 170     -36.293  -0.833   9.207  1.00 24.76           H  
ATOM   2489  O   ASP A 170     -35.032   0.962  11.629  1.00 24.76           O  
ATOM   2490  CG  ASP A 170     -34.710  -2.286   9.095  1.00 24.76           C  
ATOM   2491  OD1 ASP A 170     -33.860  -2.936   9.746  1.00 24.76           O  
ATOM   2492  OD2 ASP A 170     -34.624  -2.177   7.838  1.00 24.76           O  
ATOM   2493  OXT ASP A 170     -37.220   0.722  11.412  1.00 24.76           O  
TER    2494      ASP A 170                                                       
ATOM   2494  N   MET B   1     -53.795 -13.449 -13.034  1.00 72.09           N  
ATOM   2495  H   MET B   1     -54.369 -13.733 -12.253  1.00 72.09           H  
ATOM   2496  H2  MET B   1     -53.169 -14.217 -13.232  1.00 72.09           H  
ATOM   2497  H3  MET B   1     -54.360 -13.224 -13.840  1.00 72.09           H  
ATOM   2498  CA  MET B   1     -53.014 -12.283 -12.596  1.00 72.09           C  
ATOM   2499  HA  MET B   1     -52.600 -12.545 -11.622  1.00 72.09           H  
ATOM   2500  C   MET B   1     -53.927 -11.103 -12.311  1.00 72.09           C  
ATOM   2501  CB  MET B   1     -51.776 -12.001 -13.447  1.00 72.09           C  
ATOM   2502  HB2 MET B   1     -51.838 -11.034 -13.947  1.00 72.09           H  
ATOM   2503  HB3 MET B   1     -51.629 -12.787 -14.189  1.00 72.09           H  
ATOM   2504  O   MET B   1     -54.142 -10.239 -13.159  1.00 72.09           O  
ATOM   2505  CG  MET B   1     -50.600 -12.013 -12.466  1.00 72.09           C  
ATOM   2506  HG2 MET B   1     -50.563 -12.969 -11.944  1.00 72.09           H  
ATOM   2507  HG3 MET B   1     -50.765 -11.231 -11.724  1.00 72.09           H  
ATOM   2508  SD  MET B   1     -48.996 -11.716 -13.222  1.00 72.09           S  
ATOM   2509  CE  MET B   1     -48.459 -13.403 -13.610  1.00 72.09           C  
ATOM   2510  HE1 MET B   1     -47.451 -13.367 -14.023  1.00 72.09           H  
ATOM   2511  HE2 MET B   1     -48.425 -13.995 -12.696  1.00 72.09           H  
ATOM   2512  HE3 MET B   1     -49.135 -13.863 -14.331  1.00 72.09           H  
ATOM   2513  N   THR B   2     -54.504 -11.118 -11.110  1.00 83.74           N  
ATOM   2514  H   THR B   2     -54.280 -11.894 -10.504  1.00 83.74           H  
ATOM   2515  CA  THR B   2     -55.051  -9.935 -10.435  1.00 83.74           C  
ATOM   2516  HA  THR B   2     -55.845  -9.503 -11.043  1.00 83.74           H  
ATOM   2517  C   THR B   2     -53.946  -8.888 -10.263  1.00 83.74           C  
ATOM   2518  CB  THR B   2     -55.624 -10.305  -9.051  1.00 83.74           C  
ATOM   2519  HB  THR B   2     -56.105  -9.425  -8.624  1.00 83.74           H  
ATOM   2520  O   THR B   2     -52.762  -9.196 -10.419  1.00 83.74           O  
ATOM   2521  CG2 THR B   2     -56.648 -11.440  -9.098  1.00 83.74           C  
ATOM   2522 HG21 THR B   2     -57.437 -11.194  -9.810  1.00 83.74           H  
ATOM   2523 HG22 THR B   2     -57.095 -11.567  -8.112  1.00 83.74           H  
ATOM   2524 HG23 THR B   2     -56.174 -12.376  -9.393  1.00 83.74           H  
ATOM   2525  OG1 THR B   2     -54.592 -10.714  -8.192  1.00 83.74           O  
ATOM   2526  HG1 THR B   2     -54.938 -11.394  -7.609  1.00 83.74           H  
ATOM   2527  N   ASP B   3     -54.300  -7.646  -9.938  1.00 76.64           N  
ATOM   2528  H   ASP B   3     -55.270  -7.389  -9.832  1.00 76.64           H  
ATOM   2529  CA  ASP B   3     -53.273  -6.632  -9.668  1.00 76.64           C  
ATOM   2530  HA  ASP B   3     -52.571  -6.625 -10.502  1.00 76.64           H  
ATOM   2531  C   ASP B   3     -52.416  -6.998  -8.448  1.00 76.64           C  
ATOM   2532  CB  ASP B   3     -53.915  -5.241  -9.554  1.00 76.64           C  
ATOM   2533  HB2 ASP B   3     -53.529  -4.746  -8.663  1.00 76.64           H  
ATOM   2534  HB3 ASP B   3     -54.995  -5.330  -9.438  1.00 76.64           H  
ATOM   2535  O   ASP B   3     -51.198  -6.864  -8.507  1.00 76.64           O  
ATOM   2536  CG  ASP B   3     -53.609  -4.355 -10.769  1.00 76.64           C  
ATOM   2537  OD1 ASP B   3     -53.386  -4.904 -11.887  1.00 76.64           O  
ATOM   2538  OD2 ASP B   3     -53.643  -3.125 -10.577  1.00 76.64           O  
ATOM   2539  N   SER B   4     -53.011  -7.591  -7.407  1.00 75.58           N  
ATOM   2540  H   SER B   4     -54.019  -7.654  -7.383  1.00 75.58           H  
ATOM   2541  CA  SER B   4     -52.278  -8.141  -6.260  1.00 75.58           C  
ATOM   2542  HA  SER B   4     -51.716  -7.336  -5.786  1.00 75.58           H  
ATOM   2543  C   SER B   4     -51.273  -9.229  -6.667  1.00 75.58           C  
ATOM   2544  CB  SER B   4     -53.262  -8.717  -5.237  1.00 75.58           C  
ATOM   2545  HB2 SER B   4     -53.716  -9.620  -5.647  1.00 75.58           H  
ATOM   2546  HB3 SER B   4     -52.731  -8.978  -4.322  1.00 75.58           H  
ATOM   2547  O   SER B   4     -50.143  -9.213  -6.190  1.00 75.58           O  
ATOM   2548  OG  SER B   4     -54.291  -7.786  -4.949  1.00 75.58           O  
ATOM   2549  HG  SER B   4     -53.980  -7.190  -4.264  1.00 75.58           H  
ATOM   2550  N   GLU B   5     -51.640 -10.142  -7.578  1.00 82.30           N  
ATOM   2551  H   GLU B   5     -52.579 -10.107  -7.949  1.00 82.30           H  
ATOM   2552  CA  GLU B   5     -50.727 -11.180  -8.089  1.00 82.30           C  
ATOM   2553  HA  GLU B   5     -50.300 -11.725  -7.247  1.00 82.30           H  
ATOM   2554  C   GLU B   5     -49.538 -10.569  -8.856  1.00 82.30           C  
ATOM   2555  CB  GLU B   5     -51.492 -12.185  -8.978  1.00 82.30           C  
ATOM   2556  HB2 GLU B   5     -52.095 -11.622  -9.691  1.00 82.30           H  
ATOM   2557  HB3 GLU B   5     -50.770 -12.775  -9.543  1.00 82.30           H  
ATOM   2558  O   GLU B   5     -48.401 -10.980  -8.635  1.00 82.30           O  
ATOM   2559  CG  GLU B   5     -52.390 -13.168  -8.199  1.00 82.30           C  
ATOM   2560  HG2 GLU B   5     -52.991 -12.613  -7.478  1.00 82.30           H  
ATOM   2561  HG3 GLU B   5     -51.743 -13.836  -7.630  1.00 82.30           H  
ATOM   2562  CD  GLU B   5     -53.337 -14.006  -9.089  1.00 82.30           C  
ATOM   2563  OE1 GLU B   5     -53.791 -15.073  -8.640  1.00 82.30           O  
ATOM   2564  OE2 GLU B   5     -53.683 -13.580 -10.223  1.00 82.30           O  
ATOM   2565  N   LYS B   6     -49.766  -9.547  -9.699  1.00 82.99           N  
ATOM   2566  H   LYS B   6     -50.716  -9.220  -9.800  1.00 82.99           H  
ATOM   2567  CA  LYS B   6     -48.680  -8.848 -10.419  1.00 82.99           C  
ATOM   2568  HA  LYS B   6     -48.068  -9.571 -10.958  1.00 82.99           H  
ATOM   2569  C   LYS B   6     -47.749  -8.104  -9.461  1.00 82.99           C  
ATOM   2570  CB  LYS B   6     -49.238  -7.807 -11.393  1.00 82.99           C  
ATOM   2571  HB2 LYS B   6     -49.825  -7.096 -10.811  1.00 82.99           H  
ATOM   2572  HB3 LYS B   6     -48.399  -7.264 -11.829  1.00 82.99           H  
ATOM   2573  O   LYS B   6     -46.530  -8.181  -9.582  1.00 82.99           O  
ATOM   2574  CG  LYS B   6     -50.098  -8.345 -12.540  1.00 82.99           C  
ATOM   2575  HG2 LYS B   6     -50.903  -8.965 -12.144  1.00 82.99           H  
ATOM   2576  HG3 LYS B   6     -49.488  -8.923 -13.235  1.00 82.99           H  
ATOM   2577  CD  LYS B   6     -50.691  -7.131 -13.258  1.00 82.99           C  
ATOM   2578  HD2 LYS B   6     -49.922  -6.650 -13.863  1.00 82.99           H  
ATOM   2579  HD3 LYS B   6     -51.020  -6.417 -12.503  1.00 82.99           H  
ATOM   2580  CE  LYS B   6     -51.899  -7.481 -14.118  1.00 82.99           C  
ATOM   2581  HE2 LYS B   6     -52.482  -8.243 -13.600  1.00 82.99           H  
ATOM   2582  HE3 LYS B   6     -51.565  -7.878 -15.077  1.00 82.99           H  
ATOM   2583  NZ  LYS B   6     -52.720  -6.256 -14.279  1.00 82.99           N  
ATOM   2584  HZ1 LYS B   6     -52.957  -5.874 -13.375  1.00 82.99           H  
ATOM   2585  HZ2 LYS B   6     -53.591  -6.433 -14.759  1.00 82.99           H  
ATOM   2586  HZ3 LYS B   6     -52.202  -5.518 -14.735  1.00 82.99           H  
ATOM   2587  N   VAL B   7     -48.320  -7.357  -8.513  1.00 83.68           N  
ATOM   2588  H   VAL B   7     -49.328  -7.320  -8.472  1.00 83.68           H  
ATOM   2589  CA  VAL B   7     -47.544  -6.564  -7.550  1.00 83.68           C  
ATOM   2590  HA  VAL B   7     -46.819  -5.963  -8.100  1.00 83.68           H  
ATOM   2591  C   VAL B   7     -46.726  -7.477  -6.631  1.00 83.68           C  
ATOM   2592  CB  VAL B   7     -48.455  -5.589  -6.780  1.00 83.68           C  
ATOM   2593  HB  VAL B   7     -49.271  -6.143  -6.315  1.00 83.68           H  
ATOM   2594  O   VAL B   7     -45.589  -7.139  -6.314  1.00 83.68           O  
ATOM   2595  CG1 VAL B   7     -47.690  -4.825  -5.699  1.00 83.68           C  
ATOM   2596 HG11 VAL B   7     -48.353  -4.099  -5.228  1.00 83.68           H  
ATOM   2597 HG12 VAL B   7     -46.839  -4.302  -6.134  1.00 83.68           H  
ATOM   2598 HG13 VAL B   7     -47.328  -5.514  -4.936  1.00 83.68           H  
ATOM   2599  CG2 VAL B   7     -49.034  -4.520  -7.721  1.00 83.68           C  
ATOM   2600 HG21 VAL B   7     -48.233  -3.898  -8.121  1.00 83.68           H  
ATOM   2601 HG22 VAL B   7     -49.565  -4.979  -8.555  1.00 83.68           H  
ATOM   2602 HG23 VAL B   7     -49.736  -3.890  -7.174  1.00 83.68           H  
ATOM   2603  N   ALA B   8     -47.231  -8.667  -6.287  1.00 78.49           N  
ATOM   2604  H   ALA B   8     -48.183  -8.890  -6.539  1.00 78.49           H  
ATOM   2605  CA  ALA B   8     -46.466  -9.671  -5.550  1.00 78.49           C  
ATOM   2606  HA  ALA B   8     -46.103  -9.216  -4.628  1.00 78.49           H  
ATOM   2607  C   ALA B   8     -45.228 -10.177  -6.323  1.00 78.49           C  
ATOM   2608  CB  ALA B   8     -47.407 -10.822  -5.174  1.00 78.49           C  
ATOM   2609  HB1 ALA B   8     -46.864 -11.557  -4.580  1.00 78.49           H  
ATOM   2610  HB2 ALA B   8     -47.793 -11.302  -6.073  1.00 78.49           H  
ATOM   2611  HB3 ALA B   8     -48.240 -10.439  -4.585  1.00 78.49           H  
ATOM   2612  O   ALA B   8     -44.178 -10.387  -5.715  1.00 78.49           O  
ATOM   2613  N   GLU B   9     -45.303 -10.335  -7.651  1.00 84.71           N  
ATOM   2614  H   GLU B   9     -46.186 -10.182  -8.117  1.00 84.71           H  
ATOM   2615  CA  GLU B   9     -44.128 -10.672  -8.473  1.00 84.71           C  
ATOM   2616  HA  GLU B   9     -43.611 -11.513  -8.012  1.00 84.71           H  
ATOM   2617  C   GLU B   9     -43.107  -9.525  -8.521  1.00 84.71           C  
ATOM   2618  CB  GLU B   9     -44.537 -11.099  -9.894  1.00 84.71           C  
ATOM   2619  HB2 GLU B   9     -45.203 -10.354 -10.330  1.00 84.71           H  
ATOM   2620  HB3 GLU B   9     -43.634 -11.157 -10.503  1.00 84.71           H  
ATOM   2621  O   GLU B   9     -41.913  -9.767  -8.330  1.00 84.71           O  
ATOM   2622  CG  GLU B   9     -45.214 -12.478  -9.903  1.00 84.71           C  
ATOM   2623  HG2 GLU B   9     -44.564 -13.181  -9.383  1.00 84.71           H  
ATOM   2624  HG3 GLU B   9     -46.148 -12.420  -9.343  1.00 84.71           H  
ATOM   2625  CD  GLU B   9     -45.505 -13.025 -11.312  1.00 84.71           C  
ATOM   2626  OE1 GLU B   9     -45.905 -14.211 -11.373  1.00 84.71           O  
ATOM   2627  OE2 GLU B   9     -45.318 -12.291 -12.308  1.00 84.71           O  
ATOM   2628  N   TYR B  10     -43.556  -8.274  -8.687  1.00 84.62           N  
ATOM   2629  H   TYR B  10     -44.539  -8.137  -8.875  1.00 84.62           H  
ATOM   2630  CA  TYR B  10     -42.666  -7.107  -8.645  1.00 84.62           C  
ATOM   2631  HA  TYR B  10     -41.865  -7.264  -9.368  1.00 84.62           H  
ATOM   2632  C   TYR B  10     -41.987  -6.930  -7.280  1.00 84.62           C  
ATOM   2633  CB  TYR B  10     -43.427  -5.830  -9.034  1.00 84.62           C  
ATOM   2634  HB2 TYR B  10     -42.804  -4.970  -8.788  1.00 84.62           H  
ATOM   2635  HB3 TYR B  10     -44.332  -5.756  -8.431  1.00 84.62           H  
ATOM   2636  O   TYR B  10     -40.779  -6.699  -7.227  1.00 84.62           O  
ATOM   2637  CG  TYR B  10     -43.776  -5.723 -10.507  1.00 84.62           C  
ATOM   2638  CD1 TYR B  10     -42.748  -5.711 -11.471  1.00 84.62           C  
ATOM   2639  HD1 TYR B  10     -41.716  -5.784 -11.160  1.00 84.62           H  
ATOM   2640  CD2 TYR B  10     -45.119  -5.604 -10.916  1.00 84.62           C  
ATOM   2641  HD2 TYR B  10     -45.909  -5.612 -10.180  1.00 84.62           H  
ATOM   2642  CE1 TYR B  10     -43.059  -5.604 -12.840  1.00 84.62           C  
ATOM   2643  HE1 TYR B  10     -42.267  -5.605 -13.575  1.00 84.62           H  
ATOM   2644  CE2 TYR B  10     -45.435  -5.488 -12.283  1.00 84.62           C  
ATOM   2645  HE2 TYR B  10     -46.462  -5.403 -12.605  1.00 84.62           H  
ATOM   2646  OH  TYR B  10     -44.715  -5.387 -14.566  1.00 84.62           O  
ATOM   2647  HH  TYR B  10     -43.925  -5.431 -15.110  1.00 84.62           H  
ATOM   2648  CZ  TYR B  10     -44.406  -5.495 -13.247  1.00 84.62           C  
ATOM   2649  N   LEU B  11     -42.725  -7.092  -6.176  1.00 82.06           N  
ATOM   2650  H   LEU B  11     -43.717  -7.251  -6.282  1.00 82.06           H  
ATOM   2651  CA  LEU B  11     -42.179  -6.997  -4.820  1.00 82.06           C  
ATOM   2652  HA  LEU B  11     -41.656  -6.044  -4.737  1.00 82.06           H  
ATOM   2653  C   LEU B  11     -41.153  -8.108  -4.543  1.00 82.06           C  
ATOM   2654  CB  LEU B  11     -43.343  -7.023  -3.812  1.00 82.06           C  
ATOM   2655  HB2 LEU B  11     -44.090  -6.287  -4.110  1.00 82.06           H  
ATOM   2656  HB3 LEU B  11     -43.811  -8.007  -3.851  1.00 82.06           H  
ATOM   2657  O   LEU B  11     -40.102  -7.844  -3.956  1.00 82.06           O  
ATOM   2658  CG  LEU B  11     -42.922  -6.727  -2.358  1.00 82.06           C  
ATOM   2659  HG  LEU B  11     -42.112  -7.395  -2.066  1.00 82.06           H  
ATOM   2660  CD1 LEU B  11     -42.467  -5.276  -2.175  1.00 82.06           C  
ATOM   2661 HD11 LEU B  11     -43.256  -4.590  -2.483  1.00 82.06           H  
ATOM   2662 HD12 LEU B  11     -41.564  -5.084  -2.755  1.00 82.06           H  
ATOM   2663 HD13 LEU B  11     -42.233  -5.096  -1.126  1.00 82.06           H  
ATOM   2664  CD2 LEU B  11     -44.104  -6.975  -1.423  1.00 82.06           C  
ATOM   2665 HD21 LEU B  11     -43.801  -6.787  -0.393  1.00 82.06           H  
ATOM   2666 HD22 LEU B  11     -44.932  -6.314  -1.678  1.00 82.06           H  
ATOM   2667 HD23 LEU B  11     -44.429  -8.013  -1.502  1.00 82.06           H  
ATOM   2668  N   ARG B  12     -41.413  -9.335  -5.022  1.00 83.91           N  
ATOM   2669  H   ARG B  12     -42.309  -9.489  -5.462  1.00 83.91           H  
ATOM   2670  CA  ARG B  12     -40.459 -10.455  -4.957  1.00 83.91           C  
ATOM   2671  HA  ARG B  12     -40.140 -10.582  -3.923  1.00 83.91           H  
ATOM   2672  C   ARG B  12     -39.190 -10.164  -5.761  1.00 83.91           C  
ATOM   2673  CB  ARG B  12     -41.149 -11.744  -5.433  1.00 83.91           C  
ATOM   2674  HB2 ARG B  12     -42.079 -11.864  -4.877  1.00 83.91           H  
ATOM   2675  HB3 ARG B  12     -41.391 -11.652  -6.492  1.00 83.91           H  
ATOM   2676  O   ARG B  12     -38.098 -10.460  -5.288  1.00 83.91           O  
ATOM   2677  CG  ARG B  12     -40.280 -12.997  -5.215  1.00 83.91           C  
ATOM   2678  HG2 ARG B  12     -40.141 -13.160  -4.146  1.00 83.91           H  
ATOM   2679  HG3 ARG B  12     -39.300 -12.849  -5.668  1.00 83.91           H  
ATOM   2680  CD  ARG B  12     -40.901 -14.248  -5.851  1.00 83.91           C  
ATOM   2681  HD2 ARG B  12     -40.222 -15.086  -5.696  1.00 83.91           H  
ATOM   2682  HD3 ARG B  12     -40.982 -14.076  -6.925  1.00 83.91           H  
ATOM   2683  NE  ARG B  12     -42.216 -14.580  -5.264  1.00 83.91           N  
ATOM   2684  HE  ARG B  12     -42.273 -14.542  -4.256  1.00 83.91           H  
ATOM   2685  NH1 ARG B  12     -43.400 -14.953  -7.210  1.00 83.91           N  
ATOM   2686 HH11 ARG B  12     -44.276 -15.109  -7.687  1.00 83.91           H  
ATOM   2687 HH12 ARG B  12     -42.568 -14.778  -7.756  1.00 83.91           H  
ATOM   2688  NH2 ARG B  12     -44.431 -15.098  -5.242  1.00 83.91           N  
ATOM   2689 HH21 ARG B  12     -45.286 -15.296  -5.742  1.00 83.91           H  
ATOM   2690 HH22 ARG B  12     -44.438 -15.027  -4.235  1.00 83.91           H  
ATOM   2691  CZ  ARG B  12     -43.334 -14.876  -5.909  1.00 83.91           C  
ATOM   2692  N   ARG B  13     -39.302  -9.574  -6.959  1.00 86.10           N  
ATOM   2693  H   ARG B  13     -40.226  -9.384  -7.317  1.00 86.10           H  
ATOM   2694  CA  ARG B  13     -38.119  -9.193  -7.750  1.00 86.10           C  
ATOM   2695  HA  ARG B  13     -37.463 -10.063  -7.793  1.00 86.10           H  
ATOM   2696  C   ARG B  13     -37.303  -8.108  -7.045  1.00 86.10           C  
ATOM   2697  CB  ARG B  13     -38.521  -8.788  -9.182  1.00 86.10           C  
ATOM   2698  HB2 ARG B  13     -39.083  -9.600  -9.643  1.00 86.10           H  
ATOM   2699  HB3 ARG B  13     -39.172  -7.915  -9.132  1.00 86.10           H  
ATOM   2700  O   ARG B  13     -36.092  -8.258  -6.937  1.00 86.10           O  
ATOM   2701  CG  ARG B  13     -37.311  -8.443 -10.074  1.00 86.10           C  
ATOM   2702  HG2 ARG B  13     -36.717  -7.668  -9.590  1.00 86.10           H  
ATOM   2703  HG3 ARG B  13     -37.672  -8.033 -11.016  1.00 86.10           H  
ATOM   2704  CD  ARG B  13     -36.424  -9.660 -10.383  1.00 86.10           C  
ATOM   2705  HD2 ARG B  13     -36.351 -10.301  -9.504  1.00 86.10           H  
ATOM   2706  HD3 ARG B  13     -36.891 -10.232 -11.185  1.00 86.10           H  
ATOM   2707  NE  ARG B  13     -35.055  -9.262 -10.745  1.00 86.10           N  
ATOM   2708  HE  ARG B  13     -34.687  -8.436 -10.296  1.00 86.10           H  
ATOM   2709  NH1 ARG B  13     -34.468 -11.070 -12.049  1.00 86.10           N  
ATOM   2710 HH11 ARG B  13     -35.424 -11.392 -12.032  1.00 86.10           H  
ATOM   2711 HH12 ARG B  13     -33.741 -11.583 -12.527  1.00 86.10           H  
ATOM   2712  NH2 ARG B  13     -32.928  -9.585 -11.443  1.00 86.10           N  
ATOM   2713 HH21 ARG B  13     -32.199 -10.135 -11.874  1.00 86.10           H  
ATOM   2714 HH22 ARG B  13     -32.673  -8.926 -10.722  1.00 86.10           H  
ATOM   2715  CZ  ARG B  13     -34.165  -9.969 -11.416  1.00 86.10           C  
ATOM   2716  N   ALA B  14     -37.959  -7.071  -6.522  1.00 86.02           N  
ATOM   2717  H   ALA B  14     -38.958  -7.013  -6.660  1.00 86.02           H  
ATOM   2718  CA  ALA B  14     -37.292  -5.973  -5.824  1.00 86.02           C  
ATOM   2719  HA  ALA B  14     -36.551  -5.537  -6.494  1.00 86.02           H  
ATOM   2720  C   ALA B  14     -36.540  -6.442  -4.564  1.00 86.02           C  
ATOM   2721  CB  ALA B  14     -38.336  -4.897  -5.495  1.00 86.02           C  
ATOM   2722  HB1 ALA B  14     -37.847  -4.052  -5.011  1.00 86.02           H  
ATOM   2723  HB2 ALA B  14     -39.094  -5.301  -4.823  1.00 86.02           H  
ATOM   2724  HB3 ALA B  14     -38.816  -4.552  -6.411  1.00 86.02           H  
ATOM   2725  O   ALA B  14     -35.395  -6.045  -4.362  1.00 86.02           O  
ATOM   2726  N   THR B  15     -37.134  -7.325  -3.751  1.00 86.17           N  
ATOM   2727  H   THR B  15     -38.080  -7.621  -3.948  1.00 86.17           H  
ATOM   2728  CA  THR B  15     -36.460  -7.880  -2.561  1.00 86.17           C  
ATOM   2729  HA  THR B  15     -35.991  -7.056  -2.024  1.00 86.17           H  
ATOM   2730  C   THR B  15     -35.322  -8.842  -2.913  1.00 86.17           C  
ATOM   2731  CB  THR B  15     -37.436  -8.555  -1.583  1.00 86.17           C  
ATOM   2732  HB  THR B  15     -36.868  -9.163  -0.879  1.00 86.17           H  
ATOM   2733  O   THR B  15     -34.296  -8.826  -2.236  1.00 86.17           O  
ATOM   2734  CG2 THR B  15     -38.238  -7.527  -0.791  1.00 86.17           C  
ATOM   2735 HG21 THR B  15     -38.891  -8.038  -0.084  1.00 86.17           H  
ATOM   2736 HG22 THR B  15     -38.838  -6.913  -1.462  1.00 86.17           H  
ATOM   2737 HG23 THR B  15     -37.560  -6.882  -0.230  1.00 86.17           H  
ATOM   2738  OG1 THR B  15     -38.379  -9.364  -2.248  1.00 86.17           O  
ATOM   2739  HG1 THR B  15     -39.143  -8.809  -2.424  1.00 86.17           H  
ATOM   2740  N   LEU B  16     -35.436  -9.626  -3.993  1.00 89.11           N  
ATOM   2741  H   LEU B  16     -36.316  -9.641  -4.489  1.00 89.11           H  
ATOM   2742  CA  LEU B  16     -34.326 -10.452  -4.490  1.00 89.11           C  
ATOM   2743  HA  LEU B  16     -33.923 -11.027  -3.657  1.00 89.11           H  
ATOM   2744  C   LEU B  16     -33.156  -9.603  -5.012  1.00 89.11           C  
ATOM   2745  CB  LEU B  16     -34.834 -11.422  -5.574  1.00 89.11           C  
ATOM   2746  HB2 LEU B  16     -35.435 -10.858  -6.287  1.00 89.11           H  
ATOM   2747  HB3 LEU B  16     -33.976 -11.822  -6.114  1.00 89.11           H  
ATOM   2748  O   LEU B  16     -32.013  -9.866  -4.641  1.00 89.11           O  
ATOM   2749  CG  LEU B  16     -35.659 -12.604  -5.032  1.00 89.11           C  
ATOM   2750  HG  LEU B  16     -36.461 -12.241  -4.391  1.00 89.11           H  
ATOM   2751  CD1 LEU B  16     -36.279 -13.370  -6.204  1.00 89.11           C  
ATOM   2752 HD11 LEU B  16     -36.878 -14.199  -5.826  1.00 89.11           H  
ATOM   2753 HD12 LEU B  16     -36.922 -12.698  -6.772  1.00 89.11           H  
ATOM   2754 HD13 LEU B  16     -35.494 -13.756  -6.855  1.00 89.11           H  
ATOM   2755  CD2 LEU B  16     -34.807 -13.591  -4.227  1.00 89.11           C  
ATOM   2756 HD21 LEU B  16     -33.967 -13.936  -4.830  1.00 89.11           H  
ATOM   2757 HD22 LEU B  16     -34.435 -13.109  -3.323  1.00 89.11           H  
ATOM   2758 HD23 LEU B  16     -35.417 -14.445  -3.931  1.00 89.11           H  
ATOM   2759  N   ASP B  17     -33.433  -8.565  -5.807  1.00 90.31           N  
ATOM   2760  H   ASP B  17     -34.391  -8.417  -6.093  1.00 90.31           H  
ATOM   2761  CA  ASP B  17     -32.409  -7.638  -6.306  1.00 90.31           C  
ATOM   2762  HA  ASP B  17     -31.618  -8.212  -6.787  1.00 90.31           H  
ATOM   2763  C   ASP B  17     -31.748  -6.849  -5.158  1.00 90.31           C  
ATOM   2764  CB  ASP B  17     -33.019  -6.678  -7.350  1.00 90.31           C  
ATOM   2765  HB2 ASP B  17     -32.314  -5.864  -7.519  1.00 90.31           H  
ATOM   2766  HB3 ASP B  17     -33.934  -6.243  -6.947  1.00 90.31           H  
ATOM   2767  O   ASP B  17     -30.537  -6.632  -5.182  1.00 90.31           O  
ATOM   2768  CG  ASP B  17     -33.311  -7.316  -8.717  1.00 90.31           C  
ATOM   2769  OD1 ASP B  17     -32.635  -8.290  -9.107  1.00 90.31           O  
ATOM   2770  OD2 ASP B  17     -34.166  -6.801  -9.471  1.00 90.31           O  
ATOM   2771  N   LEU B  18     -32.510  -6.461  -4.124  1.00 89.92           N  
ATOM   2772  H   LEU B  18     -33.508  -6.603  -4.187  1.00 89.92           H  
ATOM   2773  CA  LEU B  18     -31.980  -5.814  -2.915  1.00 89.92           C  
ATOM   2774  HA  LEU B  18     -31.359  -4.969  -3.212  1.00 89.92           H  
ATOM   2775  C   LEU B  18     -31.083  -6.760  -2.112  1.00 89.92           C  
ATOM   2776  CB  LEU B  18     -33.153  -5.288  -2.065  1.00 89.92           C  
ATOM   2777  HB2 LEU B  18     -33.845  -6.111  -1.886  1.00 89.92           H  
ATOM   2778  HB3 LEU B  18     -33.681  -4.526  -2.637  1.00 89.92           H  
ATOM   2779  O   LEU B  18     -30.020  -6.347  -1.651  1.00 89.92           O  
ATOM   2780  CG  LEU B  18     -32.756  -4.699  -0.694  1.00 89.92           C  
ATOM   2781  HG  LEU B  18     -32.288  -5.472  -0.085  1.00 89.92           H  
ATOM   2782  CD1 LEU B  18     -31.795  -3.518  -0.813  1.00 89.92           C  
ATOM   2783 HD11 LEU B  18     -30.853  -3.827  -1.266  1.00 89.92           H  
ATOM   2784 HD12 LEU B  18     -31.587  -3.106   0.174  1.00 89.92           H  
ATOM   2785 HD13 LEU B  18     -32.254  -2.741  -1.425  1.00 89.92           H  
ATOM   2786  CD2 LEU B  18     -34.011  -4.219   0.034  1.00 89.92           C  
ATOM   2787 HD21 LEU B  18     -34.695  -5.054   0.185  1.00 89.92           H  
ATOM   2788 HD22 LEU B  18     -33.745  -3.810   1.008  1.00 89.92           H  
ATOM   2789 HD23 LEU B  18     -34.511  -3.444  -0.547  1.00 89.92           H  
ATOM   2790  N   ARG B  19     -31.476  -8.030  -1.960  1.00 89.72           N  
ATOM   2791  H   ARG B  19     -32.375  -8.299  -2.333  1.00 89.72           H  
ATOM   2792  CA  ARG B  19     -30.660  -9.035  -1.267  1.00 89.72           C  
ATOM   2793  HA  ARG B  19     -30.406  -8.646  -0.281  1.00 89.72           H  
ATOM   2794  C   ARG B  19     -29.334  -9.270  -1.989  1.00 89.72           C  
ATOM   2795  CB  ARG B  19     -31.467 -10.330  -1.098  1.00 89.72           C  
ATOM   2796  HB2 ARG B  19     -32.434 -10.090  -0.656  1.00 89.72           H  
ATOM   2797  HB3 ARG B  19     -31.635 -10.780  -2.077  1.00 89.72           H  
ATOM   2798  O   ARG B  19     -28.305  -9.316  -1.324  1.00 89.72           O  
ATOM   2799  CG  ARG B  19     -30.742 -11.325  -0.177  1.00 89.72           C  
ATOM   2800  HG2 ARG B  19     -29.759 -11.571  -0.580  1.00 89.72           H  
ATOM   2801  HG3 ARG B  19     -30.608 -10.865   0.802  1.00 89.72           H  
ATOM   2802  CD  ARG B  19     -31.545 -12.617  -0.002  1.00 89.72           C  
ATOM   2803  HD2 ARG B  19     -31.080 -13.201   0.793  1.00 89.72           H  
ATOM   2804  HD3 ARG B  19     -32.562 -12.365   0.300  1.00 89.72           H  
ATOM   2805  NE  ARG B  19     -31.559 -13.420  -1.239  1.00 89.72           N  
ATOM   2806  HE  ARG B  19     -30.920 -13.134  -1.967  1.00 89.72           H  
ATOM   2807  NH1 ARG B  19     -33.039 -15.029  -0.538  1.00 89.72           N  
ATOM   2808 HH11 ARG B  19     -33.124 -14.545   0.345  1.00 89.72           H  
ATOM   2809 HH12 ARG B  19     -33.485 -15.924  -0.674  1.00 89.72           H  
ATOM   2810  NH2 ARG B  19     -32.075 -15.206  -2.545  1.00 89.72           N  
ATOM   2811 HH21 ARG B  19     -31.385 -14.899  -3.217  1.00 89.72           H  
ATOM   2812 HH22 ARG B  19     -32.517 -16.106  -2.665  1.00 89.72           H  
ATOM   2813  CZ  ARG B  19     -32.226 -14.542  -1.435  1.00 89.72           C  
ATOM   2814  N   ALA B  20     -29.358  -9.363  -3.321  1.00 94.12           N  
ATOM   2815  H   ALA B  20     -30.251  -9.326  -3.791  1.00 94.12           H  
ATOM   2816  CA  ALA B  20     -28.151  -9.481  -4.138  1.00 94.12           C  
ATOM   2817  HA  ALA B  20     -27.571 -10.337  -3.792  1.00 94.12           H  
ATOM   2818  C   ALA B  20     -27.249  -8.240  -4.010  1.00 94.12           C  
ATOM   2819  CB  ALA B  20     -28.571  -9.741  -5.590  1.00 94.12           C  
ATOM   2820  HB1 ALA B  20     -29.171 -10.649  -5.646  1.00 94.12           H  
ATOM   2821  HB2 ALA B  20     -29.151  -8.901  -5.973  1.00 94.12           H  
ATOM   2822  HB3 ALA B  20     -27.680  -9.869  -6.205  1.00 94.12           H  
ATOM   2823  O   ALA B  20     -26.052  -8.377  -3.785  1.00 94.12           O  
ATOM   2824  N   ALA B  21     -27.816  -7.028  -4.052  1.00 93.91           N  
ATOM   2825  H   ALA B  21     -28.797  -6.951  -4.277  1.00 93.91           H  
ATOM   2826  CA  ALA B  21     -27.043  -5.798  -3.869  1.00 93.91           C  
ATOM   2827  HA  ALA B  21     -26.219  -5.807  -4.583  1.00 93.91           H  
ATOM   2828  C   ALA B  21     -26.415  -5.698  -2.462  1.00 93.91           C  
ATOM   2829  CB  ALA B  21     -27.944  -4.599  -4.192  1.00 93.91           C  
ATOM   2830  HB1 ALA B  21     -28.773  -4.550  -3.486  1.00 93.91           H  
ATOM   2831  HB2 ALA B  21     -28.338  -4.696  -5.204  1.00 93.91           H  
ATOM   2832  HB3 ALA B  21     -27.360  -3.680  -4.127  1.00 93.91           H  
ATOM   2833  O   ALA B  21     -25.225  -5.428  -2.336  1.00 93.91           O  
ATOM   2834  N   ARG B  22     -27.179  -5.989  -1.396  1.00 91.88           N  
ATOM   2835  H   ARG B  22     -28.153  -6.202  -1.558  1.00 91.88           H  
ATOM   2836  CA  ARG B  22     -26.656  -6.043  -0.015  1.00 91.88           C  
ATOM   2837  HA  ARG B  22     -26.143  -5.108   0.209  1.00 91.88           H  
ATOM   2838  C   ARG B  22     -25.590  -7.129   0.172  1.00 91.88           C  
ATOM   2839  CB  ARG B  22     -27.802  -6.245   0.996  1.00 91.88           C  
ATOM   2840  HB2 ARG B  22     -28.446  -7.055   0.654  1.00 91.88           H  
ATOM   2841  HB3 ARG B  22     -27.365  -6.543   1.950  1.00 91.88           H  
ATOM   2842  O   ARG B  22     -24.751  -6.992   1.053  1.00 91.88           O  
ATOM   2843  CG  ARG B  22     -28.646  -4.983   1.252  1.00 91.88           C  
ATOM   2844  HG2 ARG B  22     -27.993  -4.186   1.606  1.00 91.88           H  
ATOM   2845  HG3 ARG B  22     -29.121  -4.662   0.324  1.00 91.88           H  
ATOM   2846  CD  ARG B  22     -29.728  -5.262   2.316  1.00 91.88           C  
ATOM   2847  HD2 ARG B  22     -30.418  -6.010   1.924  1.00 91.88           H  
ATOM   2848  HD3 ARG B  22     -29.241  -5.665   3.204  1.00 91.88           H  
ATOM   2849  NE  ARG B  22     -30.486  -4.049   2.701  1.00 91.88           N  
ATOM   2850  HE  ARG B  22     -30.215  -3.181   2.263  1.00 91.88           H  
ATOM   2851  NH1 ARG B  22     -31.837  -4.975   4.337  1.00 91.88           N  
ATOM   2852 HH11 ARG B  22     -31.361  -5.863   4.263  1.00 91.88           H  
ATOM   2853 HH12 ARG B  22     -32.478  -4.812   5.100  1.00 91.88           H  
ATOM   2854  NH2 ARG B  22     -32.001  -2.815   3.903  1.00 91.88           N  
ATOM   2855 HH21 ARG B  22     -32.664  -2.747   4.662  1.00 91.88           H  
ATOM   2856 HH22 ARG B  22     -31.715  -1.954   3.458  1.00 91.88           H  
ATOM   2857  CZ  ARG B  22     -31.431  -3.955   3.634  1.00 91.88           C  
ATOM   2858  N   GLN B  23     -25.634  -8.208  -0.609  1.00 93.17           N  
ATOM   2859  H   GLN B  23     -26.371  -8.284  -1.296  1.00 93.17           H  
ATOM   2860  CA  GLN B  23     -24.590  -9.229  -0.609  1.00 93.17           C  
ATOM   2861  HA  GLN B  23     -24.300  -9.427   0.423  1.00 93.17           H  
ATOM   2862  C   GLN B  23     -23.312  -8.728  -1.295  1.00 93.17           C  
ATOM   2863  CB  GLN B  23     -25.151 -10.538  -1.184  1.00 93.17           C  
ATOM   2864  HB2 GLN B  23     -25.556 -10.370  -2.181  1.00 93.17           H  
ATOM   2865  HB3 GLN B  23     -25.949 -10.894  -0.533  1.00 93.17           H  
ATOM   2866  O   GLN B  23     -22.261  -8.793  -0.666  1.00 93.17           O  
ATOM   2867  CG  GLN B  23     -24.048 -11.595  -1.271  1.00 93.17           C  
ATOM   2868  HG2 GLN B  23     -23.523 -11.675  -0.319  1.00 93.17           H  
ATOM   2869  HG3 GLN B  23     -23.338 -11.256  -2.026  1.00 93.17           H  
ATOM   2870  CD  GLN B  23     -24.527 -12.982  -1.672  1.00 93.17           C  
ATOM   2871  NE2 GLN B  23     -23.618 -13.794  -2.152  1.00 93.17           N  
ATOM   2872 HE21 GLN B  23     -22.702 -13.415  -2.345  1.00 93.17           H  
ATOM   2873 HE22 GLN B  23     -23.864 -14.729  -2.445  1.00 93.17           H  
ATOM   2874  OE1 GLN B  23     -25.693 -13.341  -1.533  1.00 93.17           O  
ATOM   2875  N   ARG B  24     -23.407  -8.131  -2.492  1.00 93.98           N  
ATOM   2876  H   ARG B  24     -24.297  -8.143  -2.969  1.00 93.98           H  
ATOM   2877  CA  ARG B  24     -22.245  -7.563  -3.199  1.00 93.98           C  
ATOM   2878  HA  ARG B  24     -21.531  -8.372  -3.355  1.00 93.98           H  
ATOM   2879  C   ARG B  24     -21.504  -6.504  -2.375  1.00 93.98           C  
ATOM   2880  CB  ARG B  24     -22.681  -7.023  -4.575  1.00 93.98           C  
ATOM   2881  HB2 ARG B  24     -23.437  -6.251  -4.428  1.00 93.98           H  
ATOM   2882  HB3 ARG B  24     -23.137  -7.838  -5.137  1.00 93.98           H  
ATOM   2883  O   ARG B  24     -20.284  -6.485  -2.383  1.00 93.98           O  
ATOM   2884  CG  ARG B  24     -21.539  -6.427  -5.426  1.00 93.98           C  
ATOM   2885  HG2 ARG B  24     -21.141  -5.540  -4.933  1.00 93.98           H  
ATOM   2886  HG3 ARG B  24     -21.947  -6.120  -6.389  1.00 93.98           H  
ATOM   2887  CD  ARG B  24     -20.394  -7.421  -5.669  1.00 93.98           C  
ATOM   2888  HD2 ARG B  24     -19.958  -7.701  -4.710  1.00 93.98           H  
ATOM   2889  HD3 ARG B  24     -20.792  -8.323  -6.136  1.00 93.98           H  
ATOM   2890  NE  ARG B  24     -19.330  -6.855  -6.519  1.00 93.98           N  
ATOM   2891  HE  ARG B  24     -19.428  -5.928  -6.908  1.00 93.98           H  
ATOM   2892  NH1 ARG B  24     -17.770  -8.511  -6.169  1.00 93.98           N  
ATOM   2893 HH11 ARG B  24     -18.412  -8.999  -5.561  1.00 93.98           H  
ATOM   2894 HH12 ARG B  24     -16.799  -8.787  -6.206  1.00 93.98           H  
ATOM   2895  NH2 ARG B  24     -17.274  -6.724  -7.426  1.00 93.98           N  
ATOM   2896 HH21 ARG B  24     -16.305  -6.998  -7.499  1.00 93.98           H  
ATOM   2897 HH22 ARG B  24     -17.551  -5.797  -7.717  1.00 93.98           H  
ATOM   2898  CZ  ARG B  24     -18.131  -7.375  -6.701  1.00 93.98           C  
ATOM   2899  N   ILE B  25     -22.221  -5.669  -1.616  1.00 94.20           N  
ATOM   2900  H   ILE B  25     -23.227  -5.695  -1.705  1.00 94.20           H  
ATOM   2901  CA  ILE B  25     -21.600  -4.702  -0.688  1.00 94.20           C  
ATOM   2902  HA  ILE B  25     -20.930  -4.052  -1.250  1.00 94.20           H  
ATOM   2903  C   ILE B  25     -20.727  -5.417   0.356  1.00 94.20           C  
ATOM   2904  CB  ILE B  25     -22.678  -3.819  -0.019  1.00 94.20           C  
ATOM   2905  HB  ILE B  25     -23.436  -4.472   0.414  1.00 94.20           H  
ATOM   2906  O   ILE B  25     -19.577  -5.038   0.549  1.00 94.20           O  
ATOM   2907  CG1 ILE B  25     -23.343  -2.909  -1.073  1.00 94.20           C  
ATOM   2908 HG12 ILE B  25     -22.636  -2.145  -1.394  1.00 94.20           H  
ATOM   2909 HG13 ILE B  25     -23.608  -3.503  -1.948  1.00 94.20           H  
ATOM   2910  CG2 ILE B  25     -22.093  -2.950   1.106  1.00 94.20           C  
ATOM   2911 HG21 ILE B  25     -21.282  -2.329   0.727  1.00 94.20           H  
ATOM   2912 HG22 ILE B  25     -22.848  -2.307   1.558  1.00 94.20           H  
ATOM   2913 HG23 ILE B  25     -21.691  -3.569   1.908  1.00 94.20           H  
ATOM   2914  CD1 ILE B  25     -24.628  -2.236  -0.579  1.00 94.20           C  
ATOM   2915 HD11 ILE B  25     -24.407  -1.495   0.190  1.00 94.20           H  
ATOM   2916 HD12 ILE B  25     -25.316  -2.983  -0.184  1.00 94.20           H  
ATOM   2917 HD13 ILE B  25     -25.100  -1.732  -1.422  1.00 94.20           H  
ATOM   2918  N   ARG B  26     -21.229  -6.492   0.983  1.00 92.70           N  
ATOM   2919  H   ARG B  26     -22.144  -6.825   0.715  1.00 92.70           H  
ATOM   2920  CA  ARG B  26     -20.439  -7.265   1.958  1.00 92.70           C  
ATOM   2921  HA  ARG B  26     -20.023  -6.575   2.693  1.00 92.70           H  
ATOM   2922  C   ARG B  26     -19.229  -7.942   1.319  1.00 92.70           C  
ATOM   2923  CB  ARG B  26     -21.294  -8.308   2.681  1.00 92.70           C  
ATOM   2924  HB2 ARG B  26     -21.798  -8.935   1.946  1.00 92.70           H  
ATOM   2925  HB3 ARG B  26     -20.630  -8.938   3.272  1.00 92.70           H  
ATOM   2926  O   ARG B  26     -18.177  -7.961   1.939  1.00 92.70           O  
ATOM   2927  CG  ARG B  26     -22.316  -7.666   3.629  1.00 92.70           C  
ATOM   2928  HG2 ARG B  26     -21.798  -6.979   4.298  1.00 92.70           H  
ATOM   2929  HG3 ARG B  26     -23.052  -7.101   3.056  1.00 92.70           H  
ATOM   2930  CD  ARG B  26     -23.020  -8.734   4.476  1.00 92.70           C  
ATOM   2931  HD2 ARG B  26     -23.700  -8.246   5.174  1.00 92.70           H  
ATOM   2932  HD3 ARG B  26     -22.264  -9.248   5.070  1.00 92.70           H  
ATOM   2933  NE  ARG B  26     -23.733  -9.727   3.645  1.00 92.70           N  
ATOM   2934  HE  ARG B  26     -23.173 -10.509   3.335  1.00 92.70           H  
ATOM   2935  NH1 ARG B  26     -25.756  -8.660   3.527  1.00 92.70           N  
ATOM   2936 HH11 ARG B  26     -26.702  -8.602   3.178  1.00 92.70           H  
ATOM   2937 HH12 ARG B  26     -25.319  -7.885   4.007  1.00 92.70           H  
ATOM   2938  NH2 ARG B  26     -25.469 -10.613   2.474  1.00 92.70           N  
ATOM   2939 HH21 ARG B  26     -26.402 -10.546   2.094  1.00 92.70           H  
ATOM   2940 HH22 ARG B  26     -24.867 -11.381   2.216  1.00 92.70           H  
ATOM   2941  CZ  ARG B  26     -24.979  -9.661   3.221  1.00 92.70           C  
ATOM   2942  N   GLU B  27     -19.361  -8.449   0.095  1.00 92.93           N  
ATOM   2943  H   GLU B  27     -20.270  -8.421  -0.345  1.00 92.93           H  
ATOM   2944  CA  GLU B  27     -18.241  -9.030  -0.660  1.00 92.93           C  
ATOM   2945  HA  GLU B  27     -17.793  -9.827  -0.066  1.00 92.93           H  
ATOM   2946  C   GLU B  27     -17.137  -7.981  -0.938  1.00 92.93           C  
ATOM   2947  CB  GLU B  27     -18.775  -9.659  -1.963  1.00 92.93           C  
ATOM   2948  HB2 GLU B  27     -17.935  -9.949  -2.594  1.00 92.93           H  
ATOM   2949  HB3 GLU B  27     -19.349  -8.900  -2.494  1.00 92.93           H  
ATOM   2950  O   GLU B  27     -15.950  -8.263  -0.807  1.00 92.93           O  
ATOM   2951  CG  GLU B  27     -19.656 -10.905  -1.715  1.00 92.93           C  
ATOM   2952  HG2 GLU B  27     -19.008 -11.737  -1.437  1.00 92.93           H  
ATOM   2953  HG3 GLU B  27     -20.316 -10.715  -0.868  1.00 92.93           H  
ATOM   2954  CD  GLU B  27     -20.540 -11.320  -2.909  1.00 92.93           C  
ATOM   2955  OE1 GLU B  27     -21.300 -12.311  -2.746  1.00 92.93           O  
ATOM   2956  OE2 GLU B  27     -20.566 -10.600  -3.938  1.00 92.93           O  
ATOM   2957  N   LEU B  28     -17.514  -6.735  -1.239  1.00 93.34           N  
ATOM   2958  H   LEU B  28     -18.501  -6.549  -1.348  1.00 93.34           H  
ATOM   2959  CA  LEU B  28     -16.572  -5.635  -1.487  1.00 93.34           C  
ATOM   2960  HA  LEU B  28     -15.773  -5.990  -2.137  1.00 93.34           H  
ATOM   2961  C   LEU B  28     -15.893  -5.101  -0.211  1.00 93.34           C  
ATOM   2962  CB  LEU B  28     -17.341  -4.509  -2.196  1.00 93.34           C  
ATOM   2963  HB2 LEU B  28     -16.729  -3.607  -2.198  1.00 93.34           H  
ATOM   2964  HB3 LEU B  28     -18.240  -4.292  -1.619  1.00 93.34           H  
ATOM   2965  O   LEU B  28     -14.703  -4.782  -0.225  1.00 93.34           O  
ATOM   2966  CG  LEU B  28     -17.735  -4.843  -3.645  1.00 93.34           C  
ATOM   2967  HG  LEU B  28     -18.165  -5.842  -3.708  1.00 93.34           H  
ATOM   2968  CD1 LEU B  28     -18.783  -3.839  -4.127  1.00 93.34           C  
ATOM   2969 HD11 LEU B  28     -19.065  -4.077  -5.153  1.00 93.34           H  
ATOM   2970 HD12 LEU B  28     -19.664  -3.891  -3.487  1.00 93.34           H  
ATOM   2971 HD13 LEU B  28     -18.364  -2.834  -4.097  1.00 93.34           H  
ATOM   2972  CD2 LEU B  28     -16.523  -4.777  -4.567  1.00 93.34           C  
ATOM   2973 HD21 LEU B  28     -16.014  -3.821  -4.443  1.00 93.34           H  
ATOM   2974 HD22 LEU B  28     -15.827  -5.584  -4.340  1.00 93.34           H  
ATOM   2975 HD23 LEU B  28     -16.834  -4.859  -5.608  1.00 93.34           H  
ATOM   2976  N   GLU B  29     -16.637  -4.991   0.892  1.00 91.37           N  
ATOM   2977  H   GLU B  29     -17.625  -5.183   0.808  1.00 91.37           H  
ATOM   2978  CA  GLU B  29     -16.154  -4.376   2.141  1.00 91.37           C  
ATOM   2979  HA  GLU B  29     -15.403  -3.621   1.911  1.00 91.37           H  
ATOM   2980  C   GLU B  29     -15.490  -5.394   3.090  1.00 91.37           C  
ATOM   2981  CB  GLU B  29     -17.331  -3.663   2.844  1.00 91.37           C  
ATOM   2982  HB2 GLU B  29     -17.004  -3.334   3.831  1.00 91.37           H  
ATOM   2983  HB3 GLU B  29     -18.140  -4.382   2.978  1.00 91.37           H  
ATOM   2984  O   GLU B  29     -14.481  -5.092   3.726  1.00 91.37           O  
ATOM   2985  CG  GLU B  29     -17.848  -2.431   2.070  1.00 91.37           C  
ATOM   2986  HG2 GLU B  29     -18.089  -2.730   1.050  1.00 91.37           H  
ATOM   2987  HG3 GLU B  29     -17.043  -1.698   2.019  1.00 91.37           H  
ATOM   2988  CD  GLU B  29     -19.101  -1.768   2.682  1.00 91.37           C  
ATOM   2989  OE1 GLU B  29     -19.353  -0.571   2.379  1.00 91.37           O  
ATOM   2990  OE2 GLU B  29     -19.868  -2.452   3.397  1.00 91.37           O  
ATOM   2991  N   SER B  30     -16.046  -6.606   3.206  1.00 87.93           N  
ATOM   2992  H   SER B  30     -16.795  -6.850   2.575  1.00 87.93           H  
ATOM   2993  CA  SER B  30     -15.813  -7.507   4.351  1.00 87.93           C  
ATOM   2994  HA  SER B  30     -14.823  -7.292   4.755  1.00 87.93           H  
ATOM   2995  C   SER B  30     -15.783  -9.007   4.014  1.00 87.93           C  
ATOM   2996  CB  SER B  30     -16.822  -7.200   5.474  1.00 87.93           C  
ATOM   2997  HB2 SER B  30     -16.721  -7.925   6.283  1.00 87.93           H  
ATOM   2998  HB3 SER B  30     -16.598  -6.215   5.883  1.00 87.93           H  
ATOM   2999  O   SER B  30     -15.923  -9.830   4.921  1.00 87.93           O  
ATOM   3000  OG  SER B  30     -18.158  -7.200   4.994  1.00 87.93           O  
ATOM   3001  HG  SER B  30     -18.193  -6.518   4.320  1.00 87.93           H  
ATOM   3002  N   ASP B  31     -15.560  -9.403   2.749  1.00 93.29           N  
ATOM   3003  H   ASP B  31     -15.536  -8.719   2.006  1.00 93.29           H  
ATOM   3004  CA  ASP B  31     -15.442 -10.833   2.411  1.00 93.29           C  
ATOM   3005  HA  ASP B  31     -16.394 -11.284   2.689  1.00 93.29           H  
ATOM   3006  C   ASP B  31     -14.283 -11.476   3.201  1.00 93.29           C  
ATOM   3007  CB  ASP B  31     -15.253 -11.081   0.903  1.00 93.29           C  
ATOM   3008  HB2 ASP B  31     -14.204 -10.951   0.637  1.00 93.29           H  
ATOM   3009  HB3 ASP B  31     -15.832 -10.335   0.358  1.00 93.29           H  
ATOM   3010  O   ASP B  31     -13.163 -10.933   3.186  1.00 93.29           O  
ATOM   3011  CG  ASP B  31     -15.738 -12.460   0.420  1.00 93.29           C  
ATOM   3012  OD1 ASP B  31     -16.418 -13.168   1.198  1.00 93.29           O  
ATOM   3013  OD2 ASP B  31     -15.466 -12.794  -0.753  1.00 93.29           O  
ATOM   3014  N   PRO B  32     -14.514 -12.594   3.916  1.00 97.09           N  
ATOM   3015  CA  PRO B  32     -13.453 -13.313   4.601  1.00 97.09           C  
ATOM   3016  HA  PRO B  32     -12.891 -12.608   5.213  1.00 97.09           H  
ATOM   3017  C   PRO B  32     -12.516 -13.988   3.598  1.00 97.09           C  
ATOM   3018  CB  PRO B  32     -14.148 -14.330   5.511  1.00 97.09           C  
ATOM   3019  HB2 PRO B  32     -14.139 -15.320   5.055  1.00 97.09           H  
ATOM   3020  HB3 PRO B  32     -13.677 -14.350   6.494  1.00 97.09           H  
ATOM   3021  O   PRO B  32     -12.955 -14.587   2.616  1.00 97.09           O  
ATOM   3022  CG  PRO B  32     -15.586 -13.833   5.615  1.00 97.09           C  
ATOM   3023  HG2 PRO B  32     -15.661 -13.080   6.400  1.00 97.09           H  
ATOM   3024  HG3 PRO B  32     -16.288 -14.648   5.788  1.00 97.09           H  
ATOM   3025  CD  PRO B  32     -15.802 -13.177   4.260  1.00 97.09           C  
ATOM   3026  HD2 PRO B  32     -16.068 -13.936   3.523  1.00 97.09           H  
ATOM   3027  HD3 PRO B  32     -16.591 -12.430   4.346  1.00 97.09           H  
ATOM   3028  N   LEU B  33     -11.214 -13.941   3.868  1.00 98.68           N  
ATOM   3029  H   LEU B  33     -10.911 -13.476   4.711  1.00 98.68           H  
ATOM   3030  CA  LEU B  33     -10.197 -14.502   2.977  1.00 98.68           C  
ATOM   3031  HA  LEU B  33     -10.651 -14.748   2.016  1.00 98.68           H  
ATOM   3032  C   LEU B  33      -9.649 -15.800   3.572  1.00 98.68           C  
ATOM   3033  CB  LEU B  33      -9.098 -13.465   2.699  1.00 98.68           C  
ATOM   3034  HB2 LEU B  33      -8.457 -13.850   1.905  1.00 98.68           H  
ATOM   3035  HB3 LEU B  33      -8.485 -13.363   3.594  1.00 98.68           H  
ATOM   3036  O   LEU B  33      -9.271 -15.834   4.742  1.00 98.68           O  
ATOM   3037  CG  LEU B  33      -9.612 -12.072   2.289  1.00 98.68           C  
ATOM   3038  HG  LEU B  33     -10.298 -11.690   3.045  1.00 98.68           H  
ATOM   3039  CD1 LEU B  33      -8.445 -11.096   2.226  1.00 98.68           C  
ATOM   3040 HD11 LEU B  33      -7.765 -11.377   1.421  1.00 98.68           H  
ATOM   3041 HD12 LEU B  33      -8.844 -10.097   2.051  1.00 98.68           H  
ATOM   3042 HD13 LEU B  33      -7.905 -11.097   3.173  1.00 98.68           H  
ATOM   3043  CD2 LEU B  33     -10.327 -12.086   0.937  1.00 98.68           C  
ATOM   3044 HD21 LEU B  33      -9.687 -12.529   0.174  1.00 98.68           H  
ATOM   3045 HD22 LEU B  33     -11.249 -12.664   1.015  1.00 98.68           H  
ATOM   3046 HD23 LEU B  33     -10.589 -11.069   0.644  1.00 98.68           H  
ATOM   3047  N   ALA B  34      -9.604 -16.871   2.790  1.00 98.77           N  
ATOM   3048  H   ALA B  34      -9.784 -16.737   1.805  1.00 98.77           H  
ATOM   3049  CA  ALA B  34      -9.012 -18.137   3.193  1.00 98.77           C  
ATOM   3050  HA  ALA B  34      -9.210 -18.313   4.250  1.00 98.77           H  
ATOM   3051  C   ALA B  34      -7.495 -18.109   2.982  1.00 98.77           C  
ATOM   3052  CB  ALA B  34      -9.663 -19.266   2.391  1.00 98.77           C  
ATOM   3053  HB1 ALA B  34      -9.619 -19.039   1.326  1.00 98.77           H  
ATOM   3054  HB2 ALA B  34     -10.702 -19.388   2.699  1.00 98.77           H  
ATOM   3055  HB3 ALA B  34      -9.125 -20.197   2.570  1.00 98.77           H  
ATOM   3056  O   ALA B  34      -7.021 -17.834   1.882  1.00 98.77           O  
ATOM   3057  N   ILE B  35      -6.736 -18.463   4.020  1.00 98.87           N  
ATOM   3058  H   ILE B  35      -7.197 -18.683   4.891  1.00 98.87           H  
ATOM   3059  CA  ILE B  35      -5.340 -18.882   3.870  1.00 98.87           C  
ATOM   3060  HA  ILE B  35      -4.869 -18.315   3.066  1.00 98.87           H  
ATOM   3061  C   ILE B  35      -5.382 -20.359   3.473  1.00 98.87           C  
ATOM   3062  CB  ILE B  35      -4.537 -18.644   5.171  1.00 98.87           C  
ATOM   3063  HB  ILE B  35      -4.999 -19.218   5.973  1.00 98.87           H  
ATOM   3064  O   ILE B  35      -5.823 -21.185   4.274  1.00 98.87           O  
ATOM   3065  CG1 ILE B  35      -4.555 -17.148   5.569  1.00 98.87           C  
ATOM   3066 HG12 ILE B  35      -4.034 -16.565   4.809  1.00 98.87           H  
ATOM   3067 HG13 ILE B  35      -5.587 -16.799   5.608  1.00 98.87           H  
ATOM   3068  CG2 ILE B  35      -3.089 -19.137   4.989  1.00 98.87           C  
ATOM   3069 HG21 ILE B  35      -2.593 -18.569   4.202  1.00 98.87           H  
ATOM   3070 HG22 ILE B  35      -3.072 -20.192   4.717  1.00 98.87           H  
ATOM   3071 HG23 ILE B  35      -2.530 -19.033   5.919  1.00 98.87           H  
ATOM   3072  CD1 ILE B  35      -3.933 -16.850   6.939  1.00 98.87           C  
ATOM   3073 HD11 ILE B  35      -2.865 -17.067   6.934  1.00 98.87           H  
ATOM   3074 HD12 ILE B  35      -4.067 -15.793   7.172  1.00 98.87           H  
ATOM   3075 HD13 ILE B  35      -4.426 -17.445   7.708  1.00 98.87           H  
ATOM   3076  N   VAL B  36      -4.957 -20.683   2.252  1.00 98.63           N  
ATOM   3077  H   VAL B  36      -4.638 -19.938   1.649  1.00 98.63           H  
ATOM   3078  CA  VAL B  36      -4.985 -22.054   1.701  1.00 98.63           C  
ATOM   3079  HA  VAL B  36      -5.564 -22.690   2.370  1.00 98.63           H  
ATOM   3080  C   VAL B  36      -3.603 -22.702   1.638  1.00 98.63           C  
ATOM   3081  CB  VAL B  36      -5.692 -22.111   0.332  1.00 98.63           C  
ATOM   3082  HB  VAL B  36      -5.639 -23.136  -0.035  1.00 98.63           H  
ATOM   3083  O   VAL B  36      -3.491 -23.919   1.713  1.00 98.63           O  
ATOM   3084  CG1 VAL B  36      -7.173 -21.745   0.480  1.00 98.63           C  
ATOM   3085 HG11 VAL B  36      -7.644 -22.399   1.214  1.00 98.63           H  
ATOM   3086 HG12 VAL B  36      -7.675 -21.881  -0.478  1.00 98.63           H  
ATOM   3087 HG13 VAL B  36      -7.283 -20.704   0.786  1.00 98.63           H  
ATOM   3088  CG2 VAL B  36      -5.062 -21.193  -0.725  1.00 98.63           C  
ATOM   3089 HG21 VAL B  36      -5.178 -20.146  -0.444  1.00 98.63           H  
ATOM   3090 HG22 VAL B  36      -4.005 -21.429  -0.846  1.00 98.63           H  
ATOM   3091 HG23 VAL B  36      -5.564 -21.350  -1.680  1.00 98.63           H  
ATOM   3092  N   GLY B  37      -2.536 -21.901   1.583  1.00 98.71           N  
ATOM   3093  H   GLY B  37      -2.697 -20.904   1.545  1.00 98.71           H  
ATOM   3094  CA  GLY B  37      -1.148 -22.365   1.629  1.00 98.71           C  
ATOM   3095  HA2 GLY B  37      -1.106 -23.393   1.990  1.00 98.71           H  
ATOM   3096  HA3 GLY B  37      -0.715 -22.340   0.629  1.00 98.71           H  
ATOM   3097  C   GLY B  37      -0.292 -21.486   2.532  1.00 98.71           C  
ATOM   3098  O   GLY B  37      -0.580 -20.304   2.715  1.00 98.71           O  
ATOM   3099  N   MET B  38       0.765 -22.058   3.107  1.00 98.74           N  
ATOM   3100  H   MET B  38       0.953 -23.029   2.899  1.00 98.74           H  
ATOM   3101  CA  MET B  38       1.763 -21.332   3.899  1.00 98.74           C  
ATOM   3102  HA  MET B  38       1.838 -20.307   3.536  1.00 98.74           H  
ATOM   3103  C   MET B  38       3.125 -22.011   3.779  1.00 98.74           C  
ATOM   3104  CB  MET B  38       1.411 -21.308   5.396  1.00 98.74           C  
ATOM   3105  HB2 MET B  38       1.500 -22.322   5.787  1.00 98.74           H  
ATOM   3106  HB3 MET B  38       2.142 -20.682   5.907  1.00 98.74           H  
ATOM   3107  O   MET B  38       3.198 -23.237   3.891  1.00 98.74           O  
ATOM   3108  CG  MET B  38       0.014 -20.793   5.744  1.00 98.74           C  
ATOM   3109  HG2 MET B  38      -0.148 -19.851   5.220  1.00 98.74           H  
ATOM   3110  HG3 MET B  38      -0.727 -21.507   5.385  1.00 98.74           H  
ATOM   3111  SD  MET B  38      -0.259 -20.513   7.517  1.00 98.74           S  
ATOM   3112  CE  MET B  38       0.076 -22.159   8.209  1.00 98.74           C  
ATOM   3113  HE1 MET B  38      -0.609 -22.890   7.777  1.00 98.74           H  
ATOM   3114  HE2 MET B  38       1.104 -22.454   8.001  1.00 98.74           H  
ATOM   3115  HE3 MET B  38      -0.063 -22.135   9.290  1.00 98.74           H  
ATOM   3116  N   ALA B  39       4.192 -21.227   3.665  1.00 98.83           N  
ATOM   3117  H   ALA B  39       4.051 -20.234   3.543  1.00 98.83           H  
ATOM   3118  CA  ALA B  39       5.572 -21.682   3.797  1.00 98.83           C  
ATOM   3119  HA  ALA B  39       5.599 -22.571   4.428  1.00 98.83           H  
ATOM   3120  C   ALA B  39       6.432 -20.603   4.478  1.00 98.83           C  
ATOM   3121  CB  ALA B  39       6.096 -22.074   2.414  1.00 98.83           C  
ATOM   3122  HB1 ALA B  39       6.047 -21.212   1.748  1.00 98.83           H  
ATOM   3123  HB2 ALA B  39       7.128 -22.419   2.485  1.00 98.83           H  
ATOM   3124  HB3 ALA B  39       5.487 -22.876   1.998  1.00 98.83           H  
ATOM   3125  O   ALA B  39       6.094 -19.415   4.461  1.00 98.83           O  
ATOM   3126  N   CYS B  40       7.532 -21.007   5.113  1.00 98.78           N  
ATOM   3127  H   CYS B  40       7.817 -21.975   5.062  1.00 98.78           H  
ATOM   3128  CA  CYS B  40       8.449 -20.085   5.776  1.00 98.78           C  
ATOM   3129  HA  CYS B  40       8.575 -19.216   5.131  1.00 98.78           H  
ATOM   3130  C   CYS B  40       9.837 -20.691   5.990  1.00 98.78           C  
ATOM   3131  CB  CYS B  40       7.862 -19.620   7.123  1.00 98.78           C  
ATOM   3132  HB2 CYS B  40       8.576 -18.955   7.609  1.00 98.78           H  
ATOM   3133  HB3 CYS B  40       6.954 -19.049   6.928  1.00 98.78           H  
ATOM   3134  O   CYS B  40       9.979 -21.899   6.169  1.00 98.78           O  
ATOM   3135  SG  CYS B  40       7.480 -21.012   8.234  1.00 98.78           S  
ATOM   3136  HG  CYS B  40       7.167 -20.279   9.307  1.00 98.78           H  
ATOM   3137  N   ARG B  41      10.845 -19.816   6.080  1.00 98.67           N  
ATOM   3138  H   ARG B  41      10.620 -18.840   5.952  1.00 98.67           H  
ATOM   3139  CA  ARG B  41      12.122 -20.127   6.730  1.00 98.67           C  
ATOM   3140  HA  ARG B  41      12.012 -21.094   7.220  1.00 98.67           H  
ATOM   3141  C   ARG B  41      12.396 -19.107   7.819  1.00 98.67           C  
ATOM   3142  CB  ARG B  41      13.291 -20.249   5.745  1.00 98.67           C  
ATOM   3143  HB2 ARG B  41      14.189 -20.494   6.313  1.00 98.67           H  
ATOM   3144  HB3 ARG B  41      13.454 -19.303   5.230  1.00 98.67           H  
ATOM   3145  O   ARG B  41      12.304 -17.904   7.573  1.00 98.67           O  
ATOM   3146  CG  ARG B  41      13.035 -21.360   4.722  1.00 98.67           C  
ATOM   3147  HG2 ARG B  41      12.678 -22.254   5.232  1.00 98.67           H  
ATOM   3148  HG3 ARG B  41      12.268 -21.029   4.022  1.00 98.67           H  
ATOM   3149  CD  ARG B  41      14.304 -21.712   3.948  1.00 98.67           C  
ATOM   3150  HD2 ARG B  41      15.029 -22.162   4.626  1.00 98.67           H  
ATOM   3151  HD3 ARG B  41      14.722 -20.795   3.532  1.00 98.67           H  
ATOM   3152  NE  ARG B  41      13.980 -22.658   2.867  1.00 98.67           N  
ATOM   3153  HE  ARG B  41      13.137 -23.207   2.959  1.00 98.67           H  
ATOM   3154  NH1 ARG B  41      15.606 -22.039   1.365  1.00 98.67           N  
ATOM   3155 HH11 ARG B  41      16.065 -21.432   2.028  1.00 98.67           H  
ATOM   3156 HH12 ARG B  41      15.862 -22.060   0.388  1.00 98.67           H  
ATOM   3157  NH2 ARG B  41      14.021 -23.441   0.736  1.00 98.67           N  
ATOM   3158 HH21 ARG B  41      13.098 -23.845   0.807  1.00 98.67           H  
ATOM   3159 HH22 ARG B  41      14.436 -23.334  -0.179  1.00 98.67           H  
ATOM   3160  CZ  ARG B  41      14.540 -22.717   1.677  1.00 98.67           C  
ATOM   3161  N   LEU B  42      12.697 -19.591   9.019  1.00 98.80           N  
ATOM   3162  H   LEU B  42      12.848 -20.587   9.099  1.00 98.80           H  
ATOM   3163  CA  LEU B  42      12.917 -18.781  10.221  1.00 98.80           C  
ATOM   3164  HA  LEU B  42      13.179 -17.769   9.910  1.00 98.80           H  
ATOM   3165  C   LEU B  42      14.119 -19.332  11.015  1.00 98.80           C  
ATOM   3166  CB  LEU B  42      11.619 -18.721  11.065  1.00 98.80           C  
ATOM   3167  HB2 LEU B  42      11.351 -19.733  11.368  1.00 98.80           H  
ATOM   3168  HB3 LEU B  42      11.807 -18.157  11.979  1.00 98.80           H  
ATOM   3169  O   LEU B  42      14.535 -20.468  10.776  1.00 98.80           O  
ATOM   3170  CG  LEU B  42      10.405 -18.092  10.353  1.00 98.80           C  
ATOM   3171  HG  LEU B  42      10.239 -18.589   9.397  1.00 98.80           H  
ATOM   3172  CD1 LEU B  42       9.137 -18.282  11.184  1.00 98.80           C  
ATOM   3173 HD11 LEU B  42       8.941 -19.350  11.283  1.00 98.80           H  
ATOM   3174 HD12 LEU B  42       9.262 -17.837  12.171  1.00 98.80           H  
ATOM   3175 HD13 LEU B  42       8.294 -17.814  10.675  1.00 98.80           H  
ATOM   3176  CD2 LEU B  42      10.588 -16.597  10.108  1.00 98.80           C  
ATOM   3177 HD21 LEU B  42       9.786 -16.245   9.459  1.00 98.80           H  
ATOM   3178 HD22 LEU B  42      10.573 -16.043  11.047  1.00 98.80           H  
ATOM   3179 HD23 LEU B  42      11.533 -16.412   9.597  1.00 98.80           H  
ATOM   3180  N   PRO B  43      14.703 -18.547  11.939  1.00 98.40           N  
ATOM   3181  CA  PRO B  43      15.848 -18.981  12.733  1.00 98.40           C  
ATOM   3182  HA  PRO B  43      16.686 -19.141  12.055  1.00 98.40           H  
ATOM   3183  C   PRO B  43      15.598 -20.271  13.521  1.00 98.40           C  
ATOM   3184  CB  PRO B  43      16.172 -17.810  13.667  1.00 98.40           C  
ATOM   3185  HB2 PRO B  43      17.238 -17.749  13.883  1.00 98.40           H  
ATOM   3186  HB3 PRO B  43      15.602 -17.897  14.592  1.00 98.40           H  
ATOM   3187  O   PRO B  43      14.480 -20.538  13.965  1.00 98.40           O  
ATOM   3188  CG  PRO B  43      15.674 -16.600  12.881  1.00 98.40           C  
ATOM   3189  HG2 PRO B  43      15.438 -15.761  13.535  1.00 98.40           H  
ATOM   3190  HG3 PRO B  43      16.409 -16.315  12.128  1.00 98.40           H  
ATOM   3191  CD  PRO B  43      14.427 -17.141  12.191  1.00 98.40           C  
ATOM   3192  HD2 PRO B  43      14.251 -16.589  11.268  1.00 98.40           H  
ATOM   3193  HD3 PRO B  43      13.569 -17.052  12.858  1.00 98.40           H  
ATOM   3194  N   GLY B  44      16.667 -21.040  13.740  1.00 97.55           N  
ATOM   3195  H   GLY B  44      17.535 -20.782  13.293  1.00 97.55           H  
ATOM   3196  CA  GLY B  44      16.626 -22.286  14.510  1.00 97.55           C  
ATOM   3197  HA2 GLY B  44      15.923 -22.185  15.337  1.00 97.55           H  
ATOM   3198  HA3 GLY B  44      17.618 -22.474  14.920  1.00 97.55           H  
ATOM   3199  C   GLY B  44      16.220 -23.510  13.688  1.00 97.55           C  
ATOM   3200  O   GLY B  44      15.548 -24.393  14.220  1.00 97.55           O  
ATOM   3201  N   GLY B  45      16.598 -23.565  12.405  1.00 96.52           N  
ATOM   3202  H   GLY B  45      17.222 -22.863  12.034  1.00 96.52           H  
ATOM   3203  CA  GLY B  45      16.296 -24.698  11.527  1.00 96.52           C  
ATOM   3204  HA2 GLY B  45      16.897 -24.601  10.623  1.00 96.52           H  
ATOM   3205  HA3 GLY B  45      16.580 -25.626  12.024  1.00 96.52           H  
ATOM   3206  C   GLY B  45      14.830 -24.809  11.100  1.00 96.52           C  
ATOM   3207  O   GLY B  45      14.399 -25.880  10.674  1.00 96.52           O  
ATOM   3208  N   VAL B  46      14.043 -23.733  11.210  1.00 98.26           N  
ATOM   3209  H   VAL B  46      14.453 -22.862  11.515  1.00 98.26           H  
ATOM   3210  CA  VAL B  46      12.652 -23.730  10.740  1.00 98.26           C  
ATOM   3211  HA  VAL B  46      12.187 -24.669  11.038  1.00 98.26           H  
ATOM   3212  C   VAL B  46      12.640 -23.658   9.219  1.00 98.26           C  
ATOM   3213  CB  VAL B  46      11.840 -22.589  11.371  1.00 98.26           C  
ATOM   3214  HB  VAL B  46      12.380 -21.654  11.226  1.00 98.26           H  
ATOM   3215  O   VAL B  46      12.962 -22.620   8.643  1.00 98.26           O  
ATOM   3216  CG1 VAL B  46      10.441 -22.431  10.764  1.00 98.26           C  
ATOM   3217 HG11 VAL B  46       9.912 -21.629  11.279  1.00 98.26           H  
ATOM   3218 HG12 VAL B  46       9.880 -23.360  10.866  1.00 98.26           H  
ATOM   3219 HG13 VAL B  46      10.504 -22.164   9.709  1.00 98.26           H  
ATOM   3220  CG2 VAL B  46      11.673 -22.818  12.874  1.00 98.26           C  
ATOM   3221 HG21 VAL B  46      12.658 -22.862  13.338  1.00 98.26           H  
ATOM   3222 HG22 VAL B  46      11.118 -21.990  13.313  1.00 98.26           H  
ATOM   3223 HG23 VAL B  46      11.147 -23.754  13.062  1.00 98.26           H  
ATOM   3224  N   SER B  47      12.239 -24.760   8.583  1.00 96.43           N  
ATOM   3225  H   SER B  47      12.087 -25.594   9.132  1.00 96.43           H  
ATOM   3226  CA  SER B  47      12.096 -24.889   7.125  1.00 96.43           C  
ATOM   3227  HA  SER B  47      12.482 -23.985   6.653  1.00 96.43           H  
ATOM   3228  C   SER B  47      10.642 -25.026   6.658  1.00 96.43           C  
ATOM   3229  CB  SER B  47      12.955 -26.059   6.636  1.00 96.43           C  
ATOM   3230  HB2 SER B  47      13.965 -25.941   7.029  1.00 96.43           H  
ATOM   3231  HB3 SER B  47      13.012 -26.023   5.548  1.00 96.43           H  
ATOM   3232  O   SER B  47      10.373 -25.159   5.468  1.00 96.43           O  
ATOM   3233  OG  SER B  47      12.456 -27.332   7.019  1.00 96.43           O  
ATOM   3234  HG  SER B  47      11.982 -27.302   7.853  1.00 96.43           H  
ATOM   3235  N   SER B  48       9.695 -25.040   7.600  1.00 97.25           N  
ATOM   3236  H   SER B  48       9.983 -24.941   8.563  1.00 97.25           H  
ATOM   3237  CA  SER B  48       8.272 -25.242   7.345  1.00 97.25           C  
ATOM   3238  HA  SER B  48       8.014 -24.714   6.427  1.00 97.25           H  
ATOM   3239  C   SER B  48       7.406 -24.717   8.502  1.00 97.25           C  
ATOM   3240  CB  SER B  48       8.006 -26.741   7.149  1.00 97.25           C  
ATOM   3241  HB2 SER B  48       8.619 -27.117   6.329  1.00 97.25           H  
ATOM   3242  HB3 SER B  48       6.957 -26.890   6.890  1.00 97.25           H  
ATOM   3243  O   SER B  48       7.894 -24.582   9.630  1.00 97.25           O  
ATOM   3244  OG  SER B  48       8.294 -27.471   8.327  1.00 97.25           O  
ATOM   3245  HG  SER B  48       9.246 -27.496   8.442  1.00 97.25           H  
ATOM   3246  N   PRO B  49       6.097 -24.486   8.283  1.00 98.62           N  
ATOM   3247  CA  PRO B  49       5.144 -24.205   9.357  1.00 98.62           C  
ATOM   3248  HA  PRO B  49       5.404 -23.246   9.803  1.00 98.62           H  
ATOM   3249  C   PRO B  49       5.120 -25.274  10.464  1.00 98.62           C  
ATOM   3250  CB  PRO B  49       3.783 -24.084   8.664  1.00 98.62           C  
ATOM   3251  HB2 PRO B  49       3.135 -23.371   9.176  1.00 98.62           H  
ATOM   3252  HB3 PRO B  49       3.302 -25.060   8.605  1.00 98.62           H  
ATOM   3253  O   PRO B  49       4.961 -24.928  11.634  1.00 98.62           O  
ATOM   3254  CG  PRO B  49       4.145 -23.613   7.257  1.00 98.62           C  
ATOM   3255  HG2 PRO B  49       4.324 -22.538   7.259  1.00 98.62           H  
ATOM   3256  HG3 PRO B  49       3.374 -23.875   6.532  1.00 98.62           H  
ATOM   3257  CD  PRO B  49       5.454 -24.352   6.987  1.00 98.62           C  
ATOM   3258  HD2 PRO B  49       6.066 -23.780   6.292  1.00 98.62           H  
ATOM   3259  HD3 PRO B  49       5.252 -25.347   6.589  1.00 98.62           H  
ATOM   3260  N   GLU B  50       5.320 -26.558  10.141  1.00 96.67           N  
ATOM   3261  H   GLU B  50       5.416 -26.818   9.170  1.00 96.67           H  
ATOM   3262  CA  GLU B  50       5.412 -27.634  11.142  1.00 96.67           C  
ATOM   3263  HA  GLU B  50       4.570 -27.555  11.830  1.00 96.67           H  
ATOM   3264  C   GLU B  50       6.685 -27.536  11.993  1.00 96.67           C  
ATOM   3265  CB  GLU B  50       5.362 -29.024  10.485  1.00 96.67           C  
ATOM   3266  HB2 GLU B  50       5.522 -29.765  11.267  1.00 96.67           H  
ATOM   3267  HB3 GLU B  50       6.182 -29.128   9.774  1.00 96.67           H  
ATOM   3268  O   GLU B  50       6.643 -27.829  13.189  1.00 96.67           O  
ATOM   3269  CG  GLU B  50       4.025 -29.366   9.809  1.00 96.67           C  
ATOM   3270  HG2 GLU B  50       3.216 -29.159  10.509  1.00 96.67           H  
ATOM   3271  HG3 GLU B  50       4.018 -30.435   9.599  1.00 96.67           H  
ATOM   3272  CD  GLU B  50       3.785 -28.615   8.493  1.00 96.67           C  
ATOM   3273  OE1 GLU B  50       2.617 -28.402   8.118  1.00 96.67           O  
ATOM   3274  OE2 GLU B  50       4.756 -28.221   7.808  1.00 96.67           O  
ATOM   3275  N   ASP B  51       7.808 -27.097  11.417  1.00 97.70           N  
ATOM   3276  H   ASP B  51       7.798 -26.884  10.430  1.00 97.70           H  
ATOM   3277  CA  ASP B  51       9.027 -26.820  12.187  1.00 97.70           C  
ATOM   3278  HA  ASP B  51       9.251 -27.683  12.814  1.00 97.70           H  
ATOM   3279  C   ASP B  51       8.832 -25.622  13.117  1.00 97.70           C  
ATOM   3280  CB  ASP B  51      10.236 -26.575  11.277  1.00 97.70           C  
ATOM   3281  HB2 ASP B  51      10.059 -25.687  10.670  1.00 97.70           H  
ATOM   3282  HB3 ASP B  51      11.105 -26.391  11.909  1.00 97.70           H  
ATOM   3283  O   ASP B  51       9.223 -25.688  14.283  1.00 97.70           O  
ATOM   3284  CG  ASP B  51      10.553 -27.754  10.370  1.00 97.70           C  
ATOM   3285  OD1 ASP B  51      10.437 -28.908  10.849  1.00 97.70           O  
ATOM   3286  OD2 ASP B  51      10.847 -27.485   9.181  1.00 97.70           O  
ATOM   3287  N   LEU B  52       8.161 -24.563  12.642  1.00 98.68           N  
ATOM   3288  H   LEU B  52       7.885 -24.573  11.671  1.00 98.68           H  
ATOM   3289  CA  LEU B  52       7.796 -23.417  13.476  1.00 98.68           C  
ATOM   3290  HA  LEU B  52       8.713 -23.005  13.898  1.00 98.68           H  
ATOM   3291  C   LEU B  52       6.905 -23.853  14.645  1.00 98.68           C  
ATOM   3292  CB  LEU B  52       7.106 -22.337  12.619  1.00 98.68           C  
ATOM   3293  HB2 LEU B  52       7.778 -22.032  11.817  1.00 98.68           H  
ATOM   3294  HB3 LEU B  52       6.218 -22.766  12.155  1.00 98.68           H  
ATOM   3295  O   LEU B  52       7.147 -23.449  15.782  1.00 98.68           O  
ATOM   3296  CG  LEU B  52       6.675 -21.091  13.418  1.00 98.68           C  
ATOM   3297  HG  LEU B  52       5.943 -21.384  14.171  1.00 98.68           H  
ATOM   3298  CD1 LEU B  52       7.844 -20.402  14.123  1.00 98.68           C  
ATOM   3299 HD11 LEU B  52       8.232 -21.039  14.918  1.00 98.68           H  
ATOM   3300 HD12 LEU B  52       7.497 -19.472  14.573  1.00 98.68           H  
ATOM   3301 HD13 LEU B  52       8.644 -20.188  13.414  1.00 98.68           H  
ATOM   3302  CD2 LEU B  52       5.991 -20.086  12.493  1.00 98.68           C  
ATOM   3303 HD21 LEU B  52       5.703 -19.195  13.050  1.00 98.68           H  
ATOM   3304 HD22 LEU B  52       5.093 -20.541  12.077  1.00 98.68           H  
ATOM   3305 HD23 LEU B  52       6.659 -19.802  11.680  1.00 98.68           H  
ATOM   3306  N   TRP B  53       5.903 -24.702  14.390  1.00 98.44           N  
ATOM   3307  H   TRP B  53       5.729 -24.976  13.434  1.00 98.44           H  
ATOM   3308  CA  TRP B  53       5.061 -25.243  15.457  1.00 98.44           C  
ATOM   3309  HA  TRP B  53       4.628 -24.406  16.005  1.00 98.44           H  
ATOM   3310  C   TRP B  53       5.875 -26.047  16.474  1.00 98.44           C  
ATOM   3311  CB  TRP B  53       3.910 -26.088  14.903  1.00 98.44           C  
ATOM   3312  HB2 TRP B  53       3.296 -25.467  14.250  1.00 98.44           H  
ATOM   3313  HB3 TRP B  53       4.308 -26.916  14.317  1.00 98.44           H  
ATOM   3314  O   TRP B  53       5.758 -25.792  17.671  1.00 98.44           O  
ATOM   3315  CG  TRP B  53       3.064 -26.625  16.016  1.00 98.44           C  
ATOM   3316  CD1 TRP B  53       3.073 -27.899  16.473  1.00 98.44           C  
ATOM   3317  HD1 TRP B  53       3.641 -28.709  16.042  1.00 98.44           H  
ATOM   3318  CD2 TRP B  53       2.254 -25.870  16.967  1.00 98.44           C  
ATOM   3319  CE2 TRP B  53       1.833 -26.753  18.006  1.00 98.44           C  
ATOM   3320  CE3 TRP B  53       1.898 -24.508  17.091  1.00 98.44           C  
ATOM   3321  HE3 TRP B  53       2.226 -23.806  16.338  1.00 98.44           H  
ATOM   3322  NE1 TRP B  53       2.356 -27.978  17.653  1.00 98.44           N  
ATOM   3323  HE1 TRP B  53       2.353 -28.798  18.243  1.00 98.44           H  
ATOM   3324  CH2 TRP B  53       0.758 -24.946  19.204  1.00 98.44           C  
ATOM   3325  HH2 TRP B  53       0.214 -24.574  20.059  1.00 98.44           H  
ATOM   3326  CZ2 TRP B  53       1.098 -26.307  19.113  1.00 98.44           C  
ATOM   3327  HZ2 TRP B  53       0.826 -27.006  19.891  1.00 98.44           H  
ATOM   3328  CZ3 TRP B  53       1.155 -24.052  18.195  1.00 98.44           C  
ATOM   3329  HZ3 TRP B  53       0.902 -23.005  18.276  1.00 98.44           H  
ATOM   3330  N   ARG B  54       6.751 -26.955  16.022  1.00 98.04           N  
ATOM   3331  H   ARG B  54       6.810 -27.101  15.024  1.00 98.04           H  
ATOM   3332  CA  ARG B  54       7.630 -27.730  16.916  1.00 98.04           C  
ATOM   3333  HA  ARG B  54       7.011 -28.285  17.621  1.00 98.04           H  
ATOM   3334  C   ARG B  54       8.517 -26.831  17.779  1.00 98.04           C  
ATOM   3335  CB  ARG B  54       8.486 -28.714  16.102  1.00 98.04           C  
ATOM   3336  HB2 ARG B  54       9.321 -29.039  16.723  1.00 98.04           H  
ATOM   3337  HB3 ARG B  54       8.890 -28.216  15.221  1.00 98.04           H  
ATOM   3338  O   ARG B  54       8.612 -27.069  18.980  1.00 98.04           O  
ATOM   3339  CG  ARG B  54       7.688 -29.957  15.688  1.00 98.04           C  
ATOM   3340  HG2 ARG B  54       6.860 -29.682  15.035  1.00 98.04           H  
ATOM   3341  HG3 ARG B  54       7.273 -30.411  16.588  1.00 98.04           H  
ATOM   3342  CD  ARG B  54       8.582 -30.997  14.997  1.00 98.04           C  
ATOM   3343  HD2 ARG B  54       8.090 -31.966  15.085  1.00 98.04           H  
ATOM   3344  HD3 ARG B  54       9.528 -31.067  15.534  1.00 98.04           H  
ATOM   3345  NE  ARG B  54       8.851 -30.681  13.575  1.00 98.04           N  
ATOM   3346  HE  ARG B  54       9.344 -29.824  13.366  1.00 98.04           H  
ATOM   3347  NH1 ARG B  54       7.809 -32.491  12.608  1.00 98.04           N  
ATOM   3348 HH11 ARG B  54       7.520 -32.963  11.763  1.00 98.04           H  
ATOM   3349 HH12 ARG B  54       7.435 -32.742  13.512  1.00 98.04           H  
ATOM   3350  NH2 ARG B  54       8.861 -31.030  11.322  1.00 98.04           N  
ATOM   3351 HH21 ARG B  54       9.433 -30.208  11.189  1.00 98.04           H  
ATOM   3352 HH22 ARG B  54       8.572 -31.518  10.486  1.00 98.04           H  
ATOM   3353  CZ  ARG B  54       8.509 -31.394  12.515  1.00 98.04           C  
ATOM   3354  N   LEU B  55       9.118 -25.794  17.189  1.00 98.46           N  
ATOM   3355  H   LEU B  55       8.993 -25.689  16.193  1.00 98.46           H  
ATOM   3356  CA  LEU B  55       9.972 -24.819  17.877  1.00 98.46           C  
ATOM   3357  HA  LEU B  55      10.784 -25.357  18.366  1.00 98.46           H  
ATOM   3358  C   LEU B  55       9.208 -24.056  18.973  1.00 98.46           C  
ATOM   3359  CB  LEU B  55      10.570 -23.893  16.794  1.00 98.46           C  
ATOM   3360  HB2 LEU B  55      11.026 -24.539  16.044  1.00 98.46           H  
ATOM   3361  HB3 LEU B  55       9.776 -23.335  16.297  1.00 98.46           H  
ATOM   3362  O   LEU B  55       9.729 -23.841  20.072  1.00 98.46           O  
ATOM   3363  CG  LEU B  55      11.646 -22.911  17.296  1.00 98.46           C  
ATOM   3364  HG  LEU B  55      12.222 -23.394  18.085  1.00 98.46           H  
ATOM   3365  CD1 LEU B  55      12.626 -22.569  16.180  1.00 98.46           C  
ATOM   3366 HD11 LEU B  55      13.003 -23.476  15.706  1.00 98.46           H  
ATOM   3367 HD12 LEU B  55      12.144 -21.937  15.434  1.00 98.46           H  
ATOM   3368 HD13 LEU B  55      13.482 -22.030  16.586  1.00 98.46           H  
ATOM   3369  CD2 LEU B  55      11.074 -21.584  17.810  1.00 98.46           C  
ATOM   3370 HD21 LEU B  55      10.481 -21.105  17.031  1.00 98.46           H  
ATOM   3371 HD22 LEU B  55      10.456 -21.743  18.694  1.00 98.46           H  
ATOM   3372 HD23 LEU B  55      11.895 -20.924  18.090  1.00 98.46           H  
ATOM   3373  N   LEU B  56       7.960 -23.679  18.688  1.00 98.41           N  
ATOM   3374  H   LEU B  56       7.615 -23.876  17.759  1.00 98.41           H  
ATOM   3375  CA  LEU B  56       7.063 -22.999  19.622  1.00 98.41           C  
ATOM   3376  HA  LEU B  56       7.603 -22.188  20.111  1.00 98.41           H  
ATOM   3377  C   LEU B  56       6.553 -23.924  20.733  1.00 98.41           C  
ATOM   3378  CB  LEU B  56       5.881 -22.429  18.824  1.00 98.41           C  
ATOM   3379  HB2 LEU B  56       5.091 -22.137  19.516  1.00 98.41           H  
ATOM   3380  HB3 LEU B  56       5.478 -23.218  18.189  1.00 98.41           H  
ATOM   3381  O   LEU B  56       6.540 -23.531  21.898  1.00 98.41           O  
ATOM   3382  CG  LEU B  56       6.243 -21.215  17.955  1.00 98.41           C  
ATOM   3383  HG  LEU B  56       7.157 -21.399  17.390  1.00 98.41           H  
ATOM   3384  CD1 LEU B  56       5.097 -20.955  16.982  1.00 98.41           C  
ATOM   3385 HD11 LEU B  56       5.320 -20.078  16.374  1.00 98.41           H  
ATOM   3386 HD12 LEU B  56       4.170 -20.819  17.538  1.00 98.41           H  
ATOM   3387 HD13 LEU B  56       4.988 -21.815  16.321  1.00 98.41           H  
ATOM   3388  CD2 LEU B  56       6.434 -19.965  18.814  1.00 98.41           C  
ATOM   3389 HD21 LEU B  56       7.261 -20.120  19.507  1.00 98.41           H  
ATOM   3390 HD22 LEU B  56       5.530 -19.749  19.383  1.00 98.41           H  
ATOM   3391 HD23 LEU B  56       6.687 -19.116  18.179  1.00 98.41           H  
ATOM   3392  N   GLU B  57       6.164 -25.154  20.397  1.00 97.46           N  
ATOM   3393  H   GLU B  57       6.172 -25.405  19.419  1.00 97.46           H  
ATOM   3394  CA  GLU B  57       5.645 -26.145  21.343  1.00 97.46           C  
ATOM   3395  HA  GLU B  57       4.833 -25.689  21.909  1.00 97.46           H  
ATOM   3396  C   GLU B  57       6.719 -26.581  22.351  1.00 97.46           C  
ATOM   3397  CB  GLU B  57       5.067 -27.337  20.564  1.00 97.46           C  
ATOM   3398  HB2 GLU B  57       5.861 -27.805  19.982  1.00 97.46           H  
ATOM   3399  HB3 GLU B  57       4.304 -26.967  19.880  1.00 97.46           H  
ATOM   3400  O   GLU B  57       6.447 -26.611  23.555  1.00 97.46           O  
ATOM   3401  CG  GLU B  57       4.428 -28.380  21.493  1.00 97.46           C  
ATOM   3402  HG2 GLU B  57       3.709 -27.877  22.140  1.00 97.46           H  
ATOM   3403  HG3 GLU B  57       5.198 -28.822  22.126  1.00 97.46           H  
ATOM   3404  CD  GLU B  57       3.732 -29.496  20.704  1.00 97.46           C  
ATOM   3405  OE1 GLU B  57       2.536 -29.742  20.980  1.00 97.46           O  
ATOM   3406  OE2 GLU B  57       4.394 -30.112  19.838  1.00 97.46           O  
ATOM   3407  N   SER B  58       7.960 -26.817  21.903  1.00 97.74           N  
ATOM   3408  H   SER B  58       8.140 -26.779  20.910  1.00 97.74           H  
ATOM   3409  CA  SER B  58       9.103 -27.035  22.805  1.00 97.74           C  
ATOM   3410  HA  SER B  58       8.800 -27.763  23.557  1.00 97.74           H  
ATOM   3411  C   SER B  58       9.526 -25.768  23.558  1.00 97.74           C  
ATOM   3412  CB  SER B  58      10.295 -27.629  22.043  1.00 97.74           C  
ATOM   3413  HB2 SER B  58      11.090 -27.870  22.748  1.00 97.74           H  
ATOM   3414  HB3 SER B  58       9.973 -28.551  21.559  1.00 97.74           H  
ATOM   3415  O   SER B  58      10.284 -25.848  24.529  1.00 97.74           O  
ATOM   3416  OG  SER B  58      10.804 -26.756  21.056  1.00 97.74           O  
ATOM   3417  HG  SER B  58      11.458 -26.160  21.428  1.00 97.74           H  
ATOM   3418  N   GLY B  59       9.037 -24.599  23.132  1.00 97.95           N  
ATOM   3419  H   GLY B  59       8.397 -24.615  22.351  1.00 97.95           H  
ATOM   3420  CA  GLY B  59       9.362 -23.299  23.702  1.00 97.95           C  
ATOM   3421  HA2 GLY B  59       9.081 -23.297  24.755  1.00 97.95           H  
ATOM   3422  HA3 GLY B  59       8.782 -22.538  23.180  1.00 97.95           H  
ATOM   3423  C   GLY B  59      10.844 -22.957  23.560  1.00 97.95           C  
ATOM   3424  O   GLY B  59      11.451 -22.491  24.527  1.00 97.95           O  
ATOM   3425  N   THR B  60      11.420 -23.249  22.395  1.00 98.20           N  
ATOM   3426  H   THR B  60      10.827 -23.590  21.652  1.00 98.20           H  
ATOM   3427  CA  THR B  60      12.837 -23.043  22.077  1.00 98.20           C  
ATOM   3428  HA  THR B  60      13.438 -23.357  22.930  1.00 98.20           H  
ATOM   3429  C   THR B  60      13.134 -21.566  21.801  1.00 98.20           C  
ATOM   3430  CB  THR B  60      13.223 -23.929  20.882  1.00 98.20           C  
ATOM   3431  HB  THR B  60      12.495 -23.769  20.086  1.00 98.20           H  
ATOM   3432  O   THR B  60      12.362 -20.889  21.119  1.00 98.20           O  
ATOM   3433  CG2 THR B  60      14.628 -23.703  20.323  1.00 98.20           C  
ATOM   3434 HG21 THR B  60      15.370 -23.763  21.119  1.00 98.20           H  
ATOM   3435 HG22 THR B  60      14.682 -22.718  19.859  1.00 98.20           H  
ATOM   3436 HG23 THR B  60      14.852 -24.442  19.555  1.00 98.20           H  
ATOM   3437  OG1 THR B  60      13.164 -25.287  21.264  1.00 98.20           O  
ATOM   3438  HG1 THR B  60      13.459 -25.788  20.500  1.00 98.20           H  
ATOM   3439  N   ASP B  61      14.263 -21.094  22.334  1.00 98.23           N  
ATOM   3440  H   ASP B  61      14.833 -21.733  22.869  1.00 98.23           H  
ATOM   3441  CA  ASP B  61      14.936 -19.844  21.957  1.00 98.23           C  
ATOM   3442  HA  ASP B  61      14.206 -19.105  21.627  1.00 98.23           H  
ATOM   3443  C   ASP B  61      15.890 -20.155  20.791  1.00 98.23           C  
ATOM   3444  CB  ASP B  61      15.668 -19.283  23.195  1.00 98.23           C  
ATOM   3445  HB2 ASP B  61      16.297 -20.070  23.610  1.00 98.23           H  
ATOM   3446  HB3 ASP B  61      14.924 -19.025  23.948  1.00 98.23           H  
ATOM   3447  O   ASP B  61      16.741 -21.042  20.899  1.00 98.23           O  
ATOM   3448  CG  ASP B  61      16.551 -18.049  22.944  1.00 98.23           C  
ATOM   3449  OD1 ASP B  61      16.510 -17.484  21.832  1.00 98.23           O  
ATOM   3450  OD2 ASP B  61      17.310 -17.691  23.881  1.00 98.23           O  
ATOM   3451  N   ALA B  62      15.692 -19.472  19.666  1.00 98.10           N  
ATOM   3452  H   ALA B  62      14.992 -18.745  19.688  1.00 98.10           H  
ATOM   3453  CA  ALA B  62      16.412 -19.648  18.409  1.00 98.10           C  
ATOM   3454  HA  ALA B  62      16.964 -20.587  18.449  1.00 98.10           H  
ATOM   3455  C   ALA B  62      17.442 -18.536  18.142  1.00 98.10           C  
ATOM   3456  CB  ALA B  62      15.377 -19.753  17.288  1.00 98.10           C  
ATOM   3457  HB1 ALA B  62      15.871 -20.045  16.361  1.00 98.10           H  
ATOM   3458  HB2 ALA B  62      14.626 -20.496  17.556  1.00 98.10           H  
ATOM   3459  HB3 ALA B  62      14.891 -18.788  17.141  1.00 98.10           H  
ATOM   3460  O   ALA B  62      18.038 -18.495  17.063  1.00 98.10           O  
ATOM   3461  N   VAL B  63      17.660 -17.634  19.105  1.00 96.76           N  
ATOM   3462  H   VAL B  63      17.153 -17.715  19.975  1.00 96.76           H  
ATOM   3463  CA  VAL B  63      18.718 -16.624  19.030  1.00 96.76           C  
ATOM   3464  HA  VAL B  63      18.668 -16.147  18.052  1.00 96.76           H  
ATOM   3465  C   VAL B  63      20.083 -17.305  19.157  1.00 96.76           C  
ATOM   3466  CB  VAL B  63      18.513 -15.534  20.098  1.00 96.76           C  
ATOM   3467  HB  VAL B  63      18.482 -15.988  21.089  1.00 96.76           H  
ATOM   3468  O   VAL B  63      20.354 -18.038  20.110  1.00 96.76           O  
ATOM   3469  CG1 VAL B  63      19.655 -14.515  20.093  1.00 96.76           C  
ATOM   3470 HG11 VAL B  63      19.452 -13.737  20.829  1.00 96.76           H  
ATOM   3471 HG12 VAL B  63      20.591 -15.005  20.362  1.00 96.76           H  
ATOM   3472 HG13 VAL B  63      19.745 -14.064  19.105  1.00 96.76           H  
ATOM   3473  CG2 VAL B  63      17.205 -14.766  19.847  1.00 96.76           C  
ATOM   3474 HG21 VAL B  63      16.357 -15.443  19.953  1.00 96.76           H  
ATOM   3475 HG22 VAL B  63      17.202 -14.342  18.843  1.00 96.76           H  
ATOM   3476 HG23 VAL B  63      17.096 -13.969  20.582  1.00 96.76           H  
ATOM   3477  N   SER B  64      20.963 -17.040  18.195  1.00 94.28           N  
ATOM   3478  H   SER B  64      20.696 -16.397  17.463  1.00 94.28           H  
ATOM   3479  CA  SER B  64      22.296 -17.631  18.082  1.00 94.28           C  
ATOM   3480  HA  SER B  64      22.528 -18.172  18.999  1.00 94.28           H  
ATOM   3481  C   SER B  64      23.371 -16.555  17.905  1.00 94.28           C  
ATOM   3482  CB  SER B  64      22.295 -18.644  16.929  1.00 94.28           C  
ATOM   3483  HB2 SER B  64      21.455 -19.326  17.057  1.00 94.28           H  
ATOM   3484  HB3 SER B  64      23.219 -19.223  16.950  1.00 94.28           H  
ATOM   3485  O   SER B  64      23.074 -15.363  17.826  1.00 94.28           O  
ATOM   3486  OG  SER B  64      22.187 -17.996  15.679  1.00 94.28           O  
ATOM   3487  HG  SER B  64      21.795 -18.597  15.041  1.00 94.28           H  
ATOM   3488  N   GLY B  65      24.642 -16.964  17.875  1.00 91.26           N  
ATOM   3489  H   GLY B  65      24.823 -17.958  17.894  1.00 91.26           H  
ATOM   3490  CA  GLY B  65      25.744 -16.068  17.523  1.00 91.26           C  
ATOM   3491  HA2 GLY B  65      26.698 -16.567  17.694  1.00 91.26           H  
ATOM   3492  HA3 GLY B  65      25.697 -15.191  18.168  1.00 91.26           H  
ATOM   3493  C   GLY B  65      25.690 -15.617  16.056  1.00 91.26           C  
ATOM   3494  O   GLY B  65      25.068 -16.270  15.221  1.00 91.26           O  
ATOM   3495  N   PHE B  66      26.368 -14.515  15.731  1.00 91.30           N  
ATOM   3496  H   PHE B  66      26.792 -13.977  16.472  1.00 91.30           H  
ATOM   3497  CA  PHE B  66      26.431 -13.999  14.356  1.00 91.30           C  
ATOM   3498  HA  PHE B  66      25.410 -13.758  14.060  1.00 91.30           H  
ATOM   3499  C   PHE B  66      26.997 -15.021  13.337  1.00 91.30           C  
ATOM   3500  CB  PHE B  66      27.266 -12.709  14.315  1.00 91.30           C  
ATOM   3501  HB2 PHE B  66      27.458 -12.472  13.268  1.00 91.30           H  
ATOM   3502  HB3 PHE B  66      28.232 -12.912  14.777  1.00 91.30           H  
ATOM   3503  O   PHE B  66      27.916 -15.776  13.677  1.00 91.30           O  
ATOM   3504  CG  PHE B  66      26.682 -11.453  14.948  1.00 91.30           C  
ATOM   3505  CD1 PHE B  66      25.387 -11.414  15.506  1.00 91.30           C  
ATOM   3506  HD1 PHE B  66      24.777 -12.304  15.551  1.00 91.30           H  
ATOM   3507  CD2 PHE B  66      27.456 -10.277  14.941  1.00 91.30           C  
ATOM   3508  HD2 PHE B  66      28.448 -10.288  14.515  1.00 91.30           H  
ATOM   3509  CE1 PHE B  66      24.863 -10.215  16.020  1.00 91.30           C  
ATOM   3510  HE1 PHE B  66      23.862 -10.191  16.423  1.00 91.30           H  
ATOM   3511  CE2 PHE B  66      26.943  -9.086  15.482  1.00 91.30           C  
ATOM   3512  HE2 PHE B  66      27.546  -8.190  15.493  1.00 91.30           H  
ATOM   3513  CZ  PHE B  66      25.643  -9.050  16.011  1.00 91.30           C  
ATOM   3514  HZ  PHE B  66      25.250  -8.130  16.418  1.00 91.30           H  
ATOM   3515  N   PRO B  67      26.527 -15.008  12.070  1.00 91.64           N  
ATOM   3516  CA  PRO B  67      27.065 -15.846  10.999  1.00 91.64           C  
ATOM   3517  HA  PRO B  67      26.941 -16.891  11.282  1.00 91.64           H  
ATOM   3518  C   PRO B  67      28.544 -15.551  10.726  1.00 91.64           C  
ATOM   3519  CB  PRO B  67      26.213 -15.555   9.757  1.00 91.64           C  
ATOM   3520  HB2 PRO B  67      26.031 -16.457   9.172  1.00 91.64           H  
ATOM   3521  HB3 PRO B  67      26.695 -14.793   9.144  1.00 91.64           H  
ATOM   3522  O   PRO B  67      28.958 -14.394  10.647  1.00 91.64           O  
ATOM   3523  CG  PRO B  67      24.920 -14.983  10.328  1.00 91.64           C  
ATOM   3524  HG2 PRO B  67      24.259 -15.797  10.628  1.00 91.64           H  
ATOM   3525  HG3 PRO B  67      24.418 -14.310   9.633  1.00 91.64           H  
ATOM   3526  CD  PRO B  67      25.405 -14.235  11.561  1.00 91.64           C  
ATOM   3527  HD2 PRO B  67      25.743 -13.237  11.283  1.00 91.64           H  
ATOM   3528  HD3 PRO B  67      24.586 -14.177  12.279  1.00 91.64           H  
ATOM   3529  N   THR B  68      29.344 -16.600  10.533  1.00 89.76           N  
ATOM   3530  H   THR B  68      28.949 -17.527  10.601  1.00 89.76           H  
ATOM   3531  CA  THR B  68      30.800 -16.500  10.312  1.00 89.76           C  
ATOM   3532  HA  THR B  68      31.139 -15.509  10.616  1.00 89.76           H  
ATOM   3533  C   THR B  68      31.212 -16.653   8.845  1.00 89.76           C  
ATOM   3534  CB  THR B  68      31.544 -17.522  11.183  1.00 89.76           C  
ATOM   3535  HB  THR B  68      32.609 -17.486  10.956  1.00 89.76           H  
ATOM   3536  O   THR B  68      32.376 -16.458   8.501  1.00 89.76           O  
ATOM   3537  CG2 THR B  68      31.358 -17.248  12.676  1.00 89.76           C  
ATOM   3538 HG21 THR B  68      30.308 -17.340  12.955  1.00 89.76           H  
ATOM   3539 HG22 THR B  68      31.690 -16.235  12.903  1.00 89.76           H  
ATOM   3540 HG23 THR B  68      31.951 -17.952  13.261  1.00 89.76           H  
ATOM   3541  OG1 THR B  68      31.059 -18.824  10.944  1.00 89.76           O  
ATOM   3542  HG1 THR B  68      31.314 -19.368  11.693  1.00 89.76           H  
ATOM   3543  N   ASP B  69      30.264 -16.973   7.967  1.00 90.47           N  
ATOM   3544  H   ASP B  69      29.323 -17.110   8.307  1.00 90.47           H  
ATOM   3545  CA  ASP B  69      30.439 -17.268   6.542  1.00 90.47           C  
ATOM   3546  HA  ASP B  69      31.490 -17.488   6.356  1.00 90.47           H  
ATOM   3547  C   ASP B  69      30.063 -16.098   5.611  1.00 90.47           C  
ATOM   3548  CB  ASP B  69      29.640 -18.543   6.218  1.00 90.47           C  
ATOM   3549  HB2 ASP B  69      29.833 -18.817   5.181  1.00 90.47           H  
ATOM   3550  HB3 ASP B  69      30.010 -19.355   6.844  1.00 90.47           H  
ATOM   3551  O   ASP B  69      30.369 -16.127   4.419  1.00 90.47           O  
ATOM   3552  CG  ASP B  69      28.121 -18.416   6.428  1.00 90.47           C  
ATOM   3553  OD1 ASP B  69      27.691 -17.519   7.196  1.00 90.47           O  
ATOM   3554  OD2 ASP B  69      27.403 -19.233   5.818  1.00 90.47           O  
ATOM   3555  N   ARG B  70      29.471 -15.024   6.152  1.00 90.27           N  
ATOM   3556  H   ARG B  70      29.197 -15.118   7.120  1.00 90.27           H  
ATOM   3557  CA  ARG B  70      29.020 -13.831   5.403  1.00 90.27           C  
ATOM   3558  HA  ARG B  70      28.753 -14.151   4.396  1.00 90.27           H  
ATOM   3559  C   ARG B  70      30.090 -12.752   5.199  1.00 90.27           C  
ATOM   3560  CB  ARG B  70      27.756 -13.252   6.058  1.00 90.27           C  
ATOM   3561  HB2 ARG B  70      27.986 -12.919   7.070  1.00 90.27           H  
ATOM   3562  HB3 ARG B  70      27.412 -12.395   5.480  1.00 90.27           H  
ATOM   3563  O   ARG B  70      29.787 -11.661   4.728  1.00 90.27           O  
ATOM   3564  CG  ARG B  70      26.633 -14.293   6.102  1.00 90.27           C  
ATOM   3565  HG2 ARG B  70      26.452 -14.688   5.103  1.00 90.27           H  
ATOM   3566  HG3 ARG B  70      26.918 -15.113   6.762  1.00 90.27           H  
ATOM   3567  CD  ARG B  70      25.352 -13.663   6.633  1.00 90.27           C  
ATOM   3568  HD2 ARG B  70      25.564 -13.152   7.573  1.00 90.27           H  
ATOM   3569  HD3 ARG B  70      24.994 -12.929   5.910  1.00 90.27           H  
ATOM   3570  NE  ARG B  70      24.329 -14.695   6.862  1.00 90.27           N  
ATOM   3571  HE  ARG B  70      24.630 -15.659   6.870  1.00 90.27           H  
ATOM   3572  NH1 ARG B  70      22.608 -13.237   7.182  1.00 90.27           N  
ATOM   3573 HH11 ARG B  70      21.617 -13.096   7.318  1.00 90.27           H  
ATOM   3574 HH12 ARG B  70      23.156 -12.417   6.963  1.00 90.27           H  
ATOM   3575  NH2 ARG B  70      22.241 -15.402   7.451  1.00 90.27           N  
ATOM   3576 HH21 ARG B  70      21.313 -15.138   7.748  1.00 90.27           H  
ATOM   3577 HH22 ARG B  70      22.516 -16.372   7.517  1.00 90.27           H  
ATOM   3578  CZ  ARG B  70      23.070 -14.446   7.157  1.00 90.27           C  
ATOM   3579  N   GLY B  71      31.339 -13.024   5.582  1.00 88.33           N  
ATOM   3580  H   GLY B  71      31.521 -13.953   5.933  1.00 88.33           H  
ATOM   3581  CA  GLY B  71      32.445 -12.060   5.488  1.00 88.33           C  
ATOM   3582  HA2 GLY B  71      33.385 -12.591   5.637  1.00 88.33           H  
ATOM   3583  HA3 GLY B  71      32.451 -11.619   4.492  1.00 88.33           H  
ATOM   3584  C   GLY B  71      32.389 -10.916   6.509  1.00 88.33           C  
ATOM   3585  O   GLY B  71      33.118  -9.937   6.367  1.00 88.33           O  
ATOM   3586  N   TRP B  72      31.541 -11.024   7.535  1.00 85.54           N  
ATOM   3587  H   TRP B  72      30.966 -11.851   7.602  1.00 85.54           H  
ATOM   3588  CA  TRP B  72      31.477 -10.067   8.639  1.00 85.54           C  
ATOM   3589  HA  TRP B  72      31.428  -9.056   8.234  1.00 85.54           H  
ATOM   3590  C   TRP B  72      32.735 -10.182   9.509  1.00 85.54           C  
ATOM   3591  CB  TRP B  72      30.212 -10.330   9.472  1.00 85.54           C  
ATOM   3592  HB2 TRP B  72      30.228  -9.658  10.330  1.00 85.54           H  
ATOM   3593  HB3 TRP B  72      30.259 -11.348   9.860  1.00 85.54           H  
ATOM   3594  O   TRP B  72      33.151 -11.287   9.857  1.00 85.54           O  
ATOM   3595  CG  TRP B  72      28.880 -10.161   8.795  1.00 85.54           C  
ATOM   3596  CD1 TRP B  72      28.659  -9.859   7.492  1.00 85.54           C  
ATOM   3597  HD1 TRP B  72      29.416  -9.715   6.736  1.00 85.54           H  
ATOM   3598  CD2 TRP B  72      27.553 -10.264   9.404  1.00 85.54           C  
ATOM   3599  CE2 TRP B  72      26.580  -9.945   8.413  1.00 85.54           C  
ATOM   3600  CE3 TRP B  72      27.071 -10.559  10.700  1.00 85.54           C  
ATOM   3601  HE3 TRP B  72      27.777 -10.825  11.473  1.00 85.54           H  
ATOM   3602  NE1 TRP B  72      27.305  -9.756   7.261  1.00 85.54           N  
ATOM   3603  HE1 TRP B  72      26.909  -9.544   6.356  1.00 85.54           H  
ATOM   3604  CH2 TRP B  72      24.770 -10.122  10.006  1.00 85.54           C  
ATOM   3605  HH2 TRP B  72      23.719 -10.028  10.239  1.00 85.54           H  
ATOM   3606  CZ2 TRP B  72      25.216  -9.854   8.704  1.00 85.54           C  
ATOM   3607  HZ2 TRP B  72      24.520  -9.543   7.940  1.00 85.54           H  
ATOM   3608  CZ3 TRP B  72      25.694 -10.490  11.000  1.00 85.54           C  
ATOM   3609  HZ3 TRP B  72      25.349 -10.699  12.001  1.00 85.54           H  
ATOM   3610  N   ASP B  73      33.324  -9.056   9.917  1.00 82.50           N  
ATOM   3611  H   ASP B  73      32.972  -8.168   9.589  1.00 82.50           H  
ATOM   3612  CA  ASP B  73      34.441  -9.047  10.872  1.00 82.50           C  
ATOM   3613  HA  ASP B  73      35.082  -9.904  10.666  1.00 82.50           H  
ATOM   3614  C   ASP B  73      33.912  -9.217  12.306  1.00 82.50           C  
ATOM   3615  CB  ASP B  73      35.308  -7.793  10.673  1.00 82.50           C  
ATOM   3616  HB2 ASP B  73      35.561  -7.711   9.616  1.00 82.50           H  
ATOM   3617  HB3 ASP B  73      34.739  -6.906  10.952  1.00 82.50           H  
ATOM   3618  O   ASP B  73      33.876  -8.274  13.093  1.00 82.50           O  
ATOM   3619  CG  ASP B  73      36.615  -7.837  11.479  1.00 82.50           C  
ATOM   3620  OD1 ASP B  73      36.768  -8.679  12.393  1.00 82.50           O  
ATOM   3621  OD2 ASP B  73      37.499  -6.996  11.209  1.00 82.50           O  
ATOM   3622  N   VAL B  74      33.421 -10.419  12.624  1.00 82.01           N  
ATOM   3623  H   VAL B  74      33.410 -11.115  11.892  1.00 82.01           H  
ATOM   3624  CA  VAL B  74      32.725 -10.715  13.890  1.00 82.01           C  
ATOM   3625  HA  VAL B  74      31.886 -10.024  13.977  1.00 82.01           H  
ATOM   3626  C   VAL B  74      33.623 -10.477  15.114  1.00 82.01           C  
ATOM   3627  CB  VAL B  74      32.157 -12.155  13.901  1.00 82.01           C  
ATOM   3628  HB  VAL B  74      32.982 -12.863  13.979  1.00 82.01           H  
ATOM   3629  O   VAL B  74      33.125 -10.046  16.152  1.00 82.01           O  
ATOM   3630  CG1 VAL B  74      31.207 -12.377  15.086  1.00 82.01           C  
ATOM   3631 HG11 VAL B  74      31.747 -12.274  16.027  1.00 82.01           H  
ATOM   3632 HG12 VAL B  74      30.397 -11.648  15.059  1.00 82.01           H  
ATOM   3633 HG13 VAL B  74      30.788 -13.382  15.047  1.00 82.01           H  
ATOM   3634  CG2 VAL B  74      31.361 -12.490  12.631  1.00 82.01           C  
ATOM   3635 HG21 VAL B  74      32.023 -12.539  11.766  1.00 82.01           H  
ATOM   3636 HG22 VAL B  74      30.882 -13.465  12.728  1.00 82.01           H  
ATOM   3637 HG23 VAL B  74      30.591 -11.738  12.458  1.00 82.01           H  
ATOM   3638  N   GLU B  75      34.942 -10.691  15.000  1.00 75.82           N  
ATOM   3639  H   GLU B  75      35.313 -10.946  14.096  1.00 75.82           H  
ATOM   3640  CA  GLU B  75      35.887 -10.405  16.092  1.00 75.82           C  
ATOM   3641  HA  GLU B  75      35.502 -10.840  17.014  1.00 75.82           H  
ATOM   3642  C   GLU B  75      36.024  -8.901  16.349  1.00 75.82           C  
ATOM   3643  CB  GLU B  75      37.286 -10.997  15.828  1.00 75.82           C  
ATOM   3644  HB2 GLU B  75      37.954 -10.588  16.586  1.00 75.82           H  
ATOM   3645  HB3 GLU B  75      37.644 -10.677  14.850  1.00 75.82           H  
ATOM   3646  O   GLU B  75      35.959  -8.469  17.502  1.00 75.82           O  
ATOM   3647  CG  GLU B  75      37.343 -12.531  15.924  1.00 75.82           C  
ATOM   3648  HG2 GLU B  75      36.753 -12.841  16.786  1.00 75.82           H  
ATOM   3649  HG3 GLU B  75      36.882 -12.958  15.034  1.00 75.82           H  
ATOM   3650  CD  GLU B  75      38.775 -13.091  16.089  1.00 75.82           C  
ATOM   3651  OE1 GLU B  75      38.886 -14.290  16.439  1.00 75.82           O  
ATOM   3652  OE2 GLU B  75      39.762 -12.343  15.896  1.00 75.82           O  
ATOM   3653  N   ASN B  76      36.190  -8.083  15.302  1.00 72.90           N  
ATOM   3654  H   ASN B  76      36.242  -8.460  14.366  1.00 72.90           H  
ATOM   3655  CA  ASN B  76      36.322  -6.642  15.494  1.00 72.90           C  
ATOM   3656  HA  ASN B  76      36.796  -6.482  16.462  1.00 72.90           H  
ATOM   3657  C   ASN B  76      34.987  -5.908  15.568  1.00 72.90           C  
ATOM   3658  CB  ASN B  76      37.250  -6.002  14.457  1.00 72.90           C  
ATOM   3659  HB2 ASN B  76      36.840  -6.158  13.458  1.00 72.90           H  
ATOM   3660  HB3 ASN B  76      37.302  -4.926  14.621  1.00 72.90           H  
ATOM   3661  O   ASN B  76      35.023  -4.743  15.948  1.00 72.90           O  
ATOM   3662  CG  ASN B  76      38.661  -6.536  14.553  1.00 72.90           C  
ATOM   3663  ND2 ASN B  76      39.119  -7.243  13.554  1.00 72.90           N  
ATOM   3664 HD21 ASN B  76      39.976  -7.760  13.684  1.00 72.90           H  
ATOM   3665 HD22 ASN B  76      38.491  -7.445  12.789  1.00 72.90           H  
ATOM   3666  OD1 ASN B  76      39.363  -6.296  15.526  1.00 72.90           O  
ATOM   3667  N   LEU B  77      33.829  -6.508  15.275  1.00 71.80           N  
ATOM   3668  H   LEU B  77      33.854  -7.425  14.852  1.00 71.80           H  
ATOM   3669  CA  LEU B  77      32.547  -5.795  15.354  1.00 71.80           C  
ATOM   3670  HA  LEU B  77      32.673  -4.863  14.803  1.00 71.80           H  
ATOM   3671  C   LEU B  77      32.151  -5.418  16.793  1.00 71.80           C  
ATOM   3672  CB  LEU B  77      31.413  -6.600  14.687  1.00 71.80           C  
ATOM   3673  HB2 LEU B  77      31.807  -7.297  13.946  1.00 71.80           H  
ATOM   3674  HB3 LEU B  77      30.911  -7.195  15.449  1.00 71.80           H  
ATOM   3675  O   LEU B  77      31.307  -4.545  16.970  1.00 71.80           O  
ATOM   3676  CG  LEU B  77      30.409  -5.656  13.994  1.00 71.80           C  
ATOM   3677  HG  LEU B  77      30.408  -4.685  14.488  1.00 71.80           H  
ATOM   3678  CD1 LEU B  77      30.781  -5.450  12.525  1.00 71.80           C  
ATOM   3679 HD11 LEU B  77      30.092  -4.741  12.067  1.00 71.80           H  
ATOM   3680 HD12 LEU B  77      31.794  -5.052  12.456  1.00 71.80           H  
ATOM   3681 HD13 LEU B  77      30.736  -6.399  11.990  1.00 71.80           H  
ATOM   3682  CD2 LEU B  77      28.988  -6.198  14.074  1.00 71.80           C  
ATOM   3683 HD21 LEU B  77      28.712  -6.317  15.122  1.00 71.80           H  
ATOM   3684 HD22 LEU B  77      28.303  -5.481  13.623  1.00 71.80           H  
ATOM   3685 HD23 LEU B  77      28.917  -7.157  13.560  1.00 71.80           H  
ATOM   3686  N   TYR B  78      32.748  -6.039  17.816  1.00 58.89           N  
ATOM   3687  H   TYR B  78      33.423  -6.758  17.597  1.00 58.89           H  
ATOM   3688  CA  TYR B  78      32.331  -5.904  19.216  1.00 58.89           C  
ATOM   3689  HA  TYR B  78      31.291  -5.578  19.226  1.00 58.89           H  
ATOM   3690  C   TYR B  78      33.163  -4.867  20.001  1.00 58.89           C  
ATOM   3691  CB  TYR B  78      32.351  -7.299  19.853  1.00 58.89           C  
ATOM   3692  HB2 TYR B  78      32.000  -8.025  19.119  1.00 58.89           H  
ATOM   3693  HB3 TYR B  78      33.374  -7.579  20.105  1.00 58.89           H  
ATOM   3694  O   TYR B  78      34.282  -5.158  20.420  1.00 58.89           O  
ATOM   3695  CG  TYR B  78      31.471  -7.426  21.079  1.00 58.89           C  
ATOM   3696  CD1 TYR B  78      31.953  -7.047  22.348  1.00 58.89           C  
ATOM   3697  HD1 TYR B  78      32.948  -6.639  22.438  1.00 58.89           H  
ATOM   3698  CD2 TYR B  78      30.170  -7.947  20.945  1.00 58.89           C  
ATOM   3699  HD2 TYR B  78      29.790  -8.205  19.968  1.00 58.89           H  
ATOM   3700  CE1 TYR B  78      31.142  -7.215  23.489  1.00 58.89           C  
ATOM   3701  HE1 TYR B  78      31.513  -6.932  24.463  1.00 58.89           H  
ATOM   3702  CE2 TYR B  78      29.375  -8.151  22.087  1.00 58.89           C  
ATOM   3703  HE2 TYR B  78      28.388  -8.582  22.008  1.00 58.89           H  
ATOM   3704  OH  TYR B  78      29.086  -8.010  24.452  1.00 58.89           O  
ATOM   3705  HH  TYR B  78      29.454  -7.621  25.249  1.00 58.89           H  
ATOM   3706  CZ  TYR B  78      29.857  -7.788  23.358  1.00 58.89           C  
ATOM   3707  N   ASP B  79      32.645  -3.640  20.168  1.00 56.09           N  
ATOM   3708  H   ASP B  79      31.695  -3.515  19.849  1.00 56.09           H  
ATOM   3709  CA  ASP B  79      33.221  -2.511  20.946  1.00 56.09           C  
ATOM   3710  HA  ASP B  79      33.372  -2.831  21.977  1.00 56.09           H  
ATOM   3711  C   ASP B  79      32.215  -1.321  20.943  1.00 56.09           C  
ATOM   3712  CB  ASP B  79      34.593  -2.096  20.358  1.00 56.09           C  
ATOM   3713  HB2 ASP B  79      34.424  -1.469  19.483  1.00 56.09           H  
ATOM   3714  HB3 ASP B  79      35.146  -2.977  20.030  1.00 56.09           H  
ATOM   3715  O   ASP B  79      31.008  -1.540  20.874  1.00 56.09           O  
ATOM   3716  CG  ASP B  79      35.538  -1.321  21.276  1.00 56.09           C  
ATOM   3717  OD1 ASP B  79      35.059  -0.700  22.251  1.00 56.09           O  
ATOM   3718  OD2 ASP B  79      36.729  -1.262  20.900  1.00 56.09           O  
ATOM   3719  N   MET B  80      32.683  -0.065  21.010  1.00 45.65           N  
ATOM   3720  H   MET B  80      33.661   0.013  21.250  1.00 45.65           H  
ATOM   3721  CA  MET B  80      31.873   1.163  21.082  1.00 45.65           C  
ATOM   3722  HA  MET B  80      30.921   0.910  21.549  1.00 45.65           H  
ATOM   3723  C   MET B  80      31.476   1.814  19.742  1.00 45.65           C  
ATOM   3724  CB  MET B  80      32.586   2.177  21.992  1.00 45.65           C  
ATOM   3725  HB2 MET B  80      32.142   3.163  21.854  1.00 45.65           H  
ATOM   3726  HB3 MET B  80      33.633   2.238  21.697  1.00 45.65           H  
ATOM   3727  O   MET B  80      30.293   1.912  19.436  1.00 45.65           O  
ATOM   3728  CG  MET B  80      32.512   1.804  23.480  1.00 45.65           C  
ATOM   3729  HG2 MET B  80      32.422   0.722  23.576  1.00 45.65           H  
ATOM   3730  HG3 MET B  80      33.453   2.090  23.952  1.00 45.65           H  
ATOM   3731  SD  MET B  80      31.160   2.592  24.405  1.00 45.65           S  
ATOM   3732  CE  MET B  80      31.799   4.285  24.536  1.00 45.65           C  
ATOM   3733  HE1 MET B  80      32.770   4.271  25.031  1.00 45.65           H  
ATOM   3734  HE2 MET B  80      31.902   4.720  23.541  1.00 45.65           H  
ATOM   3735  HE3 MET B  80      31.103   4.887  25.120  1.00 45.65           H  
ATOM   3736  N   ALA B  81      32.424   2.358  18.970  1.00 43.22           N  
ATOM   3737  H   ALA B  81      33.394   2.192  19.196  1.00 43.22           H  
ATOM   3738  CA  ALA B  81      32.111   3.237  17.832  1.00 43.22           C  
ATOM   3739  HA  ALA B  81      31.080   3.580  17.917  1.00 43.22           H  
ATOM   3740  C   ALA B  81      32.243   2.510  16.484  1.00 43.22           C  
ATOM   3741  CB  ALA B  81      33.000   4.485  17.908  1.00 43.22           C  
ATOM   3742  HB1 ALA B  81      32.834   5.001  18.853  1.00 43.22           H  
ATOM   3743  HB2 ALA B  81      32.756   5.158  17.085  1.00 43.22           H  
ATOM   3744  HB3 ALA B  81      34.048   4.199  17.830  1.00 43.22           H  
ATOM   3745  O   ALA B  81      33.317   1.997  16.182  1.00 43.22           O  
ATOM   3746  N   GLY B  82      31.174   2.500  15.674  1.00 48.19           N  
ATOM   3747  H   GLY B  82      30.327   2.951  15.988  1.00 48.19           H  
ATOM   3748  CA  GLY B  82      31.106   1.719  14.423  1.00 48.19           C  
ATOM   3749  HA2 GLY B  82      30.240   2.039  13.844  1.00 48.19           H  
ATOM   3750  HA3 GLY B  82      32.004   1.894  13.829  1.00 48.19           H  
ATOM   3751  C   GLY B  82      30.981   0.209  14.666  1.00 48.19           C  
ATOM   3752  O   GLY B  82      31.471  -0.597  13.883  1.00 48.19           O  
ATOM   3753  N   LYS B  83      30.411  -0.159  15.815  1.00 63.48           N  
ATOM   3754  H   LYS B  83      29.935   0.553  16.351  1.00 63.48           H  
ATOM   3755  CA  LYS B  83      30.507  -1.469  16.461  1.00 63.48           C  
ATOM   3756  HA  LYS B  83      30.807  -2.237  15.748  1.00 63.48           H  
ATOM   3757  C   LYS B  83      29.144  -1.841  17.045  1.00 63.48           C  
ATOM   3758  CB  LYS B  83      31.540  -1.360  17.593  1.00 63.48           C  
ATOM   3759  HB2 LYS B  83      31.531  -2.280  18.177  1.00 63.48           H  
ATOM   3760  HB3 LYS B  83      31.201  -0.568  18.261  1.00 63.48           H  
ATOM   3761  O   LYS B  83      28.317  -0.957  17.268  1.00 63.48           O  
ATOM   3762  CG  LYS B  83      32.982  -1.025  17.165  1.00 63.48           C  
ATOM   3763  HG2 LYS B  83      33.410  -0.377  17.931  1.00 63.48           H  
ATOM   3764  HG3 LYS B  83      32.996  -0.467  16.229  1.00 63.48           H  
ATOM   3765  CD  LYS B  83      33.871  -2.254  16.983  1.00 63.48           C  
ATOM   3766  HD2 LYS B  83      33.662  -2.974  17.774  1.00 63.48           H  
ATOM   3767  HD3 LYS B  83      33.620  -2.714  16.027  1.00 63.48           H  
ATOM   3768  CE  LYS B  83      35.362  -1.868  17.014  1.00 63.48           C  
ATOM   3769  HE2 LYS B  83      35.481  -0.968  17.617  1.00 63.48           H  
ATOM   3770  HE3 LYS B  83      35.677  -1.642  15.995  1.00 63.48           H  
ATOM   3771  NZ  LYS B  83      36.190  -2.958  17.590  1.00 63.48           N  
ATOM   3772  HZ1 LYS B  83      37.177  -2.749  17.556  1.00 63.48           H  
ATOM   3773  HZ2 LYS B  83      35.925  -3.142  18.547  1.00 63.48           H  
ATOM   3774  HZ3 LYS B  83      36.004  -3.802  17.067  1.00 63.48           H  
ATOM   3775  N   SER B  84      28.919  -3.119  17.329  1.00 67.11           N  
ATOM   3776  H   SER B  84      29.674  -3.773  17.176  1.00 67.11           H  
ATOM   3777  CA  SER B  84      27.794  -3.561  18.151  1.00 67.11           C  
ATOM   3778  HA  SER B  84      27.092  -2.732  18.238  1.00 67.11           H  
ATOM   3779  C   SER B  84      28.248  -3.915  19.566  1.00 67.11           C  
ATOM   3780  CB  SER B  84      27.035  -4.717  17.495  1.00 67.11           C  
ATOM   3781  HB2 SER B  84      26.775  -4.452  16.471  1.00 67.11           H  
ATOM   3782  HB3 SER B  84      27.657  -5.612  17.487  1.00 67.11           H  
ATOM   3783  O   SER B  84      29.355  -4.401  19.782  1.00 67.11           O  
ATOM   3784  OG  SER B  84      25.850  -4.960  18.232  1.00 67.11           O  
ATOM   3785  HG  SER B  84      25.323  -4.159  18.253  1.00 67.11           H  
ATOM   3786  N   HIS B  85      27.365  -3.702  20.539  1.00 63.49           N  
ATOM   3787  H   HIS B  85      26.476  -3.293  20.286  1.00 63.49           H  
ATOM   3788  CA  HIS B  85      27.523  -4.205  21.907  1.00 63.49           C  
ATOM   3789  HA  HIS B  85      28.584  -4.244  22.154  1.00 63.49           H  
ATOM   3790  C   HIS B  85      26.979  -5.639  22.078  1.00 63.49           C  
ATOM   3791  CB  HIS B  85      26.839  -3.226  22.868  1.00 63.49           C  
ATOM   3792  HB2 HIS B  85      26.953  -3.596  23.887  1.00 63.49           H  
ATOM   3793  HB3 HIS B  85      25.772  -3.203  22.643  1.00 63.49           H  
ATOM   3794  O   HIS B  85      26.897  -6.139  23.197  1.00 63.49           O  
ATOM   3795  CG  HIS B  85      27.377  -1.817  22.830  1.00 63.49           C  
ATOM   3796  CD2 HIS B  85      26.636  -0.674  22.970  1.00 63.49           C  
ATOM   3797  HD2 HIS B  85      25.561  -0.627  23.070  1.00 63.49           H  
ATOM   3798  ND1 HIS B  85      28.699  -1.435  22.771  1.00 63.49           N  
ATOM   3799  HD1 HIS B  85      29.477  -2.002  22.466  1.00 63.49           H  
ATOM   3800  CE1 HIS B  85      28.745  -0.103  22.923  1.00 63.49           C  
ATOM   3801  HE1 HIS B  85      29.650   0.484  22.954  1.00 63.49           H  
ATOM   3802  NE2 HIS B  85      27.513   0.412  23.045  1.00 63.49           N  
ATOM   3803  N   ARG B  86      26.568  -6.279  20.977  1.00 63.18           N  
ATOM   3804  H   ARG B  86      26.695  -5.804  20.094  1.00 63.18           H  
ATOM   3805  CA  ARG B  86      25.911  -7.586  20.888  1.00 63.18           C  
ATOM   3806  HA  ARG B  86      26.014  -8.120  21.833  1.00 63.18           H  
ATOM   3807  C   ARG B  86      26.577  -8.410  19.783  1.00 63.18           C  
ATOM   3808  CB  ARG B  86      24.420  -7.361  20.564  1.00 63.18           C  
ATOM   3809  HB2 ARG B  86      24.074  -8.139  19.883  1.00 63.18           H  
ATOM   3810  HB3 ARG B  86      24.312  -6.424  20.019  1.00 63.18           H  
ATOM   3811  O   ARG B  86      26.998  -7.864  18.769  1.00 63.18           O  
ATOM   3812  CG  ARG B  86      23.491  -7.315  21.788  1.00 63.18           C  
ATOM   3813  HG2 ARG B  86      22.702  -6.591  21.587  1.00 63.18           H  
ATOM   3814  HG3 ARG B  86      24.034  -6.997  22.679  1.00 63.18           H  
ATOM   3815  CD  ARG B  86      22.842  -8.687  22.010  1.00 63.18           C  
ATOM   3816  HD2 ARG B  86      23.612  -9.390  22.330  1.00 63.18           H  
ATOM   3817  HD3 ARG B  86      22.428  -9.054  21.071  1.00 63.18           H  
ATOM   3818  NE  ARG B  86      21.785  -8.642  23.031  1.00 63.18           N  
ATOM   3819  HE  ARG B  86      22.104  -8.600  23.989  1.00 63.18           H  
ATOM   3820  NH1 ARG B  86      19.931  -8.465  21.683  1.00 63.18           N  
ATOM   3821 HH11 ARG B  86      20.530  -8.350  20.879  1.00 63.18           H  
ATOM   3822 HH12 ARG B  86      18.927  -8.496  21.579  1.00 63.18           H  
ATOM   3823  NH2 ARG B  86      19.647  -8.834  23.843  1.00 63.18           N  
ATOM   3824 HH21 ARG B  86      18.648  -8.831  23.696  1.00 63.18           H  
ATOM   3825 HH22 ARG B  86      19.973  -9.040  24.777  1.00 63.18           H  
ATOM   3826  CZ  ARG B  86      20.470  -8.628  22.853  1.00 63.18           C  
ATOM   3827  N   ALA B  87      26.633  -9.724  19.977  1.00 71.62           N  
ATOM   3828  H   ALA B  87      26.285 -10.094  20.850  1.00 71.62           H  
ATOM   3829  CA  ALA B  87      27.096 -10.695  18.978  1.00 71.62           C  
ATOM   3830  HA  ALA B  87      27.200 -10.196  18.015  1.00 71.62           H  
ATOM   3831  C   ALA B  87      26.073 -11.829  18.761  1.00 71.62           C  
ATOM   3832  CB  ALA B  87      28.486 -11.207  19.385  1.00 71.62           C  
ATOM   3833  HB1 ALA B  87      28.425 -11.740  20.334  1.00 71.62           H  
ATOM   3834  HB2 ALA B  87      28.863 -11.885  18.620  1.00 71.62           H  
ATOM   3835  HB3 ALA B  87      29.180 -10.372  19.477  1.00 71.62           H  
ATOM   3836  O   ALA B  87      26.435 -12.912  18.306  1.00 71.62           O  
ATOM   3837  N   GLU B  88      24.808 -11.585  19.126  1.00 90.19           N  
ATOM   3838  H   GLU B  88      24.554 -10.636  19.360  1.00 90.19           H  
ATOM   3839  CA  GLU B  88      23.705 -12.549  19.071  1.00 90.19           C  
ATOM   3840  HA  GLU B  88      24.037 -13.411  18.492  1.00 90.19           H  
ATOM   3841  C   GLU B  88      22.473 -11.953  18.362  1.00 90.19           C  
ATOM   3842  CB  GLU B  88      23.321 -13.027  20.487  1.00 90.19           C  
ATOM   3843  HB2 GLU B  88      23.106 -12.150  21.098  1.00 90.19           H  
ATOM   3844  HB3 GLU B  88      22.408 -13.617  20.407  1.00 90.19           H  
ATOM   3845  O   GLU B  88      22.188 -10.759  18.509  1.00 90.19           O  
ATOM   3846  CG  GLU B  88      24.376 -13.886  21.208  1.00 90.19           C  
ATOM   3847  HG2 GLU B  88      25.250 -13.272  21.421  1.00 90.19           H  
ATOM   3848  HG3 GLU B  88      24.682 -14.692  20.541  1.00 90.19           H  
ATOM   3849  CD  GLU B  88      23.839 -14.486  22.527  1.00 90.19           C  
ATOM   3850  OE1 GLU B  88      24.117 -15.668  22.827  1.00 90.19           O  
ATOM   3851  OE2 GLU B  88      23.131 -13.777  23.281  1.00 90.19           O  
ATOM   3852  N   GLY B  89      21.744 -12.790  17.618  1.00 94.22           N  
ATOM   3853  H   GLY B  89      22.038 -13.755  17.575  1.00 94.22           H  
ATOM   3854  CA  GLY B  89      20.527 -12.463  16.863  1.00 94.22           C  
ATOM   3855  HA2 GLY B  89      20.770 -11.779  16.050  1.00 94.22           H  
ATOM   3856  HA3 GLY B  89      19.806 -11.976  17.519  1.00 94.22           H  
ATOM   3857  C   GLY B  89      19.875 -13.721  16.264  1.00 94.22           C  
ATOM   3858  O   GLY B  89      20.391 -14.825  16.426  1.00 94.22           O  
ATOM   3859  N   GLY B  90      18.735 -13.580  15.588  1.00 97.85           N  
ATOM   3860  H   GLY B  90      18.356 -12.651  15.469  1.00 97.85           H  
ATOM   3861  CA  GLY B  90      18.087 -14.689  14.877  1.00 97.85           C  
ATOM   3862  HA2 GLY B  90      17.008 -14.534  14.885  1.00 97.85           H  
ATOM   3863  HA3 GLY B  90      18.291 -15.637  15.374  1.00 97.85           H  
ATOM   3864  C   GLY B  90      18.543 -14.764  13.419  1.00 97.85           C  
ATOM   3865  O   GLY B  90      18.250 -13.857  12.647  1.00 97.85           O  
ATOM   3866  N   PHE B  91      19.219 -15.834  13.004  1.00 97.53           N  
ATOM   3867  H   PHE B  91      19.415 -16.577  13.660  1.00 97.53           H  
ATOM   3868  CA  PHE B  91      19.740 -15.968  11.634  1.00 97.53           C  
ATOM   3869  HA  PHE B  91      19.414 -15.120  11.033  1.00 97.53           H  
ATOM   3870  C   PHE B  91      19.217 -17.218  10.936  1.00 97.53           C  
ATOM   3871  CB  PHE B  91      21.271 -15.942  11.650  1.00 97.53           C  
ATOM   3872  HB2 PHE B  91      21.640 -16.787  12.232  1.00 97.53           H  
ATOM   3873  HB3 PHE B  91      21.637 -16.056  10.630  1.00 97.53           H  
ATOM   3874  O   PHE B  91      18.974 -18.235  11.582  1.00 97.53           O  
ATOM   3875  CG  PHE B  91      21.823 -14.655  12.220  1.00 97.53           C  
ATOM   3876  CD1 PHE B  91      21.892 -13.503  11.415  1.00 97.53           C  
ATOM   3877  HD1 PHE B  91      21.577 -13.545  10.383  1.00 97.53           H  
ATOM   3878  CD2 PHE B  91      22.204 -14.592  13.572  1.00 97.53           C  
ATOM   3879  HD2 PHE B  91      22.138 -15.467  14.201  1.00 97.53           H  
ATOM   3880  CE1 PHE B  91      22.354 -12.293  11.961  1.00 97.53           C  
ATOM   3881  HE1 PHE B  91      22.393 -11.407  11.343  1.00 97.53           H  
ATOM   3882  CE2 PHE B  91      22.652 -13.380  14.117  1.00 97.53           C  
ATOM   3883  HE2 PHE B  91      22.918 -13.348  15.164  1.00 97.53           H  
ATOM   3884  CZ  PHE B  91      22.739 -12.231  13.312  1.00 97.53           C  
ATOM   3885  HZ  PHE B  91      23.092 -11.300  13.731  1.00 97.53           H  
ATOM   3886  N   LEU B  92      19.079 -17.144   9.611  1.00 97.49           N  
ATOM   3887  H   LEU B  92      19.316 -16.276   9.152  1.00 97.49           H  
ATOM   3888  CA  LEU B  92      18.751 -18.303   8.784  1.00 97.49           C  
ATOM   3889  HA  LEU B  92      18.033 -18.925   9.318  1.00 97.49           H  
ATOM   3890  C   LEU B  92      19.998 -19.158   8.536  1.00 97.49           C  
ATOM   3891  CB  LEU B  92      18.123 -17.857   7.452  1.00 97.49           C  
ATOM   3892  HB2 LEU B  92      18.830 -17.197   6.950  1.00 97.49           H  
ATOM   3893  HB3 LEU B  92      17.976 -18.738   6.827  1.00 97.49           H  
ATOM   3894  O   LEU B  92      20.985 -18.680   7.967  1.00 97.49           O  
ATOM   3895  CG  LEU B  92      16.789 -17.107   7.567  1.00 97.49           C  
ATOM   3896  HG  LEU B  92      16.938 -16.190   8.136  1.00 97.49           H  
ATOM   3897  CD1 LEU B  92      16.291 -16.730   6.172  1.00 97.49           C  
ATOM   3898 HD11 LEU B  92      15.358 -16.173   6.254  1.00 97.49           H  
ATOM   3899 HD12 LEU B  92      17.029 -16.093   5.684  1.00 97.49           H  
ATOM   3900 HD13 LEU B  92      16.126 -17.626   5.575  1.00 97.49           H  
ATOM   3901  CD2 LEU B  92      15.716 -17.938   8.259  1.00 97.49           C  
ATOM   3902 HD21 LEU B  92      15.584 -18.894   7.751  1.00 97.49           H  
ATOM   3903 HD22 LEU B  92      15.998 -18.112   9.297  1.00 97.49           H  
ATOM   3904 HD23 LEU B  92      14.777 -17.384   8.251  1.00 97.49           H  
ATOM   3905  N   ASP B  93      19.890 -20.439   8.889  1.00 85.19           N  
ATOM   3906  H   ASP B  93      19.094 -20.695   9.456  1.00 85.19           H  
ATOM   3907  CA  ASP B  93      20.911 -21.488   8.795  1.00 85.19           C  
ATOM   3908  HA  ASP B  93      21.659 -21.341   9.573  1.00 85.19           H  
ATOM   3909  C   ASP B  93      21.621 -21.537   7.429  1.00 85.19           C  
ATOM   3910  CB  ASP B  93      20.217 -22.854   9.004  1.00 85.19           C  
ATOM   3911  HB2 ASP B  93      19.534 -23.027   8.172  1.00 85.19           H  
ATOM   3912  HB3 ASP B  93      20.984 -23.627   8.955  1.00 85.19           H  
ATOM   3913  O   ASP B  93      22.821 -21.793   7.346  1.00 85.19           O  
ATOM   3914  CG  ASP B  93      19.415 -23.042  10.306  1.00 85.19           C  
ATOM   3915  OD1 ASP B  93      18.717 -22.100  10.752  1.00 85.19           O  
ATOM   3916  OD2 ASP B  93      19.452 -24.174  10.829  1.00 85.19           O  
ATOM   3917  N   ALA B  94      20.866 -21.300   6.351  1.00 86.95           N  
ATOM   3918  H   ALA B  94      19.890 -21.105   6.524  1.00 86.95           H  
ATOM   3919  CA  ALA B  94      21.307 -21.462   4.969  1.00 86.95           C  
ATOM   3920  HA  ALA B  94      22.397 -21.466   4.956  1.00 86.95           H  
ATOM   3921  C   ALA B  94      20.872 -20.291   4.065  1.00 86.95           C  
ATOM   3922  CB  ALA B  94      20.834 -22.835   4.467  1.00 86.95           C  
ATOM   3923  HB1 ALA B  94      19.745 -22.869   4.439  1.00 86.95           H  
ATOM   3924  HB2 ALA B  94      21.221 -23.018   3.465  1.00 86.95           H  
ATOM   3925  HB3 ALA B  94      21.200 -23.617   5.132  1.00 86.95           H  
ATOM   3926  O   ALA B  94      20.508 -20.506   2.912  1.00 86.95           O  
ATOM   3927  N   ALA B  95      20.929 -19.043   4.553  1.00 91.97           N  
ATOM   3928  H   ALA B  95      21.191 -18.927   5.522  1.00 91.97           H  
ATOM   3929  CA  ALA B  95      20.542 -17.844   3.782  1.00 91.97           C  
ATOM   3930  HA  ALA B  95      19.468 -17.879   3.600  1.00 91.97           H  
ATOM   3931  C   ALA B  95      21.240 -17.702   2.409  1.00 91.97           C  
ATOM   3932  CB  ALA B  95      20.862 -16.604   4.625  1.00 91.97           C  
ATOM   3933  HB1 ALA B  95      21.940 -16.501   4.743  1.00 91.97           H  
ATOM   3934  HB2 ALA B  95      20.405 -16.683   5.612  1.00 91.97           H  
ATOM   3935  HB3 ALA B  95      20.471 -15.715   4.131  1.00 91.97           H  
ATOM   3936  O   ALA B  95      20.732 -17.031   1.513  1.00 91.97           O  
ATOM   3937  N   ALA B  96      22.422 -18.306   2.242  1.00 92.73           N  
ATOM   3938  H   ALA B  96      22.800 -18.823   3.024  1.00 92.73           H  
ATOM   3939  CA  ALA B  96      23.169 -18.305   0.987  1.00 92.73           C  
ATOM   3940  HA  ALA B  96      22.961 -17.371   0.465  1.00 92.73           H  
ATOM   3941  C   ALA B  96      22.788 -19.448   0.022  1.00 92.73           C  
ATOM   3942  CB  ALA B  96      24.664 -18.327   1.329  1.00 92.73           C  
ATOM   3943  HB1 ALA B  96      24.914 -19.249   1.855  1.00 92.73           H  
ATOM   3944  HB2 ALA B  96      25.253 -18.270   0.414  1.00 92.73           H  
ATOM   3945  HB3 ALA B  96      24.913 -17.477   1.964  1.00 92.73           H  
ATOM   3946  O   ALA B  96      23.155 -19.368  -1.153  1.00 92.73           O  
ATOM   3947  N   GLY B  97      22.084 -20.485   0.490  1.00 94.93           N  
ATOM   3948  H   GLY B  97      21.683 -20.411   1.414  1.00 94.93           H  
ATOM   3949  CA  GLY B  97      21.644 -21.628  -0.315  1.00 94.93           C  
ATOM   3950  HA2 GLY B  97      21.312 -22.430   0.344  1.00 94.93           H  
ATOM   3951  HA3 GLY B  97      22.480 -21.993  -0.911  1.00 94.93           H  
ATOM   3952  C   GLY B  97      20.482 -21.267  -1.241  1.00 94.93           C  
ATOM   3953  O   GLY B  97      19.614 -20.485  -0.863  1.00 94.93           O  
ATOM   3954  N   PHE B  98      20.504 -21.793  -2.468  1.00 96.91           N  
ATOM   3955  H   PHE B  98      21.252 -22.423  -2.720  1.00 96.91           H  
ATOM   3956  CA  PHE B  98      19.458 -21.586  -3.474  1.00 96.91           C  
ATOM   3957  HA  PHE B  98      18.483 -21.717  -3.005  1.00 96.91           H  
ATOM   3958  C   PHE B  98      19.607 -22.581  -4.637  1.00 96.91           C  
ATOM   3959  CB  PHE B  98      19.581 -20.153  -4.019  1.00 96.91           C  
ATOM   3960  HB2 PHE B  98      19.469 -19.450  -3.194  1.00 96.91           H  
ATOM   3961  HB3 PHE B  98      20.582 -20.020  -4.431  1.00 96.91           H  
ATOM   3962  O   PHE B  98      20.706 -22.680  -5.196  1.00 96.91           O  
ATOM   3963  CG  PHE B  98      18.557 -19.777  -5.070  1.00 96.91           C  
ATOM   3964  CD1 PHE B  98      18.966 -19.299  -6.329  1.00 96.91           C  
ATOM   3965  HD1 PHE B  98      20.018 -19.236  -6.568  1.00 96.91           H  
ATOM   3966  CD2 PHE B  98      17.187 -19.860  -4.767  1.00 96.91           C  
ATOM   3967  HD2 PHE B  98      16.861 -20.216  -3.801  1.00 96.91           H  
ATOM   3968  CE1 PHE B  98      18.007 -18.903  -7.279  1.00 96.91           C  
ATOM   3969  HE1 PHE B  98      18.317 -18.540  -8.247  1.00 96.91           H  
ATOM   3970  CE2 PHE B  98      16.230 -19.481  -5.720  1.00 96.91           C  
ATOM   3971  HE2 PHE B  98      15.179 -19.567  -5.486  1.00 96.91           H  
ATOM   3972  CZ  PHE B  98      16.638 -19.004  -6.973  1.00 96.91           C  
ATOM   3973  HZ  PHE B  98      15.887 -18.731  -7.699  1.00 96.91           H  
ATOM   3974  N   ASP B  99      18.535 -23.257  -5.064  1.00 97.16           N  
ATOM   3975  H   ASP B  99      17.665 -23.150  -4.562  1.00 97.16           H  
ATOM   3976  CA  ASP B  99      18.555 -24.058  -6.301  1.00 97.16           C  
ATOM   3977  HA  ASP B  99      19.556 -24.478  -6.394  1.00 97.16           H  
ATOM   3978  C   ASP B  99      18.344 -23.178  -7.544  1.00 97.16           C  
ATOM   3979  CB  ASP B  99      17.627 -25.283  -6.262  1.00 97.16           C  
ATOM   3980  HB2 ASP B  99      16.586 -24.963  -6.310  1.00 97.16           H  
ATOM   3981  HB3 ASP B  99      17.782 -25.808  -5.320  1.00 97.16           H  
ATOM   3982  O   ASP B  99      17.287 -23.136  -8.177  1.00 97.16           O  
ATOM   3983  CG  ASP B  99      17.934 -26.254  -7.424  1.00 97.16           C  
ATOM   3984  OD1 ASP B  99      18.606 -25.847  -8.410  1.00 97.16           O  
ATOM   3985  OD2 ASP B  99      17.507 -27.425  -7.342  1.00 97.16           O  
ATOM   3986  N   ALA B 100      19.407 -22.473  -7.931  1.00 96.80           N  
ATOM   3987  H   ALA B 100      20.217 -22.494  -7.327  1.00 96.80           H  
ATOM   3988  CA  ALA B 100      19.409 -21.636  -9.127  1.00 96.80           C  
ATOM   3989  HA  ALA B 100      18.665 -20.850  -8.997  1.00 96.80           H  
ATOM   3990  C   ALA B 100      19.029 -22.412 -10.405  1.00 96.80           C  
ATOM   3991  CB  ALA B 100      20.799 -20.999  -9.248  1.00 96.80           C  
ATOM   3992  HB1 ALA B 100      20.791 -20.267 -10.055  1.00 96.80           H  
ATOM   3993  HB2 ALA B 100      21.058 -20.499  -8.315  1.00 96.80           H  
ATOM   3994  HB3 ALA B 100      21.542 -21.766  -9.464  1.00 96.80           H  
ATOM   3995  O   ALA B 100      18.357 -21.865 -11.280  1.00 96.80           O  
ATOM   3996  N   GLY B 101      19.418 -23.691 -10.505  1.00 93.95           N  
ATOM   3997  H   GLY B 101      19.742 -24.148  -9.665  1.00 93.95           H  
ATOM   3998  CA  GLY B 101      19.125 -24.534 -11.664  1.00 93.95           C  
ATOM   3999  HA2 GLY B 101      19.654 -25.481 -11.552  1.00 93.95           H  
ATOM   4000  HA3 GLY B 101      19.459 -24.038 -12.575  1.00 93.95           H  
ATOM   4001  C   GLY B 101      17.635 -24.842 -11.792  1.00 93.95           C  
ATOM   4002  O   GLY B 101      17.085 -24.778 -12.894  1.00 93.95           O  
ATOM   4003  N   PHE B 102      16.960 -25.088 -10.668  1.00 96.61           N  
ATOM   4004  H   PHE B 102      17.474 -25.166  -9.801  1.00 96.61           H  
ATOM   4005  CA  PHE B 102      15.517 -25.289 -10.626  1.00 96.61           C  
ATOM   4006  HA  PHE B 102      15.280 -26.156 -11.242  1.00 96.61           H  
ATOM   4007  C   PHE B 102      14.748 -24.087 -11.190  1.00 96.61           C  
ATOM   4008  CB  PHE B 102      15.093 -25.613  -9.194  1.00 96.61           C  
ATOM   4009  HB2 PHE B 102      15.678 -26.465  -8.846  1.00 96.61           H  
ATOM   4010  HB3 PHE B 102      15.301 -24.766  -8.540  1.00 96.61           H  
ATOM   4011  O   PHE B 102      13.884 -24.261 -12.056  1.00 96.61           O  
ATOM   4012  CG  PHE B 102      13.637 -25.982  -9.081  1.00 96.61           C  
ATOM   4013  CD1 PHE B 102      12.679 -24.989  -8.813  1.00 96.61           C  
ATOM   4014  HD1 PHE B 102      12.980 -23.962  -8.668  1.00 96.61           H  
ATOM   4015  CD2 PHE B 102      13.244 -27.322  -9.249  1.00 96.61           C  
ATOM   4016  HD2 PHE B 102      13.988 -28.085  -9.426  1.00 96.61           H  
ATOM   4017  CE1 PHE B 102      11.327 -25.340  -8.703  1.00 96.61           C  
ATOM   4018  HE1 PHE B 102      10.593 -24.584  -8.465  1.00 96.61           H  
ATOM   4019  CE2 PHE B 102      11.888 -27.672  -9.143  1.00 96.61           C  
ATOM   4020  HE2 PHE B 102      11.578 -28.702  -9.239  1.00 96.61           H  
ATOM   4021  CZ  PHE B 102      10.935 -26.680  -8.864  1.00 96.61           C  
ATOM   4022  HZ  PHE B 102       9.897 -26.953  -8.743  1.00 96.61           H  
ATOM   4023  N   PHE B 103      15.124 -22.868 -10.793  1.00 95.94           N  
ATOM   4024  H   PHE B 103      15.824 -22.809 -10.067  1.00 95.94           H  
ATOM   4025  CA  PHE B 103      14.496 -21.627 -11.265  1.00 95.94           C  
ATOM   4026  HA  PHE B 103      13.434 -21.838 -11.397  1.00 95.94           H  
ATOM   4027  C   PHE B 103      14.997 -21.134 -12.637  1.00 95.94           C  
ATOM   4028  CB  PHE B 103      14.588 -20.554 -10.171  1.00 95.94           C  
ATOM   4029  HB2 PHE B 103      15.633 -20.410  -9.897  1.00 95.94           H  
ATOM   4030  HB3 PHE B 103      14.206 -19.609 -10.557  1.00 95.94           H  
ATOM   4031  O   PHE B 103      14.545 -20.097 -13.119  1.00 95.94           O  
ATOM   4032  CG  PHE B 103      13.779 -20.920  -8.942  1.00 95.94           C  
ATOM   4033  CD1 PHE B 103      12.384 -20.744  -8.936  1.00 95.94           C  
ATOM   4034  HD1 PHE B 103      11.898 -20.271  -9.776  1.00 95.94           H  
ATOM   4035  CD2 PHE B 103      14.406 -21.516  -7.836  1.00 95.94           C  
ATOM   4036  HD2 PHE B 103      15.478 -21.639  -7.815  1.00 95.94           H  
ATOM   4037  CE1 PHE B 103      11.615 -21.203  -7.851  1.00 95.94           C  
ATOM   4038  HE1 PHE B 103      10.542 -21.078  -7.853  1.00 95.94           H  
ATOM   4039  CE2 PHE B 103      13.641 -21.987  -6.759  1.00 95.94           C  
ATOM   4040  HE2 PHE B 103      14.137 -22.487  -5.941  1.00 95.94           H  
ATOM   4041  CZ  PHE B 103      12.243 -21.840  -6.768  1.00 95.94           C  
ATOM   4042  HZ  PHE B 103      11.650 -22.220  -5.950  1.00 95.94           H  
ATOM   4043  N   GLY B 104      15.915 -21.856 -13.294  1.00 92.42           N  
ATOM   4044  H   GLY B 104      16.262 -22.697 -12.857  1.00 92.42           H  
ATOM   4045  CA  GLY B 104      16.496 -21.449 -14.582  1.00 92.42           C  
ATOM   4046  HA2 GLY B 104      17.057 -22.290 -14.990  1.00 92.42           H  
ATOM   4047  HA3 GLY B 104      15.694 -21.195 -15.275  1.00 92.42           H  
ATOM   4048  C   GLY B 104      17.448 -20.246 -14.495  1.00 92.42           C  
ATOM   4049  O   GLY B 104      17.762 -19.628 -15.511  1.00 92.42           O  
ATOM   4050  N   ILE B 105      17.911 -19.911 -13.290  1.00 94.01           N  
ATOM   4051  H   ILE B 105      17.709 -20.544 -12.529  1.00 94.01           H  
ATOM   4052  CA  ILE B 105      18.788 -18.779 -12.993  1.00 94.01           C  
ATOM   4053  HA  ILE B 105      18.613 -17.994 -13.729  1.00 94.01           H  
ATOM   4054  C   ILE B 105      20.247 -19.226 -13.126  1.00 94.01           C  
ATOM   4055  CB  ILE B 105      18.428 -18.205 -11.602  1.00 94.01           C  
ATOM   4056  HB  ILE B 105      18.379 -19.030 -10.892  1.00 94.01           H  
ATOM   4057  O   ILE B 105      20.658 -20.278 -12.632  1.00 94.01           O  
ATOM   4058  CG1 ILE B 105      17.041 -17.522 -11.683  1.00 94.01           C  
ATOM   4059 HG12 ILE B 105      16.341 -18.169 -12.212  1.00 94.01           H  
ATOM   4060 HG13 ILE B 105      17.126 -16.596 -12.253  1.00 94.01           H  
ATOM   4061  CG2 ILE B 105      19.476 -17.199 -11.095  1.00 94.01           C  
ATOM   4062 HG21 ILE B 105      19.514 -16.341 -11.767  1.00 94.01           H  
ATOM   4063 HG22 ILE B 105      20.459 -17.666 -11.038  1.00 94.01           H  
ATOM   4064 HG23 ILE B 105      19.217 -16.853 -10.095  1.00 94.01           H  
ATOM   4065  CD1 ILE B 105      16.410 -17.215 -10.324  1.00 94.01           C  
ATOM   4066 HD11 ILE B 105      17.021 -16.511  -9.760  1.00 94.01           H  
ATOM   4067 HD12 ILE B 105      16.308 -18.144  -9.762  1.00 94.01           H  
ATOM   4068 HD13 ILE B 105      15.421 -16.782 -10.475  1.00 94.01           H  
ATOM   4069  N   SER B 106      21.077 -18.420 -13.792  1.00 91.56           N  
ATOM   4070  H   SER B 106      20.712 -17.547 -14.145  1.00 91.56           H  
ATOM   4071  CA  SER B 106      22.495 -18.770 -13.947  1.00 91.56           C  
ATOM   4072  HA  SER B 106      22.524 -19.808 -14.278  1.00 91.56           H  
ATOM   4073  C   SER B 106      23.248 -18.654 -12.610  1.00 91.56           C  
ATOM   4074  CB  SER B 106      23.162 -17.932 -15.042  1.00 91.56           C  
ATOM   4075  HB2 SER B 106      22.514 -17.893 -15.918  1.00 91.56           H  
ATOM   4076  HB3 SER B 106      24.095 -18.417 -15.329  1.00 91.56           H  
ATOM   4077  O   SER B 106      22.965 -17.736 -11.841  1.00 91.56           O  
ATOM   4078  OG  SER B 106      23.456 -16.619 -14.604  1.00 91.56           O  
ATOM   4079  HG  SER B 106      22.623 -16.156 -14.485  1.00 91.56           H  
ATOM   4080  N   PRO B 107      24.290 -19.467 -12.335  1.00 91.70           N  
ATOM   4081  CA  PRO B 107      25.085 -19.325 -11.109  1.00 91.70           C  
ATOM   4082  HA  PRO B 107      24.446 -19.546 -10.254  1.00 91.70           H  
ATOM   4083  C   PRO B 107      25.697 -17.928 -10.920  1.00 91.70           C  
ATOM   4084  CB  PRO B 107      26.179 -20.393 -11.211  1.00 91.70           C  
ATOM   4085  HB2 PRO B 107      26.455 -20.778 -10.229  1.00 91.70           H  
ATOM   4086  HB3 PRO B 107      27.053 -19.992 -11.724  1.00 91.70           H  
ATOM   4087  O   PRO B 107      25.919 -17.495  -9.794  1.00 91.70           O  
ATOM   4088  CG  PRO B 107      25.533 -21.472 -12.079  1.00 91.70           C  
ATOM   4089  HG2 PRO B 107      26.277 -22.082 -12.591  1.00 91.70           H  
ATOM   4090  HG3 PRO B 107      24.884 -22.095 -11.464  1.00 91.70           H  
ATOM   4091  CD  PRO B 107      24.685 -20.665 -13.061  1.00 91.70           C  
ATOM   4092  HD2 PRO B 107      25.281 -20.387 -13.930  1.00 91.70           H  
ATOM   4093  HD3 PRO B 107      23.819 -21.253 -13.363  1.00 91.70           H  
ATOM   4094  N   ARG B 108      25.958 -17.203 -12.019  1.00 89.94           N  
ATOM   4095  H   ARG B 108      25.669 -17.586 -12.908  1.00 89.94           H  
ATOM   4096  CA  ARG B 108      26.506 -15.838 -11.982  1.00 89.94           C  
ATOM   4097  HA  ARG B 108      27.236 -15.794 -11.173  1.00 89.94           H  
ATOM   4098  C   ARG B 108      25.452 -14.784 -11.639  1.00 89.94           C  
ATOM   4099  CB  ARG B 108      27.197 -15.517 -13.318  1.00 89.94           C  
ATOM   4100  HB2 ARG B 108      27.574 -16.435 -13.768  1.00 89.94           H  
ATOM   4101  HB3 ARG B 108      26.478 -15.068 -14.003  1.00 89.94           H  
ATOM   4102  O   ARG B 108      25.802 -13.763 -11.063  1.00 89.94           O  
ATOM   4103  CG  ARG B 108      28.389 -14.573 -13.095  1.00 89.94           C  
ATOM   4104  HG2 ARG B 108      29.154 -15.117 -12.542  1.00 89.94           H  
ATOM   4105  HG3 ARG B 108      28.087 -13.714 -12.496  1.00 89.94           H  
ATOM   4106  CD  ARG B 108      28.995 -14.087 -14.418  1.00 89.94           C  
ATOM   4107  HD2 ARG B 108      30.035 -13.820 -14.233  1.00 89.94           H  
ATOM   4108  HD3 ARG B 108      28.968 -14.900 -15.143  1.00 89.94           H  
ATOM   4109  NE  ARG B 108      28.295 -12.892 -14.931  1.00 89.94           N  
ATOM   4110  HE  ARG B 108      27.753 -12.364 -14.262  1.00 89.94           H  
ATOM   4111  NH1 ARG B 108      29.018 -12.983 -17.106  1.00 89.94           N  
ATOM   4112 HH11 ARG B 108      29.010 -12.592 -18.037  1.00 89.94           H  
ATOM   4113 HH12 ARG B 108      29.438 -13.880 -16.910  1.00 89.94           H  
ATOM   4114  NH2 ARG B 108      27.779 -11.254 -16.433  1.00 89.94           N  
ATOM   4115 HH21 ARG B 108      27.788 -10.868 -17.366  1.00 89.94           H  
ATOM   4116 HH22 ARG B 108      27.341 -10.691 -15.719  1.00 89.94           H  
ATOM   4117  CZ  ARG B 108      28.362 -12.385 -16.149  1.00 89.94           C  
ATOM   4118  N   GLU B 109      24.195 -15.032 -11.996  1.00 89.60           N  
ATOM   4119  H   GLU B 109      23.986 -15.910 -12.447  1.00 89.60           H  
ATOM   4120  CA  GLU B 109      23.053 -14.216 -11.581  1.00 89.60           C  
ATOM   4121  HA  GLU B 109      23.318 -13.159 -11.620  1.00 89.60           H  
ATOM   4122  C   GLU B 109      22.660 -14.542 -10.137  1.00 89.60           C  
ATOM   4123  CB  GLU B 109      21.894 -14.452 -12.554  1.00 89.60           C  
ATOM   4124  HB2 GLU B 109      22.239 -14.239 -13.565  1.00 89.60           H  
ATOM   4125  HB3 GLU B 109      21.605 -15.502 -12.505  1.00 89.60           H  
ATOM   4126  O   GLU B 109      22.516 -13.629  -9.339  1.00 89.60           O  
ATOM   4127  CG  GLU B 109      20.674 -13.568 -12.252  1.00 89.60           C  
ATOM   4128  HG2 GLU B 109      20.970 -12.522 -12.335  1.00 89.60           H  
ATOM   4129  HG3 GLU B 109      20.348 -13.750 -11.228  1.00 89.60           H  
ATOM   4130  CD  GLU B 109      19.496 -13.847 -13.194  1.00 89.60           C  
ATOM   4131  OE1 GLU B 109      18.461 -13.156 -13.026  1.00 89.60           O  
ATOM   4132  OE2 GLU B 109      19.633 -14.750 -14.054  1.00 89.60           O  
ATOM   4133  N   ALA B 110      22.605 -15.821  -9.751  1.00 95.22           N  
ATOM   4134  H   ALA B 110      22.698 -16.540 -10.454  1.00 95.22           H  
ATOM   4135  CA  ALA B 110      22.312 -16.239  -8.377  1.00 95.22           C  
ATOM   4136  HA  ALA B 110      21.331 -15.852  -8.099  1.00 95.22           H  
ATOM   4137  C   ALA B 110      23.327 -15.706  -7.346  1.00 95.22           C  
ATOM   4138  CB  ALA B 110      22.261 -17.769  -8.340  1.00 95.22           C  
ATOM   4139  HB1 ALA B 110      21.473 -18.126  -9.003  1.00 95.22           H  
ATOM   4140  HB2 ALA B 110      23.218 -18.185  -8.653  1.00 95.22           H  
ATOM   4141  HB3 ALA B 110      22.044 -18.100  -7.325  1.00 95.22           H  
ATOM   4142  O   ALA B 110      22.949 -15.408  -6.217  1.00 95.22           O  
ATOM   4143  N   LEU B 111      24.602 -15.559  -7.736  1.00 93.36           N  
ATOM   4144  H   LEU B 111      24.863 -15.912  -8.645  1.00 93.36           H  
ATOM   4145  CA  LEU B 111      25.640 -14.922  -6.915  1.00 93.36           C  
ATOM   4146  HA  LEU B 111      25.531 -15.279  -5.891  1.00 93.36           H  
ATOM   4147  C   LEU B 111      25.518 -13.386  -6.872  1.00 93.36           C  
ATOM   4148  CB  LEU B 111      27.018 -15.341  -7.464  1.00 93.36           C  
ATOM   4149  HB2 LEU B 111      27.007 -16.409  -7.682  1.00 93.36           H  
ATOM   4150  HB3 LEU B 111      27.179 -14.810  -8.402  1.00 93.36           H  
ATOM   4151  O   LEU B 111      26.067 -12.759  -5.976  1.00 93.36           O  
ATOM   4152  CG  LEU B 111      28.200 -15.061  -6.512  1.00 93.36           C  
ATOM   4153  HG  LEU B 111      28.153 -14.047  -6.117  1.00 93.36           H  
ATOM   4154  CD1 LEU B 111      28.227 -16.054  -5.347  1.00 93.36           C  
ATOM   4155 HD11 LEU B 111      29.087 -15.849  -4.708  1.00 93.36           H  
ATOM   4156 HD12 LEU B 111      27.323 -15.945  -4.747  1.00 93.36           H  
ATOM   4157 HD13 LEU B 111      28.286 -17.076  -5.721  1.00 93.36           H  
ATOM   4158  CD2 LEU B 111      29.522 -15.189  -7.270  1.00 93.36           C  
ATOM   4159 HD21 LEU B 111      30.342 -14.911  -6.608  1.00 93.36           H  
ATOM   4160 HD22 LEU B 111      29.659 -16.214  -7.614  1.00 93.36           H  
ATOM   4161 HD23 LEU B 111      29.518 -14.511  -8.123  1.00 93.36           H  
ATOM   4162  N   ALA B 112      24.841 -12.774  -7.845  1.00 91.55           N  
ATOM   4163  H   ALA B 112      24.374 -13.338  -8.541  1.00 91.55           H  
ATOM   4164  CA  ALA B 112      24.567 -11.341  -7.846  1.00 91.55           C  
ATOM   4165  HA  ALA B 112      25.369 -10.824  -7.319  1.00 91.55           H  
ATOM   4166  C   ALA B 112      23.257 -10.998  -7.118  1.00 91.55           C  
ATOM   4167  CB  ALA B 112      24.562 -10.850  -9.297  1.00 91.55           C  
ATOM   4168  HB1 ALA B 112      25.532 -11.035  -9.757  1.00 91.55           H  
ATOM   4169  HB2 ALA B 112      24.357  -9.779  -9.304  1.00 91.55           H  
ATOM   4170  HB3 ALA B 112      23.783 -11.358  -9.867  1.00 91.55           H  
ATOM   4171  O   ALA B 112      23.166  -9.934  -6.514  1.00 91.55           O  
ATOM   4172  N   MET B 113      22.259 -11.887  -7.178  1.00 94.82           N  
ATOM   4173  H   MET B 113      22.416 -12.718  -7.730  1.00 94.82           H  
ATOM   4174  CA  MET B 113      20.935 -11.732  -6.576  1.00 94.82           C  
ATOM   4175  HA  MET B 113      20.476 -10.813  -6.939  1.00 94.82           H  
ATOM   4176  C   MET B 113      20.984 -11.653  -5.053  1.00 94.82           C  
ATOM   4177  CB  MET B 113      20.024 -12.906  -6.965  1.00 94.82           C  
ATOM   4178  HB2 MET B 113      19.199 -12.950  -6.254  1.00 94.82           H  
ATOM   4179  HB3 MET B 113      20.582 -13.840  -6.898  1.00 94.82           H  
ATOM   4180  O   MET B 113      21.510 -12.555  -4.383  1.00 94.82           O  
ATOM   4181  CG  MET B 113      19.423 -12.761  -8.365  1.00 94.82           C  
ATOM   4182  HG2 MET B 113      18.770 -11.888  -8.378  1.00 94.82           H  
ATOM   4183  HG3 MET B 113      20.226 -12.591  -9.081  1.00 94.82           H  
ATOM   4184  SD  MET B 113      18.473 -14.209  -8.904  1.00 94.82           S  
ATOM   4185  CE  MET B 113      17.128 -14.212  -7.686  1.00 94.82           C  
ATOM   4186  HE1 MET B 113      17.525 -14.405  -6.688  1.00 94.82           H  
ATOM   4187  HE2 MET B 113      16.637 -13.240  -7.680  1.00 94.82           H  
ATOM   4188  HE3 MET B 113      16.405 -14.989  -7.935  1.00 94.82           H  
ATOM   4189  N   ASP B 114      20.295 -10.639  -4.526  1.00 95.46           N  
ATOM   4190  H   ASP B 114      19.905  -9.939  -5.141  1.00 95.46           H  
ATOM   4191  CA  ASP B 114      19.939 -10.540  -3.117  1.00 95.46           C  
ATOM   4192  HA  ASP B 114      20.853 -10.314  -2.568  1.00 95.46           H  
ATOM   4193  C   ASP B 114      19.340 -11.886  -2.643  1.00 95.46           C  
ATOM   4194  CB  ASP B 114      18.971  -9.351  -2.916  1.00 95.46           C  
ATOM   4195  HB2 ASP B 114      19.448  -8.449  -3.298  1.00 95.46           H  
ATOM   4196  HB3 ASP B 114      18.066  -9.528  -3.498  1.00 95.46           H  
ATOM   4197  O   ASP B 114      18.383 -12.382  -3.259  1.00 95.46           O  
ATOM   4198  CG  ASP B 114      18.572  -9.099  -1.454  1.00 95.46           C  
ATOM   4199  OD1 ASP B 114      18.911  -9.942  -0.598  1.00 95.46           O  
ATOM   4200  OD2 ASP B 114      17.885  -8.094  -1.173  1.00 95.46           O  
ATOM   4201  N   PRO B 115      19.887 -12.518  -1.582  1.00 97.12           N  
ATOM   4202  CA  PRO B 115      19.295 -13.711  -0.978  1.00 97.12           C  
ATOM   4203  HA  PRO B 115      19.390 -14.548  -1.671  1.00 97.12           H  
ATOM   4204  C   PRO B 115      17.806 -13.552  -0.637  1.00 97.12           C  
ATOM   4205  CB  PRO B 115      20.136 -14.007   0.269  1.00 97.12           C  
ATOM   4206  HB2 PRO B 115      19.531 -14.370   1.101  1.00 97.12           H  
ATOM   4207  HB3 PRO B 115      20.904 -14.739   0.020  1.00 97.12           H  
ATOM   4208  O   PRO B 115      17.089 -14.549  -0.662  1.00 97.12           O  
ATOM   4209  CG  PRO B 115      20.799 -12.670   0.592  1.00 97.12           C  
ATOM   4210  HG2 PRO B 115      21.729 -12.795   1.146  1.00 97.12           H  
ATOM   4211  HG3 PRO B 115      20.102 -12.031   1.135  1.00 97.12           H  
ATOM   4212  CD  PRO B 115      21.033 -12.087  -0.791  1.00 97.12           C  
ATOM   4213  HD2 PRO B 115      21.947 -12.493  -1.223  1.00 97.12           H  
ATOM   4214  HD3 PRO B 115      21.109 -11.003  -0.701  1.00 97.12           H  
ATOM   4215  N   GLN B 116      17.301 -12.333  -0.414  1.00 98.00           N  
ATOM   4216  H   GLN B 116      17.924 -11.538  -0.408  1.00 98.00           H  
ATOM   4217  CA  GLN B 116      15.865 -12.088  -0.246  1.00 98.00           C  
ATOM   4218  HA  GLN B 116      15.517 -12.684   0.598  1.00 98.00           H  
ATOM   4219  C   GLN B 116      15.044 -12.524  -1.475  1.00 98.00           C  
ATOM   4220  CB  GLN B 116      15.614 -10.606   0.076  1.00 98.00           C  
ATOM   4221  HB2 GLN B 116      15.951  -9.987  -0.756  1.00 98.00           H  
ATOM   4222  HB3 GLN B 116      14.542 -10.456   0.196  1.00 98.00           H  
ATOM   4223  O   GLN B 116      14.044 -13.224  -1.319  1.00 98.00           O  
ATOM   4224  CG  GLN B 116      16.311 -10.161   1.370  1.00 98.00           C  
ATOM   4225  HG2 GLN B 116      16.071 -10.868   2.164  1.00 98.00           H  
ATOM   4226  HG3 GLN B 116      17.394 -10.157   1.247  1.00 98.00           H  
ATOM   4227  CD  GLN B 116      15.880  -8.778   1.825  1.00 98.00           C  
ATOM   4228  NE2 GLN B 116      16.161  -7.736   1.077  1.00 98.00           N  
ATOM   4229 HE21 GLN B 116      15.816  -6.841   1.395  1.00 98.00           H  
ATOM   4230 HE22 GLN B 116      16.710  -7.846   0.236  1.00 98.00           H  
ATOM   4231  OE1 GLN B 116      15.289  -8.639   2.884  1.00 98.00           O  
ATOM   4232  N   GLN B 117      15.485 -12.199  -2.701  1.00 97.80           N  
ATOM   4233  H   GLN B 117      16.366 -11.712  -2.781  1.00 97.80           H  
ATOM   4234  CA  GLN B 117      14.805 -12.643  -3.930  1.00 97.80           C  
ATOM   4235  HA  GLN B 117      13.751 -12.370  -3.870  1.00 97.80           H  
ATOM   4236  C   GLN B 117      14.876 -14.171  -4.095  1.00 97.80           C  
ATOM   4237  CB  GLN B 117      15.415 -11.980  -5.183  1.00 97.80           C  
ATOM   4238  HB2 GLN B 117      14.889 -12.384  -6.047  1.00 97.80           H  
ATOM   4239  HB3 GLN B 117      16.464 -12.265  -5.266  1.00 97.80           H  
ATOM   4240  O   GLN B 117      13.922 -14.796  -4.557  1.00 97.80           O  
ATOM   4241  CG  GLN B 117      15.318 -10.444  -5.242  1.00 97.80           C  
ATOM   4242  HG2 GLN B 117      15.961 -10.011  -4.477  1.00 97.80           H  
ATOM   4243  HG3 GLN B 117      14.293 -10.140  -5.028  1.00 97.80           H  
ATOM   4244  CD  GLN B 117      15.718  -9.864  -6.607  1.00 97.80           C  
ATOM   4245  NE2 GLN B 117      15.729  -8.560  -6.766  1.00 97.80           N  
ATOM   4246 HE21 GLN B 117      16.054  -8.199  -7.651  1.00 97.80           H  
ATOM   4247 HE22 GLN B 117      15.452  -7.919  -6.036  1.00 97.80           H  
ATOM   4248  OE1 GLN B 117      16.000 -10.567  -7.575  1.00 97.80           O  
ATOM   4249  N   ARG B 118      16.006 -14.778  -3.709  1.00 98.13           N  
ATOM   4250  H   ARG B 118      16.725 -14.194  -3.307  1.00 98.13           H  
ATOM   4251  CA  ARG B 118      16.243 -16.230  -3.801  1.00 98.13           C  
ATOM   4252  HA  ARG B 118      15.972 -16.580  -4.797  1.00 98.13           H  
ATOM   4253  C   ARG B 118      15.339 -17.018  -2.850  1.00 98.13           C  
ATOM   4254  CB  ARG B 118      17.735 -16.523  -3.559  1.00 98.13           C  
ATOM   4255  HB2 ARG B 118      17.874 -17.602  -3.485  1.00 98.13           H  
ATOM   4256  HB3 ARG B 118      18.061 -16.080  -2.619  1.00 98.13           H  
ATOM   4257  O   ARG B 118      14.668 -17.955  -3.274  1.00 98.13           O  
ATOM   4258  CG  ARG B 118      18.581 -15.980  -4.722  1.00 98.13           C  
ATOM   4259  HG2 ARG B 118      18.533 -14.891  -4.737  1.00 98.13           H  
ATOM   4260  HG3 ARG B 118      18.155 -16.359  -5.651  1.00 98.13           H  
ATOM   4261  CD  ARG B 118      20.048 -16.413  -4.688  1.00 98.13           C  
ATOM   4262  HD2 ARG B 118      20.448 -16.306  -5.696  1.00 98.13           H  
ATOM   4263  HD3 ARG B 118      20.097 -17.470  -4.426  1.00 98.13           H  
ATOM   4264  NE  ARG B 118      20.876 -15.587  -3.789  1.00 98.13           N  
ATOM   4265  HE  ARG B 118      20.880 -14.592  -3.963  1.00 98.13           H  
ATOM   4266  NH1 ARG B 118      21.965 -17.296  -2.709  1.00 98.13           N  
ATOM   4267 HH11 ARG B 118      22.663 -17.662  -2.078  1.00 98.13           H  
ATOM   4268 HH12 ARG B 118      21.268 -17.940  -3.056  1.00 98.13           H  
ATOM   4269  NH2 ARG B 118      22.612 -15.164  -2.411  1.00 98.13           N  
ATOM   4270 HH21 ARG B 118      23.339 -15.480  -1.785  1.00 98.13           H  
ATOM   4271 HH22 ARG B 118      22.556 -14.205  -2.721  1.00 98.13           H  
ATOM   4272  CZ  ARG B 118      21.812 -16.025  -2.970  1.00 98.13           C  
ATOM   4273  N   LEU B 119      15.256 -16.586  -1.593  1.00 98.26           N  
ATOM   4274  H   LEU B 119      15.838 -15.807  -1.319  1.00 98.26           H  
ATOM   4275  CA  LEU B 119      14.396 -17.199  -0.581  1.00 98.26           C  
ATOM   4276  HA  LEU B 119      14.600 -18.269  -0.539  1.00 98.26           H  
ATOM   4277  C   LEU B 119      12.906 -17.059  -0.911  1.00 98.26           C  
ATOM   4278  CB  LEU B 119      14.703 -16.555   0.778  1.00 98.26           C  
ATOM   4279  HB2 LEU B 119      14.688 -15.472   0.659  1.00 98.26           H  
ATOM   4280  HB3 LEU B 119      13.905 -16.817   1.472  1.00 98.26           H  
ATOM   4281  O   LEU B 119      12.155 -18.013  -0.727  1.00 98.26           O  
ATOM   4282  CG  LEU B 119      16.041 -16.982   1.405  1.00 98.26           C  
ATOM   4283  HG  LEU B 119      16.860 -16.793   0.710  1.00 98.26           H  
ATOM   4284  CD1 LEU B 119      16.259 -16.149   2.663  1.00 98.26           C  
ATOM   4285 HD11 LEU B 119      17.245 -16.358   3.080  1.00 98.26           H  
ATOM   4286 HD12 LEU B 119      16.200 -15.093   2.399  1.00 98.26           H  
ATOM   4287 HD13 LEU B 119      15.488 -16.370   3.401  1.00 98.26           H  
ATOM   4288  CD2 LEU B 119      16.063 -18.459   1.809  1.00 98.26           C  
ATOM   4289 HD21 LEU B 119      15.220 -18.678   2.464  1.00 98.26           H  
ATOM   4290 HD22 LEU B 119      16.999 -18.682   2.321  1.00 98.26           H  
ATOM   4291 HD23 LEU B 119      16.007 -19.085   0.919  1.00 98.26           H  
ATOM   4292  N   VAL B 120      12.466 -15.904  -1.422  1.00 98.28           N  
ATOM   4293  H   VAL B 120      13.110 -15.132  -1.521  1.00 98.28           H  
ATOM   4294  CA  VAL B 120      11.052 -15.704  -1.780  1.00 98.28           C  
ATOM   4295  HA  VAL B 120      10.442 -16.021  -0.934  1.00 98.28           H  
ATOM   4296  C   VAL B 120      10.625 -16.599  -2.949  1.00 98.28           C  
ATOM   4297  CB  VAL B 120      10.748 -14.213  -2.025  1.00 98.28           C  
ATOM   4298  HB  VAL B 120      11.493 -13.797  -2.703  1.00 98.28           H  
ATOM   4299  O   VAL B 120       9.492 -17.073  -2.935  1.00 98.28           O  
ATOM   4300  CG1 VAL B 120       9.355 -13.958  -2.608  1.00 98.28           C  
ATOM   4301 HG11 VAL B 120       9.287 -14.410  -3.598  1.00 98.28           H  
ATOM   4302 HG12 VAL B 120       8.588 -14.387  -1.964  1.00 98.28           H  
ATOM   4303 HG13 VAL B 120       9.183 -12.886  -2.711  1.00 98.28           H  
ATOM   4304  CG2 VAL B 120      10.801 -13.467  -0.687  1.00 98.28           C  
ATOM   4305 HG21 VAL B 120      11.765 -13.621  -0.202  1.00 98.28           H  
ATOM   4306 HG22 VAL B 120      10.011 -13.822  -0.025  1.00 98.28           H  
ATOM   4307 HG23 VAL B 120      10.666 -12.399  -0.859  1.00 98.28           H  
ATOM   4308  N   LEU B 121      11.503 -16.903  -3.913  1.00 98.35           N  
ATOM   4309  H   LEU B 121      12.425 -16.491  -3.879  1.00 98.35           H  
ATOM   4310  CA  LEU B 121      11.200 -17.865  -4.985  1.00 98.35           C  
ATOM   4311  HA  LEU B 121      10.276 -17.560  -5.477  1.00 98.35           H  
ATOM   4312  C   LEU B 121      10.939 -19.280  -4.447  1.00 98.35           C  
ATOM   4313  CB  LEU B 121      12.346 -17.890  -6.013  1.00 98.35           C  
ATOM   4314  HB2 LEU B 121      12.288 -18.824  -6.572  1.00 98.35           H  
ATOM   4315  HB3 LEU B 121      13.297 -17.894  -5.480  1.00 98.35           H  
ATOM   4316  O   LEU B 121       9.905 -19.868  -4.766  1.00 98.35           O  
ATOM   4317  CG  LEU B 121      12.338 -16.736  -7.027  1.00 98.35           C  
ATOM   4318  HG  LEU B 121      12.320 -15.778  -6.507  1.00 98.35           H  
ATOM   4319  CD1 LEU B 121      13.613 -16.823  -7.867  1.00 98.35           C  
ATOM   4320 HD11 LEU B 121      14.480 -16.682  -7.221  1.00 98.35           H  
ATOM   4321 HD12 LEU B 121      13.601 -16.048  -8.634  1.00 98.35           H  
ATOM   4322 HD13 LEU B 121      13.670 -17.799  -8.348  1.00 98.35           H  
ATOM   4323  CD2 LEU B 121      11.142 -16.808  -7.982  1.00 98.35           C  
ATOM   4324 HD21 LEU B 121      10.211 -16.669  -7.432  1.00 98.35           H  
ATOM   4325 HD22 LEU B 121      11.210 -16.020  -8.732  1.00 98.35           H  
ATOM   4326 HD23 LEU B 121      11.119 -17.776  -8.481  1.00 98.35           H  
ATOM   4327  N   GLU B 122      11.838 -19.805  -3.610  1.00 98.51           N  
ATOM   4328  H   GLU B 122      12.663 -19.267  -3.385  1.00 98.51           H  
ATOM   4329  CA  GLU B 122      11.692 -21.142  -3.012  1.00 98.51           C  
ATOM   4330  HA  GLU B 122      11.538 -21.879  -3.800  1.00 98.51           H  
ATOM   4331  C   GLU B 122      10.451 -21.228  -2.118  1.00 98.51           C  
ATOM   4332  CB  GLU B 122      12.966 -21.528  -2.239  1.00 98.51           C  
ATOM   4333  HB2 GLU B 122      13.278 -20.698  -1.604  1.00 98.51           H  
ATOM   4334  HB3 GLU B 122      12.748 -22.392  -1.611  1.00 98.51           H  
ATOM   4335  O   GLU B 122       9.613 -22.108  -2.302  1.00 98.51           O  
ATOM   4336  CG  GLU B 122      14.093 -21.907  -3.213  1.00 98.51           C  
ATOM   4337  HG2 GLU B 122      14.281 -21.064  -3.879  1.00 98.51           H  
ATOM   4338  HG3 GLU B 122      13.738 -22.747  -3.810  1.00 98.51           H  
ATOM   4339  CD  GLU B 122      15.416 -22.317  -2.551  1.00 98.51           C  
ATOM   4340  OE1 GLU B 122      16.358 -22.661  -3.298  1.00 98.51           O  
ATOM   4341  OE2 GLU B 122      15.512 -22.284  -1.302  1.00 98.51           O  
ATOM   4342  N   VAL B 123      10.264 -20.262  -1.219  1.00 98.52           N  
ATOM   4343  H   VAL B 123      10.972 -19.548  -1.121  1.00 98.52           H  
ATOM   4344  CA  VAL B 123       9.133 -20.271  -0.281  1.00 98.52           C  
ATOM   4345  HA  VAL B 123       9.060 -21.272   0.142  1.00 98.52           H  
ATOM   4346  C   VAL B 123       7.793 -20.013  -0.991  1.00 98.52           C  
ATOM   4347  CB  VAL B 123       9.425 -19.312   0.889  1.00 98.52           C  
ATOM   4348  HB  VAL B 123       9.609 -18.308   0.507  1.00 98.52           H  
ATOM   4349  O   VAL B 123       6.766 -20.533  -0.563  1.00 98.52           O  
ATOM   4350  CG1 VAL B 123       8.301 -19.245   1.922  1.00 98.52           C  
ATOM   4351 HG11 VAL B 123       7.367 -18.937   1.451  1.00 98.52           H  
ATOM   4352 HG12 VAL B 123       8.548 -18.532   2.708  1.00 98.52           H  
ATOM   4353 HG13 VAL B 123       8.171 -20.235   2.361  1.00 98.52           H  
ATOM   4354  CG2 VAL B 123      10.659 -19.809   1.661  1.00 98.52           C  
ATOM   4355 HG21 VAL B 123      10.819 -19.195   2.547  1.00 98.52           H  
ATOM   4356 HG22 VAL B 123      11.552 -19.765   1.037  1.00 98.52           H  
ATOM   4357 HG23 VAL B 123      10.508 -20.843   1.972  1.00 98.52           H  
ATOM   4358  N   SER B 124       7.773 -19.300  -2.125  1.00 98.72           N  
ATOM   4359  H   SER B 124       8.634 -18.888  -2.456  1.00 98.72           H  
ATOM   4360  CA  SER B 124       6.562 -19.191  -2.962  1.00 98.72           C  
ATOM   4361  HA  SER B 124       5.718 -18.932  -2.323  1.00 98.72           H  
ATOM   4362  C   SER B 124       6.213 -20.514  -3.656  1.00 98.72           C  
ATOM   4363  CB  SER B 124       6.694 -18.092  -4.020  1.00 98.72           C  
ATOM   4364  HB2 SER B 124       5.779 -18.059  -4.612  1.00 98.72           H  
ATOM   4365  HB3 SER B 124       7.532 -18.315  -4.680  1.00 98.72           H  
ATOM   4366  O   SER B 124       5.036 -20.864  -3.729  1.00 98.72           O  
ATOM   4367  OG  SER B 124       6.899 -16.831  -3.414  1.00 98.72           O  
ATOM   4368  HG  SER B 124       7.817 -16.820  -3.134  1.00 98.72           H  
ATOM   4369  N   TRP B 125       7.212 -21.280  -4.121  1.00 98.60           N  
ATOM   4370  H   TRP B 125       8.164 -20.962  -4.007  1.00 98.60           H  
ATOM   4371  CA  TRP B 125       6.993 -22.626  -4.673  1.00 98.60           C  
ATOM   4372  HA  TRP B 125       6.264 -22.567  -5.482  1.00 98.60           H  
ATOM   4373  C   TRP B 125       6.410 -23.565  -3.611  1.00 98.60           C  
ATOM   4374  CB  TRP B 125       8.306 -23.198  -5.239  1.00 98.60           C  
ATOM   4375  HB2 TRP B 125       8.726 -22.493  -5.957  1.00 98.60           H  
ATOM   4376  HB3 TRP B 125       9.035 -23.315  -4.437  1.00 98.60           H  
ATOM   4377  O   TRP B 125       5.373 -24.196  -3.822  1.00 98.60           O  
ATOM   4378  CG  TRP B 125       8.144 -24.526  -5.916  1.00 98.60           C  
ATOM   4379  CD1 TRP B 125       8.036 -25.724  -5.295  1.00 98.60           C  
ATOM   4380  HD1 TRP B 125       8.084 -25.878  -4.227  1.00 98.60           H  
ATOM   4381  CD2 TRP B 125       7.964 -24.805  -7.337  1.00 98.60           C  
ATOM   4382  CE2 TRP B 125       7.655 -26.187  -7.491  1.00 98.60           C  
ATOM   4383  CE3 TRP B 125       7.989 -24.017  -8.507  1.00 98.60           C  
ATOM   4384  HE3 TRP B 125       8.233 -22.969  -8.414  1.00 98.60           H  
ATOM   4385  NE1 TRP B 125       7.751 -26.707  -6.222  1.00 98.60           N  
ATOM   4386  HE1 TRP B 125       7.511 -27.655  -5.968  1.00 98.60           H  
ATOM   4387  CH2 TRP B 125       7.335 -25.928  -9.877  1.00 98.60           C  
ATOM   4388  HH2 TRP B 125       7.053 -26.340 -10.835  1.00 98.60           H  
ATOM   4389  CZ2 TRP B 125       7.314 -26.743  -8.732  1.00 98.60           C  
ATOM   4390  HZ2 TRP B 125       7.020 -27.780  -8.795  1.00 98.60           H  
ATOM   4391  CZ3 TRP B 125       7.686 -24.571  -9.766  1.00 98.60           C  
ATOM   4392  HZ3 TRP B 125       7.680 -23.944 -10.646  1.00 98.60           H  
ATOM   4393  N   GLU B 126       7.045 -23.598  -2.436  1.00 98.45           N  
ATOM   4394  H   GLU B 126       7.898 -23.065  -2.345  1.00 98.45           H  
ATOM   4395  CA  GLU B 126       6.602 -24.380  -1.280  1.00 98.45           C  
ATOM   4396  HA  GLU B 126       6.596 -25.438  -1.542  1.00 98.45           H  
ATOM   4397  C   GLU B 126       5.167 -24.000  -0.852  1.00 98.45           C  
ATOM   4398  CB  GLU B 126       7.591 -24.160  -0.116  1.00 98.45           C  
ATOM   4399  HB2 GLU B 126       7.169 -24.608   0.784  1.00 98.45           H  
ATOM   4400  HB3 GLU B 126       7.667 -23.086   0.050  1.00 98.45           H  
ATOM   4401  O   GLU B 126       4.376 -24.881  -0.512  1.00 98.45           O  
ATOM   4402  CG  GLU B 126       9.014 -24.742  -0.315  1.00 98.45           C  
ATOM   4403  HG2 GLU B 126       9.365 -24.506  -1.320  1.00 98.45           H  
ATOM   4404  HG3 GLU B 126       8.953 -25.828  -0.240  1.00 98.45           H  
ATOM   4405  CD  GLU B 126      10.045 -24.214   0.717  1.00 98.45           C  
ATOM   4406  OE1 GLU B 126      11.273 -24.443   0.545  1.00 98.45           O  
ATOM   4407  OE2 GLU B 126       9.617 -23.569   1.701  1.00 98.45           O  
ATOM   4408  N   ALA B 127       4.788 -22.715  -0.905  1.00 98.61           N  
ATOM   4409  H   ALA B 127       5.479 -22.021  -1.150  1.00 98.61           H  
ATOM   4410  CA  ALA B 127       3.442 -22.256  -0.548  1.00 98.61           C  
ATOM   4411  HA  ALA B 127       3.209 -22.644   0.443  1.00 98.61           H  
ATOM   4412  C   ALA B 127       2.346 -22.780  -1.500  1.00 98.61           C  
ATOM   4413  CB  ALA B 127       3.435 -20.724  -0.462  1.00 98.61           C  
ATOM   4414  HB1 ALA B 127       2.447 -20.377  -0.158  1.00 98.61           H  
ATOM   4415  HB2 ALA B 127       3.679 -20.292  -1.433  1.00 98.61           H  
ATOM   4416  HB3 ALA B 127       4.167 -20.389   0.273  1.00 98.61           H  
ATOM   4417  O   ALA B 127       1.289 -23.193  -1.016  1.00 98.61           O  
ATOM   4418  N   PHE B 128       2.595 -22.824  -2.817  1.00 98.28           N  
ATOM   4419  H   PHE B 128       3.477 -22.465  -3.154  1.00 98.28           H  
ATOM   4420  CA  PHE B 128       1.677 -23.446  -3.786  1.00 98.28           C  
ATOM   4421  HA  PHE B 128       0.679 -23.026  -3.659  1.00 98.28           H  
ATOM   4422  C   PHE B 128       1.551 -24.957  -3.561  1.00 98.28           C  
ATOM   4423  CB  PHE B 128       2.142 -23.181  -5.226  1.00 98.28           C  
ATOM   4424  HB2 PHE B 128       3.209 -23.395  -5.293  1.00 98.28           H  
ATOM   4425  HB3 PHE B 128       1.626 -23.883  -5.881  1.00 98.28           H  
ATOM   4426  O   PHE B 128       0.441 -25.473  -3.414  1.00 98.28           O  
ATOM   4427  CG  PHE B 128       1.871 -21.797  -5.780  1.00 98.28           C  
ATOM   4428  CD1 PHE B 128       0.546 -21.343  -5.927  1.00 98.28           C  
ATOM   4429  HD1 PHE B 128      -0.277 -21.968  -5.615  1.00 98.28           H  
ATOM   4430  CD2 PHE B 128       2.934 -21.002  -6.246  1.00 98.28           C  
ATOM   4431  HD2 PHE B 128       3.952 -21.354  -6.164  1.00 98.28           H  
ATOM   4432  CE1 PHE B 128       0.290 -20.085  -6.501  1.00 98.28           C  
ATOM   4433  HE1 PHE B 128      -0.726 -19.738  -6.615  1.00 98.28           H  
ATOM   4434  CE2 PHE B 128       2.675 -19.759  -6.847  1.00 98.28           C  
ATOM   4435  HE2 PHE B 128       3.495 -19.173  -7.236  1.00 98.28           H  
ATOM   4436  CZ  PHE B 128       1.355 -19.289  -6.957  1.00 98.28           C  
ATOM   4437  HZ  PHE B 128       1.156 -18.333  -7.417  1.00 98.28           H  
ATOM   4438  N   GLU B 129       2.678 -25.669  -3.442  1.00 97.05           N  
ATOM   4439  H   GLU B 129       3.564 -25.200  -3.566  1.00 97.05           H  
ATOM   4440  CA  GLU B 129       2.668 -27.120  -3.219  1.00 97.05           C  
ATOM   4441  HA  GLU B 129       2.165 -27.599  -4.058  1.00 97.05           H  
ATOM   4442  C   GLU B 129       1.921 -27.516  -1.937  1.00 97.05           C  
ATOM   4443  CB  GLU B 129       4.099 -27.657  -3.104  1.00 97.05           C  
ATOM   4444  HB2 GLU B 129       4.685 -27.014  -2.447  1.00 97.05           H  
ATOM   4445  HB3 GLU B 129       4.046 -28.644  -2.645  1.00 97.05           H  
ATOM   4446  O   GLU B 129       1.271 -28.569  -1.887  1.00 97.05           O  
ATOM   4447  CG  GLU B 129       4.806 -27.805  -4.454  1.00 97.05           C  
ATOM   4448  HG2 GLU B 129       5.060 -26.818  -4.841  1.00 97.05           H  
ATOM   4449  HG3 GLU B 129       4.118 -28.279  -5.154  1.00 97.05           H  
ATOM   4450  CD  GLU B 129       6.070 -28.674  -4.346  1.00 97.05           C  
ATOM   4451  OE1 GLU B 129       6.538 -29.131  -5.414  1.00 97.05           O  
ATOM   4452  OE2 GLU B 129       6.547 -28.930  -3.216  1.00 97.05           O  
ATOM   4453  N   ARG B 130       2.012 -26.681  -0.897  1.00 97.58           N  
ATOM   4454  H   ARG B 130       2.610 -25.875  -1.006  1.00 97.58           H  
ATOM   4455  CA  ARG B 130       1.343 -26.879   0.395  1.00 97.58           C  
ATOM   4456  HA  ARG B 130       1.326 -27.945   0.624  1.00 97.58           H  
ATOM   4457  C   ARG B 130      -0.132 -26.467   0.395  1.00 97.58           C  
ATOM   4458  CB  ARG B 130       2.151 -26.169   1.490  1.00 97.58           C  
ATOM   4459  HB2 ARG B 130       1.577 -26.184   2.416  1.00 97.58           H  
ATOM   4460  HB3 ARG B 130       2.317 -25.130   1.205  1.00 97.58           H  
ATOM   4461  O   ARG B 130      -0.854 -26.925   1.271  1.00 97.58           O  
ATOM   4462  CG  ARG B 130       3.501 -26.880   1.724  1.00 97.58           C  
ATOM   4463  HG2 ARG B 130       3.314 -27.874   2.131  1.00 97.58           H  
ATOM   4464  HG3 ARG B 130       4.037 -27.004   0.783  1.00 97.58           H  
ATOM   4465  CD  ARG B 130       4.402 -26.103   2.690  1.00 97.58           C  
ATOM   4466  HD2 ARG B 130       4.579 -25.109   2.280  1.00 97.58           H  
ATOM   4467  HD3 ARG B 130       5.365 -26.607   2.771  1.00 97.58           H  
ATOM   4468  NE  ARG B 130       3.754 -25.987   4.004  1.00 97.58           N  
ATOM   4469  HE  ARG B 130       3.175 -25.166   4.114  1.00 97.58           H  
ATOM   4470  NH1 ARG B 130       4.738 -27.726   5.139  1.00 97.58           N  
ATOM   4471 HH11 ARG B 130       5.498 -27.760   4.474  1.00 97.58           H  
ATOM   4472 HH12 ARG B 130       4.812 -28.147   6.054  1.00 97.58           H  
ATOM   4473  NH2 ARG B 130       2.930 -26.749   5.963  1.00 97.58           N  
ATOM   4474 HH21 ARG B 130       2.124 -26.145   5.884  1.00 97.58           H  
ATOM   4475 HH22 ARG B 130       2.968 -27.404   6.731  1.00 97.58           H  
ATOM   4476  CZ  ARG B 130       3.810 -26.826   5.016  1.00 97.58           C  
ATOM   4477  N   ALA B 131      -0.585 -25.695  -0.595  1.00 97.56           N  
ATOM   4478  H   ALA B 131       0.079 -25.320  -1.257  1.00 97.56           H  
ATOM   4479  CA  ALA B 131      -2.008 -25.470  -0.871  1.00 97.56           C  
ATOM   4480  HA  ALA B 131      -2.544 -25.408   0.077  1.00 97.56           H  
ATOM   4481  C   ALA B 131      -2.666 -26.611  -1.672  1.00 97.56           C  
ATOM   4482  CB  ALA B 131      -2.162 -24.132  -1.606  1.00 97.56           C  
ATOM   4483  HB1 ALA B 131      -3.221 -23.899  -1.714  1.00 97.56           H  
ATOM   4484  HB2 ALA B 131      -1.714 -24.193  -2.597  1.00 97.56           H  
ATOM   4485  HB3 ALA B 131      -1.680 -23.333  -1.043  1.00 97.56           H  
ATOM   4486  O   ALA B 131      -3.877 -26.597  -1.882  1.00 97.56           O  
ATOM   4487  N   GLY B 132      -1.881 -27.585  -2.152  1.00 96.71           N  
ATOM   4488  H   GLY B 132      -0.892 -27.542  -1.955  1.00 96.71           H  
ATOM   4489  CA  GLY B 132      -2.361 -28.598  -3.096  1.00 96.71           C  
ATOM   4490  HA2 GLY B 132      -1.666 -29.438  -3.099  1.00 96.71           H  
ATOM   4491  HA3 GLY B 132      -3.340 -28.960  -2.780  1.00 96.71           H  
ATOM   4492  C   GLY B 132      -2.488 -28.080  -4.534  1.00 96.71           C  
ATOM   4493  O   GLY B 132      -3.180 -28.695  -5.339  1.00 96.71           O  
ATOM   4494  N   ILE B 133      -1.813 -26.977  -4.871  1.00 96.66           N  
ATOM   4495  H   ILE B 133      -1.217 -26.538  -4.184  1.00 96.66           H  
ATOM   4496  CA  ILE B 133      -1.833 -26.376  -6.208  1.00 96.66           C  
ATOM   4497  HA  ILE B 133      -2.658 -26.801  -6.779  1.00 96.66           H  
ATOM   4498  C   ILE B 133      -0.536 -26.734  -6.938  1.00 96.66           C  
ATOM   4499  CB  ILE B 133      -2.094 -24.856  -6.103  1.00 96.66           C  
ATOM   4500  HB  ILE B 133      -1.366 -24.428  -5.415  1.00 96.66           H  
ATOM   4501  O   ILE B 133       0.563 -26.561  -6.411  1.00 96.66           O  
ATOM   4502  CG1 ILE B 133      -3.518 -24.622  -5.538  1.00 96.66           C  
ATOM   4503 HG12 ILE B 133      -3.649 -25.196  -4.621  1.00 96.66           H  
ATOM   4504 HG13 ILE B 133      -4.259 -24.973  -6.257  1.00 96.66           H  
ATOM   4505  CG2 ILE B 133      -1.929 -24.162  -7.469  1.00 96.66           C  
ATOM   4506 HG21 ILE B 133      -2.115 -23.092  -7.378  1.00 96.66           H  
ATOM   4507 HG22 ILE B 133      -2.623 -24.584  -8.196  1.00 96.66           H  
ATOM   4508 HG23 ILE B 133      -0.910 -24.279  -7.838  1.00 96.66           H  
ATOM   4509  CD1 ILE B 133      -3.818 -23.163  -5.187  1.00 96.66           C  
ATOM   4510 HD11 ILE B 133      -4.769 -23.105  -4.657  1.00 96.66           H  
ATOM   4511 HD12 ILE B 133      -3.876 -22.549  -6.086  1.00 96.66           H  
ATOM   4512 HD13 ILE B 133      -3.032 -22.795  -4.529  1.00 96.66           H  
ATOM   4513  N   GLU B 134      -0.666 -27.238  -8.164  1.00 96.23           N  
ATOM   4514  H   GLU B 134      -1.595 -27.330  -8.549  1.00 96.23           H  
ATOM   4515  CA  GLU B 134       0.465 -27.521  -9.049  1.00 96.23           C  
ATOM   4516  HA  GLU B 134       1.222 -28.058  -8.478  1.00 96.23           H  
ATOM   4517  C   GLU B 134       1.038 -26.190  -9.583  1.00 96.23           C  
ATOM   4518  CB  GLU B 134      -0.020 -28.468 -10.160  1.00 96.23           C  
ATOM   4519  HB2 GLU B 134      -0.512 -29.312  -9.678  1.00 96.23           H  
ATOM   4520  HB3 GLU B 134      -0.761 -27.971 -10.786  1.00 96.23           H  
ATOM   4521  O   GLU B 134       0.298 -25.454 -10.239  1.00 96.23           O  
ATOM   4522  CG  GLU B 134       1.115 -29.044 -11.015  1.00 96.23           C  
ATOM   4523  HG2 GLU B 134       1.921 -29.324 -10.337  1.00 96.23           H  
ATOM   4524  HG3 GLU B 134       0.757 -29.946 -11.511  1.00 96.23           H  
ATOM   4525  CD  GLU B 134       1.648 -28.081 -12.076  1.00 96.23           C  
ATOM   4526  OE1 GLU B 134       2.885 -27.898 -12.133  1.00 96.23           O  
ATOM   4527  OE2 GLU B 134       0.842 -27.466 -12.798  1.00 96.23           O  
ATOM   4528  N   PRO B 135       2.308 -25.820  -9.323  1.00 95.48           N  
ATOM   4529  CA  PRO B 135       2.768 -24.455  -9.612  1.00 95.48           C  
ATOM   4530  HA  PRO B 135       2.057 -23.768  -9.154  1.00 95.48           H  
ATOM   4531  C   PRO B 135       2.878 -24.076 -11.101  1.00 95.48           C  
ATOM   4532  CB  PRO B 135       4.102 -24.301  -8.885  1.00 95.48           C  
ATOM   4533  HB2 PRO B 135       4.201 -23.296  -8.474  1.00 95.48           H  
ATOM   4534  HB3 PRO B 135       4.922 -24.534  -9.563  1.00 95.48           H  
ATOM   4535  O   PRO B 135       2.994 -22.892 -11.415  1.00 95.48           O  
ATOM   4536  CG  PRO B 135       4.038 -25.346  -7.775  1.00 95.48           C  
ATOM   4537  HG2 PRO B 135       3.472 -24.958  -6.928  1.00 95.48           H  
ATOM   4538  HG3 PRO B 135       5.027 -25.670  -7.450  1.00 95.48           H  
ATOM   4539  CD  PRO B 135       3.251 -26.476  -8.423  1.00 95.48           C  
ATOM   4540  HD2 PRO B 135       2.763 -27.054  -7.638  1.00 95.48           H  
ATOM   4541  HD3 PRO B 135       3.925 -27.113  -8.995  1.00 95.48           H  
ATOM   4542  N   GLY B 136       2.834 -25.033 -12.033  1.00 93.49           N  
ATOM   4543  H   GLY B 136       2.769 -25.999 -11.749  1.00 93.49           H  
ATOM   4544  CA  GLY B 136       2.689 -24.769 -13.468  1.00 93.49           C  
ATOM   4545  HA2 GLY B 136       3.402 -24.005 -13.777  1.00 93.49           H  
ATOM   4546  HA3 GLY B 136       2.904 -25.694 -14.002  1.00 93.49           H  
ATOM   4547  C   GLY B 136       1.275 -24.322 -13.868  1.00 93.49           C  
ATOM   4548  O   GLY B 136       1.127 -23.501 -14.775  1.00 93.49           O  
ATOM   4549  N   SER B 137       0.244 -24.805 -13.170  1.00 94.47           N  
ATOM   4550  H   SER B 137       0.456 -25.576 -12.554  1.00 94.47           H  
ATOM   4551  CA  SER B 137      -1.178 -24.559 -13.458  1.00 94.47           C  
ATOM   4552  HA  SER B 137      -1.350 -24.787 -14.510  1.00 94.47           H  
ATOM   4553  C   SER B 137      -1.629 -23.112 -13.242  1.00 94.47           C  
ATOM   4554  CB  SER B 137      -2.059 -25.511 -12.633  1.00 94.47           C  
ATOM   4555  HB2 SER B 137      -1.692 -26.532 -12.739  1.00 94.47           H  
ATOM   4556  HB3 SER B 137      -3.076 -25.468 -13.022  1.00 94.47           H  
ATOM   4557  O   SER B 137      -2.614 -22.682 -13.838  1.00 94.47           O  
ATOM   4558  OG  SER B 137      -2.091 -25.160 -11.263  1.00 94.47           O  
ATOM   4559  HG  SER B 137      -1.216 -25.302 -10.895  1.00 94.47           H  
ATOM   4560  N   VAL B 138      -0.889 -22.333 -12.444  1.00 96.04           N  
ATOM   4561  H   VAL B 138      -0.105 -22.763 -11.974  1.00 96.04           H  
ATOM   4562  CA  VAL B 138      -1.153 -20.901 -12.206  1.00 96.04           C  
ATOM   4563  HA  VAL B 138      -2.231 -20.749 -12.272  1.00 96.04           H  
ATOM   4564  C   VAL B 138      -0.550 -19.983 -13.278  1.00 96.04           C  
ATOM   4565  CB  VAL B 138      -0.738 -20.469 -10.785  1.00 96.04           C  
ATOM   4566  HB  VAL B 138      -0.911 -19.398 -10.678  1.00 96.04           H  
ATOM   4567  O   VAL B 138      -0.743 -18.765 -13.225  1.00 96.04           O  
ATOM   4568  CG1 VAL B 138      -1.593 -21.181  -9.731  1.00 96.04           C  
ATOM   4569 HG11 VAL B 138      -1.325 -20.822  -8.737  1.00 96.04           H  
ATOM   4570 HG12 VAL B 138      -1.437 -22.259  -9.775  1.00 96.04           H  
ATOM   4571 HG13 VAL B 138      -2.648 -20.966  -9.906  1.00 96.04           H  
ATOM   4572  CG2 VAL B 138       0.738 -20.747 -10.483  1.00 96.04           C  
ATOM   4573 HG21 VAL B 138       1.007 -20.298  -9.527  1.00 96.04           H  
ATOM   4574 HG22 VAL B 138       1.374 -20.325 -11.261  1.00 96.04           H  
ATOM   4575 HG23 VAL B 138       0.910 -21.822 -10.417  1.00 96.04           H  
ATOM   4576  N   ARG B 139       0.154 -20.530 -14.278  1.00 95.28           N  
ATOM   4577  H   ARG B 139       0.256 -21.535 -14.294  1.00 95.28           H  
ATOM   4578  CA  ARG B 139       0.735 -19.750 -15.378  1.00 95.28           C  
ATOM   4579  HA  ARG B 139       1.338 -18.955 -14.939  1.00 95.28           H  
ATOM   4580  C   ARG B 139      -0.363 -19.109 -16.233  1.00 95.28           C  
ATOM   4581  CB  ARG B 139       1.644 -20.662 -16.211  1.00 95.28           C  
ATOM   4582  HB2 ARG B 139       2.294 -21.221 -15.539  1.00 95.28           H  
ATOM   4583  HB3 ARG B 139       1.031 -21.370 -16.770  1.00 95.28           H  
ATOM   4584  O   ARG B 139      -1.206 -19.802 -16.792  1.00 95.28           O  
ATOM   4585  CG  ARG B 139       2.530 -19.861 -17.171  1.00 95.28           C  
ATOM   4586  HG2 ARG B 139       3.246 -19.290 -16.580  1.00 95.28           H  
ATOM   4587  HG3 ARG B 139       1.930 -19.175 -17.768  1.00 95.28           H  
ATOM   4588  CD  ARG B 139       3.282 -20.810 -18.108  1.00 95.28           C  
ATOM   4589  HD2 ARG B 139       2.587 -21.173 -18.865  1.00 95.28           H  
ATOM   4590  HD3 ARG B 139       3.623 -21.676 -17.539  1.00 95.28           H  
ATOM   4591  NE  ARG B 139       4.420 -20.130 -18.762  1.00 95.28           N  
ATOM   4592  HE  ARG B 139       4.188 -19.471 -19.491  1.00 95.28           H  
ATOM   4593  NH1 ARG B 139       6.105 -21.054 -17.497  1.00 95.28           N  
ATOM   4594 HH11 ARG B 139       7.056 -21.014 -17.159  1.00 95.28           H  
ATOM   4595 HH12 ARG B 139       5.407 -21.529 -16.944  1.00 95.28           H  
ATOM   4596  NH2 ARG B 139       6.605 -19.553 -19.060  1.00 95.28           N  
ATOM   4597 HH21 ARG B 139       6.331 -18.869 -19.751  1.00 95.28           H  
ATOM   4598 HH22 ARG B 139       7.563 -19.588 -18.743  1.00 95.28           H  
ATOM   4599  CZ  ARG B 139       5.697 -20.252 -18.441  1.00 95.28           C  
ATOM   4600  N   GLY B 140      -0.319 -17.787 -16.376  1.00 94.75           N  
ATOM   4601  H   GLY B 140       0.404 -17.275 -15.890  1.00 94.75           H  
ATOM   4602  CA  GLY B 140      -1.345 -16.999 -17.065  1.00 94.75           C  
ATOM   4603  HA2 GLY B 140      -1.665 -17.523 -17.966  1.00 94.75           H  
ATOM   4604  HA3 GLY B 140      -0.913 -16.043 -17.361  1.00 94.75           H  
ATOM   4605  C   GLY B 140      -2.590 -16.709 -16.219  1.00 94.75           C  
ATOM   4606  O   GLY B 140      -3.584 -16.237 -16.762  1.00 94.75           O  
ATOM   4607  N   SER B 141      -2.567 -17.002 -14.912  1.00 97.05           N  
ATOM   4608  H   SER B 141      -1.725 -17.397 -14.520  1.00 97.05           H  
ATOM   4609  CA  SER B 141      -3.640 -16.609 -13.989  1.00 97.05           C  
ATOM   4610  HA  SER B 141      -4.588 -16.661 -14.525  1.00 97.05           H  
ATOM   4611  C   SER B 141      -3.474 -15.170 -13.496  1.00 97.05           C  
ATOM   4612  CB  SER B 141      -3.746 -17.572 -12.800  1.00 97.05           C  
ATOM   4613  HB2 SER B 141      -4.660 -17.354 -12.248  1.00 97.05           H  
ATOM   4614  HB3 SER B 141      -3.797 -18.599 -13.162  1.00 97.05           H  
ATOM   4615  O   SER B 141      -2.366 -14.633 -13.444  1.00 97.05           O  
ATOM   4616  OG  SER B 141      -2.644 -17.429 -11.924  1.00 97.05           O  
ATOM   4617  HG  SER B 141      -1.885 -17.830 -12.354  1.00 97.05           H  
ATOM   4618  N   ASP B 142      -4.572 -14.579 -13.032  1.00 97.86           N  
ATOM   4619  H   ASP B 142      -5.431 -15.110 -13.001  1.00 97.86           H  
ATOM   4620  CA  ASP B 142      -4.632 -13.259 -12.393  1.00 97.86           C  
ATOM   4621  HA  ASP B 142      -4.020 -12.574 -12.980  1.00 97.86           H  
ATOM   4622  C   ASP B 142      -4.058 -13.235 -10.957  1.00 97.86           C  
ATOM   4623  CB  ASP B 142      -6.085 -12.745 -12.454  1.00 97.86           C  
ATOM   4624  HB2 ASP B 142      -6.104 -11.707 -12.120  1.00 97.86           H  
ATOM   4625  HB3 ASP B 142      -6.417 -12.758 -13.492  1.00 97.86           H  
ATOM   4626  O   ASP B 142      -4.364 -12.331 -10.183  1.00 97.86           O  
ATOM   4627  CG  ASP B 142      -7.082 -13.552 -11.607  1.00 97.86           C  
ATOM   4628  OD1 ASP B 142      -6.683 -14.551 -10.963  1.00 97.86           O  
ATOM   4629  OD2 ASP B 142      -8.275 -13.195 -11.584  1.00 97.86           O  
ATOM   4630  N   THR B 143      -3.229 -14.214 -10.574  1.00 98.65           N  
ATOM   4631  H   THR B 143      -2.981 -14.917 -11.256  1.00 98.65           H  
ATOM   4632  CA  THR B 143      -2.672 -14.308  -9.216  1.00 98.65           C  
ATOM   4633  HA  THR B 143      -3.514 -14.330  -8.524  1.00 98.65           H  
ATOM   4634  C   THR B 143      -1.796 -13.091  -8.903  1.00 98.65           C  
ATOM   4635  CB  THR B 143      -1.864 -15.598  -9.011  1.00 98.65           C  
ATOM   4636  HB  THR B 143      -1.022 -15.599  -9.703  1.00 98.65           H  
ATOM   4637  O   THR B 143      -0.833 -12.817  -9.618  1.00 98.65           O  
ATOM   4638  CG2 THR B 143      -1.338 -15.764  -7.582  1.00 98.65           C  
ATOM   4639 HG21 THR B 143      -0.822 -16.720  -7.495  1.00 98.65           H  
ATOM   4640 HG22 THR B 143      -2.168 -15.740  -6.876  1.00 98.65           H  
ATOM   4641 HG23 THR B 143      -0.636 -14.967  -7.339  1.00 98.65           H  
ATOM   4642  OG1 THR B 143      -2.655 -16.741  -9.247  1.00 98.65           O  
ATOM   4643  HG1 THR B 143      -2.715 -16.885 -10.194  1.00 98.65           H  
ATOM   4644  N   GLY B 144      -2.106 -12.370  -7.823  1.00 98.77           N  
ATOM   4645  H   GLY B 144      -2.899 -12.672  -7.275  1.00 98.77           H  
ATOM   4646  CA  GLY B 144      -1.314 -11.226  -7.359  1.00 98.77           C  
ATOM   4647  HA2 GLY B 144      -0.925 -10.686  -8.223  1.00 98.77           H  
ATOM   4648  HA3 GLY B 144      -1.955 -10.538  -6.807  1.00 98.77           H  
ATOM   4649  C   GLY B 144      -0.130 -11.624  -6.468  1.00 98.77           C  
ATOM   4650  O   GLY B 144      -0.110 -12.710  -5.888  1.00 98.77           O  
ATOM   4651  N   VAL B 145       0.851 -10.729  -6.321  1.00 98.91           N  
ATOM   4652  H   VAL B 145       0.753  -9.851  -6.811  1.00 98.91           H  
ATOM   4653  CA  VAL B 145       2.048 -10.921  -5.482  1.00 98.91           C  
ATOM   4654  HA  VAL B 145       1.879 -11.766  -4.814  1.00 98.91           H  
ATOM   4655  C   VAL B 145       2.293  -9.681  -4.620  1.00 98.91           C  
ATOM   4656  CB  VAL B 145       3.294 -11.252  -6.332  1.00 98.91           C  
ATOM   4657  HB  VAL B 145       3.529 -10.408  -6.980  1.00 98.91           H  
ATOM   4658  O   VAL B 145       2.682  -8.631  -5.124  1.00 98.91           O  
ATOM   4659  CG1 VAL B 145       4.510 -11.531  -5.436  1.00 98.91           C  
ATOM   4660 HG11 VAL B 145       4.749 -10.652  -4.837  1.00 98.91           H  
ATOM   4661 HG12 VAL B 145       4.302 -12.376  -4.780  1.00 98.91           H  
ATOM   4662 HG13 VAL B 145       5.375 -11.763  -6.058  1.00 98.91           H  
ATOM   4663  CG2 VAL B 145       3.084 -12.489  -7.214  1.00 98.91           C  
ATOM   4664 HG21 VAL B 145       4.008 -12.738  -7.736  1.00 98.91           H  
ATOM   4665 HG22 VAL B 145       2.323 -12.283  -7.966  1.00 98.91           H  
ATOM   4666 HG23 VAL B 145       2.766 -13.338  -6.609  1.00 98.91           H  
ATOM   4667  N   PHE B 146       2.121  -9.802  -3.306  1.00 98.78           N  
ATOM   4668  H   PHE B 146       1.822 -10.698  -2.948  1.00 98.78           H  
ATOM   4669  CA  PHE B 146       2.222  -8.694  -2.353  1.00 98.78           C  
ATOM   4670  HA  PHE B 146       2.508  -7.778  -2.871  1.00 98.78           H  
ATOM   4671  C   PHE B 146       3.299  -9.007  -1.312  1.00 98.78           C  
ATOM   4672  CB  PHE B 146       0.849  -8.451  -1.704  1.00 98.78           C  
ATOM   4673  HB2 PHE B 146       0.945  -7.635  -0.987  1.00 98.78           H  
ATOM   4674  HB3 PHE B 146       0.555  -9.340  -1.146  1.00 98.78           H  
ATOM   4675  O   PHE B 146       3.121  -9.895  -0.477  1.00 98.78           O  
ATOM   4676  CG  PHE B 146      -0.261  -8.107  -2.681  1.00 98.78           C  
ATOM   4677  CD1 PHE B 146      -0.650  -6.767  -2.869  1.00 98.78           C  
ATOM   4678  HD1 PHE B 146      -0.163  -5.979  -2.312  1.00 98.78           H  
ATOM   4679  CD2 PHE B 146      -0.923  -9.130  -3.389  1.00 98.78           C  
ATOM   4680  HD2 PHE B 146      -0.643 -10.162  -3.237  1.00 98.78           H  
ATOM   4681  CE1 PHE B 146      -1.679  -6.455  -3.775  1.00 98.78           C  
ATOM   4682  HE1 PHE B 146      -1.993  -5.430  -3.910  1.00 98.78           H  
ATOM   4683  CE2 PHE B 146      -1.942  -8.813  -4.304  1.00 98.78           C  
ATOM   4684  HE2 PHE B 146      -2.449  -9.597  -4.847  1.00 98.78           H  
ATOM   4685  CZ  PHE B 146      -2.307  -7.473  -4.510  1.00 98.78           C  
ATOM   4686  HZ  PHE B 146      -3.078  -7.226  -5.225  1.00 98.78           H  
ATOM   4687  N   MET B 147       4.429  -8.297  -1.358  1.00 98.74           N  
ATOM   4688  H   MET B 147       4.527  -7.585  -2.068  1.00 98.74           H  
ATOM   4689  CA  MET B 147       5.600  -8.604  -0.529  1.00 98.74           C  
ATOM   4690  HA  MET B 147       5.350  -9.400   0.173  1.00 98.74           H  
ATOM   4691  C   MET B 147       6.050  -7.405   0.306  1.00 98.74           C  
ATOM   4692  CB  MET B 147       6.748  -9.123  -1.410  1.00 98.74           C  
ATOM   4693  HB2 MET B 147       6.955  -8.396  -2.196  1.00 98.74           H  
ATOM   4694  HB3 MET B 147       7.644  -9.234  -0.801  1.00 98.74           H  
ATOM   4695  O   MET B 147       6.342  -6.336  -0.224  1.00 98.74           O  
ATOM   4696  CG  MET B 147       6.423 -10.480  -2.051  1.00 98.74           C  
ATOM   4697  HG2 MET B 147       7.206 -10.718  -2.771  1.00 98.74           H  
ATOM   4698  HG3 MET B 147       5.485 -10.396  -2.599  1.00 98.74           H  
ATOM   4699  SD  MET B 147       6.293 -11.864  -0.882  1.00 98.74           S  
ATOM   4700  CE  MET B 147       5.637 -13.136  -1.996  1.00 98.74           C  
ATOM   4701  HE1 MET B 147       5.549 -14.081  -1.461  1.00 98.74           H  
ATOM   4702  HE2 MET B 147       4.652 -12.834  -2.353  1.00 98.74           H  
ATOM   4703  HE3 MET B 147       6.308 -13.269  -2.845  1.00 98.74           H  
ATOM   4704  N   GLY B 148       6.166  -7.602   1.618  1.00 98.67           N  
ATOM   4705  H   GLY B 148       5.851  -8.484   1.996  1.00 98.67           H  
ATOM   4706  CA  GLY B 148       6.834  -6.663   2.513  1.00 98.67           C  
ATOM   4707  HA2 GLY B 148       6.462  -6.814   3.526  1.00 98.67           H  
ATOM   4708  HA3 GLY B 148       6.609  -5.642   2.206  1.00 98.67           H  
ATOM   4709  C   GLY B 148       8.347  -6.886   2.524  1.00 98.67           C  
ATOM   4710  O   GLY B 148       8.799  -7.909   3.042  1.00 98.67           O  
ATOM   4711  N   ALA B 149       9.128  -5.953   1.979  1.00 97.77           N  
ATOM   4712  H   ALA B 149       8.708  -5.118   1.597  1.00 97.77           H  
ATOM   4713  CA  ALA B 149      10.590  -6.053   1.932  1.00 97.77           C  
ATOM   4714  HA  ALA B 149      10.947  -6.478   2.870  1.00 97.77           H  
ATOM   4715  C   ALA B 149      11.263  -4.683   1.748  1.00 97.77           C  
ATOM   4716  CB  ALA B 149      10.997  -6.996   0.788  1.00 97.77           C  
ATOM   4717  HB1 ALA B 149      12.078  -7.140   0.794  1.00 97.77           H  
ATOM   4718  HB2 ALA B 149      10.701  -6.569  -0.171  1.00 97.77           H  
ATOM   4719  HB3 ALA B 149      10.516  -7.966   0.911  1.00 97.77           H  
ATOM   4720  O   ALA B 149      10.664  -3.749   1.223  1.00 97.77           O  
ATOM   4721  N   TYR B 150      12.536  -4.599   2.132  1.00 93.06           N  
ATOM   4722  H   TYR B 150      12.969  -5.415   2.540  1.00 93.06           H  
ATOM   4723  CA  TYR B 150      13.425  -3.459   1.894  1.00 93.06           C  
ATOM   4724  HA  TYR B 150      13.119  -2.969   0.969  1.00 93.06           H  
ATOM   4725  C   TYR B 150      14.876  -3.959   1.706  1.00 93.06           C  
ATOM   4726  CB  TYR B 150      13.261  -2.439   3.031  1.00 93.06           C  
ATOM   4727  HB2 TYR B 150      12.271  -1.994   2.930  1.00 93.06           H  
ATOM   4728  HB3 TYR B 150      13.970  -1.618   2.918  1.00 93.06           H  
ATOM   4729  O   TYR B 150      15.143  -5.146   1.927  1.00 93.06           O  
ATOM   4730  CG  TYR B 150      13.399  -2.996   4.430  1.00 93.06           C  
ATOM   4731  CD1 TYR B 150      12.245  -3.147   5.220  1.00 93.06           C  
ATOM   4732  HD1 TYR B 150      11.281  -2.872   4.820  1.00 93.06           H  
ATOM   4733  CD2 TYR B 150      14.667  -3.332   4.948  1.00 93.06           C  
ATOM   4734  HD2 TYR B 150      15.555  -3.208   4.347  1.00 93.06           H  
ATOM   4735  CE1 TYR B 150      12.356  -3.605   6.541  1.00 93.06           C  
ATOM   4736  HE1 TYR B 150      11.482  -3.690   7.170  1.00 93.06           H  
ATOM   4737  CE2 TYR B 150      14.780  -3.812   6.266  1.00 93.06           C  
ATOM   4738  HE2 TYR B 150      15.748  -4.058   6.676  1.00 93.06           H  
ATOM   4739  OH  TYR B 150      13.704  -4.327   8.346  1.00 93.06           O  
ATOM   4740  HH  TYR B 150      14.587  -4.575   8.628  1.00 93.06           H  
ATOM   4741  CZ  TYR B 150      13.622  -3.930   7.060  1.00 93.06           C  
ATOM   4742  N   PRO B 151      15.832  -3.120   1.263  1.00 88.51           N  
ATOM   4743  CA  PRO B 151      17.183  -3.581   0.942  1.00 88.51           C  
ATOM   4744  HA  PRO B 151      17.106  -4.408   0.236  1.00 88.51           H  
ATOM   4745  C   PRO B 151      17.964  -4.040   2.182  1.00 88.51           C  
ATOM   4746  CB  PRO B 151      17.889  -2.409   0.248  1.00 88.51           C  
ATOM   4747  HB2 PRO B 151      18.424  -2.739  -0.643  1.00 88.51           H  
ATOM   4748  HB3 PRO B 151      18.578  -1.914   0.933  1.00 88.51           H  
ATOM   4749  O   PRO B 151      18.146  -3.275   3.125  1.00 88.51           O  
ATOM   4750  CG  PRO B 151      16.770  -1.436  -0.111  1.00 88.51           C  
ATOM   4751  HG2 PRO B 151      16.405  -1.637  -1.118  1.00 88.51           H  
ATOM   4752  HG3 PRO B 151      17.119  -0.409  -0.003  1.00 88.51           H  
ATOM   4753  CD  PRO B 151      15.676  -1.721   0.906  1.00 88.51           C  
ATOM   4754  HD2 PRO B 151      15.841  -1.106   1.790  1.00 88.51           H  
ATOM   4755  HD3 PRO B 151      14.699  -1.505   0.473  1.00 88.51           H  
ATOM   4756  N   GLY B 152      18.506  -5.261   2.147  1.00 83.95           N  
ATOM   4757  H   GLY B 152      18.252  -5.871   1.383  1.00 83.95           H  
ATOM   4758  CA  GLY B 152      19.356  -5.819   3.212  1.00 83.95           C  
ATOM   4759  HA2 GLY B 152      19.261  -6.905   3.194  1.00 83.95           H  
ATOM   4760  HA3 GLY B 152      18.995  -5.469   4.179  1.00 83.95           H  
ATOM   4761  C   GLY B 152      20.851  -5.472   3.112  1.00 83.95           C  
ATOM   4762  O   GLY B 152      21.669  -6.128   3.757  1.00 83.95           O  
ATOM   4763  N   GLY B 153      21.226  -4.515   2.252  1.00 83.13           N  
ATOM   4764  H   GLY B 153      20.490  -3.971   1.826  1.00 83.13           H  
ATOM   4765  CA  GLY B 153      22.621  -4.121   1.987  1.00 83.13           C  
ATOM   4766  HA2 GLY B 153      22.621  -3.146   1.500  1.00 83.13           H  
ATOM   4767  HA3 GLY B 153      23.145  -4.019   2.937  1.00 83.13           H  
ATOM   4768  C   GLY B 153      23.427  -5.089   1.102  1.00 83.13           C  
ATOM   4769  O   GLY B 153      24.646  -4.949   0.990  1.00 83.13           O  
ATOM   4770  N   TYR B 154      22.788  -6.087   0.478  1.00 89.05           N  
ATOM   4771  H   TYR B 154      21.785  -6.156   0.571  1.00 89.05           H  
ATOM   4772  CA  TYR B 154      23.495  -7.105  -0.307  1.00 89.05           C  
ATOM   4773  HA  TYR B 154      24.238  -7.559   0.350  1.00 89.05           H  
ATOM   4774  C   TYR B 154      24.242  -6.505  -1.505  1.00 89.05           C  
ATOM   4775  CB  TYR B 154      22.547  -8.219  -0.772  1.00 89.05           C  
ATOM   4776  HB2 TYR B 154      21.977  -8.588   0.080  1.00 89.05           H  
ATOM   4777  HB3 TYR B 154      21.836  -7.813  -1.492  1.00 89.05           H  
ATOM   4778  O   TYR B 154      23.666  -5.784  -2.316  1.00 89.05           O  
ATOM   4779  CG  TYR B 154      23.299  -9.383  -1.397  1.00 89.05           C  
ATOM   4780  CD1 TYR B 154      23.389  -9.521  -2.797  1.00 89.05           C  
ATOM   4781  HD1 TYR B 154      22.903  -8.810  -3.449  1.00 89.05           H  
ATOM   4782  CD2 TYR B 154      23.948 -10.314  -0.563  1.00 89.05           C  
ATOM   4783  HD2 TYR B 154      23.867 -10.221   0.510  1.00 89.05           H  
ATOM   4784  CE1 TYR B 154      24.107 -10.600  -3.350  1.00 89.05           C  
ATOM   4785  HE1 TYR B 154      24.176 -10.727  -4.420  1.00 89.05           H  
ATOM   4786  CE2 TYR B 154      24.681 -11.380  -1.112  1.00 89.05           C  
ATOM   4787  HE2 TYR B 154      25.172 -12.088  -0.462  1.00 89.05           H  
ATOM   4788  OH  TYR B 154      25.437 -12.576  -3.035  1.00 89.05           O  
ATOM   4789  HH  TYR B 154      25.926 -13.060  -2.366  1.00 89.05           H  
ATOM   4790  CZ  TYR B 154      24.751 -11.530  -2.511  1.00 89.05           C  
ATOM   4791  N   GLY B 155      25.531  -6.833  -1.631  1.00 79.78           N  
ATOM   4792  H   GLY B 155      25.946  -7.424  -0.925  1.00 79.78           H  
ATOM   4793  CA  GLY B 155      26.355  -6.408  -2.764  1.00 79.78           C  
ATOM   4794  HA2 GLY B 155      27.271  -6.999  -2.780  1.00 79.78           H  
ATOM   4795  HA3 GLY B 155      25.799  -6.605  -3.681  1.00 79.78           H  
ATOM   4796  C   GLY B 155      26.747  -4.926  -2.781  1.00 79.78           C  
ATOM   4797  O   GLY B 155      27.324  -4.488  -3.774  1.00 79.78           O  
ATOM   4798  N   ALA B 156      26.473  -4.158  -1.719  1.00 72.38           N  
ATOM   4799  H   ALA B 156      25.975  -4.561  -0.938  1.00 72.38           H  
ATOM   4800  CA  ALA B 156      26.789  -2.731  -1.656  1.00 72.38           C  
ATOM   4801  HA  ALA B 156      26.174  -2.218  -2.395  1.00 72.38           H  
ATOM   4802  C   ALA B 156      28.273  -2.450  -1.986  1.00 72.38           C  
ATOM   4803  CB  ALA B 156      26.397  -2.204  -0.270  1.00 72.38           C  
ATOM   4804  HB1 ALA B 156      25.336  -2.378  -0.092  1.00 72.38           H  
ATOM   4805  HB2 ALA B 156      26.975  -2.713   0.502  1.00 72.38           H  
ATOM   4806  HB3 ALA B 156      26.593  -1.134  -0.213  1.00 72.38           H  
ATOM   4807  O   ALA B 156      29.182  -2.970  -1.337  1.00 72.38           O  
ATOM   4808  N   GLY B 157      28.517  -1.639  -3.022  1.00 68.01           N  
ATOM   4809  H   GLY B 157      27.728  -1.267  -3.532  1.00 68.01           H  
ATOM   4810  CA  GLY B 157      29.861  -1.292  -3.504  1.00 68.01           C  
ATOM   4811  HA2 GLY B 157      30.479  -1.014  -2.650  1.00 68.01           H  
ATOM   4812  HA3 GLY B 157      29.775  -0.424  -4.157  1.00 68.01           H  
ATOM   4813  C   GLY B 157      30.607  -2.389  -4.285  1.00 68.01           C  
ATOM   4814  O   GLY B 157      31.777  -2.193  -4.620  1.00 68.01           O  
ATOM   4815  N   ALA B 158      29.978  -3.530  -4.589  1.00 75.20           N  
ATOM   4816  H   ALA B 158      29.011  -3.636  -4.318  1.00 75.20           H  
ATOM   4817  CA  ALA B 158      30.578  -4.621  -5.362  1.00 75.20           C  
ATOM   4818  HA  ALA B 158      31.662  -4.511  -5.337  1.00 75.20           H  
ATOM   4819  C   ALA B 158      30.145  -4.606  -6.842  1.00 75.20           C  
ATOM   4820  CB  ALA B 158      30.241  -5.956  -4.682  1.00 75.20           C  
ATOM   4821  HB1 ALA B 158      30.543  -5.925  -3.636  1.00 75.20           H  
ATOM   4822  HB2 ALA B 158      30.762  -6.770  -5.185  1.00 75.20           H  
ATOM   4823  HB3 ALA B 158      29.167  -6.136  -4.740  1.00 75.20           H  
ATOM   4824  O   ALA B 158      29.008  -4.280  -7.171  1.00 75.20           O  
ATOM   4825  N   ASP B 159      31.023  -5.038  -7.758  1.00 75.03           N  
ATOM   4826  H   ASP B 159      31.946  -5.320  -7.460  1.00 75.03           H  
ATOM   4827  CA  ASP B 159      30.629  -5.256  -9.159  1.00 75.03           C  
ATOM   4828  HA  ASP B 159      30.005  -4.417  -9.469  1.00 75.03           H  
ATOM   4829  C   ASP B 159      29.776  -6.531  -9.283  1.00 75.03           C  
ATOM   4830  CB  ASP B 159      31.848  -5.273 -10.110  1.00 75.03           C  
ATOM   4831  HB2 ASP B 159      32.514  -6.090  -9.831  1.00 75.03           H  
ATOM   4832  HB3 ASP B 159      32.395  -4.337  -9.992  1.00 75.03           H  
ATOM   4833  O   ASP B 159      30.300  -7.634  -9.454  1.00 75.03           O  
ATOM   4834  CG  ASP B 159      31.454  -5.426 -11.594  1.00 75.03           C  
ATOM   4835  OD1 ASP B 159      30.249  -5.511 -11.919  1.00 75.03           O  
ATOM   4836  OD2 ASP B 159      32.330  -5.432 -12.491  1.00 75.03           O  
ATOM   4837  N   LEU B 160      28.449  -6.369  -9.268  1.00 79.21           N  
ATOM   4838  H   LEU B 160      28.110  -5.459  -8.988  1.00 79.21           H  
ATOM   4839  CA  LEU B 160      27.461  -7.436  -9.486  1.00 79.21           C  
ATOM   4840  HA  LEU B 160      27.800  -8.312  -8.933  1.00 79.21           H  
ATOM   4841  C   LEU B 160      27.372  -7.910 -10.956  1.00 79.21           C  
ATOM   4842  CB  LEU B 160      26.099  -7.007  -8.898  1.00 79.21           C  
ATOM   4843  HB2 LEU B 160      25.372  -7.799  -9.080  1.00 79.21           H  
ATOM   4844  HB3 LEU B 160      25.760  -6.123  -9.438  1.00 79.21           H  
ATOM   4845  O   LEU B 160      26.347  -8.419 -11.410  1.00 79.21           O  
ATOM   4846  CG  LEU B 160      26.092  -6.700  -7.384  1.00 79.21           C  
ATOM   4847  HG  LEU B 160      26.748  -5.853  -7.181  1.00 79.21           H  
ATOM   4848  CD1 LEU B 160      24.679  -6.340  -6.928  1.00 79.21           C  
ATOM   4849 HD11 LEU B 160      23.990  -7.163  -7.118  1.00 79.21           H  
ATOM   4850 HD12 LEU B 160      24.681  -6.124  -5.859  1.00 79.21           H  
ATOM   4851 HD13 LEU B 160      24.335  -5.442  -7.443  1.00 79.21           H  
ATOM   4852  CD2 LEU B 160      26.558  -7.897  -6.551  1.00 79.21           C  
ATOM   4853 HD21 LEU B 160      25.918  -8.758  -6.744  1.00 79.21           H  
ATOM   4854 HD22 LEU B 160      26.493  -7.647  -5.492  1.00 79.21           H  
ATOM   4855 HD23 LEU B 160      27.598  -8.137  -6.772  1.00 79.21           H  
ATOM   4856  N   GLY B 161      28.430  -7.732 -11.752  1.00 69.72           N  
ATOM   4857  H   GLY B 161      29.221  -7.240 -11.361  1.00 69.72           H  
ATOM   4858  CA  GLY B 161      28.598  -8.354 -13.068  1.00 69.72           C  
ATOM   4859  HA2 GLY B 161      28.527  -9.435 -12.954  1.00 69.72           H  
ATOM   4860  HA3 GLY B 161      29.595  -8.105 -13.432  1.00 69.72           H  
ATOM   4861  C   GLY B 161      27.586  -7.915 -14.131  1.00 69.72           C  
ATOM   4862  O   GLY B 161      27.385  -8.648 -15.105  1.00 69.72           O  
ATOM   4863  N   GLY B 162      26.959  -6.749 -13.938  1.00 72.75           N  
ATOM   4864  H   GLY B 162      27.178  -6.264 -13.080  1.00 72.75           H  
ATOM   4865  CA  GLY B 162      25.911  -6.184 -14.797  1.00 72.75           C  
ATOM   4866  HA2 GLY B 162      26.043  -6.545 -15.817  1.00 72.75           H  
ATOM   4867  HA3 GLY B 162      26.010  -5.099 -14.804  1.00 72.75           H  
ATOM   4868  C   GLY B 162      24.471  -6.504 -14.376  1.00 72.75           C  
ATOM   4869  O   GLY B 162      23.555  -6.079 -15.074  1.00 72.75           O  
ATOM   4870  N   PHE B 163      24.266  -7.221 -13.265  1.00 81.76           N  
ATOM   4871  H   PHE B 163      25.058  -7.580 -12.751  1.00 81.76           H  
ATOM   4872  CA  PHE B 163      22.933  -7.596 -12.773  1.00 81.76           C  
ATOM   4873  HA  PHE B 163      22.231  -7.604 -13.606  1.00 81.76           H  
ATOM   4874  C   PHE B 163      22.336  -6.635 -11.731  1.00 81.76           C  
ATOM   4875  CB  PHE B 163      22.988  -9.019 -12.199  1.00 81.76           C  
ATOM   4876  HB2 PHE B 163      22.012  -9.257 -11.774  1.00 81.76           H  
ATOM   4877  HB3 PHE B 163      23.711  -9.041 -11.384  1.00 81.76           H  
ATOM   4878  O   PHE B 163      21.164  -6.781 -11.416  1.00 81.76           O  
ATOM   4879  CG  PHE B 163      23.301 -10.114 -13.197  1.00 81.76           C  
ATOM   4880  CD1 PHE B 163      22.335 -10.469 -14.156  1.00 81.76           C  
ATOM   4881  HD1 PHE B 163      21.391  -9.946 -14.190  1.00 81.76           H  
ATOM   4882  CD2 PHE B 163      24.508 -10.834 -13.120  1.00 81.76           C  
ATOM   4883  HD2 PHE B 163      25.226 -10.595 -12.350  1.00 81.76           H  
ATOM   4884  CE1 PHE B 163      22.577 -11.532 -15.043  1.00 81.76           C  
ATOM   4885  HE1 PHE B 163      21.815 -11.820 -15.751  1.00 81.76           H  
ATOM   4886  CE2 PHE B 163      24.746 -11.904 -14.001  1.00 81.76           C  
ATOM   4887  HE2 PHE B 163      25.641 -12.499 -13.892  1.00 81.76           H  
ATOM   4888  CZ  PHE B 163      23.783 -12.249 -14.967  1.00 81.76           C  
ATOM   4889  HZ  PHE B 163      23.942 -13.094 -15.621  1.00 81.76           H  
ATOM   4890  N   ALA B 164      23.096  -5.679 -11.188  1.00 76.80           N  
ATOM   4891  H   ALA B 164      24.046  -5.571 -11.514  1.00 76.80           H  
ATOM   4892  CA  ALA B 164      22.684  -4.837 -10.053  1.00 76.80           C  
ATOM   4893  HA  ALA B 164      22.647  -5.454  -9.155  1.00 76.80           H  
ATOM   4894  C   ALA B 164      21.276  -4.213 -10.197  1.00 76.80           C  
ATOM   4895  CB  ALA B 164      23.775  -3.790  -9.843  1.00 76.80           C  
ATOM   4896  HB1 ALA B 164      24.068  -3.374 -10.807  1.00 76.80           H  
ATOM   4897  HB2 ALA B 164      23.404  -2.992  -9.200  1.00 76.80           H  
ATOM   4898  HB3 ALA B 164      24.657  -4.226  -9.373  1.00 76.80           H  
ATOM   4899  O   ALA B 164      20.429  -4.478  -9.344  1.00 76.80           O  
ATOM   4900  N   ALA B 165      20.976  -3.558 -11.326  1.00 77.93           N  
ATOM   4901  H   ALA B 165      21.755  -3.118 -11.793  1.00 77.93           H  
ATOM   4902  CA  ALA B 165      19.650  -3.034 -11.689  1.00 77.93           C  
ATOM   4903  HA  ALA B 165      19.444  -2.184 -11.039  1.00 77.93           H  
ATOM   4904  C   ALA B 165      18.446  -4.004 -11.552  1.00 77.93           C  
ATOM   4905  CB  ALA B 165      19.742  -2.520 -13.134  1.00 77.93           C  
ATOM   4906  HB1 ALA B 165      18.793  -2.067 -13.421  1.00 77.93           H  
ATOM   4907  HB2 ALA B 165      20.525  -1.764 -13.208  1.00 77.93           H  
ATOM   4908  HB3 ALA B 165      19.966  -3.344 -13.812  1.00 77.93           H  
ATOM   4909  O   ALA B 165      17.303  -3.552 -11.576  1.00 77.93           O  
ATOM   4910  N   THR B 166      18.661  -5.319 -11.421  1.00 86.84           N  
ATOM   4911  H   THR B 166      19.617  -5.643 -11.452  1.00 86.84           H  
ATOM   4912  CA  THR B 166      17.613  -6.309 -11.096  1.00 86.84           C  
ATOM   4913  HA  THR B 166      16.676  -5.784 -10.910  1.00 86.84           H  
ATOM   4914  C   THR B 166      17.900  -7.128  -9.839  1.00 86.84           C  
ATOM   4915  CB  THR B 166      17.384  -7.292 -12.255  1.00 86.84           C  
ATOM   4916  HB  THR B 166      16.597  -7.991 -11.972  1.00 86.84           H  
ATOM   4917  O   THR B 166      16.977  -7.634  -9.203  1.00 86.84           O  
ATOM   4918  CG2 THR B 166      16.954  -6.602 -13.543  1.00 86.84           C  
ATOM   4919 HG21 THR B 166      16.725  -7.355 -14.298  1.00 86.84           H  
ATOM   4920 HG22 THR B 166      16.062  -6.006 -13.355  1.00 86.84           H  
ATOM   4921 HG23 THR B 166      17.746  -5.949 -13.910  1.00 86.84           H  
ATOM   4922  OG1 THR B 166      18.545  -8.034 -12.556  1.00 86.84           O  
ATOM   4923  HG1 THR B 166      18.380  -8.483 -13.389  1.00 86.84           H  
ATOM   4924  N   ALA B 167      19.168  -7.289  -9.476  1.00 86.46           N  
ATOM   4925  H   ALA B 167      19.876  -6.851 -10.048  1.00 86.46           H  
ATOM   4926  CA  ALA B 167      19.620  -8.211  -8.447  1.00 86.46           C  
ATOM   4927  HA  ALA B 167      19.052  -9.138  -8.528  1.00 86.46           H  
ATOM   4928  C   ALA B 167      19.427  -7.690  -7.017  1.00 86.46           C  
ATOM   4929  CB  ALA B 167      21.084  -8.514  -8.747  1.00 86.46           C  
ATOM   4930  HB1 ALA B 167      21.679  -7.601  -8.710  1.00 86.46           H  
ATOM   4931  HB2 ALA B 167      21.455  -9.209  -7.993  1.00 86.46           H  
ATOM   4932  HB3 ALA B 167      21.171  -8.983  -9.727  1.00 86.46           H  
ATOM   4933  O   ALA B 167      19.175  -8.493  -6.121  1.00 86.46           O  
ATOM   4934  N   SER B 168      19.521  -6.372  -6.817  1.00 85.46           N  
ATOM   4935  H   SER B 168      19.822  -5.788  -7.584  1.00 85.46           H  
ATOM   4936  CA  SER B 168      19.288  -5.686  -5.535  1.00 85.46           C  
ATOM   4937  HA  SER B 168      19.159  -6.426  -4.746  1.00 85.46           H
[truncated: 1,715,590 more chars]
