# Supplementary material for: Module-Based Polyketide Synthase Engineering for de Novo Polyketide Biosynthesis
Source: ACS Synth Biol. 2023 Oct 23;12(11):3148–55. doi: 10.1021/acssynbio.3c00282 (PMC10661043; doi:10.1021/acssynbio.3c00282)
Supplement: Supplementary file 2 — sb3c00282_si_002.zip [file sb3c00282_si_002.zip › Final_PKS_Structures/menzella_pdbs/rapM2_ACP_pikM6_KSAT_dimer.pdb]

ATOM      1  N   LEU A   1     -13.575  13.739  53.117  1.00 73.03           N  
ATOM      2  H   LEU A   1     -13.977  12.835  53.319  1.00 73.03           H  
ATOM      3  H2  LEU A   1     -13.598  14.319  53.944  1.00 73.03           H  
ATOM      4  H3  LEU A   1     -12.612  13.604  52.846  1.00 73.03           H  
ATOM      5  CA  LEU A   1     -14.309  14.397  52.009  1.00 73.03           C  
ATOM      6  HA  LEU A   1     -13.841  15.364  51.822  1.00 73.03           H  
ATOM      7  C   LEU A   1     -15.749  14.736  52.392  1.00 73.03           C  
ATOM      8  CB  LEU A   1     -14.193  13.595  50.704  1.00 73.03           C  
ATOM      9  HB2 LEU A   1     -15.007  13.857  50.029  1.00 73.03           H  
ATOM     10  HB3 LEU A   1     -14.275  12.531  50.927  1.00 73.03           H  
ATOM     11  O   LEU A   1     -16.048  15.918  52.478  1.00 73.03           O  
ATOM     12  CG  LEU A   1     -12.847  13.894  50.008  1.00 73.03           C  
ATOM     13  HG  LEU A   1     -12.071  13.996  50.767  1.00 73.03           H  
ATOM     14  CD1 LEU A   1     -12.445  12.750  49.087  1.00 73.03           C  
ATOM     15 HD11 LEU A   1     -11.490  12.975  48.610  1.00 73.03           H  
ATOM     16 HD12 LEU A   1     -12.336  11.818  49.642  1.00 73.03           H  
ATOM     17 HD13 LEU A   1     -13.192  12.611  48.306  1.00 73.03           H  
ATOM     18  CD2 LEU A   1     -12.925  15.192  49.204  1.00 73.03           C  
ATOM     19 HD21 LEU A   1     -13.159  16.044  49.842  1.00 73.03           H  
ATOM     20 HD22 LEU A   1     -13.685  15.108  48.427  1.00 73.03           H  
ATOM     21 HD23 LEU A   1     -11.968  15.381  48.717  1.00 73.03           H  
ATOM     22  N   ALA A   2     -16.608  13.761  52.716  1.00 66.65           N  
ATOM     23  H   ALA A   2     -16.381  12.799  52.508  1.00 66.65           H  
ATOM     24  CA  ALA A   2     -18.015  14.019  53.075  1.00 66.65           C  
ATOM     25  HA  ALA A   2     -18.512  14.480  52.222  1.00 66.65           H  
ATOM     26  C   ALA A   2     -18.219  14.963  54.282  1.00 66.65           C  
ATOM     27  CB  ALA A   2     -18.687  12.667  53.339  1.00 66.65           C  
ATOM     28  HB1 ALA A   2     -19.742  12.822  53.564  1.00 66.65           H  
ATOM     29  HB2 ALA A   2     -18.219  12.160  54.183  1.00 66.65           H  
ATOM     30  HB3 ALA A   2     -18.620  12.034  52.453  1.00 66.65           H  
ATOM     31  O   ALA A   2     -19.181  15.720  54.316  1.00 66.65           O  
ATOM     32  N   ALA A   3     -17.293  14.956  55.247  1.00 72.39           N  
ATOM     33  H   ALA A   3     -16.581  14.240  55.225  1.00 72.39           H  
ATOM     34  CA  ALA A   3     -17.344  15.835  56.417  1.00 72.39           C  
ATOM     35  HA  ALA A   3     -18.375  15.886  56.770  1.00 72.39           H  
ATOM     36  C   ALA A   3     -16.902  17.288  56.144  1.00 72.39           C  
ATOM     37  CB  ALA A   3     -16.496  15.198  57.525  1.00 72.39           C  
ATOM     38  HB1 ALA A   3     -16.576  15.799  58.430  1.00 72.39           H  
ATOM     39  HB2 ALA A   3     -16.861  14.194  57.744  1.00 72.39           H  
ATOM     40  HB3 ALA A   3     -15.450  15.154  57.224  1.00 72.39           H  
ATOM     41  O   ALA A   3     -17.090  18.143  57.003  1.00 72.39           O  
ATOM     42  N   LEU A   4     -16.295  17.575  54.984  1.00 78.91           N  
ATOM     43  H   LEU A   4     -16.282  16.881  54.251  1.00 78.91           H  
ATOM     44  CA  LEU A   4     -15.840  18.929  54.654  1.00 78.91           C  
ATOM     45  HA  LEU A   4     -15.357  19.364  55.530  1.00 78.91           H  
ATOM     46  C   LEU A   4     -17.029  19.822  54.314  1.00 78.91           C  
ATOM     47  CB  LEU A   4     -14.833  18.908  53.491  1.00 78.91           C  
ATOM     48  HB2 LEU A   4     -15.279  18.371  52.653  1.00 78.91           H  
ATOM     49  HB3 LEU A   4     -14.657  19.932  53.160  1.00 78.91           H  
ATOM     50  O   LEU A   4     -17.985  19.366  53.670  1.00 78.91           O  
ATOM     51  CG  LEU A   4     -13.476  18.278  53.840  1.00 78.91           C  
ATOM     52  HG  LEU A   4     -13.633  17.293  54.280  1.00 78.91           H  
ATOM     53  CD1 LEU A   4     -12.653  18.092  52.565  1.00 78.91           C  
ATOM     54 HD11 LEU A   4     -11.704  17.608  52.796  1.00 78.91           H  
ATOM     55 HD12 LEU A   4     -12.445  19.066  52.122  1.00 78.91           H  
ATOM     56 HD13 LEU A   4     -13.206  17.495  51.839  1.00 78.91           H  
ATOM     57  CD2 LEU A   4     -12.675  19.142  54.814  1.00 78.91           C  
ATOM     58 HD21 LEU A   4     -12.571  20.154  54.423  1.00 78.91           H  
ATOM     59 HD22 LEU A   4     -13.176  19.198  55.780  1.00 78.91           H  
ATOM     60 HD23 LEU A   4     -11.681  18.721  54.965  1.00 78.91           H  
ATOM     61  N   ALA A   5     -16.934  21.097  54.694  1.00 73.86           N  
ATOM     62  H   ALA A   5     -16.096  21.412  55.162  1.00 73.86           H  
ATOM     63  CA  ALA A   5     -17.868  22.113  54.236  1.00 73.86           C  
ATOM     64  HA  ALA A   5     -18.860  21.823  54.582  1.00 73.86           H  
ATOM     65  C   ALA A   5     -17.850  22.184  52.695  1.00 73.86           C  
ATOM     66  CB  ALA A   5     -17.498  23.455  54.876  1.00 73.86           C  
ATOM     67  HB1 ALA A   5     -17.527  23.368  55.962  1.00 73.86           H  
ATOM     68  HB2 ALA A   5     -18.200  24.228  54.563  1.00 73.86           H  
ATOM     69  HB3 ALA A   5     -16.491  23.744  54.576  1.00 73.86           H  
ATOM     70  O   ALA A   5     -16.815  21.901  52.090  1.00 73.86           O  
ATOM     71  N   PRO A   6     -18.959  22.562  52.037  1.00 69.28           N  
ATOM     72  CA  PRO A   6     -19.081  22.484  50.578  1.00 69.28           C  
ATOM     73  HA  PRO A   6     -19.120  21.432  50.296  1.00 69.28           H  
ATOM     74  C   PRO A   6     -17.925  23.139  49.801  1.00 69.28           C  
ATOM     75  CB  PRO A   6     -20.434  23.126  50.260  1.00 69.28           C  
ATOM     76  HB2 PRO A   6     -20.887  22.687  49.371  1.00 69.28           H  
ATOM     77  HB3 PRO A   6     -20.327  24.204  50.136  1.00 69.28           H  
ATOM     78  O   PRO A   6     -17.310  22.483  48.968  1.00 69.28           O  
ATOM     79  CG  PRO A   6     -21.258  22.844  51.515  1.00 69.28           C  
ATOM     80  HG2 PRO A   6     -21.658  21.831  51.467  1.00 69.28           H  
ATOM     81  HG3 PRO A   6     -22.063  23.568  51.642  1.00 69.28           H  
ATOM     82  CD  PRO A   6     -20.232  22.934  52.639  1.00 69.28           C  
ATOM     83  HD2 PRO A   6     -20.174  23.960  53.004  1.00 69.28           H  
ATOM     84  HD3 PRO A   6     -20.523  22.259  53.444  1.00 69.28           H  
ATOM     85  N   ALA A   7     -17.559  24.382  50.133  1.00 72.06           N  
ATOM     86  H   ALA A   7     -18.107  24.885  50.816  1.00 72.06           H  
ATOM     87  CA  ALA A   7     -16.487  25.109  49.442  1.00 72.06           C  
ATOM     88  HA  ALA A   7     -16.681  25.092  48.370  1.00 72.06           H  
ATOM     89  C   ALA A   7     -15.090  24.495  49.667  1.00 72.06           C  
ATOM     90  CB  ALA A   7     -16.527  26.563  49.926  1.00 72.06           C  
ATOM     91  HB1 ALA A   7     -15.766  27.138  49.397  1.00 72.06           H  
ATOM     92  HB2 ALA A   7     -17.501  26.999  49.707  1.00 72.06           H  
ATOM     93  HB3 ALA A   7     -16.332  26.615  50.997  1.00 72.06           H  
ATOM     94  O   ALA A   7     -14.249  24.471  48.770  1.00 72.06           O  
ATOM     95  N   GLU A   8     -14.828  23.973  50.867  1.00 81.09           N  
ATOM     96  H   GLU A   8     -15.556  23.968  51.568  1.00 81.09           H  
ATOM     97  CA  GLU A   8     -13.578  23.259  51.154  1.00 81.09           C  
ATOM     98  HA  GLU A   8     -12.728  23.846  50.807  1.00 81.09           H  
ATOM     99  C   GLU A   8     -13.531  21.910  50.430  1.00 81.09           C  
ATOM    100  CB  GLU A   8     -13.436  23.023  52.661  1.00 81.09           C  
ATOM    101  HB2 GLU A   8     -12.571  22.383  52.833  1.00 81.09           H  
ATOM    102  HB3 GLU A   8     -14.324  22.503  53.018  1.00 81.09           H  
ATOM    103  O   GLU A   8     -12.474  21.487  49.962  1.00 81.09           O  
ATOM    104  CG  GLU A   8     -13.239  24.322  53.453  1.00 81.09           C  
ATOM    105  HG2 GLU A   8     -14.097  24.975  53.295  1.00 81.09           H  
ATOM    106  HG3 GLU A   8     -12.350  24.829  53.077  1.00 81.09           H  
ATOM    107  CD  GLU A   8     -13.093  24.046  54.955  1.00 81.09           C  
ATOM    108  OE1 GLU A   8     -12.337  24.800  55.607  1.00 81.09           O  
ATOM    109  OE2 GLU A   8     -13.756  23.096  55.440  1.00 81.09           O  
ATOM    110  N   ARG A   9     -14.683  21.241  50.312  1.00 81.92           N  
ATOM    111  H   ARG A   9     -15.509  21.663  50.713  1.00 81.92           H  
ATOM    112  CA  ARG A   9     -14.824  19.970  49.603  1.00 81.92           C  
ATOM    113  HA  ARG A   9     -14.090  19.268  49.999  1.00 81.92           H  
ATOM    114  C   ARG A   9     -14.522  20.124  48.120  1.00 81.92           C  
ATOM    115  CB  ARG A   9     -16.237  19.425  49.822  1.00 81.92           C  
ATOM    116  HB2 ARG A   9     -16.453  19.456  50.890  1.00 81.92           H  
ATOM    117  HB3 ARG A   9     -16.959  20.059  49.308  1.00 81.92           H  
ATOM    118  O   ARG A   9     -13.793  19.300  47.586  1.00 81.92           O  
ATOM    119  CG  ARG A   9     -16.395  17.987  49.306  1.00 81.92           C  
ATOM    120  HG2 ARG A   9     -16.104  17.930  48.258  1.00 81.92           H  
ATOM    121  HG3 ARG A   9     -15.754  17.322  49.885  1.00 81.92           H  
ATOM    122  CD  ARG A   9     -17.850  17.526  49.423  1.00 81.92           C  
ATOM    123  HD2 ARG A   9     -18.454  18.117  48.735  1.00 81.92           H  
ATOM    124  HD3 ARG A   9     -17.911  16.479  49.124  1.00 81.92           H  
ATOM    125  NE  ARG A   9     -18.361  17.690  50.797  1.00 81.92           N  
ATOM    126  HE  ARG A   9     -17.735  18.085  51.484  1.00 81.92           H  
ATOM    127  NH1 ARG A   9     -20.511  16.989  50.420  1.00 81.92           N  
ATOM    128 HH11 ARG A   9     -20.286  16.814  49.452  1.00 81.92           H  
ATOM    129 HH12 ARG A   9     -21.447  16.814  50.757  1.00 81.92           H  
ATOM    130  NH2 ARG A   9     -19.908  17.740  52.436  1.00 81.92           N  
ATOM    131 HH21 ARG A   9     -20.770  17.399  52.838  1.00 81.92           H  
ATOM    132 HH22 ARG A   9     -19.224  18.173  53.040  1.00 81.92           H  
ATOM    133  CZ  ARG A   9     -19.590  17.471  51.208  1.00 81.92           C  
ATOM    134  N   GLU A  10     -15.043  21.163  47.479  1.00 81.08           N  
ATOM    135  H   GLU A  10     -15.673  21.775  47.977  1.00 81.08           H  
ATOM    136  CA  GLU A  10     -14.819  21.429  46.056  1.00 81.08           C  
ATOM    137  HA  GLU A  10     -15.158  20.576  45.468  1.00 81.08           H  
ATOM    138  C   GLU A  10     -13.331  21.646  45.745  1.00 81.08           C  
ATOM    139  CB  GLU A  10     -15.668  22.640  45.674  1.00 81.08           C  
ATOM    140  HB2 GLU A  10     -15.259  23.528  46.156  1.00 81.08           H  
ATOM    141  HB3 GLU A  10     -16.680  22.477  46.046  1.00 81.08           H  
ATOM    142  O   GLU A  10     -12.779  20.979  44.872  1.00 81.08           O  
ATOM    143  CG  GLU A  10     -15.742  22.853  44.159  1.00 81.08           C  
ATOM    144  HG2 GLU A  10     -16.117  21.940  43.696  1.00 81.08           H  
ATOM    145  HG3 GLU A  10     -14.738  23.045  43.779  1.00 81.08           H  
ATOM    146  CD  GLU A  10     -16.658  24.030  43.795  1.00 81.08           C  
ATOM    147  OE1 GLU A  10     -16.905  24.197  42.585  1.00 81.08           O  
ATOM    148  OE2 GLU A  10     -17.093  24.750  44.728  1.00 81.08           O  
ATOM    149  N   LYS A  11     -12.633  22.467  46.543  1.00 85.82           N  
ATOM    150  H   LYS A  11     -13.143  23.004  47.230  1.00 85.82           H  
ATOM    151  CA  LYS A  11     -11.171  22.626  46.428  1.00 85.82           C  
ATOM    152  HA  LYS A  11     -10.934  22.941  45.412  1.00 85.82           H  
ATOM    153  C   LYS A  11     -10.416  21.315  46.636  1.00 85.82           C  
ATOM    154  CB  LYS A  11     -10.663  23.673  47.426  1.00 85.82           C  
ATOM    155  HB2 LYS A  11      -9.598  23.511  47.591  1.00 85.82           H  
ATOM    156  HB3 LYS A  11     -11.180  23.564  48.380  1.00 85.82           H  
ATOM    157  O   LYS A  11      -9.464  21.034  45.910  1.00 85.82           O  
ATOM    158  CG  LYS A  11     -10.846  25.091  46.882  1.00 85.82           C  
ATOM    159  HG2 LYS A  11     -10.346  25.170  45.916  1.00 85.82           H  
ATOM    160  HG3 LYS A  11     -11.908  25.296  46.749  1.00 85.82           H  
ATOM    161  CD  LYS A  11     -10.242  26.116  47.847  1.00 85.82           C  
ATOM    162  HD2 LYS A  11      -9.192  25.879  48.018  1.00 85.82           H  
ATOM    163  HD3 LYS A  11     -10.785  26.080  48.791  1.00 85.82           H  
ATOM    164  CE  LYS A  11     -10.363  27.507  47.220  1.00 85.82           C  
ATOM    165  HE2 LYS A  11     -11.414  27.696  47.005  1.00 85.82           H  
ATOM    166  HE3 LYS A  11      -9.832  27.507  46.268  1.00 85.82           H  
ATOM    167  NZ  LYS A  11      -9.824  28.562  48.111  1.00 85.82           N  
ATOM    168  HZ1 LYS A  11     -10.326  28.571  48.987  1.00 85.82           H  
ATOM    169  HZ2 LYS A  11      -8.841  28.405  48.285  1.00 85.82           H  
ATOM    170  HZ3 LYS A  11      -9.929  29.464  47.668  1.00 85.82           H  
ATOM    171  N   ALA A  12     -10.821  20.516  47.623  1.00 88.43           N  
ATOM    172  H   ALA A  12     -11.589  20.816  48.206  1.00 88.43           H  
ATOM    173  CA  ALA A  12     -10.198  19.221  47.880  1.00 88.43           C  
ATOM    174  HA  ALA A  12      -9.122  19.366  47.974  1.00 88.43           H  
ATOM    175  C   ALA A  12     -10.420  18.233  46.721  1.00 88.43           C  
ATOM    176  CB  ALA A  12     -10.729  18.673  49.209  1.00 88.43           C  
ATOM    177  HB1 ALA A  12     -10.518  19.382  50.010  1.00 88.43           H  
ATOM    178  HB2 ALA A  12     -10.237  17.726  49.431  1.00 88.43           H  
ATOM    179  HB3 ALA A  12     -11.805  18.512  49.145  1.00 88.43           H  
ATOM    180  O   ALA A  12      -9.514  17.470  46.396  1.00 88.43           O  
ATOM    181  N   LEU A  13     -11.596  18.262  46.086  1.00 89.38           N  
ATOM    182  H   LEU A  13     -12.300  18.910  46.406  1.00 89.38           H  
ATOM    183  CA  LEU A  13     -11.913  17.436  44.920  1.00 89.38           C  
ATOM    184  HA  LEU A  13     -11.602  16.410  45.118  1.00 89.38           H  
ATOM    185  C   LEU A  13     -11.140  17.878  43.677  1.00 89.38           C  
ATOM    186  CB  LEU A  13     -13.426  17.463  44.653  1.00 89.38           C  
ATOM    187  HB2 LEU A  13     -13.770  18.497  44.676  1.00 89.38           H  
ATOM    188  HB3 LEU A  13     -13.613  17.084  43.648  1.00 89.38           H  
ATOM    189  O   LEU A  13     -10.577  17.025  43.002  1.00 89.38           O  
ATOM    190  CG  LEU A  13     -14.254  16.626  45.642  1.00 89.38           C  
ATOM    191  HG  LEU A  13     -14.002  16.895  46.668  1.00 89.38           H  
ATOM    192  CD1 LEU A  13     -15.736  16.911  45.420  1.00 89.38           C  
ATOM    193 HD11 LEU A  13     -16.346  16.300  46.085  1.00 89.38           H  
ATOM    194 HD12 LEU A  13     -15.993  16.688  44.384  1.00 89.38           H  
ATOM    195 HD13 LEU A  13     -15.939  17.966  45.604  1.00 89.38           H  
ATOM    196  CD2 LEU A  13     -14.024  15.122  45.466  1.00 89.38           C  
ATOM    197 HD21 LEU A  13     -14.196  14.843  44.427  1.00 89.38           H  
ATOM    198 HD22 LEU A  13     -13.001  14.861  45.739  1.00 89.38           H  
ATOM    199 HD23 LEU A  13     -14.710  14.561  46.102  1.00 89.38           H  
ATOM    200  N   LEU A  14     -11.044  19.181  43.403  1.00 88.96           N  
ATOM    201  H   LEU A  14     -11.580  19.837  43.953  1.00 88.96           H  
ATOM    202  CA  LEU A  14     -10.257  19.690  42.277  1.00 88.96           C  
ATOM    203  HA  LEU A  14     -10.630  19.234  41.359  1.00 88.96           H  
ATOM    204  C   LEU A  14      -8.788  19.294  42.401  1.00 88.96           C  
ATOM    205  CB  LEU A  14     -10.429  21.213  42.195  1.00 88.96           C  
ATOM    206  HB2 LEU A  14     -10.044  21.665  43.109  1.00 88.96           H  
ATOM    207  HB3 LEU A  14     -11.495  21.435  42.135  1.00 88.96           H  
ATOM    208  O   LEU A  14      -8.203  18.770  41.456  1.00 88.96           O  
ATOM    209  CG  LEU A  14      -9.722  21.856  40.986  1.00 88.96           C  
ATOM    210  HG  LEU A  14      -8.645  21.713  41.063  1.00 88.96           H  
ATOM    211  CD1 LEU A  14     -10.216  21.260  39.669  1.00 88.96           C  
ATOM    212 HD11 LEU A  14      -9.913  21.885  38.828  1.00 88.96           H  
ATOM    213 HD12 LEU A  14      -9.789  20.268  39.523  1.00 88.96           H  
ATOM    214 HD13 LEU A  14     -11.303  21.186  39.688  1.00 88.96           H  
ATOM    215  CD2 LEU A  14     -10.012  23.356  41.006  1.00 88.96           C  
ATOM    216 HD21 LEU A  14      -9.592  23.805  41.906  1.00 88.96           H  
ATOM    217 HD22 LEU A  14     -11.088  23.528  40.977  1.00 88.96           H  
ATOM    218 HD23 LEU A  14      -9.572  23.834  40.131  1.00 88.96           H  
ATOM    219  N   LYS A  15      -8.223  19.453  43.603  1.00 88.07           N  
ATOM    220  H   LYS A  15      -8.759  19.901  44.333  1.00 88.07           H  
ATOM    221  CA  LYS A  15      -6.872  18.976  43.887  1.00 88.07           C  
ATOM    222  HA  LYS A  15      -6.196  19.429  43.161  1.00 88.07           H  
ATOM    223  C   LYS A  15      -6.748  17.466  43.668  1.00 88.07           C  
ATOM    224  CB  LYS A  15      -6.443  19.412  45.295  1.00 88.07           C  
ATOM    225  HB2 LYS A  15      -7.133  19.026  46.045  1.00 88.07           H  
ATOM    226  HB3 LYS A  15      -6.432  20.501  45.339  1.00 88.07           H  
ATOM    227  O   LYS A  15      -5.813  17.034  43.011  1.00 88.07           O  
ATOM    228  CG  LYS A  15      -5.036  18.868  45.553  1.00 88.07           C  
ATOM    229  HG2 LYS A  15      -5.105  17.800  45.763  1.00 88.07           H  
ATOM    230  HG3 LYS A  15      -4.457  19.009  44.641  1.00 88.07           H  
ATOM    231  CD  LYS A  15      -4.290  19.545  46.704  1.00 88.07           C  
ATOM    232  HD2 LYS A  15      -4.891  19.499  47.612  1.00 88.07           H  
ATOM    233  HD3 LYS A  15      -4.114  20.589  46.445  1.00 88.07           H  
ATOM    234  CE  LYS A  15      -2.941  18.843  46.948  1.00 88.07           C  
ATOM    235  HE2 LYS A  15      -2.334  19.461  47.610  1.00 88.07           H  
ATOM    236  HE3 LYS A  15      -3.139  17.894  47.446  1.00 88.07           H  
ATOM    237  NZ  LYS A  15      -2.194  18.548  45.691  1.00 88.07           N  
ATOM    238  HZ1 LYS A  15      -1.288  18.127  45.842  1.00 88.07           H  
ATOM    239  HZ2 LYS A  15      -2.107  19.322  45.048  1.00 88.07           H  
ATOM    240  HZ3 LYS A  15      -2.663  17.835  45.151  1.00 88.07           H  
ATOM    241  N   LEU A  16      -7.695  16.667  44.164  1.00 89.25           N  
ATOM    242  H   LEU A  16      -8.448  17.081  44.695  1.00 89.25           H  
ATOM    243  CA  LEU A  16      -7.687  15.216  43.964  1.00 89.25           C  
ATOM    244  HA  LEU A  16      -6.760  14.823  44.382  1.00 89.25           H  
ATOM    245  C   LEU A  16      -7.711  14.830  42.475  1.00 89.25           C  
ATOM    246  CB  LEU A  16      -8.885  14.612  44.719  1.00 89.25           C  
ATOM    247  HB2 LEU A  16      -9.797  15.077  44.346  1.00 89.25           H  
ATOM    248  HB3 LEU A  16      -8.794  14.852  45.778  1.00 89.25           H  
ATOM    249  O   LEU A  16      -7.018  13.889  42.085  1.00 89.25           O  
ATOM    250  CG  LEU A  16      -9.035  13.090  44.559  1.00 89.25           C  
ATOM    251  HG  LEU A  16      -9.064  12.825  43.502  1.00 89.25           H  
ATOM    252  CD1 LEU A  16      -7.885  12.339  45.232  1.00 89.25           C  
ATOM    253 HD11 LEU A  16      -7.867  12.544  46.303  1.00 89.25           H  
ATOM    254 HD12 LEU A  16      -7.998  11.270  45.055  1.00 89.25           H  
ATOM    255 HD13 LEU A  16      -6.936  12.638  44.787  1.00 89.25           H  
ATOM    256  CD2 LEU A  16     -10.363  12.650  45.178  1.00 89.25           C  
ATOM    257 HD21 LEU A  16     -10.365  12.851  46.249  1.00 89.25           H  
ATOM    258 HD22 LEU A  16     -10.510  11.584  45.000  1.00 89.25           H  
ATOM    259 HD23 LEU A  16     -11.181  13.188  44.700  1.00 89.25           H  
ATOM    260  N   VAL A  17      -8.490  15.538  41.653  1.00 90.00           N  
ATOM    261  H   VAL A  17      -9.051  16.281  42.046  1.00 90.00           H  
ATOM    262  CA  VAL A  17      -8.566  15.306  40.204  1.00 90.00           C  
ATOM    263  HA  VAL A  17      -8.709  14.241  40.026  1.00 90.00           H  
ATOM    264  C   VAL A  17      -7.248  15.654  39.520  1.00 90.00           C  
ATOM    265  CB  VAL A  17      -9.760  16.048  39.573  1.00 90.00           C  
ATOM    266  HB  VAL A  17      -9.714  17.106  39.831  1.00 90.00           H  
ATOM    267  O   VAL A  17      -6.724  14.808  38.799  1.00 90.00           O  
ATOM    268  CG1 VAL A  17      -9.758  15.907  38.049  1.00 90.00           C  
ATOM    269 HG11 VAL A  17     -10.672  16.341  37.644  1.00 90.00           H  
ATOM    270 HG12 VAL A  17      -9.698  14.855  37.770  1.00 90.00           H  
ATOM    271 HG13 VAL A  17      -8.906  16.433  37.617  1.00 90.00           H  
ATOM    272  CG2 VAL A  17     -11.098  15.470  40.058  1.00 90.00           C  
ATOM    273 HG21 VAL A  17     -11.149  15.471  41.147  1.00 90.00           H  
ATOM    274 HG22 VAL A  17     -11.217  14.448  39.700  1.00 90.00           H  
ATOM    275 HG23 VAL A  17     -11.916  16.078  39.671  1.00 90.00           H  
ATOM    276  N   CYS A  18      -6.678  16.832  39.782  1.00 88.61           N  
ATOM    277  H   CYS A  18      -7.165  17.498  40.366  1.00 88.61           H  
ATOM    278  CA  CYS A  18      -5.379  17.226  39.228  1.00 88.61           C  
ATOM    279  HA  CYS A  18      -5.425  17.192  38.140  1.00 88.61           H  
ATOM    280  C   CYS A  18      -4.259  16.269  39.659  1.00 88.61           C  
ATOM    281  CB  CYS A  18      -5.057  18.661  39.663  1.00 88.61           C  
ATOM    282  HB2 CYS A  18      -4.025  18.898  39.403  1.00 88.61           H  
ATOM    283  HB3 CYS A  18      -5.174  18.751  40.743  1.00 88.61           H  
ATOM    284  O   CYS A  18      -3.489  15.816  38.816  1.00 88.61           O  
ATOM    285  SG  CYS A  18      -6.155  19.834  38.819  1.00 88.61           S  
ATOM    286  HG  CYS A  18      -5.346  20.096  37.788  1.00 88.61           H  
ATOM    287  N   ASP A  19      -4.205  15.903  40.943  1.00 87.44           N  
ATOM    288  H   ASP A  19      -4.821  16.361  41.601  1.00 87.44           H  
ATOM    289  CA  ASP A  19      -3.211  14.968  41.478  1.00 87.44           C  
ATOM    290  HA  ASP A  19      -2.215  15.346  41.249  1.00 87.44           H  
ATOM    291  C   ASP A  19      -3.336  13.581  40.819  1.00 87.44           C  
ATOM    292  CB  ASP A  19      -3.352  14.843  43.012  1.00 87.44           C  
ATOM    293  HB2 ASP A  19      -2.685  14.048  43.343  1.00 87.44           H  
ATOM    294  HB3 ASP A  19      -4.369  14.528  43.244  1.00 87.44           H  
ATOM    295  O   ASP A  19      -2.334  12.964  40.444  1.00 87.44           O  
ATOM    296  CG  ASP A  19      -3.027  16.094  43.853  1.00 87.44           C  
ATOM    297  OD1 ASP A  19      -2.738  17.195  43.341  1.00 87.44           O  
ATOM    298  OD2 ASP A  19      -3.056  16.010  45.105  1.00 87.44           O  
ATOM    299  N   SER A  20      -4.571  13.098  40.635  1.00 88.27           N  
ATOM    300  H   SER A  20      -5.350  13.664  40.938  1.00 88.27           H  
ATOM    301  CA  SER A  20      -4.839  11.809  39.985  1.00 88.27           C  
ATOM    302  HA  SER A  20      -4.220  11.045  40.455  1.00 88.27           H  
ATOM    303  C   SER A  20      -4.482  11.837  38.501  1.00 88.27           C  
ATOM    304  CB  SER A  20      -6.306  11.397  40.139  1.00 88.27           C  
ATOM    305  HB2 SER A  20      -6.951  12.146  39.679  1.00 88.27           H  
ATOM    306  HB3 SER A  20      -6.461  10.443  39.634  1.00 88.27           H  
ATOM    307  O   SER A  20      -3.840  10.907  38.022  1.00 88.27           O  
ATOM    308  OG  SER A  20      -6.646  11.256  41.503  1.00 88.27           O  
ATOM    309  HG  SER A  20      -6.719  12.148  41.850  1.00 88.27           H  
ATOM    310  N   ALA A  21      -4.853  12.897  37.781  1.00 86.32           N  
ATOM    311  H   ALA A  21      -5.366  13.641  38.232  1.00 86.32           H  
ATOM    312  CA  ALA A  21      -4.548  13.052  36.362  1.00 86.32           C  
ATOM    313  HA  ALA A  21      -4.896  12.173  35.820  1.00 86.32           H  
ATOM    314  C   ALA A  21      -3.038  13.158  36.120  1.00 86.32           C  
ATOM    315  CB  ALA A  21      -5.303  14.274  35.833  1.00 86.32           C  
ATOM    316  HB1 ALA A  21      -6.373  14.134  35.983  1.00 86.32           H  
ATOM    317  HB2 ALA A  21      -4.980  15.171  36.362  1.00 86.32           H  
ATOM    318  HB3 ALA A  21      -5.103  14.393  34.768  1.00 86.32           H  
ATOM    319  O   ALA A  21      -2.513  12.444  35.271  1.00 86.32           O  
ATOM    320  N   ALA A  22      -2.328  13.963  36.919  1.00 84.52           N  
ATOM    321  H   ALA A  22      -2.815  14.536  37.593  1.00 84.52           H  
ATOM    322  CA  ALA A  22      -0.873  14.080  36.848  1.00 84.52           C  
ATOM    323  HA  ALA A  22      -0.594  14.448  35.861  1.00 84.52           H  
ATOM    324  C   ALA A  22      -0.192  12.720  37.052  1.00 84.52           C  
ATOM    325  CB  ALA A  22      -0.410  15.092  37.904  1.00 84.52           C  
ATOM    326  HB1 ALA A  22      -0.709  14.759  38.898  1.00 84.52           H  
ATOM    327  HB2 ALA A  22      -0.858  16.065  37.705  1.00 84.52           H  
ATOM    328  HB3 ALA A  22       0.675  15.189  37.874  1.00 84.52           H  
ATOM    329  O   ALA A  22       0.673  12.340  36.269  1.00 84.52           O  
ATOM    330  N   THR A  23      -0.636  11.954  38.055  1.00 81.90           N  
ATOM    331  H   THR A  23      -1.353  12.331  38.658  1.00 81.90           H  
ATOM    332  CA  THR A  23      -0.095  10.615  38.334  1.00 81.90           C  
ATOM    333  HA  THR A  23       0.982  10.697  38.481  1.00 81.90           H  
ATOM    334  C   THR A  23      -0.328   9.656  37.165  1.00 81.90           C  
ATOM    335  CB  THR A  23      -0.717  10.022  39.607  1.00 81.90           C  
ATOM    336  HB  THR A  23      -1.786   9.870  39.454  1.00 81.90           H  
ATOM    337  O   THR A  23       0.587   8.940  36.769  1.00 81.90           O  
ATOM    338  CG2 THR A  23      -0.081   8.687  39.999  1.00 81.90           C  
ATOM    339 HG21 THR A  23      -0.304   7.928  39.250  1.00 81.90           H  
ATOM    340 HG22 THR A  23       1.000   8.805  40.082  1.00 81.90           H  
ATOM    341 HG23 THR A  23      -0.482   8.360  40.959  1.00 81.90           H  
ATOM    342  OG1 THR A  23      -0.544  10.884  40.711  1.00 81.90           O  
ATOM    343  HG1 THR A  23      -1.098  11.656  40.579  1.00 81.90           H  
ATOM    344  N   VAL A  24      -1.538   9.648  36.598  1.00 80.70           N  
ATOM    345  H   VAL A  24      -2.241  10.281  36.951  1.00 80.70           H  
ATOM    346  CA  VAL A  24      -1.912   8.750  35.494  1.00 80.70           C  
ATOM    347  HA  VAL A  24      -1.621   7.731  35.750  1.00 80.70           H  
ATOM    348  C   VAL A  24      -1.160   9.093  34.201  1.00 80.70           C  
ATOM    349  CB  VAL A  24      -3.440   8.775  35.314  1.00 80.70           C  
ATOM    350  HB  VAL A  24      -3.785   9.809  35.284  1.00 80.70           H  
ATOM    351  O   VAL A  24      -0.678   8.189  33.522  1.00 80.70           O  
ATOM    352  CG1 VAL A  24      -3.892   8.084  34.034  1.00 80.70           C  
ATOM    353 HG11 VAL A  24      -4.981   8.038  34.012  1.00 80.70           H  
ATOM    354 HG12 VAL A  24      -3.479   7.076  33.982  1.00 80.70           H  
ATOM    355 HG13 VAL A  24      -3.553   8.655  33.170  1.00 80.70           H  
ATOM    356  CG2 VAL A  24      -4.129   8.057  36.486  1.00 80.70           C  
ATOM    357 HG21 VAL A  24      -3.808   8.477  37.439  1.00 80.70           H  
ATOM    358 HG22 VAL A  24      -3.872   6.998  36.467  1.00 80.70           H  
ATOM    359 HG23 VAL A  24      -5.209   8.169  36.395  1.00 80.70           H  
ATOM    360  N   LEU A  25      -0.985  10.382  33.900  1.00 77.55           N  
ATOM    361  H   LEU A  25      -1.427  11.074  34.488  1.00 77.55           H  
ATOM    362  CA  LEU A  25      -0.221  10.870  32.743  1.00 77.55           C  
ATOM    363  HA  LEU A  25      -0.452  10.251  31.876  1.00 77.55           H  
ATOM    364  C   LEU A  25       1.305  10.782  32.930  1.00 77.55           C  
ATOM    365  CB  LEU A  25      -0.655  12.317  32.458  1.00 77.55           C  
ATOM    366  HB2 LEU A  25      -0.556  12.889  33.381  1.00 77.55           H  
ATOM    367  HB3 LEU A  25       0.025  12.756  31.727  1.00 77.55           H  
ATOM    368  O   LEU A  25       2.058  10.922  31.968  1.00 77.55           O  
ATOM    369  CG  LEU A  25      -2.092  12.461  31.926  1.00 77.55           C  
ATOM    370  HG  LEU A  25      -2.792  11.953  32.591  1.00 77.55           H  
ATOM    371  CD1 LEU A  25      -2.457  13.944  31.896  1.00 77.55           C  
ATOM    372 HD11 LEU A  25      -2.413  14.361  32.902  1.00 77.55           H  
ATOM    373 HD12 LEU A  25      -1.746  14.471  31.260  1.00 77.55           H  
ATOM    374 HD13 LEU A  25      -3.461  14.072  31.492  1.00 77.55           H  
ATOM    375  CD2 LEU A  25      -2.231  11.872  30.522  1.00 77.55           C  
ATOM    376 HD21 LEU A  25      -2.090  10.791  30.536  1.00 77.55           H  
ATOM    377 HD22 LEU A  25      -3.219  12.083  30.114  1.00 77.55           H  
ATOM    378 HD23 LEU A  25      -1.494  12.320  29.855  1.00 77.55           H  
ATOM    379  N   GLY A  26       1.778  10.531  34.156  1.00 73.67           N  
ATOM    380  H   GLY A  26       1.110  10.432  34.908  1.00 73.67           H  
ATOM    381  CA  GLY A  26       3.202  10.411  34.476  1.00 73.67           C  
ATOM    382  HA2 GLY A  26       3.715   9.901  33.660  1.00 73.67           H  
ATOM    383  HA3 GLY A  26       3.300   9.804  35.376  1.00 73.67           H  
ATOM    384  C   GLY A  26       3.920  11.743  34.729  1.00 73.67           C  
ATOM    385  O   GLY A  26       5.144  11.808  34.622  1.00 73.67           O  
ATOM    386  N   HIS A  27       3.196  12.809  35.077  1.00 73.16           N  
ATOM    387  H   HIS A  27       2.203  12.681  35.213  1.00 73.16           H  
ATOM    388  CA  HIS A  27       3.790  14.084  35.479  1.00 73.16           C  
ATOM    389  HA  HIS A  27       4.643  14.280  34.829  1.00 73.16           H  
ATOM    390  C   HIS A  27       4.302  14.040  36.930  1.00 73.16           C  
ATOM    391  CB  HIS A  27       2.788  15.228  35.286  1.00 73.16           C  
ATOM    392  HB2 HIS A  27       1.880  15.009  35.847  1.00 73.16           H  
ATOM    393  HB3 HIS A  27       3.222  16.139  35.697  1.00 73.16           H  
ATOM    394  O   HIS A  27       3.622  13.555  37.832  1.00 73.16           O  
ATOM    395  CG  HIS A  27       2.428  15.492  33.845  1.00 73.16           C  
ATOM    396  CD2 HIS A  27       1.196  15.332  33.272  1.00 73.16           C  
ATOM    397  HD2 HIS A  27       0.301  14.987  33.768  1.00 73.16           H  
ATOM    398  ND1 HIS A  27       3.266  15.983  32.867  1.00 73.16           N  
ATOM    399  HD1 HIS A  27       4.240  16.228  32.971  1.00 73.16           H  
ATOM    400  CE1 HIS A  27       2.555  16.104  31.733  1.00 73.16           C  
ATOM    401  HE1 HIS A  27       2.934  16.465  30.788  1.00 73.16           H  
ATOM    402  NE2 HIS A  27       1.290  15.718  31.935  1.00 73.16           N  
ATOM    403  N   ALA A  28       5.496  14.595  37.176  1.00 67.62           N  
ATOM    404  H   ALA A  28       6.034  14.933  36.392  1.00 67.62           H  
ATOM    405  CA  ALA A  28       6.116  14.618  38.508  1.00 67.62           C  
ATOM    406  HA  ALA A  28       5.988  13.637  38.966  1.00 67.62           H  
ATOM    407  C   ALA A  28       5.500  15.652  39.470  1.00 67.62           C  
ATOM    408  CB  ALA A  28       7.618  14.876  38.330  1.00 67.62           C  
ATOM    409  HB1 ALA A  28       8.052  14.107  37.690  1.00 67.62           H  
ATOM    410  HB2 ALA A  28       8.108  14.844  39.303  1.00 67.62           H  
ATOM    411  HB3 ALA A  28       7.779  15.856  37.881  1.00 67.62           H  
ATOM    412  O   ALA A  28       5.541  15.463  40.685  1.00 67.62           O  
ATOM    413  N   ASP A  29       4.946  16.745  38.936  1.00 70.54           N  
ATOM    414  H   ASP A  29       4.902  16.818  37.930  1.00 70.54           H  
ATOM    415  CA  ASP A  29       4.272  17.786  39.710  1.00 70.54           C  
ATOM    416  HA  ASP A  29       4.152  17.435  40.735  1.00 70.54           H  
ATOM    417  C   ASP A  29       2.875  18.050  39.147  1.00 70.54           C  
ATOM    418  CB  ASP A  29       5.115  19.071  39.781  1.00 70.54           C  
ATOM    419  HB2 ASP A  29       5.247  19.463  38.773  1.00 70.54           H  
ATOM    420  HB3 ASP A  29       6.099  18.821  40.179  1.00 70.54           H  
ATOM    421  O   ASP A  29       2.671  18.273  37.954  1.00 70.54           O  
ATOM    422  CG  ASP A  29       4.498  20.168  40.668  1.00 70.54           C  
ATOM    423  OD1 ASP A  29       3.466  19.922  41.342  1.00 70.54           O  
ATOM    424  OD2 ASP A  29       5.019  21.302  40.631  1.00 70.54           O  
ATOM    425  N   THR A  30       1.918  18.070  40.061  1.00 69.37           N  
ATOM    426  H   THR A  30       2.234  17.953  41.013  1.00 69.37           H  
ATOM    427  CA  THR A  30       0.506  18.399  39.871  1.00 69.37           C  
ATOM    428  HA  THR A  30       0.063  17.682  39.180  1.00 69.37           H  
ATOM    429  C   THR A  30       0.279  19.790  39.277  1.00 69.37           C  
ATOM    430  CB  THR A  30      -0.193  18.272  41.232  1.00 69.37           C  
ATOM    431  HB  THR A  30      -1.258  18.481  41.127  1.00 69.37           H  
ATOM    432  O   THR A  30      -0.752  20.009  38.646  1.00 69.37           O  
ATOM    433  CG2 THR A  30       0.002  16.842  41.748  1.00 69.37           C  
ATOM    434 HG21 THR A  30      -0.314  16.128  40.987  1.00 69.37           H  
ATOM    435 HG22 THR A  30      -0.552  16.684  42.673  1.00 69.37           H  
ATOM    436 HG23 THR A  30       1.049  16.649  41.982  1.00 69.37           H  
ATOM    437  OG1 THR A  30       0.385  19.140  42.198  1.00 69.37           O  
ATOM    438  HG1 THR A  30       1.273  19.371  41.914  1.00 69.37           H  
ATOM    439  N   SER A  31       1.245  20.709  39.413  1.00 68.62           N  
ATOM    440  H   SER A  31       2.073  20.463  39.936  1.00 68.62           H  
ATOM    441  CA  SER A  31       1.193  22.052  38.814  1.00 68.62           C  
ATOM    442  HA  SER A  31       0.294  22.551  39.175  1.00 68.62           H  
ATOM    443  C   SER A  31       1.114  22.054  37.281  1.00 68.62           C  
ATOM    444  CB  SER A  31       2.406  22.875  39.263  1.00 68.62           C  
ATOM    445  HB2 SER A  31       2.281  23.904  38.925  1.00 68.62           H  
ATOM    446  HB3 SER A  31       2.469  22.868  40.351  1.00 68.62           H  
ATOM    447  O   SER A  31       0.671  23.041  36.699  1.00 68.62           O  
ATOM    448  OG  SER A  31       3.604  22.360  38.719  1.00 68.62           O  
ATOM    449  HG  SER A  31       4.174  22.079  39.438  1.00 68.62           H  
ATOM    450  N   THR A  32       1.491  20.949  36.630  1.00 66.73           N  
ATOM    451  H   THR A  32       1.866  20.186  37.175  1.00 66.73           H  
ATOM    452  CA  THR A  32       1.424  20.792  35.166  1.00 66.73           C  
ATOM    453  HA  THR A  32       1.797  21.702  34.697  1.00 66.73           H  
ATOM    454  C   THR A  32       0.005  20.585  34.635  1.00 66.73           C  
ATOM    455  CB  THR A  32       2.300  19.623  34.698  1.00 66.73           C  
ATOM    456  HB  THR A  32       2.137  19.466  33.631  1.00 66.73           H  
ATOM    457  O   THR A  32      -0.269  20.893  33.478  1.00 66.73           O  
ATOM    458  CG2 THR A  32       3.787  19.897  34.920  1.00 66.73           C  
ATOM    459 HG21 THR A  32       4.075  20.797  34.378  1.00 66.73           H  
ATOM    460 HG22 THR A  32       4.366  19.055  34.540  1.00 66.73           H  
ATOM    461 HG23 THR A  32       3.997  20.033  35.981  1.00 66.73           H  
ATOM    462  OG1 THR A  32       1.968  18.437  35.385  1.00 66.73           O  
ATOM    463  HG1 THR A  32       2.317  18.468  36.279  1.00 66.73           H  
ATOM    464  N   VAL A  33      -0.923  20.112  35.471  1.00 77.17           N  
ATOM    465  H   VAL A  33      -0.664  19.942  36.432  1.00 77.17           H  
ATOM    466  CA  VAL A  33      -2.316  19.881  35.076  1.00 77.17           C  
ATOM    467  HA  VAL A  33      -2.352  19.683  34.004  1.00 77.17           H  
ATOM    468  C   VAL A  33      -3.124  21.146  35.342  1.00 77.17           C  
ATOM    469  CB  VAL A  33      -2.897  18.640  35.776  1.00 77.17           C  
ATOM    470  HB  VAL A  33      -2.836  18.763  36.857  1.00 77.17           H  
ATOM    471  O   VAL A  33      -3.627  21.366  36.447  1.00 77.17           O  
ATOM    472  CG1 VAL A  33      -4.364  18.408  35.389  1.00 77.17           C  
ATOM    473 HG11 VAL A  33      -4.461  18.351  34.305  1.00 77.17           H  
ATOM    474 HG12 VAL A  33      -4.987  19.223  35.757  1.00 77.17           H  
ATOM    475 HG13 VAL A  33      -4.723  17.477  35.829  1.00 77.17           H  
ATOM    476  CG2 VAL A  33      -2.108  17.383  35.383  1.00 77.17           C  
ATOM    477 HG21 VAL A  33      -2.136  17.245  34.302  1.00 77.17           H  
ATOM    478 HG22 VAL A  33      -2.545  16.510  35.867  1.00 77.17           H  
ATOM    479 HG23 VAL A  33      -1.068  17.473  35.697  1.00 77.17           H  
ATOM    480  N   SER A  34      -3.266  21.987  34.316  1.00 71.43           N  
ATOM    481  H   SER A  34      -2.777  21.778  33.457  1.00 71.43           H  
ATOM    482  CA  SER A  34      -4.148  23.154  34.389  1.00 71.43           C  
ATOM    483  HA  SER A  34      -3.820  23.776  35.222  1.00 71.43           H  
ATOM    484  C   SER A  34      -5.590  22.714  34.646  1.00 71.43           C  
ATOM    485  CB  SER A  34      -4.063  23.996  33.117  1.00 71.43           C  
ATOM    486  HB2 SER A  34      -4.230  23.355  32.251  1.00 71.43           H  
ATOM    487  HB3 SER A  34      -3.069  24.436  33.041  1.00 71.43           H  
ATOM    488  O   SER A  34      -6.138  21.865  33.947  1.00 71.43           O  
ATOM    489  OG  SER A  34      -5.043  25.022  33.143  1.00 71.43           O  
ATOM    490  HG  SER A  34      -4.941  25.541  32.342  1.00 71.43           H  
ATOM    491  N   VAL A  35      -6.234  23.338  35.632  1.00 76.50           N  
ATOM    492  H   VAL A  35      -5.717  24.025  36.162  1.00 76.50           H  
ATOM    493  CA  VAL A  35      -7.616  23.037  36.044  1.00 76.50           C  
ATOM    494  HA  VAL A  35      -7.658  21.983  36.316  1.00 76.50           H  
ATOM    495  C   VAL A  35      -8.649  23.246  34.927  1.00 76.50           C  
ATOM    496  CB  VAL A  35      -8.000  23.871  37.283  1.00 76.50           C  
ATOM    497  HB  VAL A  35      -9.054  23.707  37.504  1.00 76.50           H  
ATOM    498  O   VAL A  35      -9.748  22.689  35.000  1.00 76.50           O  
ATOM    499  CG1 VAL A  35      -7.204  23.414  38.511  1.00 76.50           C  
ATOM    500 HG11 VAL A  35      -7.463  22.383  38.747  1.00 76.50           H  
ATOM    501 HG12 VAL A  35      -6.132  23.474  38.321  1.00 76.50           H  
ATOM    502 HG13 VAL A  35      -7.441  24.044  39.369  1.00 76.50           H  
ATOM    503  CG2 VAL A  35      -7.784  25.379  37.087  1.00 76.50           C  
ATOM    504 HG21 VAL A  35      -8.345  25.729  36.220  1.00 76.50           H  
ATOM    505 HG22 VAL A  35      -8.152  25.914  37.963  1.00 76.50           H  
ATOM    506 HG23 VAL A  35      -6.728  25.612  36.951  1.00 76.50           H  
ATOM    507  N   ALA A  36      -8.298  24.040  33.912  1.00 71.22           N  
ATOM    508  H   ALA A  36      -7.362  24.418  33.915  1.00 71.22           H  
ATOM    509  CA  ALA A  36      -9.132  24.350  32.755  1.00 71.22           C  
ATOM    510  HA  ALA A  36     -10.158  24.039  32.955  1.00 71.22           H  
ATOM    511  C   ALA A  36      -8.695  23.620  31.472  1.00 71.22           C  
ATOM    512  CB  ALA A  36      -9.135  25.873  32.567  1.00 71.22           C  
ATOM    513  HB1 ALA A  36      -9.500  26.362  33.470  1.00 71.22           H  
ATOM    514  HB2 ALA A  36      -8.128  26.225  32.344  1.00 71.22           H  
ATOM    515  HB3 ALA A  36      -9.790  26.137  31.737  1.00 71.22           H  
ATOM    516  O   ALA A  36      -9.411  23.698  30.478  1.00 71.22           O  
ATOM    517  N   ALA A  37      -7.555  22.918  31.472  1.00 71.38           N  
ATOM    518  H   ALA A  37      -7.055  22.769  32.337  1.00 71.38           H  
ATOM    519  CA  ALA A  37      -7.107  22.186  30.291  1.00 71.38           C  
ATOM    520  HA  ALA A  37      -7.162  22.853  29.431  1.00 71.38           H  
ATOM    521  C   ALA A  37      -8.025  20.995  30.009  1.00 71.38           C  
ATOM    522  CB  ALA A  37      -5.649  21.745  30.446  1.00 71.38           C  
ATOM    523  HB1 ALA A  37      -5.515  21.201  31.381  1.00 71.38           H  
ATOM    524  HB2 ALA A  37      -4.998  22.618  30.414  1.00 71.38           H  
ATOM    525  HB3 ALA A  37      -5.377  21.092  29.617  1.00 71.38           H  
ATOM    526  O   ALA A  37      -8.462  20.297  30.929  1.00 71.38           O  
ATOM    527  N   VAL A  38      -8.299  20.764  28.727  1.00 76.37           N  
ATOM    528  H   VAL A  38      -7.876  21.341  28.014  1.00 76.37           H  
ATOM    529  CA  VAL A  38      -9.045  19.589  28.294  1.00 76.37           C  
ATOM    530  HA  VAL A  38      -9.903  19.484  28.959  1.00 76.37           H  
ATOM    531  C   VAL A  38      -8.149  18.363  28.444  1.00 76.37           C  
ATOM    532  CB  VAL A  38      -9.588  19.754  26.865  1.00 76.37           C  
ATOM    533  HB  VAL A  38      -8.753  19.932  26.187  1.00 76.37           H  
ATOM    534  O   VAL A  38      -7.001  18.368  28.012  1.00 76.37           O  
ATOM    535  CG1 VAL A  38     -10.329  18.496  26.395  1.00 76.37           C  
ATOM    536 HG11 VAL A  38     -11.028  18.155  27.159  1.00 76.37           H  
ATOM    537 HG12 VAL A  38      -9.604  17.707  26.193  1.00 76.37           H  
ATOM    538 HG13 VAL A  38     -10.862  18.704  25.468  1.00 76.37           H  
ATOM    539  CG2 VAL A  38     -10.552  20.946  26.785  1.00 76.37           C  
ATOM    540 HG21 VAL A  38     -10.917  21.052  25.763  1.00 76.37           H  
ATOM    541 HG22 VAL A  38     -11.395  20.797  27.460  1.00 76.37           H  
ATOM    542 HG23 VAL A  38     -10.034  21.868  27.048  1.00 76.37           H  
ATOM    543  N   PHE A  39      -8.664  17.292  29.040  1.00 78.46           N  
ATOM    544  H   PHE A  39      -9.596  17.374  29.420  1.00 78.46           H  
ATOM    545  CA  PHE A  39      -7.921  16.063  29.306  1.00 78.46           C  
ATOM    546  HA  PHE A  39      -7.112  16.282  30.003  1.00 78.46           H  
ATOM    547  C   PHE A  39      -7.264  15.480  28.052  1.00 78.46           C  
ATOM    548  CB  PHE A  39      -8.883  15.054  29.942  1.00 78.46           C  
ATOM    549  HB2 PHE A  39      -9.810  15.035  29.371  1.00 78.46           H  
ATOM    550  HB3 PHE A  39      -8.451  14.054  29.879  1.00 78.46           H  
ATOM    551  O   PHE A  39      -6.118  15.046  28.112  1.00 78.46           O  
ATOM    552  CG  PHE A  39      -9.178  15.307  31.405  1.00 78.46           C  
ATOM    553  CD1 PHE A  39      -8.132  15.277  32.347  1.00 78.46           C  
ATOM    554  HD1 PHE A  39      -7.115  15.116  32.022  1.00 78.46           H  
ATOM    555  CD2 PHE A  39     -10.499  15.519  31.840  1.00 78.46           C  
ATOM    556  HD2 PHE A  39     -11.312  15.523  31.129  1.00 78.46           H  
ATOM    557  CE1 PHE A  39      -8.408  15.450  33.712  1.00 78.46           C  
ATOM    558  HE1 PHE A  39      -7.600  15.434  34.429  1.00 78.46           H  
ATOM    559  CE2 PHE A  39     -10.777  15.684  33.206  1.00 78.46           C  
ATOM    560  HE2 PHE A  39     -11.796  15.844  33.526  1.00 78.46           H  
ATOM    561  CZ  PHE A  39      -9.731  15.645  34.142  1.00 78.46           C  
ATOM    562  HZ  PHE A  39      -9.943  15.770  35.194  1.00 78.46           H  
ATOM    563  N   ARG A  40      -7.946  15.534  26.906  1.00 66.56           N  
ATOM    564  H   ARG A  40      -8.879  15.921  26.928  1.00 66.56           H  
ATOM    565  CA  ARG A  40      -7.388  15.090  25.623  1.00 66.56           C  
ATOM    566  HA  ARG A  40      -7.107  14.040  25.700  1.00 66.56           H  
ATOM    567  C   ARG A  40      -6.110  15.850  25.249  1.00 66.56           C  
ATOM    568  CB  ARG A  40      -8.459  15.244  24.540  1.00 66.56           C  
ATOM    569  HB2 ARG A  40      -8.677  16.305  24.418  1.00 66.56           H  
ATOM    570  HB3 ARG A  40      -9.369  14.736  24.860  1.00 66.56           H  
ATOM    571  O   ARG A  40      -5.160  15.234  24.787  1.00 66.56           O  
ATOM    572  CG  ARG A  40      -8.008  14.641  23.198  1.00 66.56           C  
ATOM    573  HG2 ARG A  40      -7.059  15.076  22.884  1.00 66.56           H  
ATOM    574  HG3 ARG A  40      -7.873  13.565  23.315  1.00 66.56           H  
ATOM    575  CD  ARG A  40      -9.040  14.899  22.097  1.00 66.56           C  
ATOM    576  HD2 ARG A  40      -8.701  14.413  21.182  1.00 66.56           H  
ATOM    577  HD3 ARG A  40      -9.990  14.457  22.396  1.00 66.56           H  
ATOM    578  NE  ARG A  40      -9.193  16.346  21.858  1.00 66.56           N  
ATOM    579  HE  ARG A  40      -8.447  16.940  22.190  1.00 66.56           H  
ATOM    580  NH1 ARG A  40     -11.217  16.296  20.759  1.00 66.56           N  
ATOM    581 HH11 ARG A  40     -11.157  15.294  20.652  1.00 66.56           H  
ATOM    582 HH12 ARG A  40     -11.950  16.782  20.262  1.00 66.56           H  
ATOM    583  NH2 ARG A  40     -10.231  18.252  21.259  1.00 66.56           N  
ATOM    584 HH21 ARG A  40      -9.462  18.755  21.679  1.00 66.56           H  
ATOM    585 HH22 ARG A  40     -10.993  18.757  20.829  1.00 66.56           H  
ATOM    586  CZ  ARG A  40     -10.216  16.950  21.291  1.00 66.56           C  
ATOM    587  N   ASP A  41      -6.061  17.155  25.500  1.00 66.30           N  
ATOM    588  H   ASP A  41      -6.849  17.605  25.943  1.00 66.30           H  
ATOM    589  CA  ASP A  41      -4.901  17.997  25.172  1.00 66.30           C  
ATOM    590  HA  ASP A  41      -4.547  17.734  24.175  1.00 66.30           H  
ATOM    591  C   ASP A  41      -3.736  17.765  26.151  1.00 66.30           C  
ATOM    592  CB  ASP A  41      -5.314  19.477  25.150  1.00 66.30           C  
ATOM    593  HB2 ASP A  41      -5.567  19.784  26.165  1.00 66.30           H  
ATOM    594  HB3 ASP A  41      -4.458  20.071  24.830  1.00 66.30           H  
ATOM    595  O   ASP A  41      -2.585  18.063  25.844  1.00 66.30           O  
ATOM    596  CG  ASP A  41      -6.500  19.801  24.225  1.00 66.30           C  
ATOM    597  OD1 ASP A  41      -6.816  19.011  23.298  1.00 66.30           O  
ATOM    598  OD2 ASP A  41      -7.151  20.832  24.495  1.00 66.30           O  
ATOM    599  N   LEU A  42      -4.027  17.174  27.316  1.00 69.49           N  
ATOM    600  H   LEU A  42      -4.999  16.973  27.500  1.00 69.49           H  
ATOM    601  CA  LEU A  42      -3.030  16.656  28.255  1.00 69.49           C  
ATOM    602  HA  LEU A  42      -2.154  17.304  28.225  1.00 69.49           H  
ATOM    603  C   LEU A  42      -2.528  15.249  27.871  1.00 69.49           C  
ATOM    604  CB  LEU A  42      -3.610  16.676  29.683  1.00 69.49           C  
ATOM    605  HB2 LEU A  42      -4.456  15.990  29.727  1.00 69.49           H  
ATOM    606  HB3 LEU A  42      -2.847  16.296  30.363  1.00 69.49           H  
ATOM    607  O   LEU A  42      -1.716  14.678  28.594  1.00 69.49           O  
ATOM    608  CG  LEU A  42      -4.055  18.053  30.203  1.00 69.49           C  
ATOM    609  HG  LEU A  42      -4.746  18.522  29.503  1.00 69.49           H  
ATOM    610  CD1 LEU A  42      -4.777  17.875  31.540  1.00 69.49           C  
ATOM    611 HD11 LEU A  42      -5.074  18.848  31.930  1.00 69.49           H  
ATOM    612 HD12 LEU A  42      -4.115  17.372  32.245  1.00 69.49           H  
ATOM    613 HD13 LEU A  42      -5.674  17.273  31.392  1.00 69.49           H  
ATOM    614  CD2 LEU A  42      -2.860  18.982  30.430  1.00 69.49           C  
ATOM    615 HD21 LEU A  42      -2.140  18.517  31.103  1.00 69.49           H  
ATOM    616 HD22 LEU A  42      -3.197  19.929  30.850  1.00 69.49           H  
ATOM    617 HD23 LEU A  42      -2.374  19.185  29.475  1.00 69.49           H  
ATOM    618  N   GLY A  43      -3.013  14.677  26.764  1.00 65.32           N  
ATOM    619  H   GLY A  43      -3.642  15.209  26.180  1.00 65.32           H  
ATOM    620  CA  GLY A  43      -2.674  13.324  26.322  1.00 65.32           C  
ATOM    621  HA2 GLY A  43      -1.621  13.124  26.521  1.00 65.32           H  
ATOM    622  HA3 GLY A  43      -2.834  13.263  25.245  1.00 65.32           H  
ATOM    623  C   GLY A  43      -3.507  12.224  26.982  1.00 65.32           C  
ATOM    624  O   GLY A  43      -3.095  11.067  26.965  1.00 65.32           O  
ATOM    625  N   VAL A  44      -4.664  12.552  27.579  1.00 69.58           N  
ATOM    626  H   VAL A  44      -4.964  13.516  27.571  1.00 69.58           H  
ATOM    627  CA  VAL A  44      -5.573  11.522  28.095  1.00 69.58           C  
ATOM    628  HA  VAL A  44      -4.954  10.792  28.617  1.00 69.58           H  
ATOM    629  C   VAL A  44      -6.270  10.820  26.932  1.00 69.58           C  
ATOM    630  CB  VAL A  44      -6.599  12.036  29.114  1.00 69.58           C  
ATOM    631  HB  VAL A  44      -7.240  12.772  28.628  1.00 69.58           H  
ATOM    632  O   VAL A  44      -7.099  11.397  26.228  1.00 69.58           O  
ATOM    633  CG1 VAL A  44      -7.488  10.902  29.636  1.00 69.58           C  
ATOM    634 HG11 VAL A  44      -8.161  10.565  28.848  1.00 69.58           H  
ATOM    635 HG12 VAL A  44      -8.067  11.238  30.496  1.00 69.58           H  
ATOM    636 HG13 VAL A  44      -6.867  10.066  29.958  1.00 69.58           H  
ATOM    637  CG2 VAL A  44      -5.933  12.665  30.346  1.00 69.58           C  
ATOM    638 HG21 VAL A  44      -5.284  13.485  30.039  1.00 69.58           H  
ATOM    639 HG22 VAL A  44      -6.692  13.051  31.027  1.00 69.58           H  
ATOM    640 HG23 VAL A  44      -5.343  11.912  30.869  1.00 69.58           H  
ATOM    641  N   ASP A  45      -5.947   9.548  26.780  1.00 59.42           N  
ATOM    642  H   ASP A  45      -5.256   9.192  27.423  1.00 59.42           H  
ATOM    643  CA  ASP A  45      -6.571   8.582  25.887  1.00 59.42           C  
ATOM    644  HA  ASP A  45      -7.155   9.110  25.133  1.00 59.42           H  
ATOM    645  C   ASP A  45      -7.523   7.643  26.649  1.00 59.42           C  
ATOM    646  CB  ASP A  45      -5.454   7.812  25.169  1.00 59.42           C  
ATOM    647  HB2 ASP A  45      -4.831   8.526  24.630  1.00 59.42           H  
ATOM    648  HB3 ASP A  45      -5.899   7.149  24.427  1.00 59.42           H  
ATOM    649  O   ASP A  45      -7.829   7.840  27.825  1.00 59.42           O  
ATOM    650  CG  ASP A  45      -4.566   6.982  26.104  1.00 59.42           C  
ATOM    651  OD1 ASP A  45      -4.931   6.727  27.279  1.00 59.42           O  
ATOM    652  OD2 ASP A  45      -3.501   6.556  25.632  1.00 59.42           O  
ATOM    653  N   SER A  46      -8.002   6.585  25.995  1.00 52.01           N  
ATOM    654  H   SER A  46      -7.749   6.464  25.025  1.00 52.01           H  
ATOM    655  CA  SER A  46      -8.924   5.627  26.616  1.00 52.01           C  
ATOM    656  HA  SER A  46      -9.805   6.170  26.960  1.00 52.01           H  
ATOM    657  C   SER A  46      -8.327   4.901  27.829  1.00 52.01           C  
ATOM    658  CB  SER A  46      -9.377   4.596  25.582  1.00 52.01           C  
ATOM    659  HB2 SER A  46     -10.043   3.877  26.059  1.00 52.01           H  
ATOM    660  HB3 SER A  46      -8.513   4.068  25.179  1.00 52.01           H  
ATOM    661  O   SER A  46      -9.034   4.693  28.818  1.00 52.01           O  
ATOM    662  OG  SER A  46     -10.072   5.253  24.539  1.00 52.01           O  
ATOM    663  HG  SER A  46      -9.655   5.045  23.700  1.00 52.01           H  
ATOM    664  N   LEU A  47      -7.040   4.532  27.783  1.00 51.89           N  
ATOM    665  H   LEU A  47      -6.461   4.887  27.035  1.00 51.89           H  
ATOM    666  CA  LEU A  47      -6.377   3.822  28.879  1.00 51.89           C  
ATOM    667  HA  LEU A  47      -6.983   2.961  29.160  1.00 51.89           H  
ATOM    668  C   LEU A  47      -6.270   4.737  30.097  1.00 51.89           C  
ATOM    669  CB  LEU A  47      -4.990   3.330  28.412  1.00 51.89           C  
ATOM    670  HB2 LEU A  47      -5.125   2.605  27.610  1.00 51.89           H  
ATOM    671  HB3 LEU A  47      -4.437   4.176  28.003  1.00 51.89           H  
ATOM    672  O   LEU A  47      -6.754   4.413  31.182  1.00 51.89           O  
ATOM    673  CG  LEU A  47      -4.138   2.695  29.531  1.00 51.89           C  
ATOM    674  HG  LEU A  47      -3.999   3.414  30.338  1.00 51.89           H  
ATOM    675  CD1 LEU A  47      -4.786   1.431  30.103  1.00 51.89           C  
ATOM    676 HD11 LEU A  47      -4.131   1.005  30.863  1.00 51.89           H  
ATOM    677 HD12 LEU A  47      -4.948   0.696  29.314  1.00 51.89           H  
ATOM    678 HD13 LEU A  47      -5.735   1.676  30.578  1.00 51.89           H  
ATOM    679  CD2 LEU A  47      -2.754   2.330  28.997  1.00 51.89           C  
ATOM    680 HD21 LEU A  47      -2.843   1.567  28.223  1.00 51.89           H  
ATOM    681 HD22 LEU A  47      -2.282   3.214  28.569  1.00 51.89           H  
ATOM    682 HD23 LEU A  47      -2.135   1.955  29.813  1.00 51.89           H  
ATOM    683  N   THR A  48      -5.692   5.913  29.898  1.00 68.58           N  
ATOM    684  H   THR A  48      -5.376   6.134  28.964  1.00 68.58           H  
ATOM    685  CA  THR A  48      -5.508   6.907  30.956  1.00 68.58           C  
ATOM    686  HA  THR A  48      -5.029   6.415  31.803  1.00 68.58           H  
ATOM    687  C   THR A  48      -6.848   7.465  31.450  1.00 68.58           C  
ATOM    688  CB  THR A  48      -4.568   8.022  30.495  1.00 68.58           C  
ATOM    689  HB  THR A  48      -4.589   8.836  31.219  1.00 68.58           H  
ATOM    690  O   THR A  48      -6.996   7.723  32.645  1.00 68.58           O  
ATOM    691  CG2 THR A  48      -3.126   7.547  30.320  1.00 68.58           C  
ATOM    692 HG21 THR A  48      -3.070   6.763  29.565  1.00 68.58           H  
ATOM    693 HG22 THR A  48      -2.506   8.383  29.998  1.00 68.58           H  
ATOM    694 HG23 THR A  48      -2.742   7.164  31.266  1.00 68.58           H  
ATOM    695  OG1 THR A  48      -4.995   8.508  29.261  1.00 68.58           O  
ATOM    696  HG1 THR A  48      -4.867   7.823  28.600  1.00 68.58           H  
ATOM    697  N   ALA A  49      -7.886   7.547  30.612  1.00 68.80           N  
ATOM    698  H   ALA A  49      -7.716   7.435  29.623  1.00 68.80           H  
ATOM    699  CA  ALA A  49      -9.236   7.900  31.054  1.00 68.80           C  
ATOM    700  HA  ALA A  49      -9.166   8.848  31.586  1.00 68.80           H  
ATOM    701  C   ALA A  49      -9.823   6.857  32.022  1.00 68.80           C  
ATOM    702  CB  ALA A  49     -10.150   8.083  29.835  1.00 68.80           C  
ATOM    703  HB1 ALA A  49     -10.165   7.172  29.236  1.00 68.80           H  
ATOM    704  HB2 ALA A  49      -9.788   8.905  29.217  1.00 68.80           H  
ATOM    705  HB3 ALA A  49     -11.165   8.312  30.159  1.00 68.80           H  
ATOM    706  O   ALA A  49     -10.437   7.210  33.037  1.00 68.80           O  
ATOM    707  N   VAL A  50      -9.616   5.567  31.741  1.00 63.81           N  
ATOM    708  H   VAL A  50      -9.113   5.343  30.894  1.00 63.81           H  
ATOM    709  CA  VAL A  50     -10.030   4.463  32.618  1.00 63.81           C  
ATOM    710  HA  VAL A  50     -11.067   4.623  32.910  1.00 63.81           H  
ATOM    711  C   VAL A  50      -9.209   4.444  33.910  1.00 63.81           C  
ATOM    712  CB  VAL A  50      -9.948   3.122  31.859  1.00 63.81           C  
ATOM    713  HB  VAL A  50      -9.011   3.065  31.306  1.00 63.81           H  
ATOM    714  O   VAL A  50      -9.784   4.306  34.995  1.00 63.81           O  
ATOM    715  CG1 VAL A  50     -10.018   1.910  32.796  1.00 63.81           C  
ATOM    716 HG11 VAL A  50     -10.192   1.002  32.219  1.00 63.81           H  
ATOM    717 HG12 VAL A  50      -9.064   1.800  33.312  1.00 63.81           H  
ATOM    718 HG13 VAL A  50     -10.812   2.055  33.528  1.00 63.81           H  
ATOM    719  CG2 VAL A  50     -11.112   3.023  30.864  1.00 63.81           C  
ATOM    720 HG21 VAL A  50     -12.067   3.016  31.389  1.00 63.81           H  
ATOM    721 HG22 VAL A  50     -11.086   3.868  30.176  1.00 63.81           H  
ATOM    722 HG23 VAL A  50     -11.010   2.111  30.274  1.00 63.81           H  
ATOM    723  N   GLU A  51      -7.892   4.628  33.824  1.00 69.46           N  
ATOM    724  H   GLU A  51      -7.477   4.698  32.906  1.00 69.46           H  
ATOM    725  CA  GLU A  51      -7.001   4.721  34.988  1.00 69.46           C  
ATOM    726  HA  GLU A  51      -7.097   3.813  35.583  1.00 69.46           H  
ATOM    727  C   GLU A  51      -7.395   5.899  35.895  1.00 69.46           C  
ATOM    728  CB  GLU A  51      -5.532   4.841  34.537  1.00 69.46           C  
ATOM    729  HB2 GLU A  51      -5.454   5.641  33.801  1.00 69.46           H  
ATOM    730  HB3 GLU A  51      -4.927   5.106  35.404  1.00 69.46           H  
ATOM    731  O   GLU A  51      -7.539   5.724  37.111  1.00 69.46           O  
ATOM    732  CG  GLU A  51      -4.971   3.535  33.949  1.00 69.46           C  
ATOM    733  HG2 GLU A  51      -5.570   3.234  33.089  1.00 69.46           H  
ATOM    734  HG3 GLU A  51      -5.090   2.758  34.705  1.00 69.46           H  
ATOM    735  CD  GLU A  51      -3.484   3.600  33.529  1.00 69.46           C  
ATOM    736  OE1 GLU A  51      -2.855   2.521  33.526  1.00 69.46           O  
ATOM    737  OE2 GLU A  51      -2.942   4.693  33.229  1.00 69.46           O  
ATOM    738  N   LEU A  52      -7.675   7.071  35.314  1.00 79.06           N  
ATOM    739  H   LEU A  52      -7.510   7.157  34.321  1.00 79.06           H  
ATOM    740  CA  LEU A  52      -8.134   8.259  36.034  1.00 79.06           C  
ATOM    741  HA  LEU A  52      -7.398   8.490  36.804  1.00 79.06           H  
ATOM    742  C   LEU A  52      -9.468   8.005  36.740  1.00 79.06           C  
ATOM    743  CB  LEU A  52      -8.214   9.446  35.055  1.00 79.06           C  
ATOM    744  HB2 LEU A  52      -7.222   9.615  34.636  1.00 79.06           H  
ATOM    745  HB3 LEU A  52      -8.881   9.185  34.233  1.00 79.06           H  
ATOM    746  O   LEU A  52      -9.586   8.249  37.944  1.00 79.06           O  
ATOM    747  CG  LEU A  52      -8.713  10.759  35.689  1.00 79.06           C  
ATOM    748  HG  LEU A  52      -9.736  10.627  36.039  1.00 79.06           H  
ATOM    749  CD1 LEU A  52      -7.842  11.191  36.870  1.00 79.06           C  
ATOM    750 HD11 LEU A  52      -6.794  11.173  36.571  1.00 79.06           H  
ATOM    751 HD12 LEU A  52      -7.993  10.514  37.711  1.00 79.06           H  
ATOM    752 HD13 LEU A  52      -8.111  12.201  37.182  1.00 79.06           H  
ATOM    753  CD2 LEU A  52      -8.713  11.878  34.651  1.00 79.06           C  
ATOM    754 HD21 LEU A  52      -7.699  12.068  34.300  1.00 79.06           H  
ATOM    755 HD22 LEU A  52      -9.330  11.595  33.798  1.00 79.06           H  
ATOM    756 HD23 LEU A  52      -9.120  12.792  35.084  1.00 79.06           H  
ATOM    757  N   ARG A  53     -10.459   7.450  36.032  1.00 72.18           N  
ATOM    758  H   ARG A  53     -10.296   7.283  35.050  1.00 72.18           H  
ATOM    759  CA  ARG A  53     -11.745   7.049  36.624  1.00 72.18           C  
ATOM    760  HA  ARG A  53     -12.262   7.933  36.996  1.00 72.18           H  
ATOM    761  C   ARG A  53     -11.543   6.107  37.811  1.00 72.18           C  
ATOM    762  CB  ARG A  53     -12.595   6.377  35.539  1.00 72.18           C  
ATOM    763  HB2 ARG A  53     -12.791   7.091  34.739  1.00 72.18           H  
ATOM    764  HB3 ARG A  53     -12.018   5.557  35.111  1.00 72.18           H  
ATOM    765  O   ARG A  53     -12.151   6.311  38.861  1.00 72.18           O  
ATOM    766  CG  ARG A  53     -13.938   5.838  36.065  1.00 72.18           C  
ATOM    767  HG2 ARG A  53     -14.635   6.670  36.162  1.00 72.18           H  
ATOM    768  HG3 ARG A  53     -13.839   5.372  37.046  1.00 72.18           H  
ATOM    769  CD  ARG A  53     -14.493   4.778  35.112  1.00 72.18           C  
ATOM    770  HD2 ARG A  53     -15.528   4.566  35.381  1.00 72.18           H  
ATOM    771  HD3 ARG A  53     -14.478   5.176  34.097  1.00 72.18           H  
ATOM    772  NE  ARG A  53     -13.719   3.522  35.182  1.00 72.18           N  
ATOM    773  HE  ARG A  53     -13.111   3.383  35.976  1.00 72.18           H  
ATOM    774  NH1 ARG A  53     -14.392   2.601  33.176  1.00 72.18           N  
ATOM    775 HH11 ARG A  53     -14.883   3.445  32.917  1.00 72.18           H  
ATOM    776 HH12 ARG A  53     -14.294   1.857  32.500  1.00 72.18           H  
ATOM    777  NH2 ARG A  53     -13.026   1.475  34.530  1.00 72.18           N  
ATOM    778 HH21 ARG A  53     -12.928   0.758  33.825  1.00 72.18           H  
ATOM    779 HH22 ARG A  53     -12.472   1.456  35.374  1.00 72.18           H  
ATOM    780  CZ  ARG A  53     -13.722   2.547  34.294  1.00 72.18           C  
ATOM    781  N   ASN A  54     -10.712   5.077  37.657  1.00 70.07           N  
ATOM    782  H   ASN A  54     -10.245   4.975  36.768  1.00 70.07           H  
ATOM    783  CA  ASN A  54     -10.481   4.076  38.700  1.00 70.07           C  
ATOM    784  HA  ASN A  54     -11.441   3.681  39.032  1.00 70.07           H  
ATOM    785  C   ASN A  54      -9.796   4.691  39.930  1.00 70.07           C  
ATOM    786  CB  ASN A  54      -9.650   2.924  38.112  1.00 70.07           C  
ATOM    787  HB2 ASN A  54      -9.349   2.253  38.917  1.00 70.07           H  
ATOM    788  HB3 ASN A  54      -8.746   3.329  37.657  1.00 70.07           H  
ATOM    789  O   ASN A  54     -10.182   4.391  41.064  1.00 70.07           O  
ATOM    790  CG  ASN A  54     -10.383   2.089  37.074  1.00 70.07           C  
ATOM    791  ND2 ASN A  54      -9.653   1.277  36.345  1.00 70.07           N  
ATOM    792 HD21 ASN A  54      -8.646   1.312  36.409  1.00 70.07           H  
ATOM    793 HD22 ASN A  54     -10.090   0.756  35.598  1.00 70.07           H  
ATOM    794  OD1 ASN A  54     -11.601   2.122  36.922  1.00 70.07           O  
ATOM    795  N   SER A  55      -8.825   5.583  39.715  1.00 81.36           N  
ATOM    796  H   SER A  55      -8.532   5.759  38.765  1.00 81.36           H  
ATOM    797  CA  SER A  55      -8.162   6.327  40.791  1.00 81.36           C  
ATOM    798  HA  SER A  55      -7.710   5.617  41.484  1.00 81.36           H  
ATOM    799  C   SER A  55      -9.164   7.183  41.575  1.00 81.36           C  
ATOM    800  CB  SER A  55      -7.047   7.200  40.210  1.00 81.36           C  
ATOM    801  HB2 SER A  55      -7.475   8.013  39.623  1.00 81.36           H  
ATOM    802  HB3 SER A  55      -6.402   6.600  39.568  1.00 81.36           H  
ATOM    803  O   SER A  55      -9.245   7.095  42.805  1.00 81.36           O  
ATOM    804  OG  SER A  55      -6.286   7.722  41.279  1.00 81.36           O  
ATOM    805  HG  SER A  55      -5.826   8.509  40.977  1.00 81.36           H  
ATOM    806  N   LEU A  56     -10.017   7.929  40.867  1.00 83.88           N  
ATOM    807  H   LEU A  56      -9.908   7.955  39.863  1.00 83.88           H  
ATOM    808  CA  LEU A  56     -11.048   8.771  41.475  1.00 83.88           C  
ATOM    809  HA  LEU A  56     -10.579   9.404  42.228  1.00 83.88           H  
ATOM    810  C   LEU A  56     -12.113   7.954  42.207  1.00 83.88           C  
ATOM    811  CB  LEU A  56     -11.687   9.652  40.392  1.00 83.88           C  
ATOM    812  HB2 LEU A  56     -12.560  10.154  40.809  1.00 83.88           H  
ATOM    813  HB3 LEU A  56     -12.025   9.015  39.575  1.00 83.88           H  
ATOM    814  O   LEU A  56     -12.490   8.311  43.324  1.00 83.88           O  
ATOM    815  CG  LEU A  56     -10.732  10.719  39.834  1.00 83.88           C  
ATOM    816  HG  LEU A  56      -9.805  10.257  39.494  1.00 83.88           H  
ATOM    817  CD1 LEU A  56     -11.387  11.412  38.644  1.00 83.88           C  
ATOM    818 HD11 LEU A  56     -11.581  10.680  37.860  1.00 83.88           H  
ATOM    819 HD12 LEU A  56     -12.325  11.885  38.937  1.00 83.88           H  
ATOM    820 HD13 LEU A  56     -10.710  12.167  38.244  1.00 83.88           H  
ATOM    821  CD2 LEU A  56     -10.376  11.764  40.889  1.00 83.88           C  
ATOM    822 HD21 LEU A  56      -9.756  12.530  40.423  1.00 83.88           H  
ATOM    823 HD22 LEU A  56      -9.787  11.314  41.688  1.00 83.88           H  
ATOM    824 HD23 LEU A  56     -11.277  12.224  41.296  1.00 83.88           H  
ATOM    825  N   ALA A  57     -12.564   6.838  41.637  1.00 78.41           N  
ATOM    826  H   ALA A  57     -12.250   6.616  40.703  1.00 78.41           H  
ATOM    827  CA  ALA A  57     -13.520   5.937  42.279  1.00 78.41           C  
ATOM    828  HA  ALA A  57     -14.434   6.485  42.512  1.00 78.41           H  
ATOM    829  C   ALA A  57     -12.956   5.378  43.592  1.00 78.41           C  
ATOM    830  CB  ALA A  57     -13.864   4.814  41.294  1.00 78.41           C  
ATOM    831  HB1 ALA A  57     -14.574   4.129  41.757  1.00 78.41           H  
ATOM    832  HB2 ALA A  57     -12.965   4.265  41.016  1.00 78.41           H  
ATOM    833  HB3 ALA A  57     -14.317   5.237  40.397  1.00 78.41           H  
ATOM    834  O   ALA A  57     -13.636   5.374  44.616  1.00 78.41           O  
ATOM    835  N   LYS A  58     -11.677   4.985  43.604  1.00 80.12           N  
ATOM    836  H   LYS A  58     -11.163   5.013  42.735  1.00 80.12           H  
ATOM    837  CA  LYS A  58     -11.002   4.496  44.813  1.00 80.12           C  
ATOM    838  HA  LYS A  58     -11.618   3.714  45.257  1.00 80.12           H  
ATOM    839  C   LYS A  58     -10.847   5.586  45.875  1.00 80.12           C  
ATOM    840  CB  LYS A  58      -9.652   3.900  44.401  1.00 80.12           C  
ATOM    841  HB2 LYS A  58      -9.006   4.692  44.022  1.00 80.12           H  
ATOM    842  HB3 LYS A  58      -9.820   3.184  43.596  1.00 80.12           H  
ATOM    843  O   LYS A  58     -11.036   5.311  47.057  1.00 80.12           O  
ATOM    844  CG  LYS A  58      -8.955   3.182  45.563  1.00 80.12           C  
ATOM    845  HG2 LYS A  58      -9.605   2.396  45.949  1.00 80.12           H  
ATOM    846  HG3 LYS A  58      -8.734   3.891  46.361  1.00 80.12           H  
ATOM    847  CD  LYS A  58      -7.646   2.567  45.064  1.00 80.12           C  
ATOM    848  HD2 LYS A  58      -7.007   3.363  44.682  1.00 80.12           H  
ATOM    849  HD3 LYS A  58      -7.865   1.874  44.252  1.00 80.12           H  
ATOM    850  CE  LYS A  58      -6.925   1.825  46.192  1.00 80.12           C  
ATOM    851  HE2 LYS A  58      -6.732   2.528  47.002  1.00 80.12           H  
ATOM    852  HE3 LYS A  58      -7.582   1.041  46.569  1.00 80.12           H  
ATOM    853  NZ  LYS A  58      -5.651   1.243  45.697  1.00 80.12           N  
ATOM    854  HZ1 LYS A  58      -5.829   0.601  44.937  1.00 80.12           H  
ATOM    855  HZ2 LYS A  58      -5.161   0.750  46.429  1.00 80.12           H  
ATOM    856  HZ3 LYS A  58      -5.050   1.971  45.339  1.00 80.12           H  
ATOM    857  N   ALA A  59     -10.512   6.808  45.469  1.00 84.14           N  
ATOM    858  H   ALA A  59     -10.306   6.949  44.490  1.00 84.14           H  
ATOM    859  CA  ALA A  59     -10.312   7.925  46.389  1.00 84.14           C  
ATOM    860  HA  ALA A  59      -9.723   7.581  47.239  1.00 84.14           H  
ATOM    861  C   ALA A  59     -11.627   8.496  46.951  1.00 84.14           C  
ATOM    862  CB  ALA A  59      -9.507   8.993  45.651  1.00 84.14           C  
ATOM    863  HB1 ALA A  59      -9.332   9.836  46.319  1.00 84.14           H  
ATOM    864  HB2 ALA A  59      -8.548   8.584  45.334  1.00 84.14           H  
ATOM    865  HB3 ALA A  59     -10.052   9.328  44.769  1.00 84.14           H  
ATOM    866  O   ALA A  59     -11.657   8.989  48.080  1.00 84.14           O  
ATOM    867  N   THR A  60     -12.714   8.432  46.179  1.00 82.10           N  
ATOM    868  H   THR A  60     -12.608   8.067  45.244  1.00 82.10           H  
ATOM    869  CA  THR A  60     -14.027   8.970  46.570  1.00 82.10           C  
ATOM    870  HA  THR A  60     -13.888   9.708  47.359  1.00 82.10           H  
ATOM    871  C   THR A  60     -14.973   7.915  47.144  1.00 82.10           C  
ATOM    872  CB  THR A  60     -14.706   9.695  45.400  1.00 82.10           C  
ATOM    873  HB  THR A  60     -15.679  10.053  45.737  1.00 82.10           H  
ATOM    874  O   THR A  60     -15.882   8.271  47.886  1.00 82.10           O  
ATOM    875  CG2 THR A  60     -13.898  10.897  44.905  1.00 82.10           C  
ATOM    876 HG21 THR A  60     -14.460  11.411  44.125  1.00 82.10           H  
ATOM    877 HG22 THR A  60     -13.725  11.591  45.728  1.00 82.10           H  
ATOM    878 HG23 THR A  60     -12.937  10.582  44.500  1.00 82.10           H  
ATOM    879  OG1 THR A  60     -14.907   8.817  44.321  1.00 82.10           O  
ATOM    880  HG1 THR A  60     -14.060   8.693  43.886  1.00 82.10           H  
ATOM    881  N   GLY A  61     -14.768   6.632  46.839  1.00 77.78           N  
ATOM    882  H   GLY A  61     -14.024   6.406  46.194  1.00 77.78           H  
ATOM    883  CA  GLY A  61     -15.711   5.549  47.139  1.00 77.78           C  
ATOM    884  HA2 GLY A  61     -16.076   5.657  48.161  1.00 77.78           H  
ATOM    885  HA3 GLY A  61     -15.190   4.596  47.050  1.00 77.78           H  
ATOM    886  C   GLY A  61     -16.926   5.508  46.204  1.00 77.78           C  
ATOM    887  O   GLY A  61     -17.785   4.646  46.367  1.00 77.78           O  
ATOM    888  N   LEU A  62     -17.001   6.417  45.226  1.00 73.18           N  
ATOM    889  H   LEU A  62     -16.228   7.055  45.103  1.00 73.18           H  
ATOM    890  CA  LEU A  62     -18.112   6.516  44.287  1.00 73.18           C  
ATOM    891  HA  LEU A  62     -19.040   6.309  44.819  1.00 73.18           H  
ATOM    892  C   LEU A  62     -17.973   5.483  43.163  1.00 73.18           C  
ATOM    893  CB  LEU A  62     -18.177   7.943  43.714  1.00 73.18           C  
ATOM    894  HB2 LEU A  62     -18.956   7.980  42.952  1.00 73.18           H  
ATOM    895  HB3 LEU A  62     -17.226   8.149  43.223  1.00 73.18           H  
ATOM    896  O   LEU A  62     -16.874   5.197  42.684  1.00 73.18           O  
ATOM    897  CG  LEU A  62     -18.456   9.053  44.747  1.00 73.18           C  
ATOM    898  HG  LEU A  62     -17.756   8.975  45.579  1.00 73.18           H  
ATOM    899  CD1 LEU A  62     -18.259  10.420  44.089  1.00 73.18           C  
ATOM    900 HD11 LEU A  62     -18.913  10.512  43.222  1.00 73.18           H  
ATOM    901 HD12 LEU A  62     -17.223  10.521  43.766  1.00 73.18           H  
ATOM    902 HD13 LEU A  62     -18.487  11.212  44.801  1.00 73.18           H  
ATOM    903  CD2 LEU A  62     -19.881   8.978  45.294  1.00 73.18           C  
ATOM    904 HD21 LEU A  62     -20.019   8.065  45.873  1.00 73.18           H  
ATOM    905 HD22 LEU A  62     -20.070   9.818  45.962  1.00 73.18           H  
ATOM    906 HD23 LEU A  62     -20.608   8.998  44.482  1.00 73.18           H  
ATOM    907  N   ARG A  63     -19.106   4.970  42.674  1.00 67.82           N  
ATOM    908  H   ARG A  63     -19.974   5.273  43.093  1.00 67.82           H  
ATOM    909  CA  ARG A  63     -19.154   4.269  41.385  1.00 67.82           C  
ATOM    910  HA  ARG A  63     -18.224   3.719  41.240  1.00 67.82           H  
ATOM    911  C   ARG A  63     -19.249   5.296  40.267  1.00 67.82           C  
ATOM    912  CB  ARG A  63     -20.323   3.283  41.327  1.00 67.82           C  
ATOM    913  HB2 ARG A  63     -20.532   3.053  40.282  1.00 67.82           H  
ATOM    914  HB3 ARG A  63     -21.214   3.734  41.764  1.00 67.82           H  
ATOM    915  O   ARG A  63     -20.217   6.046  40.197  1.00 67.82           O  
ATOM    916  CG  ARG A  63     -19.978   1.976  42.046  1.00 67.82           C  
ATOM    917  HG2 ARG A  63     -19.803   2.170  43.104  1.00 67.82           H  
ATOM    918  HG3 ARG A  63     -19.079   1.547  41.604  1.00 67.82           H  
ATOM    919  CD  ARG A  63     -21.139   0.995  41.885  1.00 67.82           C  
ATOM    920  HD2 ARG A  63     -21.368   0.890  40.824  1.00 67.82           H  
ATOM    921  HD3 ARG A  63     -22.011   1.406  42.394  1.00 67.82           H  
ATOM    922  NE  ARG A  63     -20.809  -0.328  42.442  1.00 67.82           N  
ATOM    923  HE  ARG A  63     -19.862  -0.458  42.769  1.00 67.82           H  
ATOM    924  NH1 ARG A  63     -22.884  -1.265  42.167  1.00 67.82           N  
ATOM    925 HH11 ARG A  63     -23.215  -0.387  41.794  1.00 67.82           H  
ATOM    926 HH12 ARG A  63     -23.507  -2.058  42.226  1.00 67.82           H  
ATOM    927  NH2 ARG A  63     -21.224  -2.490  43.019  1.00 67.82           N  
ATOM    928 HH21 ARG A  63     -21.857  -3.275  43.071  1.00 67.82           H  
ATOM    929 HH22 ARG A  63     -20.258  -2.599  43.295  1.00 67.82           H  
ATOM    930  CZ  ARG A  63     -21.638  -1.350  42.541  1.00 67.82           C  
ATOM    931  N   LEU A  64     -18.242   5.313  39.404  1.00 67.90           N  
ATOM    932  H   LEU A  64     -17.498   4.639  39.516  1.00 67.90           H  
ATOM    933  CA  LEU A  64     -18.070   6.322  38.368  1.00 67.90           C  
ATOM    934  HA  LEU A  64     -18.860   7.068  38.453  1.00 67.90           H  
ATOM    935  C   LEU A  64     -18.138   5.675  36.971  1.00 67.90           C  
ATOM    936  CB  LEU A  64     -16.721   7.017  38.612  1.00 67.90           C  
ATOM    937  HB2 LEU A  64     -16.515   7.668  37.762  1.00 67.90           H  
ATOM    938  HB3 LEU A  64     -15.939   6.257  38.598  1.00 67.90           H  
ATOM    939  O   LEU A  64     -17.505   4.635  36.776  1.00 67.90           O  
ATOM    940  CG  LEU A  64     -16.602   7.797  39.943  1.00 67.90           C  
ATOM    941  HG  LEU A  64     -16.622   7.070  40.755  1.00 67.90           H  
ATOM    942  CD1 LEU A  64     -15.248   8.501  40.010  1.00 67.90           C  
ATOM    943 HD11 LEU A  64     -15.102   8.920  41.006  1.00 67.90           H  
ATOM    944 HD12 LEU A  64     -14.452   7.785  39.808  1.00 67.90           H  
ATOM    945 HD13 LEU A  64     -15.197   9.300  39.269  1.00 67.90           H  
ATOM    946  CD2 LEU A  64     -17.709   8.822  40.227  1.00 67.90           C  
ATOM    947 HD21 LEU A  64     -17.756   9.602  39.467  1.00 67.90           H  
ATOM    948 HD22 LEU A  64     -17.513   9.303  41.185  1.00 67.90           H  
ATOM    949 HD23 LEU A  64     -18.676   8.323  40.292  1.00 67.90           H  
ATOM    950  N   PRO A  65     -18.872   6.255  36.003  1.00 57.97           N  
ATOM    951  CA  PRO A  65     -18.777   5.871  34.593  1.00 57.97           C  
ATOM    952  HA  PRO A  65     -18.820   4.787  34.485  1.00 57.97           H  
ATOM    953  C   PRO A  65     -17.455   6.371  33.980  1.00 57.97           C  
ATOM    954  CB  PRO A  65     -20.020   6.492  33.943  1.00 57.97           C  
ATOM    955  HB2 PRO A  65     -20.870   5.822  34.075  1.00 57.97           H  
ATOM    956  HB3 PRO A  65     -19.881   6.714  32.885  1.00 57.97           H  
ATOM    957  O   PRO A  65     -16.615   6.942  34.676  1.00 57.97           O  
ATOM    958  CG  PRO A  65     -20.247   7.762  34.759  1.00 57.97           C  
ATOM    959  HG2 PRO A  65     -19.606   8.555  34.376  1.00 57.97           H  
ATOM    960  HG3 PRO A  65     -21.291   8.074  34.739  1.00 57.97           H  
ATOM    961  CD  PRO A  65     -19.798   7.368  36.166  1.00 57.97           C  
ATOM    962  HD2 PRO A  65     -20.659   7.040  36.748  1.00 57.97           H  
ATOM    963  HD3 PRO A  65     -19.316   8.217  36.651  1.00 57.97           H  
ATOM    964  N   THR A  66     -17.226   6.162  32.684  1.00 53.09           N  
ATOM    965  H   THR A  66     -17.922   5.700  32.117  1.00 53.09           H  
ATOM    966  CA  THR A  66     -16.081   6.775  31.987  1.00 53.09           C  
ATOM    967  HA  THR A  66     -15.186   6.653  32.597  1.00 53.09           H  
ATOM    968  C   THR A  66     -16.330   8.278  31.826  1.00 53.09           C  
ATOM    969  CB  THR A  66     -15.802   6.085  30.642  1.00 53.09           C  
ATOM    970  HB  THR A  66     -16.578   6.336  29.919  1.00 53.09           H  
ATOM    971  O   THR A  66     -16.895   8.718  30.841  1.00 53.09           O  
ATOM    972  CG2 THR A  66     -14.426   6.466  30.093  1.00 53.09           C  
ATOM    973 HG21 THR A  66     -14.247   5.945  29.152  1.00 53.09           H  
ATOM    974 HG22 THR A  66     -14.389   7.537  29.896  1.00 53.09           H  
ATOM    975 HG23 THR A  66     -13.643   6.201  30.803  1.00 53.09           H  
ATOM    976  OG1 THR A  66     -15.780   4.682  30.827  1.00 53.09           O  
ATOM    977  HG1 THR A  66     -15.652   4.311  29.951  1.00 53.09           H  
ATOM    978  N   LEU A  67     -15.944   9.058  32.839  1.00 62.21           N  
ATOM    979  H   LEU A  67     -15.582   8.582  33.653  1.00 62.21           H  
ATOM    980  CA  LEU A  67     -16.341  10.464  33.016  1.00 62.21           C  
ATOM    981  HA  LEU A  67     -17.401  10.578  32.789  1.00 62.21           H  
ATOM    982  C   LEU A  67     -15.584  11.470  32.142  1.00 62.21           C  
ATOM    983  CB  LEU A  67     -16.068  10.836  34.481  1.00 62.21           C  
ATOM    984  HB2 LEU A  67     -15.034  10.575  34.707  1.00 62.21           H  
ATOM    985  HB3 LEU A  67     -16.158  11.917  34.592  1.00 62.21           H  
ATOM    986  O   LEU A  67     -16.003  12.614  32.034  1.00 62.21           O  
ATOM    987  CG  LEU A  67     -17.006  10.182  35.499  1.00 62.21           C  
ATOM    988  HG  LEU A  67     -17.262   9.167  35.194  1.00 62.21           H  
ATOM    989  CD1 LEU A  67     -16.309  10.120  36.846  1.00 62.21           C  
ATOM    990 HD11 LEU A  67     -16.069  11.125  37.196  1.00 62.21           H  
ATOM    991 HD12 LEU A  67     -17.013   9.682  37.553  1.00 62.21           H  
ATOM    992 HD13 LEU A  67     -15.406   9.515  36.777  1.00 62.21           H  
ATOM    993  CD2 LEU A  67     -18.308  10.957  35.679  1.00 62.21           C  
ATOM    994 HD21 LEU A  67     -18.943  10.469  36.418  1.00 62.21           H  
ATOM    995 HD22 LEU A  67     -18.833  10.987  34.724  1.00 62.21           H  
ATOM    996 HD23 LEU A  67     -18.095  11.977  35.998  1.00 62.21           H  
ATOM    997  N   VAL A  68     -14.424  11.097  31.607  1.00 66.98           N  
ATOM    998  H   VAL A  68     -14.142  10.132  31.701  1.00 66.98           H  
ATOM    999  CA  VAL A  68     -13.424  12.077  31.152  1.00 66.98           C  
ATOM   1000  HA  VAL A  68     -13.339  12.854  31.912  1.00 66.98           H  
ATOM   1001  C   VAL A  68     -13.842  12.783  29.862  1.00 66.98           C  
ATOM   1002  CB  VAL A  68     -12.045  11.412  30.998  1.00 66.98           C  
ATOM   1003  HB  VAL A  68     -12.009  10.844  30.068  1.00 66.98           H  
ATOM   1004  O   VAL A  68     -13.523  13.949  29.669  1.00 66.98           O  
ATOM   1005  CG1 VAL A  68     -10.950  12.469  30.993  1.00 66.98           C  
ATOM   1006 HG11 VAL A  68      -9.986  11.996  30.805  1.00 66.98           H  
ATOM   1007 HG12 VAL A  68     -11.127  13.191  30.196  1.00 66.98           H  
ATOM   1008 HG13 VAL A  68     -10.919  12.970  31.960  1.00 66.98           H  
ATOM   1009  CG2 VAL A  68     -11.736  10.465  32.170  1.00 66.98           C  
ATOM   1010 HG21 VAL A  68     -12.322   9.549  32.091  1.00 66.98           H  
ATOM   1011 HG22 VAL A  68     -11.945  10.962  33.117  1.00 66.98           H  
ATOM   1012 HG23 VAL A  68     -10.681  10.193  32.153  1.00 66.98           H  
ATOM   1013  N   PHE A  69     -14.607  12.103  29.009  1.00 59.20           N  
ATOM   1014  H   PHE A  69     -14.849  11.145  29.221  1.00 59.20           H  
ATOM   1015  CA  PHE A  69     -15.144  12.696  27.785  1.00 59.20           C  
ATOM   1016  HA  PHE A  69     -14.418  13.407  27.391  1.00 59.20           H  
ATOM   1017  C   PHE A  69     -16.428  13.503  28.040  1.00 59.20           C  
ATOM   1018  CB  PHE A  69     -15.323  11.588  26.739  1.00 59.20           C  
ATOM   1019  HB2 PHE A  69     -15.672  12.041  25.810  1.00 59.20           H  
ATOM   1020  HB3 PHE A  69     -16.098  10.901  27.080  1.00 59.20           H  
ATOM   1021  O   PHE A  69     -16.670  14.482  27.341  1.00 59.20           O  
ATOM   1022  CG  PHE A  69     -14.045  10.815  26.445  1.00 59.20           C  
ATOM   1023  CD1 PHE A  69     -12.922  11.484  25.918  1.00 59.20           C  
ATOM   1024  HD1 PHE A  69     -12.972  12.541  25.703  1.00 59.20           H  
ATOM   1025  CD2 PHE A  69     -13.965   9.435  26.716  1.00 59.20           C  
ATOM   1026  HD2 PHE A  69     -14.825   8.911  27.105  1.00 59.20           H  
ATOM   1027  CE1 PHE A  69     -11.729  10.782  25.669  1.00 59.20           C  
ATOM   1028  HE1 PHE A  69     -10.867  11.295  25.268  1.00 59.20           H  
ATOM   1029  CE2 PHE A  69     -12.772   8.731  26.461  1.00 59.20           C  
ATOM   1030  HE2 PHE A  69     -12.712   7.670  26.653  1.00 59.20           H  
ATOM   1031  CZ  PHE A  69     -11.654   9.405  25.941  1.00 59.20           C  
ATOM   1032  HZ  PHE A  69     -10.738   8.867  25.744  1.00 59.20           H  
ATOM   1033  N   ASP A  70     -17.194  13.155  29.082  1.00 64.41           N  
ATOM   1034  H   ASP A  70     -16.964  12.314  29.590  1.00 64.41           H  
ATOM   1035  CA  ASP A  70     -18.387  13.903  29.510  1.00 64.41           C  
ATOM   1036  HA  ASP A  70     -18.967  14.192  28.633  1.00 64.41           H  
ATOM   1037  C   ASP A  70     -18.021  15.179  30.293  1.00 64.41           C  
ATOM   1038  CB  ASP A  70     -19.264  13.012  30.407  1.00 64.41           C  
ATOM   1039  HB2 ASP A  70     -18.697  12.755  31.302  1.00 64.41           H  
ATOM   1040  HB3 ASP A  70     -20.133  13.589  30.724  1.00 64.41           H  
ATOM   1041  O   ASP A  70     -18.707  16.198  30.212  1.00 64.41           O  
ATOM   1042  CG  ASP A  70     -19.765  11.719  29.757  1.00 64.41           C  
ATOM   1043  OD1 ASP A  70     -20.043  11.730  28.540  1.00 64.41           O  
ATOM   1044  OD2 ASP A  70     -19.890  10.731  30.520  1.00 64.41           O  
ATOM   1045  N   TYR A  71     -16.926  15.125  31.060  1.00 77.27           N  
ATOM   1046  H   TYR A  71     -16.443  14.238  31.097  1.00 77.27           H  
ATOM   1047  CA  TYR A  71     -16.403  16.206  31.898  1.00 77.27           C  
ATOM   1048  HA  TYR A  71     -17.001  17.103  31.740  1.00 77.27           H  
ATOM   1049  C   TYR A  71     -14.949  16.505  31.496  1.00 77.27           C  
ATOM   1050  CB  TYR A  71     -16.546  15.841  33.381  1.00 77.27           C  
ATOM   1051  HB2 TYR A  71     -15.915  14.978  33.598  1.00 77.27           H  
ATOM   1052  HB3 TYR A  71     -16.184  16.680  33.976  1.00 77.27           H  
ATOM   1053  O   TYR A  71     -14.017  16.090  32.191  1.00 77.27           O  
ATOM   1054  CG  TYR A  71     -17.968  15.528  33.796  1.00 77.27           C  
ATOM   1055  CD1 TYR A  71     -18.884  16.570  34.035  1.00 77.27           C  
ATOM   1056  HD1 TYR A  71     -18.559  17.598  33.975  1.00 77.27           H  
ATOM   1057  CD2 TYR A  71     -18.396  14.190  33.848  1.00 77.27           C  
ATOM   1058  HD2 TYR A  71     -17.704  13.397  33.607  1.00 77.27           H  
ATOM   1059  CE1 TYR A  71     -20.234  16.272  34.301  1.00 77.27           C  
ATOM   1060  HE1 TYR A  71     -20.937  17.077  34.458  1.00 77.27           H  
ATOM   1061  CE2 TYR A  71     -19.744  13.887  34.100  1.00 77.27           C  
ATOM   1062  HE2 TYR A  71     -20.093  12.866  34.055  1.00 77.27           H  
ATOM   1063  OH  TYR A  71     -21.969  14.637  34.560  1.00 77.27           O  
ATOM   1064  HH  TYR A  71     -22.497  15.436  34.490  1.00 77.27           H  
ATOM   1065  CZ  TYR A  71     -20.665  14.929  34.319  1.00 77.27           C  
ATOM   1066  N   PRO A  72     -14.744  17.218  30.373  1.00 74.83           N  
ATOM   1067  CA  PRO A  72     -13.472  17.273  29.652  1.00 74.83           C  
ATOM   1068  HA  PRO A  72     -13.119  16.259  29.460  1.00 74.83           H  
ATOM   1069  C   PRO A  72     -12.344  17.998  30.378  1.00 74.83           C  
ATOM   1070  CB  PRO A  72     -13.792  17.929  28.303  1.00 74.83           C  
ATOM   1071  HB2 PRO A  72     -12.995  18.586  27.954  1.00 74.83           H  
ATOM   1072  HB3 PRO A  72     -14.002  17.156  27.564  1.00 74.83           H  
ATOM   1073  O   PRO A  72     -11.209  17.883  29.942  1.00 74.83           O  
ATOM   1074  CG  PRO A  72     -15.057  18.733  28.572  1.00 74.83           C  
ATOM   1075  HG2 PRO A  72     -14.795  19.693  29.018  1.00 74.83           H  
ATOM   1076  HG3 PRO A  72     -15.649  18.874  27.668  1.00 74.83           H  
ATOM   1077  CD  PRO A  72     -15.783  17.874  29.594  1.00 74.83           C  
ATOM   1078  HD2 PRO A  72     -16.424  18.500  30.215  1.00 74.83           H  
ATOM   1079  HD3 PRO A  72     -16.377  17.123  29.074  1.00 74.83           H  
ATOM   1080  N   THR A  73     -12.611  18.722  31.463  1.00 85.91           N  
ATOM   1081  H   THR A  73     -13.552  18.706  31.831  1.00 85.91           H  
ATOM   1082  CA  THR A  73     -11.590  19.443  32.233  1.00 85.91           C  
ATOM   1083  HA  THR A  73     -10.612  19.223  31.805  1.00 85.91           H  
ATOM   1084  C   THR A  73     -11.585  18.994  33.695  1.00 85.91           C  
ATOM   1085  CB  THR A  73     -11.778  20.967  32.157  1.00 85.91           C  
ATOM   1086  HB  THR A  73     -10.926  21.450  32.634  1.00 85.91           H  
ATOM   1087  O   THR A  73     -12.624  18.571  34.220  1.00 85.91           O  
ATOM   1088  CG2 THR A  73     -11.881  21.489  30.725  1.00 85.91           C  
ATOM   1089 HG21 THR A  73     -11.002  21.177  30.161  1.00 85.91           H  
ATOM   1090 HG22 THR A  73     -11.910  22.579  30.728  1.00 85.91           H  
ATOM   1091 HG23 THR A  73     -12.774  21.106  30.232  1.00 85.91           H  
ATOM   1092  OG1 THR A  73     -12.956  21.372  32.826  1.00 85.91           O  
ATOM   1093  HG1 THR A  73     -13.243  22.166  32.370  1.00 85.91           H  
ATOM   1094  N   PRO A  74     -10.458  19.143  34.415  1.00 85.93           N  
ATOM   1095  CA  PRO A  74     -10.397  18.847  35.844  1.00 85.93           C  
ATOM   1096  HA  PRO A  74     -10.521  17.771  35.971  1.00 85.93           H  
ATOM   1097  C   PRO A  74     -11.467  19.568  36.675  1.00 85.93           C  
ATOM   1098  CB  PRO A  74      -8.988  19.255  36.275  1.00 85.93           C  
ATOM   1099  HB2 PRO A  74      -8.982  20.305  36.565  1.00 85.93           H  
ATOM   1100  HB3 PRO A  74      -8.615  18.642  37.096  1.00 85.93           H  
ATOM   1101  O   PRO A  74     -12.036  18.968  37.589  1.00 85.93           O  
ATOM   1102  CG  PRO A  74      -8.157  19.072  35.007  1.00 85.93           C  
ATOM   1103  HG2 PRO A  74      -7.278  19.716  35.003  1.00 85.93           H  
ATOM   1104  HG3 PRO A  74      -7.865  18.027  34.907  1.00 85.93           H  
ATOM   1105  CD  PRO A  74      -9.130  19.441  33.892  1.00 85.93           C  
ATOM   1106  HD2 PRO A  74      -8.905  18.840  33.011  1.00 85.93           H  
ATOM   1107  HD3 PRO A  74      -9.046  20.502  33.658  1.00 85.93           H  
ATOM   1108  N   THR A  75     -11.781  20.827  36.344  1.00 83.91           N  
ATOM   1109  H   THR A  75     -11.254  21.267  35.603  1.00 83.91           H  
ATOM   1110  CA  THR A  75     -12.823  21.608  37.038  1.00 83.91           C  
ATOM   1111  HA  THR A  75     -12.620  21.592  38.109  1.00 83.91           H  
ATOM   1112  C   THR A  75     -14.208  21.001  36.848  1.00 83.91           C  
ATOM   1113  CB  THR A  75     -12.827  23.079  36.597  1.00 83.91           C  
ATOM   1114  HB  THR A  75     -13.093  23.150  35.542  1.00 83.91           H  
ATOM   1115  O   THR A  75     -14.913  20.772  37.832  1.00 83.91           O  
ATOM   1116  CG2 THR A  75     -13.788  23.933  37.426  1.00 83.91           C  
ATOM   1117 HG21 THR A  75     -13.556  23.835  38.487  1.00 83.91           H  
ATOM   1118 HG22 THR A  75     -13.689  24.978  37.134  1.00 83.91           H  
ATOM   1119 HG23 THR A  75     -14.819  23.624  37.255  1.00 83.91           H  
ATOM   1120  OG1 THR A  75     -11.547  23.629  36.789  1.00 83.91           O  
ATOM   1121  HG1 THR A  75     -10.973  23.293  36.097  1.00 83.91           H  
ATOM   1122  N   ALA A  76     -14.581  20.675  35.607  1.00 85.28           N  
ATOM   1123  H   ALA A  76     -13.937  20.812  34.841  1.00 85.28           H  
ATOM   1124  CA  ALA A  76     -15.871  20.052  35.315  1.00 85.28           C  
ATOM   1125  HA  ALA A  76     -16.669  20.705  35.667  1.00 85.28           H  
ATOM   1126  C   ALA A  76     -16.016  18.704  36.041  1.00 85.28           C  
ATOM   1127  CB  ALA A  76     -15.995  19.897  33.793  1.00 85.28           C  
ATOM   1128  HB1 ALA A  76     -15.206  19.249  33.412  1.00 85.28           H  
ATOM   1129  HB2 ALA A  76     -15.918  20.872  33.313  1.00 85.28           H  
ATOM   1130  HB3 ALA A  76     -16.963  19.460  33.546  1.00 85.28           H  
ATOM   1131  O   ALA A  76     -17.051  18.420  36.651  1.00 85.28           O  
ATOM   1132  N   LEU A  77     -14.947  17.903  36.045  1.00 87.10           N  
ATOM   1133  H   LEU A  77     -14.140  18.178  35.504  1.00 87.10           H  
ATOM   1134  CA  LEU A  77     -14.932  16.602  36.706  1.00 87.10           C  
ATOM   1135  HA  LEU A  77     -15.809  16.052  36.366  1.00 87.10           H  
ATOM   1136  C   LEU A  77     -15.035  16.727  38.237  1.00 87.10           C  
ATOM   1137  CB  LEU A  77     -13.669  15.862  36.238  1.00 87.10           C  
ATOM   1138  HB2 LEU A  77     -13.673  15.847  35.148  1.00 87.10           H  
ATOM   1139  HB3 LEU A  77     -12.789  16.421  36.557  1.00 87.10           H  
ATOM   1140  O   LEU A  77     -15.755  15.958  38.876  1.00 87.10           O  
ATOM   1141  CG  LEU A  77     -13.548  14.414  36.740  1.00 87.10           C  
ATOM   1142  HG  LEU A  77     -13.410  14.405  37.821  1.00 87.10           H  
ATOM   1143  CD1 LEU A  77     -14.772  13.578  36.384  1.00 87.10           C  
ATOM   1144 HD11 LEU A  77     -15.632  13.888  36.977  1.00 87.10           H  
ATOM   1145 HD12 LEU A  77     -14.992  13.700  35.323  1.00 87.10           H  
ATOM   1146 HD13 LEU A  77     -14.553  12.530  36.589  1.00 87.10           H  
ATOM   1147  CD2 LEU A  77     -12.341  13.745  36.083  1.00 87.10           C  
ATOM   1148 HD21 LEU A  77     -12.258  12.706  36.400  1.00 87.10           H  
ATOM   1149 HD22 LEU A  77     -11.429  14.277  36.354  1.00 87.10           H  
ATOM   1150 HD23 LEU A  77     -12.448  13.769  34.998  1.00 87.10           H  
ATOM   1151  N   ALA A  78     -14.373  17.716  38.840  1.00 86.72           N  
ATOM   1152  H   ALA A  78     -13.782  18.312  38.278  1.00 86.72           H  
ATOM   1153  CA  ALA A  78     -14.440  17.964  40.280  1.00 86.72           C  
ATOM   1154  HA  ALA A  78     -14.203  17.037  40.801  1.00 86.72           H  
ATOM   1155  C   ALA A  78     -15.836  18.412  40.745  1.00 86.72           C  
ATOM   1156  CB  ALA A  78     -13.376  19.000  40.640  1.00 86.72           C  
ATOM   1157  HB1 ALA A  78     -12.402  18.634  40.317  1.00 86.72           H  
ATOM   1158  HB2 ALA A  78     -13.370  19.163  41.718  1.00 86.72           H  
ATOM   1159  HB3 ALA A  78     -13.585  19.944  40.137  1.00 86.72           H  
ATOM   1160  O   ALA A  78     -16.332  17.893  41.751  1.00 86.72           O  
ATOM   1161  N   VAL A  79     -16.488  19.317  40.000  1.00 82.40           N  
ATOM   1162  H   VAL A  79     -16.010  19.719  39.206  1.00 82.40           H  
ATOM   1163  CA  VAL A  79     -17.880  19.737  40.259  1.00 82.40           C  
ATOM   1164  HA  VAL A  79     -17.941  20.185  41.251  1.00 82.40           H  
ATOM   1165  C   VAL A  79     -18.794  18.518  40.248  1.00 82.40           C  
ATOM   1166  CB  VAL A  79     -18.350  20.786  39.227  1.00 82.40           C  
ATOM   1167  HB  VAL A  79     -18.126  20.428  38.223  1.00 82.40           H  
ATOM   1168  O   VAL A  79     -19.552  18.300  41.199  1.00 82.40           O  
ATOM   1169  CG1 VAL A  79     -19.857  21.070  39.312  1.00 82.40           C  
ATOM   1170 HG11 VAL A  79     -20.120  21.872  38.622  1.00 82.40           H  
ATOM   1171 HG12 VAL A  79     -20.128  21.372  40.324  1.00 82.40           H  
ATOM   1172 HG13 VAL A  79     -20.436  20.190  39.030  1.00 82.40           H  
ATOM   1173  CG2 VAL A  79     -17.618  22.114  39.452  1.00 82.40           C  
ATOM   1174 HG21 VAL A  79     -17.905  22.831  38.682  1.00 82.40           H  
ATOM   1175 HG22 VAL A  79     -16.538  21.974  39.403  1.00 82.40           H  
ATOM   1176 HG23 VAL A  79     -17.868  22.527  40.429  1.00 82.40           H  
ATOM   1177  N   ARG A  80     -18.644  17.649  39.242  1.00 83.73           N  
ATOM   1178  H   ARG A  80     -18.014  17.887  38.489  1.00 83.73           H  
ATOM   1179  CA  ARG A  80     -19.451  16.434  39.136  1.00 83.73           C  
ATOM   1180  HA  ARG A  80     -20.491  16.759  39.131  1.00 83.73           H  
ATOM   1181  C   ARG A  80     -19.286  15.495  40.331  1.00 83.73           C  
ATOM   1182  CB  ARG A  80     -19.120  15.717  37.818  1.00 83.73           C  
ATOM   1183  HB2 ARG A  80     -19.302  16.397  36.986  1.00 83.73           H  
ATOM   1184  HB3 ARG A  80     -18.068  15.432  37.798  1.00 83.73           H  
ATOM   1185  O   ARG A  80     -20.271  14.978  40.858  1.00 83.73           O  
ATOM   1186  CG  ARG A  80     -19.973  14.456  37.637  1.00 83.73           C  
ATOM   1187  HG2 ARG A  80     -19.737  13.722  38.408  1.00 83.73           H  
ATOM   1188  HG3 ARG A  80     -19.736  14.003  36.675  1.00 83.73           H  
ATOM   1189  CD  ARG A  80     -21.460  14.816  37.708  1.00 83.73           C  
ATOM   1190  HD2 ARG A  80     -21.667  15.638  37.023  1.00 83.73           H  
ATOM   1191  HD3 ARG A  80     -21.706  15.143  38.718  1.00 83.73           H  
ATOM   1192  NE  ARG A  80     -22.318  13.676  37.383  1.00 83.73           N  
ATOM   1193  HE  ARG A  80     -21.914  12.951  36.807  1.00 83.73           H  
ATOM   1194  NH1 ARG A  80     -24.262  14.661  38.128  1.00 83.73           N  
ATOM   1195 HH11 ARG A  80     -23.782  15.512  38.381  1.00 83.73           H  
ATOM   1196 HH12 ARG A  80     -25.268  14.673  38.215  1.00 83.73           H  
ATOM   1197  NH2 ARG A  80     -24.303  12.610  37.227  1.00 83.73           N  
ATOM   1198 HH21 ARG A  80     -25.309  12.619  37.324  1.00 83.73           H  
ATOM   1199 HH22 ARG A  80     -23.842  11.876  36.710  1.00 83.73           H  
ATOM   1200  CZ  ARG A  80     -23.617  13.660  37.587  1.00 83.73           C  
ATOM   1201  N   LEU A  81     -18.055  15.274  40.788  1.00 83.59           N  
ATOM   1202  H   LEU A  81     -17.284  15.701  40.296  1.00 83.59           H  
ATOM   1203  CA  LEU A  81     -17.802  14.461  41.984  1.00 83.59           C  
ATOM   1204  HA  LEU A  81     -18.269  13.484  41.856  1.00 83.59           H  
ATOM   1205  C   LEU A  81     -18.433  15.082  43.243  1.00 83.59           C  
ATOM   1206  CB  LEU A  81     -16.286  14.278  42.163  1.00 83.59           C  
ATOM   1207  HB2 LEU A  81     -16.105  13.816  43.133  1.00 83.59           H  
ATOM   1208  HB3 LEU A  81     -15.820  15.264  42.172  1.00 83.59           H  
ATOM   1209  O   LEU A  81     -18.908  14.357  44.121  1.00 83.59           O  
ATOM   1210  CG  LEU A  81     -15.609  13.416  41.083  1.00 83.59           C  
ATOM   1211  HG  LEU A  81     -15.858  13.789  40.090  1.00 83.59           H  
ATOM   1212  CD1 LEU A  81     -14.094  13.488  41.268  1.00 83.59           C  
ATOM   1213 HD11 LEU A  81     -13.608  12.904  40.486  1.00 83.59           H  
ATOM   1214 HD12 LEU A  81     -13.765  14.523  41.171  1.00 83.59           H  
ATOM   1215 HD13 LEU A  81     -13.806  13.101  42.245  1.00 83.59           H  
ATOM   1216  CD2 LEU A  81     -16.031  11.949  41.156  1.00 83.59           C  
ATOM   1217 HD21 LEU A  81     -17.099  11.855  40.962  1.00 83.59           H  
ATOM   1218 HD22 LEU A  81     -15.795  11.532  42.135  1.00 83.59           H  
ATOM   1219 HD23 LEU A  81     -15.498  11.390  40.387  1.00 83.59           H  
ATOM   1220  N   GLY A  82     -18.474  16.414  43.329  1.00 79.40           N  
ATOM   1221  H   GLY A  82     -18.072  16.953  42.575  1.00 79.40           H  
ATOM   1222  CA  GLY A  82     -19.114  17.145  44.424  1.00 79.40           C  
ATOM   1223  HA2 GLY A  82     -18.945  18.211  44.269  1.00 79.40           H  
ATOM   1224  HA3 GLY A  82     -18.667  16.847  45.373  1.00 79.40           H  
ATOM   1225  C   GLY A  82     -20.624  16.912  44.499  1.00 79.40           C  
ATOM   1226  O   GLY A  82     -21.154  16.672  45.589  1.00 79.40           O  
ATOM   1227  N   GLU A  83     -21.302  16.918  43.350  1.00 77.83           N  
ATOM   1228  H   GLU A  83     -20.804  17.168  42.507  1.00 77.83           H  
ATOM   1229  CA  GLU A  83     -22.740  16.636  43.236  1.00 77.83           C  
ATOM   1230  HA  GLU A  83     -23.304  17.340  43.848  1.00 77.83           H  
ATOM   1231  C   GLU A  83     -23.093  15.216  43.697  1.00 77.83           C  
ATOM   1232  CB  GLU A  83     -23.188  16.780  41.778  1.00 77.83           C  
ATOM   1233  HB2 GLU A  83     -22.574  16.123  41.163  1.00 77.83           H  
ATOM   1234  HB3 GLU A  83     -24.223  16.447  41.701  1.00 77.83           H  
ATOM   1235  O   GLU A  83     -24.057  15.019  44.446  1.00 77.83           O  
ATOM   1236  CG  GLU A  83     -23.107  18.212  41.238  1.00 77.83           C  
ATOM   1237  HG2 GLU A  83     -23.784  18.836  41.821  1.00 77.83           H  
ATOM   1238  HG3 GLU A  83     -22.096  18.598  41.367  1.00 77.83           H  
ATOM   1239  CD  GLU A  83     -23.487  18.277  39.751  1.00 77.83           C  
ATOM   1240  OE1 GLU A  83     -23.760  19.406  39.297  1.00 77.83           O  
ATOM   1241  OE2 GLU A  83     -23.538  17.203  39.089  1.00 77.83           O  
ATOM   1242  N   LEU A  84     -22.283  14.232  43.293  1.00 75.52           N  
ATOM   1243  H   LEU A  84     -21.531  14.473  42.663  1.00 75.52           H  
ATOM   1244  CA  LEU A  84     -22.472  12.826  43.660  1.00 75.52           C  
ATOM   1245  HA  LEU A  84     -23.480  12.519  43.382  1.00 75.52           H  
ATOM   1246  C   LEU A  84     -22.366  12.617  45.178  1.00 75.52           C  
ATOM   1247  CB  LEU A  84     -21.450  11.968  42.892  1.00 75.52           C  
ATOM   1248  HB2 LEU A  84     -20.460  12.400  43.038  1.00 75.52           H  
ATOM   1249  HB3 LEU A  84     -21.443  10.966  43.320  1.00 75.52           H  
ATOM   1250  O   LEU A  84     -23.177  11.906  45.766  1.00 75.52           O  
ATOM   1251  CG  LEU A  84     -21.730  11.848  41.381  1.00 75.52           C  
ATOM   1252  HG  LEU A  84     -21.889  12.837  40.951  1.00 75.52           H  
ATOM   1253  CD1 LEU A  84     -20.534  11.205  40.677  1.00 75.52           C  
ATOM   1254 HD11 LEU A  84     -20.728  11.138  39.607  1.00 75.52           H  
ATOM   1255 HD12 LEU A  84     -19.649  11.822  40.828  1.00 75.52           H  
ATOM   1256 HD13 LEU A  84     -20.357  10.206  41.077  1.00 75.52           H  
ATOM   1257  CD2 LEU A  84     -22.962  10.985  41.094  1.00 75.52           C  
ATOM   1258 HD21 LEU A  84     -23.096  10.883  40.017  1.00 75.52           H  
ATOM   1259 HD22 LEU A  84     -23.855  11.455  41.508  1.00 75.52           H  
ATOM   1260 HD23 LEU A  84     -22.839   9.997  41.537  1.00 75.52           H  
ATOM   1261  N   PHE A  85     -21.450  13.317  45.851  1.00 68.07           N  
ATOM   1262  H   PHE A  85     -20.796  13.877  45.322  1.00 68.07           H  
ATOM   1263  CA  PHE A  85     -21.364  13.284  47.315  1.00 68.07           C  
ATOM   1264  HA  PHE A  85     -21.330  12.242  47.634  1.00 68.07           H  
ATOM   1265  C   PHE A  85     -22.571  13.919  48.027  1.00 68.07           C  
ATOM   1266  CB  PHE A  85     -20.078  13.992  47.768  1.00 68.07           C  
ATOM   1267  HB2 PHE A  85     -19.772  14.726  47.022  1.00 68.07           H  
ATOM   1268  HB3 PHE A  85     -20.277  14.543  48.687  1.00 68.07           H  
ATOM   1269  O   PHE A  85     -22.868  13.564  49.168  1.00 68.07           O  
ATOM   1270  CG  PHE A  85     -18.934  13.051  48.065  1.00 68.07           C  
ATOM   1271  CD1 PHE A  85     -18.991  12.228  49.206  1.00 68.07           C  
ATOM   1272  HD1 PHE A  85     -19.873  12.232  49.831  1.00 68.07           H  
ATOM   1273  CD2 PHE A  85     -17.821  12.990  47.210  1.00 68.07           C  
ATOM   1274  HD2 PHE A  85     -17.789  13.593  46.315  1.00 68.07           H  
ATOM   1275  CE1 PHE A  85     -17.935  11.346  49.491  1.00 68.07           C  
ATOM   1276  HE1 PHE A  85     -18.013  10.656  50.319  1.00 68.07           H  
ATOM   1277  CE2 PHE A  85     -16.759  12.118  47.503  1.00 68.07           C  
ATOM   1278  HE2 PHE A  85     -15.919  12.056  46.827  1.00 68.07           H  
ATOM   1279  CZ  PHE A  85     -16.816  11.296  48.642  1.00 68.07           C  
ATOM   1280  HZ  PHE A  85     -16.025  10.587  48.835  1.00 68.07           H  
ATOM   1281  N   GLY A  86     -23.232  14.909  47.421  1.00 58.58           N  
ATOM   1282  H   GLY A  86     -22.967  15.154  46.478  1.00 58.58           H  
ATOM   1283  CA  GLY A  86     -24.340  15.634  48.053  1.00 58.58           C  
ATOM   1284  HA2 GLY A  86     -24.057  15.927  49.064  1.00 58.58           H  
ATOM   1285  HA3 GLY A  86     -24.537  16.533  47.469  1.00 58.58           H  
ATOM   1286  C   GLY A  86     -25.644  14.835  48.131  1.00 58.58           C  
ATOM   1287  O   GLY A  86     -26.442  15.045  49.047  1.00 58.58           O  
ATOM   1288  N   THR A  87     -25.862  13.918  47.189  1.00 51.75           N  
ATOM   1289  H   THR A  87     -25.140  13.745  46.504  1.00 51.75           H  
ATOM   1290  CA  THR A  87     -27.101  13.137  47.083  1.00 51.75           C  
ATOM   1291  HA  THR A  87     -27.933  13.775  47.379  1.00 51.75           H  
ATOM   1292  C   THR A  87     -27.142  11.953  48.048  1.00 51.75           C  
ATOM   1293  CB  THR A  87     -27.365  12.684  45.634  1.00 51.75           C  
ATOM   1294  HB  THR A  87     -27.888  11.728  45.646  1.00 51.75           H  
ATOM   1295  O   THR A  87     -28.172  11.754  48.692  1.00 51.75           O  
ATOM   1296  CG2 THR A  87     -28.234  13.694  44.888  1.00 51.75           C  
ATOM   1297 HG21 THR A  87     -29.209  13.767  45.371  1.00 51.75           H  
ATOM   1298 HG22 THR A  87     -28.377  13.358  43.861  1.00 51.75           H  
ATOM   1299 HG23 THR A  87     -27.753  14.672  44.884  1.00 51.75           H  
ATOM   1300  OG1 THR A  87     -26.176  12.545  44.889  1.00 51.75           O  
ATOM   1301  HG1 THR A  87     -25.840  13.408  44.636  1.00 51.75           H  
ATOM   1302  N   GLU A  88     -26.041  11.221  48.238  1.00 42.56           N  
ATOM   1303  H   GLU A  88     -25.238  11.381  47.647  1.00 42.56           H  
ATOM   1304  CA  GLU A  88     -26.026  10.044  49.126  1.00 42.56           C  
ATOM   1305  HA  GLU A  88     -26.836   9.374  48.838  1.00 42.56           H  
ATOM   1306  C   GLU A  88     -26.269  10.385  50.606  1.00 42.56           C  
ATOM   1307  CB  GLU A  88     -24.705   9.275  48.981  1.00 42.56           C  
ATOM   1308  HB2 GLU A  88     -24.580   8.637  49.856  1.00 42.56           H  
ATOM   1309  HB3 GLU A  88     -23.874   9.980  48.949  1.00 42.56           H  
ATOM   1310  O   GLU A  88     -26.995   9.672  51.296  1.00 42.56           O  
ATOM   1311  CG  GLU A  88     -24.693   8.372  47.739  1.00 42.56           C  
ATOM   1312  HG2 GLU A  88     -25.598   7.764  47.743  1.00 42.56           H  
ATOM   1313  HG3 GLU A  88     -24.711   8.997  46.846  1.00 42.56           H  
ATOM   1314  CD  GLU A  88     -23.462   7.451  47.699  1.00 42.56           C  
ATOM   1315  OE1 GLU A  88     -23.597   6.330  47.158  1.00 42.56           O  
ATOM   1316  OE2 GLU A  88     -22.398   7.871  48.212  1.00 42.56           O  
ATOM   1317  N   VAL A  89     -25.741  11.506  51.110  1.00 37.44           N  
ATOM   1318  H   VAL A  89     -25.154  12.060  50.502  1.00 37.44           H  
ATOM   1319  CA  VAL A  89     -25.813  11.831  52.551  1.00 37.44           C  
ATOM   1320  HA  VAL A  89     -25.485  10.951  53.104  1.00 37.44           H  
ATOM   1321  C   VAL A  89     -27.244  12.125  53.034  1.00 37.44           C  
ATOM   1322  CB  VAL A  89     -24.851  12.988  52.900  1.00 37.44           C  
ATOM   1323  HB  VAL A  89     -25.152  13.878  52.347  1.00 37.44           H  
ATOM   1324  O   VAL A  89     -27.531  11.993  54.222  1.00 37.44           O  
ATOM   1325  CG1 VAL A  89     -24.830  13.331  54.398  1.00 37.44           C  
ATOM   1326 HG11 VAL A  89     -24.645  12.430  54.982  1.00 37.44           H  
ATOM   1327 HG12 VAL A  89     -24.050  14.064  54.607  1.00 37.44           H  
ATOM   1328 HG13 VAL A  89     -25.784  13.762  54.701  1.00 37.44           H  
ATOM   1329  CG2 VAL A  89     -23.404  12.644  52.517  1.00 37.44           C  
ATOM   1330 HG21 VAL A  89     -22.743  13.479  52.751  1.00 37.44           H  
ATOM   1331 HG22 VAL A  89     -23.078  11.757  53.059  1.00 37.44           H  
ATOM   1332 HG23 VAL A  89     -23.328  12.443  51.448  1.00 37.44           H  
ATOM   1333  N   ARG A  90     -28.176  12.512  52.150  1.00 35.15           N  
ATOM   1334  H   ARG A  90     -27.924  12.510  51.172  1.00 35.15           H  
ATOM   1335  CA  ARG A  90     -29.574  12.784  52.546  1.00 35.15           C  
ATOM   1336  HA  ARG A  90     -29.577  13.297  53.507  1.00 35.15           H  
ATOM   1337  C   ARG A  90     -30.411  11.526  52.790  1.00 35.15           C  
ATOM   1338  CB  ARG A  90     -30.271  13.665  51.496  1.00 35.15           C  
ATOM   1339  HB2 ARG A  90     -29.959  13.363  50.496  1.00 35.15           H  
ATOM   1340  HB3 ARG A  90     -31.348  13.513  51.567  1.00 35.15           H  
ATOM   1341  O   ARG A  90     -31.471  11.645  53.400  1.00 35.15           O  
ATOM   1342  CG  ARG A  90     -30.000  15.159  51.705  1.00 35.15           C  
ATOM   1343  HG2 ARG A  90     -28.940  15.365  51.555  1.00 35.15           H  
ATOM   1344  HG3 ARG A  90     -30.286  15.439  52.719  1.00 35.15           H  
ATOM   1345  CD  ARG A  90     -30.835  15.962  50.701  1.00 35.15           C  
ATOM   1346  HD2 ARG A  90     -31.881  15.676  50.807  1.00 35.15           H  
ATOM   1347  HD3 ARG A  90     -30.502  15.704  49.695  1.00 35.15           H  
ATOM   1348  NE  ARG A  90     -30.706  17.417  50.910  1.00 35.15           N  
ATOM   1349  HE  ARG A  90     -30.116  17.711  51.675  1.00 35.15           H  
ATOM   1350  NH1 ARG A  90     -31.999  18.069  49.129  1.00 35.15           N  
ATOM   1351 HH11 ARG A  90     -32.375  18.793  48.533  1.00 35.15           H  
ATOM   1352 HH12 ARG A  90     -32.124  17.098  48.882  1.00 35.15           H  
ATOM   1353  NH2 ARG A  90     -31.056  19.617  50.428  1.00 35.15           N  
ATOM   1354 HH21 ARG A  90     -31.445  20.326  49.822  1.00 35.15           H  
ATOM   1355 HH22 ARG A  90     -30.455  19.883  51.195  1.00 35.15           H  
ATOM   1356  CZ  ARG A  90     -31.253  18.357  50.160  1.00 35.15           C  
ATOM   1357  N   GLY A  91     -30.001  10.368  52.271  1.00 34.89           N  
ATOM   1358  H   GLY A  91     -29.091  10.324  51.835  1.00 34.89           H  
ATOM   1359  CA  GLY A  91     -30.874   9.196  52.172  1.00 34.89           C  
ATOM   1360  HA2 GLY A  91     -30.377   8.448  51.554  1.00 34.89           H  
ATOM   1361  HA3 GLY A  91     -31.807   9.478  51.684  1.00 34.89           H  
ATOM   1362  C   GLY A  91     -31.216   8.536  53.509  1.00 34.89           C  
ATOM   1363  O   GLY A  91     -32.368   8.165  53.729  1.00 34.89           O  
ATOM   1364  N   GLU A  92     -30.249   8.399  54.417  1.00 35.60           N  
ATOM   1365  H   GLU A  92     -29.317   8.716  54.195  1.00 35.60           H  
ATOM   1366  CA  GLU A  92     -30.462   7.727  55.707  1.00 35.60           C  
ATOM   1367  HA  GLU A  92     -31.175   6.916  55.558  1.00 35.60           H  
ATOM   1368  C   GLU A  92     -31.125   8.666  56.726  1.00 35.60           C  
ATOM   1369  CB  GLU A  92     -29.169   7.075  56.222  1.00 35.60           C  
ATOM   1370  HB2 GLU A  92     -28.359   7.803  56.194  1.00 35.60           H  
ATOM   1371  HB3 GLU A  92     -29.328   6.764  57.255  1.00 35.60           H  
ATOM   1372  O   GLU A  92     -30.575   8.998  57.776  1.00 35.60           O  
ATOM   1373  CG  GLU A  92     -28.792   5.824  55.412  1.00 35.60           C  
ATOM   1374  HG2 GLU A  92     -29.658   5.164  55.372  1.00 35.60           H  
ATOM   1375  HG3 GLU A  92     -28.547   6.122  54.393  1.00 35.60           H  
ATOM   1376  CD  GLU A  92     -27.602   5.059  56.019  1.00 35.60           C  
ATOM   1377  OE1 GLU A  92     -27.492   3.848  55.724  1.00 35.60           O  
ATOM   1378  OE2 GLU A  92     -26.824   5.673  56.785  1.00 35.60           O  
ATOM   1379  N   ALA A  93     -32.340   9.122  56.414  1.00 37.11           N  
ATOM   1380  H   ALA A  93     -32.730   8.853  55.522  1.00 37.11           H  
ATOM   1381  CA  ALA A  93     -33.190   9.777  57.395  1.00 37.11           C  
ATOM   1382  HA  ALA A  93     -32.637  10.624  57.800  1.00 37.11           H  
ATOM   1383  C   ALA A  93     -33.533   8.764  58.511  1.00 37.11           C  
ATOM   1384  CB  ALA A  93     -34.438  10.336  56.705  1.00 37.11           C  
ATOM   1385  HB1 ALA A  93     -35.005   9.523  56.252  1.00 37.11           H  
ATOM   1386  HB2 ALA A  93     -34.142  11.042  55.928  1.00 37.11           H  
ATOM   1387  HB3 ALA A  93     -35.065  10.846  57.437  1.00 37.11           H  
ATOM   1388  O   ALA A  93     -34.081   7.697  58.214  1.00 37.11           O  
ATOM   1389  N   PRO A  94     -33.240   9.061  59.791  1.00 38.81           N  
ATOM   1390  CA  PRO A  94     -33.545   8.153  60.890  1.00 38.81           C  
ATOM   1391  HA  PRO A  94     -32.977   7.234  60.745  1.00 38.81           H  
ATOM   1392  C   PRO A  94     -35.045   7.841  60.939  1.00 38.81           C  
ATOM   1393  CB  PRO A  94     -33.065   8.853  62.167  1.00 38.81           C  
ATOM   1394  HB2 PRO A  94     -33.889   9.393  62.633  1.00 38.81           H  
ATOM   1395  HB3 PRO A  94     -32.629   8.147  62.873  1.00 38.81           H  
ATOM   1396  O   PRO A  94     -35.881   8.744  60.883  1.00 38.81           O  
ATOM   1397  CG  PRO A  94     -32.034   9.860  61.665  1.00 38.81           C  
ATOM   1398  HG2 PRO A  94     -31.066   9.368  61.569  1.00 38.81           H  
ATOM   1399  HG3 PRO A  94     -31.959  10.728  62.319  1.00 38.81           H  
ATOM   1400  CD  PRO A  94     -32.542  10.237  60.279  1.00 38.81           C  
ATOM   1401  HD2 PRO A  94     -31.694  10.501  59.648  1.00 38.81           H  
ATOM   1402  HD3 PRO A  94     -33.241  11.070  60.351  1.00 38.81           H  
ATOM   1403  N   SER A  95     -35.392   6.558  61.054  1.00 47.12           N  
ATOM   1404  H   SER A  95     -34.652   5.872  61.042  1.00 47.12           H  
ATOM   1405  CA  SER A  95     -36.782   6.099  61.165  1.00 47.12           C  
ATOM   1406  HA  SER A  95     -37.299   6.330  60.233  1.00 47.12           H  
ATOM   1407  C   SER A  95     -37.517   6.788  62.323  1.00 47.12           C  
ATOM   1408  CB  SER A  95     -36.788   4.580  61.361  1.00 47.12           C  
ATOM   1409  HB2 SER A  95     -36.042   4.319  62.111  1.00 47.12           H  
ATOM   1410  HB3 SER A  95     -36.525   4.094  60.422  1.00 47.12           H  
ATOM   1411  O   SER A  95     -37.017   6.838  63.447  1.00 47.12           O  
ATOM   1412  OG  SER A  95     -38.044   4.109  61.814  1.00 47.12           O  
ATOM   1413  HG  SER A  95     -37.992   3.152  61.869  1.00 47.12           H  
ATOM   1414  N   ALA A  96     -38.743   7.260  62.070  1.00 51.06           N  
ATOM   1415  H   ALA A  96     -39.078   7.215  61.118  1.00 51.06           H  
ATOM   1416  CA  ALA A  96     -39.584   7.926  63.068  1.00 51.06           C  
ATOM   1417  HA  ALA A  96     -39.069   8.822  63.413  1.00 51.06           H  
ATOM   1418  C   ALA A  96     -39.875   7.053  64.308  1.00 51.06           C  
ATOM   1419  CB  ALA A  96     -40.891   8.339  62.377  1.00 51.06           C  
ATOM   1420  HB1 ALA A  96     -41.520   8.876  63.087  1.00 51.06           H  
ATOM   1421  HB2 ALA A  96     -40.673   8.996  61.535  1.00 51.06           H  
ATOM   1422  HB3 ALA A  96     -41.426   7.458  62.023  1.00 51.06           H  
ATOM   1423  O   ALA A  96     -40.000   7.577  65.414  1.00 51.06           O  
ATOM   1424  N   LEU A  97     -39.958   5.727  64.133  1.00 58.71           N  
ATOM   1425  H   LEU A  97     -39.763   5.361  63.212  1.00 58.71           H  
ATOM   1426  CA  LEU A  97     -40.252   4.771  65.210  1.00 58.71           C  
ATOM   1427  HA  LEU A  97     -41.138   5.102  65.751  1.00 58.71           H  
ATOM   1428  C   LEU A  97     -39.123   4.692  66.247  1.00 58.71           C  
ATOM   1429  CB  LEU A  97     -40.517   3.382  64.600  1.00 58.71           C  
ATOM   1430  HB2 LEU A  97     -40.436   2.630  65.384  1.00 58.71           H  
ATOM   1431  HB3 LEU A  97     -39.738   3.169  63.868  1.00 58.71           H  
ATOM   1432  O   LEU A  97     -39.400   4.624  67.438  1.00 58.71           O  
ATOM   1433  CG  LEU A  97     -41.901   3.242  63.939  1.00 58.71           C  
ATOM   1434  HG  LEU A  97     -42.103   4.120  63.325  1.00 58.71           H  
ATOM   1435  CD1 LEU A  97     -41.927   2.012  63.033  1.00 58.71           C  
ATOM   1436 HD11 LEU A  97     -41.175   2.114  62.250  1.00 58.71           H  
ATOM   1437 HD12 LEU A  97     -42.908   1.917  62.567  1.00 58.71           H  
ATOM   1438 HD13 LEU A  97     -41.717   1.116  63.618  1.00 58.71           H  
ATOM   1439  CD2 LEU A  97     -43.011   3.092  64.982  1.00 58.71           C  
ATOM   1440 HD21 LEU A  97     -43.055   3.979  65.615  1.00 58.71           H  
ATOM   1441 HD22 LEU A  97     -42.819   2.223  65.611  1.00 58.71           H  
ATOM   1442 HD23 LEU A  97     -43.974   2.972  64.485  1.00 58.71           H  
ATOM   1443  N   ALA A  98     -37.861   4.795  65.821  1.00 53.52           N  
ATOM   1444  H   ALA A  98     -37.681   4.945  64.839  1.00 53.52           H  
ATOM   1445  CA  ALA A  98     -36.724   4.743  66.743  1.00 53.52           C  
ATOM   1446  HA  ALA A  98     -36.800   3.837  67.343  1.00 53.52           H  
ATOM   1447  C   ALA A  98     -36.707   5.938  67.720  1.00 53.52           C  
ATOM   1448  CB  ALA A  98     -35.440   4.671  65.908  1.00 53.52           C  
ATOM   1449  HB1 ALA A  98     -35.461   3.786  65.272  1.00 53.52           H  
ATOM   1450  HB2 ALA A  98     -35.342   5.563  65.289  1.00 53.52           H  
ATOM   1451  HB3 ALA A  98     -34.580   4.604  66.574  1.00 53.52           H  
ATOM   1452  O   ALA A  98     -36.219   5.824  68.844  1.00 53.52           O  
ATOM   1453  N   GLY A  99     -37.284   7.079  67.320  1.00 56.43           N  
ATOM   1454  H   GLY A  99     -37.683   7.111  66.393  1.00 56.43           H  
ATOM   1455  CA  GLY A  99     -37.485   8.223  68.211  1.00 56.43           C  
ATOM   1456  HA2 GLY A  99     -37.809   9.077  67.615  1.00 56.43           H  
ATOM   1457  HA3 GLY A  99     -36.542   8.474  68.698  1.00 56.43           H  
ATOM   1458  C   GLY A  99     -38.540   7.979  69.299  1.00 56.43           C  
ATOM   1459  O   GLY A  99     -38.423   8.532  70.392  1.00 56.43           O  
ATOM   1460  N   LEU A 100     -39.547   7.139  69.024  1.00 61.73           N  
ATOM   1461  H   LEU A 100     -39.519   6.638  68.148  1.00 61.73           H  
ATOM   1462  CA  LEU A 100     -40.603   6.764  69.974  1.00 61.73           C  
ATOM   1463  HA  LEU A 100     -40.953   7.662  70.482  1.00 61.73           H  
ATOM   1464  C   LEU A 100     -40.073   5.835  71.078  1.00 61.73           C  
ATOM   1465  CB  LEU A 100     -41.782   6.131  69.201  1.00 61.73           C  
ATOM   1466  HB2 LEU A 100     -41.423   5.741  68.248  1.00 61.73           H  
ATOM   1467  HB3 LEU A 100     -42.168   5.277  69.756  1.00 61.73           H  
ATOM   1468  O   LEU A 100     -40.340   6.096  72.250  1.00 61.73           O  
ATOM   1469  CG  LEU A 100     -42.932   7.116  68.931  1.00 61.73           C  
ATOM   1470  HG  LEU A 100     -42.533   8.124  68.816  1.00 61.73           H  
ATOM   1471  CD1 LEU A 100     -43.673   6.756  67.642  1.00 61.73           C  
ATOM   1472 HD11 LEU A 100     -44.494   7.454  67.479  1.00 61.73           H  
ATOM   1473 HD12 LEU A 100     -44.062   5.740  67.713  1.00 61.73           H  
ATOM   1474 HD13 LEU A 100     -42.983   6.819  66.801  1.00 61.73           H  
ATOM   1475  CD2 LEU A 100     -43.936   7.103  70.087  1.00 61.73           C  
ATOM   1476 HD21 LEU A 100     -44.721   7.837  69.905  1.00 61.73           H  
ATOM   1477 HD22 LEU A 100     -43.422   7.350  71.016  1.00 61.73           H  
ATOM   1478 HD23 LEU A 100     -44.378   6.112  70.185  1.00 61.73           H  
ATOM   1479  N   ASP A 101     -39.267   4.828  70.728  1.00 59.41           N  
ATOM   1480  H   ASP A 101     -39.168   4.613  69.746  1.00 59.41           H  
ATOM   1481  CA  ASP A 101     -38.701   3.871  71.696  1.00 59.41           C  
ATOM   1482  HA  ASP A 101     -39.512   3.365  72.219  1.00 59.41           H  
ATOM   1483  C   ASP A 101     -37.814   4.566  72.747  1.00 59.41           C  
ATOM   1484  CB  ASP A 101     -37.858   2.815  70.957  1.00 59.41           C  
ATOM   1485  HB2 ASP A 101     -37.358   2.193  71.700  1.00 59.41           H  
ATOM   1486  HB3 ASP A 101     -37.086   3.323  70.379  1.00 59.41           H  
ATOM   1487  O   ASP A 101     -37.878   4.269  73.943  1.00 59.41           O  
ATOM   1488  CG  ASP A 101     -38.649   1.886  70.027  1.00 59.41           C  
ATOM   1489  OD1 ASP A 101     -39.874   1.740  70.220  1.00 59.41           O  
ATOM   1490  OD2 ASP A 101     -38.002   1.318  69.117  1.00 59.41           O  
ATOM   1491  N   ALA A 102     -37.006   5.544  72.317  1.00 61.29           N  
ATOM   1492  H   ALA A 102     -36.980   5.733  71.325  1.00 61.29           H  
ATOM   1493  CA  ALA A 102     -36.140   6.309  73.213  1.00 61.29           C  
ATOM   1494  HA  ALA A 102     -35.524   5.611  73.779  1.00 61.29           H  
ATOM   1495  C   ALA A 102     -36.940   7.144  74.227  1.00 61.29           C  
ATOM   1496  CB  ALA A 102     -35.222   7.195  72.363  1.00 61.29           C  
ATOM   1497  HB1 ALA A 102     -34.640   6.574  71.681  1.00 61.29           H  
ATOM   1498  HB2 ALA A 102     -34.542   7.747  73.012  1.00 61.29           H  
ATOM   1499  HB3 ALA A 102     -35.817   7.899  71.782  1.00 61.29           H  
ATOM   1500  O   ALA A 102     -36.544   7.252  75.391  1.00 61.29           O  
ATOM   1501  N   LEU A 103     -38.080   7.707  73.806  1.00 63.66           N  
ATOM   1502  H   LEU A 103     -38.377   7.535  72.856  1.00 63.66           H  
ATOM   1503  CA  LEU A 103     -38.993   8.401  74.711  1.00 63.66           C  
ATOM   1504  HA  LEU A 103     -38.420   9.149  75.260  1.00 63.66           H  
ATOM   1505  C   LEU A 103     -39.570   7.418  75.734  1.00 63.66           C  
ATOM   1506  CB  LEU A 103     -40.096   9.102  73.895  1.00 63.66           C  
ATOM   1507  HB2 LEU A 103     -39.631   9.745  73.148  1.00 63.66           H  
ATOM   1508  HB3 LEU A 103     -40.670   8.341  73.365  1.00 63.66           H  
ATOM   1509  O   LEU A 103     -39.555   7.717  76.925  1.00 63.66           O  
ATOM   1510  CG  LEU A 103     -41.075   9.938  74.742  1.00 63.66           C  
ATOM   1511  HG  LEU A 103     -41.488   9.327  75.545  1.00 63.66           H  
ATOM   1512  CD1 LEU A 103     -40.399  11.170  75.350  1.00 63.66           C  
ATOM   1513 HD11 LEU A 103     -39.943  11.772  74.565  1.00 63.66           H  
ATOM   1514 HD12 LEU A 103     -39.631  10.854  76.056  1.00 63.66           H  
ATOM   1515 HD13 LEU A 103     -41.135  11.765  75.891  1.00 63.66           H  
ATOM   1516  CD2 LEU A 103     -42.239  10.418  73.874  1.00 63.66           C  
ATOM   1517 HD21 LEU A 103     -42.753   9.554  73.454  1.00 63.66           H  
ATOM   1518 HD22 LEU A 103     -42.944  10.985  74.481  1.00 63.66           H  
ATOM   1519 HD23 LEU A 103     -41.865  11.041  73.061  1.00 63.66           H  
ATOM   1520  N   GLU A 104     -40.028   6.247  75.283  1.00 66.99           N  
ATOM   1521  H   GLU A 104     -39.972   6.057  74.293  1.00 66.99           H  
ATOM   1522  CA  GLU A 104     -40.675   5.238  76.127  1.00 66.99           C  
ATOM   1523  HA  GLU A 104     -41.515   5.727  76.620  1.00 66.99           H  
ATOM   1524  C   GLU A 104     -39.741   4.706  77.229  1.00 66.99           C  
ATOM   1525  CB  GLU A 104     -41.232   4.110  75.238  1.00 66.99           C  
ATOM   1526  HB2 GLU A 104     -41.513   4.524  74.269  1.00 66.99           H  
ATOM   1527  HB3 GLU A 104     -40.464   3.353  75.080  1.00 66.99           H  
ATOM   1528  O   GLU A 104     -40.151   4.584  78.385  1.00 66.99           O  
ATOM   1529  CG  GLU A 104     -42.491   3.478  75.852  1.00 66.99           C  
ATOM   1530  HG2 GLU A 104     -42.228   3.028  76.809  1.00 66.99           H  
ATOM   1531  HG3 GLU A 104     -43.212   4.272  76.046  1.00 66.99           H  
ATOM   1532  CD  GLU A 104     -43.147   2.414  74.955  1.00 66.99           C  
ATOM   1533  OE1 GLU A 104     -44.384   2.245  75.083  1.00 66.99           O  
ATOM   1534  OE2 GLU A 104     -42.419   1.742  74.196  1.00 66.99           O  
ATOM   1535  N   ALA A 105     -38.462   4.485  76.906  1.00 61.29           N  
ATOM   1536  H   ALA A 105     -38.204   4.563  75.933  1.00 61.29           H  
ATOM   1537  CA  ALA A 105     -37.443   4.052  77.865  1.00 61.29           C  
ATOM   1538  HA  ALA A 105     -37.837   3.204  78.425  1.00 61.29           H  
ATOM   1539  C   ALA A 105     -37.057   5.135  78.888  1.00 61.29           C  
ATOM   1540  CB  ALA A 105     -36.214   3.582  77.080  1.00 61.29           C  
ATOM   1541  HB1 ALA A 105     -35.801   4.410  76.505  1.00 61.29           H  
ATOM   1542  HB2 ALA A 105     -35.456   3.208  77.768  1.00 61.29           H  
ATOM   1543  HB3 ALA A 105     -36.499   2.784  76.395  1.00 61.29           H  
ATOM   1544  O   ALA A 105     -36.660   4.798  80.003  1.00 61.29           O  
ATOM   1545  N   ALA A 106     -37.177   6.419  78.538  1.00 64.76           N  
ATOM   1546  H   ALA A 106     -37.480   6.634  77.599  1.00 64.76           H  
ATOM   1547  CA  ALA A 106     -36.891   7.533  79.445  1.00 64.76           C  
ATOM   1548  HA  ALA A 106     -36.031   7.270  80.061  1.00 64.76           H  
ATOM   1549  C   ALA A 106     -38.057   7.839  80.409  1.00 64.76           C  
ATOM   1550  CB  ALA A 106     -36.507   8.753  78.601  1.00 64.76           C  
ATOM   1551  HB1 ALA A 106     -35.655   8.509  77.967  1.00 64.76           H  
ATOM   1552  HB2 ALA A 106     -36.239   9.580  79.257  1.00 64.76           H  
ATOM   1553  HB3 ALA A 106     -37.347   9.050  77.972  1.00 64.76           H  
ATOM   1554  O   ALA A 106     -37.838   8.407  81.481  1.00 64.76           O  
ATOM   1555  N   LEU A 107     -39.291   7.433  80.071  1.00 66.93           N  
ATOM   1556  H   LEU A 107     -39.401   6.982  79.175  1.00 66.93           H  
ATOM   1557  CA  LEU A 107     -40.492   7.647  80.897  1.00 66.93           C  
ATOM   1558  HA  LEU A 107     -40.684   8.720  80.937  1.00 66.93           H  
ATOM   1559  C   LEU A 107     -40.378   7.175  82.363  1.00 66.93           C  
ATOM   1560  CB  LEU A 107     -41.714   6.949  80.266  1.00 66.93           C  
ATOM   1561  HB2 LEU A 107     -42.522   6.930  80.998  1.00 66.93           H  
ATOM   1562  HB3 LEU A 107     -41.457   5.910  80.058  1.00 66.93           H  
ATOM   1563  O   LEU A 107     -40.874   7.892  83.239  1.00 66.93           O  
ATOM   1564  CG  LEU A 107     -42.266   7.587  78.985  1.00 66.93           C  
ATOM   1565  HG  LEU A 107     -41.461   7.713  78.261  1.00 66.93           H  
ATOM   1566  CD1 LEU A 107     -43.336   6.704  78.351  1.00 66.93           C  
ATOM   1567 HD11 LEU A 107     -43.583   7.078  77.357  1.00 66.93           H  
ATOM   1568 HD12 LEU A 107     -42.960   5.685  78.251  1.00 66.93           H  
ATOM   1569 HD13 LEU A 107     -44.232   6.683  78.972  1.00 66.93           H  
ATOM   1570  CD2 LEU A 107     -42.888   8.947  79.257  1.00 66.93           C  
ATOM   1571 HD21 LEU A 107     -42.088   9.659  79.462  1.00 66.93           H  
ATOM   1572 HD22 LEU A 107     -43.407   9.276  78.357  1.00 66.93           H  
ATOM   1573 HD23 LEU A 107     -43.580   8.885  80.096  1.00 66.93           H  
ATOM   1574  N   PRO A 108     -39.790   6.002  82.693  1.00 63.79           N  
ATOM   1575  CA  PRO A 108     -39.804   5.473  84.056  1.00 63.79           C  
ATOM   1576  HA  PRO A 108     -40.838   5.384  84.387  1.00 63.79           H  
ATOM   1577  C   PRO A 108     -39.032   6.348  85.043  1.00 63.79           C  
ATOM   1578  CB  PRO A 108     -39.176   4.074  83.988  1.00 63.79           C  
ATOM   1579  HB2 PRO A 108     -39.706   3.368  84.626  1.00 63.79           H  
ATOM   1580  HB3 PRO A 108     -38.123   4.112  84.266  1.00 63.79           H  
ATOM   1581  O   PRO A 108     -39.464   6.481  86.194  1.00 63.79           O  
ATOM   1582  CG  PRO A 108     -39.286   3.688  82.517  1.00 63.79           C  
ATOM   1583  HG2 PRO A 108     -38.498   2.998  82.216  1.00 63.79           H  
ATOM   1584  HG3 PRO A 108     -40.271   3.265  82.320  1.00 63.79           H  
ATOM   1585  CD  PRO A 108     -39.157   5.032  81.818  1.00 63.79           C  
ATOM   1586  HD2 PRO A 108     -38.103   5.299  81.749  1.00 63.79           H  
ATOM   1587  HD3 PRO A 108     -39.614   4.981  80.830  1.00 63.79           H  
ATOM   1588  N   GLU A 109     -37.919   6.935  84.591  1.00 60.71           N  
ATOM   1589  H   GLU A 109     -37.661   6.806  83.623  1.00 60.71           H  
ATOM   1590  CA  GLU A 109     -37.026   7.761  85.409  1.00 60.71           C  
ATOM   1591  HA  GLU A 109     -36.947   7.311  86.399  1.00 60.71           H  
ATOM   1592  C   GLU A 109     -37.553   9.180  85.633  1.00 60.71           C  
ATOM   1593  CB  GLU A 109     -35.610   7.814  84.813  1.00 60.71           C  
ATOM   1594  HB2 GLU A 109     -35.646   8.221  83.802  1.00 60.71           H  
ATOM   1595  HB3 GLU A 109     -35.028   8.491  85.438  1.00 60.71           H  
ATOM   1596  O   GLU A 109     -36.991   9.914  86.448  1.00 60.71           O  
ATOM   1597  CG  GLU A 109     -34.922   6.438  84.799  1.00 60.71           C  
ATOM   1598  HG2 GLU A 109     -35.194   5.916  83.882  1.00 60.71           H  
ATOM   1599  HG3 GLU A 109     -35.305   5.852  85.635  1.00 60.71           H  
ATOM   1600  CD  GLU A 109     -33.388   6.508  84.933  1.00 60.71           C  
ATOM   1601  OE1 GLU A 109     -32.811   5.459  85.300  1.00 60.71           O  
ATOM   1602  OE2 GLU A 109     -32.802   7.595  84.725  1.00 60.71           O  
ATOM   1603  N   VAL A 110     -38.653   9.566  84.971  1.00 62.75           N  
ATOM   1604  H   VAL A 110     -39.069   8.935  84.302  1.00 62.75           H  
ATOM   1605  CA  VAL A 110     -39.244  10.889  85.177  1.00 62.75           C  
ATOM   1606  HA  VAL A 110     -38.457  11.605  84.940  1.00 62.75           H  
ATOM   1607  C   VAL A 110     -39.665  11.031  86.649  1.00 62.75           C  
ATOM   1608  CB  VAL A 110     -40.389  11.213  84.206  1.00 62.75           C  
ATOM   1609  HB  VAL A 110     -41.202  10.497  84.325  1.00 62.75           H  
ATOM   1610  O   VAL A 110     -40.481  10.226  87.133  1.00 62.75           O  
ATOM   1611  CG1 VAL A 110     -40.917  12.630  84.487  1.00 62.75           C  
ATOM   1612 HG11 VAL A 110     -41.414  12.669  85.456  1.00 62.75           H  
ATOM   1613 HG12 VAL A 110     -40.094  13.345  84.480  1.00 62.75           H  
ATOM   1614 HG13 VAL A 110     -41.631  12.941  83.725  1.00 62.75           H  
ATOM   1615  CG2 VAL A 110     -39.867  11.168  82.763  1.00 62.75           C  
ATOM   1616 HG21 VAL A 110     -39.020  11.844  82.650  1.00 62.75           H  
ATOM   1617 HG22 VAL A 110     -40.647  11.463  82.061  1.00 62.75           H  
ATOM   1618 HG23 VAL A 110     -39.542  10.158  82.512  1.00 62.75           H  
ATOM   1619  N   PRO A 111     -39.118  12.034  87.374  1.00 69.62           N  
ATOM   1620  CA  PRO A 111     -39.378  12.238  88.792  1.00 69.62           C  
ATOM   1621  HA  PRO A 111     -38.939  11.404  89.340  1.00 69.62           H  
ATOM   1622  C   PRO A 111     -40.874  12.331  89.089  1.00 69.62           C  
ATOM   1623  CB  PRO A 111     -38.658  13.537  89.173  1.00 69.62           C  
ATOM   1624  HB2 PRO A 111     -39.328  14.388  89.053  1.00 69.62           H  
ATOM   1625  HB3 PRO A 111     -38.269  13.502  90.191  1.00 69.62           H  
ATOM   1626  O   PRO A 111     -41.641  12.916  88.327  1.00 69.62           O  
ATOM   1627  CG  PRO A 111     -37.537  13.649  88.145  1.00 69.62           C  
ATOM   1628  HG2 PRO A 111     -36.680  13.060  88.470  1.00 69.62           H  
ATOM   1629  HG3 PRO A 111     -37.249  14.685  87.968  1.00 69.62           H  
ATOM   1630  CD  PRO A 111     -38.145  13.016  86.903  1.00 69.62           C  
ATOM   1631  HD2 PRO A 111     -37.343  12.559  86.323  1.00 69.62           H  
ATOM   1632  HD3 PRO A 111     -38.650  13.782  86.313  1.00 69.62           H  
ATOM   1633  N   ALA A 112     -41.304  11.798  90.236  1.00 63.52           N  
ATOM   1634  H   ALA A 112     -40.630  11.325  90.821  1.00 63.52           H  
ATOM   1635  CA  ALA A 112     -42.722  11.736  90.606  1.00 63.52           C  
ATOM   1636  HA  ALA A 112     -43.237  11.105  89.882  1.00 63.52           H  
ATOM   1637  C   ALA A 112     -43.432  13.104  90.597  1.00 63.52           C  
ATOM   1638  CB  ALA A 112     -42.828  11.087  91.990  1.00 63.52           C  
ATOM   1639  HB1 ALA A 112     -43.878  11.000  92.269  1.00 63.52           H  
ATOM   1640  HB2 ALA A 112     -42.314  11.699  92.731  1.00 63.52           H  
ATOM   1641  HB3 ALA A 112     -42.384  10.091  91.969  1.00 63.52           H  
ATOM   1642  O   ALA A 112     -44.616  13.168  90.286  1.00 63.52           O  
ATOM   1643  N   THR A 113     -42.711  14.181  90.920  1.00 63.96           N  
ATOM   1644  H   THR A 113     -41.726  14.069  91.117  1.00 63.96           H  
ATOM   1645  CA  THR A 113     -43.215  15.563  90.911  1.00 63.96           C  
ATOM   1646  HA  THR A 113     -44.150  15.616  91.467  1.00 63.96           H  
ATOM   1647  C   THR A 113     -43.509  16.088  89.510  1.00 63.96           C  
ATOM   1648  CB  THR A 113     -42.187  16.503  91.560  1.00 63.96           C  
ATOM   1649  HB  THR A 113     -42.411  17.538  91.299  1.00 63.96           H  
ATOM   1650  O   THR A 113     -44.436  16.869  89.343  1.00 63.96           O  
ATOM   1651  CG2 THR A 113     -42.207  16.371  93.082  1.00 63.96           C  
ATOM   1652 HG21 THR A 113     -41.472  17.053  93.511  1.00 63.96           H  
ATOM   1653 HG22 THR A 113     -43.196  16.634  93.458  1.00 63.96           H  
ATOM   1654 HG23 THR A 113     -41.965  15.350  93.375  1.00 63.96           H  
ATOM   1655  OG1 THR A 113     -40.875  16.177  91.139  1.00 63.96           O  
ATOM   1656  HG1 THR A 113     -40.669  16.712  90.369  1.00 63.96           H  
ATOM   1657  N   GLU A 114     -42.737  15.662  88.511  1.00 66.57           N  
ATOM   1658  H   GLU A 114     -42.015  14.983  88.706  1.00 66.57           H  
ATOM   1659  CA  GLU A 114     -42.910  16.063  87.110  1.00 66.57           C  
ATOM   1660  HA  GLU A 114     -43.377  17.047  87.052  1.00 66.57           H  
ATOM   1661  C   GLU A 114     -43.814  15.092  86.353  1.00 66.57           C  
ATOM   1662  CB  GLU A 114     -41.544  16.142  86.422  1.00 66.57           C  
ATOM   1663  HB2 GLU A 114     -41.698  16.281  85.352  1.00 66.57           H  
ATOM   1664  HB3 GLU A 114     -41.011  15.204  86.580  1.00 66.57           H  
ATOM   1665  O   GLU A 114     -44.388  15.459  85.331  1.00 66.57           O  
ATOM   1666  CG  GLU A 114     -40.705  17.312  86.954  1.00 66.57           C  
ATOM   1667  HG2 GLU A 114     -40.595  17.206  88.033  1.00 66.57           H  
ATOM   1668  HG3 GLU A 114     -41.236  18.244  86.759  1.00 66.57           H  
ATOM   1669  CD  GLU A 114     -39.308  17.378  86.321  1.00 66.57           C  
ATOM   1670  OE1 GLU A 114     -38.483  18.141  86.872  1.00 66.57           O  
ATOM   1671  OE2 GLU A 114     -39.056  16.640  85.342  1.00 66.57           O  
ATOM   1672  N   ARG A 115     -43.993  13.862  86.863  1.00 63.68           N  
ATOM   1673  H   ARG A 115     -43.423  13.608  87.657  1.00 63.68           H  
ATOM   1674  CA  ARG A 115     -44.864  12.848  86.252  1.00 63.68           C  
ATOM   1675  HA  ARG A 115     -44.451  12.570  85.282  1.00 63.68           H  
ATOM   1676  C   ARG A 115     -46.259  13.361  85.976  1.00 63.68           C  
ATOM   1677  CB  ARG A 115     -45.011  11.602  87.132  1.00 63.68           C  
ATOM   1678  HB2 ARG A 115     -45.985  11.147  86.952  1.00 63.68           H  
ATOM   1679  HB3 ARG A 115     -44.960  11.874  88.187  1.00 63.68           H  
ATOM   1680  O   ARG A 115     -46.811  12.986  84.959  1.00 63.68           O  
ATOM   1681  CG  ARG A 115     -43.955  10.558  86.800  1.00 63.68           C  
ATOM   1682  HG2 ARG A 115     -42.973  10.960  87.048  1.00 63.68           H  
ATOM   1683  HG3 ARG A 115     -43.985  10.317  85.737  1.00 63.68           H  
ATOM   1684  CD  ARG A 115     -44.226   9.296  87.615  1.00 63.68           C  
ATOM   1685  HD2 ARG A 115     -45.152   8.843  87.260  1.00 63.68           H  
ATOM   1686  HD3 ARG A 115     -44.337   9.567  88.665  1.00 63.68           H  
ATOM   1687  NE  ARG A 115     -43.112   8.350  87.471  1.00 63.68           N  
ATOM   1688  HE  ARG A 115     -42.293   8.687  86.986  1.00 63.68           H  
ATOM   1689  NH1 ARG A 115     -44.008   6.648  88.711  1.00 63.68           N  
ATOM   1690 HH11 ARG A 115     -43.953   5.699  89.050  1.00 63.68           H  
ATOM   1691 HH12 ARG A 115     -44.822   7.227  88.861  1.00 63.68           H  
ATOM   1692  NH2 ARG A 115     -42.009   6.383  87.725  1.00 63.68           N  
ATOM   1693 HH21 ARG A 115     -41.929   5.440  88.076  1.00 63.68           H  
ATOM   1694 HH22 ARG A 115     -41.247   6.734  87.163  1.00 63.68           H  
ATOM   1695  CZ  ARG A 115     -43.047   7.133  87.965  1.00 63.68           C  
ATOM   1696  N   GLU A 116     -46.843  14.165  86.854  1.00 66.54           N  
ATOM   1697  H   GLU A 116     -46.329  14.448  87.676  1.00 66.54           H  
ATOM   1698  CA  GLU A 116     -48.209  14.658  86.661  1.00 66.54           C  
ATOM   1699  HA  GLU A 116     -48.857  13.807  86.451  1.00 66.54           H  
ATOM   1700  C   GLU A 116     -48.287  15.600  85.449  1.00 66.54           C  
ATOM   1701  CB  GLU A 116     -48.669  15.318  87.970  1.00 66.54           C  
ATOM   1702  HB2 GLU A 116     -48.398  16.374  87.968  1.00 66.54           H  
ATOM   1703  HB3 GLU A 116     -48.149  14.837  88.798  1.00 66.54           H  
ATOM   1704  O   GLU A 116     -49.183  15.480  84.616  1.00 66.54           O  
ATOM   1705  CG  GLU A 116     -50.172  15.155  88.226  1.00 66.54           C  
ATOM   1706  HG2 GLU A 116     -50.444  14.114  88.050  1.00 66.54           H  
ATOM   1707  HG3 GLU A 116     -50.724  15.774  87.519  1.00 66.54           H  
ATOM   1708  CD  GLU A 116     -50.556  15.534  89.668  1.00 66.54           C  
ATOM   1709  OE1 GLU A 116     -51.556  14.968  90.166  1.00 66.54           O  
ATOM   1710  OE2 GLU A 116     -49.861  16.383  90.270  1.00 66.54           O  
ATOM   1711  N   GLU A 117     -47.286  16.467  85.284  1.00 68.77           N  
ATOM   1712  H   GLU A 117     -46.538  16.473  85.963  1.00 68.77           H  
ATOM   1713  CA  GLU A 117     -47.167  17.377  84.144  1.00 68.77           C  
ATOM   1714  HA  GLU A 117     -48.136  17.847  83.981  1.00 68.77           H  
ATOM   1715  C   GLU A 117     -46.782  16.626  82.859  1.00 68.77           C  
ATOM   1716  CB  GLU A 117     -46.150  18.472  84.500  1.00 68.77           C  
ATOM   1717  HB2 GLU A 117     -46.319  18.783  85.531  1.00 68.77           H  
ATOM   1718  HB3 GLU A 117     -45.138  18.075  84.417  1.00 68.77           H  
ATOM   1719  O   GLU A 117     -47.336  16.894  81.791  1.00 68.77           O  
ATOM   1720  CG  GLU A 117     -46.311  19.705  83.604  1.00 68.77           C  
ATOM   1721  HG2 GLU A 117     -47.351  20.028  83.641  1.00 68.77           H  
ATOM   1722  HG3 GLU A 117     -46.088  19.426  82.574  1.00 68.77           H  
ATOM   1723  CD  GLU A 117     -45.406  20.879  84.012  1.00 68.77           C  
ATOM   1724  OE1 GLU A 117     -45.715  22.003  83.551  1.00 68.77           O  
ATOM   1725  OE2 GLU A 117     -44.407  20.651  84.726  1.00 68.77           O  
ATOM   1726  N   LEU A 118     -45.897  15.630  82.968  1.00 65.27           N  
ATOM   1727  H   LEU A 118     -45.454  15.504  83.867  1.00 65.27           H  
ATOM   1728  CA  LEU A 118     -45.520  14.722  81.888  1.00 65.27           C  
ATOM   1729  HA  LEU A 118     -45.167  15.313  81.043  1.00 65.27           H  
ATOM   1730  C   LEU A 118     -46.714  13.887  81.430  1.00 65.27           C  
ATOM   1731  CB  LEU A 118     -44.392  13.796  82.364  1.00 65.27           C  
ATOM   1732  HB2 LEU A 118     -44.808  13.102  83.094  1.00 65.27           H  
ATOM   1733  HB3 LEU A 118     -43.624  14.380  82.869  1.00 65.27           H  
ATOM   1734  O   LEU A 118     -46.944  13.795  80.235  1.00 65.27           O  
ATOM   1735  CG  LEU A 118     -43.757  13.005  81.203  1.00 65.27           C  
ATOM   1736  HG  LEU A 118     -44.459  12.917  80.373  1.00 65.27           H  
ATOM   1737  CD1 LEU A 118     -42.517  13.726  80.676  1.00 65.27           C  
ATOM   1738 HD11 LEU A 118     -41.749  13.770  81.448  1.00 65.27           H  
ATOM   1739 HD12 LEU A 118     -42.781  14.741  80.380  1.00 65.27           H  
ATOM   1740 HD13 LEU A 118     -42.121  13.195  79.810  1.00 65.27           H  
ATOM   1741  CD2 LEU A 118     -43.411  11.590  81.660  1.00 65.27           C  
ATOM   1742 HD21 LEU A 118     -42.729  11.133  80.943  1.00 65.27           H  
ATOM   1743 HD22 LEU A 118     -44.321  10.993  81.723  1.00 65.27           H  
ATOM   1744 HD23 LEU A 118     -42.938  11.601  82.641  1.00 65.27           H  
ATOM   1745  N   VAL A 119     -47.498  13.327  82.353  1.00 66.43           N  
ATOM   1746  H   VAL A 119     -47.239  13.447  83.322  1.00 66.43           H  
ATOM   1747  CA  VAL A 119     -48.738  12.600  82.069  1.00 66.43           C  
ATOM   1748  HA  VAL A 119     -48.528  11.827  81.330  1.00 66.43           H  
ATOM   1749  C   VAL A 119     -49.735  13.551  81.441  1.00 66.43           C  
ATOM   1750  CB  VAL A 119     -49.328  11.908  83.313  1.00 66.43           C  
ATOM   1751  HB  VAL A 119     -49.341  12.608  84.149  1.00 66.43           H  
ATOM   1752  O   VAL A 119     -50.242  13.212  80.393  1.00 66.43           O  
ATOM   1753  CG1 VAL A 119     -50.758  11.394  83.089  1.00 66.43           C  
ATOM   1754 HG11 VAL A 119     -50.798  10.747  82.213  1.00 66.43           H  
ATOM   1755 HG12 VAL A 119     -51.096  10.834  83.961  1.00 66.43           H  
ATOM   1756 HG13 VAL A 119     -51.448  12.227  82.951  1.00 66.43           H  
ATOM   1757  CG2 VAL A 119     -48.486  10.680  83.687  1.00 66.43           C  
ATOM   1758 HG21 VAL A 119     -48.598   9.906  82.927  1.00 66.43           H  
ATOM   1759 HG22 VAL A 119     -48.816  10.291  84.650  1.00 66.43           H  
ATOM   1760 HG23 VAL A 119     -47.429  10.939  83.753  1.00 66.43           H  
ATOM   1761  N   GLN A 120     -49.945  14.769  81.945  1.00 64.53           N  
ATOM   1762  H   GLN A 120     -49.538  15.012  82.836  1.00 64.53           H  
ATOM   1763  CA  GLN A 120     -50.809  15.742  81.260  1.00 64.53           C  
ATOM   1764  HA  GLN A 120     -51.813  15.328  81.168  1.00 64.53           H  
ATOM   1765  C   GLN A 120     -50.311  16.085  79.852  1.00 64.53           C  
ATOM   1766  CB  GLN A 120     -50.864  17.050  82.051  1.00 64.53           C  
ATOM   1767  HB2 GLN A 120     -49.863  17.319  82.387  1.00 64.53           H  
ATOM   1768  HB3 GLN A 120     -51.224  17.841  81.393  1.00 64.53           H  
ATOM   1769  O   GLN A 120     -51.100  16.406  78.961  1.00 64.53           O  
ATOM   1770  CG  GLN A 120     -51.808  16.989  83.252  1.00 64.53           C  
ATOM   1771  HG2 GLN A 120     -52.823  16.789  82.908  1.00 64.53           H  
ATOM   1772  HG3 GLN A 120     -51.513  16.179  83.919  1.00 64.53           H  
ATOM   1773  CD  GLN A 120     -51.802  18.301  84.027  1.00 64.53           C  
ATOM   1774  NE2 GLN A 120     -52.409  18.336  85.191  1.00 64.53           N  
ATOM   1775 HE21 GLN A 120     -52.741  17.477  85.606  1.00 64.53           H  
ATOM   1776 HE22 GLN A 120     -52.287  19.183  85.727  1.00 64.53           H  
ATOM   1777  OE1 GLN A 120     -51.284  19.322  83.598  1.00 64.53           O  
ATOM   1778  N   ARG A 121     -48.996  16.097  79.630  1.00 68.34           N  
ATOM   1779  H   ARG A 121     -48.388  15.903  80.413  1.00 68.34           H  
ATOM   1780  CA  ARG A 121     -48.395  16.385  78.324  1.00 68.34           C  
ATOM   1781  HA  ARG A 121     -48.961  17.185  77.847  1.00 68.34           H  
ATOM   1782  C   ARG A 121     -48.509  15.182  77.385  1.00 68.34           C  
ATOM   1783  CB  ARG A 121     -46.958  16.876  78.546  1.00 68.34           C  
ATOM   1784  HB2 ARG A 121     -46.290  16.028  78.702  1.00 68.34           H  
ATOM   1785  HB3 ARG A 121     -46.941  17.495  79.443  1.00 68.34           H  
ATOM   1786  O   ARG A 121     -48.913  15.368  76.244  1.00 68.34           O  
ATOM   1787  CG  ARG A 121     -46.445  17.754  77.403  1.00 68.34           C  
ATOM   1788  HG2 ARG A 121     -47.168  18.543  77.193  1.00 68.34           H  
ATOM   1789  HG3 ARG A 121     -46.300  17.147  76.509  1.00 68.34           H  
ATOM   1790  CD  ARG A 121     -45.117  18.390  77.830  1.00 68.34           C  
ATOM   1791  HD2 ARG A 121     -45.275  18.946  78.754  1.00 68.34           H  
ATOM   1792  HD3 ARG A 121     -44.396  17.595  78.023  1.00 68.34           H  
ATOM   1793  NE  ARG A 121     -44.587  19.298  76.798  1.00 68.34           N  
ATOM   1794  HE  ARG A 121     -45.071  19.318  75.911  1.00 68.34           H  
ATOM   1795  NH1 ARG A 121     -42.755  20.016  77.985  1.00 68.34           N  
ATOM   1796 HH11 ARG A 121     -41.910  20.564  78.058  1.00 68.34           H  
ATOM   1797 HH12 ARG A 121     -43.037  19.446  78.769  1.00 68.34           H  
ATOM   1798  NH2 ARG A 121     -43.094  20.771  75.912  1.00 68.34           N  
ATOM   1799 HH21 ARG A 121     -43.598  20.767  75.037  1.00 68.34           H  
ATOM   1800 HH22 ARG A 121     -42.236  21.297  75.997  1.00 68.34           H  
ATOM   1801  CZ  ARG A 121     -43.486  20.022  76.904  1.00 68.34           C  
ATOM   1802  N   LEU A 122     -48.272  13.973  77.884  1.00 64.42           N  
ATOM   1803  H   LEU A 122     -47.959  13.926  78.843  1.00 64.42           H  
ATOM   1804  CA  LEU A 122     -48.449  12.699  77.188  1.00 64.42           C  
ATOM   1805  HA  LEU A 122     -47.933  12.735  76.228  1.00 64.42           H  
ATOM   1806  C   LEU A 122     -49.917  12.418  76.911  1.00 64.42           C  
ATOM   1807  CB  LEU A 122     -47.882  11.550  78.033  1.00 64.42           C  
ATOM   1808  HB2 LEU A 122     -48.278  10.602  77.669  1.00 64.42           H  
ATOM   1809  HB3 LEU A 122     -48.234  11.674  79.057  1.00 64.42           H  
ATOM   1810  O   LEU A 122     -50.237  12.045  75.802  1.00 64.42           O  
ATOM   1811  CG  LEU A 122     -46.352  11.471  78.010  1.00 64.42           C  
ATOM   1812  HG  LEU A 122     -45.929  12.471  78.113  1.00 64.42           H  
ATOM   1813  CD1 LEU A 122     -45.885  10.628  79.189  1.00 64.42           C  
ATOM   1814 HD11 LEU A 122     -46.338  10.987  80.113  1.00 64.42           H  
ATOM   1815 HD12 LEU A 122     -46.137   9.578  79.039  1.00 64.42           H  
ATOM   1816 HD13 LEU A 122     -44.805  10.747  79.280  1.00 64.42           H  
ATOM   1817  CD2 LEU A 122     -45.837  10.844  76.712  1.00 64.42           C  
ATOM   1818 HD21 LEU A 122     -44.749  10.779  76.746  1.00 64.42           H  
ATOM   1819 HD22 LEU A 122     -46.244   9.841  76.586  1.00 64.42           H  
ATOM   1820 HD23 LEU A 122     -46.117  11.458  75.856  1.00 64.42           H  
ATOM   1821  N   GLU A 123     -50.817  12.644  77.861  1.00 59.97           N  
ATOM   1822  H   GLU A 123     -50.472  12.886  78.779  1.00 59.97           H  
ATOM   1823  CA  GLU A 123     -52.267  12.577  77.698  1.00 59.97           C  
ATOM   1824  HA  GLU A 123     -52.548  11.598  77.311  1.00 59.97           H  
ATOM   1825  C   GLU A 123     -52.736  13.623  76.705  1.00 59.97           C  
ATOM   1826  CB  GLU A 123     -53.016  12.821  79.015  1.00 59.97           C  
ATOM   1827  HB2 GLU A 123     -52.598  13.699  79.506  1.00 59.97           H  
ATOM   1828  HB3 GLU A 123     -54.057  13.041  78.779  1.00 59.97           H  
ATOM   1829  O   GLU A 123     -53.596  13.305  75.900  1.00 59.97           O  
ATOM   1830  CG  GLU A 123     -53.010  11.612  79.958  1.00 59.97           C  
ATOM   1831  HG2 GLU A 123     -53.446  10.766  79.428  1.00 59.97           H  
ATOM   1832  HG3 GLU A 123     -51.985  11.345  80.214  1.00 59.97           H  
ATOM   1833  CD  GLU A 123     -53.818  11.880  81.239  1.00 59.97           C  
ATOM   1834  OE1 GLU A 123     -54.298  10.883  81.826  1.00 59.97           O  
ATOM   1835  OE2 GLU A 123     -53.991  13.067  81.603  1.00 59.97           O  
ATOM   1836  N   ARG A 124     -52.167  14.838  76.682  1.00 61.40           N  
ATOM   1837  H   ARG A 124     -51.518  15.080  77.417  1.00 61.40           H  
ATOM   1838  CA  ARG A 124     -52.433  15.792  75.593  1.00 61.40           C  
ATOM   1839  HA  ARG A 124     -53.512  15.903  75.488  1.00 61.40           H  
ATOM   1840  C   ARG A 124     -51.967  15.247  74.246  1.00 61.40           C  
ATOM   1841  CB  ARG A 124     -51.815  17.169  75.880  1.00 61.40           C  
ATOM   1842  HB2 ARG A 124     -50.856  17.054  76.385  1.00 61.40           H  
ATOM   1843  HB3 ARG A 124     -51.638  17.682  74.935  1.00 61.40           H  
ATOM   1844  O   ARG A 124     -52.706  15.377  73.277  1.00 61.40           O  
ATOM   1845  CG  ARG A 124     -52.764  18.040  76.715  1.00 61.40           C  
ATOM   1846  HG2 ARG A 124     -53.027  17.532  77.643  1.00 61.40           H  
ATOM   1847  HG3 ARG A 124     -53.680  18.196  76.145  1.00 61.40           H  
ATOM   1848  CD  ARG A 124     -52.152  19.410  77.030  1.00 61.40           C  
ATOM   1849  HD2 ARG A 124     -52.946  20.043  77.428  1.00 61.40           H  
ATOM   1850  HD3 ARG A 124     -51.776  19.857  76.109  1.00 61.40           H  
ATOM   1851  NE  ARG A 124     -51.069  19.310  78.026  1.00 61.40           N  
ATOM   1852  HE  ARG A 124     -50.845  18.374  78.334  1.00 61.40           H  
ATOM   1853  NH1 ARG A 124     -50.841  21.556  78.450  1.00 61.40           N  
ATOM   1854 HH11 ARG A 124     -51.571  21.747  77.778  1.00 61.40           H  
ATOM   1855 HH12 ARG A 124     -50.417  22.297  78.989  1.00 61.40           H  
ATOM   1856  NH2 ARG A 124     -49.572  20.094  79.560  1.00 61.40           N  
ATOM   1857 HH21 ARG A 124     -49.202  20.844  80.127  1.00 61.40           H  
ATOM   1858 HH22 ARG A 124     -49.346  19.149  79.836  1.00 61.40           H  
ATOM   1859  CZ  ARG A 124     -50.498  20.315  78.669  1.00 61.40           C  
ATOM   1860  N   MET A 125     -50.805  14.598  74.182  1.00 55.64           N  
ATOM   1861  H   MET A 125     -50.237  14.553  75.017  1.00 55.64           H  
ATOM   1862  CA  MET A 125     -50.306  13.951  72.960  1.00 55.64           C  
ATOM   1863  HA  MET A 125     -50.351  14.668  72.140  1.00 55.64           H  
ATOM   1864  C   MET A 125     -51.175  12.748  72.536  1.00 55.64           C  
ATOM   1865  CB  MET A 125     -48.837  13.531  73.146  1.00 55.64           C  
ATOM   1866  HB2 MET A 125     -48.731  12.925  74.046  1.00 55.64           H  
ATOM   1867  HB3 MET A 125     -48.543  12.916  72.295  1.00 55.64           H  
ATOM   1868  O   MET A 125     -51.513  12.610  71.366  1.00 55.64           O  
ATOM   1869  CG  MET A 125     -47.875  14.723  73.229  1.00 55.64           C  
ATOM   1870  HG2 MET A 125     -47.825  15.199  72.250  1.00 55.64           H  
ATOM   1871  HG3 MET A 125     -48.273  15.460  73.927  1.00 55.64           H  
ATOM   1872  SD  MET A 125     -46.190  14.305  73.759  1.00 55.64           S  
ATOM   1873  CE  MET A 125     -45.634  13.328  72.334  1.00 55.64           C  
ATOM   1874  HE1 MET A 125     -44.592  13.043  72.475  1.00 55.64           H  
ATOM   1875  HE2 MET A 125     -45.723  13.918  71.421  1.00 55.64           H  
ATOM   1876  HE3 MET A 125     -46.235  12.423  72.245  1.00 55.64           H  
ATOM   1877  N   LEU A 126     -51.605  11.913  73.482  1.00 53.56           N  
ATOM   1878  H   LEU A 126     -51.257  12.072  74.417  1.00 53.56           H  
ATOM   1879  CA  LEU A 126     -52.463  10.739  73.285  1.00 53.56           C  
ATOM   1880  HA  LEU A 126     -52.082  10.161  72.444  1.00 53.56           H  
ATOM   1881  C   LEU A 126     -53.900  11.135  72.947  1.00 53.56           C  
ATOM   1882  CB  LEU A 126     -52.443   9.877  74.569  1.00 53.56           C  
ATOM   1883  HB2 LEU A 126     -53.459   9.717  74.930  1.00 53.56           H  
ATOM   1884  HB3 LEU A 126     -51.936  10.415  75.370  1.00 53.56           H  
ATOM   1885  O   LEU A 126     -54.526  10.535  72.079  1.00 53.56           O  
ATOM   1886  CG  LEU A 126     -51.763   8.512  74.380  1.00 53.56           C  
ATOM   1887  HG  LEU A 126     -50.977   8.589  73.628  1.00 53.56           H  
ATOM   1888  CD1 LEU A 126     -51.127   8.045  75.688  1.00 53.56           C  
ATOM   1889 HD11 LEU A 126     -50.355   8.753  75.990  1.00 53.56           H  
ATOM   1890 HD12 LEU A 126     -51.878   7.974  76.474  1.00 53.56           H  
ATOM   1891 HD13 LEU A 126     -50.659   7.071  75.541  1.00 53.56           H  
ATOM   1892  CD2 LEU A 126     -52.795   7.473  73.937  1.00 53.56           C  
ATOM   1893 HD21 LEU A 126     -53.552   7.337  74.709  1.00 53.56           H  
ATOM   1894 HD22 LEU A 126     -53.266   7.800  73.009  1.00 53.56           H  
ATOM   1895 HD23 LEU A 126     -52.292   6.524  73.755  1.00 53.56           H  
ATOM   1896  N   ALA A 127     -54.442  12.144  73.625  1.00 44.11           N  
ATOM   1897  H   ALA A 127     -53.895  12.579  74.354  1.00 44.11           H  
ATOM   1898  CA  ALA A 127     -55.747  12.712  73.325  1.00 44.11           C  
ATOM   1899  HA  ALA A 127     -56.479  11.906  73.295  1.00 44.11           H  
ATOM   1900  C   ALA A 127     -55.735  13.373  71.946  1.00 44.11           C  
ATOM   1901  CB  ALA A 127     -56.160  13.707  74.416  1.00 44.11           C  
ATOM   1902  HB1 ALA A 127     -55.448  14.532  74.457  1.00 44.11           H  
ATOM   1903  HB2 ALA A 127     -57.148  14.108  74.188  1.00 44.11           H  
ATOM   1904  HB3 ALA A 127     -56.193  13.207  75.384  1.00 44.11           H  
ATOM   1905  O   ALA A 127     -56.726  13.252  71.236  1.00 44.11           O  
ATOM   1906  N   ALA A 128     -54.622  13.995  71.541  1.00 41.90           N  
ATOM   1907  H   ALA A 128     -53.860  14.125  72.191  1.00 41.90           H  
ATOM   1908  CA  ALA A 128     -54.449  14.518  70.187  1.00 41.90           C  
ATOM   1909  HA  ALA A 128     -55.311  15.140  69.945  1.00 41.90           H  
ATOM   1910  C   ALA A 128     -54.391  13.412  69.117  1.00 41.90           C  
ATOM   1911  CB  ALA A 128     -53.200  15.406  70.146  1.00 41.90           C  
ATOM   1912  HB1 ALA A 128     -53.307  16.232  70.849  1.00 41.90           H  
ATOM   1913  HB2 ALA A 128     -52.310  14.827  70.394  1.00 41.90           H  
ATOM   1914  HB3 ALA A 128     -53.082  15.815  69.142  1.00 41.90           H  
ATOM   1915  O   ALA A 128     -54.837  13.640  67.998  1.00 41.90           O  
ATOM   1916  N   LEU A 129     -53.900  12.212  69.456  1.00 41.13           N  
ATOM   1917  H   LEU A 129     -53.440  12.121  70.351  1.00 41.13           H  
ATOM   1918  CA  LEU A 129     -54.005  11.023  68.599  1.00 41.13           C  
ATOM   1919  HA  LEU A 129     -53.739  11.294  67.577  1.00 41.13           H  
ATOM   1920  C   LEU A 129     -55.419  10.440  68.538  1.00 41.13           C  
ATOM   1921  CB  LEU A 129     -53.055   9.923  69.113  1.00 41.13           C  
ATOM   1922  HB2 LEU A 129     -53.054   9.935  70.203  1.00 41.13           H  
ATOM   1923  HB3 LEU A 129     -53.431   8.946  68.808  1.00 41.13           H  
ATOM   1924  O   LEU A 129     -55.723   9.687  67.610  1.00 41.13           O  
ATOM   1925  CG  LEU A 129     -51.610  10.036  68.620  1.00 41.13           C  
ATOM   1926  HG  LEU A 129     -51.253  11.058  68.744  1.00 41.13           H  
ATOM   1927  CD1 LEU A 129     -50.731   9.100  69.452  1.00 41.13           C  
ATOM   1928 HD11 LEU A 129     -49.702   9.156  69.098  1.00 41.13           H  
ATOM   1929 HD12 LEU A 129     -51.083   8.072  69.364  1.00 41.13           H  
ATOM   1930 HD13 LEU A 129     -50.752   9.407  70.497  1.00 41.13           H  
ATOM   1931  CD2 LEU A 129     -51.489   9.624  67.150  1.00 41.13           C  
ATOM   1932 HD21 LEU A 129     -52.080  10.289  66.521  1.00 41.13           H  
ATOM   1933 HD22 LEU A 129     -51.837   8.599  67.014  1.00 41.13           H  
ATOM   1934 HD23 LEU A 129     -50.447   9.691  66.836  1.00 41.13           H  
ATOM   1935  N   ARG A 130     -56.280  10.698  69.534  1.00 36.93           N  
ATOM   1936  H   ARG A 130     -56.022  11.372  70.241  1.00 36.93           H  
ATOM   1937  CA  ARG A 130     -57.614  10.095  69.527  1.00 36.93           C  
ATOM   1938  HA  ARG A 130     -57.460   9.023  69.405  1.00 36.93           H  
ATOM   1939  C   ARG A 130     -58.383  10.592  68.310  1.00 36.93           C  
ATOM   1940  CB  ARG A 130     -58.420  10.351  70.805  1.00 36.93           C  
ATOM   1941  HB2 ARG A 130     -58.305  11.384  71.132  1.00 36.93           H  
ATOM   1942  HB3 ARG A 130     -59.476  10.189  70.589  1.00 36.93           H  
ATOM   1943  O   ARG A 130     -58.317  11.780  67.997  1.00 36.93           O  
ATOM   1944  CG  ARG A 130     -58.011   9.381  71.912  1.00 36.93           C  
ATOM   1945  HG2 ARG A 130     -56.965   9.541  72.171  1.00 36.93           H  
ATOM   1946  HG3 ARG A 130     -58.140   8.357  71.562  1.00 36.93           H  
ATOM   1947  CD  ARG A 130     -58.885   9.608  73.145  1.00 36.93           C  
ATOM   1948  HD2 ARG A 130     -58.713  10.623  73.503  1.00 36.93           H  
ATOM   1949  HD3 ARG A 130     -59.933   9.503  72.863  1.00 36.93           H  
ATOM   1950  NE  ARG A 130     -58.562   8.634  74.203  1.00 36.93           N  
ATOM   1951  HE  ARG A 130     -57.961   7.868  73.935  1.00 36.93           H  
ATOM   1952  NH1 ARG A 130     -59.644   9.692  75.927  1.00 36.93           N  
ATOM   1953 HH11 ARG A 130     -59.841   9.773  76.914  1.00 36.93           H  
ATOM   1954 HH12 ARG A 130     -59.915  10.424  75.287  1.00 36.93           H  
ATOM   1955  NH2 ARG A 130     -58.523   7.801  76.318  1.00 36.93           N  
ATOM   1956 HH21 ARG A 130     -58.725   7.902  77.303  1.00 36.93           H  
ATOM   1957 HH22 ARG A 130     -57.913   7.056  76.012  1.00 36.93           H  
ATOM   1958  CZ  ARG A 130     -58.913   8.711  75.472  1.00 36.93           C  
ATOM   1959  N   PRO A 131     -59.169   9.712  67.667  1.00 34.84           N  
ATOM   1960  CA  PRO A 131     -60.068  10.145  66.619  1.00 34.84           C  
ATOM   1961  HA  PRO A 131     -59.499  10.563  65.788  1.00 34.84           H  
ATOM   1962  C   PRO A 131     -60.981  11.219  67.206  1.00 34.84           C  
ATOM   1963  CB  PRO A 131     -60.806   8.886  66.148  1.00 34.84           C  
ATOM   1964  HB2 PRO A 131     -61.846   9.090  65.890  1.00 34.84           H  
ATOM   1965  HB3 PRO A 131     -60.283   8.466  65.290  1.00 34.84           H  
ATOM   1966  O   PRO A 131     -61.826  10.942  68.064  1.00 34.84           O  
ATOM   1967  CG  PRO A 131     -60.692   7.920  67.326  1.00 34.84           C  
ATOM   1968  HG2 PRO A 131     -60.696   6.880  67.000  1.00 34.84           H  
ATOM   1969  HG3 PRO A 131     -61.507   8.104  68.027  1.00 34.84           H  
ATOM   1970  CD  PRO A 131     -59.369   8.304  67.977  1.00 34.84           C  
ATOM   1971  HD2 PRO A 131     -58.558   7.722  67.539  1.00 34.84           H  
ATOM   1972  HD3 PRO A 131     -59.426   8.126  69.051  1.00 34.84           H  
ATOM   1973  N   VAL A 132     -60.787  12.460  66.761  1.00 28.05           N  
ATOM   1974  H   VAL A 132     -59.970  12.639  66.195  1.00 28.05           H  
ATOM   1975  CA  VAL A 132     -61.726  13.554  66.985  1.00 28.05           C  
ATOM   1976  HA  VAL A 132     -62.015  13.566  68.036  1.00 28.05           H  
ATOM   1977  C   VAL A 132     -62.948  13.216  66.142  1.00 28.05           C  
ATOM   1978  CB  VAL A 132     -61.116  14.930  66.636  1.00 28.05           C  
ATOM   1979  HB  VAL A 132     -60.844  14.955  65.581  1.00 28.05           H  
ATOM   1980  O   VAL A 132     -63.129  13.717  65.041  1.00 28.05           O  
ATOM   1981  CG1 VAL A 132     -62.115  16.062  66.924  1.00 28.05           C  
ATOM   1982 HG11 VAL A 132     -62.413  16.049  67.972  1.00 28.05           H  
ATOM   1983 HG12 VAL A 132     -61.650  17.023  66.701  1.00 28.05           H  
ATOM   1984 HG13 VAL A 132     -62.997  15.967  66.291  1.00 28.05           H  
ATOM   1985  CG2 VAL A 132     -59.855  15.208  67.464  1.00 28.05           C  
ATOM   1986 HG21 VAL A 132     -59.084  14.470  67.241  1.00 28.05           H  
ATOM   1987 HG22 VAL A 132     -59.458  16.192  67.217  1.00 28.05           H  
ATOM   1988 HG23 VAL A 132     -60.082  15.167  68.529  1.00 28.05           H  
ATOM   1989  N   ALA A 133     -63.778  12.296  66.628  1.00 25.58           N  
ATOM   1990  H   ALA A 133     -63.491  11.775  67.444  1.00 25.58           H  
ATOM   1991  CA  ALA A 133     -65.014  11.944  65.944  1.00 25.58           C  
ATOM   1992  HA  ALA A 133     -64.801  11.723  64.898  1.00 25.58           H  
ATOM   1993  C   ALA A 133     -66.022  13.101  65.981  1.00 25.58           C  
ATOM   1994  CB  ALA A 133     -65.595  10.691  66.610  1.00 25.58           C  
ATOM   1995  HB1 ALA A 133     -64.876   9.874  66.549  1.00 25.58           H  
ATOM   1996  HB2 ALA A 133     -66.507  10.396  66.091  1.00 25.58           H  
ATOM   1997  HB3 ALA A 133     -65.830  10.894  67.655  1.00 25.58           H  
ATOM   1998  O   ALA A 133     -66.990  13.088  65.234  1.00 25.58           O  
ATOM   1999  N   GLN A 134     -65.834  14.052  66.906  1.00 23.55           N  
ATOM   2000  H   GLN A 134     -64.961  14.028  67.414  1.00 23.55           H  
ATOM   2001  CA  GLN A 134     -66.927  14.830  67.477  1.00 23.55           C  
ATOM   2002  HA  GLN A 134     -67.595  14.152  68.007  1.00 23.55           H  
ATOM   2003  C   GLN A 134     -67.798  15.560  66.453  1.00 23.55           C  
ATOM   2004  CB  GLN A 134     -66.388  15.867  68.478  1.00 23.55           C  
ATOM   2005  HB2 GLN A 134     -65.498  16.341  68.065  1.00 23.55           H  
ATOM   2006  HB3 GLN A 134     -67.154  16.630  68.614  1.00 23.55           H  
ATOM   2007  O   GLN A 134     -68.991  15.299  66.358  1.00 23.55           O  
ATOM   2008  CG  GLN A 134     -66.080  15.352  69.882  1.00 23.55           C  
ATOM   2009  HG2 GLN A 134     -65.252  14.645  69.846  1.00 23.55           H  
ATOM   2010  HG3 GLN A 134     -66.961  14.846  70.277  1.00 23.55           H  
ATOM   2011  CD  GLN A 134     -65.711  16.510  70.811  1.00 23.55           C  
ATOM   2012  NE2 GLN A 134     -65.818  16.336  72.109  1.00 23.55           N  
ATOM   2013 HE21 GLN A 134     -65.575  17.143  72.666  1.00 23.55           H  
ATOM   2014 HE22 GLN A 134     -66.174  15.474  72.494  1.00 23.55           H  
ATOM   2015  OE1 GLN A 134     -65.314  17.586  70.405  1.00 23.55           O  
ATOM   2016  N   ALA A 135     -67.253  16.624  65.871  1.00 21.74           N  
ATOM   2017  H   ALA A 135     -66.244  16.657  65.841  1.00 21.74           H  
ATOM   2018  CA  ALA A 135     -67.899  17.911  66.124  1.00 21.74           C  
ATOM   2019  HA  ALA A 135     -68.643  17.792  66.912  1.00 21.74           H  
ATOM   2020  C   ALA A 135     -68.654  18.491  64.934  1.00 21.74           C  
ATOM   2021  CB  ALA A 135     -66.836  18.897  66.641  1.00 21.74           C  
ATOM   2022  HB1 ALA A 135     -66.321  18.500  67.515  1.00 21.74           H  
ATOM   2023  HB2 ALA A 135     -67.312  19.833  66.933  1.00 21.74           H  
ATOM   2024  HB3 ALA A 135     -66.108  19.104  65.857  1.00 21.74           H  
ATOM   2025  O   ALA A 135     -68.963  19.674  64.984  1.00 21.74           O  
ATOM   2026  N   ALA A 136     -68.862  17.743  63.848  1.00 20.09           N  
ATOM   2027  H   ALA A 136     -68.647  16.757  63.887  1.00 20.09           H  
ATOM   2028  CA  ALA A 136     -69.304  18.327  62.582  1.00 20.09           C  
ATOM   2029  HA  ALA A 136     -68.725  19.236  62.420  1.00 20.09           H  
ATOM   2030  C   ALA A 136     -70.785  18.769  62.625  1.00 20.09           C  
ATOM   2031  CB  ALA A 136     -68.948  17.379  61.432  1.00 20.09           C  
ATOM   2032  HB1 ALA A 136     -69.486  16.439  61.548  1.00 20.09           H  
ATOM   2033  HB2 ALA A 136     -67.875  17.185  61.426  1.00 20.09           H  
ATOM   2034  HB3 ALA A 136     -69.234  17.834  60.483  1.00 20.09           H  
ATOM   2035  O   ALA A 136     -71.664  18.146  62.041  1.00 20.09           O  
ATOM   2036  N   ASP A 137     -71.023  19.883  63.310  1.00 20.46           N  
ATOM   2037  H   ASP A 137     -70.234  20.238  63.831  1.00 20.46           H  
ATOM   2038  CA  ASP A 137     -72.279  20.583  63.606  1.00 20.46           C  
ATOM   2039  HA  ASP A 137     -73.052  19.843  63.816  1.00 20.46           H  
ATOM   2040  C   ASP A 137     -72.737  21.444  62.410  1.00 20.46           C  
ATOM   2041  CB  ASP A 137     -71.994  21.435  64.871  1.00 20.46           C  
ATOM   2042  HB2 ASP A 137     -71.662  22.433  64.582  1.00 20.46           H  
ATOM   2043  HB3 ASP A 137     -71.165  20.990  65.422  1.00 20.46           H  
ATOM   2044  O   ASP A 137     -73.251  22.548  62.570  1.00 20.46           O  
ATOM   2045  CG  ASP A 137     -73.133  21.537  65.887  1.00 20.46           C  
ATOM   2046  OD1 ASP A 137     -74.059  20.697  65.834  1.00 20.46           O  
ATOM   2047  OD2 ASP A 137     -73.007  22.397  66.790  1.00 20.46           O  
ATOM   2048  N   ALA A 138     -72.359  21.030  61.197  1.00 19.19           N  
ATOM   2049  H   ALA A 138     -72.045  20.074  61.118  1.00 19.19           H  
ATOM   2050  CA  ALA A 138     -72.009  21.977  60.146  1.00 19.19           C  
ATOM   2051  HA  ALA A 138     -71.385  22.736  60.616  1.00 19.19           H  
ATOM   2052  C   ALA A 138     -73.195  22.748  59.529  1.00 19.19           C  
ATOM   2053  CB  ALA A 138     -71.127  21.269  59.108  1.00 19.19           C  
ATOM   2054  HB1 ALA A 138     -71.721  20.528  58.572  1.00 19.19           H  
ATOM   2055  HB2 ALA A 138     -70.719  21.984  58.394  1.00 19.19           H  
ATOM   2056  HB3 ALA A 138     -70.299  20.767  59.608  1.00 19.19           H  
ATOM   2057  O   ALA A 138     -74.366  22.551  59.833  1.00 19.19           O  
ATOM   2058  N   SER A 139     -72.806  23.675  58.653  1.00 18.43           N  
ATOM   2059  H   SER A 139     -71.857  23.585  58.319  1.00 18.43           H  
ATOM   2060  CA  SER A 139     -73.450  24.941  58.307  1.00 18.43           C  
ATOM   2061  HA  SER A 139     -73.848  25.374  59.225  1.00 18.43           H  
ATOM   2062  C   SER A 139     -74.628  24.858  57.316  1.00 18.43           C  
ATOM   2063  CB  SER A 139     -72.327  25.855  57.800  1.00 18.43           C  
ATOM   2064  HB2 SER A 139     -72.698  26.868  57.644  1.00 18.43           H  
ATOM   2065  HB3 SER A 139     -71.535  25.896  58.548  1.00 18.43           H  
ATOM   2066  O   SER A 139     -75.313  23.851  57.193  1.00 18.43           O  
ATOM   2067  OG  SER A 139     -71.802  25.337  56.592  1.00 18.43           O  
ATOM   2068  HG  SER A 139     -70.994  25.801  56.361  1.00 18.43           H  
ATOM   2069  N   GLY A 140     -74.945  25.984  56.666  1.00 18.28           N  
ATOM   2070  H   GLY A 140     -74.241  26.708  56.639  1.00 18.28           H  
ATOM   2071  CA  GLY A 140     -76.336  26.430  56.631  1.00 18.28           C  
ATOM   2072  HA2 GLY A 140     -76.991  25.586  56.844  1.00 18.28           H  
ATOM   2073  HA3 GLY A 140     -76.478  27.148  57.439  1.00 18.28           H  
ATOM   2074  C   GLY A 140     -76.867  27.070  55.357  1.00 18.28           C  
ATOM   2075  O   GLY A 140     -77.745  27.920  55.466  1.00 18.28           O  
ATOM   2076  N   THR A 141     -76.345  26.765  54.168  1.00 18.35           N  
ATOM   2077  H   THR A 141     -75.661  26.026  54.095  1.00 18.35           H  
ATOM   2078  CA  THR A 141     -76.717  27.505  52.943  1.00 18.35           C  
ATOM   2079  HA  THR A 141     -76.578  28.568  53.138  1.00 18.35           H  
ATOM   2080  C   THR A 141     -78.183  27.304  52.550  1.00 18.35           C  
ATOM   2081  CB  THR A 141     -75.813  27.137  51.762  1.00 18.35           C  
ATOM   2082  HB  THR A 141     -76.270  27.483  50.835  1.00 18.35           H  
ATOM   2083  O   THR A 141     -78.571  26.218  52.131  1.00 18.35           O  
ATOM   2084  CG2 THR A 141     -74.441  27.791  51.897  1.00 18.35           C  
ATOM   2085 HG21 THR A 141     -73.948  27.446  52.806  1.00 18.35           H  
ATOM   2086 HG22 THR A 141     -74.544  28.875  51.921  1.00 18.35           H  
ATOM   2087 HG23 THR A 141     -73.830  27.513  51.038  1.00 18.35           H  
ATOM   2088  OG1 THR A 141     -75.627  25.745  51.699  1.00 18.35           O  
ATOM   2089  HG1 THR A 141     -76.496  25.345  51.613  1.00 18.35           H  
ATOM   2090  N   GLY A 142     -78.995  28.362  52.670  1.00 19.22           N  
ATOM   2091  H   GLY A 142     -78.619  29.188  53.114  1.00 19.22           H  
ATOM   2092  CA  GLY A 142     -80.456  28.237  52.610  1.00 19.22           C  
ATOM   2093  HA2 GLY A 142     -80.882  28.927  53.338  1.00 19.22           H  
ATOM   2094  HA3 GLY A 142     -80.742  27.233  52.921  1.00 19.22           H  
ATOM   2095  C   GLY A 142     -81.154  28.511  51.274  1.00 19.22           C  
ATOM   2096  O   GLY A 142     -82.292  28.093  51.119  1.00 19.22           O  
ATOM   2097  N   ALA A 143     -80.557  29.277  50.355  1.00 19.17           N  
ATOM   2098  H   ALA A 143     -79.586  29.510  50.502  1.00 19.17           H  
ATOM   2099  CA  ALA A 143     -81.370  30.249  49.612  1.00 19.17           C  
ATOM   2100  HA  ALA A 143     -82.146  30.607  50.288  1.00 19.17           H  
ATOM   2101  C   ALA A 143     -82.132  29.767  48.361  1.00 19.17           C  
ATOM   2102  CB  ALA A 143     -80.490  31.464  49.281  1.00 19.17           C  
ATOM   2103  HB1 ALA A 143     -81.093  32.227  48.790  1.00 19.17           H  
ATOM   2104  HB2 ALA A 143     -80.074  31.884  50.197  1.00 19.17           H  
ATOM   2105  HB3 ALA A 143     -79.678  31.175  48.614  1.00 19.17           H  
ATOM   2106  O   ALA A 143     -83.317  30.059  48.241  1.00 19.17           O  
ATOM   2107  N   ASN A 144     -81.417  29.278  47.341  1.00 17.62           N  
ATOM   2108  H   ASN A 144     -80.514  28.884  47.562  1.00 17.62           H  
ATOM   2109  CA  ASN A 144     -81.515  29.999  46.062  1.00 17.62           C  
ATOM   2110  HA  ASN A 144     -81.567  31.042  46.377  1.00 17.62           H  
ATOM   2111  C   ASN A 144     -82.823  29.796  45.235  1.00 17.62           C  
ATOM   2112  CB  ASN A 144     -80.207  29.827  45.248  1.00 17.62           C  
ATOM   2113  HB2 ASN A 144     -79.476  29.253  45.818  1.00 17.62           H  
ATOM   2114  HB3 ASN A 144     -80.426  29.260  44.344  1.00 17.62           H  
ATOM   2115  O   ASN A 144     -83.491  28.776  45.373  1.00 17.62           O  
ATOM   2116  CG  ASN A 144     -79.538  31.147  44.861  1.00 17.62           C  
ATOM   2117  ND2 ASN A 144     -78.744  31.165  43.820  1.00 17.62           N  
ATOM   2118 HD21 ASN A 144     -78.330  32.056  43.589  1.00 17.62           H  
ATOM   2119 HD22 ASN A 144     -78.572  30.330  43.278  1.00 17.62           H  
ATOM   2120  OD1 ASN A 144     -79.719  32.185  45.470  1.00 17.62           O  
ATOM   2121  N   PRO A 145     -83.170  30.764  44.353  1.00 20.92           N  
ATOM   2122  CA  PRO A 145     -84.547  31.179  44.057  1.00 20.92           C  
ATOM   2123  HA  PRO A 145     -85.227  30.852  44.843  1.00 20.92           H  
ATOM   2124  C   PRO A 145     -85.134  30.770  42.699  1.00 20.92           C  
ATOM   2125  CB  PRO A 145     -84.444  32.713  44.043  1.00 20.92           C  
ATOM   2126  HB2 PRO A 145     -84.393  33.086  45.065  1.00 20.92           H  
ATOM   2127  HB3 PRO A 145     -85.270  33.189  43.516  1.00 20.92           H  
ATOM   2128  O   PRO A 145     -86.312  31.030  42.484  1.00 20.92           O  
ATOM   2129  CG  PRO A 145     -83.116  32.949  43.335  1.00 20.92           C  
ATOM   2130  HG2 PRO A 145     -82.713  33.939  43.548  1.00 20.92           H  
ATOM   2131  HG3 PRO A 145     -83.210  32.791  42.261  1.00 20.92           H  
ATOM   2132  CD  PRO A 145     -82.290  31.857  43.970  1.00 20.92           C  
ATOM   2133  HD2 PRO A 145     -81.895  32.328  44.870  1.00 20.92           H  
ATOM   2134  HD3 PRO A 145     -81.511  31.532  43.281  1.00 20.92           H  
ATOM   2135  N   SER A 146     -84.306  30.320  41.748  1.00 18.84           N  
ATOM   2136  H   SER A 146     -83.389  30.005  42.032  1.00 18.84           H  
ATOM   2137  CA  SER A 146     -84.535  30.519  40.296  1.00 18.84           C  
ATOM   2138  HA  SER A 146     -84.555  31.588  40.083  1.00 18.84           H  
ATOM   2139  C   SER A 146     -85.858  29.918  39.792  1.00 18.84           C  
ATOM   2140  CB  SER A 146     -83.379  29.884  39.521  1.00 18.84           C  
ATOM   2141  HB2 SER A 146     -83.529  30.040  38.453  1.00 18.84           H  
ATOM   2142  HB3 SER A 146     -82.438  30.350  39.814  1.00 18.84           H  
ATOM   2143  O   SER A 146     -86.334  28.967  40.395  1.00 18.84           O  
ATOM   2144  OG  SER A 146     -83.320  28.496  39.788  1.00 18.84           O  
ATOM   2145  HG  SER A 146     -84.216  28.172  39.908  1.00 18.84           H  
ATOM   2146  N   GLY A 147     -86.478  30.280  38.665  1.00 18.32           N  
ATOM   2147  H   GLY A 147     -87.362  29.805  38.555  1.00 18.32           H  
ATOM   2148  CA  GLY A 147     -86.242  31.232  37.566  1.00 18.32           C  
ATOM   2149  HA2 GLY A 147     -85.382  30.917  36.976  1.00 18.32           H  
ATOM   2150  HA3 GLY A 147     -86.072  32.235  37.958  1.00 18.32           H  
ATOM   2151  C   GLY A 147     -87.503  31.266  36.649  1.00 18.32           C  
ATOM   2152  O   GLY A 147     -88.553  30.805  37.087  1.00 18.32           O  
ATOM   2153  N   ASP A 148     -87.365  31.771  35.409  1.00 20.60           N  
ATOM   2154  H   ASP A 148     -86.415  32.003  35.159  1.00 20.60           H  
ATOM   2155  CA  ASP A 148     -88.354  32.446  34.507  1.00 20.60           C  
ATOM   2156  HA  ASP A 148     -89.072  32.981  35.128  1.00 20.60           H  
ATOM   2157  C   ASP A 148     -89.242  31.584  33.521  1.00 20.60           C  
ATOM   2158  CB  ASP A 148     -87.505  33.506  33.757  1.00 20.60           C  
ATOM   2159  HB2 ASP A 148     -88.004  33.894  32.869  1.00 20.60           H  
ATOM   2160  HB3 ASP A 148     -86.594  33.029  33.395  1.00 20.60           H  
ATOM   2161  O   ASP A 148     -89.723  30.522  33.900  1.00 20.60           O  
ATOM   2162  CG  ASP A 148     -87.135  34.736  34.589  1.00 20.60           C  
ATOM   2163  OD1 ASP A 148     -87.885  35.083  35.527  1.00 20.60           O  
ATOM   2164  OD2 ASP A 148     -86.063  35.303  34.285  1.00 20.60           O  
ATOM   2165  N   ASP A 149     -89.467  32.012  32.248  1.00 20.67           N  
ATOM   2166  H   ASP A 149     -88.687  32.554  31.904  1.00 20.67           H  
ATOM   2167  CA  ASP A 149     -90.736  32.635  31.750  1.00 20.67           C  
ATOM   2168  HA  ASP A 149     -91.490  32.543  32.532  1.00 20.67           H  
ATOM   2169  C   ASP A 149     -91.418  32.082  30.438  1.00 20.67           C  
ATOM   2170  CB  ASP A 149     -90.394  34.144  31.628  1.00 20.67           C  
ATOM   2171  HB2 ASP A 149     -89.607  34.270  30.885  1.00 20.67           H  
ATOM   2172  HB3 ASP A 149     -89.998  34.463  32.591  1.00 20.67           H  
ATOM   2173  O   ASP A 149     -92.485  31.476  30.513  1.00 20.67           O  
ATOM   2174  CG  ASP A 149     -91.521  35.141  31.350  1.00 20.67           C  
ATOM   2175  OD1 ASP A 149     -92.699  34.780  31.539  1.00 20.67           O  
ATOM   2176  OD2 ASP A 149     -91.176  36.290  30.988  1.00 20.67           O  
ATOM   2177  N   LEU A 150     -90.872  32.325  29.222  1.00 19.22           N  
ATOM   2178  H   LEU A 150     -89.941  32.715  29.263  1.00 19.22           H  
ATOM   2179  CA  LEU A 150     -91.672  32.772  28.036  1.00 19.22           C  
ATOM   2180  HA  LEU A 150     -92.555  33.280  28.424  1.00 19.22           H  
ATOM   2181  C   LEU A 150     -92.225  31.785  26.957  1.00 19.22           C  
ATOM   2182  CB  LEU A 150     -90.824  33.815  27.265  1.00 19.22           C  
ATOM   2183  HB2 LEU A 150     -89.807  33.432  27.179  1.00 19.22           H  
ATOM   2184  HB3 LEU A 150     -91.209  33.928  26.251  1.00 19.22           H  
ATOM   2185  O   LEU A 150     -93.394  31.884  26.598  1.00 19.22           O  
ATOM   2186  CG  LEU A 150     -90.790  35.213  27.890  1.00 19.22           C  
ATOM   2187  HG  LEU A 150     -90.701  35.082  28.968  1.00 19.22           H  
ATOM   2188  CD1 LEU A 150     -89.560  35.993  27.431  1.00 19.22           C  
ATOM   2189 HD11 LEU A 150     -88.655  35.459  27.720  1.00 19.22           H  
ATOM   2190 HD12 LEU A 150     -89.585  36.129  26.349  1.00 19.22           H  
ATOM   2191 HD13 LEU A 150     -89.558  36.966  27.922  1.00 19.22           H  
ATOM   2192  CD2 LEU A 150     -92.043  36.019  27.546  1.00 19.22           C  
ATOM   2193 HD21 LEU A 150     -92.104  36.191  26.471  1.00 19.22           H  
ATOM   2194 HD22 LEU A 150     -92.007  36.972  28.074  1.00 19.22           H  
ATOM   2195 HD23 LEU A 150     -92.929  35.481  27.883  1.00 19.22           H  
ATOM   2196  N   GLY A 151     -91.350  31.025  26.271  1.00 22.51           N  
ATOM   2197  H   GLY A 151     -90.506  30.822  26.786  1.00 22.51           H  
ATOM   2198  CA  GLY A 151     -91.149  31.130  24.791  1.00 22.51           C  
ATOM   2199  HA2 GLY A 151     -90.963  32.182  24.573  1.00 22.51           H  
ATOM   2200  HA3 GLY A 151     -90.226  30.602  24.549  1.00 22.51           H  
ATOM   2201  C   GLY A 151     -92.208  30.656  23.748  1.00 22.51           C  
ATOM   2202  O   GLY A 151     -93.066  29.830  24.030  1.00 22.51           O  
ATOM   2203  N   GLU A 152     -92.066  31.141  22.491  1.00 25.16           N  
ATOM   2204  H   GLU A 152     -91.203  31.643  22.337  1.00 25.16           H  
ATOM   2205  CA  GLU A 152     -93.158  31.646  21.605  1.00 25.16           C  
ATOM   2206  HA  GLU A 152     -94.051  31.825  22.203  1.00 25.16           H  
ATOM   2207  C   GLU A 152     -93.603  30.842  20.347  1.00 25.16           C  
ATOM   2208  CB  GLU A 152     -92.675  32.996  21.020  1.00 25.16           C  
ATOM   2209  HB2 GLU A 152     -91.796  32.792  20.409  1.00 25.16           H  
ATOM   2210  HB3 GLU A 152     -93.449  33.396  20.366  1.00 25.16           H  
ATOM   2211  O   GLU A 152     -94.631  31.181  19.762  1.00 25.16           O  
ATOM   2212  CG  GLU A 152     -92.328  34.101  22.028  1.00 25.16           C  
ATOM   2213  HG2 GLU A 152     -93.211  34.309  22.632  1.00 25.16           H  
ATOM   2214  HG3 GLU A 152     -91.539  33.749  22.693  1.00 25.16           H  
ATOM   2215  CD  GLU A 152     -91.847  35.389  21.331  1.00 25.16           C  
ATOM   2216  OE1 GLU A 152     -92.135  36.480  21.871  1.00 25.16           O  
ATOM   2217  OE2 GLU A 152     -91.170  35.274  20.284  1.00 25.16           O  
ATOM   2218  N   ALA A 153     -92.805  29.901  19.826  1.00 21.10           N  
ATOM   2219  H   ALA A 153     -92.024  29.601  20.391  1.00 21.10           H  
ATOM   2220  CA  ALA A 153     -92.708  29.692  18.363  1.00 21.10           C  
ATOM   2221  HA  ALA A 153     -92.385  30.646  17.948  1.00 21.10           H  
ATOM   2222  C   ALA A 153     -94.019  29.317  17.604  1.00 21.10           C  
ATOM   2223  CB  ALA A 153     -91.575  28.695  18.087  1.00 21.10           C  
ATOM   2224  HB1 ALA A 153     -90.649  29.044  18.542  1.00 21.10           H  
ATOM   2225  HB2 ALA A 153     -91.838  27.719  18.497  1.00 21.10           H  
ATOM   2226  HB3 ALA A 153     -91.426  28.598  17.011  1.00 21.10           H  
ATOM   2227  O   ALA A 153     -94.769  28.438  18.028  1.00 21.10           O  
ATOM   2228  N   GLY A 154     -94.261  29.988  16.459  1.00 28.54           N  
ATOM   2229  H   GLY A 154     -93.542  30.630  16.158  1.00 28.54           H  
ATOM   2230  CA  GLY A 154     -95.558  30.095  15.754  1.00 28.54           C  
ATOM   2231  HA2 GLY A 154     -95.674  31.133  15.441  1.00 28.54           H  
ATOM   2232  HA3 GLY A 154     -96.354  29.895  16.471  1.00 28.54           H  
ATOM   2233  C   GLY A 154     -95.827  29.200  14.519  1.00 28.54           C  
ATOM   2234  O   GLY A 154     -95.290  28.105  14.394  1.00 28.54           O  
ATOM   2235  N   VAL A 155     -96.728  29.682  13.638  1.00 25.22           N  
ATOM   2236  H   VAL A 155     -97.022  30.636  13.789  1.00 25.22           H  
ATOM   2237  CA  VAL A 155     -97.525  28.933  12.626  1.00 25.22           C  
ATOM   2238  HA  VAL A 155     -97.660  27.906  12.966  1.00 25.22           H  
ATOM   2239  C   VAL A 155     -96.925  28.865  11.213  1.00 25.22           C  
ATOM   2240  CB  VAL A 155     -98.922  29.608  12.491  1.00 25.22           C  
ATOM   2241  HB  VAL A 155     -98.773  30.655  12.227  1.00 25.22           H  
ATOM   2242  O   VAL A 155     -97.024  27.827  10.563  1.00 25.22           O  
ATOM   2243  CG1 VAL A 155     -99.844  28.985  11.428  1.00 25.22           C  
ATOM   2244 HG11 VAL A 155    -100.811  29.488  11.434  1.00 25.22           H  
ATOM   2245 HG12 VAL A 155     -99.976  27.921  11.626  1.00 25.22           H  
ATOM   2246 HG13 VAL A 155     -99.422  29.111  10.431  1.00 25.22           H  
ATOM   2247  CG2 VAL A 155     -99.701  29.576  13.814  1.00 25.22           C  
ATOM   2248 HG21 VAL A 155     -99.148  30.103  14.592  1.00 25.22           H  
ATOM   2249 HG22 VAL A 155    -100.662  30.075  13.689  1.00 25.22           H  
ATOM   2250 HG23 VAL A 155     -99.861  28.544  14.125  1.00 25.22           H  
ATOM   2251  N   ASP A 156     -96.449  30.005  10.704  1.00 22.79           N  
ATOM   2252  H   ASP A 156     -96.267  30.747  11.365  1.00 22.79           H  
ATOM   2253  CA  ASP A 156     -96.881  30.493   9.380  1.00 22.79           C  
ATOM   2254  HA  ASP A 156     -97.951  30.311   9.280  1.00 22.79           H  
ATOM   2255  C   ASP A 156     -96.247  29.853   8.136  1.00 22.79           C  
ATOM   2256  CB  ASP A 156     -96.681  32.020   9.301  1.00 22.79           C  
ATOM   2257  HB2 ASP A 156     -96.845  32.333   8.270  1.00 22.79           H  
ATOM   2258  HB3 ASP A 156     -95.657  32.273   9.578  1.00 22.79           H  
ATOM   2259  O   ASP A 156     -96.934  29.256   7.310  1.00 22.79           O  
ATOM   2260  CG  ASP A 156     -97.662  32.813  10.155  1.00 22.79           C  
ATOM   2261  OD1 ASP A 156     -98.879  32.544  10.037  1.00 22.79           O  
ATOM   2262  OD2 ASP A 156     -97.193  33.651  10.953  1.00 22.79           O  
ATOM   2263  N   GLU A 157     -94.977  30.173   7.893  1.00 23.72           N  
ATOM   2264  H   GLU A 157     -94.488  30.587   8.674  1.00 23.72           H  
ATOM   2265  CA  GLU A 157     -94.633  30.745   6.584  1.00 23.72           C  
ATOM   2266  HA  GLU A 157     -95.549  30.957   6.033  1.00 23.72           H  
ATOM   2267  C   GLU A 157     -93.794  29.845   5.676  1.00 23.72           C  
ATOM   2268  CB  GLU A 157     -93.897  32.087   6.824  1.00 23.72           C  
ATOM   2269  HB2 GLU A 157     -93.729  32.220   7.892  1.00 23.72           H  
ATOM   2270  HB3 GLU A 157     -92.915  32.064   6.352  1.00 23.72           H  
ATOM   2271  O   GLU A 157     -94.110  29.693   4.498  1.00 23.72           O  
ATOM   2272  CG  GLU A 157     -94.633  33.323   6.290  1.00 23.72           C  
ATOM   2273  HG2 GLU A 157     -94.702  33.242   5.205  1.00 23.72           H  
ATOM   2274  HG3 GLU A 157     -95.647  33.339   6.688  1.00 23.72           H  
ATOM   2275  CD  GLU A 157     -93.920  34.638   6.660  1.00 23.72           C  
ATOM   2276  OE1 GLU A 157     -94.495  35.705   6.343  1.00 23.72           O  
ATOM   2277  OE2 GLU A 157     -92.796  34.577   7.209  1.00 23.72           O  
ATOM   2278  N   LEU A 158     -92.627  29.409   6.160  1.00 22.35           N  
ATOM   2279  H   LEU A 158     -92.525  29.426   7.165  1.00 22.35           H  
ATOM   2280  CA  LEU A 158     -91.424  29.737   5.387  1.00 22.35           C  
ATOM   2281  HA  LEU A 158     -91.543  30.800   5.178  1.00 22.35           H  
ATOM   2282  C   LEU A 158     -91.355  29.061   3.998  1.00 22.35           C  
ATOM   2283  CB  LEU A 158     -90.166  29.629   6.275  1.00 22.35           C  
ATOM   2284  HB2 LEU A 158     -90.487  29.620   7.316  1.00 22.35           H  
ATOM   2285  HB3 LEU A 158     -89.660  28.681   6.092  1.00 22.35           H  
ATOM   2286  O   LEU A 158     -91.382  27.843   3.848  1.00 22.35           O  
ATOM   2287  CG  LEU A 158     -89.189  30.816   6.092  1.00 22.35           C  
ATOM   2288  HG  LEU A 158     -89.719  31.682   5.695  1.00 22.35           H  
ATOM   2289  CD1 LEU A 158     -88.586  31.237   7.432  1.00 22.35           C  
ATOM   2290 HD11 LEU A 158     -88.048  30.401   7.879  1.00 22.35           H  
ATOM   2291 HD12 LEU A 158     -87.895  32.066   7.278  1.00 22.35           H  
ATOM   2292 HD13 LEU A 158     -89.378  31.568   8.105  1.00 22.35           H  
ATOM   2293  CD2 LEU A 158     -88.058  30.467   5.126  1.00 22.35           C  
ATOM   2294 HD21 LEU A 158     -87.404  31.328   4.990  1.00 22.35           H  
ATOM   2295 HD22 LEU A 158     -87.464  29.642   5.519  1.00 22.35           H  
ATOM   2296 HD23 LEU A 158     -88.467  30.178   4.158  1.00 22.35           H  
ATOM   2297  N   LEU A 159     -91.274  29.948   2.996  1.00 23.59           N  
ATOM   2298  H   LEU A 159     -91.197  30.901   3.321  1.00 23.59           H  
ATOM   2299  CA  LEU A 159     -91.578  29.847   1.557  1.00 23.59           C  
ATOM   2300  HA  LEU A 159     -92.520  29.314   1.425  1.00 23.59           H  
ATOM   2301  C   LEU A 159     -90.528  29.150   0.673  1.00 23.59           C  
ATOM   2302  CB  LEU A 159     -91.718  31.319   1.085  1.00 23.59           C  
ATOM   2303  HB2 LEU A 159     -91.539  31.398   0.012  1.00 23.59           H  
ATOM   2304  HB3 LEU A 159     -90.934  31.909   1.559  1.00 23.59           H  
ATOM   2305  O   LEU A 159     -90.654  29.193  -0.549  1.00 23.59           O  
ATOM   2306  CG  LEU A 159     -93.086  31.954   1.375  1.00 23.59           C  
ATOM   2307  HG  LEU A 159     -93.487  31.570   2.313  1.00 23.59           H  
ATOM   2308  CD1 LEU A 159     -92.957  33.473   1.489  1.00 23.59           C  
ATOM   2309 HD11 LEU A 159     -93.937  33.910   1.683  1.00 23.59           H  
ATOM   2310 HD12 LEU A 159     -92.308  33.721   2.329  1.00 23.59           H  
ATOM   2311 HD13 LEU A 159     -92.541  33.890   0.572  1.00 23.59           H  
ATOM   2312  CD2 LEU A 159     -94.059  31.643   0.233  1.00 23.59           C  
ATOM   2313 HD21 LEU A 159     -94.159  30.563   0.130  1.00 23.59           H  
ATOM   2314 HD22 LEU A 159     -95.036  32.064   0.469  1.00 23.59           H  
ATOM   2315 HD23 LEU A 159     -93.693  32.065  -0.703  1.00 23.59           H  
ATOM   2316  N   GLU A 160     -89.448  28.652   1.264  1.00 25.36           N  
ATOM   2317  H   GLU A 160     -89.559  28.397   2.235  1.00 25.36           H  
ATOM   2318  CA  GLU A 160     -88.116  29.143   0.901  1.00 25.36           C  
ATOM   2319  HA  GLU A 160     -88.110  30.173   1.256  1.00 25.36           H  
ATOM   2320  C   GLU A 160     -87.776  29.207  -0.603  1.00 25.36           C  
ATOM   2321  CB  GLU A 160     -87.042  28.418   1.718  1.00 25.36           C  
ATOM   2322  HB2 GLU A 160     -86.744  27.504   1.205  1.00 25.36           H  
ATOM   2323  HB3 GLU A 160     -87.466  28.151   2.686  1.00 25.36           H  
ATOM   2324  O   GLU A 160     -88.008  28.301  -1.408  1.00 25.36           O  
ATOM   2325  CG  GLU A 160     -85.822  29.316   1.974  1.00 25.36           C  
ATOM   2326  HG2 GLU A 160     -86.169  30.285   2.334  1.00 25.36           H  
ATOM   2327  HG3 GLU A 160     -85.294  29.477   1.034  1.00 25.36           H  
ATOM   2328  CD  GLU A 160     -84.864  28.706   3.008  1.00 25.36           C  
ATOM   2329  OE1 GLU A 160     -84.201  29.502   3.707  1.00 25.36           O  
ATOM   2330  OE2 GLU A 160     -84.818  27.459   3.099  1.00 25.36           O  
ATOM   2331  N   ALA A 161     -87.186  30.354  -0.942  1.00 21.58           N  
ATOM   2332  H   ALA A 161     -86.955  30.980  -0.184  1.00 21.58           H  
ATOM   2333  CA  ALA A 161     -86.696  30.749  -2.244  1.00 21.58           C  
ATOM   2334  HA  ALA A 161     -87.488  30.621  -2.981  1.00 21.58           H  
ATOM   2335  C   ALA A 161     -85.495  29.886  -2.652  1.00 21.58           C  
ATOM   2336  CB  ALA A 161     -86.330  32.238  -2.141  1.00 21.58           C  
ATOM   2337  HB1 ALA A 161     -85.568  32.386  -1.376  1.00 21.58           H  
ATOM   2338  HB2 ALA A 161     -87.214  32.822  -1.888  1.00 21.58           H  
ATOM   2339  HB3 ALA A 161     -85.935  32.582  -3.097  1.00 21.58           H  
ATOM   2340  O   ALA A 161     -84.353  30.182  -2.318  1.00 21.58           O  
ATOM   2341  N   LEU A 162     -85.742  28.821  -3.408  1.00 20.80           N  
ATOM   2342  H   LEU A 162     -86.701  28.521  -3.508  1.00 20.80           H  
ATOM   2343  CA  LEU A 162     -84.679  28.085  -4.089  1.00 20.80           C  
ATOM   2344  HA  LEU A 162     -83.917  27.813  -3.358  1.00 20.80           H  
ATOM   2345  C   LEU A 162     -84.010  29.013  -5.121  1.00 20.80           C  
ATOM   2346  CB  LEU A 162     -85.273  26.793  -4.676  1.00 20.80           C  
ATOM   2347  HB2 LEU A 162     -84.702  26.497  -5.556  1.00 20.80           H  
ATOM   2348  HB3 LEU A 162     -86.295  26.987  -5.003  1.00 20.80           H  
ATOM   2349  O   LEU A 162     -84.571  29.302  -6.180  1.00 20.80           O  
ATOM   2350  CG  LEU A 162     -85.248  25.649  -3.640  1.00 20.80           C  
ATOM   2351  HG  LEU A 162     -85.283  26.057  -2.630  1.00 20.80           H  
ATOM   2352  CD1 LEU A 162     -86.449  24.719  -3.807  1.00 20.80           C  
ATOM   2353 HD11 LEU A 162     -86.460  24.295  -4.811  1.00 20.80           H  
ATOM   2354 HD12 LEU A 162     -87.364  25.284  -3.633  1.00 20.80           H  
ATOM   2355 HD13 LEU A 162     -86.393  23.919  -3.069  1.00 20.80           H  
ATOM   2356  CD2 LEU A 162     -83.971  24.819  -3.802  1.00 20.80           C  
ATOM   2357 HD21 LEU A 162     -83.938  24.049  -3.032  1.00 20.80           H  
ATOM   2358 HD22 LEU A 162     -83.941  24.352  -4.787  1.00 20.80           H  
ATOM   2359 HD23 LEU A 162     -83.100  25.463  -3.680  1.00 20.80           H  
ATOM   2360  N   GLY A 163     -82.852  29.555  -4.737  1.00 23.23           N  
ATOM   2361  H   GLY A 163     -82.554  29.348  -3.795  1.00 23.23           H  
ATOM   2362  CA  GLY A 163     -82.107  30.597  -5.440  1.00 23.23           C  
ATOM   2363  HA2 GLY A 163     -81.307  30.949  -4.789  1.00 23.23           H  
ATOM   2364  HA3 GLY A 163     -82.777  31.439  -5.616  1.00 23.23           H  
ATOM   2365  C   GLY A 163     -81.486  30.188  -6.780  1.00 23.23           C  
ATOM   2366  O   GLY A 163     -81.544  29.043  -7.226  1.00 23.23           O  
ATOM   2367  N   ARG A 164     -80.890  31.200  -7.420  1.00 21.27           N  
ATOM   2368  H   ARG A 164     -80.803  32.050  -6.882  1.00 21.27           H  
ATOM   2369  CA  ARG A 164     -80.345  31.237  -8.791  1.00 21.27           C  
ATOM   2370  HA  ARG A 164     -80.813  30.462  -9.397  1.00 21.27           H  
ATOM   2371  C   ARG A 164     -78.823  31.016  -8.896  1.00 21.27           C  
ATOM   2372  CB  ARG A 164     -80.635  32.633  -9.384  1.00 21.27           C  
ATOM   2373  HB2 ARG A 164     -80.125  33.371  -8.766  1.00 21.27           H  
ATOM   2374  HB3 ARG A 164     -80.199  32.687 -10.382  1.00 21.27           H  
ATOM   2375  O   ARG A 164     -78.328  30.913 -10.008  1.00 21.27           O  
ATOM   2376  CG  ARG A 164     -82.112  33.025  -9.502  1.00 21.27           C  
ATOM   2377  HG2 ARG A 164     -82.620  32.365 -10.204  1.00 21.27           H  
ATOM   2378  HG3 ARG A 164     -82.581  32.934  -8.522  1.00 21.27           H  
ATOM   2379  CD  ARG A 164     -82.220  34.483  -9.970  1.00 21.27           C  
ATOM   2380  HD2 ARG A 164     -82.004  34.536 -11.037  1.00 21.27           H  
ATOM   2381  HD3 ARG A 164     -81.472  35.068  -9.434  1.00 21.27           H  
ATOM   2382  NE  ARG A 164     -83.559  35.032  -9.684  1.00 21.27           N  
ATOM   2383  HE  ARG A 164     -84.278  34.356  -9.472  1.00 21.27           H  
ATOM   2384  NH1 ARG A 164     -82.987  37.257  -9.734  1.00 21.27           N  
ATOM   2385 HH11 ARG A 164     -83.176  38.214  -9.473  1.00 21.27           H  
ATOM   2386 HH12 ARG A 164     -82.039  36.989  -9.958  1.00 21.27           H  
ATOM   2387  NH2 ARG A 164     -85.041  36.654  -9.096  1.00 21.27           N  
ATOM   2388 HH21 ARG A 164     -85.222  37.623  -8.876  1.00 21.27           H  
ATOM   2389 HH22 ARG A 164     -85.693  35.938  -8.808  1.00 21.27           H  
ATOM   2390  CZ  ARG A 164     -83.854  36.308  -9.513  1.00 21.27           C  
ATOM   2391  N   GLU A 165     -78.075  31.077  -7.796  1.00 18.82           N  
ATOM   2392  H   GLU A 165     -78.504  30.672  -6.976  1.00 18.82           H  
ATOM   2393  CA  GLU A 165     -77.397  32.345  -7.456  1.00 18.82           C  
ATOM   2394  HA  GLU A 165     -77.648  33.081  -8.220  1.00 18.82           H  
ATOM   2395  C   GLU A 165     -75.854  32.372  -7.397  1.00 18.82           C  
ATOM   2396  CB  GLU A 165     -77.997  32.842  -6.121  1.00 18.82           C  
ATOM   2397  HB2 GLU A 165     -79.023  32.481  -6.054  1.00 18.82           H  
ATOM   2398  HB3 GLU A 165     -77.445  32.395  -5.294  1.00 18.82           H  
ATOM   2399  O   GLU A 165     -75.336  33.283  -6.767  1.00 18.82           O  
ATOM   2400  CG  GLU A 165     -78.065  34.370  -5.947  1.00 18.82           C  
ATOM   2401  HG2 GLU A 165     -77.066  34.803  -5.902  1.00 18.82           H  
ATOM   2402  HG3 GLU A 165     -78.576  34.784  -6.817  1.00 18.82           H  
ATOM   2403  CD  GLU A 165     -78.835  34.768  -4.678  1.00 18.82           C  
ATOM   2404  OE1 GLU A 165     -79.298  35.931  -4.636  1.00 18.82           O  
ATOM   2405  OE2 GLU A 165     -79.089  33.880  -3.833  1.00 18.82           O  
ATOM   2406  N   LEU A 166     -75.070  31.479  -8.019  1.00 20.36           N  
ATOM   2407  H   LEU A 166     -75.471  30.777  -8.626  1.00 20.36           H  
ATOM   2408  CA  LEU A 166     -73.654  31.869  -8.175  1.00 20.36           C  
ATOM   2409  HA  LEU A 166     -73.315  32.282  -7.225  1.00 20.36           H  
ATOM   2410  C   LEU A 166     -73.557  33.030  -9.180  1.00 20.36           C  
ATOM   2411  CB  LEU A 166     -72.697  30.697  -8.459  1.00 20.36           C  
ATOM   2412  HB2 LEU A 166     -71.840  31.071  -9.018  1.00 20.36           H  
ATOM   2413  HB3 LEU A 166     -73.210  29.966  -9.085  1.00 20.36           H  
ATOM   2414  O   LEU A 166     -73.942  32.895 -10.343  1.00 20.36           O  
ATOM   2415  CG  LEU A 166     -72.170  30.024  -7.171  1.00 20.36           C  
ATOM   2416  HG  LEU A 166     -73.016  29.776  -6.529  1.00 20.36           H  
ATOM   2417  CD1 LEU A 166     -71.453  28.722  -7.530  1.00 20.36           C  
ATOM   2418 HD11 LEU A 166     -72.136  28.053  -8.054  1.00 20.36           H  
ATOM   2419 HD12 LEU A 166     -70.596  28.944  -8.166  1.00 20.36           H  
ATOM   2420 HD13 LEU A 166     -71.098  28.236  -6.621  1.00 20.36           H  
ATOM   2421  CD2 LEU A 166     -71.182  30.890  -6.378  1.00 20.36           C  
ATOM   2422 HD21 LEU A 166     -70.799  30.339  -5.519  1.00 20.36           H  
ATOM   2423 HD22 LEU A 166     -70.338  31.172  -7.007  1.00 20.36           H  
ATOM   2424 HD23 LEU A 166     -71.659  31.797  -6.006  1.00 20.36           H  
ATOM   2425  N   ASP A 167     -73.084  34.165  -8.657  1.00 20.23           N  
ATOM   2426  H   ASP A 167     -73.004  34.180  -7.651  1.00 20.23           H  
ATOM   2427  CA  ASP A 167     -72.403  35.258  -9.352  1.00 20.23           C  
ATOM   2428  HA  ASP A 167     -72.980  35.523 -10.237  1.00 20.23           H  
ATOM   2429  C   ASP A 167     -71.032  34.721  -9.850  1.00 20.23           C  
ATOM   2430  CB  ASP A 167     -72.345  36.481  -8.378  1.00 20.23           C  
ATOM   2431  HB2 ASP A 167     -71.321  36.803  -8.188  1.00 20.23           H  
ATOM   2432  HB3 ASP A 167     -72.729  36.178  -7.404  1.00 20.23           H  
ATOM   2433  O   ASP A 167     -70.980  33.672 -10.491  1.00 20.23           O  
ATOM   2434  CG  ASP A 167     -73.129  37.732  -8.809  1.00 20.23           C  
ATOM   2435  OD1 ASP A 167     -73.586  37.807  -9.974  1.00 20.23           O  
ATOM   2436  OD2 ASP A 167     -73.244  38.650  -7.966  1.00 20.23           O  
ATOM   2437  N   GLY A 168     -69.913  35.407  -9.596  1.00 19.56           N  
ATOM   2438  H   GLY A 168     -69.969  36.214  -8.992  1.00 19.56           H  
ATOM   2439  CA  GLY A 168     -68.610  35.082 -10.184  1.00 19.56           C  
ATOM   2440  HA2 GLY A 168     -68.758  34.709 -11.197  1.00 19.56           H  
ATOM   2441  HA3 GLY A 168     -68.031  36.003 -10.247  1.00 19.56           H  
ATOM   2442  C   GLY A 168     -67.730  34.065  -9.452  1.00 19.56           C  
ATOM   2443  O   GLY A 168     -66.777  33.605 -10.077  1.00 19.56           O  
ATOM   2444  N   ASP A 169     -68.013  33.799  -8.173  1.00 18.58           N  
ATOM   2445  H   ASP A 169     -68.889  34.148  -7.811  1.00 18.58           H  
ATOM   2446  CA  ASP A 169     -66.988  33.503  -7.149  1.00 18.58           C  
ATOM   2447  HA  ASP A 169     -66.244  34.298  -7.202  1.00 18.58           H  
ATOM   2448  C   ASP A 169     -66.154  32.224  -7.346  1.00 18.58           C  
ATOM   2449  CB  ASP A 169     -67.614  33.579  -5.733  1.00 18.58           C  
ATOM   2450  HB2 ASP A 169     -68.596  33.106  -5.753  1.00 18.58           H  
ATOM   2451  HB3 ASP A 169     -66.992  32.994  -5.056  1.00 18.58           H  
ATOM   2452  O   ASP A 169     -66.735  31.122  -7.499  1.00 18.58           O  
ATOM   2453  CG  ASP A 169     -67.737  34.992  -5.120  1.00 18.58           C  
ATOM   2454  OD1 ASP A 169     -67.216  35.976  -5.701  1.00 18.58           O  
ATOM   2455  OD2 ASP A 169     -68.372  35.093  -4.043  1.00 18.58           O  
ATOM   2456  OXT ASP A 169     -64.911  32.375  -7.292  1.00 18.58           O  
TER    2457      ASP A 169                                                       
ATOM   2457  N   MET B   1     -12.212   9.771 -55.503  1.00 74.47           N  
ATOM   2458  H   MET B   1     -11.438  10.407 -55.634  1.00 74.47           H  
ATOM   2459  H2  MET B   1     -11.889   8.815 -55.541  1.00 74.47           H  
ATOM   2460  H3  MET B   1     -12.894   9.916 -56.234  1.00 74.47           H  
ATOM   2461  CA  MET B   1     -12.841  10.027 -54.201  1.00 74.47           C  
ATOM   2462  HA  MET B   1     -13.725   9.393 -54.128  1.00 74.47           H  
ATOM   2463  C   MET B   1     -13.289  11.474 -54.149  1.00 74.47           C  
ATOM   2464  CB  MET B   1     -11.917   9.666 -53.031  1.00 74.47           C  
ATOM   2465  HB2 MET B   1     -11.795  10.529 -52.377  1.00 74.47           H  
ATOM   2466  HB3 MET B   1     -10.932   9.365 -53.387  1.00 74.47           H  
ATOM   2467  O   MET B   1     -12.440  12.360 -54.257  1.00 74.47           O  
ATOM   2468  CG  MET B   1     -12.534   8.526 -52.229  1.00 74.47           C  
ATOM   2469  HG2 MET B   1     -12.492   7.600 -52.802  1.00 74.47           H  
ATOM   2470  HG3 MET B   1     -13.584   8.759 -52.055  1.00 74.47           H  
ATOM   2471  SD  MET B   1     -11.751   8.276 -50.625  1.00 74.47           S  
ATOM   2472  CE  MET B   1     -10.450   7.090 -51.055  1.00 74.47           C  
ATOM   2473  HE1 MET B   1      -9.751   7.536 -51.763  1.00 74.47           H  
ATOM   2474  HE2 MET B   1     -10.897   6.193 -51.483  1.00 74.47           H  
ATOM   2475  HE3 MET B   1      -9.915   6.811 -50.147  1.00 74.47           H  
ATOM   2476  N   THR B   2     -14.595  11.706 -54.080  1.00 83.65           N  
ATOM   2477  H   THR B   2     -15.206  10.912 -53.949  1.00 83.65           H  
ATOM   2478  CA  THR B   2     -15.160  13.037 -53.822  1.00 83.65           C  
ATOM   2479  HA  THR B   2     -14.786  13.734 -54.572  1.00 83.65           H  
ATOM   2480  C   THR B   2     -14.700  13.534 -52.453  1.00 83.65           C  
ATOM   2481  CB  THR B   2     -16.697  13.036 -53.892  1.00 83.65           C  
ATOM   2482  HB  THR B   2     -17.045  14.062 -53.774  1.00 83.65           H  
ATOM   2483  O   THR B   2     -14.275  12.743 -51.609  1.00 83.65           O  
ATOM   2484  CG2 THR B   2     -17.228  12.490 -55.216  1.00 83.65           C  
ATOM   2485 HG21 THR B   2     -16.752  13.009 -56.049  1.00 83.65           H  
ATOM   2486 HG22 THR B   2     -17.028  11.421 -55.295  1.00 83.65           H  
ATOM   2487 HG23 THR B   2     -18.304  12.652 -55.268  1.00 83.65           H  
ATOM   2488  OG1 THR B   2     -17.240  12.255 -52.860  1.00 83.65           O  
ATOM   2489  HG1 THR B   2     -17.457  11.392 -53.220  1.00 83.65           H  
ATOM   2490  N   ASP B   3     -14.763  14.842 -52.218  1.00 74.46           N  
ATOM   2491  H   ASP B   3     -15.072  15.483 -52.935  1.00 74.46           H  
ATOM   2492  CA  ASP B   3     -14.398  15.396 -50.910  1.00 74.46           C  
ATOM   2493  HA  ASP B   3     -13.373  15.100 -50.688  1.00 74.46           H  
ATOM   2494  C   ASP B   3     -15.258  14.795 -49.787  1.00 74.46           C  
ATOM   2495  CB  ASP B   3     -14.491  16.933 -50.962  1.00 74.46           C  
ATOM   2496  HB2 ASP B   3     -15.236  17.274 -50.243  1.00 74.46           H  
ATOM   2497  HB3 ASP B   3     -14.822  17.258 -51.948  1.00 74.46           H  
ATOM   2498  O   ASP B   3     -14.737  14.426 -48.738  1.00 74.46           O  
ATOM   2499  CG  ASP B   3     -13.150  17.612 -50.661  1.00 74.46           C  
ATOM   2500  OD1 ASP B   3     -12.097  17.031 -51.033  1.00 74.46           O  
ATOM   2501  OD2 ASP B   3     -13.204  18.726 -50.104  1.00 74.46           O  
ATOM   2502  N   SER B   4     -16.549  14.560 -50.052  1.00 72.73           N  
ATOM   2503  H   SER B   4     -16.939  14.893 -50.921  1.00 72.73           H  
ATOM   2504  CA  SER B   4     -17.452  13.869 -49.128  1.00 72.73           C  
ATOM   2505  HA  SER B   4     -17.488  14.425 -48.191  1.00 72.73           H  
ATOM   2506  C   SER B   4     -16.992  12.445 -48.796  1.00 72.73           C  
ATOM   2507  CB  SER B   4     -18.863  13.819 -49.722  1.00 72.73           C  
ATOM   2508  HB2 SER B   4     -18.850  13.219 -50.632  1.00 72.73           H  
ATOM   2509  HB3 SER B   4     -19.546  13.359 -49.007  1.00 72.73           H  
ATOM   2510  O   SER B   4     -17.027  12.059 -47.630  1.00 72.73           O  
ATOM   2511  OG  SER B   4     -19.312  15.125 -50.037  1.00 72.73           O  
ATOM   2512  HG  SER B   4     -19.532  15.585 -49.223  1.00 72.73           H  
ATOM   2513  N   GLU B   5     -16.523  11.670 -49.781  1.00 76.60           N  
ATOM   2514  H   GLU B   5     -16.490  12.039 -50.721  1.00 76.60           H  
ATOM   2515  CA  GLU B   5     -16.012  10.311 -49.541  1.00 76.60           C  
ATOM   2516  HA  GLU B   5     -16.754   9.740 -48.983  1.00 76.60           H  
ATOM   2517  C   GLU B   5     -14.730  10.320 -48.694  1.00 76.60           C  
ATOM   2518  CB  GLU B   5     -15.743   9.590 -50.866  1.00 76.60           C  
ATOM   2519  HB2 GLU B   5     -15.187   8.678 -50.647  1.00 76.60           H  
ATOM   2520  HB3 GLU B   5     -15.123  10.243 -51.480  1.00 76.60           H  
ATOM   2521  O   GLU B   5     -14.618   9.531 -47.756  1.00 76.60           O  
ATOM   2522  CG  GLU B   5     -17.004   9.177 -51.641  1.00 76.60           C  
ATOM   2523  HG2 GLU B   5     -17.694  10.018 -51.692  1.00 76.60           H  
ATOM   2524  HG3 GLU B   5     -17.501   8.380 -51.088  1.00 76.60           H  
ATOM   2525  CD  GLU B   5     -16.690   8.705 -53.073  1.00 76.60           C  
ATOM   2526  OE1 GLU B   5     -17.470   7.901 -53.614  1.00 76.60           O  
ATOM   2527  OE2 GLU B   5     -15.712   9.216 -53.678  1.00 76.60           O  
ATOM   2528  N   LYS B   6     -13.796  11.247 -48.960  1.00 82.55           N  
ATOM   2529  H   LYS B   6     -13.971  11.893 -49.717  1.00 82.55           H  
ATOM   2530  CA  LYS B   6     -12.561  11.375 -48.164  1.00 82.55           C  
ATOM   2531  HA  LYS B   6     -12.044  10.415 -48.142  1.00 82.55           H  
ATOM   2532  C   LYS B   6     -12.863  11.741 -46.715  1.00 82.55           C  
ATOM   2533  CB  LYS B   6     -11.634  12.450 -48.741  1.00 82.55           C  
ATOM   2534  HB2 LYS B   6     -12.174  13.395 -48.786  1.00 82.55           H  
ATOM   2535  HB3 LYS B   6     -10.790  12.574 -48.062  1.00 82.55           H  
ATOM   2536  O   LYS B   6     -12.335  11.130 -45.789  1.00 82.55           O  
ATOM   2537  CG  LYS B   6     -11.092  12.113 -50.129  1.00 82.55           C  
ATOM   2538  HG2 LYS B   6     -11.931  12.021 -50.819  1.00 82.55           H  
ATOM   2539  HG3 LYS B   6     -10.527  11.181 -50.100  1.00 82.55           H  
ATOM   2540  CD  LYS B   6     -10.194  13.262 -50.586  1.00 82.55           C  
ATOM   2541  HD2 LYS B   6      -9.310  13.307 -49.951  1.00 82.55           H  
ATOM   2542  HD3 LYS B   6     -10.750  14.194 -50.479  1.00 82.55           H  
ATOM   2543  CE  LYS B   6      -9.783  13.103 -52.047  1.00 82.55           C  
ATOM   2544  HE2 LYS B   6      -9.105  12.254 -52.138  1.00 82.55           H  
ATOM   2545  HE3 LYS B   6     -10.681  12.905 -52.633  1.00 82.55           H  
ATOM   2546  NZ  LYS B   6      -9.147  14.358 -52.511  1.00 82.55           N  
ATOM   2547  HZ1 LYS B   6      -8.912  14.319 -53.492  1.00 82.55           H  
ATOM   2548  HZ2 LYS B   6      -8.320  14.558 -51.966  1.00 82.55           H  
ATOM   2549  HZ3 LYS B   6      -9.788  15.124 -52.363  1.00 82.55           H  
ATOM   2550  N   VAL B   7     -13.721  12.741 -46.506  1.00 81.32           N  
ATOM   2551  H   VAL B   7     -14.117  13.215 -47.305  1.00 81.32           H  
ATOM   2552  CA  VAL B   7     -14.070  13.197 -45.156  1.00 81.32           C  
ATOM   2553  HA  VAL B   7     -13.146  13.374 -44.604  1.00 81.32           H  
ATOM   2554  C   VAL B   7     -14.830  12.105 -44.393  1.00 81.32           C  
ATOM   2555  CB  VAL B   7     -14.837  14.529 -45.206  1.00 81.32           C  
ATOM   2556  HB  VAL B   7     -15.759  14.401 -45.774  1.00 81.32           H  
ATOM   2557  O   VAL B   7     -14.597  11.935 -43.196  1.00 81.32           O  
ATOM   2558  CG1 VAL B   7     -15.165  15.010 -43.795  1.00 81.32           C  
ATOM   2559 HG11 VAL B   7     -15.761  14.263 -43.272  1.00 81.32           H  
ATOM   2560 HG12 VAL B   7     -15.713  15.951 -43.853  1.00 81.32           H  
ATOM   2561 HG13 VAL B   7     -14.246  15.170 -43.230  1.00 81.32           H  
ATOM   2562  CG2 VAL B   7     -14.001  15.662 -45.821  1.00 81.32           C  
ATOM   2563 HG21 VAL B   7     -13.616  15.384 -46.802  1.00 81.32           H  
ATOM   2564 HG22 VAL B   7     -14.618  16.553 -45.940  1.00 81.32           H  
ATOM   2565 HG23 VAL B   7     -13.149  15.899 -45.184  1.00 81.32           H  
ATOM   2566  N   ALA B   8     -15.668  11.308 -45.066  1.00 75.93           N  
ATOM   2567  H   ALA B   8     -15.846  11.493 -46.043  1.00 75.93           H  
ATOM   2568  CA  ALA B   8     -16.334  10.160 -44.450  1.00 75.93           C  
ATOM   2569  HA  ALA B   8     -16.892  10.512 -43.582  1.00 75.93           H  
ATOM   2570  C   ALA B   8     -15.338   9.095 -43.952  1.00 75.93           C  
ATOM   2571  CB  ALA B   8     -17.331   9.569 -45.454  1.00 75.93           C  
ATOM   2572  HB1 ALA B   8     -16.807   9.208 -46.338  1.00 75.93           H  
ATOM   2573  HB2 ALA B   8     -17.867   8.740 -44.992  1.00 75.93           H  
ATOM   2574  HB3 ALA B   8     -18.051  10.332 -45.751  1.00 75.93           H  
ATOM   2575  O   ALA B   8     -15.533   8.529 -42.874  1.00 75.93           O  
ATOM   2576  N   GLU B   9     -14.257   8.838 -44.692  1.00 84.70           N  
ATOM   2577  H   GLU B   9     -14.155   9.297 -45.586  1.00 84.70           H  
ATOM   2578  CA  GLU B   9     -13.205   7.905 -44.276  1.00 84.70           C  
ATOM   2579  HA  GLU B   9     -13.678   6.973 -43.967  1.00 84.70           H  
ATOM   2580  C   GLU B   9     -12.414   8.429 -43.065  1.00 84.70           C  
ATOM   2581  CB  GLU B   9     -12.307   7.598 -45.482  1.00 84.70           C  
ATOM   2582  HB2 GLU B   9     -11.694   8.468 -45.718  1.00 84.70           H  
ATOM   2583  HB3 GLU B   9     -12.947   7.375 -46.336  1.00 84.70           H  
ATOM   2584  O   GLU B   9     -12.235   7.699 -42.083  1.00 84.70           O  
ATOM   2585  CG  GLU B   9     -11.409   6.381 -45.221  1.00 84.70           C  
ATOM   2586  HG2 GLU B   9     -12.039   5.555 -44.893  1.00 84.70           H  
ATOM   2587  HG3 GLU B   9     -10.719   6.620 -44.412  1.00 84.70           H  
ATOM   2588  CD  GLU B   9     -10.608   5.938 -46.456  1.00 84.70           C  
ATOM   2589  OE1 GLU B   9      -9.967   4.871 -46.343  1.00 84.70           O  
ATOM   2590  OE2 GLU B   9     -10.655   6.633 -47.496  1.00 84.70           O  
ATOM   2591  N   TYR B  10     -12.042   9.715 -43.066  1.00 84.54           N  
ATOM   2592  H   TYR B  10     -12.184  10.254 -43.908  1.00 84.54           H  
ATOM   2593  CA  TYR B  10     -11.401  10.354 -41.911  1.00 84.54           C  
ATOM   2594  HA  TYR B  10     -10.511   9.781 -41.652  1.00 84.54           H  
ATOM   2595  C   TYR B  10     -12.298  10.353 -40.669  1.00 84.54           C  
ATOM   2596  CB  TYR B  10     -10.981  11.792 -42.250  1.00 84.54           C  
ATOM   2597  HB2 TYR B  10     -10.713  12.301 -41.325  1.00 84.54           H  
ATOM   2598  HB3 TYR B  10     -11.833  12.322 -42.677  1.00 84.54           H  
ATOM   2599  O   TYR B  10     -11.829  10.024 -39.577  1.00 84.54           O  
ATOM   2600  CG  TYR B  10      -9.788  11.898 -43.180  1.00 84.54           C  
ATOM   2601  CD1 TYR B  10      -8.558  11.317 -42.810  1.00 84.54           C  
ATOM   2602  HD1 TYR B  10      -8.467  10.792 -41.871  1.00 84.54           H  
ATOM   2603  CD2 TYR B  10      -9.893  12.599 -44.396  1.00 84.54           C  
ATOM   2604  HD2 TYR B  10     -10.833  13.047 -44.683  1.00 84.54           H  
ATOM   2605  CE1 TYR B  10      -7.443  11.412 -43.665  1.00 84.54           C  
ATOM   2606  HE1 TYR B  10      -6.506  10.954 -43.384  1.00 84.54           H  
ATOM   2607  CE2 TYR B  10      -8.779  12.704 -45.250  1.00 84.54           C  
ATOM   2608  HE2 TYR B  10      -8.853  13.234 -46.188  1.00 84.54           H  
ATOM   2609  OH  TYR B  10      -6.486  12.205 -45.721  1.00 84.54           O  
ATOM   2610  HH  TYR B  10      -5.726  11.732 -45.375  1.00 84.54           H  
ATOM   2611  CZ  TYR B  10      -7.555  12.106 -44.889  1.00 84.54           C  
ATOM   2612  N   LEU B  11     -13.592  10.661 -40.818  1.00 82.87           N  
ATOM   2613  H   LEU B  11     -13.917  10.951 -41.729  1.00 82.87           H  
ATOM   2614  CA  LEU B  11     -14.544  10.636 -39.706  1.00 82.87           C  
ATOM   2615  HA  LEU B  11     -14.136  11.254 -38.907  1.00 82.87           H  
ATOM   2616  C   LEU B  11     -14.709   9.219 -39.149  1.00 82.87           C  
ATOM   2617  CB  LEU B  11     -15.888  11.229 -40.167  1.00 82.87           C  
ATOM   2618  HB2 LEU B  11     -15.708  12.217 -40.591  1.00 82.87           H  
ATOM   2619  HB3 LEU B  11     -16.296  10.597 -40.956  1.00 82.87           H  
ATOM   2620  O   LEU B  11     -14.725   9.038 -37.929  1.00 82.87           O  
ATOM   2621  CG  LEU B  11     -16.934  11.361 -39.042  1.00 82.87           C  
ATOM   2622  HG  LEU B  11     -17.119  10.384 -38.594  1.00 82.87           H  
ATOM   2623  CD1 LEU B  11     -16.487  12.335 -37.950  1.00 82.87           C  
ATOM   2624 HD11 LEU B  11     -17.285  12.459 -37.218  1.00 82.87           H  
ATOM   2625 HD12 LEU B  11     -16.254  13.305 -38.390  1.00 82.87           H  
ATOM   2626 HD13 LEU B  11     -15.613  11.945 -37.428  1.00 82.87           H  
ATOM   2627  CD2 LEU B  11     -18.252  11.872 -39.623  1.00 82.87           C  
ATOM   2628 HD21 LEU B  11     -18.112  12.869 -40.041  1.00 82.87           H  
ATOM   2629 HD22 LEU B  11     -19.007  11.917 -38.838  1.00 82.87           H  
ATOM   2630 HD23 LEU B  11     -18.599  11.197 -40.404  1.00 82.87           H  
ATOM   2631  N   ARG B  12     -14.762   8.200 -40.018  1.00 85.63           N  
ATOM   2632  H   ARG B  12     -14.762   8.413 -41.005  1.00 85.63           H  
ATOM   2633  CA  ARG B  12     -14.800   6.797 -39.590  1.00 85.63           C  
ATOM   2634  HA  ARG B  12     -15.659   6.664 -38.933  1.00 85.63           H  
ATOM   2635  C   ARG B  12     -13.561   6.443 -38.767  1.00 85.63           C  
ATOM   2636  CB  ARG B  12     -14.966   5.884 -40.815  1.00 85.63           C  
ATOM   2637  HB2 ARG B  12     -15.805   6.248 -41.408  1.00 85.63           H  
ATOM   2638  HB3 ARG B  12     -14.067   5.925 -41.430  1.00 85.63           H  
ATOM   2639  O   ARG B  12     -13.711   5.881 -37.684  1.00 85.63           O  
ATOM   2640  CG  ARG B  12     -15.242   4.427 -40.407  1.00 85.63           C  
ATOM   2641  HG2 ARG B  12     -16.175   4.376 -39.845  1.00 85.63           H  
ATOM   2642  HG3 ARG B  12     -14.435   4.069 -39.767  1.00 85.63           H  
ATOM   2643  CD  ARG B  12     -15.326   3.498 -41.625  1.00 85.63           C  
ATOM   2644  HD2 ARG B  12     -14.375   3.548 -42.155  1.00 85.63           H  
ATOM   2645  HD3 ARG B  12     -15.457   2.476 -41.271  1.00 85.63           H  
ATOM   2646  NE  ARG B  12     -16.455   3.844 -42.517  1.00 85.63           N  
ATOM   2647  HE  ARG B  12     -17.347   4.004 -42.071  1.00 85.63           H  
ATOM   2648  NH1 ARG B  12     -15.338   3.781 -44.536  1.00 85.63           N  
ATOM   2649 HH11 ARG B  12     -14.476   3.535 -44.070  1.00 85.63           H  
ATOM   2650 HH12 ARG B  12     -15.329   3.915 -45.537  1.00 85.63           H  
ATOM   2651  NH2 ARG B  12     -17.504   4.292 -44.486  1.00 85.63           N  
ATOM   2652 HH21 ARG B  12     -18.372   4.455 -43.995  1.00 85.63           H  
ATOM   2653 HH22 ARG B  12     -17.468   4.395 -45.490  1.00 85.63           H  
ATOM   2654  CZ  ARG B  12     -16.423   3.969 -43.834  1.00 85.63           C  
ATOM   2655  N   ARG B  13     -12.358   6.813 -39.226  1.00 86.22           N  
ATOM   2656  H   ARG B  13     -12.313   7.274 -40.124  1.00 86.22           H  
ATOM   2657  CA  ARG B  13     -11.109   6.557 -38.488  1.00 86.22           C  
ATOM   2658  HA  ARG B  13     -11.077   5.493 -38.258  1.00 86.22           H  
ATOM   2659  C   ARG B  13     -11.082   7.274 -37.138  1.00 86.22           C  
ATOM   2660  CB  ARG B  13      -9.887   6.927 -39.352  1.00 86.22           C  
ATOM   2661  HB2 ARG B  13      -9.932   6.383 -40.296  1.00 86.22           H  
ATOM   2662  HB3 ARG B  13      -9.920   7.992 -39.579  1.00 86.22           H  
ATOM   2663  O   ARG B  13     -10.817   6.627 -36.131  1.00 86.22           O  
ATOM   2664  CG  ARG B  13      -8.546   6.616 -38.659  1.00 86.22           C  
ATOM   2665  HG2 ARG B  13      -7.735   7.033 -39.255  1.00 86.22           H  
ATOM   2666  HG3 ARG B  13      -8.516   7.102 -37.684  1.00 86.22           H  
ATOM   2667  CD  ARG B  13      -8.304   5.108 -38.499  1.00 86.22           C  
ATOM   2668  HD2 ARG B  13      -7.959   4.711 -39.454  1.00 86.22           H  
ATOM   2669  HD3 ARG B  13      -9.231   4.602 -38.230  1.00 86.22           H  
ATOM   2670  NE  ARG B  13      -7.325   4.825 -37.440  1.00 86.22           N  
ATOM   2671  HE  ARG B  13      -7.251   5.500 -36.693  1.00 86.22           H  
ATOM   2672  NH1 ARG B  13      -6.797   2.662 -38.039  1.00 86.22           N  
ATOM   2673 HH11 ARG B  13      -6.305   1.806 -37.829  1.00 86.22           H  
ATOM   2674 HH12 ARG B  13      -7.316   2.770 -38.898  1.00 86.22           H  
ATOM   2675  NH2 ARG B  13      -6.016   3.531 -36.141  1.00 86.22           N  
ATOM   2676 HH21 ARG B  13      -5.580   2.651 -35.908  1.00 86.22           H  
ATOM   2677 HH22 ARG B  13      -6.297   4.145 -35.390  1.00 86.22           H  
ATOM   2678  CZ  ARG B  13      -6.710   3.679 -37.223  1.00 86.22           C  
ATOM   2679  N   ALA B  14     -11.422   8.563 -37.101  1.00 86.45           N  
ATOM   2680  H   ALA B  14     -11.615   9.035 -37.973  1.00 86.45           H  
ATOM   2681  CA  ALA B  14     -11.471   9.340 -35.862  1.00 86.45           C  
ATOM   2682  HA  ALA B  14     -10.484   9.329 -35.400  1.00 86.45           H  
ATOM   2683  C   ALA B  14     -12.463   8.746 -34.850  1.00 86.45           C  
ATOM   2684  CB  ALA B  14     -11.834  10.790 -36.209  1.00 86.45           C  
ATOM   2685  HB1 ALA B  14     -11.841  11.393 -35.301  1.00 86.45           H  
ATOM   2686  HB2 ALA B  14     -12.820  10.832 -36.673  1.00 86.45           H  
ATOM   2687  HB3 ALA B  14     -11.098  11.201 -36.899  1.00 86.45           H  
ATOM   2688  O   ALA B  14     -12.159   8.660 -33.663  1.00 86.45           O  
ATOM   2689  N   THR B  15     -13.623   8.277 -35.319  1.00 85.44           N  
ATOM   2690  H   THR B  15     -13.827   8.403 -36.300  1.00 85.44           H  
ATOM   2691  CA  THR B  15     -14.636   7.644 -34.461  1.00 85.44           C  
ATOM   2692  HA  THR B  15     -14.820   8.299 -33.609  1.00 85.44           H  
ATOM   2693  C   THR B  15     -14.152   6.298 -33.912  1.00 85.44           C  
ATOM   2694  CB  THR B  15     -15.965   7.456 -35.211  1.00 85.44           C  
ATOM   2695  HB  THR B  15     -15.857   6.670 -35.958  1.00 85.44           H  
ATOM   2696  O   THR B  15     -14.368   6.002 -32.737  1.00 85.44           O  
ATOM   2697  CG2 THR B  15     -17.110   7.105 -34.262  1.00 85.44           C  
ATOM   2698 HG21 THR B  15     -16.927   6.141 -33.788  1.00 85.44           H  
ATOM   2699 HG22 THR B  15     -18.041   7.046 -34.826  1.00 85.44           H  
ATOM   2700 HG23 THR B  15     -17.205   7.875 -33.496  1.00 85.44           H  
ATOM   2701  OG1 THR B  15     -16.361   8.646 -35.853  1.00 85.44           O  
ATOM   2702  HG1 THR B  15     -15.772   8.810 -36.594  1.00 85.44           H  
ATOM   2703  N   LEU B  16     -13.463   5.491 -34.731  1.00 89.73           N  
ATOM   2704  H   LEU B  16     -13.309   5.788 -35.685  1.00 89.73           H  
ATOM   2705  CA  LEU B  16     -12.858   4.227 -34.295  1.00 89.73           C  
ATOM   2706  HA  LEU B  16     -13.618   3.627 -33.795  1.00 89.73           H  
ATOM   2707  C   LEU B  16     -11.751   4.455 -33.259  1.00 89.73           C  
ATOM   2708  CB  LEU B  16     -12.311   3.452 -35.509  1.00 89.73           C  
ATOM   2709  HB2 LEU B  16     -11.644   2.668 -35.150  1.00 89.73           H  
ATOM   2710  HB3 LEU B  16     -11.711   4.131 -36.116  1.00 89.73           H  
ATOM   2711  O   LEU B  16     -11.769   3.815 -32.208  1.00 89.73           O  
ATOM   2712  CG  LEU B  16     -13.385   2.798 -36.396  1.00 89.73           C  
ATOM   2713  HG  LEU B  16     -14.131   3.537 -36.686  1.00 89.73           H  
ATOM   2714  CD1 LEU B  16     -12.734   2.237 -37.661  1.00 89.73           C  
ATOM   2715 HD11 LEU B  16     -11.982   1.494 -37.398  1.00 89.73           H  
ATOM   2716 HD12 LEU B  16     -13.491   1.773 -38.293  1.00 89.73           H  
ATOM   2717 HD13 LEU B  16     -12.261   3.047 -38.215  1.00 89.73           H  
ATOM   2718  CD2 LEU B  16     -14.097   1.649 -35.681  1.00 89.73           C  
ATOM   2719 HD21 LEU B  16     -13.365   0.919 -35.335  1.00 89.73           H  
ATOM   2720 HD22 LEU B  16     -14.789   1.165 -36.370  1.00 89.73           H  
ATOM   2721 HD23 LEU B  16     -14.667   2.037 -34.837  1.00 89.73           H  
ATOM   2722  N   ASP B  17     -10.844   5.399 -33.518  1.00 89.94           N  
ATOM   2723  H   ASP B  17     -10.874   5.865 -34.413  1.00 89.94           H  
ATOM   2724  CA  ASP B  17      -9.759   5.748 -32.595  1.00 89.94           C  
ATOM   2725  HA  ASP B  17      -9.208   4.843 -32.339  1.00 89.94           H  
ATOM   2726  C   ASP B  17     -10.306   6.335 -31.281  1.00 89.94           C  
ATOM   2727  CB  ASP B  17      -8.785   6.734 -33.271  1.00 89.94           C  
ATOM   2728  HB2 ASP B  17      -8.113   7.126 -32.508  1.00 89.94           H  
ATOM   2729  HB3 ASP B  17      -9.350   7.574 -33.675  1.00 89.94           H  
ATOM   2730  O   ASP B  17      -9.797   6.019 -30.207  1.00 89.94           O  
ATOM   2731  CG  ASP B  17      -7.908   6.126 -34.379  1.00 89.94           C  
ATOM   2732  OD1 ASP B  17      -7.662   4.902 -34.393  1.00 89.94           O  
ATOM   2733  OD2 ASP B  17      -7.375   6.890 -35.213  1.00 89.94           O  
ATOM   2734  N   LEU B  18     -11.375   7.143 -31.334  1.00 89.32           N  
ATOM   2735  H   LEU B  18     -11.717   7.422 -32.242  1.00 89.32           H  
ATOM   2736  CA  LEU B  18     -12.044   7.678 -30.142  1.00 89.32           C  
ATOM   2737  HA  LEU B  18     -11.299   8.165 -29.513  1.00 89.32           H  
ATOM   2738  C   LEU B  18     -12.682   6.565 -29.311  1.00 89.32           C  
ATOM   2739  CB  LEU B  18     -13.096   8.720 -30.571  1.00 89.32           C  
ATOM   2740  HB2 LEU B  18     -13.760   8.263 -31.305  1.00 89.32           H  
ATOM   2741  HB3 LEU B  18     -12.583   9.550 -31.057  1.00 89.32           H  
ATOM   2742  O   LEU B  18     -12.580   6.572 -28.083  1.00 89.32           O  
ATOM   2743  CG  LEU B  18     -13.962   9.272 -29.420  1.00 89.32           C  
ATOM   2744  HG  LEU B  18     -14.522   8.462 -28.954  1.00 89.32           H  
ATOM   2745  CD1 LEU B  18     -13.126   9.973 -28.352  1.00 89.32           C  
ATOM   2746 HD11 LEU B  18     -12.542  10.765 -28.821  1.00 89.32           H  
ATOM   2747 HD12 LEU B  18     -12.451   9.269 -27.866  1.00 89.32           H  
ATOM   2748 HD13 LEU B  18     -13.772  10.415 -27.594  1.00 89.32           H  
ATOM   2749  CD2 LEU B  18     -14.971  10.277 -29.973  1.00 89.32           C  
ATOM   2750 HD21 LEU B  18     -15.603   9.794 -30.718  1.00 89.32           H  
ATOM   2751 HD22 LEU B  18     -14.446  11.111 -30.439  1.00 89.32           H  
ATOM   2752 HD23 LEU B  18     -15.599  10.661 -29.169  1.00 89.32           H  
ATOM   2753  N   ARG B  19     -13.338   5.601 -29.965  1.00 89.46           N  
ATOM   2754  H   ARG B  19     -13.395   5.663 -30.972  1.00 89.46           H  
ATOM   2755  CA  ARG B  19     -13.934   4.451 -29.282  1.00 89.46           C  
ATOM   2756  HA  ARG B  19     -14.587   4.819 -28.491  1.00 89.46           H  
ATOM   2757  C   ARG B  19     -12.863   3.609 -28.590  1.00 89.46           C  
ATOM   2758  CB  ARG B  19     -14.769   3.641 -30.280  1.00 89.46           C  
ATOM   2759  HB2 ARG B  19     -15.475   4.309 -30.772  1.00 89.46           H  
ATOM   2760  HB3 ARG B  19     -14.111   3.216 -31.037  1.00 89.46           H  
ATOM   2761  O   ARG B  19     -13.053   3.273 -27.426  1.00 89.46           O  
ATOM   2762  CG  ARG B  19     -15.557   2.523 -29.579  1.00 89.46           C  
ATOM   2763  HG2 ARG B  19     -14.872   1.825 -29.096  1.00 89.46           H  
ATOM   2764  HG3 ARG B  19     -16.199   2.962 -28.816  1.00 89.46           H  
ATOM   2765  CD  ARG B  19     -16.431   1.753 -30.573  1.00 89.46           C  
ATOM   2766  HD2 ARG B  19     -17.103   2.454 -31.068  1.00 89.46           H  
ATOM   2767  HD3 ARG B  19     -17.026   1.029 -30.015  1.00 89.46           H  
ATOM   2768  NE  ARG B  19     -15.614   1.040 -31.573  1.00 89.46           N  
ATOM   2769  HE  ARG B  19     -14.618   1.021 -31.410  1.00 89.46           H  
ATOM   2770  NH1 ARG B  19     -17.338   0.231 -32.855  1.00 89.46           N  
ATOM   2771 HH11 ARG B  19     -17.662  -0.384 -33.588  1.00 89.46           H  
ATOM   2772 HH12 ARG B  19     -17.999   0.647 -32.215  1.00 89.46           H  
ATOM   2773  NH2 ARG B  19     -15.232  -0.308 -33.360  1.00 89.46           N  
ATOM   2774 HH21 ARG B  19     -15.577  -0.913 -34.091  1.00 89.46           H  
ATOM   2775 HH22 ARG B  19     -14.251  -0.335 -33.123  1.00 89.46           H  
ATOM   2776  CZ  ARG B  19     -16.065   0.332 -32.590  1.00 89.46           C  
ATOM   2777  N   ALA B  20     -11.748   3.337 -29.270  1.00 93.23           N  
ATOM   2778  H   ALA B  20     -11.672   3.655 -30.226  1.00 93.23           H  
ATOM   2779  CA  ALA B  20     -10.613   2.616 -28.696  1.00 93.23           C  
ATOM   2780  HA  ALA B  20     -10.955   1.648 -28.329  1.00 93.23           H  
ATOM   2781  C   ALA B  20     -10.005   3.369 -27.501  1.00 93.23           C  
ATOM   2782  CB  ALA B  20      -9.579   2.373 -29.802  1.00 93.23           C  
ATOM   2783  HB1 ALA B  20      -9.209   3.321 -30.193  1.00 93.23           H  
ATOM   2784  HB2 ALA B  20      -8.742   1.804 -29.397  1.00 93.23           H  
ATOM   2785  HB3 ALA B  20     -10.030   1.801 -30.614  1.00 93.23           H  
ATOM   2786  O   ALA B  20      -9.808   2.781 -26.443  1.00 93.23           O  
ATOM   2787  N   ALA B  21      -9.800   4.685 -27.617  1.00 93.14           N  
ATOM   2788  H   ALA B  21      -9.935   5.124 -28.517  1.00 93.14           H  
ATOM   2789  CA  ALA B  21      -9.276   5.494 -26.518  1.00 93.14           C  
ATOM   2790  HA  ALA B  21      -8.334   5.052 -26.192  1.00 93.14           H  
ATOM   2791  C   ALA B  21     -10.217   5.506 -25.298  1.00 93.14           C  
ATOM   2792  CB  ALA B  21      -8.994   6.909 -27.039  1.00 93.14           C  
ATOM   2793  HB1 ALA B  21      -8.300   6.861 -27.878  1.00 93.14           H  
ATOM   2794  HB2 ALA B  21      -9.920   7.383 -27.365  1.00 93.14           H  
ATOM   2795  HB3 ALA B  21      -8.543   7.504 -26.244  1.00 93.14           H  
ATOM   2796  O   ALA B  21      -9.778   5.316 -24.169  1.00 93.14           O  
ATOM   2797  N   ARG B  22     -11.531   5.667 -25.506  1.00 90.01           N  
ATOM   2798  H   ARG B  22     -11.845   5.820 -26.453  1.00 90.01           H  
ATOM   2799  CA  ARG B  22     -12.520   5.610 -24.411  1.00 90.01           C  
ATOM   2800  HA  ARG B  22     -12.212   6.284 -23.612  1.00 90.01           H  
ATOM   2801  C   ARG B  22     -12.606   4.236 -23.758  1.00 90.01           C  
ATOM   2802  CB  ARG B  22     -13.906   6.011 -24.924  1.00 90.01           C  
ATOM   2803  HB2 ARG B  22     -14.114   5.493 -25.860  1.00 90.01           H  
ATOM   2804  HB3 ARG B  22     -14.650   5.706 -24.188  1.00 90.01           H  
ATOM   2805  O   ARG B  22     -12.893   4.154 -22.569  1.00 90.01           O  
ATOM   2806  CG  ARG B  22     -14.025   7.524 -25.119  1.00 90.01           C  
ATOM   2807  HG2 ARG B  22     -13.296   7.869 -25.853  1.00 90.01           H  
ATOM   2808  HG3 ARG B  22     -13.835   8.022 -24.169  1.00 90.01           H  
ATOM   2809  CD  ARG B  22     -15.439   7.861 -25.598  1.00 90.01           C  
ATOM   2810  HD2 ARG B  22     -15.583   7.422 -26.585  1.00 90.01           H  
ATOM   2811  HD3 ARG B  22     -16.159   7.428 -24.903  1.00 90.01           H  
ATOM   2812  NE  ARG B  22     -15.652   9.317 -25.661  1.00 90.01           N  
ATOM   2813  HE  ARG B  22     -14.926   9.896 -25.264  1.00 90.01           H  
ATOM   2814  NH1 ARG B  22     -17.709   9.292 -26.682  1.00 90.01           N  
ATOM   2815 HH11 ARG B  22     -17.712   8.283 -26.639  1.00 90.01           H  
ATOM   2816 HH12 ARG B  22     -18.512   9.800 -27.024  1.00 90.01           H  
ATOM   2817  NH2 ARG B  22     -16.738  11.243 -26.198  1.00 90.01           N  
ATOM   2818 HH21 ARG B  22     -17.500  11.739 -26.637  1.00 90.01           H  
ATOM   2819 HH22 ARG B  22     -15.984  11.788 -25.805  1.00 90.01           H  
ATOM   2820  CZ  ARG B  22     -16.696   9.941 -26.176  1.00 90.01           C  
ATOM   2821  N   GLN B  23     -12.411   3.172 -24.530  1.00 91.33           N  
ATOM   2822  H   GLN B  23     -12.200   3.303 -25.509  1.00 91.33           H  
ATOM   2823  CA  GLN B  23     -12.344   1.824 -23.986  1.00 91.33           C  
ATOM   2824  HA  GLN B  23     -13.192   1.671 -23.320  1.00 91.33           H  
ATOM   2825  C   GLN B  23     -11.091   1.649 -23.122  1.00 91.33           C  
ATOM   2826  CB  GLN B  23     -12.459   0.817 -25.132  1.00 91.33           C  
ATOM   2827  HB2 GLN B  23     -11.673   0.985 -25.868  1.00 91.33           H  
ATOM   2828  HB3 GLN B  23     -13.429   0.948 -25.611  1.00 91.33           H  
ATOM   2829  O   GLN B  23     -11.233   1.241 -21.976  1.00 91.33           O  
ATOM   2830  CG  GLN B  23     -12.340  -0.607 -24.592  1.00 91.33           C  
ATOM   2831  HG2 GLN B  23     -12.985  -0.739 -23.723  1.00 91.33           H  
ATOM   2832  HG3 GLN B  23     -11.308  -0.761 -24.277  1.00 91.33           H  
ATOM   2833  CD  GLN B  23     -12.685  -1.683 -25.606  1.00 91.33           C  
ATOM   2834  NE2 GLN B  23     -12.378  -2.910 -25.265  1.00 91.33           N  
ATOM   2835 HE21 GLN B  23     -11.772  -3.032 -24.467  1.00 91.33           H  
ATOM   2836 HE22 GLN B  23     -12.537  -3.668 -25.914  1.00 91.33           H  
ATOM   2837  OE1 GLN B  23     -13.247  -1.429 -26.670  1.00 91.33           O  
ATOM   2838  N   ARG B  24      -9.921   2.085 -23.604  1.00 92.09           N  
ATOM   2839  H   ARG B  24      -9.871   2.369 -24.573  1.00 92.09           H  
ATOM   2840  CA  ARG B  24      -8.674   2.040 -22.831  1.00 92.09           C  
ATOM   2841  HA  ARG B  24      -8.495   0.997 -22.569  1.00 92.09           H  
ATOM   2842  C   ARG B  24      -8.767   2.799 -21.504  1.00 92.09           C  
ATOM   2843  CB  ARG B  24      -7.510   2.551 -23.700  1.00 92.09           C  
ATOM   2844  HB2 ARG B  24      -7.709   3.580 -23.997  1.00 92.09           H  
ATOM   2845  HB3 ARG B  24      -7.457   1.943 -24.604  1.00 92.09           H  
ATOM   2846  O   ARG B  24      -8.293   2.303 -20.496  1.00 92.09           O  
ATOM   2847  CG  ARG B  24      -6.137   2.505 -23.003  1.00 92.09           C  
ATOM   2848  HG2 ARG B  24      -6.133   3.182 -22.148  1.00 92.09           H  
ATOM   2849  HG3 ARG B  24      -5.376   2.843 -23.705  1.00 92.09           H  
ATOM   2850  CD  ARG B  24      -5.782   1.091 -22.529  1.00 92.09           C  
ATOM   2851  HD2 ARG B  24      -6.524   0.763 -21.802  1.00 92.09           H  
ATOM   2852  HD3 ARG B  24      -5.808   0.406 -23.377  1.00 92.09           H  
ATOM   2853  NE  ARG B  24      -4.456   1.029 -21.891  1.00 92.09           N  
ATOM   2854  HE  ARG B  24      -3.854   1.840 -21.874  1.00 92.09           H  
ATOM   2855  NH1 ARG B  24      -4.714  -1.064 -20.962  1.00 92.09           N  
ATOM   2856 HH11 ARG B  24      -5.647  -1.143 -21.341  1.00 92.09           H  
ATOM   2857 HH12 ARG B  24      -4.388  -1.752 -20.299  1.00 92.09           H  
ATOM   2858  NH2 ARG B  24      -2.851   0.130 -20.602  1.00 92.09           N  
ATOM   2859 HH21 ARG B  24      -2.393   1.028 -20.672  1.00 92.09           H  
ATOM   2860 HH22 ARG B  24      -2.526  -0.538 -19.918  1.00 92.09           H  
ATOM   2861  CZ  ARG B  24      -4.017   0.025 -21.158  1.00 92.09           C  
ATOM   2862  N   ILE B  25      -9.417   3.967 -21.477  1.00 92.71           N  
ATOM   2863  H   ILE B  25      -9.718   4.362 -22.356  1.00 92.71           H  
ATOM   2864  CA  ILE B  25      -9.650   4.710 -20.222  1.00 92.71           C  
ATOM   2865  HA  ILE B  25      -8.691   4.898 -19.738  1.00 92.71           H  
ATOM   2866  C   ILE B  25     -10.479   3.880 -19.236  1.00 92.71           C  
ATOM   2867  CB  ILE B  25     -10.329   6.070 -20.498  1.00 92.71           C  
ATOM   2868  HB  ILE B  25     -11.219   5.891 -21.101  1.00 92.71           H  
ATOM   2869  O   ILE B  25     -10.135   3.808 -18.064  1.00 92.71           O  
ATOM   2870  CG1 ILE B  25      -9.373   6.993 -21.278  1.00 92.71           C  
ATOM   2871 HG12 ILE B  25      -8.916   6.436 -22.096  1.00 92.71           H  
ATOM   2872 HG13 ILE B  25      -8.570   7.330 -20.622  1.00 92.71           H  
ATOM   2873  CG2 ILE B  25     -10.763   6.772 -19.196  1.00 92.71           C  
ATOM   2874 HG21 ILE B  25      -9.905   6.906 -18.536  1.00 92.71           H  
ATOM   2875 HG22 ILE B  25     -11.208   7.747 -19.392  1.00 92.71           H  
ATOM   2876 HG23 ILE B  25     -11.506   6.186 -18.656  1.00 92.71           H  
ATOM   2877  CD1 ILE B  25     -10.070   8.211 -21.892  1.00 92.71           C  
ATOM   2878 HD11 ILE B  25      -9.363   8.721 -22.547  1.00 92.71           H  
ATOM   2879 HD12 ILE B  25     -10.929   7.893 -22.483  1.00 92.71           H  
ATOM   2880 HD13 ILE B  25     -10.392   8.905 -21.117  1.00 92.71           H  
ATOM   2881  N   ARG B  26     -11.553   3.224 -19.698  1.00 89.93           N  
ATOM   2882  H   ARG B  26     -11.742   3.240 -20.690  1.00 89.93           H  
ATOM   2883  CA  ARG B  26     -12.378   2.382 -18.818  1.00 89.93           C  
ATOM   2884  HA  ARG B  26     -12.653   2.958 -17.934  1.00 89.93           H  
ATOM   2885  C   ARG B  26     -11.617   1.179 -18.272  1.00 89.93           C  
ATOM   2886  CB  ARG B  26     -13.642   1.898 -19.529  1.00 89.93           C  
ATOM   2887  HB2 ARG B  26     -14.068   1.081 -18.948  1.00 89.93           H  
ATOM   2888  HB3 ARG B  26     -13.383   1.515 -20.516  1.00 89.93           H  
ATOM   2889  O   ARG B  26     -11.849   0.842 -17.119  1.00 89.93           O  
ATOM   2890  CG  ARG B  26     -14.696   3.003 -19.636  1.00 89.93           C  
ATOM   2891  HG2 ARG B  26     -14.334   3.811 -20.273  1.00 89.93           H  
ATOM   2892  HG3 ARG B  26     -14.896   3.401 -18.642  1.00 89.93           H  
ATOM   2893  CD  ARG B  26     -15.997   2.424 -20.202  1.00 89.93           C  
ATOM   2894  HD2 ARG B  26     -16.783   3.175 -20.125  1.00 89.93           H  
ATOM   2895  HD3 ARG B  26     -16.298   1.579 -19.583  1.00 89.93           H  
ATOM   2896  NE  ARG B  26     -15.824   1.966 -21.596  1.00 89.93           N  
ATOM   2897  HE  ARG B  26     -15.376   1.066 -21.697  1.00 89.93           H  
ATOM   2898  NH1 ARG B  26     -16.704   3.800 -22.645  1.00 89.93           N  
ATOM   2899 HH11 ARG B  26     -17.033   4.260 -23.482  1.00 89.93           H  
ATOM   2900 HH12 ARG B  26     -16.837   4.200 -21.727  1.00 89.93           H  
ATOM   2901  NH2 ARG B  26     -15.919   2.092 -23.862  1.00 89.93           N  
ATOM   2902 HH21 ARG B  26     -16.134   2.587 -24.716  1.00 89.93           H  
ATOM   2903 HH22 ARG B  26     -15.503   1.172 -23.900  1.00 89.93           H  
ATOM   2904  CZ  ARG B  26     -16.145   2.622 -22.691  1.00 89.93           C  
ATOM   2905  N   GLU B  27     -10.748   0.573 -19.079  1.00 90.09           N  
ATOM   2906  H   GLU B  27     -10.669   0.894 -20.033  1.00 90.09           H  
ATOM   2907  CA  GLU B  27      -9.866  -0.527 -18.660  1.00 90.09           C  
ATOM   2908  HA  GLU B  27     -10.458  -1.319 -18.202  1.00 90.09           H  
ATOM   2909  C   GLU B  27      -8.833  -0.054 -17.617  1.00 90.09           C  
ATOM   2910  CB  GLU B  27      -9.155  -1.110 -19.898  1.00 90.09           C  
ATOM   2911  HB2 GLU B  27      -8.679  -0.287 -20.432  1.00 90.09           H  
ATOM   2912  HB3 GLU B  27      -8.374  -1.797 -19.572  1.00 90.09           H  
ATOM   2913  O   GLU B  27      -8.550  -0.744 -16.648  1.00 90.09           O  
ATOM   2914  CG  GLU B  27     -10.101  -1.867 -20.854  1.00 90.09           C  
ATOM   2915  HG2 GLU B  27     -10.383  -2.813 -20.390  1.00 90.09           H  
ATOM   2916  HG3 GLU B  27     -11.014  -1.286 -20.987  1.00 90.09           H  
ATOM   2917  CD  GLU B  27      -9.505  -2.136 -22.251  1.00 90.09           C  
ATOM   2918  OE1 GLU B  27     -10.268  -2.648 -23.115  1.00 90.09           O  
ATOM   2919  OE2 GLU B  27      -8.347  -1.721 -22.513  1.00 90.09           O  
ATOM   2920  N   LEU B  28      -8.301   1.160 -17.757  1.00 90.49           N  
ATOM   2921  H   LEU B  28      -8.511   1.697 -18.586  1.00 90.49           H  
ATOM   2922  CA  LEU B  28      -7.360   1.712 -16.776  1.00 90.49           C  
ATOM   2923  HA  LEU B  28      -6.624   0.951 -16.516  1.00 90.49           H  
ATOM   2924  C   LEU B  28      -8.043   2.105 -15.456  1.00 90.49           C  
ATOM   2925  CB  LEU B  28      -6.642   2.911 -17.408  1.00 90.49           C  
ATOM   2926  HB2 LEU B  28      -7.391   3.571 -17.845  1.00 90.49           H  
ATOM   2927  HB3 LEU B  28      -6.127   3.468 -16.625  1.00 90.49           H  
ATOM   2928  O   LEU B  28      -7.485   1.890 -14.387  1.00 90.49           O  
ATOM   2929  CG  LEU B  28      -5.615   2.512 -18.482  1.00 90.49           C  
ATOM   2930  HG  LEU B  28      -6.047   1.790 -19.175  1.00 90.49           H  
ATOM   2931  CD1 LEU B  28      -5.223   3.757 -19.279  1.00 90.49           C  
ATOM   2932 HD11 LEU B  28      -4.504   3.482 -20.051  1.00 90.49           H  
ATOM   2933 HD12 LEU B  28      -4.767   4.486 -18.611  1.00 90.49           H  
ATOM   2934 HD13 LEU B  28      -6.109   4.189 -19.745  1.00 90.49           H  
ATOM   2935  CD2 LEU B  28      -4.356   1.906 -17.862  1.00 90.49           C  
ATOM   2936 HD21 LEU B  28      -3.586   1.769 -18.621  1.00 90.49           H  
ATOM   2937 HD22 LEU B  28      -4.583   0.940 -17.410  1.00 90.49           H  
ATOM   2938 HD23 LEU B  28      -3.962   2.566 -17.089  1.00 90.49           H  
ATOM   2939  N   GLU B  29      -9.245   2.681 -15.513  1.00 87.82           N  
ATOM   2940  H   GLU B  29      -9.620   2.901 -16.425  1.00 87.82           H  
ATOM   2941  CA  GLU B  29      -9.912   3.227 -14.323  1.00 87.82           C  
ATOM   2942  HA  GLU B  29      -9.165   3.553 -13.599  1.00 87.82           H  
ATOM   2943  C   GLU B  29     -10.794   2.201 -13.601  1.00 87.82           C  
ATOM   2944  CB  GLU B  29     -10.755   4.456 -14.717  1.00 87.82           C  
ATOM   2945  HB2 GLU B  29     -11.441   4.172 -15.515  1.00 87.82           H  
ATOM   2946  HB3 GLU B  29     -11.347   4.765 -13.856  1.00 87.82           H  
ATOM   2947  O   GLU B  29     -10.851   2.184 -12.378  1.00 87.82           O  
ATOM   2948  CG  GLU B  29      -9.906   5.659 -15.172  1.00 87.82           C  
ATOM   2949  HG2 GLU B  29      -9.306   5.367 -16.034  1.00 87.82           H  
ATOM   2950  HG3 GLU B  29      -9.223   5.924 -14.365  1.00 87.82           H  
ATOM   2951  CD  GLU B  29     -10.739   6.900 -15.556  1.00 87.82           C  
ATOM   2952  OE1 GLU B  29     -10.147   8.011 -15.619  1.00 87.82           O  
ATOM   2953  OE2 GLU B  29     -11.958   6.774 -15.851  1.00 87.82           O  
ATOM   2954  N   SER B  30     -11.511   1.359 -14.346  1.00 83.89           N  
ATOM   2955  H   SER B  30     -11.320   1.327 -15.337  1.00 83.89           H  
ATOM   2956  CA  SER B  30     -12.702   0.659 -13.843  1.00 83.89           C  
ATOM   2957  HA  SER B  30     -12.581   0.493 -12.773  1.00 83.89           H  
ATOM   2958  C   SER B  30     -12.892  -0.734 -14.457  1.00 83.89           C  
ATOM   2959  CB  SER B  30     -13.942   1.559 -14.020  1.00 83.89           C  
ATOM   2960  HB2 SER B  30     -14.843   1.015 -13.735  1.00 83.89           H  
ATOM   2961  HB3 SER B  30     -13.845   2.417 -13.354  1.00 83.89           H  
ATOM   2962  O   SER B  30     -14.026  -1.195 -14.599  1.00 83.89           O  
ATOM   2963  OG  SER B  30     -14.055   2.030 -15.362  1.00 83.89           O  
ATOM   2964  HG  SER B  30     -13.415   1.511 -15.855  1.00 83.89           H  
ATOM   2965  N   ASP B  31     -11.805  -1.403 -14.864  1.00 89.31           N  
ATOM   2966  H   ASP B  31     -10.892  -0.977 -14.786  1.00 89.31           H  
ATOM   2967  CA  ASP B  31     -11.900  -2.778 -15.374  1.00 89.31           C  
ATOM   2968  HA  ASP B  31     -12.610  -2.743 -16.200  1.00 89.31           H  
ATOM   2969  C   ASP B  31     -12.400  -3.714 -14.258  1.00 89.31           C  
ATOM   2970  CB  ASP B  31     -10.566  -3.278 -15.953  1.00 89.31           C  
ATOM   2971  HB2 ASP B  31      -9.921  -3.646 -15.156  1.00 89.31           H  
ATOM   2972  HB3 ASP B  31     -10.076  -2.421 -16.416  1.00 89.31           H  
ATOM   2973  O   ASP B  31     -11.843  -3.672 -13.147  1.00 89.31           O  
ATOM   2974  CG  ASP B  31     -10.692  -4.330 -17.066  1.00 89.31           C  
ATOM   2975  OD1 ASP B  31     -11.828  -4.598 -17.518  1.00 89.31           O  
ATOM   2976  OD2 ASP B  31      -9.637  -4.815 -17.529  1.00 89.31           O  
ATOM   2977  N   PRO B  32     -13.449  -4.525 -14.502  1.00 93.77           N  
ATOM   2978  CA  PRO B  32     -13.936  -5.494 -13.531  1.00 93.77           C  
ATOM   2979  HA  PRO B  32     -14.084  -4.994 -12.573  1.00 93.77           H  
ATOM   2980  C   PRO B  32     -12.940  -6.643 -13.364  1.00 93.77           C  
ATOM   2981  CB  PRO B  32     -15.286  -5.995 -14.059  1.00 93.77           C  
ATOM   2982  HB2 PRO B  32     -16.045  -5.949 -13.277  1.00 93.77           H  
ATOM   2983  HB3 PRO B  32     -15.197  -7.010 -14.444  1.00 93.77           H  
ATOM   2984  O   PRO B  32     -12.483  -7.231 -14.350  1.00 93.77           O  
ATOM   2985  CG  PRO B  32     -15.649  -5.050 -15.199  1.00 93.77           C  
ATOM   2986  HG2 PRO B  32     -16.231  -4.215 -14.807  1.00 93.77           H  
ATOM   2987  HG3 PRO B  32     -16.195  -5.561 -15.992  1.00 93.77           H  
ATOM   2988  CD  PRO B  32     -14.302  -4.540 -15.680  1.00 93.77           C  
ATOM   2989  HD2 PRO B  32     -13.896  -5.238 -16.412  1.00 93.77           H  
ATOM   2990  HD3 PRO B  32     -14.434  -3.551 -16.119  1.00 93.77           H  
ATOM   2991  N   MET B  33     -12.657  -7.015 -12.118  1.00 98.02           N  
ATOM   2992  H   MET B  33     -13.093  -6.528 -11.348  1.00 98.02           H  
ATOM   2993  CA  MET B  33     -11.723  -8.101 -11.807  1.00 98.02           C  
ATOM   2994  HA  MET B  33     -11.164  -8.372 -12.703  1.00 98.02           H  
ATOM   2995  C   MET B  33     -12.484  -9.347 -11.372  1.00 98.02           C  
ATOM   2996  CB  MET B  33     -10.698  -7.644 -10.762  1.00 98.02           C  
ATOM   2997  HB2 MET B  33     -11.215  -7.336  -9.854  1.00 98.02           H  
ATOM   2998  HB3 MET B  33     -10.033  -8.474 -10.523  1.00 98.02           H  
ATOM   2999  O   MET B  33     -13.363  -9.272 -10.519  1.00 98.02           O  
ATOM   3000  CG  MET B  33      -9.859  -6.474 -11.292  1.00 98.02           C  
ATOM   3001  HG2 MET B  33     -10.513  -5.627 -11.500  1.00 98.02           H  
ATOM   3002  HG3 MET B  33      -9.145  -6.166 -10.528  1.00 98.02           H  
ATOM   3003  SD  MET B  33      -8.890  -6.840 -12.770  1.00 98.02           S  
ATOM   3004  CE  MET B  33      -8.247  -5.186 -13.078  1.00 98.02           C  
ATOM   3005  HE1 MET B  33      -7.643  -4.883 -12.223  1.00 98.02           H  
ATOM   3006  HE2 MET B  33      -9.077  -4.490 -13.207  1.00 98.02           H  
ATOM   3007  HE3 MET B  33      -7.626  -5.186 -13.973  1.00 98.02           H  
ATOM   3008  N   ALA B  34     -12.174 -10.490 -11.969  1.00 98.64           N  
ATOM   3009  H   ALA B  34     -11.347 -10.513 -12.549  1.00 98.64           H  
ATOM   3010  CA  ALA B  34     -12.767 -11.771 -11.621  1.00 98.64           C  
ATOM   3011  HA  ALA B  34     -13.806 -11.628 -11.326  1.00 98.64           H  
ATOM   3012  C   ALA B  34     -12.013 -12.406 -10.449  1.00 98.64           C  
ATOM   3013  CB  ALA B  34     -12.739 -12.675 -12.858  1.00 98.64           C  
ATOM   3014  HB1 ALA B  34     -13.423 -12.289 -13.614  1.00 98.64           H  
ATOM   3015  HB2 ALA B  34     -11.728 -12.718 -13.264  1.00 98.64           H  
ATOM   3016  HB3 ALA B  34     -13.039 -13.684 -12.578  1.00 98.64           H  
ATOM   3017  O   ALA B  34     -10.789 -12.506 -10.482  1.00 98.64           O  
ATOM   3018  N   ILE B  35     -12.753 -12.891  -9.451  1.00 98.85           N  
ATOM   3019  H   ILE B  35     -13.752 -12.752  -9.487  1.00 98.85           H  
ATOM   3020  CA  ILE B  35     -12.242 -13.864  -8.479  1.00 98.85           C  
ATOM   3021  HA  ILE B  35     -11.186 -13.676  -8.285  1.00 98.85           H  
ATOM   3022  C   ILE B  35     -12.373 -15.241  -9.130  1.00 98.85           C  
ATOM   3023  CB  ILE B  35     -13.008 -13.778  -7.137  1.00 98.85           C  
ATOM   3024  HB  ILE B  35     -14.060 -13.997  -7.319  1.00 98.85           H  
ATOM   3025  O   ILE B  35     -13.495 -15.678  -9.395  1.00 98.85           O  
ATOM   3026  CG1 ILE B  35     -12.903 -12.366  -6.516  1.00 98.85           C  
ATOM   3027 HG12 ILE B  35     -13.180 -11.617  -7.257  1.00 98.85           H  
ATOM   3028 HG13 ILE B  35     -11.868 -12.198  -6.219  1.00 98.85           H  
ATOM   3029  CG2 ILE B  35     -12.446 -14.823  -6.155  1.00 98.85           C  
ATOM   3030 HG21 ILE B  35     -13.015 -14.817  -5.225  1.00 98.85           H  
ATOM   3031 HG22 ILE B  35     -12.516 -15.827  -6.574  1.00 98.85           H  
ATOM   3032 HG23 ILE B  35     -11.400 -14.612  -5.935  1.00 98.85           H  
ATOM   3033  CD1 ILE B  35     -13.778 -12.124  -5.282  1.00 98.85           C  
ATOM   3034 HD11 ILE B  35     -13.697 -11.079  -4.983  1.00 98.85           H  
ATOM   3035 HD12 ILE B  35     -14.820 -12.344  -5.514  1.00 98.85           H  
ATOM   3036 HD13 ILE B  35     -13.447 -12.744  -4.449  1.00 98.85           H  
ATOM   3037  N   VAL B  36     -11.254 -15.910  -9.407  1.00 98.53           N  
ATOM   3038  H   VAL B  36     -10.371 -15.472  -9.183  1.00 98.53           H  
ATOM   3039  CA  VAL B  36     -11.231 -17.219 -10.095  1.00 98.53           C  
ATOM   3040  HA  VAL B  36     -12.231 -17.438 -10.468  1.00 98.53           H  
ATOM   3041  C   VAL B  36     -10.894 -18.385  -9.166  1.00 98.53           C  
ATOM   3042  CB  VAL B  36     -10.310 -17.202 -11.330  1.00 98.53           C  
ATOM   3043  HB  VAL B  36     -10.318 -18.198 -11.773  1.00 98.53           H  
ATOM   3044  O   VAL B  36     -11.300 -19.515  -9.421  1.00 98.53           O  
ATOM   3045  CG1 VAL B  36     -10.849 -16.222 -12.380  1.00 98.53           C  
ATOM   3046 HG11 VAL B  36     -10.255 -16.310 -13.290  1.00 98.53           H  
ATOM   3047 HG12 VAL B  36     -10.785 -15.196 -12.015  1.00 98.53           H  
ATOM   3048 HG13 VAL B  36     -11.884 -16.467 -12.616  1.00 98.53           H  
ATOM   3049  CG2 VAL B  36      -8.858 -16.835 -11.004  1.00 98.53           C  
ATOM   3050 HG21 VAL B  36      -8.463 -17.509 -10.244  1.00 98.53           H  
ATOM   3051 HG22 VAL B  36      -8.788 -15.804 -10.656  1.00 98.53           H  
ATOM   3052 HG23 VAL B  36      -8.251 -16.936 -11.904  1.00 98.53           H  
ATOM   3053  N   GLY B  37     -10.231 -18.107  -8.045  1.00 98.70           N  
ATOM   3054  H   GLY B  37      -9.940 -17.153  -7.887  1.00 98.70           H  
ATOM   3055  CA  GLY B  37      -9.916 -19.082  -7.002  1.00 98.70           C  
ATOM   3056  HA2 GLY B  37      -8.905 -19.465  -7.144  1.00 98.70           H  
ATOM   3057  HA3 GLY B  37     -10.609 -19.922  -7.050  1.00 98.70           H  
ATOM   3058  C   GLY B  37      -9.994 -18.451  -5.618  1.00 98.70           C  
ATOM   3059  O   GLY B  37      -9.806 -17.243  -5.472  1.00 98.70           O  
ATOM   3060  N   MET B  38     -10.290 -19.263  -4.605  1.00 98.83           N  
ATOM   3061  H   MET B  38     -10.396 -20.250  -4.790  1.00 98.83           H  
ATOM   3062  CA  MET B  38     -10.287 -18.861  -3.195  1.00 98.83           C  
ATOM   3063  HA  MET B  38      -9.591 -18.035  -3.056  1.00 98.83           H  
ATOM   3064  C   MET B  38      -9.848 -20.042  -2.335  1.00 98.83           C  
ATOM   3065  CB  MET B  38     -11.682 -18.427  -2.720  1.00 98.83           C  
ATOM   3066  HB2 MET B  38     -12.334 -19.301  -2.709  1.00 98.83           H  
ATOM   3067  HB3 MET B  38     -11.595 -18.051  -1.700  1.00 98.83           H  
ATOM   3068  O   MET B  38     -10.304 -21.156  -2.584  1.00 98.83           O  
ATOM   3069  CG  MET B  38     -12.342 -17.353  -3.585  1.00 98.83           C  
ATOM   3070  HG2 MET B  38     -11.627 -16.545  -3.739  1.00 98.83           H  
ATOM   3071  HG3 MET B  38     -12.572 -17.781  -4.560  1.00 98.83           H  
ATOM   3072  SD  MET B  38     -13.866 -16.652  -2.893  1.00 98.83           S  
ATOM   3073  CE  MET B  38     -14.918 -18.126  -2.776  1.00 98.83           C  
ATOM   3074  HE1 MET B  38     -15.071 -18.558  -3.765  1.00 98.83           H  
ATOM   3075  HE2 MET B  38     -15.883 -17.849  -2.350  1.00 98.83           H  
ATOM   3076  HE3 MET B  38     -14.455 -18.865  -2.122  1.00 98.83           H  
ATOM   3077  N   SER B  39      -9.038 -19.807  -1.311  1.00 98.77           N  
ATOM   3078  H   SER B  39      -8.685 -18.871  -1.173  1.00 98.77           H  
ATOM   3079  CA  SER B  39      -8.692 -20.783  -0.275  1.00 98.77           C  
ATOM   3080  HA  SER B  39      -9.437 -21.578  -0.263  1.00 98.77           H  
ATOM   3081  C   SER B  39      -8.710 -20.099   1.088  1.00 98.77           C  
ATOM   3082  CB  SER B  39      -7.325 -21.426  -0.538  1.00 98.77           C  
ATOM   3083  HB2 SER B  39      -7.158 -22.243   0.165  1.00 98.77           H  
ATOM   3084  HB3 SER B  39      -7.289 -21.819  -1.554  1.00 98.77           H  
ATOM   3085  O   SER B  39      -8.541 -18.879   1.199  1.00 98.77           O  
ATOM   3086  OG  SER B  39      -6.327 -20.453  -0.364  1.00 98.77           O  
ATOM   3087  HG  SER B  39      -5.491 -20.804  -0.681  1.00 98.77           H  
ATOM   3088  N   CYS B  40      -8.967 -20.868   2.139  1.00 98.78           N  
ATOM   3089  H   CYS B  40      -9.059 -21.868   2.034  1.00 98.78           H  
ATOM   3090  CA  CYS B  40      -8.937 -20.341   3.492  1.00 98.78           C  
ATOM   3091  HA  CYS B  40      -8.048 -19.717   3.587  1.00 98.78           H  
ATOM   3092  C   CYS B  40      -8.838 -21.446   4.533  1.00 98.78           C  
ATOM   3093  CB  CYS B  40     -10.183 -19.486   3.765  1.00 98.78           C  
ATOM   3094  HB2 CYS B  40     -10.186 -18.623   3.099  1.00 98.78           H  
ATOM   3095  HB3 CYS B  40     -10.119 -19.120   4.790  1.00 98.78           H  
ATOM   3096  O   CYS B  40      -9.331 -22.554   4.319  1.00 98.78           O  
ATOM   3097  SG  CYS B  40     -11.721 -20.435   3.543  1.00 98.78           S  
ATOM   3098  HG  CYS B  40     -11.334 -21.521   4.218  1.00 98.78           H  
ATOM   3099  N   ARG B  41      -8.297 -21.093   5.698  1.00 98.67           N  
ATOM   3100  H   ARG B  41      -7.946 -20.150   5.786  1.00 98.67           H  
ATOM   3101  CA  ARG B  41      -8.408 -21.887   6.922  1.00 98.67           C  
ATOM   3102  HA  ARG B  41      -9.195 -22.629   6.786  1.00 98.67           H  
ATOM   3103  C   ARG B  41      -8.816 -20.988   8.071  1.00 98.67           C  
ATOM   3104  CB  ARG B  41      -7.105 -22.624   7.242  1.00 98.67           C  
ATOM   3105  HB2 ARG B  41      -6.298 -21.901   7.357  1.00 98.67           H  
ATOM   3106  HB3 ARG B  41      -7.220 -23.153   8.188  1.00 98.67           H  
ATOM   3107  O   ARG B  41      -8.272 -19.894   8.218  1.00 98.67           O  
ATOM   3108  CG  ARG B  41      -6.744 -23.643   6.159  1.00 98.67           C  
ATOM   3109  HG2 ARG B  41      -6.767 -23.184   5.170  1.00 98.67           H  
ATOM   3110  HG3 ARG B  41      -7.447 -24.476   6.192  1.00 98.67           H  
ATOM   3111  CD  ARG B  41      -5.345 -24.174   6.398  1.00 98.67           C  
ATOM   3112  HD2 ARG B  41      -5.300 -24.655   7.374  1.00 98.67           H  
ATOM   3113  HD3 ARG B  41      -4.653 -23.331   6.385  1.00 98.67           H  
ATOM   3114  NE  ARG B  41      -4.959 -25.128   5.350  1.00 98.67           N  
ATOM   3115  HE  ARG B  41      -5.578 -25.302   4.571  1.00 98.67           H  
ATOM   3116  NH1 ARG B  41      -2.840 -25.391   6.137  1.00 98.67           N  
ATOM   3117 HH11 ARG B  41      -1.948 -25.843   5.995  1.00 98.67           H  
ATOM   3118 HH12 ARG B  41      -2.933 -24.623   6.786  1.00 98.67           H  
ATOM   3119  NH2 ARG B  41      -3.482 -26.545   4.356  1.00 98.67           N  
ATOM   3120 HH21 ARG B  41      -4.009 -26.578   3.495  1.00 98.67           H  
ATOM   3121 HH22 ARG B  41      -2.525 -26.867   4.362  1.00 98.67           H  
ATOM   3122  CZ  ARG B  41      -3.773 -25.687   5.282  1.00 98.67           C  
ATOM   3123  N   PHE B  42      -9.758 -21.467   8.872  1.00 98.56           N  
ATOM   3124  H   PHE B  42     -10.051 -22.423   8.733  1.00 98.56           H  
ATOM   3125  CA  PHE B  42     -10.281 -20.778  10.051  1.00 98.56           C  
ATOM   3126  HA  PHE B  42      -9.539 -20.071  10.422  1.00 98.56           H  
ATOM   3127  C   PHE B  42     -10.546 -21.789  11.170  1.00 98.56           C  
ATOM   3128  CB  PHE B  42     -11.558 -19.997   9.686  1.00 98.56           C  
ATOM   3129  HB2 PHE B  42     -11.932 -19.494  10.578  1.00 98.56           H  
ATOM   3130  HB3 PHE B  42     -12.327 -20.701   9.368  1.00 98.56           H  
ATOM   3131  O   PHE B  42     -10.376 -22.996  10.987  1.00 98.56           O  
ATOM   3132  CG  PHE B  42     -11.376 -18.942   8.614  1.00 98.56           C  
ATOM   3133  CD1 PHE B  42     -10.576 -17.814   8.869  1.00 98.56           C  
ATOM   3134  HD1 PHE B  42     -10.103 -17.707   9.833  1.00 98.56           H  
ATOM   3135  CD2 PHE B  42     -11.999 -19.084   7.362  1.00 98.56           C  
ATOM   3136  HD2 PHE B  42     -12.608 -19.951   7.153  1.00 98.56           H  
ATOM   3137  CE1 PHE B  42     -10.381 -16.844   7.868  1.00 98.56           C  
ATOM   3138  HE1 PHE B  42      -9.739 -15.996   8.056  1.00 98.56           H  
ATOM   3139  CE2 PHE B  42     -11.831 -18.102   6.375  1.00 98.56           C  
ATOM   3140  HE2 PHE B  42     -12.301 -18.216   5.410  1.00 98.56           H  
ATOM   3141  CZ  PHE B  42     -11.015 -16.992   6.623  1.00 98.56           C  
ATOM   3142  HZ  PHE B  42     -10.880 -16.254   5.846  1.00 98.56           H  
ATOM   3143  N   ALA B  43     -10.946 -21.287  12.335  1.00 97.65           N  
ATOM   3144  H   ALA B  43     -11.027 -20.285  12.435  1.00 97.65           H  
ATOM   3145  CA  ALA B  43     -11.260 -22.107  13.498  1.00 97.65           C  
ATOM   3146  HA  ALA B  43     -10.358 -22.651  13.777  1.00 97.65           H  
ATOM   3147  C   ALA B  43     -12.354 -23.156  13.243  1.00 97.65           C  
ATOM   3148  CB  ALA B  43     -11.660 -21.168  14.637  1.00 97.65           C  
ATOM   3149  HB1 ALA B  43     -12.594 -20.663  14.391  1.00 97.65           H  
ATOM   3150  HB2 ALA B  43     -10.870 -20.434  14.794  1.00 97.65           H  
ATOM   3151  HB3 ALA B  43     -11.799 -21.738  15.556  1.00 97.65           H  
ATOM   3152  O   ALA B  43     -13.189 -23.008  12.346  1.00 97.65           O  
ATOM   3153  N   GLY B  44     -12.366 -24.205  14.067  1.00 96.22           N  
ATOM   3154  H   GLY B  44     -11.598 -24.324  14.712  1.00 96.22           H  
ATOM   3155  CA  GLY B  44     -13.380 -25.260  14.020  1.00 96.22           C  
ATOM   3156  HA2 GLY B  44     -13.283 -25.869  14.918  1.00 96.22           H  
ATOM   3157  HA3 GLY B  44     -14.372 -24.808  14.002  1.00 96.22           H  
ATOM   3158  C   GLY B  44     -13.237 -26.182  12.812  1.00 96.22           C  
ATOM   3159  O   GLY B  44     -14.239 -26.645  12.261  1.00 96.22           O  
ATOM   3160  N   GLY B  45     -11.997 -26.413  12.382  1.00 95.77           N  
ATOM   3161  H   GLY B  45     -11.247 -26.130  12.997  1.00 95.77           H  
ATOM   3162  CA  GLY B  45     -11.667 -27.326  11.292  1.00 95.77           C  
ATOM   3163  HA2 GLY B  45     -12.177 -28.274  11.464  1.00 95.77           H  
ATOM   3164  HA3 GLY B  45     -10.593 -27.510  11.320  1.00 95.77           H  
ATOM   3165  C   GLY B  45     -12.028 -26.835   9.888  1.00 95.77           C  
ATOM   3166  O   GLY B  45     -12.043 -27.649   8.966  1.00 95.77           O  
ATOM   3167  N   ILE B  46     -12.305 -25.540   9.692  1.00 97.92           N  
ATOM   3168  H   ILE B  46     -12.243 -24.911  10.480  1.00 97.92           H  
ATOM   3169  CA  ILE B  46     -12.552 -24.977   8.356  1.00 97.92           C  
ATOM   3170  HA  ILE B  46     -13.294 -25.594   7.851  1.00 97.92           H  
ATOM   3171  C   ILE B  46     -11.256 -25.028   7.542  1.00 97.92           C  
ATOM   3172  CB  ILE B  46     -13.105 -23.537   8.451  1.00 97.92           C  
ATOM   3173  HB  ILE B  46     -12.459 -22.969   9.121  1.00 97.92           H  
ATOM   3174  O   ILE B  46     -10.274 -24.376   7.905  1.00 97.92           O  
ATOM   3175  CG1 ILE B  46     -14.534 -23.544   9.036  1.00 97.92           C  
ATOM   3176 HG12 ILE B  46     -14.553 -24.144   9.946  1.00 97.92           H  
ATOM   3177 HG13 ILE B  46     -15.214 -24.004   8.318  1.00 97.92           H  
ATOM   3178  CG2 ILE B  46     -13.095 -22.854   7.067  1.00 97.92           C  
ATOM   3179 HG21 ILE B  46     -13.555 -21.867   7.121  1.00 97.92           H  
ATOM   3180 HG22 ILE B  46     -12.075 -22.713   6.707  1.00 97.92           H  
ATOM   3181 HG23 ILE B  46     -13.654 -23.448   6.344  1.00 97.92           H  
ATOM   3182  CD1 ILE B  46     -15.062 -22.151   9.400  1.00 97.92           C  
ATOM   3183 HD11 ILE B  46     -14.443 -21.712  10.183  1.00 97.92           H  
ATOM   3184 HD12 ILE B  46     -15.073 -21.485   8.537  1.00 97.92           H  
ATOM   3185 HD13 ILE B  46     -16.089 -22.245   9.754  1.00 97.92           H  
ATOM   3186  N   ARG B  47     -11.260 -25.760   6.420  1.00 96.68           N  
ATOM   3187  H   ARG B  47     -12.077 -26.316   6.209  1.00 96.68           H  
ATOM   3188  CA  ARG B  47     -10.097 -25.911   5.524  1.00 96.68           C  
ATOM   3189  HA  ARG B  47      -9.303 -25.244   5.860  1.00 96.68           H  
ATOM   3190  C   ARG B  47     -10.366 -25.477   4.085  1.00 96.68           C  
ATOM   3191  CB  ARG B  47      -9.580 -27.356   5.582  1.00 96.68           C  
ATOM   3192  HB2 ARG B  47      -8.753 -27.467   4.880  1.00 96.68           H  
ATOM   3193  HB3 ARG B  47     -10.381 -28.032   5.282  1.00 96.68           H  
ATOM   3194  O   ARG B  47      -9.504 -25.615   3.222  1.00 96.68           O  
ATOM   3195  CG  ARG B  47      -9.080 -27.738   6.980  1.00 96.68           C  
ATOM   3196  HG2 ARG B  47      -8.283 -27.057   7.279  1.00 96.68           H  
ATOM   3197  HG3 ARG B  47      -9.895 -27.667   7.700  1.00 96.68           H  
ATOM   3198  CD  ARG B  47      -8.551 -29.173   6.976  1.00 96.68           C  
ATOM   3199  HD2 ARG B  47      -9.339 -29.836   6.619  1.00 96.68           H  
ATOM   3200  HD3 ARG B  47      -7.706 -29.223   6.290  1.00 96.68           H  
ATOM   3201  NE  ARG B  47      -8.145 -29.587   8.332  1.00 96.68           N  
ATOM   3202  HE  ARG B  47      -8.599 -29.108   9.097  1.00 96.68           H  
ATOM   3203  NH1 ARG B  47      -6.611 -31.184   7.732  1.00 96.68           N  
ATOM   3204 HH11 ARG B  47      -5.827 -31.766   7.990  1.00 96.68           H  
ATOM   3205 HH12 ARG B  47      -6.800 -30.975   6.762  1.00 96.68           H  
ATOM   3206  NH2 ARG B  47      -6.899 -30.687   9.888  1.00 96.68           N  
ATOM   3207 HH21 ARG B  47      -7.308 -30.116  10.614  1.00 96.68           H  
ATOM   3208 HH22 ARG B  47      -6.089 -31.244  10.119  1.00 96.68           H  
ATOM   3209  CZ  ARG B  47      -7.229 -30.485   8.644  1.00 96.68           C  
ATOM   3210  N   SER B  48     -11.563 -24.974   3.806  1.00 97.83           N  
ATOM   3211  H   SER B  48     -12.260 -24.969   4.538  1.00 97.83           H  
ATOM   3212  CA  SER B  48     -11.962 -24.529   2.478  1.00 97.83           C  
ATOM   3213  HA  SER B  48     -11.089 -24.086   1.999  1.00 97.83           H  
ATOM   3214  C   SER B  48     -13.078 -23.479   2.537  1.00 97.83           C  
ATOM   3215  CB  SER B  48     -12.407 -25.742   1.655  1.00 97.83           C  
ATOM   3216  HB2 SER B  48     -11.618 -26.494   1.653  1.00 97.83           H  
ATOM   3217  HB3 SER B  48     -12.587 -25.428   0.627  1.00 97.83           H  
ATOM   3218  O   SER B  48     -13.758 -23.350   3.561  1.00 97.83           O  
ATOM   3219  OG  SER B  48     -13.595 -26.309   2.162  1.00 97.83           O  
ATOM   3220  HG  SER B  48     -13.398 -26.774   2.979  1.00 97.83           H  
ATOM   3221  N   PRO B  49     -13.313 -22.731   1.442  1.00 98.69           N  
ATOM   3222  CA  PRO B  49     -14.455 -21.824   1.343  1.00 98.69           C  
ATOM   3223  HA  PRO B  49     -14.343 -21.034   2.085  1.00 98.69           H  
ATOM   3224  C   PRO B  49     -15.808 -22.517   1.548  1.00 98.69           C  
ATOM   3225  CB  PRO B  49     -14.363 -21.225  -0.064  1.00 98.69           C  
ATOM   3226  HB2 PRO B  49     -14.746 -20.205  -0.093  1.00 98.69           H  
ATOM   3227  HB3 PRO B  49     -14.904 -21.849  -0.776  1.00 98.69           H  
ATOM   3228  O   PRO B  49     -16.762 -21.890   2.003  1.00 98.69           O  
ATOM   3229  CG  PRO B  49     -12.873 -21.291  -0.387  1.00 98.69           C  
ATOM   3230  HG2 PRO B  49     -12.700 -21.311  -1.462  1.00 98.69           H  
ATOM   3231  HG3 PRO B  49     -12.352 -20.457   0.082  1.00 98.69           H  
ATOM   3232  CD  PRO B  49     -12.456 -22.602   0.271  1.00 98.69           C  
ATOM   3233  HD2 PRO B  49     -12.646 -23.431  -0.411  1.00 98.69           H  
ATOM   3234  HD3 PRO B  49     -11.400 -22.559   0.540  1.00 98.69           H  
ATOM   3235  N   GLU B  50     -15.933 -23.781   1.156  1.00 97.56           N  
ATOM   3236  H   GLU B  50     -15.169 -24.198   0.645  1.00 97.56           H  
ATOM   3237  CA  GLU B  50     -17.137 -24.599   1.295  1.00 97.56           C  
ATOM   3238  HA  GLU B  50     -18.013 -24.022   0.998  1.00 97.56           H  
ATOM   3239  C   GLU B  50     -17.360 -24.980   2.761  1.00 97.56           C  
ATOM   3240  CB  GLU B  50     -17.056 -25.838   0.382  1.00 97.56           C  
ATOM   3241  HB2 GLU B  50     -16.121 -26.372   0.554  1.00 97.56           H  
ATOM   3242  HB3 GLU B  50     -17.871 -26.504   0.664  1.00 97.56           H  
ATOM   3243  O   GLU B  50     -18.463 -24.779   3.258  1.00 97.56           O  
ATOM   3244  CG  GLU B  50     -17.222 -25.531  -1.123  1.00 97.56           C  
ATOM   3245  HG2 GLU B  50     -18.067 -24.855  -1.253  1.00 97.56           H  
ATOM   3246  HG3 GLU B  50     -17.476 -26.465  -1.624  1.00 97.56           H  
ATOM   3247  CD  GLU B  50     -15.991 -24.937  -1.833  1.00 97.56           C  
ATOM   3248  OE1 GLU B  50     -16.014 -24.792  -3.075  1.00 97.56           O  
ATOM   3249  OE2 GLU B  50     -14.974 -24.615  -1.183  1.00 97.56           O  
ATOM   3250  N   ASP B  51     -16.310 -25.377   3.490  1.00 98.05           N  
ATOM   3251  H   ASP B  51     -15.434 -25.569   3.026  1.00 98.05           H  
ATOM   3252  CA  ASP B  51     -16.411 -25.608   4.940  1.00 98.05           C  
ATOM   3253  HA  ASP B  51     -17.169 -26.369   5.124  1.00 98.05           H  
ATOM   3254  C   ASP B  51     -16.819 -24.323   5.682  1.00 98.05           C  
ATOM   3255  CB  ASP B  51     -15.077 -26.089   5.529  1.00 98.05           C  
ATOM   3256  HB2 ASP B  51     -14.342 -25.291   5.419  1.00 98.05           H  
ATOM   3257  HB3 ASP B  51     -15.212 -26.272   6.595  1.00 98.05           H  
ATOM   3258  O   ASP B  51     -17.635 -24.358   6.606  1.00 98.05           O  
ATOM   3259  CG  ASP B  51     -14.501 -27.349   4.895  1.00 98.05           C  
ATOM   3260  OD1 ASP B  51     -15.262 -28.285   4.590  1.00 98.05           O  
ATOM   3261  OD2 ASP B  51     -13.266 -27.328   4.675  1.00 98.05           O  
ATOM   3262  N   LEU B  52     -16.278 -23.167   5.259  1.00 98.71           N  
ATOM   3263  H   LEU B  52     -15.584 -23.214   4.526  1.00 98.71           H  
ATOM   3264  CA  LEU B  52     -16.680 -21.863   5.790  1.00 98.71           C  
ATOM   3265  HA  LEU B  52     -16.531 -21.879   6.870  1.00 98.71           H  
ATOM   3266  C   LEU B  52     -18.168 -21.611   5.541  1.00 98.71           C  
ATOM   3267  CB  LEU B  52     -15.824 -20.739   5.173  1.00 98.71           C  
ATOM   3268  HB2 LEU B  52     -15.909 -20.790   4.087  1.00 98.71           H  
ATOM   3269  HB3 LEU B  52     -14.776 -20.902   5.425  1.00 98.71           H  
ATOM   3270  O   LEU B  52     -18.869 -21.190   6.462  1.00 98.71           O  
ATOM   3271  CG  LEU B  52     -16.244 -19.322   5.619  1.00 98.71           C  
ATOM   3272  HG  LEU B  52     -17.302 -19.160   5.413  1.00 98.71           H  
ATOM   3273  CD1 LEU B  52     -15.999 -19.088   7.107  1.00 98.71           C  
ATOM   3274 HD11 LEU B  52     -16.638 -19.743   7.698  1.00 98.71           H  
ATOM   3275 HD12 LEU B  52     -14.954 -19.276   7.353  1.00 98.71           H  
ATOM   3276 HD13 LEU B  52     -16.242 -18.054   7.353  1.00 98.71           H  
ATOM   3277  CD2 LEU B  52     -15.476 -18.269   4.824  1.00 98.71           C  
ATOM   3278 HD21 LEU B  52     -15.728 -17.269   5.176  1.00 98.71           H  
ATOM   3279 HD22 LEU B  52     -15.751 -18.354   3.772  1.00 98.71           H  
ATOM   3280 HD23 LEU B  52     -14.404 -18.436   4.929  1.00 98.71           H  
ATOM   3281  N   TRP B  53     -18.640 -21.856   4.313  1.00 98.56           N  
ATOM   3282  H   TRP B  53     -18.008 -22.251   3.631  1.00 98.56           H  
ATOM   3283  CA  TRP B  53     -20.044 -21.691   3.949  1.00 98.56           C  
ATOM   3284  HA  TRP B  53     -20.337 -20.657   4.132  1.00 98.56           H  
ATOM   3285  C   TRP B  53     -20.955 -22.575   4.802  1.00 98.56           C  
ATOM   3286  CB  TRP B  53     -20.266 -21.973   2.462  1.00 98.56           C  
ATOM   3287  HB2 TRP B  53     -19.883 -22.962   2.213  1.00 98.56           H  
ATOM   3288  HB3 TRP B  53     -19.713 -21.241   1.873  1.00 98.56           H  
ATOM   3289  O   TRP B  53     -21.900 -22.062   5.402  1.00 98.56           O  
ATOM   3290  CG  TRP B  53     -21.714 -21.920   2.095  1.00 98.56           C  
ATOM   3291  CD1 TRP B  53     -22.492 -22.997   1.848  1.00 98.56           C  
ATOM   3292  HD1 TRP B  53     -22.148 -24.021   1.850  1.00 98.56           H  
ATOM   3293  CD2 TRP B  53     -22.612 -20.771   2.111  1.00 98.56           C  
ATOM   3294  CE2 TRP B  53     -23.936 -21.231   1.846  1.00 98.56           C  
ATOM   3295  CE3 TRP B  53     -22.445 -19.393   2.375  1.00 98.56           C  
ATOM   3296  HE3 TRP B  53     -21.460 -19.019   2.611  1.00 98.56           H  
ATOM   3297  NE1 TRP B  53     -23.799 -22.592   1.676  1.00 98.56           N  
ATOM   3298  HE1 TRP B  53     -24.546 -23.248   1.499  1.00 98.56           H  
ATOM   3299  CH2 TRP B  53     -24.835 -19.001   2.083  1.00 98.56           C  
ATOM   3300  HH2 TRP B  53     -25.675 -18.322   2.092  1.00 98.56           H  
ATOM   3301  CZ2 TRP B  53     -25.039 -20.367   1.830  1.00 98.56           C  
ATOM   3302  HZ2 TRP B  53     -26.030 -20.752   1.639  1.00 98.56           H  
ATOM   3303  CZ3 TRP B  53     -23.545 -18.518   2.359  1.00 98.56           C  
ATOM   3304  HZ3 TRP B  53     -23.399 -17.468   2.569  1.00 98.56           H  
ATOM   3305  N   ASP B  54     -20.639 -23.863   4.924  1.00 98.20           N  
ATOM   3306  H   ASP B  54     -19.868 -24.229   4.383  1.00 98.20           H  
ATOM   3307  CA  ASP B  54     -21.414 -24.809   5.727  1.00 98.20           C  
ATOM   3308  HA  ASP B  54     -22.435 -24.848   5.349  1.00 98.20           H  
ATOM   3309  C   ASP B  54     -21.485 -24.370   7.194  1.00 98.20           C  
ATOM   3310  CB  ASP B  54     -20.789 -26.210   5.622  1.00 98.20           C  
ATOM   3311  HB2 ASP B  54     -19.711 -26.140   5.764  1.00 98.20           H  
ATOM   3312  HB3 ASP B  54     -21.190 -26.825   6.428  1.00 98.20           H  
ATOM   3313  O   ASP B  54     -22.541 -24.459   7.830  1.00 98.20           O  
ATOM   3314  CG  ASP B  54     -21.090 -26.930   4.301  1.00 98.20           C  
ATOM   3315  OD1 ASP B  54     -21.956 -26.443   3.536  1.00 98.20           O  
ATOM   3316  OD2 ASP B  54     -20.520 -28.027   4.122  1.00 98.20           O  
ATOM   3317  N   ALA B  55     -20.388 -23.839   7.740  1.00 98.43           N  
ATOM   3318  H   ALA B  55     -19.543 -23.810   7.188  1.00 98.43           H  
ATOM   3319  CA  ALA B  55     -20.360 -23.327   9.103  1.00 98.43           C  
ATOM   3320  HA  ALA B  55     -20.757 -24.102   9.758  1.00 98.43           H  
ATOM   3321  C   ALA B  55     -21.247 -22.085   9.297  1.00 98.43           C  
ATOM   3322  CB  ALA B  55     -18.909 -23.061   9.504  1.00 98.43           C  
ATOM   3323  HB1 ALA B  55     -18.889 -22.707  10.535  1.00 98.43           H  
ATOM   3324  HB2 ALA B  55     -18.471 -22.302   8.857  1.00 98.43           H  
ATOM   3325  HB3 ALA B  55     -18.321 -23.975   9.421  1.00 98.43           H  
ATOM   3326  O   ALA B  55     -22.048 -22.056  10.238  1.00 98.43           O  
ATOM   3327  N   VAL B  56     -21.147 -21.076   8.423  1.00 98.39           N  
ATOM   3328  H   VAL B  56     -20.487 -21.162   7.663  1.00 98.39           H  
ATOM   3329  CA  VAL B  56     -21.944 -19.839   8.556  1.00 98.39           C  
ATOM   3330  HA  VAL B  56     -21.923 -19.546   9.606  1.00 98.39           H  
ATOM   3331  C   VAL B  56     -23.416 -20.052   8.209  1.00 98.39           C  
ATOM   3332  CB  VAL B  56     -21.374 -18.648   7.760  1.00 98.39           C  
ATOM   3333  HB  VAL B  56     -22.027 -17.792   7.933  1.00 98.39           H  
ATOM   3334  O   VAL B  56     -24.280 -19.490   8.881  1.00 98.39           O  
ATOM   3335  CG1 VAL B  56     -19.986 -18.255   8.269  1.00 98.39           C  
ATOM   3336 HG11 VAL B  56     -19.649 -17.356   7.752  1.00 98.39           H  
ATOM   3337 HG12 VAL B  56     -20.027 -18.052   9.339  1.00 98.39           H  
ATOM   3338 HG13 VAL B  56     -19.272 -19.058   8.085  1.00 98.39           H  
ATOM   3339  CG2 VAL B  56     -21.314 -18.871   6.247  1.00 98.39           C  
ATOM   3340 HG21 VAL B  56     -20.849 -18.014   5.758  1.00 98.39           H  
ATOM   3341 HG22 VAL B  56     -20.727 -19.763   6.028  1.00 98.39           H  
ATOM   3342 HG23 VAL B  56     -22.316 -19.002   5.838  1.00 98.39           H  
ATOM   3343  N   ALA B  57     -23.728 -20.897   7.222  1.00 98.18           N  
ATOM   3344  H   ALA B  57     -22.982 -21.329   6.697  1.00 98.18           H  
ATOM   3345  CA  ALA B  57     -25.101 -21.244   6.857  1.00 98.18           C  
ATOM   3346  HA  ALA B  57     -25.665 -20.326   6.693  1.00 98.18           H  
ATOM   3347  C   ALA B  57     -25.802 -22.026   7.978  1.00 98.18           C  
ATOM   3348  CB  ALA B  57     -25.075 -22.037   5.546  1.00 98.18           C  
ATOM   3349  HB1 ALA B  57     -26.094 -22.274   5.237  1.00 98.18           H  
ATOM   3350  HB2 ALA B  57     -24.517 -22.964   5.676  1.00 98.18           H  
ATOM   3351  HB3 ALA B  57     -24.597 -21.446   4.765  1.00 98.18           H  
ATOM   3352  O   ALA B  57     -26.979 -21.791   8.254  1.00 98.18           O  
ATOM   3353  N   ALA B  58     -25.070 -22.897   8.682  1.00 97.96           N  
ATOM   3354  H   ALA B  58     -24.132 -23.105   8.370  1.00 97.96           H  
ATOM   3355  CA  ALA B  58     -25.561 -23.576   9.880  1.00 97.96           C  
ATOM   3356  HA  ALA B  58     -26.585 -23.900   9.694  1.00 97.96           H  
ATOM   3357  C   ALA B  58     -25.601 -22.673  11.130  1.00 97.96           C  
ATOM   3358  CB  ALA B  58     -24.704 -24.826  10.109  1.00 97.96           C  
ATOM   3359  HB1 ALA B  58     -25.069 -25.370  10.980  1.00 97.96           H  
ATOM   3360  HB2 ALA B  58     -23.666 -24.533  10.269  1.00 97.96           H  
ATOM   3361  HB3 ALA B  58     -24.758 -25.473   9.233  1.00 97.96           H  
ATOM   3362  O   ALA B  58     -26.083 -23.107  12.178  1.00 97.96           O  
ATOM   3363  N   GLY B  59     -25.094 -21.438  11.049  1.00 97.96           N  
ATOM   3364  H   GLY B  59     -24.735 -21.124  10.158  1.00 97.96           H  
ATOM   3365  CA  GLY B  59     -25.040 -20.504  12.171  1.00 97.96           C  
ATOM   3366  HA2 GLY B  59     -24.659 -19.551  11.805  1.00 97.96           H  
ATOM   3367  HA3 GLY B  59     -26.045 -20.354  12.565  1.00 97.96           H  
ATOM   3368  C   GLY B  59     -24.134 -20.971  13.314  1.00 97.96           C  
ATOM   3369  O   GLY B  59     -24.476 -20.753  14.477  1.00 97.96           O  
ATOM   3370  N   LYS B  60     -23.013 -21.640  13.007  1.00 98.29           N  
ATOM   3371  H   LYS B  60     -22.780 -21.760  12.032  1.00 98.29           H  
ATOM   3372  CA  LYS B  60     -22.062 -22.125  14.020  1.00 98.29           C  
ATOM   3373  HA  LYS B  60     -22.630 -22.587  14.828  1.00 98.29           H  
ATOM   3374  C   LYS B  60     -21.254 -20.978  14.635  1.00 98.29           C  
ATOM   3375  CB  LYS B  60     -21.110 -23.177  13.431  1.00 98.29           C  
ATOM   3376  HB2 LYS B  60     -20.618 -22.764  12.551  1.00 98.29           H  
ATOM   3377  HB3 LYS B  60     -20.342 -23.388  14.175  1.00 98.29           H  
ATOM   3378  O   LYS B  60     -20.715 -20.143  13.908  1.00 98.29           O  
ATOM   3379  CG  LYS B  60     -21.803 -24.499  13.067  1.00 98.29           C  
ATOM   3380  HG2 LYS B  60     -22.319 -24.894  13.942  1.00 98.29           H  
ATOM   3381  HG3 LYS B  60     -22.529 -24.322  12.273  1.00 98.29           H  
ATOM   3382  CD  LYS B  60     -20.753 -25.513  12.591  1.00 98.29           C  
ATOM   3383  HD2 LYS B  60     -20.213 -25.083  11.748  1.00 98.29           H  
ATOM   3384  HD3 LYS B  60     -20.042 -25.693  13.397  1.00 98.29           H  
ATOM   3385  CE  LYS B  60     -21.387 -26.840  12.164  1.00 98.29           C  
ATOM   3386  HE2 LYS B  60     -21.850 -27.305  13.034  1.00 98.29           H  
ATOM   3387  HE3 LYS B  60     -22.166 -26.629  11.432  1.00 98.29           H  
ATOM   3388  NZ  LYS B  60     -20.363 -27.738  11.568  1.00 98.29           N  
ATOM   3389  HZ1 LYS B  60     -19.958 -27.303  10.751  1.00 98.29           H  
ATOM   3390  HZ2 LYS B  60     -19.607 -27.909  12.215  1.00 98.29           H  
ATOM   3391  HZ3 LYS B  60     -20.763 -28.617  11.273  1.00 98.29           H  
ATOM   3392  N   ASP B  61     -21.155 -20.992  15.961  1.00 98.25           N  
ATOM   3393  H   ASP B  61     -21.635 -21.729  16.458  1.00 98.25           H  
ATOM   3394  CA  ASP B  61     -20.161 -20.256  16.752  1.00 98.25           C  
ATOM   3395  HA  ASP B  61     -19.866 -19.339  16.241  1.00 98.25           H  
ATOM   3396  C   ASP B  61     -18.928 -21.162  16.898  1.00 98.25           C  
ATOM   3397  CB  ASP B  61     -20.787 -19.876  18.111  1.00 98.25           C  
ATOM   3398  HB2 ASP B  61     -21.639 -19.221  17.929  1.00 98.25           H  
ATOM   3399  HB3 ASP B  61     -21.163 -20.781  18.588  1.00 98.25           H  
ATOM   3400  O   ASP B  61     -19.052 -22.298  17.365  1.00 98.25           O  
ATOM   3401  CG  ASP B  61     -19.839 -19.171  19.094  1.00 98.25           C  
ATOM   3402  OD1 ASP B  61     -18.668 -18.942  18.730  1.00 98.25           O  
ATOM   3403  OD2 ASP B  61     -20.293 -18.913  20.241  1.00 98.25           O  
ATOM   3404  N   LEU B  62     -17.774 -20.695  16.421  1.00 97.90           N  
ATOM   3405  H   LEU B  62     -17.746 -19.738  16.098  1.00 97.90           H  
ATOM   3406  CA  LEU B  62     -16.523 -21.457  16.338  1.00 97.90           C  
ATOM   3407  HA  LEU B  62     -16.717 -22.489  16.629  1.00 97.90           H  
ATOM   3408  C   LEU B  62     -15.472 -20.954  17.337  1.00 97.90           C  
ATOM   3409  CB  LEU B  62     -16.019 -21.453  14.883  1.00 97.90           C  
ATOM   3410  HB2 LEU B  62     -15.785 -20.424  14.610  1.00 97.90           H  
ATOM   3411  HB3 LEU B  62     -15.096 -22.029  14.823  1.00 97.90           H  
ATOM   3412  O   LEU B  62     -14.290 -21.275  17.214  1.00 97.90           O  
ATOM   3413  CG  LEU B  62     -17.025 -22.027  13.869  1.00 97.90           C  
ATOM   3414  HG  LEU B  62     -17.992 -21.535  13.970  1.00 97.90           H  
ATOM   3415  CD1 LEU B  62     -16.533 -21.769  12.453  1.00 97.90           C  
ATOM   3416 HD11 LEU B  62     -17.092 -22.385  11.749  1.00 97.90           H  
ATOM   3417 HD12 LEU B  62     -16.694 -20.720  12.201  1.00 97.90           H  
ATOM   3418 HD13 LEU B  62     -15.474 -22.014  12.375  1.00 97.90           H  
ATOM   3419  CD2 LEU B  62     -17.241 -23.534  14.028  1.00 97.90           C  
ATOM   3420 HD21 LEU B  62     -16.298 -24.056  13.867  1.00 97.90           H  
ATOM   3421 HD22 LEU B  62     -17.613 -23.750  15.029  1.00 97.90           H  
ATOM   3422 HD23 LEU B  62     -17.969 -23.880  13.294  1.00 97.90           H  
ATOM   3423  N   VAL B  63     -15.895 -20.168  18.327  1.00 97.32           N  
ATOM   3424  H   VAL B  63     -16.870 -19.907  18.354  1.00 97.32           H  
ATOM   3425  CA  VAL B  63     -15.072 -19.795  19.478  1.00 97.32           C  
ATOM   3426  HA  VAL B  63     -14.095 -19.467  19.123  1.00 97.32           H  
ATOM   3427  C   VAL B  63     -14.865 -21.019  20.380  1.00 97.32           C  
ATOM   3428  CB  VAL B  63     -15.737 -18.622  20.223  1.00 97.32           C  
ATOM   3429  HB  VAL B  63     -16.769 -18.883  20.457  1.00 97.32           H  
ATOM   3430  O   VAL B  63     -15.819 -21.696  20.769  1.00 97.32           O  
ATOM   3431  CG1 VAL B  63     -15.046 -18.308  21.547  1.00 97.32           C  
ATOM   3432 HG11 VAL B  63     -15.164 -19.162  22.214  1.00 97.32           H  
ATOM   3433 HG12 VAL B  63     -13.988 -18.105  21.376  1.00 97.32           H  
ATOM   3434 HG13 VAL B  63     -15.514 -17.441  22.013  1.00 97.32           H  
ATOM   3435  CG2 VAL B  63     -15.724 -17.353  19.358  1.00 97.32           C  
ATOM   3436 HG21 VAL B  63     -16.216 -16.542  19.893  1.00 97.32           H  
ATOM   3437 HG22 VAL B  63     -16.276 -17.528  18.434  1.00 97.32           H  
ATOM   3438 HG23 VAL B  63     -14.699 -17.066  19.123  1.00 97.32           H  
ATOM   3439  N   SER B  64     -13.615 -21.283  20.754  1.00 95.20           N  
ATOM   3440  H   SER B  64     -12.875 -20.682  20.422  1.00 95.20           H  
ATOM   3441  CA  SER B  64     -13.198 -22.364  21.651  1.00 95.20           C  
ATOM   3442  HA  SER B  64     -14.080 -22.851  22.068  1.00 95.20           H  
ATOM   3443  C   SER B  64     -12.371 -21.829  22.818  1.00 95.20           C  
ATOM   3444  CB  SER B  64     -12.406 -23.419  20.866  1.00 95.20           C  
ATOM   3445  HB2 SER B  64     -12.263 -24.304  21.486  1.00 95.20           H  
ATOM   3446  HB3 SER B  64     -12.976 -23.707  19.983  1.00 95.20           H  
ATOM   3447  O   SER B  64     -12.023 -20.650  22.862  1.00 95.20           O  
ATOM   3448  OG  SER B  64     -11.138 -22.935  20.462  1.00 95.20           O  
ATOM   3449  HG  SER B  64     -10.554 -22.872  21.221  1.00 95.20           H  
ATOM   3450  N   GLU B  65     -12.029 -22.703  23.763  1.00 91.67           N  
ATOM   3451  H   GLU B  65     -12.315 -23.668  23.677  1.00 91.67           H  
ATOM   3452  CA  GLU B  65     -11.000 -22.400  24.759  1.00 91.67           C  
ATOM   3453  HA  GLU B  65     -11.240 -21.432  25.198  1.00 91.67           H  
ATOM   3454  C   GLU B  65      -9.618 -22.269  24.089  1.00 91.67           C  
ATOM   3455  CB  GLU B  65     -11.018 -23.458  25.886  1.00 91.67           C  
ATOM   3456  HB2 GLU B  65     -10.106 -24.054  25.854  1.00 91.67           H  
ATOM   3457  HB3 GLU B  65     -11.866 -24.127  25.739  1.00 91.67           H  
ATOM   3458  O   GLU B  65      -9.414 -22.706  22.950  1.00 91.67           O  
ATOM   3459  CG  GLU B  65     -11.152 -22.798  27.271  1.00 91.67           C  
ATOM   3460  HG2 GLU B  65     -10.263 -22.195  27.458  1.00 91.67           H  
ATOM   3461  HG3 GLU B  65     -12.010 -22.126  27.249  1.00 91.67           H  
ATOM   3462  CD  GLU B  65     -11.361 -23.777  28.442  1.00 91.67           C  
ATOM   3463  OE1 GLU B  65     -11.501 -23.275  29.589  1.00 91.67           O  
ATOM   3464  OE2 GLU B  65     -11.445 -25.003  28.207  1.00 91.67           O  
ATOM   3465  N   VAL B  66      -8.678 -21.638  24.791  1.00 88.61           N  
ATOM   3466  H   VAL B  66      -8.926 -21.285  25.705  1.00 88.61           H  
ATOM   3467  CA  VAL B  66      -7.294 -21.473  24.325  1.00 88.61           C  
ATOM   3468  HA  VAL B  66      -7.339 -20.958  23.365  1.00 88.61           H  
ATOM   3469  C   VAL B  66      -6.590 -22.837  24.150  1.00 88.61           C  
ATOM   3470  CB  VAL B  66      -6.498 -20.594  25.298  1.00 88.61           C  
ATOM   3471  HB  VAL B  66      -6.410 -21.115  26.251  1.00 88.61           H  
ATOM   3472  O   VAL B  66      -6.735 -23.691  25.024  1.00 88.61           O  
ATOM   3473  CG1 VAL B  66      -5.100 -20.288  24.776  1.00 88.61           C  
ATOM   3474 HG11 VAL B  66      -5.157 -19.687  23.869  1.00 88.61           H  
ATOM   3475 HG12 VAL B  66      -4.575 -19.757  25.570  1.00 88.61           H  
ATOM   3476 HG13 VAL B  66      -4.540 -21.201  24.572  1.00 88.61           H  
ATOM   3477  CG2 VAL B  66      -7.155 -19.236  25.571  1.00 88.61           C  
ATOM   3478 HG21 VAL B  66      -7.544 -18.806  24.648  1.00 88.61           H  
ATOM   3479 HG22 VAL B  66      -7.961 -19.382  26.291  1.00 88.61           H  
ATOM   3480 HG23 VAL B  66      -6.446 -18.543  26.024  1.00 88.61           H  
ATOM   3481  N   PRO B  67      -5.780 -23.050  23.090  1.00 84.99           N  
ATOM   3482  CA  PRO B  67      -5.062 -24.308  22.873  1.00 84.99           C  
ATOM   3483  HA  PRO B  67      -5.783 -25.126  22.891  1.00 84.99           H  
ATOM   3484  C   PRO B  67      -3.970 -24.556  23.924  1.00 84.99           C  
ATOM   3485  CB  PRO B  67      -4.447 -24.216  21.470  1.00 84.99           C  
ATOM   3486  HB2 PRO B  67      -3.392 -23.948  21.537  1.00 84.99           H  
ATOM   3487  HB3 PRO B  67      -4.562 -25.152  20.923  1.00 84.99           H  
ATOM   3488  O   PRO B  67      -3.143 -23.681  24.189  1.00 84.99           O  
ATOM   3489  CG  PRO B  67      -5.203 -23.076  20.795  1.00 84.99           C  
ATOM   3490  HG2 PRO B  67      -6.114 -23.464  20.339  1.00 84.99           H  
ATOM   3491  HG3 PRO B  67      -4.595 -22.559  20.053  1.00 84.99           H  
ATOM   3492  CD  PRO B  67      -5.568 -22.167  21.957  1.00 84.99           C  
ATOM   3493  HD2 PRO B  67      -6.473 -21.618  21.694  1.00 84.99           H  
ATOM   3494  HD3 PRO B  67      -4.745 -21.483  22.164  1.00 84.99           H  
ATOM   3495  N   GLU B  68      -3.896 -25.776  24.456  1.00 85.54           N  
ATOM   3496  H   GLU B  68      -4.617 -26.445  24.226  1.00 85.54           H  
ATOM   3497  CA  GLU B  68      -2.905 -26.154  25.478  1.00 85.54           C  
ATOM   3498  HA  GLU B  68      -2.807 -25.339  26.195  1.00 85.54           H  
ATOM   3499  C   GLU B  68      -1.501 -26.404  24.890  1.00 85.54           C  
ATOM   3500  CB  GLU B  68      -3.391 -27.400  26.241  1.00 85.54           C  
ATOM   3501  HB2 GLU B  68      -3.522 -28.219  25.533  1.00 85.54           H  
ATOM   3502  HB3 GLU B  68      -2.613 -27.681  26.952  1.00 85.54           H  
ATOM   3503  O   GLU B  68      -0.483 -26.177  25.546  1.00 85.54           O  
ATOM   3504  CG  GLU B  68      -4.705 -27.181  27.017  1.00 85.54           C  
ATOM   3505  HG2 GLU B  68      -5.502 -26.960  26.307  1.00 85.54           H  
ATOM   3506  HG3 GLU B  68      -4.578 -26.314  27.665  1.00 85.54           H  
ATOM   3507  CD  GLU B  68      -5.123 -28.392  27.877  1.00 85.54           C  
ATOM   3508  OE1 GLU B  68      -6.140 -28.275  28.597  1.00 85.54           O  
ATOM   3509  OE2 GLU B  68      -4.428 -29.437  27.844  1.00 85.54           O  
ATOM   3510  N   GLU B  69      -1.408 -26.829  23.626  1.00 86.14           N  
ATOM   3511  H   GLU B  69      -2.269 -27.027  23.135  1.00 86.14           H  
ATOM   3512  CA  GLU B  69      -0.139 -27.243  23.004  1.00 86.14           C  
ATOM   3513  HA  GLU B  69       0.426 -27.781  23.765  1.00 86.14           H  
ATOM   3514  C   GLU B  69       0.797 -26.100  22.571  1.00 86.14           C  
ATOM   3515  CB  GLU B  69      -0.377 -28.257  21.873  1.00 86.14           C  
ATOM   3516  HB2 GLU B  69       0.555 -28.385  21.322  1.00 86.14           H  
ATOM   3517  HB3 GLU B  69      -0.568 -29.224  22.338  1.00 86.14           H  
ATOM   3518  O   GLU B  69       1.923 -26.356  22.142  1.00 86.14           O  
ATOM   3519  CG  GLU B  69      -1.482 -27.895  20.858  1.00 86.14           C  
ATOM   3520  HG2 GLU B  69      -1.717 -26.834  20.936  1.00 86.14           H  
ATOM   3521  HG3 GLU B  69      -1.076 -28.051  19.858  1.00 86.14           H  
ATOM   3522  CD  GLU B  69      -2.764 -28.741  20.985  1.00 86.14           C  
ATOM   3523  OE1 GLU B  69      -3.813 -28.224  20.552  1.00 86.14           O  
ATOM   3524  OE2 GLU B  69      -2.694 -29.878  21.506  1.00 86.14           O  
ATOM   3525  N   ARG B  70       0.396 -24.831  22.726  1.00 86.46           N  
ATOM   3526  H   ARG B  70      -0.524 -24.684  23.117  1.00 86.46           H  
ATOM   3527  CA  ARG B  70       1.235 -23.662  22.375  1.00 86.46           C  
ATOM   3528  HA  ARG B  70       1.881 -23.942  21.543  1.00 86.46           H  
ATOM   3529  C   ARG B  70       2.202 -23.229  23.479  1.00 86.46           C  
ATOM   3530  CB  ARG B  70       0.357 -22.494  21.912  1.00 86.46           C  
ATOM   3531  HB2 ARG B  70      -0.344 -22.223  22.701  1.00 86.46           H  
ATOM   3532  HB3 ARG B  70       0.989 -21.634  21.693  1.00 86.46           H  
ATOM   3533  O   ARG B  70       2.953 -22.273  23.298  1.00 86.46           O  
ATOM   3534  CG  ARG B  70      -0.406 -22.871  20.642  1.00 86.46           C  
ATOM   3535  HG2 ARG B  70      -1.106 -23.678  20.858  1.00 86.46           H  
ATOM   3536  HG3 ARG B  70       0.294 -23.200  19.874  1.00 86.46           H  
ATOM   3537  CD  ARG B  70      -1.178 -21.664  20.130  1.00 86.46           C  
ATOM   3538  HD2 ARG B  70      -0.472 -20.890  19.830  1.00 86.46           H  
ATOM   3539  HD3 ARG B  70      -1.809 -21.274  20.929  1.00 86.46           H  
ATOM   3540  NE  ARG B  70      -2.020 -22.057  18.995  1.00 86.46           N  
ATOM   3541  HE  ARG B  70      -2.180 -23.042  18.841  1.00 86.46           H  
ATOM   3542  NH1 ARG B  70      -2.560 -19.945  18.359  1.00 86.46           N  
ATOM   3543 HH11 ARG B  70      -2.967 -19.357  17.646  1.00 86.46           H  
ATOM   3544 HH12 ARG B  70      -1.854 -19.516  18.942  1.00 86.46           H  
ATOM   3545  NH2 ARG B  70      -3.459 -21.673  17.290  1.00 86.46           N  
ATOM   3546 HH21 ARG B  70      -3.690 -22.651  17.187  1.00 86.46           H  
ATOM   3547 HH22 ARG B  70      -3.962 -21.005  16.724  1.00 86.46           H  
ATOM   3548  CZ  ARG B  70      -2.674 -21.224  18.219  1.00 86.46           C  
ATOM   3549  N   GLY B  71       2.183 -23.907  24.628  1.00 85.38           N  
ATOM   3550  H   GLY B  71       1.536 -24.679  24.706  1.00 85.38           H  
ATOM   3551  CA  GLY B  71       3.036 -23.580  25.775  1.00 85.38           C  
ATOM   3552  HA2 GLY B  71       4.061 -23.430  25.435  1.00 85.38           H  
ATOM   3553  HA3 GLY B  71       3.017 -24.418  26.471  1.00 85.38           H  
ATOM   3554  C   GLY B  71       2.597 -22.327  26.541  1.00 85.38           C  
ATOM   3555  O   GLY B  71       3.403 -21.733  27.256  1.00 85.38           O  
ATOM   3556  N   TRP B  72       1.340 -21.904  26.386  1.00 85.70           N  
ATOM   3557  H   TRP B  72       0.709 -22.452  25.819  1.00 85.70           H  
ATOM   3558  CA  TRP B  72       0.773 -20.790  27.143  1.00 85.70           C  
ATOM   3559  HA  TRP B  72       1.530 -20.015  27.264  1.00 85.70           H  
ATOM   3560  C   TRP B  72       0.350 -21.280  28.530  1.00 85.70           C  
ATOM   3561  CB  TRP B  72      -0.418 -20.181  26.393  1.00 85.70           C  
ATOM   3562  HB2 TRP B  72      -0.836 -19.389  27.014  1.00 85.70           H  
ATOM   3563  HB3 TRP B  72      -1.188 -20.945  26.289  1.00 85.70           H  
ATOM   3564  O   TRP B  72      -0.418 -22.230  28.650  1.00 85.70           O  
ATOM   3565  CG  TRP B  72      -0.169 -19.601  25.030  1.00 85.70           C  
ATOM   3566  CD1 TRP B  72       0.974 -19.648  24.300  1.00 85.70           C  
ATOM   3567  HD1 TRP B  72       1.899 -20.118  24.602  1.00 85.70           H  
ATOM   3568  CD2 TRP B  72      -1.132 -18.896  24.192  1.00 85.70           C  
ATOM   3569  CE2 TRP B  72      -0.514 -18.579  22.953  1.00 85.70           C  
ATOM   3570  CE3 TRP B  72      -2.458 -18.458  24.369  1.00 85.70           C  
ATOM   3571  HE3 TRP B  72      -2.914 -18.603  25.337  1.00 85.70           H  
ATOM   3572  NE1 TRP B  72       0.772 -19.047  23.075  1.00 85.70           N  
ATOM   3573  HE1 TRP B  72       1.473 -18.990  22.349  1.00 85.70           H  
ATOM   3574  CH2 TRP B  72      -2.526 -17.525  22.119  1.00 85.70           C  
ATOM   3575  HH2 TRP B  72      -3.046 -16.992  21.337  1.00 85.70           H  
ATOM   3576  CZ2 TRP B  72      -1.186 -17.895  21.939  1.00 85.70           C  
ATOM   3577  HZ2 TRP B  72      -0.654 -17.623  21.040  1.00 85.70           H  
ATOM   3578  CZ3 TRP B  72      -3.162 -17.802  23.340  1.00 85.70           C  
ATOM   3579  HZ3 TRP B  72      -4.181 -17.480  23.500  1.00 85.70           H  
ATOM   3580  N   ASP B  73       0.815 -20.618  29.589  1.00 84.91           N  
ATOM   3581  H   ASP B  73       1.471 -19.862  29.451  1.00 84.91           H  
ATOM   3582  CA  ASP B  73       0.397 -20.928  30.961  1.00 84.91           C  
ATOM   3583  HA  ASP B  73       0.268 -22.006  31.056  1.00 84.91           H  
ATOM   3584  C   ASP B  73      -0.965 -20.284  31.269  1.00 84.91           C  
ATOM   3585  CB  ASP B  73       1.504 -20.525  31.943  1.00 84.91           C  
ATOM   3586  HB2 ASP B  73       2.432 -21.012  31.642  1.00 84.91           H  
ATOM   3587  HB3 ASP B  73       1.658 -19.447  31.894  1.00 84.91           H  
ATOM   3588  O   ASP B  73      -1.049 -19.256  31.940  1.00 84.91           O  
ATOM   3589  CG  ASP B  73       1.193 -20.927  33.388  1.00 84.91           C  
ATOM   3590  OD1 ASP B  73       0.110 -21.490  33.660  1.00 84.91           O  
ATOM   3591  OD2 ASP B  73       2.041 -20.619  34.255  1.00 84.91           O  
ATOM   3592  N   ILE B  74      -2.032 -20.867  30.714  1.00 82.05           N  
ATOM   3593  H   ILE B  74      -1.851 -21.671  30.131  1.00 82.05           H  
ATOM   3594  CA  ILE B  74      -3.421 -20.374  30.791  1.00 82.05           C  
ATOM   3595  HA  ILE B  74      -3.474 -19.393  30.320  1.00 82.05           H  
ATOM   3596  C   ILE B  74      -3.913 -20.188  32.233  1.00 82.05           C  
ATOM   3597  CB  ILE B  74      -4.324 -21.351  29.999  1.00 82.05           C  
ATOM   3598  HB  ILE B  74      -3.971 -22.362  30.202  1.00 82.05           H  
ATOM   3599  O   ILE B  74      -4.688 -19.263  32.499  1.00 82.05           O  
ATOM   3600  CG1 ILE B  74      -4.173 -21.061  28.488  1.00 82.05           C  
ATOM   3601 HG12 ILE B  74      -3.165 -20.704  28.278  1.00 82.05           H  
ATOM   3602 HG13 ILE B  74      -4.873 -20.284  28.179  1.00 82.05           H  
ATOM   3603  CG2 ILE B  74      -5.810 -21.312  30.402  1.00 82.05           C  
ATOM   3604 HG21 ILE B  74      -5.936 -21.676  31.422  1.00 82.05           H  
ATOM   3605 HG22 ILE B  74      -6.197 -20.296  30.317  1.00 82.05           H  
ATOM   3606 HG23 ILE B  74      -6.386 -21.967  29.748  1.00 82.05           H  
ATOM   3607  CD1 ILE B  74      -4.380 -22.320  27.641  1.00 82.05           C  
ATOM   3608 HD11 ILE B  74      -3.714 -23.111  27.985  1.00 82.05           H  
ATOM   3609 HD12 ILE B  74      -4.138 -22.113  26.599  1.00 82.05           H  
ATOM   3610 HD13 ILE B  74      -5.411 -22.668  27.714  1.00 82.05           H  
ATOM   3611  N   ASP B  75      -3.469 -21.027  33.170  1.00 86.35           N  
ATOM   3612  H   ASP B  75      -2.787 -21.727  32.914  1.00 86.35           H  
ATOM   3613  CA  ASP B  75      -3.862 -20.926  34.579  1.00 86.35           C  
ATOM   3614  HA  ASP B  75      -4.946 -20.833  34.642  1.00 86.35           H  
ATOM   3615  C   ASP B  75      -3.282 -19.677  35.242  1.00 86.35           C  
ATOM   3616  CB  ASP B  75      -3.430 -22.186  35.342  1.00 86.35           C  
ATOM   3617  HB2 ASP B  75      -3.454 -21.971  36.411  1.00 86.35           H  
ATOM   3618  HB3 ASP B  75      -2.404 -22.440  35.076  1.00 86.35           H  
ATOM   3619  O   ASP B  75      -3.981 -19.000  35.998  1.00 86.35           O  
ATOM   3620  CG  ASP B  75      -4.351 -23.383  35.097  1.00 86.35           C  
ATOM   3621  OD1 ASP B  75      -5.576 -23.153  34.910  1.00 86.35           O  
ATOM   3622  OD2 ASP B  75      -3.843 -24.520  35.206  1.00 86.35           O  
ATOM   3623  N   SER B  76      -2.033 -19.339  34.922  1.00 87.26           N  
ATOM   3624  H   SER B  76      -1.494 -19.973  34.350  1.00 87.26           H  
ATOM   3625  CA  SER B  76      -1.396 -18.100  35.376  1.00 87.26           C  
ATOM   3626  HA  SER B  76      -1.630 -17.939  36.428  1.00 87.26           H  
ATOM   3627  C   SER B  76      -1.858 -16.872  34.592  1.00 87.26           C  
ATOM   3628  CB  SER B  76       0.118 -18.221  35.225  1.00 87.26           C  
ATOM   3629  HB2 SER B  76       0.590 -17.305  35.582  1.00 87.26           H  
ATOM   3630  HB3 SER B  76       0.368 -18.356  34.173  1.00 87.26           H  
ATOM   3631  O   SER B  76      -1.859 -15.764  35.133  1.00 87.26           O  
ATOM   3632  OG  SER B  76       0.607 -19.313  35.970  1.00 87.26           O  
ATOM   3633  HG  SER B  76       1.081 -19.891  35.367  1.00 87.26           H  
ATOM   3634  N   LEU B  77      -2.216 -17.047  33.316  1.00 88.40           N  
ATOM   3635  H   LEU B  77      -2.112 -17.972  32.924  1.00 88.40           H  
ATOM   3636  CA  LEU B  77      -2.592 -15.951  32.424  1.00 88.40           C  
ATOM   3637  HA  LEU B  77      -1.918 -15.119  32.624  1.00 88.40           H  
ATOM   3638  C   LEU B  77      -4.000 -15.432  32.681  1.00 88.40           C  
ATOM   3639  CB  LEU B  77      -2.477 -16.390  30.949  1.00 88.40           C  
ATOM   3640  HB2 LEU B  77      -3.464 -16.358  30.486  1.00 88.40           H  
ATOM   3641  HB3 LEU B  77      -2.171 -17.434  30.880  1.00 88.40           H  
ATOM   3642  O   LEU B  77      -4.245 -14.250  32.458  1.00 88.40           O  
ATOM   3643  CG  LEU B  77      -1.503 -15.513  30.144  1.00 88.40           C  
ATOM   3644  HG  LEU B  77      -1.071 -14.733  30.771  1.00 88.40           H  
ATOM   3645  CD1 LEU B  77      -0.353 -16.348  29.587  1.00 88.40           C  
ATOM   3646 HD11 LEU B  77       0.148 -16.859  30.409  1.00 88.40           H  
ATOM   3647 HD12 LEU B  77       0.363 -15.696  29.087  1.00 88.40           H  
ATOM   3648 HD13 LEU B  77      -0.737 -17.092  28.889  1.00 88.40           H  
ATOM   3649  CD2 LEU B  77      -2.230 -14.827  28.994  1.00 88.40           C  
ATOM   3650 HD21 LEU B  77      -2.991 -14.160  29.399  1.00 88.40           H  
ATOM   3651 HD22 LEU B  77      -1.514 -14.219  28.441  1.00 88.40           H  
ATOM   3652 HD23 LEU B  77      -2.691 -15.565  28.337  1.00 88.40           H  
ATOM   3653  N   TYR B  78      -4.927 -16.292  33.097  1.00 91.29           N  
ATOM   3654  H   TYR B  78      -4.668 -17.256  33.247  1.00 91.29           H  
ATOM   3655  CA  TYR B  78      -6.311 -15.888  33.289  1.00 91.29           C  
ATOM   3656  HA  TYR B  78      -6.559 -15.174  32.503  1.00 91.29           H  
ATOM   3657  C   TYR B  78      -6.533 -15.215  34.646  1.00 91.29           C  
ATOM   3658  CB  TYR B  78      -7.243 -17.077  33.095  1.00 91.29           C  
ATOM   3659  HB2 TYR B  78      -6.956 -17.863  33.794  1.00 91.29           H  
ATOM   3660  HB3 TYR B  78      -7.109 -17.462  32.084  1.00 91.29           H  
ATOM   3661  O   TYR B  78      -6.359 -15.832  35.696  1.00 91.29           O  
ATOM   3662  CG  TYR B  78      -8.705 -16.726  33.300  1.00 91.29           C  
ATOM   3663  CD1 TYR B  78      -9.359 -17.114  34.485  1.00 91.29           C  
ATOM   3664  HD1 TYR B  78      -8.796 -17.605  35.266  1.00 91.29           H  
ATOM   3665  CD2 TYR B  78      -9.416 -16.034  32.301  1.00 91.29           C  
ATOM   3666  HD2 TYR B  78      -8.908 -15.697  31.409  1.00 91.29           H  
ATOM   3667  CE1 TYR B  78     -10.733 -16.859  34.652  1.00 91.29           C  
ATOM   3668  HE1 TYR B  78     -11.231 -17.164  35.561  1.00 91.29           H  
ATOM   3669  CE2 TYR B  78     -10.797 -15.809  32.450  1.00 91.29           C  
ATOM   3670  HE2 TYR B  78     -11.366 -15.324  31.671  1.00 91.29           H  
ATOM   3671  OH  TYR B  78     -12.789 -15.992  33.769  1.00 91.29           O  
ATOM   3672  HH  TYR B  78     -13.121 -16.326  34.606  1.00 91.29           H  
ATOM   3673  CZ  TYR B  78     -11.456 -16.214  33.626  1.00 91.29           C  
ATOM   3674  N   ASP B  79      -7.027 -13.981  34.627  1.00 90.38           N  
ATOM   3675  H   ASP B  79      -7.153 -13.532  33.730  1.00 90.38           H  
ATOM   3676  CA  ASP B  79      -7.587 -13.318  35.798  1.00 90.38           C  
ATOM   3677  HA  ASP B  79      -7.781 -14.081  36.551  1.00 90.38           H  
ATOM   3678  C   ASP B  79      -8.894 -12.605  35.426  1.00 90.38           C  
ATOM   3679  CB  ASP B  79      -6.591 -12.333  36.413  1.00 90.38           C  
ATOM   3680  HB2 ASP B  79      -5.608 -12.802  36.462  1.00 90.38           H  
ATOM   3681  HB3 ASP B  79      -6.515 -11.435  35.800  1.00 90.38           H  
ATOM   3682  O   ASP B  79      -8.880 -11.702  34.590  1.00 90.38           O  
ATOM   3683  CG  ASP B  79      -7.034 -11.957  37.826  1.00 90.38           C  
ATOM   3684  OD1 ASP B  79      -8.192 -11.547  38.045  1.00 90.38           O  
ATOM   3685  OD2 ASP B  79      -6.219 -12.129  38.753  1.00 90.38           O  
ATOM   3686  N   PRO B  80     -10.036 -12.959  36.042  1.00 85.66           N  
ATOM   3687  CA  PRO B  80     -11.319 -12.339  35.728  1.00 85.66           C  
ATOM   3688  HA  PRO B  80     -11.499 -12.393  34.655  1.00 85.66           H  
ATOM   3689  C   PRO B  80     -11.405 -10.863  36.149  1.00 85.66           C  
ATOM   3690  CB  PRO B  80     -12.355 -13.195  36.461  1.00 85.66           C  
ATOM   3691  HB2 PRO B  80     -13.231 -12.622  36.764  1.00 85.66           H  
ATOM   3692  HB3 PRO B  80     -12.653 -14.024  35.819  1.00 85.66           H  
ATOM   3693  O   PRO B  80     -12.371 -10.198  35.780  1.00 85.66           O  
ATOM   3694  CG  PRO B  80     -11.584 -13.735  37.664  1.00 85.66           C  
ATOM   3695  HG2 PRO B  80     -12.011 -14.665  38.037  1.00 85.66           H  
ATOM   3696  HG3 PRO B  80     -11.553 -12.980  38.449  1.00 85.66           H  
ATOM   3697  CD  PRO B  80     -10.182 -13.942  37.103  1.00 85.66           C  
ATOM   3698  HD2 PRO B  80     -10.091 -14.943  36.681  1.00 85.66           H  
ATOM   3699  HD3 PRO B  80      -9.445 -13.797  37.893  1.00 85.66           H  
ATOM   3700  N   VAL B  81     -10.458 -10.347  36.943  1.00 79.67           N  
ATOM   3701  H   VAL B  81      -9.672 -10.931  37.191  1.00 79.67           H  
ATOM   3702  CA  VAL B  81     -10.359  -8.932  37.311  1.00 79.67           C  
ATOM   3703  HA  VAL B  81     -11.368  -8.526  37.381  1.00 79.67           H  
ATOM   3704  C   VAL B  81      -9.572  -8.190  36.227  1.00 79.67           C  
ATOM   3705  CB  VAL B  81      -9.710  -8.726  38.693  1.00 79.67           C  
ATOM   3706  HB  VAL B  81      -8.676  -9.069  38.686  1.00 79.67           H  
ATOM   3707  O   VAL B  81      -8.346  -8.323  36.150  1.00 79.67           O  
ATOM   3708  CG1 VAL B  81      -9.721  -7.238  39.080  1.00 79.67           C  
ATOM   3709 HG11 VAL B  81     -10.741  -6.853  39.069  1.00 79.67           H  
ATOM   3710 HG12 VAL B  81      -9.114  -6.668  38.377  1.00 79.67           H  
ATOM   3711 HG13 VAL B  81      -9.292  -7.114  40.074  1.00 79.67           H  
ATOM   3712  CG2 VAL B  81     -10.477  -9.488  39.785  1.00 79.67           C  
ATOM   3713 HG21 VAL B  81     -11.527  -9.196  39.783  1.00 79.67           H  
ATOM   3714 HG22 VAL B  81     -10.397 -10.559  39.595  1.00 79.67           H  
ATOM   3715 HG23 VAL B  81     -10.033  -9.285  40.759  1.00 79.67           H  
ATOM   3716  N   PRO B  82     -10.232  -7.344  35.415  1.00 69.73           N  
ATOM   3717  CA  PRO B  82      -9.538  -6.591  34.382  1.00 69.73           C  
ATOM   3718  HA  PRO B  82      -9.045  -7.297  33.715  1.00 69.73           H  
ATOM   3719  C   PRO B  82      -8.495  -5.645  34.989  1.00 69.73           C  
ATOM   3720  CB  PRO B  82     -10.621  -5.829  33.614  1.00 69.73           C  
ATOM   3721  HB2 PRO B  82     -10.680  -4.806  33.988  1.00 69.73           H  
ATOM   3722  HB3 PRO B  82     -10.427  -5.834  32.542  1.00 69.73           H  
ATOM   3723  O   PRO B  82      -8.694  -5.090  36.071  1.00 69.73           O  
ATOM   3724  CG  PRO B  82     -11.914  -6.568  33.957  1.00 69.73           C  
ATOM   3725  HG2 PRO B  82     -12.790  -5.923  33.895  1.00 69.73           H  
ATOM   3726  HG3 PRO B  82     -12.027  -7.435  33.305  1.00 69.73           H  
ATOM   3727  CD  PRO B  82     -11.653  -7.032  35.382  1.00 69.73           C  
ATOM   3728  HD2 PRO B  82     -11.857  -6.221  36.080  1.00 69.73           H  
ATOM   3729  HD3 PRO B  82     -12.292  -7.886  35.605  1.00 69.73           H  
ATOM   3730  N   GLY B  83      -7.397  -5.422  34.268  1.00 64.90           N  
ATOM   3731  H   GLY B  83      -7.305  -5.891  33.379  1.00 64.90           H  
ATOM   3732  CA  GLY B  83      -6.327  -4.503  34.674  1.00 64.90           C  
ATOM   3733  HA2 GLY B  83      -5.864  -4.093  33.777  1.00 64.90           H  
ATOM   3734  HA3 GLY B  83      -6.754  -3.673  35.237  1.00 64.90           H  
ATOM   3735  C   GLY B  83      -5.219  -5.129  35.527  1.00 64.90           C  
ATOM   3736  O   GLY B  83      -4.258  -4.437  35.868  1.00 64.90           O  
ATOM   3737  N   ARG B  84      -5.285  -6.426  35.859  1.00 74.17           N  
ATOM   3738  H   ARG B  84      -6.088  -6.970  35.575  1.00 74.17           H  
ATOM   3739  CA  ARG B  84      -4.153  -7.111  36.495  1.00 74.17           C  
ATOM   3740  HA  ARG B  84      -3.764  -6.441  37.262  1.00 74.17           H  
ATOM   3741  C   ARG B  84      -3.041  -7.320  35.454  1.00 74.17           C  
ATOM   3742  CB  ARG B  84      -4.646  -8.386  37.197  1.00 74.17           C  
ATOM   3743  HB2 ARG B  84      -4.776  -9.197  36.480  1.00 74.17           H  
ATOM   3744  HB3 ARG B  84      -5.622  -8.184  37.637  1.00 74.17           H  
ATOM   3745  O   ARG B  84      -3.240  -7.962  34.423  1.00 74.17           O  
ATOM   3746  CG  ARG B  84      -3.705  -8.824  38.326  1.00 74.17           C  
ATOM   3747  HG2 ARG B  84      -2.717  -9.048  37.923  1.00 74.17           H  
ATOM   3748  HG3 ARG B  84      -3.627  -8.016  39.053  1.00 74.17           H  
ATOM   3749  CD  ARG B  84      -4.271 -10.071  39.007  1.00 74.17           C  
ATOM   3750  HD2 ARG B  84      -4.132 -10.916  38.334  1.00 74.17           H  
ATOM   3751  HD3 ARG B  84      -5.340  -9.920  39.164  1.00 74.17           H  
ATOM   3752  NE  ARG B  84      -3.645 -10.345  40.317  1.00 74.17           N  
ATOM   3753  HE  ARG B  84      -3.103  -9.593  40.719  1.00 74.17           H  
ATOM   3754  NH1 ARG B  84      -4.344 -12.534  40.553  1.00 74.17           N  
ATOM   3755 HH11 ARG B  84      -4.355 -13.437  41.006  1.00 74.17           H  
ATOM   3756 HH12 ARG B  84      -4.932 -12.419  39.740  1.00 74.17           H  
ATOM   3757  NH2 ARG B  84      -3.124 -11.607  42.136  1.00 74.17           N  
ATOM   3758 HH21 ARG B  84      -2.554 -10.850  42.485  1.00 74.17           H  
ATOM   3759 HH22 ARG B  84      -3.149 -12.513  42.583  1.00 74.17           H  
ATOM   3760  CZ  ARG B  84      -3.716 -11.487  40.982  1.00 74.17           C  
ATOM   3761  N   LYS B  85      -1.873  -6.713  35.693  1.00 73.92           N  
ATOM   3762  H   LYS B  85      -1.809  -6.147  36.527  1.00 73.92           H  
ATOM   3763  CA  LYS B  85      -0.765  -6.652  34.723  1.00 73.92           C  
ATOM   3764  HA  LYS B  85      -1.131  -6.122  33.844  1.00 73.92           H  
ATOM   3765  C   LYS B  85      -0.333  -8.058  34.283  1.00 73.92           C  
ATOM   3766  CB  LYS B  85       0.410  -5.855  35.332  1.00 73.92           C  
ATOM   3767  HB2 LYS B  85       0.015  -5.002  35.883  1.00 73.92           H  
ATOM   3768  HB3 LYS B  85       0.953  -6.491  36.032  1.00 73.92           H  
ATOM   3769  O   LYS B  85      -0.167  -8.934  35.127  1.00 73.92           O  
ATOM   3770  CG  LYS B  85       1.377  -5.314  34.262  1.00 73.92           C  
ATOM   3771  HG2 LYS B  85       1.718  -6.139  33.636  1.00 73.92           H  
ATOM   3772  HG3 LYS B  85       0.838  -4.606  33.634  1.00 73.92           H  
ATOM   3773  CD  LYS B  85       2.615  -4.616  34.860  1.00 73.92           C  
ATOM   3774  HD2 LYS B  85       3.202  -5.353  35.409  1.00 73.92           H  
ATOM   3775  HD3 LYS B  85       2.303  -3.829  35.546  1.00 73.92           H  
ATOM   3776  CE  LYS B  85       3.466  -4.009  33.725  1.00 73.92           C  
ATOM   3777  HE2 LYS B  85       3.554  -4.748  32.928  1.00 73.92           H  
ATOM   3778  HE3 LYS B  85       2.933  -3.154  33.309  1.00 73.92           H  
ATOM   3779  NZ  LYS B  85       4.836  -3.602  34.148  1.00 73.92           N  
ATOM   3780  HZ1 LYS B  85       5.343  -3.197  33.373  1.00 73.92           H  
ATOM   3781  HZ2 LYS B  85       4.817  -2.948  34.917  1.00 73.92           H  
ATOM   3782  HZ3 LYS B  85       5.376  -4.410  34.422  1.00 73.92           H  
ATOM   3783  N   GLY B  86      -0.121  -8.251  32.981  1.00 79.36           N  
ATOM   3784  H   GLY B  86      -0.319  -7.498  32.337  1.00 79.36           H  
ATOM   3785  CA  GLY B  86       0.361  -9.521  32.423  1.00 79.36           C  
ATOM   3786  HA2 GLY B  86       1.180  -9.894  33.038  1.00 79.36           H  
ATOM   3787  HA3 GLY B  86       0.750  -9.347  31.420  1.00 79.36           H  
ATOM   3788  C   GLY B  86      -0.687 -10.637  32.334  1.00 79.36           C  
ATOM   3789  O   GLY B  86      -0.320 -11.763  32.019  1.00 79.36           O  
ATOM   3790  N   THR B  87      -1.961 -10.341  32.608  1.00 87.62           N  
ATOM   3791  H   THR B  87      -2.210  -9.382  32.805  1.00 87.62           H  
ATOM   3792  CA  THR B  87      -3.061 -11.320  32.586  1.00 87.62           C  
ATOM   3793  HA  THR B  87      -2.676 -12.285  32.257  1.00 87.62           H  
ATOM   3794  C   THR B  87      -4.150 -10.917  31.591  1.00 87.62           C  
ATOM   3795  CB  THR B  87      -3.668 -11.534  33.985  1.00 87.62           C  
ATOM   3796  HB  THR B  87      -4.387 -12.353  33.943  1.00 87.62           H  
ATOM   3797  O   THR B  87      -4.183  -9.783  31.108  1.00 87.62           O  
ATOM   3798  CG2 THR B  87      -2.634 -11.876  35.056  1.00 87.62           C  
ATOM   3799 HG21 THR B  87      -3.150 -12.117  35.985  1.00 87.62           H  
ATOM   3800 HG22 THR B  87      -2.064 -12.750  34.739  1.00 87.62           H  
ATOM   3801 HG23 THR B  87      -1.957 -11.038  35.223  1.00 87.62           H  
ATOM   3802  OG1 THR B  87      -4.369 -10.393  34.405  1.00 87.62           O  
ATOM   3803  HG1 THR B  87      -3.842  -9.609  34.232  1.00 87.62           H  
ATOM   3804  N   THR B  88      -5.055 -11.842  31.292  1.00 90.75           N  
ATOM   3805  H   THR B  88      -4.964 -12.745  31.735  1.00 90.75           H  
ATOM   3806  CA  THR B  88      -6.261 -11.630  30.490  1.00 90.75           C  
ATOM   3807  HA  THR B  88      -6.379 -10.561  30.317  1.00 90.75           H  
ATOM   3808  C   THR B  88      -7.493 -12.115  31.246  1.00 90.75           C  
ATOM   3809  CB  THR B  88      -6.147 -12.318  29.120  1.00 90.75           C  
ATOM   3810  HB  THR B  88      -5.296 -11.894  28.587  1.00 90.75           H  
ATOM   3811  O   THR B  88      -7.442 -13.127  31.936  1.00 90.75           O  
ATOM   3812  CG2 THR B  88      -5.974 -13.835  29.198  1.00 90.75           C  
ATOM   3813 HG21 THR B  88      -6.870 -14.298  29.612  1.00 90.75           H  
ATOM   3814 HG22 THR B  88      -5.804 -14.236  28.198  1.00 90.75           H  
ATOM   3815 HG23 THR B  88      -5.131 -14.095  29.838  1.00 90.75           H  
ATOM   3816  OG1 THR B  88      -7.321 -12.078  28.378  1.00 90.75           O  
ATOM   3817  HG1 THR B  88      -7.406 -11.129  28.259  1.00 90.75           H  
ATOM   3818  N   TYR B  89      -8.625 -11.429  31.094  1.00 91.84           N  
ATOM   3819  H   TYR B  89      -8.633 -10.620  30.490  1.00 91.84           H  
ATOM   3820  CA  TYR B  89      -9.913 -11.901  31.623  1.00 91.84           C  
ATOM   3821  HA  TYR B  89      -9.731 -12.549  32.480  1.00 91.84           H  
ATOM   3822  C   TYR B  89     -10.683 -12.770  30.622  1.00 91.84           C  
ATOM   3823  CB  TYR B  89     -10.748 -10.715  32.124  1.00 91.84           C  
ATOM   3824  HB2 TYR B  89     -10.225 -10.244  32.956  1.00 91.84           H  
ATOM   3825  HB3 TYR B  89     -11.699 -11.077  32.514  1.00 91.84           H  
ATOM   3826  O   TYR B  89     -11.847 -13.084  30.858  1.00 91.84           O  
ATOM   3827  CG  TYR B  89     -11.013  -9.673  31.062  1.00 91.84           C  
ATOM   3828  CD1 TYR B  89     -10.214  -8.519  31.028  1.00 91.84           C  
ATOM   3829  HD1 TYR B  89      -9.446  -8.375  31.773  1.00 91.84           H  
ATOM   3830  CD2 TYR B  89     -12.021  -9.863  30.096  1.00 91.84           C  
ATOM   3831  HD2 TYR B  89     -12.641 -10.747  30.128  1.00 91.84           H  
ATOM   3832  CE1 TYR B  89     -10.411  -7.570  30.016  1.00 91.84           C  
ATOM   3833  HE1 TYR B  89      -9.825  -6.663  30.006  1.00 91.84           H  
ATOM   3834  CE2 TYR B  89     -12.189  -8.927  29.056  1.00 91.84           C  
ATOM   3835  HE2 TYR B  89     -12.926  -9.081  28.281  1.00 91.84           H  
ATOM   3836  OH  TYR B  89     -11.423  -6.918  27.968  1.00 91.84           O  
ATOM   3837  HH  TYR B  89     -10.677  -6.314  27.981  1.00 91.84           H  
ATOM   3838  CZ  TYR B  89     -11.359  -7.793  29.001  1.00 91.84           C  
ATOM   3839  N   VAL B  90     -10.063 -13.153  29.502  1.00 93.17           N  
ATOM   3840  H   VAL B  90      -9.096 -12.896  29.363  1.00 93.17           H  
ATOM   3841  CA  VAL B  90     -10.696 -13.947  28.446  1.00 93.17           C  
ATOM   3842  HA  VAL B  90     -11.734 -14.142  28.718  1.00 93.17           H  
ATOM   3843  C   VAL B  90      -9.989 -15.289  28.315  1.00 93.17           C  
ATOM   3844  CB  VAL B  90     -10.724 -13.174  27.118  1.00 93.17           C  
ATOM   3845  HB  VAL B  90      -9.699 -12.968  26.807  1.00 93.17           H  
ATOM   3846  O   VAL B  90      -8.767 -15.363  28.254  1.00 93.17           O  
ATOM   3847  CG1 VAL B  90     -11.419 -13.968  26.011  1.00 93.17           C  
ATOM   3848 HG11 VAL B  90     -11.483 -13.367  25.104  1.00 93.17           H  
ATOM   3849 HG12 VAL B  90     -12.428 -14.246  26.316  1.00 93.17           H  
ATOM   3850 HG13 VAL B  90     -10.836 -14.857  25.772  1.00 93.17           H  
ATOM   3851  CG2 VAL B  90     -11.482 -11.853  27.299  1.00 93.17           C  
ATOM   3852 HG21 VAL B  90     -10.884 -11.161  27.892  1.00 93.17           H  
ATOM   3853 HG22 VAL B  90     -12.430 -12.040  27.804  1.00 93.17           H  
ATOM   3854 HG23 VAL B  90     -11.705 -11.393  26.336  1.00 93.17           H  
ATOM   3855  N   ARG B  91     -10.781 -16.361  28.270  1.00 91.48           N  
ATOM   3856  H   ARG B  91     -11.773 -16.204  28.382  1.00 91.48           H  
ATOM   3857  CA  ARG B  91     -10.320 -17.747  28.069  1.00 91.48           C  
ATOM   3858  HA  ARG B  91      -9.230 -17.772  28.037  1.00 91.48           H  
ATOM   3859  C   ARG B  91     -10.745 -18.349  26.735  1.00 91.48           C  
ATOM   3860  CB  ARG B  91     -10.810 -18.622  29.236  1.00 91.48           C  
ATOM   3861  HB2 ARG B  91     -11.083 -19.615  28.880  1.00 91.48           H  
ATOM   3862  HB3 ARG B  91     -11.696 -18.178  29.690  1.00 91.48           H  
ATOM   3863  O   ARG B  91     -10.320 -19.451  26.417  1.00 91.48           O  
ATOM   3864  CG  ARG B  91      -9.709 -18.786  30.280  1.00 91.48           C  
ATOM   3865  HG2 ARG B  91      -9.287 -17.811  30.524  1.00 91.48           H  
ATOM   3866  HG3 ARG B  91      -8.915 -19.403  29.859  1.00 91.48           H  
ATOM   3867  CD  ARG B  91     -10.259 -19.466  31.536  1.00 91.48           C  
ATOM   3868  HD2 ARG B  91     -10.682 -20.426  31.240  1.00 91.48           H  
ATOM   3869  HD3 ARG B  91     -11.048 -18.845  31.962  1.00 91.48           H  
ATOM   3870  NE  ARG B  91      -9.191 -19.656  32.533  1.00 91.48           N  
ATOM   3871  HE  ARG B  91      -8.433 -18.989  32.501  1.00 91.48           H  
ATOM   3872  NH1 ARG B  91      -9.994 -21.543  33.543  1.00 91.48           N  
ATOM   3873 HH11 ARG B  91     -10.674 -21.606  32.799  1.00 91.48           H  
ATOM   3874 HH12 ARG B  91      -9.762 -22.378  34.062  1.00 91.48           H  
ATOM   3875  NH2 ARG B  91      -7.998 -20.720  34.149  1.00 91.48           N  
ATOM   3876 HH21 ARG B  91      -7.225 -20.097  33.965  1.00 91.48           H  
ATOM   3877 HH22 ARG B  91      -7.746 -21.592  34.593  1.00 91.48           H  
ATOM   3878  CZ  ARG B  91      -9.073 -20.630  33.413  1.00 91.48           C  
ATOM   3879  N   ASN B  92     -11.576 -17.640  25.974  1.00 93.98           N  
ATOM   3880  H   ASN B  92     -11.794 -16.689  26.236  1.00 93.98           H  
ATOM   3881  CA  ASN B  92     -12.141 -18.148  24.734  1.00 93.98           C  
ATOM   3882  HA  ASN B  92     -11.687 -19.116  24.524  1.00 93.98           H  
ATOM   3883  C   ASN B  92     -11.825 -17.220  23.559  1.00 93.98           C  
ATOM   3884  CB  ASN B  92     -13.653 -18.355  24.886  1.00 93.98           C  
ATOM   3885  HB2 ASN B  92     -14.145 -17.384  24.937  1.00 93.98           H  
ATOM   3886  HB3 ASN B  92     -14.011 -18.878  23.999  1.00 93.98           H  
ATOM   3887  O   ASN B  92     -11.900 -15.999  23.694  1.00 93.98           O  
ATOM   3888  CG  ASN B  92     -14.060 -19.195  26.075  1.00 93.98           C  
ATOM   3889  ND2 ASN B  92     -15.058 -18.756  26.807  1.00 93.98           N  
ATOM   3890 HD21 ASN B  92     -15.291 -19.327  27.607  1.00 93.98           H  
ATOM   3891 HD22 ASN B  92     -15.523 -17.901  26.539  1.00 93.98           H  
ATOM   3892  OD1 ASN B  92     -13.518 -20.238  26.373  1.00 93.98           O  
ATOM   3893  N   ALA B  93     -11.496 -17.805  22.414  1.00 96.52           N  
ATOM   3894  H   ALA B  93     -11.503 -18.815  22.386  1.00 96.52           H  
ATOM   3895  CA  ALA B  93     -11.309 -17.136  21.128  1.00 96.52           C  
ATOM   3896  HA  ALA B  93     -12.106 -16.410  20.967  1.00 96.52           H  
ATOM   3897  C   ALA B  93     -11.393 -18.181  20.002  1.00 96.52           C  
ATOM   3898  CB  ALA B  93      -9.963 -16.400  21.145  1.00 96.52           C  
ATOM   3899  HB1 ALA B  93      -9.648 -16.132  20.136  1.00 96.52           H  
ATOM   3900  HB2 ALA B  93      -9.198 -17.032  21.595  1.00 96.52           H  
ATOM   3901  HB3 ALA B  93     -10.065 -15.487  21.732  1.00 96.52           H  
ATOM   3902  O   ALA B  93     -11.583 -19.366  20.263  1.00 96.52           O  
ATOM   3903  N   ALA B  94     -11.285 -17.770  18.744  1.00 98.02           N  
ATOM   3904  H   ALA B  94     -11.108 -16.794  18.556  1.00 98.02           H  
ATOM   3905  CA  ALA B  94     -11.310 -18.700  17.617  1.00 98.02           C  
ATOM   3906  HA  ALA B  94     -11.803 -19.630  17.899  1.00 98.02           H  
ATOM   3907  C   ALA B  94      -9.878 -19.043  17.169  1.00 98.02           C  
ATOM   3908  CB  ALA B  94     -12.164 -18.059  16.527  1.00 98.02           C  
ATOM   3909  HB1 ALA B  94     -12.158 -18.668  15.624  1.00 98.02           H  
ATOM   3910  HB2 ALA B  94     -13.190 -17.952  16.877  1.00 98.02           H  
ATOM   3911  HB3 ALA B  94     -11.758 -17.074  16.295  1.00 98.02           H  
ATOM   3912  O   ALA B  94      -9.157 -18.178  16.675  1.00 98.02           O  
ATOM   3913  N   PHE B  95      -9.468 -20.302  17.319  1.00 97.24           N  
ATOM   3914  H   PHE B  95     -10.105 -20.982  17.709  1.00 97.24           H  
ATOM   3915  CA  PHE B  95      -8.114 -20.766  16.994  1.00 97.24           C  
ATOM   3916  HA  PHE B  95      -7.499 -19.924  16.677  1.00 97.24           H  
ATOM   3917  C   PHE B  95      -8.115 -21.782  15.853  1.00 97.24           C  
ATOM   3918  CB  PHE B  95      -7.462 -21.366  18.242  1.00 97.24           C  
ATOM   3919  HB2 PHE B  95      -8.080 -22.183  18.613  1.00 97.24           H  
ATOM   3920  HB3 PHE B  95      -6.497 -21.790  17.963  1.00 97.24           H  
ATOM   3921  O   PHE B  95      -9.044 -22.576  15.729  1.00 97.24           O  
ATOM   3922  CG  PHE B  95      -7.237 -20.361  19.350  1.00 97.24           C  
ATOM   3923  CD1 PHE B  95      -6.072 -19.573  19.353  1.00 97.24           C  
ATOM   3924  HD1 PHE B  95      -5.355 -19.671  18.551  1.00 97.24           H  
ATOM   3925  CD2 PHE B  95      -8.180 -20.222  20.385  1.00 97.24           C  
ATOM   3926  HD2 PHE B  95      -9.077 -20.823  20.390  1.00 97.24           H  
ATOM   3927  CE1 PHE B  95      -5.832 -18.669  20.401  1.00 97.24           C  
ATOM   3928  HE1 PHE B  95      -4.929 -18.078  20.403  1.00 97.24           H  
ATOM   3929  CE2 PHE B  95      -7.936 -19.325  21.437  1.00 97.24           C  
ATOM   3930  HE2 PHE B  95      -8.652 -19.249  22.243  1.00 97.24           H  
ATOM   3931  CZ  PHE B  95      -6.759 -18.555  21.452  1.00 97.24           C  
ATOM   3932  HZ  PHE B  95      -6.566 -17.882  22.274  1.00 97.24           H  
ATOM   3933  N   LEU B  96      -7.057 -21.785  15.042  1.00 97.04           N  
ATOM   3934  H   LEU B  96      -6.306 -21.140  15.240  1.00 97.04           H  
ATOM   3935  CA  LEU B  96      -6.819 -22.844  14.061  1.00 97.04           C  
ATOM   3936  HA  LEU B  96      -7.724 -23.003  13.475  1.00 97.04           H  
ATOM   3937  C   LEU B  96      -6.485 -24.160  14.778  1.00 97.04           C  
ATOM   3938  CB  LEU B  96      -5.655 -22.445  13.132  1.00 97.04           C  
ATOM   3939  HB2 LEU B  96      -5.357 -23.318  12.552  1.00 97.04           H  
ATOM   3940  HB3 LEU B  96      -4.813 -22.161  13.763  1.00 97.04           H  
ATOM   3941  O   LEU B  96      -5.536 -24.204  15.564  1.00 97.04           O  
ATOM   3942  CG  LEU B  96      -5.925 -21.286  12.162  1.00 97.04           C  
ATOM   3943  HG  LEU B  96      -6.247 -20.405  12.718  1.00 97.04           H  
ATOM   3944  CD1 LEU B  96      -4.644 -20.940  11.399  1.00 97.04           C  
ATOM   3945 HD11 LEU B  96      -4.319 -21.793  10.802  1.00 97.04           H  
ATOM   3946 HD12 LEU B  96      -3.860 -20.679  12.110  1.00 97.04           H  
ATOM   3947 HD13 LEU B  96      -4.822 -20.086  10.747  1.00 97.04           H  
ATOM   3948  CD2 LEU B  96      -7.002 -21.647  11.147  1.00 97.04           C  
ATOM   3949 HD21 LEU B  96      -7.947 -21.795  11.670  1.00 97.04           H  
ATOM   3950 HD22 LEU B  96      -7.119 -20.834  10.431  1.00 97.04           H  
ATOM   3951 HD23 LEU B  96      -6.734 -22.562  10.619  1.00 97.04           H  
ATOM   3952  N   ASP B  97      -7.205 -25.232  14.437  1.00 88.74           N  
ATOM   3953  H   ASP B  97      -8.095 -25.070  13.988  1.00 88.74           H  
ATOM   3954  CA  ASP B  97      -7.022 -26.579  15.002  1.00 88.74           C  
ATOM   3955  HA  ASP B  97      -7.242 -26.553  16.070  1.00 88.74           H  
ATOM   3956  C   ASP B  97      -5.591 -27.124  14.820  1.00 88.74           C  
ATOM   3957  CB  ASP B  97      -7.984 -27.570  14.314  1.00 88.74           C  
ATOM   3958  HB2 ASP B  97      -7.796 -28.560  14.728  1.00 88.74           H  
ATOM   3959  HB3 ASP B  97      -7.735 -27.612  13.254  1.00 88.74           H  
ATOM   3960  O   ASP B  97      -5.093 -27.859  15.664  1.00 88.74           O  
ATOM   3961  CG  ASP B  97      -9.491 -27.293  14.430  1.00 88.74           C  
ATOM   3962  OD1 ASP B  97      -9.904 -26.141  14.693  1.00 88.74           O  
ATOM   3963  OD2 ASP B  97     -10.255 -28.226  14.102  1.00 88.74           O  
ATOM   3964  N   ASP B  98      -4.928 -26.780  13.711  1.00 89.44           N  
ATOM   3965  H   ASP B  98      -5.398 -26.157  13.070  1.00 89.44           H  
ATOM   3966  CA  ASP B  98      -3.586 -27.265  13.363  1.00 89.44           C  
ATOM   3967  HA  ASP B  98      -3.117 -27.650  14.268  1.00 89.44           H  
ATOM   3968  C   ASP B  98      -2.691 -26.117  12.869  1.00 89.44           C  
ATOM   3969  CB  ASP B  98      -3.685 -28.439  12.373  1.00 89.44           C  
ATOM   3970  HB2 ASP B  98      -4.403 -29.163  12.758  1.00 89.44           H  
ATOM   3971  HB3 ASP B  98      -4.057 -28.074  11.416  1.00 89.44           H  
ATOM   3972  O   ASP B  98      -2.146 -26.129  11.766  1.00 89.44           O  
ATOM   3973  CG  ASP B  98      -2.346 -29.161  12.169  1.00 89.44           C  
ATOM   3974  OD1 ASP B  98      -1.426 -28.969  13.000  1.00 89.44           O  
ATOM   3975  OD2 ASP B  98      -2.269 -29.937  11.188  1.00 89.44           O  
ATOM   3976  N   ALA B  99      -2.569 -25.065  13.685  1.00 92.25           N  
ATOM   3977  H   ALA B  99      -3.120 -25.055  14.531  1.00 92.25           H  
ATOM   3978  CA  ALA B  99      -1.728 -23.910  13.355  1.00 92.25           C  
ATOM   3979  HA  ALA B  99      -2.093 -23.467  12.428  1.00 92.25           H  
ATOM   3980  C   ALA B  99      -0.246 -24.286  13.148  1.00 92.25           C  
ATOM   3981  CB  ALA B  99      -1.852 -22.874  14.478  1.00 92.25           C  
ATOM   3982  HB1 ALA B  99      -2.900 -22.627  14.651  1.00 92.25           H  
ATOM   3983  HB2 ALA B  99      -1.318 -21.966  14.199  1.00 92.25           H  
ATOM   3984  HB3 ALA B  99      -1.427 -23.269  15.401  1.00 92.25           H  
ATOM   3985  O   ALA B  99       0.460 -23.624  12.385  1.00 92.25           O  
ATOM   3986  N   ALA B 100       0.227 -25.327  13.844  1.00 90.82           N  
ATOM   3987  H   ALA B 100      -0.435 -25.865  14.386  1.00 90.82           H  
ATOM   3988  CA  ALA B 100       1.612 -25.787  13.806  1.00 90.82           C  
ATOM   3989  HA  ALA B 100       2.252 -24.924  13.622  1.00 90.82           H  
ATOM   3990  C   ALA B 100       1.900 -26.800  12.684  1.00 90.82           C  
ATOM   3991  CB  ALA B 100       1.968 -26.357  15.185  1.00 90.82           C  
ATOM   3992  HB1 ALA B 100       3.015 -26.660  15.200  1.00 90.82           H  
ATOM   3993  HB2 ALA B 100       1.346 -27.227  15.396  1.00 90.82           H  
ATOM   3994  HB3 ALA B 100       1.803 -25.603  15.954  1.00 90.82           H  
ATOM   3995  O   ALA B 100       3.079 -27.001  12.371  1.00 90.82           O  
ATOM   3996  N   GLY B 101       0.878 -27.425  12.095  1.00 94.03           N  
ATOM   3997  H   GLY B 101      -0.062 -27.288  12.437  1.00 94.03           H  
ATOM   3998  CA  GLY B 101       1.006 -28.356  10.978  1.00 94.03           C  
ATOM   3999  HA2 GLY B 101       0.036 -28.810  10.773  1.00 94.03           H  
ATOM   4000  HA3 GLY B 101       1.699 -29.151  11.253  1.00 94.03           H  
ATOM   4001  C   GLY B 101       1.484 -27.675   9.697  1.00 94.03           C  
ATOM   4002  O   GLY B 101       1.104 -26.543   9.398  1.00 94.03           O  
ATOM   4003  N   PHE B 102       2.373 -28.355   8.969  1.00 96.04           N  
ATOM   4004  H   PHE B 102       2.643 -29.278   9.278  1.00 96.04           H  
ATOM   4005  CA  PHE B 102       2.906 -27.902   7.683  1.00 96.04           C  
ATOM   4006  HA  PHE B 102       2.083 -27.535   7.069  1.00 96.04           H  
ATOM   4007  C   PHE B 102       3.617 -29.043   6.943  1.00 96.04           C  
ATOM   4008  CB  PHE B 102       3.907 -26.765   7.937  1.00 96.04           C  
ATOM   4009  HB2 PHE B 102       3.394 -25.958   8.460  1.00 96.04           H  
ATOM   4010  HB3 PHE B 102       4.697 -27.134   8.591  1.00 96.04           H  
ATOM   4011  O   PHE B 102       4.468 -29.716   7.539  1.00 96.04           O  
ATOM   4012  CG  PHE B 102       4.526 -26.173   6.688  1.00 96.04           C  
ATOM   4013  CD1 PHE B 102       5.925 -26.132   6.533  1.00 96.04           C  
ATOM   4014  HD1 PHE B 102       6.567 -26.552   7.294  1.00 96.04           H  
ATOM   4015  CD2 PHE B 102       3.698 -25.629   5.691  1.00 96.04           C  
ATOM   4016  HD2 PHE B 102       2.624 -25.649   5.804  1.00 96.04           H  
ATOM   4017  CE1 PHE B 102       6.489 -25.549   5.385  1.00 96.04           C  
ATOM   4018  HE1 PHE B 102       7.561 -25.516   5.262  1.00 96.04           H  
ATOM   4019  CE2 PHE B 102       4.259 -25.062   4.538  1.00 96.04           C  
ATOM   4020  HE2 PHE B 102       3.616 -24.663   3.768  1.00 96.04           H  
ATOM   4021  CZ  PHE B 102       5.652 -25.025   4.383  1.00 96.04           C  
ATOM   4022  HZ  PHE B 102       6.068 -24.598   3.483  1.00 96.04           H  
ATOM   4023  N   ASP B 103       3.351 -29.229   5.650  1.00 96.47           N  
ATOM   4024  H   ASP B 103       2.631 -28.667   5.219  1.00 96.47           H  
ATOM   4025  CA  ASP B 103       4.115 -30.165   4.811  1.00 96.47           C  
ATOM   4026  HA  ASP B 103       4.415 -31.002   5.442  1.00 96.47           H  
ATOM   4027  C   ASP B 103       5.412 -29.520   4.294  1.00 96.47           C  
ATOM   4028  CB  ASP B 103       3.262 -30.788   3.697  1.00 96.47           C  
ATOM   4029  HB2 ASP B 103       3.053 -30.045   2.927  1.00 96.47           H  
ATOM   4030  HB3 ASP B 103       2.314 -31.112   4.125  1.00 96.47           H  
ATOM   4031  O   ASP B 103       5.538 -29.084   3.149  1.00 96.47           O  
ATOM   4032  CG  ASP B 103       3.958 -32.013   3.070  1.00 96.47           C  
ATOM   4033  OD1 ASP B 103       5.206 -32.147   3.191  1.00 96.47           O  
ATOM   4034  OD2 ASP B 103       3.243 -32.844   2.468  1.00 96.47           O  
ATOM   4035  N   ALA B 104       6.418 -29.465   5.168  1.00 94.79           N  
ATOM   4036  H   ALA B 104       6.219 -29.753   6.116  1.00 94.79           H  
ATOM   4037  CA  ALA B 104       7.705 -28.856   4.845  1.00 94.79           C  
ATOM   4038  HA  ALA B 104       7.532 -27.809   4.594  1.00 94.79           H  
ATOM   4039  C   ALA B 104       8.382 -29.500   3.618  1.00 94.79           C  
ATOM   4040  CB  ALA B 104       8.590 -28.928   6.095  1.00 94.79           C  
ATOM   4041  HB1 ALA B 104       8.855 -29.964   6.308  1.00 94.79           H  
ATOM   4042  HB2 ALA B 104       9.499 -28.349   5.931  1.00 94.79           H  
ATOM   4043  HB3 ALA B 104       8.057 -28.510   6.949  1.00 94.79           H  
ATOM   4044  O   ALA B 104       8.926 -28.796   2.765  1.00 94.79           O  
ATOM   4045  N   ALA B 105       8.318 -30.831   3.494  1.00 91.52           N  
ATOM   4046  H   ALA B 105       7.679 -31.331   4.095  1.00 91.52           H  
ATOM   4047  CA  ALA B 105       8.979 -31.564   2.416  1.00 91.52           C  
ATOM   4048  HA  ALA B 105      10.018 -31.236   2.360  1.00 91.52           H  
ATOM   4049  C   ALA B 105       8.339 -31.287   1.049  1.00 91.52           C  
ATOM   4050  CB  ALA B 105       8.956 -33.059   2.750  1.00 91.52           C  
ATOM   4051  HB1 ALA B 105       9.458 -33.234   3.701  1.00 91.52           H  
ATOM   4052  HB2 ALA B 105       7.924 -33.404   2.818  1.00 91.52           H  
ATOM   4053  HB3 ALA B 105       9.467 -33.616   1.965  1.00 91.52           H  
ATOM   4054  O   ALA B 105       9.053 -31.211   0.044  1.00 91.52           O  
ATOM   4055  N   PHE B 106       7.021 -31.079   1.006  1.00 95.62           N  
ATOM   4056  H   PHE B 106       6.473 -31.199   1.846  1.00 95.62           H  
ATOM   4057  CA  PHE B 106       6.311 -30.703  -0.212  1.00 95.62           C  
ATOM   4058  HA  PHE B 106       6.390 -31.521  -0.928  1.00 95.62           H  
ATOM   4059  C   PHE B 106       6.904 -29.444  -0.862  1.00 95.62           C  
ATOM   4060  CB  PHE B 106       4.835 -30.519   0.125  1.00 95.62           C  
ATOM   4061  HB2 PHE B 106       4.707 -29.696   0.829  1.00 95.62           H  
ATOM   4062  HB3 PHE B 106       4.474 -31.433   0.596  1.00 95.62           H  
ATOM   4063  O   PHE B 106       7.237 -29.464  -2.053  1.00 95.62           O  
ATOM   4064  CG  PHE B 106       3.981 -30.266  -1.085  1.00 95.62           C  
ATOM   4065  CD1 PHE B 106       3.700 -28.952  -1.496  1.00 95.62           C  
ATOM   4066  HD1 PHE B 106       4.084 -28.110  -0.938  1.00 95.62           H  
ATOM   4067  CD2 PHE B 106       3.466 -31.361  -1.797  1.00 95.62           C  
ATOM   4068  HD2 PHE B 106       3.659 -32.367  -1.456  1.00 95.62           H  
ATOM   4069  CE1 PHE B 106       2.895 -28.734  -2.623  1.00 95.62           C  
ATOM   4070  HE1 PHE B 106       2.658 -27.726  -2.929  1.00 95.62           H  
ATOM   4071  CE2 PHE B 106       2.657 -31.141  -2.919  1.00 95.62           C  
ATOM   4072  HE2 PHE B 106       2.222 -31.984  -3.435  1.00 95.62           H  
ATOM   4073  CZ  PHE B 106       2.371 -29.830  -3.330  1.00 95.62           C  
ATOM   4074  HZ  PHE B 106       1.718 -29.666  -4.174  1.00 95.62           H  
ATOM   4075  N   PHE B 107       7.155 -28.406  -0.059  1.00 95.14           N  
ATOM   4076  H   PHE B 107       6.849 -28.481   0.900  1.00 95.14           H  
ATOM   4077  CA  PHE B 107       7.748 -27.133  -0.492  1.00 95.14           C  
ATOM   4078  HA  PHE B 107       7.425 -26.935  -1.514  1.00 95.14           H  
ATOM   4079  C   PHE B 107       9.286 -27.127  -0.521  1.00 95.14           C  
ATOM   4080  CB  PHE B 107       7.201 -26.000   0.388  1.00 95.14           C  
ATOM   4081  HB2 PHE B 107       7.464 -26.204   1.426  1.00 95.14           H  
ATOM   4082  HB3 PHE B 107       7.675 -25.060   0.104  1.00 95.14           H  
ATOM   4083  O   PHE B 107       9.890 -26.096  -0.803  1.00 95.14           O  
ATOM   4084  CG  PHE B 107       5.703 -25.822   0.270  1.00 95.14           C  
ATOM   4085  CD1 PHE B 107       5.153 -25.175  -0.854  1.00 95.14           C  
ATOM   4086  HD1 PHE B 107       5.800 -24.778  -1.622  1.00 95.14           H  
ATOM   4087  CD2 PHE B 107       4.855 -26.340   1.262  1.00 95.14           C  
ATOM   4088  HD2 PHE B 107       5.263 -26.844   2.126  1.00 95.14           H  
ATOM   4089  CE1 PHE B 107       3.758 -25.054  -0.984  1.00 95.14           C  
ATOM   4090  HE1 PHE B 107       3.331 -24.563  -1.845  1.00 95.14           H  
ATOM   4091  CE2 PHE B 107       3.464 -26.228   1.127  1.00 95.14           C  
ATOM   4092  HE2 PHE B 107       2.826 -26.662   1.883  1.00 95.14           H  
ATOM   4093  CZ  PHE B 107       2.913 -25.587   0.004  1.00 95.14           C  
ATOM   4094  HZ  PHE B 107       1.841 -25.516  -0.108  1.00 95.14           H  
ATOM   4095  N   GLY B 108       9.943 -28.257  -0.234  1.00 89.81           N  
ATOM   4096  H   GLY B 108       9.405 -29.079  -0.001  1.00 89.81           H  
ATOM   4097  CA  GLY B 108      11.408 -28.334  -0.186  1.00 89.81           C  
ATOM   4098  HA2 GLY B 108      11.698 -29.383  -0.124  1.00 89.81           H  
ATOM   4099  HA3 GLY B 108      11.821 -27.910  -1.101  1.00 89.81           H  
ATOM   4100  C   GLY B 108      12.039 -27.600   1.005  1.00 89.81           C  
ATOM   4101  O   GLY B 108      13.220 -27.263   0.957  1.00 89.81           O  
ATOM   4102  N   ILE B 109      11.274 -27.361   2.072  1.00 91.54           N  
ATOM   4103  H   ILE B 109      10.334 -27.731   2.066  1.00 91.54           H  
ATOM   4104  CA  ILE B 109      11.713 -26.690   3.299  1.00 91.54           C  
ATOM   4105  HA  ILE B 109      12.543 -26.024   3.062  1.00 91.54           H  
ATOM   4106  C   ILE B 109      12.223 -27.739   4.291  1.00 91.54           C  
ATOM   4107  CB  ILE B 109      10.564 -25.816   3.852  1.00 91.54           C  
ATOM   4108  HB  ILE B 109       9.659 -26.422   3.898  1.00 91.54           H  
ATOM   4109  O   ILE B 109      11.588 -28.766   4.540  1.00 91.54           O  
ATOM   4110  CG1 ILE B 109      10.328 -24.625   2.893  1.00 91.54           C  
ATOM   4111 HG12 ILE B 109      10.313 -24.976   1.861  1.00 91.54           H  
ATOM   4112 HG13 ILE B 109      11.151 -23.916   2.986  1.00 91.54           H  
ATOM   4113  CG2 ILE B 109      10.863 -25.294   5.268  1.00 91.54           C  
ATOM   4114 HG21 ILE B 109      10.024 -24.710   5.644  1.00 91.54           H  
ATOM   4115 HG22 ILE B 109      11.750 -24.660   5.242  1.00 91.54           H  
ATOM   4116 HG23 ILE B 109      11.020 -26.123   5.957  1.00 91.54           H  
ATOM   4117  CD1 ILE B 109       9.006 -23.890   3.123  1.00 91.54           C  
ATOM   4118 HD11 ILE B 109       8.962 -23.463   4.125  1.00 91.54           H  
ATOM   4119 HD12 ILE B 109       8.184 -24.593   2.985  1.00 91.54           H  
ATOM   4120 HD13 ILE B 109       8.910 -23.087   2.392  1.00 91.54           H  
ATOM   4121  N   SER B 110      13.392 -27.496   4.886  1.00 85.59           N  
ATOM   4122  H   SER B 110      13.851 -26.620   4.680  1.00 85.59           H  
ATOM   4123  CA  SER B 110      13.947 -28.430   5.874  1.00 85.59           C  
ATOM   4124  HA  SER B 110      13.874 -29.426   5.439  1.00 85.59           H  
ATOM   4125  C   SER B 110      13.139 -28.403   7.183  1.00 85.59           C  
ATOM   4126  CB  SER B 110      15.431 -28.154   6.131  1.00 85.59           C  
ATOM   4127  HB2 SER B 110      15.949 -28.032   5.180  1.00 85.59           H  
ATOM   4128  HB3 SER B 110      15.862 -29.012   6.647  1.00 85.59           H  
ATOM   4129  O   SER B 110      12.640 -27.344   7.560  1.00 85.59           O  
ATOM   4130  OG  SER B 110      15.626 -27.003   6.933  1.00 85.59           O  
ATOM   4131  HG  SER B 110      15.353 -26.240   6.419  1.00 85.59           H  
ATOM   4132  N   PRO B 111      13.080 -29.498   7.968  1.00 86.49           N  
ATOM   4133  CA  PRO B 111      12.396 -29.485   9.266  1.00 86.49           C  
ATOM   4134  HA  PRO B 111      11.330 -29.329   9.100  1.00 86.49           H  
ATOM   4135  C   PRO B 111      12.919 -28.400  10.218  1.00 86.49           C  
ATOM   4136  CB  PRO B 111      12.624 -30.881   9.856  1.00 86.49           C  
ATOM   4137  HB2 PRO B 111      11.771 -31.207  10.451  1.00 86.49           H  
ATOM   4138  HB3 PRO B 111      13.533 -30.895  10.457  1.00 86.49           H  
ATOM   4139  O   PRO B 111      12.165 -27.838  11.006  1.00 86.49           O  
ATOM   4140  CG  PRO B 111      12.824 -31.762   8.624  1.00 86.49           C  
ATOM   4141  HG2 PRO B 111      13.413 -32.650   8.850  1.00 86.49           H  
ATOM   4142  HG3 PRO B 111      11.853 -32.041   8.215  1.00 86.49           H  
ATOM   4143  CD  PRO B 111      13.542 -30.839   7.641  1.00 86.49           C  
ATOM   4144  HD2 PRO B 111      13.278 -31.117   6.621  1.00 86.49           H  
ATOM   4145  HD3 PRO B 111      14.620 -30.902   7.789  1.00 86.49           H  
ATOM   4146  N   ARG B 112      14.220 -28.083  10.130  1.00 82.01           N  
ATOM   4147  H   ARG B 112      14.759 -28.533   9.404  1.00 82.01           H  
ATOM   4148  CA  ARG B 112      14.860 -27.048  10.949  1.00 82.01           C  
ATOM   4149  HA  ARG B 112      14.520 -27.172  11.978  1.00 82.01           H  
ATOM   4150  C   ARG B 112      14.427 -25.640  10.538  1.00 82.01           C  
ATOM   4151  CB  ARG B 112      16.386 -27.225  10.889  1.00 82.01           C  
ATOM   4152  HB2 ARG B 112      16.629 -28.278  11.033  1.00 82.01           H  
ATOM   4153  HB3 ARG B 112      16.754 -26.911   9.912  1.00 82.01           H  
ATOM   4154  O   ARG B 112      14.259 -24.790  11.403  1.00 82.01           O  
ATOM   4155  CG  ARG B 112      17.071 -26.414  11.996  1.00 82.01           C  
ATOM   4156  HG2 ARG B 112      16.677 -26.733  12.961  1.00 82.01           H  
ATOM   4157  HG3 ARG B 112      16.844 -25.358  11.849  1.00 82.01           H  
ATOM   4158  CD  ARG B 112      18.593 -26.572  12.013  1.00 82.01           C  
ATOM   4159  HD2 ARG B 112      18.852 -27.618  11.851  1.00 82.01           H  
ATOM   4160  HD3 ARG B 112      18.951 -26.270  12.997  1.00 82.01           H  
ATOM   4161  NE  ARG B 112      19.225 -25.712  10.995  1.00 82.01           N  
ATOM   4162  HE  ARG B 112      18.622 -25.053  10.524  1.00 82.01           H  
ATOM   4163  NH1 ARG B 112      21.399 -26.335  11.367  1.00 82.01           N  
ATOM   4164 HH11 ARG B 112      22.383 -26.219  11.171  1.00 82.01           H  
ATOM   4165 HH12 ARG B 112      21.071 -26.974  12.078  1.00 82.01           H  
ATOM   4166  NH2 ARG B 112      20.945 -24.725   9.879  1.00 82.01           N  
ATOM   4167 HH21 ARG B 112      21.935 -24.563   9.760  1.00 82.01           H  
ATOM   4168 HH22 ARG B 112      20.312 -24.011   9.548  1.00 82.01           H  
ATOM   4169  CZ  ARG B 112      20.516 -25.599  10.747  1.00 82.01           C  
ATOM   4170  N   GLU B 113      14.260 -25.400   9.242  1.00 85.18           N  
ATOM   4171  H   GLU B 113      14.365 -26.162   8.587  1.00 85.18           H  
ATOM   4172  CA  GLU B 113      13.715 -24.141   8.730  1.00 85.18           C  
ATOM   4173  HA  GLU B 113      14.215 -23.301   9.213  1.00 85.18           H  
ATOM   4174  C   GLU B 113      12.222 -24.025   9.058  1.00 85.18           C  
ATOM   4175  CB  GLU B 113      13.990 -24.055   7.227  1.00 85.18           C  
ATOM   4176  HB2 GLU B 113      15.066 -24.129   7.070  1.00 85.18           H  
ATOM   4177  HB3 GLU B 113      13.514 -24.904   6.737  1.00 85.18           H  
ATOM   4178  O   GLU B 113      11.812 -23.008   9.600  1.00 85.18           O  
ATOM   4179  CG  GLU B 113      13.487 -22.746   6.601  1.00 85.18           C  
ATOM   4180  HG2 GLU B 113      12.412 -22.664   6.760  1.00 85.18           H  
ATOM   4181  HG3 GLU B 113      13.969 -21.907   7.103  1.00 85.18           H  
ATOM   4182  CD  GLU B 113      13.762 -22.671   5.093  1.00 85.18           C  
ATOM   4183  OE1 GLU B 113      13.510 -21.581   4.522  1.00 85.18           O  
ATOM   4184  OE2 GLU B 113      14.193 -23.705   4.527  1.00 85.18           O  
ATOM   4185  N   ALA B 114      11.434 -25.087   8.859  1.00 90.92           N  
ATOM   4186  H   ALA B 114      11.822 -25.894   8.391  1.00 90.92           H  
ATOM   4187  CA  ALA B 114      10.007 -25.104   9.187  1.00 90.92           C  
ATOM   4188  HA  ALA B 114       9.509 -24.331   8.601  1.00 90.92           H  
ATOM   4189  C   ALA B 114       9.726 -24.809  10.671  1.00 90.92           C  
ATOM   4190  CB  ALA B 114       9.432 -26.467   8.790  1.00 90.92           C  
ATOM   4191  HB1 ALA B 114       9.936 -27.263   9.338  1.00 90.92           H  
ATOM   4192  HB2 ALA B 114       8.368 -26.493   9.022  1.00 90.92           H  
ATOM   4193  HB3 ALA B 114       9.563 -26.623   7.719  1.00 90.92           H  
ATOM   4194  O   ALA B 114       8.748 -24.138  10.980  1.00 90.92           O  
ATOM   4195  N   LEU B 115      10.591 -25.276  11.582  1.00 87.33           N  
ATOM   4196  H   LEU B 115      11.328 -25.891  11.266  1.00 87.33           H  
ATOM   4197  CA  LEU B 115      10.505 -24.967  13.013  1.00 87.33           C  
ATOM   4198  HA  LEU B 115       9.481 -25.139  13.344  1.00 87.33           H  
ATOM   4199  C   LEU B 115      10.847 -23.498  13.325  1.00 87.33           C  
ATOM   4200  CB  LEU B 115      11.462 -25.906  13.773  1.00 87.33           C  
ATOM   4201  HB2 LEU B 115      11.373 -26.916  13.375  1.00 87.33           H  
ATOM   4202  HB3 LEU B 115      12.481 -25.567  13.590  1.00 87.33           H  
ATOM   4203  O   LEU B 115      10.355 -22.950  14.302  1.00 87.33           O  
ATOM   4204  CG  LEU B 115      11.203 -25.956  15.293  1.00 87.33           C  
ATOM   4205  HG  LEU B 115      10.985 -24.962  15.683  1.00 87.33           H  
ATOM   4206  CD1 LEU B 115      10.035 -26.890  15.618  1.00 87.33           C  
ATOM   4207 HD11 LEU B 115       9.128 -26.518  15.141  1.00 87.33           H  
ATOM   4208 HD12 LEU B 115      10.241 -27.900  15.262  1.00 87.33           H  
ATOM   4209 HD13 LEU B 115       9.868 -26.907  16.695  1.00 87.33           H  
ATOM   4210  CD2 LEU B 115      12.445 -26.470  16.021  1.00 87.33           C  
ATOM   4211 HD21 LEU B 115      12.695 -27.472  15.670  1.00 87.33           H  
ATOM   4212 HD22 LEU B 115      13.279 -25.795  15.831  1.00 87.33           H  
ATOM   4213 HD23 LEU B 115      12.251 -26.494  17.094  1.00 87.33           H  
ATOM   4214  N   ALA B 116      11.718 -22.874  12.531  1.00 86.75           N  
ATOM   4215  H   ALA B 116      12.054 -23.356  11.709  1.00 86.75           H  
ATOM   4216  CA  ALA B 116      12.099 -21.471  12.693  1.00 86.75           C  
ATOM   4217  HA  ALA B 116      12.079 -21.214  13.753  1.00 86.75           H  
ATOM   4218  C   ALA B 116      11.138 -20.503  11.979  1.00 86.75           C  
ATOM   4219  CB  ALA B 116      13.535 -21.317  12.186  1.00 86.75           C  
ATOM   4220  HB1 ALA B 116      13.559 -21.507  11.113  1.00 86.75           H  
ATOM   4221  HB2 ALA B 116      14.183 -22.031  12.695  1.00 86.75           H  
ATOM   4222  HB3 ALA B 116      13.883 -20.302  12.379  1.00 86.75           H  
ATOM   4223  O   ALA B 116      11.147 -19.308  12.271  1.00 86.75           O  
ATOM   4224  N   MET B 117      10.327 -21.012  11.048  1.00 90.94           N  
ATOM   4225  H   MET B 117      10.411 -21.995  10.835  1.00 90.94           H  
ATOM   4226  CA  MET B 117       9.336 -20.246  10.302  1.00 90.94           C  
ATOM   4227  HA  MET B 117       9.771 -19.292  10.006  1.00 90.94           H  
ATOM   4228  C   MET B 117       8.101 -19.946  11.144  1.00 90.94           C  
ATOM   4229  CB  MET B 117       8.909 -20.997   9.035  1.00 90.94           C  
ATOM   4230  HB2 MET B 117       7.967 -20.573   8.687  1.00 90.94           H  
ATOM   4231  HB3 MET B 117       8.743 -22.048   9.268  1.00 90.94           H  
ATOM   4232  O   MET B 117       7.441 -20.858  11.656  1.00 90.94           O  
ATOM   4233  CG  MET B 117       9.927 -20.875   7.899  1.00 90.94           C  
ATOM   4234  HG2 MET B 117      10.912 -21.166   8.263  1.00 90.94           H  
ATOM   4235  HG3 MET B 117       9.983 -19.831   7.588  1.00 90.94           H  
ATOM   4236  SD  MET B 117       9.528 -21.888   6.449  1.00 90.94           S  
ATOM   4237  CE  MET B 117       7.977 -21.110   5.922  1.00 90.94           C  
ATOM   4238  HE1 MET B 117       7.204 -21.270   6.673  1.00 90.94           H  
ATOM   4239  HE2 MET B 117       7.649 -21.546   4.979  1.00 90.94           H  
ATOM   4240  HE3 MET B 117       8.128 -20.037   5.800  1.00 90.94           H  
ATOM   4241  N   ASP B 118       7.727 -18.668  11.162  1.00 92.59           N  
ATOM   4242  H   ASP B 118       8.310 -17.973  10.718  1.00 92.59           H  
ATOM   4243  CA  ASP B 118       6.428 -18.214  11.631  1.00 92.59           C  
ATOM   4244  HA  ASP B 118       6.411 -18.333  12.715  1.00 92.59           H  
ATOM   4245  C   ASP B 118       5.322 -19.066  10.967  1.00 92.59           C  
ATOM   4246  CB  ASP B 118       6.277 -16.710  11.329  1.00 92.59           C  
ATOM   4247  HB2 ASP B 118       6.363 -16.556  10.253  1.00 92.59           H  
ATOM   4248  HB3 ASP B 118       7.094 -16.175  11.813  1.00 92.59           H  
ATOM   4249  O   ASP B 118       5.300 -19.198   9.731  1.00 92.59           O  
ATOM   4250  CG  ASP B 118       4.953 -16.095  11.797  1.00 92.59           C  
ATOM   4251  OD1 ASP B 118       4.044 -16.853  12.195  1.00 92.59           O  
ATOM   4252  OD2 ASP B 118       4.793 -14.865  11.661  1.00 92.59           O  
ATOM   4253  N   PRO B 119       4.409 -19.685  11.745  1.00 95.03           N  
ATOM   4254  CA  PRO B 119       3.256 -20.395  11.200  1.00 95.03           C  
ATOM   4255  HA  PRO B 119       3.595 -21.295  10.686  1.00 95.03           H  
ATOM   4256  C   PRO B 119       2.450 -19.567  10.190  1.00 95.03           C  
ATOM   4257  CB  PRO B 119       2.409 -20.808  12.409  1.00 95.03           C  
ATOM   4258  HB2 PRO B 119       2.637 -21.841  12.673  1.00 95.03           H  
ATOM   4259  HB3 PRO B 119       1.341 -20.705  12.216  1.00 95.03           H  
ATOM   4260  O   PRO B 119       1.882 -20.154   9.272  1.00 95.03           O  
ATOM   4261  CG  PRO B 119       2.874 -19.885  13.534  1.00 95.03           C  
ATOM   4262  HG2 PRO B 119       2.340 -18.937  13.476  1.00 95.03           H  
ATOM   4263  HG3 PRO B 119       2.746 -20.340  14.516  1.00 95.03           H  
ATOM   4264  CD  PRO B 119       4.339 -19.658  13.199  1.00 95.03           C  
ATOM   4265  HD2 PRO B 119       4.650 -18.706  13.630  1.00 95.03           H  
ATOM   4266  HD3 PRO B 119       4.948 -20.464  13.607  1.00 95.03           H  
ATOM   4267  N   GLN B 120       2.456 -18.233  10.263  1.00 96.91           N  
ATOM   4268  H   GLN B 120       2.953 -17.787  11.021  1.00 96.91           H  
ATOM   4269  CA  GLN B 120       1.832 -17.379   9.249  1.00 96.91           C  
ATOM   4270  HA  GLN B 120       0.766 -17.606   9.220  1.00 96.91           H  
ATOM   4271  C   GLN B 120       2.393 -17.633   7.837  1.00 96.91           C  
ATOM   4272  CB  GLN B 120       2.005 -15.904   9.637  1.00 96.91           C  
ATOM   4273  HB2 GLN B 120       1.611 -15.281   8.834  1.00 96.91           H  
ATOM   4274  HB3 GLN B 120       3.066 -15.675   9.734  1.00 96.91           H  
ATOM   4275  O   GLN B 120       1.619 -17.793   6.892  1.00 96.91           O  
ATOM   4276  CG  GLN B 120       1.275 -15.541  10.940  1.00 96.91           C  
ATOM   4277  HG2 GLN B 120       1.751 -16.030  11.789  1.00 96.91           H  
ATOM   4278  HG3 GLN B 120       0.243 -15.887  10.884  1.00 96.91           H  
ATOM   4279  CD  GLN B 120       1.265 -14.042  11.202  1.00 96.91           C  
ATOM   4280  NE2 GLN B 120       2.405 -13.413  11.374  1.00 96.91           N  
ATOM   4281 HE21 GLN B 120       2.382 -12.414  11.518  1.00 96.91           H  
ATOM   4282 HE22 GLN B 120       3.268 -13.933  11.439  1.00 96.91           H  
ATOM   4283  OE1 GLN B 120       0.206 -13.429  11.258  1.00 96.91           O  
ATOM   4284  N   GLN B 121       3.719 -17.756   7.680  1.00 96.71           N  
ATOM   4285  H   GLN B 121       4.304 -17.717   8.502  1.00 96.71           H  
ATOM   4286  CA  GLN B 121       4.340 -18.063   6.381  1.00 96.71           C  
ATOM   4287  HA  GLN B 121       3.973 -17.355   5.638  1.00 96.71           H  
ATOM   4288  C   GLN B 121       3.970 -19.473   5.893  1.00 96.71           C  
ATOM   4289  CB  GLN B 121       5.875 -17.946   6.451  1.00 96.71           C  
ATOM   4290  HB2 GLN B 121       6.265 -18.681   7.155  1.00 96.71           H  
ATOM   4291  HB3 GLN B 121       6.259 -18.191   5.461  1.00 96.71           H  
ATOM   4292  O   GLN B 121       3.762 -19.689   4.700  1.00 96.71           O  
ATOM   4293  CG  GLN B 121       6.408 -16.556   6.844  1.00 96.71           C  
ATOM   4294  HG2 GLN B 121       6.212 -16.383   7.903  1.00 96.71           H  
ATOM   4295  HG3 GLN B 121       5.874 -15.791   6.280  1.00 96.71           H  
ATOM   4296  CD  GLN B 121       7.912 -16.390   6.593  1.00 96.71           C  
ATOM   4297  NE2 GLN B 121       8.490 -15.255   6.916  1.00 96.71           N  
ATOM   4298 HE21 GLN B 121       7.976 -14.506   7.358  1.00 96.71           H  
ATOM   4299 HE22 GLN B 121       9.491 -15.192   6.803  1.00 96.71           H  
ATOM   4300  OE1 GLN B 121       8.601 -17.258   6.064  1.00 96.71           O  
ATOM   4301  N   ARG B 122       3.872 -20.435   6.819  1.00 97.43           N  
ATOM   4302  H   ARG B 122       4.015 -20.163   7.781  1.00 97.43           H  
ATOM   4303  CA  ARG B 122       3.521 -21.835   6.526  1.00 97.43           C  
ATOM   4304  HA  ARG B 122       4.130 -22.198   5.697  1.00 97.43           H  
ATOM   4305  C   ARG B 122       2.074 -21.967   6.047  1.00 97.43           C  
ATOM   4306  CB  ARG B 122       3.805 -22.705   7.764  1.00 97.43           C  
ATOM   4307  HB2 ARG B 122       3.436 -23.713   7.577  1.00 97.43           H  
ATOM   4308  HB3 ARG B 122       3.274 -22.312   8.631  1.00 97.43           H  
ATOM   4309  O   ARG B 122       1.830 -22.548   4.992  1.00 97.43           O  
ATOM   4310  CG  ARG B 122       5.314 -22.759   8.056  1.00 97.43           C  
ATOM   4311  HG2 ARG B 122       5.677 -21.768   8.330  1.00 97.43           H  
ATOM   4312  HG3 ARG B 122       5.821 -23.074   7.144  1.00 97.43           H  
ATOM   4313  CD  ARG B 122       5.701 -23.748   9.157  1.00 97.43           C  
ATOM   4314  HD2 ARG B 122       5.176 -24.686   8.976  1.00 97.43           H  
ATOM   4315  HD3 ARG B 122       6.771 -23.939   9.077  1.00 97.43           H  
ATOM   4316  NE  ARG B 122       5.431 -23.244  10.516  1.00 97.43           N  
ATOM   4317  HE  ARG B 122       5.675 -22.282  10.705  1.00 97.43           H  
ATOM   4318  NH1 ARG B 122       5.002 -25.276  11.468  1.00 97.43           N  
ATOM   4319 HH11 ARG B 122       5.048 -25.677  10.542  1.00 97.43           H  
ATOM   4320 HH12 ARG B 122       4.497 -25.809  12.162  1.00 97.43           H  
ATOM   4321  NH2 ARG B 122       4.995 -23.440  12.738  1.00 97.43           N  
ATOM   4322 HH21 ARG B 122       5.292 -22.481  12.849  1.00 97.43           H  
ATOM   4323 HH22 ARG B 122       4.864 -24.033  13.544  1.00 97.43           H  
ATOM   4324  CZ  ARG B 122       5.139 -23.986  11.567  1.00 97.43           C  
ATOM   4325  N   GLN B 123       1.135 -21.347   6.764  1.00 97.94           N  
ATOM   4326  H   GLN B 123       1.418 -20.879   7.613  1.00 97.94           H  
ATOM   4327  CA  GLN B 123      -0.281 -21.309   6.386  1.00 97.94           C  
ATOM   4328  HA  GLN B 123      -0.641 -22.330   6.255  1.00 97.94           H  
ATOM   4329  C   GLN B 123      -0.490 -20.586   5.047  1.00 97.94           C  
ATOM   4330  CB  GLN B 123      -1.100 -20.627   7.499  1.00 97.94           C  
ATOM   4331  HB2 GLN B 123      -0.684 -19.638   7.689  1.00 97.94           H  
ATOM   4332  HB3 GLN B 123      -2.125 -20.494   7.154  1.00 97.94           H  
ATOM   4333  O   GLN B 123      -1.278 -21.041   4.219  1.00 97.94           O  
ATOM   4334  CG  GLN B 123      -1.137 -21.409   8.825  1.00 97.94           C  
ATOM   4335  HG2 GLN B 123      -0.123 -21.551   9.198  1.00 97.94           H  
ATOM   4336  HG3 GLN B 123      -1.677 -20.818   9.564  1.00 97.94           H  
ATOM   4337  CD  GLN B 123      -1.802 -22.782   8.745  1.00 97.94           C  
ATOM   4338  NE2 GLN B 123      -1.469 -23.672   9.656  1.00 97.94           N  
ATOM   4339 HE21 GLN B 123      -0.732 -23.491  10.323  1.00 97.94           H  
ATOM   4340 HE22 GLN B 123      -1.857 -24.603   9.604  1.00 97.94           H  
ATOM   4341  OE1 GLN B 123      -2.626 -23.072   7.886  1.00 97.94           O  
ATOM   4342  N   LEU B 124       0.244 -19.493   4.801  1.00 98.23           N  
ATOM   4343  H   LEU B 124       0.843 -19.134   5.530  1.00 98.23           H  
ATOM   4344  CA  LEU B 124       0.202 -18.780   3.523  1.00 98.23           C  
ATOM   4345  HA  LEU B 124      -0.832 -18.516   3.304  1.00 98.23           H  
ATOM   4346  C   LEU B 124       0.676 -19.636   2.347  1.00 98.23           C  
ATOM   4347  CB  LEU B 124       1.056 -17.507   3.606  1.00 98.23           C  
ATOM   4348  HB2 LEU B 124       1.968 -17.729   4.159  1.00 98.23           H  
ATOM   4349  HB3 LEU B 124       1.356 -17.230   2.596  1.00 98.23           H  
ATOM   4350  O   LEU B 124       0.049 -19.577   1.292  1.00 98.23           O  
ATOM   4351  CG  LEU B 124       0.353 -16.297   4.237  1.00 98.23           C  
ATOM   4352  HG  LEU B 124      -0.082 -16.581   5.195  1.00 98.23           H  
ATOM   4353  CD1 LEU B 124       1.397 -15.202   4.462  1.00 98.23           C  
ATOM   4354 HD11 LEU B 124       2.137 -15.551   5.182  1.00 98.23           H  
ATOM   4355 HD12 LEU B 124       1.897 -14.958   3.525  1.00 98.23           H  
ATOM   4356 HD13 LEU B 124       0.924 -14.305   4.862  1.00 98.23           H  
ATOM   4357  CD2 LEU B 124      -0.751 -15.734   3.334  1.00 98.23           C  
ATOM   4358 HD21 LEU B 124      -0.332 -15.430   2.375  1.00 98.23           H  
ATOM   4359 HD22 LEU B 124      -1.524 -16.483   3.162  1.00 98.23           H  
ATOM   4360 HD23 LEU B 124      -1.214 -14.874   3.820  1.00 98.23           H  
ATOM   4361  N   LEU B 125       1.747 -20.422   2.497  1.00 97.87           N  
ATOM   4362  H   LEU B 125       2.238 -20.409   3.380  1.00 97.87           H  
ATOM   4363  CA  LEU B 125       2.249 -21.288   1.424  1.00 97.87           C  
ATOM   4364  HA  LEU B 125       2.429 -20.677   0.539  1.00 97.87           H  
ATOM   4365  C   LEU B 125       1.220 -22.339   1.001  1.00 97.87           C  
ATOM   4366  CB  LEU B 125       3.552 -21.979   1.862  1.00 97.87           C  
ATOM   4367  HB2 LEU B 125       3.466 -22.267   2.910  1.00 97.87           H  
ATOM   4368  HB3 LEU B 125       3.671 -22.896   1.285  1.00 97.87           H  
ATOM   4369  O   LEU B 125       0.928 -22.463  -0.188  1.00 97.87           O  
ATOM   4370  CG  LEU B 125       4.822 -21.140   1.668  1.00 97.87           C  
ATOM   4371  HG  LEU B 125       4.729 -20.185   2.185  1.00 97.87           H  
ATOM   4372  CD1 LEU B 125       6.003 -21.913   2.254  1.00 97.87           C  
ATOM   4373 HD11 LEU B 125       6.931 -21.372   2.069  1.00 97.87           H  
ATOM   4374 HD12 LEU B 125       6.072 -22.892   1.780  1.00 97.87           H  
ATOM   4375 HD13 LEU B 125       5.858 -22.037   3.328  1.00 97.87           H  
ATOM   4376  CD2 LEU B 125       5.120 -20.882   0.187  1.00 97.87           C  
ATOM   4377 HD21 LEU B 125       6.067 -20.353   0.083  1.00 97.87           H  
ATOM   4378 HD22 LEU B 125       5.180 -21.829  -0.350  1.00 97.87           H  
ATOM   4379 HD23 LEU B 125       4.338 -20.267  -0.258  1.00 97.87           H  
ATOM   4380  N   GLU B 126       0.641 -23.057   1.964  1.00 98.38           N  
ATOM   4381  H   GLU B 126       0.923 -22.909   2.922  1.00 98.38           H  
ATOM   4382  CA  GLU B 126      -0.366 -24.082   1.672  1.00 98.38           C  
ATOM   4383  HA  GLU B 126       0.022 -24.762   0.914  1.00 98.38           H  
ATOM   4384  C   GLU B 126      -1.633 -23.470   1.072  1.00 98.38           C  
ATOM   4385  CB  GLU B 126      -0.671 -24.906   2.929  1.00 98.38           C  
ATOM   4386  HB2 GLU B 126      -0.889 -24.242   3.766  1.00 98.38           H  
ATOM   4387  HB3 GLU B 126      -1.544 -25.525   2.725  1.00 98.38           H  
ATOM   4388  O   GLU B 126      -2.072 -23.899   0.005  1.00 98.38           O  
ATOM   4389  CG  GLU B 126       0.513 -25.826   3.272  1.00 98.38           C  
ATOM   4390  HG2 GLU B 126       0.708 -26.449   2.398  1.00 98.38           H  
ATOM   4391  HG3 GLU B 126       1.393 -25.214   3.465  1.00 98.38           H  
ATOM   4392  CD  GLU B 126       0.275 -26.752   4.472  1.00 98.38           C  
ATOM   4393  OE1 GLU B 126       1.197 -27.519   4.820  1.00 98.38           O  
ATOM   4394  OE2 GLU B 126      -0.830 -26.707   5.051  1.00 98.38           O  
ATOM   4395  N   ALA B 127      -2.158 -22.394   1.667  1.00 98.49           N  
ATOM   4396  H   ALA B 127      -1.756 -22.062   2.532  1.00 98.49           H  
ATOM   4397  CA  ALA B 127      -3.321 -21.697   1.121  1.00 98.49           C  
ATOM   4398  HA  ALA B 127      -4.147 -22.404   1.058  1.00 98.49           H  
ATOM   4399  C   ALA B 127      -3.055 -21.156  -0.299  1.00 98.49           C  
ATOM   4400  CB  ALA B 127      -3.710 -20.573   2.089  1.00 98.49           C  
ATOM   4401  HB1 ALA B 127      -2.897 -19.852   2.172  1.00 98.49           H  
ATOM   4402  HB2 ALA B 127      -4.605 -20.067   1.725  1.00 98.49           H  
ATOM   4403  HB3 ALA B 127      -3.919 -20.995   3.072  1.00 98.49           H  
ATOM   4404  O   ALA B 127      -3.943 -21.191  -1.154  1.00 98.49           O  
ATOM   4405  N   SER B 128      -1.836 -20.689  -0.578  1.00 98.47           N  
ATOM   4406  H   SER B 128      -1.145 -20.685   0.159  1.00 98.47           H  
ATOM   4407  CA  SER B 128      -1.443 -20.203  -1.905  1.00 98.47           C  
ATOM   4408  HA  SER B 128      -2.201 -19.503  -2.258  1.00 98.47           H  
ATOM   4409  C   SER B 128      -1.343 -21.324  -2.935  1.00 98.47           C  
ATOM   4410  CB  SER B 128      -0.104 -19.468  -1.850  1.00 98.47           C  
ATOM   4411  HB2 SER B 128       0.181 -19.155  -2.855  1.00 98.47           H  
ATOM   4412  HB3 SER B 128       0.669 -20.130  -1.462  1.00 98.47           H  
ATOM   4413  O   SER B 128      -1.701 -21.108  -4.085  1.00 98.47           O  
ATOM   4414  OG  SER B 128      -0.216 -18.332  -1.022  1.00 98.47           O  
ATOM   4415  HG  SER B 128      -0.177 -18.658  -0.120  1.00 98.47           H  
ATOM   4416  N   TRP B 129      -0.905 -22.526  -2.556  1.00 98.42           N  
ATOM   4417  H   TRP B 129      -0.606 -22.664  -1.601  1.00 98.42           H  
ATOM   4418  CA  TRP B 129      -0.950 -23.686  -3.451  1.00 98.42           C  
ATOM   4419  HA  TRP B 129      -0.465 -23.436  -4.395  1.00 98.42           H  
ATOM   4420  C   TRP B 129      -2.399 -24.078  -3.773  1.00 98.42           C  
ATOM   4421  CB  TRP B 129      -0.192 -24.854  -2.812  1.00 98.42           C  
ATOM   4422  HB2 TRP B 129       0.818 -24.524  -2.565  1.00 98.42           H  
ATOM   4423  HB3 TRP B 129      -0.679 -25.145  -1.881  1.00 98.42           H  
ATOM   4424  O   TRP B 129      -2.791 -24.180  -4.938  1.00 98.42           O  
ATOM   4425  CG  TRP B 129      -0.094 -26.053  -3.698  1.00 98.42           C  
ATOM   4426  CD1 TRP B 129      -1.038 -27.012  -3.845  1.00 98.42           C  
ATOM   4427  HD1 TRP B 129      -1.985 -27.044  -3.326  1.00 98.42           H  
ATOM   4428  CD2 TRP B 129       0.975 -26.400  -4.626  1.00 98.42           C  
ATOM   4429  CE2 TRP B 129       0.599 -27.590  -5.318  1.00 98.42           C  
ATOM   4430  CE3 TRP B 129       2.218 -25.817  -4.961  1.00 98.42           C  
ATOM   4431  HE3 TRP B 129       2.523 -24.908  -4.465  1.00 98.42           H  
ATOM   4432  NE1 TRP B 129      -0.643 -27.914  -4.812  1.00 98.42           N  
ATOM   4433  HE1 TRP B 129      -1.256 -28.635  -5.163  1.00 98.42           H  
ATOM   4434  CH2 TRP B 129       2.653 -27.576  -6.601  1.00 98.42           C  
ATOM   4435  HH2 TRP B 129       3.276 -28.000  -7.374  1.00 98.42           H  
ATOM   4436  CZ2 TRP B 129       1.412 -28.165  -6.305  1.00 98.42           C  
ATOM   4437  HZ2 TRP B 129       1.072 -29.036  -6.846  1.00 98.42           H  
ATOM   4438  CZ3 TRP B 129       3.054 -26.405  -5.929  1.00 98.42           C  
ATOM   4439  HZ3 TRP B 129       3.997 -25.941  -6.179  1.00 98.42           H  
ATOM   4440  N   GLU B 130      -3.221 -24.211  -2.730  1.00 98.31           N  
ATOM   4441  H   GLU B 130      -2.828 -24.112  -1.805  1.00 98.31           H  
ATOM   4442  CA  GLU B 130      -4.626 -24.608  -2.833  1.00 98.31           C  
ATOM   4443  HA  GLU B 130      -4.692 -25.596  -3.288  1.00 98.31           H  
ATOM   4444  C   GLU B 130      -5.447 -23.634  -3.699  1.00 98.31           C  
ATOM   4445  CB  GLU B 130      -5.231 -24.664  -1.419  1.00 98.31           C  
ATOM   4446  HB2 GLU B 130      -5.030 -23.708  -0.935  1.00 98.31           H  
ATOM   4447  HB3 GLU B 130      -6.313 -24.771  -1.507  1.00 98.31           H  
ATOM   4448  O   GLU B 130      -6.364 -24.058  -4.406  1.00 98.31           O  
ATOM   4449  CG  GLU B 130      -4.709 -25.811  -0.527  1.00 98.31           C  
ATOM   4450  HG2 GLU B 130      -3.622 -25.866  -0.597  1.00 98.31           H  
ATOM   4451  HG3 GLU B 130      -5.111 -26.750  -0.906  1.00 98.31           H  
ATOM   4452  CD  GLU B 130      -5.114 -25.643   0.956  1.00 98.31           C  
ATOM   4453  OE1 GLU B 130      -4.648 -26.434   1.816  1.00 98.31           O  
ATOM   4454  OE2 GLU B 130      -5.915 -24.726   1.255  1.00 98.31           O  
ATOM   4455  N   VAL B 131      -5.142 -22.328  -3.686  1.00 98.31           N  
ATOM   4456  H   VAL B 131      -4.394 -22.018  -3.083  1.00 98.31           H  
ATOM   4457  CA  VAL B 131      -5.920 -21.336  -4.451  1.00 98.31           C  
ATOM   4458  HA  VAL B 131      -6.964 -21.494  -4.180  1.00 98.31           H  
ATOM   4459  C   VAL B 131      -5.828 -21.561  -5.965  1.00 98.31           C  
ATOM   4460  CB  VAL B 131      -5.558 -19.885  -4.060  1.00 98.31           C  
ATOM   4461  HB  VAL B 131      -5.284 -19.861  -3.005  1.00 98.31           H  
ATOM   4462  O   VAL B 131      -6.838 -21.415  -6.658  1.00 98.31           O  
ATOM   4463  CG1 VAL B 131      -4.422 -19.250  -4.867  1.00 98.31           C  
ATOM   4464 HG11 VAL B 131      -4.143 -18.294  -4.424  1.00 98.31           H  
ATOM   4465 HG12 VAL B 131      -3.549 -19.902  -4.861  1.00 98.31           H  
ATOM   4466 HG13 VAL B 131      -4.718 -19.089  -5.904  1.00 98.31           H  
ATOM   4467  CG2 VAL B 131      -6.774 -18.975  -4.231  1.00 98.31           C  
ATOM   4468 HG21 VAL B 131      -6.518 -17.956  -3.944  1.00 98.31           H  
ATOM   4469 HG22 VAL B 131      -7.567 -19.328  -3.571  1.00 98.31           H  
ATOM   4470 HG23 VAL B 131      -7.117 -18.990  -5.266  1.00 98.31           H  
ATOM   4471  N   PHE B 132      -4.656 -21.959  -6.474  1.00 98.16           N  
ATOM   4472  H   PHE B 132      -3.884 -22.111  -5.841  1.00 98.16           H  
ATOM   4473  CA  PHE B 132      -4.456 -22.283  -7.891  1.00 98.16           C  
ATOM   4474  HA  PHE B 132      -4.876 -21.489  -8.508  1.00 98.16           H  
ATOM   4475  C   PHE B 132      -5.185 -23.574  -8.262  1.00 98.16           C  
ATOM   4476  CB  PHE B 132      -2.959 -22.403  -8.199  1.00 98.16           C  
ATOM   4477  HB2 PHE B 132      -2.833 -22.910  -9.155  1.00 98.16           H  
ATOM   4478  HB3 PHE B 132      -2.495 -23.021  -7.429  1.00 98.16           H  
ATOM   4479  O   PHE B 132      -5.953 -23.596  -9.227  1.00 98.16           O  
ATOM   4480  CG  PHE B 132      -2.231 -21.081  -8.277  1.00 98.16           C  
ATOM   4481  CD1 PHE B 132      -2.439 -20.224  -9.374  1.00 98.16           C  
ATOM   4482  HD1 PHE B 132      -3.112 -20.517 -10.166  1.00 98.16           H  
ATOM   4483  CD2 PHE B 132      -1.335 -20.710  -7.261  1.00 98.16           C  
ATOM   4484  HD2 PHE B 132      -1.154 -21.376  -6.431  1.00 98.16           H  
ATOM   4485  CE1 PHE B 132      -1.758 -18.996  -9.447  1.00 98.16           C  
ATOM   4486  HE1 PHE B 132      -1.906 -18.344 -10.295  1.00 98.16           H  
ATOM   4487  CE2 PHE B 132      -0.674 -19.474  -7.324  1.00 98.16           C  
ATOM   4488  HE2 PHE B 132      -0.011 -19.176  -6.525  1.00 98.16           H  
ATOM   4489  CZ  PHE B 132      -0.875 -18.624  -8.420  1.00 98.16           C  
ATOM   4490  HZ  PHE B 132      -0.338 -17.688  -8.470  1.00 98.16           H  
ATOM   4491  N   GLU B 133      -5.055 -24.615  -7.436  1.00 97.04           N  
ATOM   4492  H   GLU B 133      -4.408 -24.547  -6.663  1.00 97.04           H  
ATOM   4493  CA  GLU B 133      -5.749 -25.885  -7.661  1.00 97.04           C  
ATOM   4494  HA  GLU B 133      -5.434 -26.292  -8.622  1.00 97.04           H  
ATOM   4495  C   GLU B 133      -7.275 -25.714  -7.696  1.00 97.04           C  
ATOM   4496  CB  GLU B 133      -5.396 -26.883  -6.554  1.00 97.04           C  
ATOM   4497  HB2 GLU B 133      -6.070 -27.735  -6.634  1.00 97.04           H  
ATOM   4498  HB3 GLU B 133      -5.554 -26.417  -5.582  1.00 97.04           H  
ATOM   4499  O   GLU B 133      -7.956 -26.356  -8.506  1.00 97.04           O  
ATOM   4500  CG  GLU B 133      -3.956 -27.399  -6.654  1.00 97.04           C  
ATOM   4501  HG2 GLU B 133      -3.263 -26.587  -6.436  1.00 97.04           H  
ATOM   4502  HG3 GLU B 133      -3.780 -27.738  -7.675  1.00 97.04           H  
ATOM   4503  CD  GLU B 133      -3.708 -28.563  -5.686  1.00 97.04           C  
ATOM   4504  OE1 GLU B 133      -2.830 -29.401  -6.000  1.00 97.04           O  
ATOM   4505  OE2 GLU B 133      -4.410 -28.638  -4.653  1.00 97.04           O  
ATOM   4506  N   ARG B 134      -7.824 -24.834  -6.847  1.00 97.53           N  
ATOM   4507  H   ARG B 134      -7.203 -24.396  -6.182  1.00 97.53           H  
ATOM   4508  CA  ARG B 134      -9.261 -24.508  -6.803  1.00 97.53           C  
ATOM   4509  HA  ARG B 134      -9.829 -25.430  -6.922  1.00 97.53           H  
ATOM   4510  C   ARG B 134      -9.716 -23.603  -7.948  1.00 97.53           C  
ATOM   4511  CB  ARG B 134      -9.610 -23.886  -5.444  1.00 97.53           C  
ATOM   4512  HB2 ARG B 134     -10.641 -23.534  -5.466  1.00 97.53           H  
ATOM   4513  HB3 ARG B 134      -8.956 -23.035  -5.253  1.00 97.53           H  
ATOM   4514  O   ARG B 134     -10.902 -23.624  -8.282  1.00 97.53           O  
ATOM   4515  CG  ARG B 134      -9.468 -24.916  -4.312  1.00 97.53           C  
ATOM   4516  HG2 ARG B 134      -8.441 -25.274  -4.254  1.00 97.53           H  
ATOM   4517  HG3 ARG B 134     -10.096 -25.781  -4.524  1.00 97.53           H  
ATOM   4518  CD  ARG B 134      -9.851 -24.312  -2.960  1.00 97.53           C  
ATOM   4519  HD2 ARG B 134      -9.587 -23.255  -2.960  1.00 97.53           H  
ATOM   4520  HD3 ARG B 134      -9.236 -24.773  -2.187  1.00 97.53           H  
ATOM   4521  NE  ARG B 134     -11.286 -24.529  -2.673  1.00 97.53           N  
ATOM   4522  HE  ARG B 134     -11.951 -23.844  -3.002  1.00 97.53           H  
ATOM   4523  NH1 ARG B 134     -10.993 -26.543  -1.609  1.00 97.53           N  
ATOM   4524 HH11 ARG B 134     -11.385 -27.376  -1.194  1.00 97.53           H  
ATOM   4525 HH12 ARG B 134     -10.007 -26.349  -1.509  1.00 97.53           H  
ATOM   4526  NH2 ARG B 134     -13.017 -25.946  -2.197  1.00 97.53           N  
ATOM   4527 HH21 ARG B 134     -13.708 -25.212  -2.266  1.00 97.53           H  
ATOM   4528 HH22 ARG B 134     -13.356 -26.759  -1.703  1.00 97.53           H  
ATOM   4529  CZ  ARG B 134     -11.762 -25.650  -2.163  1.00 97.53           C  
ATOM   4530  N   ALA B 135      -8.802 -22.854  -8.562  1.00 97.52           N  
ATOM   4531  H   ALA B 135      -7.857 -22.860  -8.205  1.00 97.52           H  
ATOM   4532  CA  ALA B 135      -9.047 -22.120  -9.804  1.00 97.52           C  
ATOM   4533  HA  ALA B 135     -10.045 -21.684  -9.759  1.00 97.52           H  
ATOM   4534  C   ALA B 135      -9.013 -23.025 -11.053  1.00 97.52           C  
ATOM   4535  CB  ALA B 135      -8.036 -20.972  -9.910  1.00 97.52           C  
ATOM   4536  HB1 ALA B 135      -8.273 -20.358 -10.778  1.00 97.52           H  
ATOM   4537  HB2 ALA B 135      -7.027 -21.368 -10.027  1.00 97.52           H  
ATOM   4538  HB3 ALA B 135      -8.073 -20.351  -9.015  1.00 97.52           H  
ATOM   4539  O   ALA B 135      -9.385 -22.578 -12.136  1.00 97.52           O  
ATOM   4540  N   GLY B 136      -8.600 -24.291 -10.909  1.00 96.95           N  
ATOM   4541  H   GLY B 136      -8.276 -24.589 -10.000  1.00 96.95           H  
ATOM   4542  CA  GLY B 136      -8.401 -25.207 -12.033  1.00 96.95           C  
ATOM   4543  HA2 GLY B 136      -9.218 -25.103 -12.747  1.00 96.95           H  
ATOM   4544  HA3 GLY B 136      -8.395 -26.229 -11.654  1.00 96.95           H  
ATOM   4545  C   GLY B 136      -7.083 -24.966 -12.775  1.00 96.95           C  
ATOM   4546  O   GLY B 136      -7.001 -25.259 -13.963  1.00 96.95           O  
ATOM   4547  N   ILE B 137      -6.071 -24.432 -12.087  1.00 97.27           N  
ATOM   4548  H   ILE B 137      -6.194 -24.250 -11.102  1.00 97.27           H  
ATOM   4549  CA  ILE B 137      -4.753 -24.112 -12.641  1.00 97.27           C  
ATOM   4550  HA  ILE B 137      -4.745 -24.299 -13.715  1.00 97.27           H  
ATOM   4551  C   ILE B 137      -3.716 -25.029 -11.987  1.00 97.27           C  
ATOM   4552  CB  ILE B 137      -4.435 -22.614 -12.403  1.00 97.27           C  
ATOM   4553  HB  ILE B 137      -4.473 -22.430 -11.329  1.00 97.27           H  
ATOM   4554  O   ILE B 137      -3.670 -25.117 -10.762  1.00 97.27           O  
ATOM   4555  CG1 ILE B 137      -5.487 -21.703 -13.086  1.00 97.27           C  
ATOM   4556 HG12 ILE B 137      -6.489 -22.017 -12.793  1.00 97.27           H  
ATOM   4557 HG13 ILE B 137      -5.411 -21.804 -14.168  1.00 97.27           H  
ATOM   4558  CG2 ILE B 137      -3.017 -22.266 -12.891  1.00 97.27           C  
ATOM   4559 HG21 ILE B 137      -2.797 -21.212 -12.721  1.00 97.27           H  
ATOM   4560 HG22 ILE B 137      -2.914 -22.487 -13.954  1.00 97.27           H  
ATOM   4561 HG23 ILE B 137      -2.273 -22.839 -12.337  1.00 97.27           H  
ATOM   4562  CD1 ILE B 137      -5.369 -20.222 -12.706  1.00 97.27           C  
ATOM   4563 HD11 ILE B 137      -5.320 -20.124 -11.621  1.00 97.27           H  
ATOM   4564 HD12 ILE B 137      -4.482 -19.777 -13.156  1.00 97.27           H  
ATOM   4565 HD13 ILE B 137      -6.249 -19.687 -13.065  1.00 97.27           H  
ATOM   4566  N   ASP B 138      -2.866 -25.676 -12.789  1.00 97.09           N  
ATOM   4567  H   ASP B 138      -2.962 -25.581 -13.790  1.00 97.09           H  
ATOM   4568  CA  ASP B 138      -1.689 -26.392 -12.286  1.00 97.09           C  
ATOM   4569  HA  ASP B 138      -2.008 -27.105 -11.526  1.00 97.09           H  
ATOM   4570  C   ASP B 138      -0.690 -25.384 -11.675  1.00 97.09           C  
ATOM   4571  CB  ASP B 138      -1.041 -27.212 -13.420  1.00 97.09           C  
ATOM   4572  HB2 ASP B 138      -1.734 -27.997 -13.723  1.00 97.09           H  
ATOM   4573  HB3 ASP B 138      -0.873 -26.562 -14.278  1.00 97.09           H  
ATOM   4574  O   ASP B 138      -0.155 -24.548 -12.413  1.00 97.09           O  
ATOM   4575  CG  ASP B 138       0.297 -27.857 -13.022  1.00 97.09           C  
ATOM   4576  OD1 ASP B 138       0.627 -27.868 -11.815  1.00 97.09           O  
ATOM   4577  OD2 ASP B 138       1.039 -28.311 -13.913  1.00 97.09           O  
ATOM   4578  N   PRO B 139      -0.382 -25.449 -10.366  1.00 96.79           N  
ATOM   4579  CA  PRO B 139       0.576 -24.541  -9.734  1.00 96.79           C  
ATOM   4580  HA  PRO B 139       0.187 -23.525  -9.806  1.00 96.79           H  
ATOM   4581  C   PRO B 139       1.985 -24.582 -10.349  1.00 96.79           C  
ATOM   4582  CB  PRO B 139       0.614 -24.957  -8.261  1.00 96.79           C  
ATOM   4583  HB2 PRO B 139       0.749 -24.100  -7.602  1.00 96.79           H  
ATOM   4584  HB3 PRO B 139       1.409 -25.687  -8.108  1.00 96.79           H  
ATOM   4585  O   PRO B 139       2.709 -23.591 -10.291  1.00 96.79           O  
ATOM   4586  CG  PRO B 139      -0.734 -25.636  -8.039  1.00 96.79           C  
ATOM   4587  HG2 PRO B 139      -0.713 -26.352  -7.216  1.00 96.79           H  
ATOM   4588  HG3 PRO B 139      -1.510 -24.890  -7.867  1.00 96.79           H  
ATOM   4589  CD  PRO B 139      -0.985 -26.324  -9.369  1.00 96.79           C  
ATOM   4590  HD2 PRO B 139      -2.058 -26.454  -9.512  1.00 96.79           H  
ATOM   4591  HD3 PRO B 139      -0.488 -27.294  -9.382  1.00 96.79           H  
ATOM   4592  N   ALA B 140       2.395 -25.685 -10.981  1.00 94.24           N  
ATOM   4593  H   ALA B 140       1.771 -26.476 -11.056  1.00 94.24           H  
ATOM   4594  CA  ALA B 140       3.681 -25.741 -11.679  1.00 94.24           C  
ATOM   4595  HA  ALA B 140       4.443 -25.299 -11.038  1.00 94.24           H  
ATOM   4596  C   ALA B 140       3.676 -24.938 -12.992  1.00 94.24           C  
ATOM   4597  CB  ALA B 140       4.049 -27.207 -11.909  1.00 94.24           C  
ATOM   4598  HB1 ALA B 140       4.110 -27.714 -10.946  1.00 94.24           H  
ATOM   4599  HB2 ALA B 140       5.014 -27.270 -12.411  1.00 94.24           H  
ATOM   4600  HB3 ALA B 140       3.293 -27.690 -12.528  1.00 94.24           H  
ATOM   4601  O   ALA B 140       4.725 -24.451 -13.419  1.00 94.24           O  
ATOM   4602  N   SER B 141       2.505 -24.754 -13.611  1.00 95.41           N  
ATOM   4603  H   SER B 141       1.679 -25.153 -13.187  1.00 95.41           H  
ATOM   4604  CA  SER B 141       2.354 -24.018 -14.873  1.00 95.41           C  
ATOM   4605  HA  SER B 141       3.139 -24.352 -15.552  1.00 95.41           H  
ATOM   4606  C   SER B 141       2.509 -22.501 -14.726  1.00 95.41           C  
ATOM   4607  CB  SER B 141       1.009 -24.349 -15.532  1.00 95.41           C  
ATOM   4608  HB2 SER B 141       0.850 -25.427 -15.521  1.00 95.41           H  
ATOM   4609  HB3 SER B 141       1.041 -24.018 -16.570  1.00 95.41           H  
ATOM   4610  O   SER B 141       2.776 -21.817 -15.712  1.00 95.41           O  
ATOM   4611  OG  SER B 141      -0.070 -23.695 -14.889  1.00 95.41           O  
ATOM   4612  HG  SER B 141      -0.135 -24.019 -13.988  1.00 95.41           H  
ATOM   4613  N   VAL B 142       2.377 -21.964 -13.505  1.00 96.32           N  
ATOM   4614  H   VAL B 142       2.149 -22.578 -12.736  1.00 96.32           H  
ATOM   4615  CA  VAL B 142       2.520 -20.522 -13.232  1.00 96.32           C  
ATOM   4616  HA  VAL B 142       2.249 -19.987 -14.143  1.00 96.32           H  
ATOM   4617  C   VAL B 142       3.964 -20.099 -12.946  1.00 96.32           C  
ATOM   4618  CB  VAL B 142       1.544 -20.026 -12.148  1.00 96.32           C  
ATOM   4619  HB  VAL B 142       1.699 -18.956 -12.009  1.00 96.32           H  
ATOM   4620  O   VAL B 142       4.238 -18.914 -12.744  1.00 96.32           O  
ATOM   4621  CG1 VAL B 142       0.093 -20.229 -12.600  1.00 96.32           C  
ATOM   4622 HG11 VAL B 142      -0.124 -21.289 -12.728  1.00 96.32           H  
ATOM   4623 HG12 VAL B 142      -0.585 -19.816 -11.853  1.00 96.32           H  
ATOM   4624 HG13 VAL B 142      -0.070 -19.715 -13.548  1.00 96.32           H  
ATOM   4625  CG2 VAL B 142       1.721 -20.707 -10.791  1.00 96.32           C  
ATOM   4626 HG21 VAL B 142       1.295 -21.709 -10.829  1.00 96.32           H  
ATOM   4627 HG22 VAL B 142       2.775 -20.759 -10.516  1.00 96.32           H  
ATOM   4628 HG23 VAL B 142       1.185 -20.142 -10.028  1.00 96.32           H  
ATOM   4629  N   ARG B 143       4.917 -21.035 -12.972  1.00 95.11           N  
ATOM   4630  H   ARG B 143       4.645 -21.986 -13.178  1.00 95.11           H  
ATOM   4631  CA  ARG B 143       6.338 -20.728 -12.802  1.00 95.11           C  
ATOM   4632  HA  ARG B 143       6.442 -20.173 -11.870  1.00 95.11           H  
ATOM   4633  C   ARG B 143       6.850 -19.850 -13.950  1.00 95.11           C  
ATOM   4634  CB  ARG B 143       7.116 -22.043 -12.698  1.00 95.11           C  
ATOM   4635  HB2 ARG B 143       6.546 -22.742 -12.088  1.00 95.11           H  
ATOM   4636  HB3 ARG B 143       7.251 -22.476 -13.690  1.00 95.11           H  
ATOM   4637  O   ARG B 143       6.623 -20.155 -15.117  1.00 95.11           O  
ATOM   4638  CG  ARG B 143       8.469 -21.818 -12.023  1.00 95.11           C  
ATOM   4639  HG2 ARG B 143       8.271 -21.448 -11.017  1.00 95.11           H  
ATOM   4640  HG3 ARG B 143       9.062 -21.085 -12.571  1.00 95.11           H  
ATOM   4641  CD  ARG B 143       9.240 -23.133 -11.920  1.00 95.11           C  
ATOM   4642  HD2 ARG B 143       8.530 -23.929 -11.694  1.00 95.11           H  
ATOM   4643  HD3 ARG B 143       9.716 -23.343 -12.877  1.00 95.11           H  
ATOM   4644  NE  ARG B 143      10.243 -23.070 -10.842  1.00 95.11           N  
ATOM   4645  HE  ARG B 143      10.360 -22.176 -10.387  1.00 95.11           H  
ATOM   4646  NH1 ARG B 143      10.831 -25.282 -10.869  1.00 95.11           N  
ATOM   4647 HH11 ARG B 143      10.219 -25.409 -11.662  1.00 95.11           H  
ATOM   4648 HH12 ARG B 143      11.326 -26.063 -10.461  1.00 95.11           H  
ATOM   4649  NH2 ARG B 143      11.669 -23.934  -9.296  1.00 95.11           N  
ATOM   4650 HH21 ARG B 143      12.175 -24.712  -8.898  1.00 95.11           H  
ATOM   4651 HH22 ARG B 143      11.709 -23.034  -8.838  1.00 95.11           H  
ATOM   4652  CZ  ARG B 143      10.910 -24.091 -10.343  1.00 95.11           C  
ATOM   4653  N   GLY B 144       7.569 -18.781 -13.623  1.00 95.61           N  
ATOM   4654  H   GLY B 144       7.690 -18.571 -12.642  1.00 95.61           H  
ATOM   4655  CA  GLY B 144       8.079 -17.798 -14.584  1.00 95.61           C  
ATOM   4656  HA2 GLY B 144       8.853 -17.203 -14.099  1.00 95.61           H  
ATOM   4657  HA3 GLY B 144       8.528 -18.312 -15.433  1.00 95.61           H  
ATOM   4658  C   GLY B 144       7.012 -16.835 -15.119  1.00 95.61           C  
ATOM   4659  O   GLY B 144       7.238 -16.171 -16.127  1.00 95.61           O  
ATOM   4660  N   THR B 145       5.830 -16.779 -14.493  1.00 96.74           N  
ATOM   4661  H   THR B 145       5.695 -17.341 -13.665  1.00 96.74           H  
ATOM   4662  CA  THR B 145       4.754 -15.857 -14.889  1.00 96.74           C  
ATOM   4663  HA  THR B 145       4.964 -15.493 -15.895  1.00 96.74           H  
ATOM   4664  C   THR B 145       4.710 -14.625 -13.991  1.00 96.74           C  
ATOM   4665  CB  THR B 145       3.378 -16.533 -14.961  1.00 96.74           C  
ATOM   4666  HB  THR B 145       2.678 -15.818 -15.394  1.00 96.74           H  
ATOM   4667  O   THR B 145       5.146 -14.653 -12.841  1.00 96.74           O  
ATOM   4668  CG2 THR B 145       3.363 -17.786 -15.836  1.00 96.74           C  
ATOM   4669 HG21 THR B 145       3.682 -17.530 -16.846  1.00 96.74           H  
ATOM   4670 HG22 THR B 145       4.037 -18.546 -15.439  1.00 96.74           H  
ATOM   4671 HG23 THR B 145       2.353 -18.192 -15.875  1.00 96.74           H  
ATOM   4672  OG1 THR B 145       2.897 -16.873 -13.688  1.00 96.74           O  
ATOM   4673  HG1 THR B 145       3.458 -17.564 -13.328  1.00 96.74           H  
ATOM   4674  N   ASP B 146       4.143 -13.532 -14.495  1.00 97.46           N  
ATOM   4675  H   ASP B 146       3.682 -13.585 -15.391  1.00 97.46           H  
ATOM   4676  CA  ASP B 146       4.042 -12.238 -13.814  1.00 97.46           C  
ATOM   4677  HA  ASP B 146       4.972 -12.081 -13.266  1.00 97.46           H  
ATOM   4678  C   ASP B 146       2.905 -12.182 -12.774  1.00 97.46           C  
ATOM   4679  CB  ASP B 146       3.943 -11.116 -14.865  1.00 97.46           C  
ATOM   4680  HB2 ASP B 146       4.070 -10.157 -14.362  1.00 97.46           H  
ATOM   4681  HB3 ASP B 146       4.760 -11.223 -15.579  1.00 97.46           H  
ATOM   4682  O   ASP B 146       2.247 -11.152 -12.618  1.00 97.46           O  
ATOM   4683  CG  ASP B 146       2.612 -11.105 -15.630  1.00 97.46           C  
ATOM   4684  OD1 ASP B 146       1.980 -12.177 -15.780  1.00 97.46           O  
ATOM   4685  OD2 ASP B 146       2.194 -10.025 -16.100  1.00 97.46           O  
ATOM   4686  N   VAL B 147       2.639 -13.284 -12.064  1.00 98.47           N  
ATOM   4687  H   VAL B 147       3.227 -14.093 -12.203  1.00 98.47           H  
ATOM   4688  CA  VAL B 147       1.645 -13.297 -10.983  1.00 98.47           C  
ATOM   4689  HA  VAL B 147       0.732 -12.850 -11.376  1.00 98.47           H  
ATOM   4690  C   VAL B 147       2.159 -12.451  -9.817  1.00 98.47           C  
ATOM   4691  CB  VAL B 147       1.302 -14.716 -10.501  1.00 98.47           C  
ATOM   4692  HB  VAL B 147       2.221 -15.190 -10.159  1.00 98.47           H  
ATOM   4693  O   VAL B 147       3.198 -12.760  -9.237  1.00 98.47           O  
ATOM   4694  CG1 VAL B 147       0.297 -14.676  -9.339  1.00 98.47           C  
ATOM   4695 HG11 VAL B 147      -0.002 -15.691  -9.076  1.00 98.47           H  
ATOM   4696 HG12 VAL B 147      -0.588 -14.105  -9.620  1.00 98.47           H  
ATOM   4697 HG13 VAL B 147       0.751 -14.222  -8.458  1.00 98.47           H  
ATOM   4698  CG2 VAL B 147       0.682 -15.590 -11.597  1.00 98.47           C  
ATOM   4699 HG21 VAL B 147       0.796 -16.640 -11.328  1.00 98.47           H  
ATOM   4700 HG22 VAL B 147      -0.381 -15.375 -11.710  1.00 98.47           H  
ATOM   4701 HG23 VAL B 147       1.179 -15.419 -12.552  1.00 98.47           H  
ATOM   4702  N   GLY B 148       1.433 -11.390  -9.463  1.00 98.69           N  
ATOM   4703  H   GLY B 148       0.575 -11.221  -9.968  1.00 98.69           H  
ATOM   4704  CA  GLY B 148       1.730 -10.567  -8.289  1.00 98.69           C  
ATOM   4705  HA2 GLY B 148       2.806 -10.416  -8.212  1.00 98.69           H  
ATOM   4706  HA3 GLY B 148       1.257  -9.590  -8.392  1.00 98.69           H  
ATOM   4707  C   GLY B 148       1.234 -11.217  -6.996  1.00 98.69           C  
ATOM   4708  O   GLY B 148       0.231 -11.930  -7.002  1.00 98.69           O  
ATOM   4709  N   VAL B 149       1.905 -10.949  -5.879  1.00 98.84           N  
ATOM   4710  H   VAL B 149       2.694 -10.321  -5.941  1.00 98.84           H  
ATOM   4711  CA  VAL B 149       1.557 -11.466  -4.548  1.00 98.84           C  
ATOM   4712  HA  VAL B 149       0.615 -12.013  -4.602  1.00 98.84           H  
ATOM   4713  C   VAL B 149       1.368 -10.291  -3.589  1.00 98.84           C  
ATOM   4714  CB  VAL B 149       2.632 -12.452  -4.042  1.00 98.84           C  
ATOM   4715  HB  VAL B 149       3.594 -11.944  -3.987  1.00 98.84           H  
ATOM   4716  O   VAL B 149       2.323  -9.590  -3.271  1.00 98.84           O  
ATOM   4717  CG1 VAL B 149       2.290 -12.980  -2.647  1.00 98.84           C  
ATOM   4718 HG11 VAL B 149       3.034 -13.717  -2.344  1.00 98.84           H  
ATOM   4719 HG12 VAL B 149       2.327 -12.158  -1.932  1.00 98.84           H  
ATOM   4720 HG13 VAL B 149       1.299 -13.434  -2.642  1.00 98.84           H  
ATOM   4721  CG2 VAL B 149       2.794 -13.661  -4.971  1.00 98.84           C  
ATOM   4722 HG21 VAL B 149       1.845 -14.188  -5.074  1.00 98.84           H  
ATOM   4723 HG22 VAL B 149       3.130 -13.336  -5.956  1.00 98.84           H  
ATOM   4724 HG23 VAL B 149       3.544 -14.340  -4.566  1.00 98.84           H  
ATOM   4725  N   TYR B 150       0.150 -10.077  -3.096  1.00 98.69           N  
ATOM   4726  H   TYR B 150      -0.594 -10.701  -3.375  1.00 98.69           H  
ATOM   4727  CA  TYR B 150      -0.180  -8.974  -2.186  1.00 98.69           C  
ATOM   4728  HA  TYR B 150       0.726  -8.437  -1.906  1.00 98.69           H  
ATOM   4729  C   TYR B 150      -0.816  -9.524  -0.913  1.00 98.69           C  
ATOM   4730  CB  TYR B 150      -1.110  -7.970  -2.880  1.00 98.69           C  
ATOM   4731  HB2 TYR B 150      -1.370  -7.189  -2.166  1.00 98.69           H  
ATOM   4732  HB3 TYR B 150      -2.036  -8.477  -3.154  1.00 98.69           H  
ATOM   4733  O   TYR B 150      -1.927 -10.057  -0.946  1.00 98.69           O  
ATOM   4734  CG  TYR B 150      -0.531  -7.312  -4.117  1.00 98.69           C  
ATOM   4735  CD1 TYR B 150       0.093  -6.053  -4.019  1.00 98.69           C  
ATOM   4736  HD1 TYR B 150       0.181  -5.569  -3.058  1.00 98.69           H  
ATOM   4737  CD2 TYR B 150      -0.632  -7.953  -5.368  1.00 98.69           C  
ATOM   4738  HD2 TYR B 150      -1.097  -8.925  -5.439  1.00 98.69           H  
ATOM   4739  CE1 TYR B 150       0.607  -5.427  -5.172  1.00 98.69           C  
ATOM   4740  HE1 TYR B 150       1.086  -4.462  -5.097  1.00 98.69           H  
ATOM   4741  CE2 TYR B 150      -0.123  -7.330  -6.523  1.00 98.69           C  
ATOM   4742  HE2 TYR B 150      -0.199  -7.811  -7.487  1.00 98.69           H  
ATOM   4743  OH  TYR B 150       0.961  -5.461  -7.551  1.00 98.69           O  
ATOM   4744  HH  TYR B 150       1.387  -4.622  -7.362  1.00 98.69           H  
ATOM   4745  CZ  TYR B 150       0.495  -6.066  -6.427  1.00 98.69           C  
ATOM   4746  N   VAL B 151      -0.129  -9.403   0.223  1.00 98.17           N  
ATOM   4747  H   VAL B 151       0.762  -8.927   0.209  1.00 98.17           H  
ATOM   4748  CA  VAL B 151      -0.551 -10.073   1.462  1.00 98.17           C  
ATOM   4749  HA  VAL B 151      -1.563 -10.454   1.329  1.00 98.17           H  
ATOM   4750  C   VAL B 151      -0.589  -9.100   2.631  1.00 98.17           C  
ATOM   4751  CB  VAL B 151       0.337 -11.291   1.791  1.00 98.17           C  
ATOM   4752  HB  VAL B 151       1.294 -10.948   2.184  1.00 98.17           H  
ATOM   4753  O   VAL B 151       0.385  -8.400   2.899  1.00 98.17           O  
ATOM   4754  CG1 VAL B 151      -0.345 -12.175   2.839  1.00 98.17           C  
ATOM   4755 HG11 VAL B 151       0.296 -13.032   3.046  1.00 98.17           H  
ATOM   4756 HG12 VAL B 151      -1.308 -12.529   2.471  1.00 98.17           H  
ATOM   4757 HG13 VAL B 151      -0.484 -11.626   3.770  1.00 98.17           H  
ATOM   4758  CG2 VAL B 151       0.614 -12.174   0.567  1.00 98.17           C  
ATOM   4759 HG21 VAL B 151       1.193 -13.049   0.862  1.00 98.17           H  
ATOM   4760 HG22 VAL B 151       1.198 -11.609  -0.159  1.00 98.17           H  
ATOM   4761 HG23 VAL B 151      -0.322 -12.495   0.110  1.00 98.17           H  
ATOM   4762  N   GLY B 152      -1.706  -9.085   3.356  1.00 97.87           N  
ATOM   4763  H   GLY B 152      -2.479  -9.658   3.047  1.00 97.87           H  
ATOM   4764  CA  GLY B 152      -1.801  -8.441   4.660  1.00 97.87           C  
ATOM   4765  HA2 GLY B 152      -2.849  -8.255   4.892  1.00 97.87           H  
ATOM   4766  HA3 GLY B 152      -1.275  -7.486   4.631  1.00 97.87           H  
ATOM   4767  C   GLY B 152      -1.219  -9.329   5.760  1.00 97.87           C  
ATOM   4768  O   GLY B 152      -1.770 -10.400   6.020  1.00 97.87           O  
ATOM   4769  N   CYS B 153      -0.144  -8.899   6.420  1.00 94.45           N  
ATOM   4770  H   CYS B 153       0.255  -8.002   6.183  1.00 94.45           H  
ATOM   4771  CA  CYS B 153       0.493  -9.659   7.501  1.00 94.45           C  
ATOM   4772  HA  CYS B 153      -0.248 -10.285   7.997  1.00 94.45           H  
ATOM   4773  C   CYS B 153       1.099  -8.706   8.535  1.00 94.45           C  
ATOM   4774  CB  CYS B 153       1.574 -10.569   6.901  1.00 94.45           C  
ATOM   4775  HB2 CYS B 153       1.159 -11.121   6.058  1.00 94.45           H  
ATOM   4776  HB3 CYS B 153       2.405  -9.957   6.553  1.00 94.45           H  
ATOM   4777  O   CYS B 153       1.868  -7.820   8.172  1.00 94.45           O  
ATOM   4778  SG  CYS B 153       2.185 -11.760   8.129  1.00 94.45           S  
ATOM   4779  HG  CYS B 153       2.547 -10.914   9.099  1.00 94.45           H  
ATOM   4780  N   GLY B 154       0.769  -8.912   9.810  1.00 86.89           N  
ATOM   4781  H   GLY B 154       0.209  -9.724  10.030  1.00 86.89           H  
ATOM   4782  CA  GLY B 154       1.401  -8.224  10.938  1.00 86.89           C  
ATOM   4783  HA2 GLY B 154       1.919  -7.328  10.596  1.00 86.89           H  
ATOM   4784  HA3 GLY B 154       0.640  -7.914  11.654  1.00 86.89           H  
ATOM   4785  C   GLY B 154       2.402  -9.131  11.655  1.00 86.89           C  
ATOM   4786  O   GLY B 154       2.377 -10.353  11.486  1.00 86.89           O  
ATOM   4787  N   TYR B 155       3.271  -8.539  12.469  1.00 73.12           N  
ATOM   4788  H   TYR B 155       3.234  -7.535  12.580  1.00 73.12           H  
ATOM   4789  CA  TYR B 155       4.194  -9.282  13.326  1.00 73.12           C  
ATOM   4790  HA  TYR B 155       4.610 -10.108  12.749  1.00 73.12           H  
ATOM   4791  C   TYR B 155       3.466  -9.876  14.549  1.00 73.12           C  
ATOM   4792  CB  TYR B 155       5.347  -8.354  13.716  1.00 73.12           C  
ATOM   4793  HB2 TYR B 155       4.960  -7.541  14.331  1.00 73.12           H  
ATOM   4794  HB3 TYR B 155       5.770  -7.913  12.813  1.00 73.12           H  
ATOM   4795  O   TYR B 155       2.595  -9.218  15.116  1.00 73.12           O  
ATOM   4796  CG  TYR B 155       6.458  -9.063  14.451  1.00 73.12           C  
ATOM   4797  CD1 TYR B 155       6.682  -8.792  15.809  1.00 73.12           C  
ATOM   4798  HD1 TYR B 155       6.082  -8.068  16.341  1.00 73.12           H  
ATOM   4799  CD2 TYR B 155       7.274  -9.991  13.772  1.00 73.12           C  
ATOM   4800  HD2 TYR B 155       7.122 -10.189  12.721  1.00 73.12           H  
ATOM   4801  CE1 TYR B 155       7.736  -9.432  16.476  1.00 73.12           C  
ATOM   4802  HE1 TYR B 155       7.966  -9.157  17.495  1.00 73.12           H  
ATOM   4803  CE2 TYR B 155       8.302 -10.663  14.460  1.00 73.12           C  
ATOM   4804  HE2 TYR B 155       8.936 -11.371  13.947  1.00 73.12           H  
ATOM   4805  OH  TYR B 155       9.527 -11.016  16.498  1.00 73.12           O  
ATOM   4806  HH  TYR B 155       9.652 -10.611  17.359  1.00 73.12           H  
ATOM   4807  CZ  TYR B 155       8.535 -10.383  15.821  1.00 73.12           C  
ATOM   4808  N   GLN B 156       3.784 -11.124  14.922  1.00 69.74           N  
ATOM   4809  H   GLN B 156       4.509 -11.601  14.405  1.00 69.74           H  
ATOM   4810  CA  GLN B 156       3.066 -11.900  15.959  1.00 69.74           C  
ATOM   4811  HA  GLN B 156       2.491 -11.211  16.576  1.00 69.74           H  
ATOM   4812  C   GLN B 156       3.999 -12.643  16.942  1.00 69.74           C  
ATOM   4813  CB  GLN B 156       2.077 -12.883  15.296  1.00 69.74           C  
ATOM   4814  HB2 GLN B 156       2.631 -13.522  14.609  1.00 69.74           H  
ATOM   4815  HB3 GLN B 156       1.629 -13.526  16.054  1.00 69.74           H  
ATOM   4816  O   GLN B 156       3.585 -13.613  17.578  1.00 69.74           O  
ATOM   4817  CG  GLN B 156       0.931 -12.214  14.524  1.00 69.74           C  
ATOM   4818  HG2 GLN B 156       1.335 -11.505  13.801  1.00 69.74           H  
ATOM   4819  HG3 GLN B 156       0.411 -12.984  13.954  1.00 69.74           H  
ATOM   4820  CD  GLN B 156      -0.112 -11.513  15.394  1.00 69.74           C  
ATOM   4821  NE2 GLN B 156      -0.942 -10.699  14.777  1.00 69.74           N  
ATOM   4822 HE21 GLN B 156      -0.794 -10.495  13.799  1.00 69.74           H  
ATOM   4823 HE22 GLN B 156      -1.670 -10.255  15.319  1.00 69.74           H  
ATOM   4824  OE1 GLN B 156      -0.256 -11.721  16.589  1.00 69.74           O  
ATOM   4825  N   ASP B 157       5.259 -12.215  17.074  1.00 72.12           N  
ATOM   4826  H   ASP B 157       5.516 -11.359  16.604  1.00 72.12           H  
ATOM   4827  CA  ASP B 157       6.194 -12.699  18.106  1.00 72.12           C  
ATOM   4828  HA  ASP B 157       7.165 -12.260  17.879  1.00 72.12           H  
ATOM   4829  C   ASP B 157       6.425 -14.234  18.156  1.00 72.12           C  
ATOM   4830  CB  ASP B 157       5.781 -12.161  19.497  1.00 72.12           C  
ATOM   4831  HB2 ASP B 157       4.809 -12.574  19.767  1.00 72.12           H  
ATOM   4832  HB3 ASP B 157       6.501 -12.508  20.238  1.00 72.12           H  
ATOM   4833  O   ASP B 157       6.553 -14.800  19.242  1.00 72.12           O  
ATOM   4834  CG  ASP B 157       5.734 -10.644  19.619  1.00 72.12           C  
ATOM   4835  OD1 ASP B 157       6.693 -10.011  19.143  1.00 72.12           O  
ATOM   4836  OD2 ASP B 157       4.774 -10.151  20.250  1.00 72.12           O  
ATOM   4837  N   TYR B 158       6.484 -14.962  17.029  1.00 79.69           N  
ATOM   4838  H   TYR B 158       6.322 -14.504  16.144  1.00 79.69           H  
ATOM   4839  CA  TYR B 158       6.714 -16.425  17.063  1.00 79.69           C  
ATOM   4840  HA  TYR B 158       6.012 -16.854  17.778  1.00 79.69           H  
ATOM   4841  C   TYR B 158       8.117 -16.820  17.572  1.00 79.69           C  
ATOM   4842  CB  TYR B 158       6.419 -17.054  15.691  1.00 79.69           C  
ATOM   4843  HB2 TYR B 158       5.372 -16.877  15.442  1.00 79.69           H  
ATOM   4844  HB3 TYR B 158       7.018 -16.548  14.934  1.00 79.69           H  
ATOM   4845  O   TYR B 158       8.260 -17.811  18.289  1.00 79.69           O  
ATOM   4846  CG  TYR B 158       6.688 -18.553  15.619  1.00 79.69           C  
ATOM   4847  CD1 TYR B 158       7.773 -19.051  14.871  1.00 79.69           C  
ATOM   4848  HD1 TYR B 158       8.414 -18.368  14.334  1.00 79.69           H  
ATOM   4849  CD2 TYR B 158       5.858 -19.453  16.316  1.00 79.69           C  
ATOM   4850  HD2 TYR B 158       5.029 -19.073  16.895  1.00 79.69           H  
ATOM   4851  CE1 TYR B 158       8.015 -20.440  14.810  1.00 79.69           C  
ATOM   4852  HE1 TYR B 158       8.834 -20.829  14.224  1.00 79.69           H  
ATOM   4853  CE2 TYR B 158       6.107 -20.836  16.278  1.00 79.69           C  
ATOM   4854  HE2 TYR B 158       5.470 -21.509  16.834  1.00 79.69           H  
ATOM   4855  OH  TYR B 158       7.405 -22.674  15.479  1.00 79.69           O  
ATOM   4856  HH  TYR B 158       6.867 -23.128  16.132  1.00 79.69           H  
ATOM   4857  CZ  TYR B 158       7.187 -21.333  15.520  1.00 79.69           C  
ATOM   4858  N   ALA B 159       9.152 -16.037  17.259  1.00 64.93           N  
ATOM   4859  H   ALA B 159       8.983 -15.256  16.642  1.00 64.93           H  
ATOM   4860  CA  ALA B 159      10.522 -16.275  17.722  1.00 64.93           C  
ATOM   4861  HA  ALA B 159      10.497 -16.919  18.602  1.00 64.93           H  
ATOM   4862  C   ALA B 159      11.211 -14.963  18.149  1.00 64.93           C  
ATOM   4863  CB  ALA B 159      11.276 -17.032  16.623  1.00 64.93           C  
ATOM   4864  HB1 ALA B 159      11.312 -16.419  15.723  1.00 64.93           H  
ATOM   4865  HB2 ALA B 159      10.762 -17.967  16.398  1.00 64.93           H  
ATOM   4866  HB3 ALA B 159      12.292 -17.249  16.952  1.00 64.93           H  
ATOM   4867  O   ALA B 159      12.180 -14.541  17.517  1.00 64.93           O  
ATOM   4868  N   PRO B 160      10.725 -14.310  19.220  1.00 53.22           N  
ATOM   4869  CA  PRO B 160      11.079 -12.925  19.517  1.00 53.22           C  
ATOM   4870  HA  PRO B 160      11.038 -12.326  18.607  1.00 53.22           H  
ATOM   4871  C   PRO B 160      12.486 -12.783  20.106  1.00 53.22           C  
ATOM   4872  CB  PRO B 160       9.992 -12.442  20.483  1.00 53.22           C  
ATOM   4873  HB2 PRO B 160      10.353 -11.671  21.164  1.00 53.22           H  
ATOM   4874  HB3 PRO B 160       9.144 -12.065  19.911  1.00 53.22           H  
ATOM   4875  O   PRO B 160      13.098 -11.729  19.987  1.00 53.22           O  
ATOM   4876  CG  PRO B 160       9.574 -13.713  21.223  1.00 53.22           C  
ATOM   4877  HG2 PRO B 160       8.541 -13.655  21.566  1.00 53.22           H  
ATOM   4878  HG3 PRO B 160      10.249 -13.882  22.062  1.00 53.22           H  
ATOM   4879  CD  PRO B 160       9.761 -14.818  20.184  1.00 53.22           C  
ATOM   4880  HD2 PRO B 160      10.119 -15.730  20.661  1.00 53.22           H  
ATOM   4881  HD3 PRO B 160       8.814 -15.016  19.682  1.00 53.22           H  
ATOM   4882  N   ASP B 161      13.030 -13.834  20.731  1.00 55.97           N  
ATOM   4883  H   ASP B 161      12.500 -14.693  20.774  1.00 55.97           H  
ATOM   4884  CA  ASP B 161      14.414 -13.824  21.203  1.00 55.97           C  
ATOM   4885  HA  ASP B 161      14.865 -12.871  20.928  1.00 55.97           H  
ATOM   4886  C   ASP B 161      15.243 -14.903  20.512  1.00 55.97           C  
ATOM   4887  CB  ASP B 161      14.507 -13.881  22.732  1.00 55.97           C  
ATOM   4888  HB2 ASP B 161      13.799 -13.167  23.152  1.00 55.97           H  
ATOM   4889  HB3 ASP B 161      14.233 -14.876  23.084  1.00 55.97           H  
ATOM   4890  O   ASP B 161      15.248 -16.083  20.879  1.00 55.97           O  
ATOM   4891  CG  ASP B 161      15.916 -13.509  23.233  1.00 55.97           C  
ATOM   4892  OD1 ASP B 161      16.858 -13.325  22.419  1.00 55.97           O  
ATOM   4893  OD2 ASP B 161      16.101 -13.385  24.461  1.00 55.97           O  
ATOM   4894  N   ILE B 162      16.017 -14.457  19.526  1.00 48.80           N  
ATOM   4895  H   ILE B 162      15.903 -13.490  19.256  1.00 48.80           H  
ATOM   4896  CA  ILE B 162      16.934 -15.288  18.748  1.00 48.80           C  
ATOM   4897  HA  ILE B 162      16.325 -16.053  18.267  1.00 48.80           H  
ATOM   4898  C   ILE B 162      17.978 -15.994  19.619  1.00 48.80           C  
ATOM   4899  CB  ILE B 162      17.585 -14.400  17.671  1.00 48.80           C  
ATOM   4900  HB  ILE B 162      16.862 -13.616  17.444  1.00 48.80           H  
ATOM   4901  O   ILE B 162      18.505 -17.044  19.248  1.00 48.80           O  
ATOM   4902  CG1 ILE B 162      17.827 -15.187  16.370  1.00 48.80           C  
ATOM   4903 HG12 ILE B 162      17.163 -16.049  16.307  1.00 48.80           H  
ATOM   4904 HG13 ILE B 162      18.856 -15.543  16.319  1.00 48.80           H  
ATOM   4905  CG2 ILE B 162      18.868 -13.685  18.142  1.00 48.80           C  
ATOM   4906 HG21 ILE B 162      18.666 -13.121  19.053  1.00 48.80           H  
ATOM   4907 HG22 ILE B 162      19.674 -14.399  18.309  1.00 48.80           H  
ATOM   4908 HG23 ILE B 162      19.187 -12.983  17.371  1.00 48.80           H  
ATOM   4909  CD1 ILE B 162      17.516 -14.274  15.181  1.00 48.80           C  
ATOM   4910 HD11 ILE B 162      18.192 -13.418  15.183  1.00 48.80           H  
ATOM   4911 HD12 ILE B 162      17.595 -14.828  14.246  1.00 48.80           H  
ATOM   4912 HD13 ILE B 162      16.492 -13.908  15.249  1.00 48.80           H  
ATOM   4913  N   ARG B 163      18.271 -15.462  20.813  1.00 50.17           N  
ATOM   4914  H   ARG B 163      17.762 -14.640  21.104  1.00 50.17           H  
ATOM   4915  CA  ARG B 163      19.213 -16.080  21.759  1.00 50.17           C  
ATOM   4916  HA  ARG B 163      20.136 -16.325  21.233  1.00 50.17           H  
ATOM   4917  C   ARG B 163      18.674 -17.393  22.316  1.00 50.17           C  
ATOM   4918  CB  ARG B 163      19.520 -15.098  22.895  1.00 50.17           C  
ATOM   4919  HB2 ARG B 163      18.595 -14.816  23.397  1.00 50.17           H  
ATOM   4920  HB3 ARG B 163      20.157 -15.592  23.628  1.00 50.17           H  
ATOM   4921  O   ARG B 163      19.460 -18.276  22.663  1.00 50.17           O  
ATOM   4922  CG  ARG B 163      20.253 -13.855  22.370  1.00 50.17           C  
ATOM   4923  HG2 ARG B 163      19.734 -13.425  21.514  1.00 50.17           H  
ATOM   4924  HG3 ARG B 163      21.250 -14.155  22.046  1.00 50.17           H  
ATOM   4925  CD  ARG B 163      20.390 -12.780  23.449  1.00 50.17           C  
ATOM   4926  HD2 ARG B 163      20.609 -13.246  24.410  1.00 50.17           H  
ATOM   4927  HD3 ARG B 163      21.223 -12.135  23.171  1.00 50.17           H  
ATOM   4928  NE  ARG B 163      19.169 -11.965  23.545  1.00 50.17           N  
ATOM   4929  HE  ARG B 163      18.321 -12.367  23.170  1.00 50.17           H  
ATOM   4930  NH1 ARG B 163      20.052 -10.222  24.751  1.00 50.17           N  
ATOM   4931 HH11 ARG B 163      19.944  -9.292  25.131  1.00 50.17           H  
ATOM   4932 HH12 ARG B 163      20.908 -10.746  24.863  1.00 50.17           H  
ATOM   4933  NH2 ARG B 163      17.975 -10.083  23.933  1.00 50.17           N  
ATOM   4934 HH21 ARG B 163      17.855  -9.155  24.312  1.00 50.17           H  
ATOM   4935 HH22 ARG B 163      17.199 -10.544  23.481  1.00 50.17           H  
ATOM   4936  CZ  ARG B 163      19.071 -10.764  24.077  1.00 50.17           C  
ATOM   4937  N   VAL B 164      17.351 -17.532  22.351  1.00 56.82           N
[truncated: 1,791,001 more chars]
