# Supplementary material for: Module-Based Polyketide Synthase Engineering for de Novo Polyketide Biosynthesis
Source: ACS Synth Biol. 2023 Oct 23;12(11):3148–55. doi: 10.1021/acssynbio.3c00282 (PMC10661043; doi:10.1021/acssynbio.3c00282)
Supplement: Supplementary file 2 — sb3c00282_si_002.zip [file sb3c00282_si_002.zip › Final_PKS_Structures/menzella_pdbs/epoM7_ACP_rapM3_KSAT_dimer.pdb]

ATOM      1  N   LEU A   1      19.898  52.894 -25.499  1.00 66.34           N  
ATOM      2  H   LEU A   1      20.182  52.533 -26.398  1.00 66.34           H  
ATOM      3  H2  LEU A   1      19.069  52.398 -25.205  1.00 66.34           H  
ATOM      4  H3  LEU A   1      19.674  53.875 -25.583  1.00 66.34           H  
ATOM      5  CA  LEU A   1      20.971  52.699 -24.495  1.00 66.34           C  
ATOM      6  HA  LEU A   1      20.597  53.084 -23.546  1.00 66.34           H  
ATOM      7  C   LEU A   1      22.203  53.559 -24.772  1.00 66.34           C  
ATOM      8  CB  LEU A   1      21.274  51.212 -24.263  1.00 66.34           C  
ATOM      9  HB2 LEU A   1      22.294  51.083 -23.901  1.00 66.34           H  
ATOM     10  HB3 LEU A   1      21.176  50.668 -25.202  1.00 66.34           H  
ATOM     11  O   LEU A   1      22.355  54.541 -24.064  1.00 66.34           O  
ATOM     12  CG  LEU A   1      20.291  50.655 -23.212  1.00 66.34           C  
ATOM     13  HG  LEU A   1      19.309  51.101 -23.369  1.00 66.34           H  
ATOM     14  CD1 LEU A   1      20.143  49.151 -23.365  1.00 66.34           C  
ATOM     15 HD11 LEU A   1      21.117  48.665 -23.306  1.00 66.34           H  
ATOM     16 HD12 LEU A   1      19.517  48.757 -22.564  1.00 66.34           H  
ATOM     17 HD13 LEU A   1      19.679  48.899 -24.319  1.00 66.34           H  
ATOM     18  CD2 LEU A   1      20.765  50.997 -21.799  1.00 66.34           C  
ATOM     19 HD21 LEU A   1      20.049  50.614 -21.072  1.00 66.34           H  
ATOM     20 HD22 LEU A   1      21.727  50.522 -21.600  1.00 66.34           H  
ATOM     21 HD23 LEU A   1      20.846  52.074 -21.655  1.00 66.34           H  
ATOM     22  N   GLN A   2      23.034  53.290 -25.791  1.00 67.13           N  
ATOM     23  H   GLN A   2      22.925  52.434 -26.317  1.00 67.13           H  
ATOM     24  CA  GLN A   2      24.271  54.070 -26.039  1.00 67.13           C  
ATOM     25  HA  GLN A   2      24.961  53.910 -25.210  1.00 67.13           H  
ATOM     26  C   GLN A   2      24.060  55.595 -26.150  1.00 67.13           C  
ATOM     27  CB  GLN A   2      24.942  53.583 -27.331  1.00 67.13           C  
ATOM     28  HB2 GLN A   2      25.716  54.298 -27.609  1.00 67.13           H  
ATOM     29  HB3 GLN A   2      24.201  53.561 -28.130  1.00 67.13           H  
ATOM     30  O   GLN A   2      24.842  56.362 -25.598  1.00 67.13           O  
ATOM     31  CG  GLN A   2      25.610  52.203 -27.209  1.00 67.13           C  
ATOM     32  HG2 GLN A   2      26.373  52.241 -26.431  1.00 67.13           H  
ATOM     33  HG3 GLN A   2      24.872  51.451 -26.933  1.00 67.13           H  
ATOM     34  CD  GLN A   2      26.271  51.773 -28.520  1.00 67.13           C  
ATOM     35  NE2 GLN A   2      27.082  50.741 -28.513  1.00 67.13           N  
ATOM     36 HE21 GLN A   2      27.478  50.471 -29.402  1.00 67.13           H  
ATOM     37 HE22 GLN A   2      27.262  50.201 -27.678  1.00 67.13           H  
ATOM     38  OE1 GLN A   2      26.053  52.355 -29.569  1.00 67.13           O  
ATOM     39  N   SER A   3      22.989  56.024 -26.825  1.00 70.51           N  
ATOM     40  H   SER A   3      22.406  55.344 -27.292  1.00 70.51           H  
ATOM     41  CA  SER A   3      22.606  57.433 -27.007  1.00 70.51           C  
ATOM     42  HA  SER A   3      23.500  58.013 -27.235  1.00 70.51           H  
ATOM     43  C   SER A   3      21.950  58.091 -25.786  1.00 70.51           C  
ATOM     44  CB  SER A   3      21.649  57.533 -28.199  1.00 70.51           C  
ATOM     45  HB2 SER A   3      21.251  58.545 -28.268  1.00 70.51           H  
ATOM     46  HB3 SER A   3      22.198  57.313 -29.115  1.00 70.51           H  
ATOM     47  O   SER A   3      21.758  59.305 -25.791  1.00 70.51           O  
ATOM     48  OG  SER A   3      20.584  56.599 -28.064  1.00 70.51           O  
ATOM     49  HG  SER A   3      19.920  56.820 -28.722  1.00 70.51           H  
ATOM     50  N   ALA A   4      21.587  57.318 -24.758  1.00 69.54           N  
ATOM     51  H   ALA A   4      21.912  56.362 -24.740  1.00 69.54           H  
ATOM     52  CA  ALA A   4      21.090  57.864 -23.502  1.00 69.54           C  
ATOM     53  HA  ALA A   4      20.469  58.735 -23.713  1.00 69.54           H  
ATOM     54  C   ALA A   4      22.275  58.322 -22.644  1.00 69.54           C  
ATOM     55  CB  ALA A   4      20.212  56.826 -22.791  1.00 69.54           C  
ATOM     56  HB1 ALA A   4      19.389  56.527 -23.440  1.00 69.54           H  
ATOM     57  HB2 ALA A   4      20.806  55.954 -22.517  1.00 69.54           H  
ATOM     58  HB3 ALA A   4      19.800  57.260 -21.880  1.00 69.54           H  
ATOM     59  O   ALA A   4      23.318  57.650 -22.594  1.00 69.54           O  
ATOM     60  N   ARG A   5      22.103  59.452 -21.949  1.00 71.01           N  
ATOM     61  H   ARG A   5      21.188  59.882 -21.940  1.00 71.01           H  
ATOM     62  CA  ARG A   5      23.078  59.912 -20.955  1.00 71.01           C  
ATOM     63  HA  ARG A   5      24.031  60.092 -21.452  1.00 71.01           H  
ATOM     64  C   ARG A   5      23.245  58.830 -19.885  1.00 71.01           C  
ATOM     65  CB  ARG A   5      22.613  61.191 -20.262  1.00 71.01           C  
ATOM     66  HB2 ARG A   5      23.446  61.577 -19.675  1.00 71.01           H  
ATOM     67  HB3 ARG A   5      21.802  60.939 -19.579  1.00 71.01           H  
ATOM     68  O   ARG A   5      22.271  58.117 -19.643  1.00 71.01           O  
ATOM     69  CG  ARG A   5      22.134  62.299 -21.200  1.00 71.01           C  
ATOM     70  HG2 ARG A   5      22.926  62.590 -21.890  1.00 71.01           H  
ATOM     71  HG3 ARG A   5      21.255  61.964 -21.750  1.00 71.01           H  
ATOM     72  CD  ARG A   5      21.751  63.468 -20.304  1.00 71.01           C  
ATOM     73  HD2 ARG A   5      21.162  63.073 -19.476  1.00 71.01           H  
ATOM     74  HD3 ARG A   5      22.655  63.924 -19.898  1.00 71.01           H  
ATOM     75  NE  ARG A   5      20.934  64.467 -21.002  1.00 71.01           N  
ATOM     76  HE  ARG A   5      20.667  64.260 -21.954  1.00 71.01           H  
ATOM     77  NH1 ARG A   5      20.517  65.641 -19.090  1.00 71.01           N  
ATOM     78 HH11 ARG A   5      21.118  64.984 -18.614  1.00 71.01           H  
ATOM     79 HH12 ARG A   5      19.929  66.243 -18.532  1.00 71.01           H  
ATOM     80  NH2 ARG A   5      19.403  66.145 -20.972  1.00 71.01           N  
ATOM     81 HH21 ARG A   5      19.132  65.895 -21.912  1.00 71.01           H  
ATOM     82 HH22 ARG A   5      18.867  66.809 -20.431  1.00 71.01           H  
ATOM     83  CZ  ARG A   5      20.292  65.416 -20.356  1.00 71.01           C  
ATOM     84  N   PRO A   6      24.427  58.676 -19.264  1.00 67.26           N  
ATOM     85  CA  PRO A   6      24.667  57.627 -18.274  1.00 67.26           C  
ATOM     86  HA  PRO A   6      24.741  56.672 -18.794  1.00 67.26           H  
ATOM     87  C   PRO A   6      23.562  57.516 -17.215  1.00 67.26           C  
ATOM     88  CB  PRO A   6      26.028  57.960 -17.657  1.00 67.26           C  
ATOM     89  HB2 PRO A   6      26.557  57.062 -17.338  1.00 67.26           H  
ATOM     90  HB3 PRO A   6      25.906  58.648 -16.820  1.00 67.26           H  
ATOM     91  O   PRO A   6      23.098  56.409 -16.957  1.00 67.26           O  
ATOM     92  CG  PRO A   6      26.752  58.676 -18.796  1.00 67.26           C  
ATOM     93  HG2 PRO A   6      27.151  57.941 -19.496  1.00 67.26           H  
ATOM     94  HG3 PRO A   6      27.543  59.328 -18.426  1.00 67.26           H  
ATOM     95  CD  PRO A   6      25.631  59.468 -19.463  1.00 67.26           C  
ATOM     96  HD2 PRO A   6      25.860  59.608 -20.520  1.00 67.26           H  
ATOM     97  HD3 PRO A   6      25.516  60.432 -18.967  1.00 67.26           H  
ATOM     98  N   GLU A   7      23.084  58.652 -16.702  1.00 68.35           N  
ATOM     99  H   GLU A   7      23.521  59.523 -16.968  1.00 68.35           H  
ATOM    100  CA  GLU A   7      22.011  58.753 -15.709  1.00 68.35           C  
ATOM    101  HA  GLU A   7      22.271  58.113 -14.865  1.00 68.35           H  
ATOM    102  C   GLU A   7      20.634  58.256 -16.196  1.00 68.35           C  
ATOM    103  CB  GLU A   7      21.948  60.205 -15.177  1.00 68.35           C  
ATOM    104  HB2 GLU A   7      21.188  60.219 -14.395  1.00 68.35           H  
ATOM    105  HB3 GLU A   7      22.894  60.447 -14.691  1.00 68.35           H  
ATOM    106  O   GLU A   7      19.878  57.678 -15.421  1.00 68.35           O  
ATOM    107  CG  GLU A   7      21.596  61.338 -16.175  1.00 68.35           C  
ATOM    108  HG2 GLU A   7      21.120  62.132 -15.600  1.00 68.35           H  
ATOM    109  HG3 GLU A   7      20.855  60.980 -16.890  1.00 68.35           H  
ATOM    110  CD  GLU A   7      22.776  61.970 -16.946  1.00 68.35           C  
ATOM    111  OE1 GLU A   7      22.616  63.125 -17.421  1.00 68.35           O  
ATOM    112  OE2 GLU A   7      23.812  61.289 -17.145  1.00 68.35           O  
ATOM    113  N   ASP A   8      20.316  58.407 -17.486  1.00 75.87           N  
ATOM    114  H   ASP A   8      21.001  58.830 -18.095  1.00 75.87           H  
ATOM    115  CA  ASP A   8      19.009  58.041 -18.056  1.00 75.87           C  
ATOM    116  HA  ASP A   8      18.232  58.228 -17.315  1.00 75.87           H  
ATOM    117  C   ASP A   8      18.931  56.554 -18.460  1.00 75.87           C  
ATOM    118  CB  ASP A   8      18.719  58.917 -19.289  1.00 75.87           C  
ATOM    119  HB2 ASP A   8      17.779  58.592 -19.734  1.00 75.87           H  
ATOM    120  HB3 ASP A   8      19.504  58.745 -20.026  1.00 75.87           H  
ATOM    121  O   ASP A   8      17.855  56.037 -18.782  1.00 75.87           O  
ATOM    122  CG  ASP A   8      18.609  60.424 -19.022  1.00 75.87           C  
ATOM    123  OD1 ASP A   8      17.944  60.811 -18.039  1.00 75.87           O  
ATOM    124  OD2 ASP A   8      19.135  61.185 -19.874  1.00 75.87           O  
ATOM    125  N   ARG A   9      20.073  55.848 -18.506  1.00 78.58           N  
ATOM    126  H   ARG A   9      20.907  56.310 -18.176  1.00 78.58           H  
ATOM    127  CA  ARG A   9      20.171  54.506 -19.109  1.00 78.58           C  
ATOM    128  HA  ARG A   9      19.810  54.561 -20.136  1.00 78.58           H  
ATOM    129  C   ARG A   9      19.286  53.469 -18.430  1.00 78.58           C  
ATOM    130  CB  ARG A   9      21.623  54.017 -19.105  1.00 78.58           C  
ATOM    131  HB2 ARG A   9      21.626  52.946 -19.305  1.00 78.58           H  
ATOM    132  HB3 ARG A   9      22.068  54.187 -18.125  1.00 78.58           H  
ATOM    133  O   ARG A   9      18.685  52.666 -19.142  1.00 78.58           O  
ATOM    134  CG  ARG A   9      22.450  54.698 -20.194  1.00 78.58           C  
ATOM    135  HG2 ARG A   9      22.391  55.779 -20.070  1.00 78.58           H  
ATOM    136  HG3 ARG A   9      22.048  54.431 -21.172  1.00 78.58           H  
ATOM    137  CD  ARG A   9      23.911  54.268 -20.118  1.00 78.58           C  
ATOM    138  HD2 ARG A   9      23.974  53.194 -20.296  1.00 78.58           H  
ATOM    139  HD3 ARG A   9      24.286  54.480 -19.117  1.00 78.58           H  
ATOM    140  NE  ARG A   9      24.710  54.999 -21.118  1.00 78.58           N  
ATOM    141  HE  ARG A   9      24.233  55.719 -21.641  1.00 78.58           H  
ATOM    142  NH1 ARG A   9      26.713  53.964 -20.688  1.00 78.58           N  
ATOM    143 HH11 ARG A   9      27.690  53.809 -20.895  1.00 78.58           H  
ATOM    144 HH12 ARG A   9      26.269  53.425 -19.958  1.00 78.58           H  
ATOM    145  NH2 ARG A   9      26.570  55.520 -22.296  1.00 78.58           N  
ATOM    146 HH21 ARG A   9      26.014  56.162 -22.841  1.00 78.58           H  
ATOM    147 HH22 ARG A   9      27.552  55.394 -22.496  1.00 78.58           H  
ATOM    148  CZ  ARG A   9      25.994  54.824 -21.357  1.00 78.58           C  
ATOM    149  N   GLN A  10      19.195  53.493 -17.099  1.00 81.23           N  
ATOM    150  H   GLN A  10      19.721  54.185 -16.585  1.00 81.23           H  
ATOM    151  CA  GLN A  10      18.389  52.520 -16.359  1.00 81.23           C  
ATOM    152  HA  GLN A  10      18.620  51.521 -16.727  1.00 81.23           H  
ATOM    153  C   GLN A  10      16.904  52.737 -16.622  1.00 81.23           C  
ATOM    154  CB  GLN A  10      18.727  52.557 -14.863  1.00 81.23           C  
ATOM    155  HB2 GLN A  10      18.409  53.506 -14.431  1.00 81.23           H  
ATOM    156  HB3 GLN A  10      19.806  52.460 -14.741  1.00 81.23           H  
ATOM    157  O   GLN A  10      16.206  51.781 -16.928  1.00 81.23           O  
ATOM    158  CG  GLN A  10      18.036  51.394 -14.131  1.00 81.23           C  
ATOM    159  HG2 GLN A  10      18.305  50.456 -14.616  1.00 81.23           H  
ATOM    160  HG3 GLN A  10      16.954  51.512 -14.190  1.00 81.23           H  
ATOM    161  CD  GLN A  10      18.412  51.281 -12.658  1.00 81.23           C  
ATOM    162  NE2 GLN A  10      17.782  50.385 -11.938  1.00 81.23           N  
ATOM    163 HE21 GLN A  10      18.071  50.272 -10.977  1.00 81.23           H  
ATOM    164 HE22 GLN A  10      17.065  49.818 -12.367  1.00 81.23           H  
ATOM    165  OE1 GLN A  10      19.258  51.990 -12.139  1.00 81.23           O  
ATOM    166  N   LEU A  11      16.435  53.985 -16.633  1.00 80.62           N  
ATOM    167  H   LEU A  11      17.065  54.742 -16.408  1.00 80.62           H  
ATOM    168  CA  LEU A  11      15.029  54.298 -16.893  1.00 80.62           C  
ATOM    169  HA  LEU A  11      14.427  53.723 -16.190  1.00 80.62           H  
ATOM    170  C   LEU A  11      14.601  53.904 -18.321  1.00 80.62           C  
ATOM    171  CB  LEU A  11      14.818  55.800 -16.639  1.00 80.62           C  
ATOM    172  HB2 LEU A  11      15.536  56.156 -15.900  1.00 80.62           H  
ATOM    173  HB3 LEU A  11      15.020  56.348 -17.560  1.00 80.62           H  
ATOM    174  O   LEU A  11      13.495  53.407 -18.537  1.00 80.62           O  
ATOM    175  CG  LEU A  11      13.392  56.095 -16.134  1.00 80.62           C  
ATOM    176  HG  LEU A  11      12.748  55.230 -16.292  1.00 80.62           H  
ATOM    177  CD1 LEU A  11      13.416  56.427 -14.641  1.00 80.62           C  
ATOM    178 HD11 LEU A  11      14.018  57.317 -14.457  1.00 80.62           H  
ATOM    179 HD12 LEU A  11      13.836  55.586 -14.090  1.00 80.62           H  
ATOM    180 HD13 LEU A  11      12.400  56.596 -14.285  1.00 80.62           H  
ATOM    181  CD2 LEU A  11      12.775  57.273 -16.886  1.00 80.62           C  
ATOM    182 HD21 LEU A  11      13.391  58.162 -16.751  1.00 80.62           H  
ATOM    183 HD22 LEU A  11      12.710  57.031 -17.947  1.00 80.62           H  
ATOM    184 HD23 LEU A  11      11.773  57.465 -16.502  1.00 80.62           H  
ATOM    185  N   VAL A  12      15.498  54.080 -19.301  1.00 82.79           N  
ATOM    186  H   VAL A  12      16.367  54.533 -19.057  1.00 82.79           H  
ATOM    187  CA  VAL A  12      15.302  53.602 -20.682  1.00 82.79           C  
ATOM    188  HA  VAL A  12      14.350  53.983 -21.051  1.00 82.79           H  
ATOM    189  C   VAL A  12      15.210  52.072 -20.739  1.00 82.79           C  
ATOM    190  CB  VAL A  12      16.431  54.130 -21.595  1.00 82.79           C  
ATOM    191  HB  VAL A  12      17.396  53.925 -21.133  1.00 82.79           H  
ATOM    192  O   VAL A  12      14.436  51.544 -21.537  1.00 82.79           O  
ATOM    193  CG1 VAL A  12      16.441  53.508 -23.002  1.00 82.79           C  
ATOM    194 HG11 VAL A  12      16.680  52.446 -22.933  1.00 82.79           H  
ATOM    195 HG12 VAL A  12      15.458  53.619 -23.459  1.00 82.79           H  
ATOM    196 HG13 VAL A  12      17.192  53.999 -23.620  1.00 82.79           H  
ATOM    197  CG2 VAL A  12      16.299  55.647 -21.790  1.00 82.79           C  
ATOM    198 HG21 VAL A  12      16.295  56.151 -20.823  1.00 82.79           H  
ATOM    199 HG22 VAL A  12      15.366  55.881 -22.304  1.00 82.79           H  
ATOM    200 HG23 VAL A  12      17.142  56.029 -22.365  1.00 82.79           H  
ATOM    201  N   LEU A  13      15.977  51.365 -19.906  1.00 86.71           N  
ATOM    202  H   LEU A  13      16.566  51.858 -19.250  1.00 86.71           H  
ATOM    203  CA  LEU A  13      15.989  49.905 -19.857  1.00 86.71           C  
ATOM    204  HA  LEU A  13      15.893  49.539 -20.879  1.00 86.71           H  
ATOM    205  C   LEU A  13      14.803  49.329 -19.073  1.00 86.71           C  
ATOM    206  CB  LEU A  13      17.350  49.449 -19.318  1.00 86.71           C  
ATOM    207  HB2 LEU A  13      17.481  49.835 -18.307  1.00 86.71           H  
ATOM    208  HB3 LEU A  13      18.127  49.885 -19.946  1.00 86.71           H  
ATOM    209  O   LEU A  13      14.145  48.438 -19.594  1.00 86.71           O  
ATOM    210  CG  LEU A  13      17.542  47.924 -19.282  1.00 86.71           C  
ATOM    211  HG  LEU A  13      16.880  47.491 -18.533  1.00 86.71           H  
ATOM    212  CD1 LEU A  13      17.298  47.236 -20.626  1.00 86.71           C  
ATOM    213 HD11 LEU A  13      17.531  46.176 -20.529  1.00 86.71           H  
ATOM    214 HD12 LEU A  13      16.247  47.316 -20.905  1.00 86.71           H  
ATOM    215 HD13 LEU A  13      17.925  47.678 -21.401  1.00 86.71           H  
ATOM    216  CD2 LEU A  13      18.985  47.650 -18.888  1.00 86.71           C  
ATOM    217 HD21 LEU A  13      19.193  48.101 -17.918  1.00 86.71           H  
ATOM    218 HD22 LEU A  13      19.142  46.573 -18.816  1.00 86.71           H  
ATOM    219 HD23 LEU A  13      19.674  48.053 -19.629  1.00 86.71           H  
ATOM    220  N   GLU A  14      14.462  49.867 -17.898  1.00 88.01           N  
ATOM    221  H   GLU A  14      15.060  50.581 -17.508  1.00 88.01           H  
ATOM    222  CA  GLU A  14      13.247  49.515 -17.145  1.00 88.01           C  
ATOM    223  HA  GLU A  14      13.309  48.480 -16.807  1.00 88.01           H  
ATOM    224  C   GLU A  14      12.010  49.638 -18.031  1.00 88.01           C  
ATOM    225  CB  GLU A  14      13.050  50.432 -15.922  1.00 88.01           C  
ATOM    226  HB2 GLU A  14      13.164  51.473 -16.223  1.00 88.01           H  
ATOM    227  HB3 GLU A  14      12.032  50.290 -15.557  1.00 88.01           H  
ATOM    228  O   GLU A  14      11.227  48.698 -18.137  1.00 88.01           O  
ATOM    229  CG  GLU A  14      14.010  50.120 -14.771  1.00 88.01           C  
ATOM    230  HG2 GLU A  14      15.026  50.336 -15.101  1.00 88.01           H  
ATOM    231  HG3 GLU A  14      13.937  49.056 -14.546  1.00 88.01           H  
ATOM    232  CD  GLU A  14      13.720  50.909 -13.483  1.00 88.01           C  
ATOM    233  OE1 GLU A  14      14.421  50.688 -12.471  1.00 88.01           O  
ATOM    234  OE2 GLU A  14      12.780  51.732 -13.433  1.00 88.01           O  
ATOM    235  N   LYS A  15      11.872  50.756 -18.755  1.00 86.31           N  
ATOM    236  H   LYS A  15      12.538  51.503 -18.619  1.00 86.31           H  
ATOM    237  CA  LYS A  15      10.752  50.944 -19.679  1.00 86.31           C  
ATOM    238  HA  LYS A  15       9.831  50.818 -19.110  1.00 86.31           H  
ATOM    239  C   LYS A  15      10.719  49.877 -20.778  1.00 86.31           C  
ATOM    240  CB  LYS A  15      10.801  52.367 -20.242  1.00 86.31           C  
ATOM    241  HB2 LYS A  15      10.851  53.075 -19.414  1.00 86.31           H  
ATOM    242  HB3 LYS A  15      11.682  52.493 -20.872  1.00 86.31           H  
ATOM    243  O   LYS A  15       9.648  49.366 -21.096  1.00 86.31           O  
ATOM    244  CG  LYS A  15       9.531  52.630 -21.052  1.00 86.31           C  
ATOM    245  HG2 LYS A  15       8.664  52.385 -20.438  1.00 86.31           H  
ATOM    246  HG3 LYS A  15       9.524  51.991 -21.936  1.00 86.31           H  
ATOM    247  CD  LYS A  15       9.424  54.083 -21.500  1.00 86.31           C  
ATOM    248  HD2 LYS A  15      10.264  54.333 -22.149  1.00 86.31           H  
ATOM    249  HD3 LYS A  15       9.413  54.733 -20.625  1.00 86.31           H  
ATOM    250  CE  LYS A  15       8.102  54.181 -22.262  1.00 86.31           C  
ATOM    251  HE2 LYS A  15       8.150  53.520 -23.127  1.00 86.31           H  
ATOM    252  HE3 LYS A  15       7.305  53.802 -21.622  1.00 86.31           H  
ATOM    253  NZ  LYS A  15       7.808  55.570 -22.674  1.00 86.31           N  
ATOM    254  HZ1 LYS A  15       7.750  56.161 -21.857  1.00 86.31           H  
ATOM    255  HZ2 LYS A  15       6.919  55.580 -23.153  1.00 86.31           H  
ATOM    256  HZ3 LYS A  15       8.532  55.899 -23.297  1.00 86.31           H  
ATOM    257  N   HIS A  16      11.875  49.513 -21.332  1.00 88.86           N  
ATOM    258  H   HIS A  16      12.729  49.935 -20.998  1.00 88.86           H  
ATOM    259  CA  HIS A  16      11.953  48.464 -22.347  1.00 88.86           C  
ATOM    260  HA  HIS A  16      11.199  48.679 -23.105  1.00 88.86           H  
ATOM    261  C   HIS A  16      11.636  47.069 -21.779  1.00 88.86           C  
ATOM    262  CB  HIS A  16      13.333  48.506 -23.012  1.00 88.86           C  
ATOM    263  HB2 HIS A  16      13.580  49.539 -23.261  1.00 88.86           H  
ATOM    264  HB3 HIS A  16      14.087  48.131 -22.320  1.00 88.86           H  
ATOM    265  O   HIS A  16      10.956  46.278 -22.425  1.00 88.86           O  
ATOM    266  CG  HIS A  16      13.371  47.706 -24.286  1.00 88.86           C  
ATOM    267  CD2 HIS A  16      14.286  46.746 -24.629  1.00 88.86           C  
ATOM    268  HD2 HIS A  16      15.123  46.418 -24.031  1.00 88.86           H  
ATOM    269  ND1 HIS A  16      12.461  47.796 -25.317  1.00 88.86           N  
ATOM    270  HD1 HIS A  16      11.611  48.341 -25.318  1.00 88.86           H  
ATOM    271  CE1 HIS A  16      12.824  46.912 -26.259  1.00 88.86           C  
ATOM    272  HE1 HIS A  16      12.284  46.729 -27.175  1.00 88.86           H  
ATOM    273  NE2 HIS A  16      13.936  46.260 -25.894  1.00 88.86           N  
ATOM    274  N   LEU A  17      12.057  46.780 -20.548  1.00 90.34           N  
ATOM    275  H   LEU A  17      12.614  47.467 -20.060  1.00 90.34           H  
ATOM    276  CA  LEU A  17      11.746  45.536 -19.845  1.00 90.34           C  
ATOM    277  HA  LEU A  17      11.968  44.691 -20.498  1.00 90.34           H  
ATOM    278  C   LEU A  17      10.259  45.433 -19.486  1.00 90.34           C  
ATOM    279  CB  LEU A  17      12.623  45.447 -18.592  1.00 90.34           C  
ATOM    280  HB2 LEU A  17      12.248  44.652 -17.948  1.00 90.34           H  
ATOM    281  HB3 LEU A  17      12.524  46.394 -18.061  1.00 90.34           H  
ATOM    282  O   LEU A  17       9.670  44.382 -19.723  1.00 90.34           O  
ATOM    283  CG  LEU A  17      14.114  45.201 -18.866  1.00 90.34           C  
ATOM    284  HG  LEU A  17      14.492  45.927 -19.586  1.00 90.34           H  
ATOM    285  CD1 LEU A  17      14.870  45.385 -17.556  1.00 90.34           C  
ATOM    286 HD11 LEU A  17      14.703  46.398 -17.190  1.00 90.34           H  
ATOM    287 HD12 LEU A  17      15.937  45.245 -17.725  1.00 90.34           H  
ATOM    288 HD13 LEU A  17      14.517  44.675 -16.808  1.00 90.34           H  
ATOM    289  CD2 LEU A  17      14.383  43.805 -19.418  1.00 90.34           C  
ATOM    290 HD21 LEU A  17      13.966  43.051 -18.751  1.00 90.34           H  
ATOM    291 HD22 LEU A  17      15.457  43.648 -19.510  1.00 90.34           H  
ATOM    292 HD23 LEU A  17      13.933  43.701 -20.405  1.00 90.34           H  
ATOM    293  N   SER A  18       9.620  46.512 -19.017  1.00 87.56           N  
ATOM    294  H   SER A  18      10.159  47.323 -18.750  1.00 87.56           H  
ATOM    295  CA  SER A  18       8.159  46.559 -18.843  1.00 87.56           C  
ATOM    296  HA  SER A  18       7.860  45.742 -18.187  1.00 87.56           H  
ATOM    297  C   SER A  18       7.418  46.375 -20.173  1.00 87.56           C  
ATOM    298  CB  SER A  18       7.707  47.873 -18.194  1.00 87.56           C  
ATOM    299  HB2 SER A  18       8.092  48.720 -18.762  1.00 87.56           H  
ATOM    300  HB3 SER A  18       6.618  47.912 -18.199  1.00 87.56           H  
ATOM    301  O   SER A  18       6.383  45.716 -20.207  1.00 87.56           O  
ATOM    302  OG  SER A  18       8.153  47.953 -16.856  1.00 87.56           O  
ATOM    303  HG  SER A  18       7.465  48.357 -16.322  1.00 87.56           H  
ATOM    304  N   GLU A  19       7.946  46.881 -21.294  1.00 89.60           N  
ATOM    305  H   GLU A  19       8.763  47.470 -21.222  1.00 89.60           H  
ATOM    306  CA  GLU A  19       7.400  46.588 -22.629  1.00 89.60           C  
ATOM    307  HA  GLU A  19       6.328  46.782 -22.615  1.00 89.60           H  
ATOM    308  C   GLU A  19       7.555  45.105 -23.023  1.00 89.60           C  
ATOM    309  CB  GLU A  19       8.032  47.504 -23.695  1.00 89.60           C  
ATOM    310  HB2 GLU A  19       9.114  47.521 -23.560  1.00 89.60           H  
ATOM    311  HB3 GLU A  19       7.823  47.081 -24.678  1.00 89.60           H  
ATOM    312  O   GLU A  19       6.633  44.529 -23.607  1.00 89.60           O  
ATOM    313  CG  GLU A  19       7.498  48.949 -23.686  1.00 89.60           C  
ATOM    314  HG2 GLU A  19       7.548  49.347 -22.672  1.00 89.60           H  
ATOM    315  HG3 GLU A  19       6.448  48.925 -23.979  1.00 89.60           H  
ATOM    316  CD  GLU A  19       8.265  49.890 -24.642  1.00 89.60           C  
ATOM    317  OE1 GLU A  19       8.009  51.119 -24.584  1.00 89.60           O  
ATOM    318  OE2 GLU A  19       9.083  49.391 -25.456  1.00 89.60           O  
ATOM    319  N   LEU A  20       8.685  44.461 -22.704  1.00 88.52           N  
ATOM    320  H   LEU A  20       9.418  44.989 -22.253  1.00 88.52           H  
ATOM    321  CA  LEU A  20       8.925  43.042 -23.001  1.00 88.52           C  
ATOM    322  HA  LEU A  20       8.614  42.848 -24.028  1.00 88.52           H  
ATOM    323  C   LEU A  20       8.082  42.104 -22.125  1.00 88.52           C  
ATOM    324  CB  LEU A  20      10.424  42.712 -22.866  1.00 88.52           C  
ATOM    325  HB2 LEU A  20      10.773  43.054 -21.892  1.00 88.52           H  
ATOM    326  HB3 LEU A  20      10.534  41.628 -22.889  1.00 88.52           H  
ATOM    327  O   LEU A  20       7.417  41.212 -22.665  1.00 88.52           O  
ATOM    328  CG  LEU A  20      11.342  43.295 -23.957  1.00 88.52           C  
ATOM    329  HG  LEU A  20      11.291  44.384 -23.953  1.00 88.52           H  
ATOM    330  CD1 LEU A  20      12.785  42.878 -23.676  1.00 88.52           C  
ATOM    331 HD11 LEU A  20      12.886  41.793 -23.708  1.00 88.52           H  
ATOM    332 HD12 LEU A  20      13.449  43.323 -24.417  1.00 88.52           H  
ATOM    333 HD13 LEU A  20      13.084  43.235 -22.690  1.00 88.52           H  
ATOM    334  CD2 LEU A  20      10.949  42.815 -25.358  1.00 88.52           C  
ATOM    335 HD21 LEU A  20      11.733  43.090 -26.064  1.00 88.52           H  
ATOM    336 HD22 LEU A  20      10.820  41.733 -25.361  1.00 88.52           H  
ATOM    337 HD23 LEU A  20      10.024  43.303 -25.664  1.00 88.52           H  
ATOM    338  N   LEU A  21       8.074  42.327 -20.807  1.00 85.12           N  
ATOM    339  H   LEU A  21       8.660  43.070 -20.453  1.00 85.12           H  
ATOM    340  CA  LEU A  21       7.267  41.590 -19.830  1.00 85.12           C  
ATOM    341  HA  LEU A  21       7.461  40.524 -19.946  1.00 85.12           H  
ATOM    342  C   LEU A  21       5.771  41.822 -20.084  1.00 85.12           C  
ATOM    343  CB  LEU A  21       7.694  42.018 -18.411  1.00 85.12           C  
ATOM    344  HB2 LEU A  21       7.571  43.098 -18.330  1.00 85.12           H  
ATOM    345  HB3 LEU A  21       8.752  41.799 -18.272  1.00 85.12           H  
ATOM    346  O   LEU A  21       5.002  40.866 -20.081  1.00 85.12           O  
ATOM    347  CG  LEU A  21       6.892  41.347 -17.275  1.00 85.12           C  
ATOM    348  HG  LEU A  21       5.827  41.454 -17.483  1.00 85.12           H  
ATOM    349  CD1 LEU A  21       7.212  39.869 -17.067  1.00 85.12           C  
ATOM    350 HD11 LEU A  21       7.089  39.310 -17.995  1.00 85.12           H  
ATOM    351 HD12 LEU A  21       6.537  39.442 -16.325  1.00 85.12           H  
ATOM    352 HD13 LEU A  21       8.223  39.753 -16.676  1.00 85.12           H  
ATOM    353  CD2 LEU A  21       7.178  42.046 -15.956  1.00 85.12           C  
ATOM    354 HD21 LEU A  21       8.251  42.043 -15.762  1.00 85.12           H  
ATOM    355 HD22 LEU A  21       6.820  43.075 -16.002  1.00 85.12           H  
ATOM    356 HD23 LEU A  21       6.653  41.534 -15.150  1.00 85.12           H  
ATOM    357  N   GLY A  22       5.360  43.051 -20.416  1.00 84.09           N  
ATOM    358  H   GLY A  22       6.020  43.814 -20.358  1.00 84.09           H  
ATOM    359  CA  GLY A  22       3.974  43.382 -20.767  1.00 84.09           C  
ATOM    360  HA2 GLY A  22       3.310  43.145 -19.936  1.00 84.09           H  
ATOM    361  HA3 GLY A  22       3.905  44.451 -20.972  1.00 84.09           H  
ATOM    362  C   GLY A  22       3.482  42.619 -21.991  1.00 84.09           C  
ATOM    363  O   GLY A  22       2.370  42.098 -21.998  1.00 84.09           O  
ATOM    364  N   ARG A  23       4.341  42.426 -23.000  1.00 81.24           N  
ATOM    365  H   ARG A  23       5.244  42.874 -22.943  1.00 81.24           H  
ATOM    366  CA  ARG A  23       4.036  41.531 -24.129  1.00 81.24           C  
ATOM    367  HA  ARG A  23       3.035  41.757 -24.497  1.00 81.24           H  
ATOM    368  C   ARG A  23       4.008  40.046 -23.755  1.00 81.24           C  
ATOM    369  CB  ARG A  23       5.048  41.737 -25.258  1.00 81.24           C  
ATOM    370  HB2 ARG A  23       6.054  41.678 -24.842  1.00 81.24           H  
ATOM    371  HB3 ARG A  23       4.929  40.934 -25.985  1.00 81.24           H  
ATOM    372  O   ARG A  23       3.397  39.285 -24.497  1.00 81.24           O  
ATOM    373  CG  ARG A  23       4.885  43.059 -26.006  1.00 81.24           C  
ATOM    374  HG2 ARG A  23       3.914  43.093 -26.500  1.00 81.24           H  
ATOM    375  HG3 ARG A  23       4.962  43.898 -25.315  1.00 81.24           H  
ATOM    376  CD  ARG A  23       6.005  43.121 -27.048  1.00 81.24           C  
ATOM    377  HD2 ARG A  23       5.802  42.379 -27.820  1.00 81.24           H  
ATOM    378  HD3 ARG A  23       6.949  42.876 -26.561  1.00 81.24           H  
ATOM    379  NE  ARG A  23       6.131  44.459 -27.640  1.00 81.24           N  
ATOM    380  HE  ARG A  23       5.730  45.218 -27.108  1.00 81.24           H  
ATOM    381  NH1 ARG A  23       7.495  43.865 -29.388  1.00 81.24           N  
ATOM    382 HH11 ARG A  23       7.416  42.899 -29.102  1.00 81.24           H  
ATOM    383 HH12 ARG A  23       8.116  44.124 -30.142  1.00 81.24           H  
ATOM    384  NH2 ARG A  23       7.046  46.020 -29.011  1.00 81.24           N  
ATOM    385 HH21 ARG A  23       7.685  46.268 -29.753  1.00 81.24           H  
ATOM    386 HH22 ARG A  23       6.688  46.744 -28.405  1.00 81.24           H  
ATOM    387  CZ  ARG A  23       6.882  44.772 -28.678  1.00 81.24           C  
ATOM    388  N   GLY A  24       4.714  39.616 -22.710  1.00 75.51           N  
ATOM    389  H   GLY A  24       5.205  40.299 -22.150  1.00 75.51           H  
ATOM    390  CA  GLY A  24       4.669  38.237 -22.204  1.00 75.51           C  
ATOM    391  HA2 GLY A  24       4.754  37.522 -23.023  1.00 75.51           H  
ATOM    392  HA3 GLY A  24       5.498  38.077 -21.515  1.00 75.51           H  
ATOM    393  C   GLY A  24       3.363  37.970 -21.454  1.00 75.51           C  
ATOM    394  O   GLY A  24       2.550  37.157 -21.883  1.00 75.51           O  
ATOM    395  N   LEU A  25       3.111  38.762 -20.411  1.00 74.13           N  
ATOM    396  H   LEU A  25       3.828  39.425 -20.150  1.00 74.13           H  
ATOM    397  CA  LEU A  25       1.933  38.690 -19.537  1.00 74.13           C  
ATOM    398  HA  LEU A  25       1.738  37.648 -19.284  1.00 74.13           H  
ATOM    399  C   LEU A  25       0.637  39.242 -20.159  1.00 74.13           C  
ATOM    400  CB  LEU A  25       2.251  39.472 -18.253  1.00 74.13           C  
ATOM    401  HB2 LEU A  25       1.370  39.450 -17.612  1.00 74.13           H  
ATOM    402  HB3 LEU A  25       2.438  40.512 -18.522  1.00 74.13           H  
ATOM    403  O   LEU A  25      -0.425  39.185 -19.546  1.00 74.13           O  
ATOM    404  CG  LEU A  25       3.445  38.953 -17.434  1.00 74.13           C  
ATOM    405  HG  LEU A  25       4.351  38.943 -18.040  1.00 74.13           H  
ATOM    406  CD1 LEU A  25       3.638  39.905 -16.265  1.00 74.13           C  
ATOM    407 HD11 LEU A  25       4.429  39.544 -15.607  1.00 74.13           H  
ATOM    408 HD12 LEU A  25       3.870  40.910 -16.617  1.00 74.13           H  
ATOM    409 HD13 LEU A  25       2.703  39.935 -15.705  1.00 74.13           H  
ATOM    410  CD2 LEU A  25       3.197  37.562 -16.861  1.00 74.13           C  
ATOM    411 HD21 LEU A  25       2.323  37.569 -16.209  1.00 74.13           H  
ATOM    412 HD22 LEU A  25       4.064  37.238 -16.286  1.00 74.13           H  
ATOM    413 HD23 LEU A  25       3.012  36.841 -17.658  1.00 74.13           H  
ATOM    414  N   ARG A  26       0.712  39.827 -21.362  1.00 74.84           N  
ATOM    415  H   ARG A  26       1.634  39.871 -21.771  1.00 74.84           H  
ATOM    416  CA  ARG A  26      -0.382  40.560 -22.035  1.00 74.84           C  
ATOM    417  HA  ARG A  26       0.057  41.041 -22.909  1.00 74.84           H  
ATOM    418  C   ARG A  26      -0.949  41.726 -21.209  1.00 74.84           C  
ATOM    419  CB  ARG A  26      -1.468  39.591 -22.531  1.00 74.84           C  
ATOM    420  HB2 ARG A  26      -1.988  39.161 -21.675  1.00 74.84           H  
ATOM    421  HB3 ARG A  26      -2.192  40.153 -23.121  1.00 74.84           H  
ATOM    422  O   ARG A  26      -2.119  42.084 -21.345  1.00 74.84           O  
ATOM    423  CG  ARG A  26      -0.897  38.462 -23.396  1.00 74.84           C  
ATOM    424  HG2 ARG A  26      -0.228  37.837 -22.804  1.00 74.84           H  
ATOM    425  HG3 ARG A  26      -0.343  38.888 -24.232  1.00 74.84           H  
ATOM    426  CD  ARG A  26      -2.042  37.599 -23.923  1.00 74.84           C  
ATOM    427  HD2 ARG A  26      -2.722  38.238 -24.485  1.00 74.84           H  
ATOM    428  HD3 ARG A  26      -2.576  37.170 -23.075  1.00 74.84           H  
ATOM    429  NE  ARG A  26      -1.525  36.516 -24.775  1.00 74.84           N  
ATOM    430  HE  ARG A  26      -0.601  36.182 -24.544  1.00 74.84           H  
ATOM    431  NH1 ARG A  26      -3.393  36.210 -26.073  1.00 74.84           N  
ATOM    432 HH11 ARG A  26      -3.874  36.887 -25.498  1.00 74.84           H  
ATOM    433 HH12 ARG A  26      -3.887  35.682 -26.778  1.00 74.84           H  
ATOM    434  NH2 ARG A  26      -1.581  34.951 -26.419  1.00 74.84           N  
ATOM    435 HH21 ARG A  26      -0.654  34.657 -26.147  1.00 74.84           H  
ATOM    436 HH22 ARG A  26      -2.074  34.435 -27.133  1.00 74.84           H  
ATOM    437  CZ  ARG A  26      -2.167  35.902 -25.750  1.00 74.84           C  
ATOM    438  N   LEU A  27      -0.100  42.349 -20.395  1.00 78.49           N  
ATOM    439  H   LEU A  27       0.864  42.050 -20.439  1.00 78.49           H  
ATOM    440  CA  LEU A  27      -0.408  43.544 -19.612  1.00 78.49           C  
ATOM    441  HA  LEU A  27      -1.492  43.611 -19.516  1.00 78.49           H  
ATOM    442  C   LEU A  27       0.094  44.814 -20.325  1.00 78.49           C  
ATOM    443  CB  LEU A  27       0.199  43.404 -18.203  1.00 78.49           C  
ATOM    444  HB2 LEU A  27       1.227  43.057 -18.302  1.00 78.49           H  
ATOM    445  HB3 LEU A  27       0.234  44.383 -17.725  1.00 78.49           H  
ATOM    446  O   LEU A  27       1.144  44.781 -20.971  1.00 78.49           O  
ATOM    447  CG  LEU A  27      -0.582  42.441 -17.286  1.00 78.49           C  
ATOM    448  HG  LEU A  27      -0.779  41.508 -17.814  1.00 78.49           H  
ATOM    449  CD1 LEU A  27       0.243  42.129 -16.040  1.00 78.49           C  
ATOM    450 HD11 LEU A  27      -0.279  41.401 -15.419  1.00 78.49           H  
ATOM    451 HD12 LEU A  27       1.199  41.693 -16.330  1.00 78.49           H  
ATOM    452 HD13 LEU A  27       0.427  43.033 -15.460  1.00 78.49           H  
ATOM    453  CD2 LEU A  27      -1.910  43.057 -16.826  1.00 78.49           C  
ATOM    454 HD21 LEU A  27      -2.395  42.367 -16.136  1.00 78.49           H  
ATOM    455 HD22 LEU A  27      -2.572  43.205 -17.680  1.00 78.49           H  
ATOM    456 HD23 LEU A  27      -1.724  44.002 -16.317  1.00 78.49           H  
ATOM    457  N   PRO A  28      -0.608  45.958 -20.193  1.00 81.50           N  
ATOM    458  CA  PRO A  28      -0.044  47.256 -20.554  1.00 81.50           C  
ATOM    459  HA  PRO A  28       0.108  47.281 -21.633  1.00 81.50           H  
ATOM    460  C   PRO A  28       1.271  47.483 -19.788  1.00 81.50           C  
ATOM    461  CB  PRO A  28      -1.098  48.301 -20.165  1.00 81.50           C  
ATOM    462  HB2 PRO A  28      -1.171  49.091 -20.912  1.00 81.50           H  
ATOM    463  HB3 PRO A  28      -0.869  48.729 -19.188  1.00 81.50           H  
ATOM    464  O   PRO A  28       1.292  47.222 -18.581  1.00 81.50           O  
ATOM    465  CG  PRO A  28      -2.396  47.501 -20.072  1.00 81.50           C  
ATOM    466  HG2 PRO A  28      -3.097  47.947 -19.367  1.00 81.50           H  
ATOM    467  HG3 PRO A  28      -2.844  47.419 -21.062  1.00 81.50           H  
ATOM    468  CD  PRO A  28      -1.926  46.124 -19.610  1.00 81.50           C  
ATOM    469  HD2 PRO A  28      -2.621  45.360 -19.958  1.00 81.50           H  
ATOM    470  HD3 PRO A  28      -1.840  46.098 -18.523  1.00 81.50           H  
ATOM    471  N   PRO A  29       2.347  47.991 -20.419  1.00 81.06           N  
ATOM    472  CA  PRO A  29       3.611  48.271 -19.730  1.00 81.06           C  
ATOM    473  HA  PRO A  29       4.049  47.330 -19.394  1.00 81.06           H  
ATOM    474  C   PRO A  29       3.442  49.206 -18.525  1.00 81.06           C  
ATOM    475  CB  PRO A  29       4.518  48.905 -20.791  1.00 81.06           C  
ATOM    476  HB2 PRO A  29       4.412  49.990 -20.778  1.00 81.06           H  
ATOM    477  HB3 PRO A  29       5.562  48.625 -20.650  1.00 81.06           H  
ATOM    478  O   PRO A  29       4.181  49.107 -17.552  1.00 81.06           O  
ATOM    479  CG  PRO A  29       3.957  48.367 -22.105  1.00 81.06           C  
ATOM    480  HG2 PRO A  29       4.186  49.022 -22.946  1.00 81.06           H  
ATOM    481  HG3 PRO A  29       4.326  47.357 -22.280  1.00 81.06           H  
ATOM    482  CD  PRO A  29       2.461  48.295 -21.836  1.00 81.06           C  
ATOM    483  HD2 PRO A  29       2.022  47.513 -22.455  1.00 81.06           H  
ATOM    484  HD3 PRO A  29       1.998  49.259 -22.046  1.00 81.06           H  
ATOM    485  N   GLU A  30       2.432  50.078 -18.564  1.00 78.70           N  
ATOM    486  H   GLU A  30       1.870  50.107 -19.402  1.00 78.70           H  
ATOM    487  CA  GLU A  30       2.079  51.028 -17.504  1.00 78.70           C  
ATOM    488  HA  GLU A  30       2.986  51.526 -17.162  1.00 78.70           H  
ATOM    489  C   GLU A  30       1.440  50.363 -16.271  1.00 78.70           C  
ATOM    490  CB  GLU A  30       1.107  52.091 -18.057  1.00 78.70           C  
ATOM    491  HB2 GLU A  30       0.132  51.637 -18.231  1.00 78.70           H  
ATOM    492  HB3 GLU A  30       0.972  52.846 -17.282  1.00 78.70           H  
ATOM    493  O   GLU A  30       1.336  51.003 -15.229  1.00 78.70           O  
ATOM    494  CG  GLU A  30       1.564  52.825 -19.334  1.00 78.70           C  
ATOM    495  HG2 GLU A  30       2.590  53.166 -19.190  1.00 78.70           H  
ATOM    496  HG3 GLU A  30       0.940  53.711 -19.450  1.00 78.70           H  
ATOM    497  CD  GLU A  30       1.465  51.999 -20.631  1.00 78.70           C  
ATOM    498  OE1 GLU A  30       2.127  52.395 -21.616  1.00 78.70           O  
ATOM    499  OE2 GLU A  30       0.751  50.967 -20.639  1.00 78.70           O  
ATOM    500  N   ARG A  31       1.001  49.099 -16.378  1.00 79.77           N  
ATOM    501  H   ARG A  31       1.147  48.634 -17.263  1.00 79.77           H  
ATOM    502  CA  ARG A  31       0.534  48.277 -15.246  1.00 79.77           C  
ATOM    503  HA  ARG A  31       0.220  48.929 -14.431  1.00 79.77           H  
ATOM    504  C   ARG A  31       1.634  47.416 -14.626  1.00 79.77           C  
ATOM    505  CB  ARG A  31      -0.648  47.390 -15.668  1.00 79.77           C  
ATOM    506  HB2 ARG A  31      -0.772  46.603 -14.925  1.00 79.77           H  
ATOM    507  HB3 ARG A  31      -0.440  46.912 -16.625  1.00 79.77           H  
ATOM    508  O   ARG A  31       1.375  46.736 -13.640  1.00 79.77           O  
ATOM    509  CG  ARG A  31      -1.960  48.175 -15.740  1.00 79.77           C  
ATOM    510  HG2 ARG A  31      -1.958  48.835 -16.608  1.00 79.77           H  
ATOM    511  HG3 ARG A  31      -2.066  48.770 -14.833  1.00 79.77           H  
ATOM    512  CD  ARG A  31      -3.126  47.185 -15.822  1.00 79.77           C  
ATOM    513  HD2 ARG A  31      -2.988  46.433 -15.045  1.00 79.77           H  
ATOM    514  HD3 ARG A  31      -3.111  46.689 -16.793  1.00 79.77           H  
ATOM    515  NE  ARG A  31      -4.422  47.854 -15.616  1.00 79.77           N  
ATOM    516  HE  ARG A  31      -4.418  48.863 -15.669  1.00 79.77           H  
ATOM    517  NH1 ARG A  31      -5.631  45.973 -15.084  1.00 79.77           N  
ATOM    518 HH11 ARG A  31      -4.798  45.415 -15.205  1.00 79.77           H  
ATOM    519 HH12 ARG A  31      -6.463  45.541 -14.711  1.00 79.77           H  
ATOM    520  NH2 ARG A  31      -6.603  47.977 -14.978  1.00 79.77           N  
ATOM    521 HH21 ARG A  31      -6.545  48.985 -14.991  1.00 79.77           H  
ATOM    522 HH22 ARG A  31      -7.429  47.522 -14.615  1.00 79.77           H  
ATOM    523  CZ  ARG A  31      -5.541  47.266 -15.233  1.00 79.77           C  
ATOM    524  N   ILE A  32       2.835  47.414 -15.199  1.00 82.76           N  
ATOM    525  H   ILE A  32       3.005  48.032 -15.979  1.00 82.76           H  
ATOM    526  CA  ILE A  32       3.975  46.696 -14.634  1.00 82.76           C  
ATOM    527  HA  ILE A  32       3.619  45.859 -14.034  1.00 82.76           H  
ATOM    528  C   ILE A  32       4.698  47.641 -13.687  1.00 82.76           C  
ATOM    529  CB  ILE A  32       4.847  46.099 -15.749  1.00 82.76           C  
ATOM    530  HB  ILE A  32       5.038  46.862 -16.504  1.00 82.76           H  
ATOM    531  O   ILE A  32       5.504  48.484 -14.088  1.00 82.76           O  
ATOM    532  CG1 ILE A  32       4.051  44.932 -16.373  1.00 82.76           C  
ATOM    533 HG12 ILE A  32       3.016  45.224 -16.547  1.00 82.76           H  
ATOM    534 HG13 ILE A  32       4.042  44.093 -15.677  1.00 82.76           H  
ATOM    535  CG2 ILE A  32       6.196  45.594 -15.205  1.00 82.76           C  
ATOM    536 HG21 ILE A  32       6.042  44.788 -14.488  1.00 82.76           H  
ATOM    537 HG22 ILE A  32       6.749  46.394 -14.714  1.00 82.76           H  
ATOM    538 HG23 ILE A  32       6.821  45.252 -16.030  1.00 82.76           H  
ATOM    539  CD1 ILE A  32       4.603  44.456 -17.708  1.00 82.76           C  
ATOM    540 HD11 ILE A  32       4.394  45.204 -18.473  1.00 82.76           H  
ATOM    541 HD12 ILE A  32       5.677  44.280 -17.656  1.00 82.76           H  
ATOM    542 HD13 ILE A  32       4.104  43.520 -17.958  1.00 82.76           H  
ATOM    543  N   GLU A  33       4.383  47.494 -12.407  1.00 76.40           N  
ATOM    544  H   GLU A  33       3.662  46.835 -12.152  1.00 76.40           H  
ATOM    545  CA  GLU A  33       5.073  48.197 -11.339  1.00 76.40           C  
ATOM    546  HA  GLU A  33       5.128  49.255 -11.596  1.00 76.40           H  
ATOM    547  C   GLU A  33       6.500  47.664 -11.194  1.00 76.40           C  
ATOM    548  CB  GLU A  33       4.287  48.071 -10.038  1.00 76.40           C  
ATOM    549  HB2 GLU A  33       4.008  47.028  -9.886  1.00 76.40           H  
ATOM    550  HB3 GLU A  33       4.925  48.403  -9.219  1.00 76.40           H  
ATOM    551  O   GLU A  33       6.736  46.469 -11.014  1.00 76.40           O  
ATOM    552  CG  GLU A  33       3.021  48.937 -10.087  1.00 76.40           C  
ATOM    553  HG2 GLU A  33       3.307  49.968 -10.294  1.00 76.40           H  
ATOM    554  HG3 GLU A  33       2.385  48.594 -10.903  1.00 76.40           H  
ATOM    555  CD  GLU A  33       2.245  48.889  -8.768  1.00 76.40           C  
ATOM    556  OE1 GLU A  33       0.997  48.853  -8.845  1.00 76.40           O  
ATOM    557  OE2 GLU A  33       2.916  48.933  -7.713  1.00 76.40           O  
ATOM    558  N   ARG A  34       7.477  48.574 -11.265  1.00 78.39           N  
ATOM    559  H   ARG A  34       7.193  49.528 -11.435  1.00 78.39           H  
ATOM    560  CA  ARG A  34       8.907  48.247 -11.406  1.00 78.39           C  
ATOM    561  HA  ARG A  34       8.993  47.642 -12.309  1.00 78.39           H  
ATOM    562  C   ARG A  34       9.505  47.389 -10.280  1.00 78.39           C  
ATOM    563  CB  ARG A  34       9.704  49.548 -11.623  1.00 78.39           C  
ATOM    564  HB2 ARG A  34       9.265  50.098 -12.455  1.00 78.39           H  
ATOM    565  HB3 ARG A  34      10.731  49.301 -11.889  1.00 78.39           H  
ATOM    566  O   ARG A  34      10.569  46.808 -10.479  1.00 78.39           O  
ATOM    567  CG  ARG A  34       9.710  50.436 -10.366  1.00 78.39           C  
ATOM    568  HG2 ARG A  34      10.288  49.932  -9.592  1.00 78.39           H  
ATOM    569  HG3 ARG A  34       8.689  50.566 -10.007  1.00 78.39           H  
ATOM    570  CD  ARG A  34      10.300  51.831 -10.598  1.00 78.39           C  
ATOM    571  HD2 ARG A  34      10.035  52.455  -9.745  1.00 78.39           H  
ATOM    572  HD3 ARG A  34       9.837  52.269 -11.482  1.00 78.39           H  
ATOM    573  NE  ARG A  34      11.764  51.812 -10.786  1.00 78.39           N  
ATOM    574  HE  ARG A  34      12.109  51.528 -11.692  1.00 78.39           H  
ATOM    575  NH1 ARG A  34      12.392  52.986  -8.908  1.00 78.39           N  
ATOM    576 HH11 ARG A  34      13.137  53.357  -8.336  1.00 78.39           H  
ATOM    577 HH12 ARG A  34      11.527  52.714  -8.464  1.00 78.39           H  
ATOM    578  NH2 ARG A  34      13.927  52.334 -10.374  1.00 78.39           N  
ATOM    579 HH21 ARG A  34      14.152  51.808 -11.206  1.00 78.39           H  
ATOM    580 HH22 ARG A  34      14.669  52.746  -9.825  1.00 78.39           H  
ATOM    581  CZ  ARG A  34      12.679  52.381 -10.025  1.00 78.39           C  
ATOM    582  N   HIS A  35       8.838  47.324  -9.127  1.00 76.95           N  
ATOM    583  H   HIS A  35       7.941  47.786  -9.092  1.00 76.95           H  
ATOM    584  CA  HIS A  35       9.269  46.599  -7.927  1.00 76.95           C  
ATOM    585  HA  HIS A  35      10.271  46.203  -8.092  1.00 76.95           H  
ATOM    586  C   HIS A  35       8.394  45.379  -7.586  1.00 76.95           C  
ATOM    587  CB  HIS A  35       9.350  47.584  -6.746  1.00 76.95           C  
ATOM    588  HB2 HIS A  35       9.660  47.042  -5.853  1.00 76.95           H  
ATOM    589  HB3 HIS A  35       8.359  47.996  -6.555  1.00 76.95           H  
ATOM    590  O   HIS A  35       8.697  44.691  -6.617  1.00 76.95           O  
ATOM    591  CG  HIS A  35      10.327  48.714  -6.964  1.00 76.95           C  
ATOM    592  CD2 HIS A  35      10.062  50.057  -6.912  1.00 76.95           C  
ATOM    593  HD2 HIS A  35       9.102  50.499  -6.690  1.00 76.95           H  
ATOM    594  ND1 HIS A  35      11.662  48.578  -7.260  1.00 76.95           N  
ATOM    595  HD1 HIS A  35      12.166  47.704  -7.313  1.00 76.95           H  
ATOM    596  CE1 HIS A  35      12.187  49.806  -7.396  1.00 76.95           C  
ATOM    597  HE1 HIS A  35      13.225  50.008  -7.616  1.00 76.95           H  
ATOM    598  NE2 HIS A  35      11.244  50.749  -7.220  1.00 76.95           N  
ATOM    599  N   VAL A  36       7.342  45.079  -8.358  1.00 75.81           N  
ATOM    600  H   VAL A  36       7.162  45.609  -9.198  1.00 75.81           H  
ATOM    601  CA  VAL A  36       6.512  43.886  -8.114  1.00 75.81           C  
ATOM    602  HA  VAL A  36       6.407  43.774  -7.035  1.00 75.81           H  
ATOM    603  C   VAL A  36       7.210  42.642  -8.686  1.00 75.81           C  
ATOM    604  CB  VAL A  36       5.082  44.056  -8.662  1.00 75.81           C  
ATOM    605  HB  VAL A  36       5.122  44.315  -9.720  1.00 75.81           H  
ATOM    606  O   VAL A  36       7.656  42.687  -9.838  1.00 75.81           O  
ATOM    607  CG1 VAL A  36       4.235  42.789  -8.485  1.00 75.81           C  
ATOM    608 HG11 VAL A  36       4.660  41.965  -9.057  1.00 75.81           H  
ATOM    609 HG12 VAL A  36       4.190  42.509  -7.433  1.00 75.81           H  
ATOM    610 HG13 VAL A  36       3.222  42.968  -8.845  1.00 75.81           H  
ATOM    611  CG2 VAL A  36       4.360  45.168  -7.890  1.00 75.81           C  
ATOM    612 HG21 VAL A  36       4.268  44.902  -6.837  1.00 75.81           H  
ATOM    613 HG22 VAL A  36       4.910  46.107  -7.958  1.00 75.81           H  
ATOM    614 HG23 VAL A  36       3.362  45.322  -8.299  1.00 75.81           H  
ATOM    615  N   PRO A  37       7.320  41.536  -7.919  1.00 74.10           N  
ATOM    616  CA  PRO A  37       7.879  40.280  -8.410  1.00 74.10           C  
ATOM    617  HA  PRO A  37       8.922  40.466  -8.668  1.00 74.10           H  
ATOM    618  C   PRO A  37       7.119  39.726  -9.619  1.00 74.10           C  
ATOM    619  CB  PRO A  37       7.849  39.304  -7.231  1.00 74.10           C  
ATOM    620  HB2 PRO A  37       6.903  38.763  -7.210  1.00 74.10           H  
ATOM    621  HB3 PRO A  37       8.686  38.607  -7.259  1.00 74.10           H  
ATOM    622  O   PRO A  37       5.888  39.710  -9.628  1.00 74.10           O  
ATOM    623  CG  PRO A  37       7.922  40.233  -6.024  1.00 74.10           C  
ATOM    624  HG2 PRO A  37       7.503  39.771  -5.130  1.00 74.10           H  
ATOM    625  HG3 PRO A  37       8.955  40.538  -5.854  1.00 74.10           H  
ATOM    626  CD  PRO A  37       7.099  41.434  -6.483  1.00 74.10           C  
ATOM    627  HD2 PRO A  37       7.439  42.323  -5.952  1.00 74.10           H  
ATOM    628  HD3 PRO A  37       6.041  41.254  -6.288  1.00 74.10           H  
ATOM    629  N   PHE A  38       7.831  39.212 -10.623  1.00 78.83           N  
ATOM    630  H   PHE A  38       8.835  39.324 -10.595  1.00 78.83           H  
ATOM    631  CA  PHE A  38       7.224  38.693 -11.851  1.00 78.83           C  
ATOM    632  HA  PHE A  38       6.658  39.497 -12.323  1.00 78.83           H  
ATOM    633  C   PHE A  38       6.232  37.549 -11.591  1.00 78.83           C  
ATOM    634  CB  PHE A  38       8.317  38.223 -12.818  1.00 78.83           C  
ATOM    635  HB2 PHE A  38       8.794  37.345 -12.382  1.00 78.83           H  
ATOM    636  HB3 PHE A  38       7.822  37.920 -13.740  1.00 78.83           H  
ATOM    637  O   PHE A  38       5.203  37.480 -12.262  1.00 78.83           O  
ATOM    638  CG  PHE A  38       9.399  39.216 -13.204  1.00 78.83           C  
ATOM    639  CD1 PHE A  38       9.087  40.564 -13.461  1.00 78.83           C  
ATOM    640  HD1 PHE A  38       8.073  40.917 -13.352  1.00 78.83           H  
ATOM    641  CD2 PHE A  38      10.730  38.779 -13.335  1.00 78.83           C  
ATOM    642  HD2 PHE A  38      10.980  37.748 -13.131  1.00 78.83           H  
ATOM    643  CE1 PHE A  38      10.099  41.462 -13.836  1.00 78.83           C  
ATOM    644  HE1 PHE A  38       9.853  42.498 -14.018  1.00 78.83           H  
ATOM    645  CE2 PHE A  38      11.743  39.681 -13.700  1.00 78.83           C  
ATOM    646  HE2 PHE A  38      12.766  39.341 -13.761  1.00 78.83           H  
ATOM    647  CZ  PHE A  38      11.427  41.026 -13.949  1.00 78.83           C  
ATOM    648  HZ  PHE A  38      12.210  41.727 -14.195  1.00 78.83           H  
ATOM    649  N   SER A  39       6.488  36.704 -10.586  1.00 65.21           N  
ATOM    650  H   SER A  39       7.324  36.847 -10.038  1.00 65.21           H  
ATOM    651  CA  SER A  39       5.564  35.660 -10.117  1.00 65.21           C  
ATOM    652  HA  SER A  39       5.434  34.910 -10.897  1.00 65.21           H  
ATOM    653  C   SER A  39       4.185  36.226  -9.766  1.00 65.21           C  
ATOM    654  CB  SER A  39       6.159  34.980  -8.875  1.00 65.21           C  
ATOM    655  HB2 SER A  39       5.437  34.284  -8.447  1.00 65.21           H  
ATOM    656  HB3 SER A  39       7.044  34.419  -9.174  1.00 65.21           H  
ATOM    657  O   SER A  39       3.163  35.698 -10.197  1.00 65.21           O  
ATOM    658  OG  SER A  39       6.538  35.949  -7.904  1.00 65.21           O  
ATOM    659  HG  SER A  39       5.838  36.042  -7.254  1.00 65.21           H  
ATOM    660  N   ASN A  40       4.150  37.362  -9.066  1.00 65.29           N  
ATOM    661  H   ASN A  40       5.031  37.767  -8.784  1.00 65.29           H  
ATOM    662  CA  ASN A  40       2.921  38.021  -8.616  1.00 65.29           C  
ATOM    663  HA  ASN A  40       2.243  37.262  -8.226  1.00 65.29           H  
ATOM    664  C   ASN A  40       2.190  38.725  -9.771  1.00 65.29           C  
ATOM    665  CB  ASN A  40       3.253  39.010  -7.481  1.00 65.29           C  
ATOM    666  HB2 ASN A  40       3.931  39.779  -7.852  1.00 65.29           H  
ATOM    667  HB3 ASN A  40       2.328  39.498  -7.176  1.00 65.29           H  
ATOM    668  O   ASN A  40       1.008  39.041  -9.658  1.00 65.29           O  
ATOM    669  CG  ASN A  40       3.878  38.378  -6.246  1.00 65.29           C  
ATOM    670  ND2 ASN A  40       3.923  39.102  -5.153  1.00 65.29           N  
ATOM    671 HD21 ASN A  40       3.484  40.010  -5.110  1.00 65.29           H  
ATOM    672 HD22 ASN A  40       4.300  38.644  -4.335  1.00 65.29           H  
ATOM    673  OD1 ASN A  40       4.366  37.259  -6.240  1.00 65.29           O  
ATOM    674  N   LEU A  41       2.880  38.950 -10.893  1.00 69.73           N  
ATOM    675  H   LEU A  41       3.853  38.679 -10.902  1.00 69.73           H  
ATOM    676  CA  LEU A  41       2.291  39.421 -12.145  1.00 69.73           C  
ATOM    677  HA  LEU A  41       1.409  40.017 -11.910  1.00 69.73           H  
ATOM    678  C   LEU A  41       1.788  38.262 -13.034  1.00 69.73           C  
ATOM    679  CB  LEU A  41       3.300  40.332 -12.871  1.00 69.73           C  
ATOM    680  HB2 LEU A  41       4.152  39.727 -13.181  1.00 69.73           H  
ATOM    681  HB3 LEU A  41       2.807  40.726 -13.760  1.00 69.73           H  
ATOM    682  O   LEU A  41       1.252  38.520 -14.110  1.00 69.73           O  
ATOM    683  CG  LEU A  41       3.811  41.547 -12.079  1.00 69.73           C  
ATOM    684  HG  LEU A  41       4.224  41.221 -11.124  1.00 69.73           H  
ATOM    685  CD1 LEU A  41       4.921  42.249 -12.861  1.00 69.73           C  
ATOM    686 HD11 LEU A  41       5.758  41.561 -12.983  1.00 69.73           H  
ATOM    687 HD12 LEU A  41       4.554  42.564 -13.838  1.00 69.73           H  
ATOM    688 HD13 LEU A  41       5.273  43.114 -12.299  1.00 69.73           H  
ATOM    689  CD2 LEU A  41       2.697  42.566 -11.832  1.00 69.73           C  
ATOM    690 HD21 LEU A  41       1.928  42.121 -11.199  1.00 69.73           H  
ATOM    691 HD22 LEU A  41       3.101  43.435 -11.313  1.00 69.73           H  
ATOM    692 HD23 LEU A  41       2.253  42.883 -12.775  1.00 69.73           H  
ATOM    693  N   GLY A  42       1.938  37.005 -12.593  1.00 63.49           N  
ATOM    694  H   GLY A  42       2.361  36.863 -11.687  1.00 63.49           H  
ATOM    695  CA  GLY A  42       1.521  35.802 -13.321  1.00 63.49           C  
ATOM    696  HA2 GLY A  42       1.238  35.044 -12.592  1.00 63.49           H  
ATOM    697  HA3 GLY A  42       0.649  36.026 -13.936  1.00 63.49           H  
ATOM    698  C   GLY A  42       2.598  35.190 -14.223  1.00 63.49           C  
ATOM    699  O   GLY A  42       2.257  34.475 -15.161  1.00 63.49           O  
ATOM    700  N   MET A  43       3.885  35.479 -13.991  1.00 67.37           N  
ATOM    701  H   MET A  43       4.118  36.085 -13.218  1.00 67.37           H  
ATOM    702  CA  MET A  43       4.978  34.843 -14.734  1.00 67.37           C  
ATOM    703  HA  MET A  43       4.709  34.823 -15.790  1.00 67.37           H  
ATOM    704  C   MET A  43       5.183  33.395 -14.270  1.00 67.37           C  
ATOM    705  CB  MET A  43       6.274  35.658 -14.602  1.00 67.37           C  
ATOM    706  HB2 MET A  43       6.071  36.697 -14.861  1.00 67.37           H  
ATOM    707  HB3 MET A  43       6.623  35.614 -13.570  1.00 67.37           H  
ATOM    708  O   MET A  43       5.781  33.150 -13.222  1.00 67.37           O  
ATOM    709  CG  MET A  43       7.382  35.133 -15.524  1.00 67.37           C  
ATOM    710  HG2 MET A  43       7.061  35.271 -16.556  1.00 67.37           H  
ATOM    711  HG3 MET A  43       7.516  34.065 -15.354  1.00 67.37           H  
ATOM    712  SD  MET A  43       9.000  35.927 -15.320  1.00 67.37           S  
ATOM    713  CE  MET A  43       9.586  35.008 -13.865  1.00 67.37           C  
ATOM    714  HE1 MET A  43      10.547  35.401 -13.534  1.00 67.37           H  
ATOM    715  HE2 MET A  43       9.702  33.955 -14.119  1.00 67.37           H  
ATOM    716  HE3 MET A  43       8.865  35.093 -13.051  1.00 67.37           H  
ATOM    717  N   ASP A  44       4.732  32.450 -15.090  1.00 55.54           N  
ATOM    718  H   ASP A  44       4.158  32.729 -15.874  1.00 55.54           H  
ATOM    719  CA  ASP A  44       5.161  31.052 -15.039  1.00 55.54           C  
ATOM    720  HA  ASP A  44       5.264  30.761 -13.994  1.00 55.54           H  
ATOM    721  C   ASP A  44       6.543  30.850 -15.701  1.00 55.54           C  
ATOM    722  CB  ASP A  44       4.063  30.158 -15.652  1.00 55.54           C  
ATOM    723  HB2 ASP A  44       3.134  30.329 -15.109  1.00 55.54           H  
ATOM    724  HB3 ASP A  44       4.337  29.113 -15.505  1.00 55.54           H  
ATOM    725  O   ASP A  44       7.144  31.777 -16.258  1.00 55.54           O  
ATOM    726  CG  ASP A  44       3.825  30.392 -17.150  1.00 55.54           C  
ATOM    727  OD1 ASP A  44       4.827  30.507 -17.894  1.00 55.54           O  
ATOM    728  OD2 ASP A  44       2.649  30.450 -17.563  1.00 55.54           O  
ATOM    729  N   SER A  45       7.058  29.619 -15.664  1.00 52.33           N  
ATOM    730  H   SER A  45       6.568  28.898 -15.155  1.00 52.33           H  
ATOM    731  CA  SER A  45       8.371  29.277 -16.224  1.00 52.33           C  
ATOM    732  HA  SER A  45       9.111  29.932 -15.763  1.00 52.33           H  
ATOM    733  C   SER A  45       8.491  29.488 -17.735  1.00 52.33           C  
ATOM    734  CB  SER A  45       8.721  27.819 -15.899  1.00 52.33           C  
ATOM    735  HB2 SER A  45       9.755  27.624 -16.185  1.00 52.33           H  
ATOM    736  HB3 SER A  45       8.066  27.154 -16.462  1.00 52.33           H  
ATOM    737  O   SER A  45       9.588  29.781 -18.216  1.00 52.33           O  
ATOM    738  OG  SER A  45       8.558  27.570 -14.515  1.00 52.33           O  
ATOM    739  HG  SER A  45       8.817  26.664 -14.328  1.00 52.33           H  
ATOM    740  N   LEU A  46       7.393  29.381 -18.489  1.00 52.17           N  
ATOM    741  H   LEU A  46       6.494  29.341 -18.029  1.00 52.17           H  
ATOM    742  CA  LEU A  46       7.391  29.587 -19.937  1.00 52.17           C  
ATOM    743  HA  LEU A  46       8.274  29.104 -20.353  1.00 52.17           H  
ATOM    744  C   LEU A  46       7.478  31.081 -20.266  1.00 52.17           C  
ATOM    745  CB  LEU A  46       6.132  28.929 -20.532  1.00 52.17           C  
ATOM    746  HB2 LEU A  46       5.249  29.407 -20.106  1.00 52.17           H  
ATOM    747  HB3 LEU A  46       6.112  27.878 -20.244  1.00 52.17           H  
ATOM    748  O   LEU A  46       8.296  31.482 -21.096  1.00 52.17           O  
ATOM    749  CG  LEU A  46       6.034  29.027 -22.065  1.00 52.17           C  
ATOM    750  HG  LEU A  46       6.094  30.071 -22.372  1.00 52.17           H  
ATOM    751  CD1 LEU A  46       7.142  28.237 -22.764  1.00 52.17           C  
ATOM    752 HD11 LEU A  46       6.998  28.278 -23.844  1.00 52.17           H  
ATOM    753 HD12 LEU A  46       8.113  28.677 -22.536  1.00 52.17           H  
ATOM    754 HD13 LEU A  46       7.129  27.198 -22.435  1.00 52.17           H  
ATOM    755  CD2 LEU A  46       4.686  28.476 -22.531  1.00 52.17           C  
ATOM    756 HD21 LEU A  46       3.883  29.037 -22.053  1.00 52.17           H  
ATOM    757 HD22 LEU A  46       4.602  27.424 -22.257  1.00 52.17           H  
ATOM    758 HD23 LEU A  46       4.603  28.584 -23.613  1.00 52.17           H  
ATOM    759  N   ILE A  47       6.697  31.916 -19.573  1.00 67.83           N  
ATOM    760  H   ILE A  47       6.051  31.511 -18.910  1.00 67.83           H  
ATOM    761  CA  ILE A  47       6.772  33.379 -19.700  1.00 67.83           C  
ATOM    762  HA  ILE A  47       6.686  33.629 -20.757  1.00 67.83           H  
ATOM    763  C   ILE A  47       8.143  33.882 -19.229  1.00 67.83           C  
ATOM    764  CB  ILE A  47       5.607  34.063 -18.949  1.00 67.83           C  
ATOM    765  HB  ILE A  47       5.667  33.800 -17.893  1.00 67.83           H  
ATOM    766  O   ILE A  47       8.705  34.787 -19.852  1.00 67.83           O  
ATOM    767  CG1 ILE A  47       4.251  33.567 -19.508  1.00 67.83           C  
ATOM    768 HG12 ILE A  47       4.192  32.483 -19.408  1.00 67.83           H  
ATOM    769 HG13 ILE A  47       4.188  33.802 -20.571  1.00 67.83           H  
ATOM    770  CG2 ILE A  47       5.712  35.597 -19.091  1.00 67.83           C  
ATOM    771 HG21 ILE A  47       6.656  35.962 -18.688  1.00 67.83           H  
ATOM    772 HG22 ILE A  47       4.914  36.078 -18.525  1.00 67.83           H  
ATOM    773 HG23 ILE A  47       5.637  35.875 -20.142  1.00 67.83           H  
ATOM    774  CD1 ILE A  47       3.018  34.141 -18.804  1.00 67.83           C  
ATOM    775 HD11 ILE A  47       2.856  35.172 -19.118  1.00 67.83           H  
ATOM    776 HD12 ILE A  47       3.145  34.086 -17.723  1.00 67.83           H  
ATOM    777 HD13 ILE A  47       2.142  33.556 -19.084  1.00 67.83           H  
ATOM    778  N   GLY A  48       8.712  33.259 -18.192  1.00 68.97           N  
ATOM    779  H   GLY A  48       8.165  32.571 -17.694  1.00 68.97           H  
ATOM    780  CA  GLY A  48      10.093  33.474 -17.769  1.00 68.97           C  
ATOM    781  HA2 GLY A  48      10.211  34.508 -17.445  1.00 68.97           H  
ATOM    782  HA3 GLY A  48      10.318  32.811 -16.933  1.00 68.97           H  
ATOM    783  C   GLY A  48      11.085  33.196 -18.900  1.00 68.97           C  
ATOM    784  O   GLY A  48      11.778  34.105 -19.360  1.00 68.97           O  
ATOM    785  N   LEU A  49      11.128  31.967 -19.418  1.00 66.48           N  
ATOM    786  H   LEU A  49      10.526  31.250 -19.039  1.00 66.48           H  
ATOM    787  CA  LEU A  49      12.072  31.606 -20.480  1.00 66.48           C  
ATOM    788  HA  LEU A  49      13.076  31.784 -20.094  1.00 66.48           H  
ATOM    789  C   LEU A  49      11.899  32.484 -21.737  1.00 66.48           C  
ATOM    790  CB  LEU A  49      11.917  30.108 -20.793  1.00 66.48           C  
ATOM    791  HB2 LEU A  49      11.795  29.548 -19.865  1.00 66.48           H  
ATOM    792  HB3 LEU A  49      11.011  29.969 -21.382  1.00 66.48           H  
ATOM    793  O   LEU A  49      12.889  32.944 -22.314  1.00 66.48           O  
ATOM    794  CG  LEU A  49      13.126  29.530 -21.551  1.00 66.48           C  
ATOM    795  HG  LEU A  49      13.410  30.205 -22.358  1.00 66.48           H  
ATOM    796  CD1 LEU A  49      14.332  29.323 -20.629  1.00 66.48           C  
ATOM    797 HD11 LEU A  49      15.158  28.893 -21.195  1.00 66.48           H  
ATOM    798 HD12 LEU A  49      14.658  30.269 -20.198  1.00 66.48           H  
ATOM    799 HD13 LEU A  49      14.068  28.633 -19.827  1.00 66.48           H  
ATOM    800  CD2 LEU A  49      12.763  28.186 -22.175  1.00 66.48           C  
ATOM    801 HD21 LEU A  49      11.931  28.305 -22.869  1.00 66.48           H  
ATOM    802 HD22 LEU A  49      12.475  27.482 -21.394  1.00 66.48           H  
ATOM    803 HD23 LEU A  49      13.620  27.775 -22.709  1.00 66.48           H  
ATOM    804  N   GLU A  50      10.660  32.800 -22.127  1.00 68.45           N  
ATOM    805  H   GLU A  50       9.882  32.384 -21.634  1.00 68.45           H  
ATOM    806  CA  GLU A  50      10.378  33.741 -23.215  1.00 68.45           C  
ATOM    807  HA  GLU A  50      10.867  33.385 -24.121  1.00 68.45           H  
ATOM    808  C   GLU A  50      10.927  35.146 -22.945  1.00 68.45           C  
ATOM    809  CB  GLU A  50       8.870  33.871 -23.480  1.00 68.45           C  
ATOM    810  HB2 GLU A  50       8.725  34.855 -23.925  1.00 68.45           H  
ATOM    811  HB3 GLU A  50       8.312  33.855 -22.544  1.00 68.45           H  
ATOM    812  O   GLU A  50      11.562  35.731 -23.825  1.00 68.45           O  
ATOM    813  CG  GLU A  50       8.315  32.808 -24.445  1.00 68.45           C  
ATOM    814  HG2 GLU A  50       9.060  32.611 -25.216  1.00 68.45           H  
ATOM    815  HG3 GLU A  50       8.142  31.880 -23.899  1.00 68.45           H  
ATOM    816  CD  GLU A  50       7.025  33.272 -25.149  1.00 68.45           C  
ATOM    817  OE1 GLU A  50       6.191  32.426 -25.526  1.00 68.45           O  
ATOM    818  OE2 GLU A  50       6.903  34.495 -25.419  1.00 68.45           O  
ATOM    819  N   LEU A  51      10.689  35.715 -21.760  1.00 78.72           N  
ATOM    820  H   LEU A  51      10.174  35.194 -21.064  1.00 78.72           H  
ATOM    821  CA  LEU A  51      11.187  37.045 -21.413  1.00 78.72           C  
ATOM    822  HA  LEU A  51      10.873  37.739 -22.192  1.00 78.72           H  
ATOM    823  C   LEU A  51      12.720  37.065 -21.386  1.00 78.72           C  
ATOM    824  CB  LEU A  51      10.552  37.497 -20.089  1.00 78.72           C  
ATOM    825  HB2 LEU A  51      10.699  36.717 -19.341  1.00 78.72           H  
ATOM    826  HB3 LEU A  51       9.478  37.603 -20.236  1.00 78.72           H  
ATOM    827  O   LEU A  51      13.320  37.982 -21.945  1.00 78.72           O  
ATOM    828  CG  LEU A  51      11.126  38.820 -19.550  1.00 78.72           C  
ATOM    829  HG  LEU A  51      12.190  38.706 -19.342  1.00 78.72           H  
ATOM    830  CD1 LEU A  51      10.913  39.985 -20.524  1.00 78.72           C  
ATOM    831 HD11 LEU A  51      11.222  40.917 -20.052  1.00 78.72           H  
ATOM    832 HD12 LEU A  51       9.861  40.047 -20.800  1.00 78.72           H  
ATOM    833 HD13 LEU A  51      11.523  39.838 -21.415  1.00 78.72           H  
ATOM    834  CD2 LEU A  51      10.426  39.196 -18.256  1.00 78.72           C  
ATOM    835 HD21 LEU A  51      10.499  38.384 -17.532  1.00 78.72           H  
ATOM    836 HD22 LEU A  51       9.376  39.375 -18.484  1.00 78.72           H  
ATOM    837 HD23 LEU A  51      10.876  40.090 -17.824  1.00 78.72           H  
ATOM    838  N   ARG A  52      13.351  36.031 -20.824  1.00 75.84           N  
ATOM    839  H   ARG A  52      12.778  35.315 -20.402  1.00 75.84           H  
ATOM    840  CA  ARG A  52      14.809  35.853 -20.803  1.00 75.84           C  
ATOM    841  HA  ARG A  52      15.266  36.705 -20.300  1.00 75.84           H  
ATOM    842  C   ARG A  52      15.370  35.848 -22.229  1.00 75.84           C  
ATOM    843  CB  ARG A  52      15.099  34.587 -19.973  1.00 75.84           C  
ATOM    844  HB2 ARG A  52      14.733  34.768 -18.962  1.00 75.84           H  
ATOM    845  HB3 ARG A  52      14.528  33.747 -20.367  1.00 75.84           H  
ATOM    846  O   ARG A  52      16.266  36.632 -22.532  1.00 75.84           O  
ATOM    847  CG  ARG A  52      16.572  34.173 -19.852  1.00 75.84           C  
ATOM    848  HG2 ARG A  52      17.199  35.062 -19.781  1.00 75.84           H  
ATOM    849  HG3 ARG A  52      16.689  33.591 -18.938  1.00 75.84           H  
ATOM    850  CD  ARG A  52      17.009  33.301 -21.034  1.00 75.84           C  
ATOM    851  HD2 ARG A  52      16.295  32.487 -21.160  1.00 75.84           H  
ATOM    852  HD3 ARG A  52      17.017  33.901 -21.943  1.00 75.84           H  
ATOM    853  NE  ARG A  52      18.349  32.730 -20.839  1.00 75.84           N  
ATOM    854  HE  ARG A  52      18.837  32.926 -19.976  1.00 75.84           H  
ATOM    855  NH1 ARG A  52      18.565  31.916 -22.978  1.00 75.84           N  
ATOM    856 HH11 ARG A  52      19.113  32.339 -23.714  1.00 75.84           H  
ATOM    857 HH12 ARG A  52      17.577  32.064 -23.126  1.00 75.84           H  
ATOM    858  NH2 ARG A  52      20.300  31.871 -21.613  1.00 75.84           N  
ATOM    859 HH21 ARG A  52      20.826  31.689 -22.456  1.00 75.84           H  
ATOM    860 HH22 ARG A  52      20.781  32.365 -20.875  1.00 75.84           H  
ATOM    861  CZ  ARG A  52      19.053  32.159 -21.798  1.00 75.84           C  
ATOM    862  N   ASN A  53      14.781  35.070 -23.135  1.00 74.29           N  
ATOM    863  H   ASN A  53      14.058  34.440 -22.818  1.00 74.29           H  
ATOM    864  CA  ASN A  53      15.205  35.014 -24.540  1.00 74.29           C  
ATOM    865  HA  ASN A  53      16.279  34.837 -24.577  1.00 74.29           H  
ATOM    866  C   ASN A  53      14.945  36.338 -25.291  1.00 74.29           C  
ATOM    867  CB  ASN A  53      14.490  33.826 -25.208  1.00 74.29           C  
ATOM    868  HB2 ASN A  53      14.731  33.818 -26.271  1.00 74.29           H  
ATOM    869  HB3 ASN A  53      13.412  33.942 -25.097  1.00 74.29           H  
ATOM    870  O   ASN A  53      15.742  36.748 -26.138  1.00 74.29           O  
ATOM    871  CG  ASN A  53      14.902  32.474 -24.638  1.00 74.29           C  
ATOM    872  ND2 ASN A  53      14.138  31.441 -24.901  1.00 74.29           N  
ATOM    873 HD21 ASN A  53      13.254  31.556 -25.377  1.00 74.29           H  
ATOM    874 HD22 ASN A  53      14.386  30.579 -24.437  1.00 74.29           H  
ATOM    875  OD1 ASN A  53      15.909  32.319 -23.964  1.00 74.29           O  
ATOM    876  N   ARG A  54      13.858  37.054 -24.968  1.00 81.22           N  
ATOM    877  H   ARG A  54      13.216  36.653 -24.299  1.00 81.22           H  
ATOM    878  CA  ARG A  54      13.580  38.399 -25.509  1.00 81.22           C  
ATOM    879  HA  ARG A  54      13.669  38.368 -26.595  1.00 81.22           H  
ATOM    880  C   ARG A  54      14.604  39.434 -25.037  1.00 81.22           C  
ATOM    881  CB  ARG A  54      12.162  38.845 -25.126  1.00 81.22           C  
ATOM    882  HB2 ARG A  54      12.032  38.715 -24.051  1.00 81.22           H  
ATOM    883  HB3 ARG A  54      12.066  39.908 -25.346  1.00 81.22           H  
ATOM    884  O   ARG A  54      14.934  40.327 -25.810  1.00 81.22           O  
ATOM    885  CG  ARG A  54      11.045  38.101 -25.878  1.00 81.22           C  
ATOM    886  HG2 ARG A  54      11.242  37.029 -25.888  1.00 81.22           H  
ATOM    887  HG3 ARG A  54      11.006  38.449 -26.910  1.00 81.22           H  
ATOM    888  CD  ARG A  54       9.699  38.369 -25.187  1.00 81.22           C  
ATOM    889  HD2 ARG A  54       9.805  38.145 -24.125  1.00 81.22           H  
ATOM    890  HD3 ARG A  54       9.462  39.428 -25.293  1.00 81.22           H  
ATOM    891  NE  ARG A  54       8.603  37.530 -25.717  1.00 81.22           N  
ATOM    892  HE  ARG A  54       8.817  36.565 -25.925  1.00 81.22           H  
ATOM    893  NH1 ARG A  54       6.861  38.982 -25.331  1.00 81.22           N  
ATOM    894 HH11 ARG A  54       7.477  39.538 -24.756  1.00 81.22           H  
ATOM    895 HH12 ARG A  54       5.861  39.053 -25.202  1.00 81.22           H  
ATOM    896  NH2 ARG A  54       6.429  36.981 -26.143  1.00 81.22           N  
ATOM    897 HH21 ARG A  54       5.443  37.147 -26.004  1.00 81.22           H  
ATOM    898 HH22 ARG A  54       6.685  36.005 -26.111  1.00 81.22           H  
ATOM    899  CZ  ARG A  54       7.318  37.833 -25.740  1.00 81.22           C  
ATOM    900  N   ILE A  55      15.107  39.319 -23.807  1.00 80.88           N  
ATOM    901  H   ILE A  55      14.750  38.577 -23.222  1.00 80.88           H  
ATOM    902  CA  ILE A  55      16.155  40.188 -23.254  1.00 80.88           C  
ATOM    903  HA  ILE A  55      15.885  41.228 -23.436  1.00 80.88           H  
ATOM    904  C   ILE A  55      17.486  39.951 -23.970  1.00 80.88           C  
ATOM    905  CB  ILE A  55      16.256  39.979 -21.728  1.00 80.88           C  
ATOM    906  HB  ILE A  55      16.289  38.910 -21.522  1.00 80.88           H  
ATOM    907  O   ILE A  55      18.103  40.920 -24.410  1.00 80.88           O  
ATOM    908  CG1 ILE A  55      15.004  40.582 -21.061  1.00 80.88           C  
ATOM    909 HG12 ILE A  55      14.114  40.373 -21.654  1.00 80.88           H  
ATOM    910 HG13 ILE A  55      15.108  41.666 -21.011  1.00 80.88           H  
ATOM    911  CG2 ILE A  55      17.519  40.611 -21.121  1.00 80.88           C  
ATOM    912 HG21 ILE A  55      18.418  40.160 -21.542  1.00 80.88           H  
ATOM    913 HG22 ILE A  55      17.528  41.684 -21.311  1.00 80.88           H  
ATOM    914 HG23 ILE A  55      17.547  40.430 -20.046  1.00 80.88           H  
ATOM    915  CD1 ILE A  55      14.763  40.023 -19.661  1.00 80.88           C  
ATOM    916 HD11 ILE A  55      14.720  38.934 -19.695  1.00 80.88           H  
ATOM    917 HD12 ILE A  55      15.560  40.334 -18.986  1.00 80.88           H  
ATOM    918 HD13 ILE A  55      13.809  40.403 -19.298  1.00 80.88           H  
ATOM    919  N   GLU A  56      17.886  38.690 -24.164  1.00 80.37           N  
ATOM    920  H   GLU A  56      17.360  37.939 -23.739  1.00 80.37           H  
ATOM    921  CA  GLU A  56      19.083  38.342 -24.947  1.00 80.37           C  
ATOM    922  HA  GLU A  56      19.965  38.764 -24.465  1.00 80.37           H  
ATOM    923  C   GLU A  56      19.014  38.934 -26.360  1.00 80.37           C  
ATOM    924  CB  GLU A  56      19.258  36.817 -25.035  1.00 80.37           C  
ATOM    925  HB2 GLU A  56      18.346  36.359 -25.418  1.00 80.37           H  
ATOM    926  HB3 GLU A  56      20.072  36.598 -25.727  1.00 80.37           H  
ATOM    927  O   GLU A  56      19.919  39.653 -26.785  1.00 80.37           O  
ATOM    928  CG  GLU A  56      19.602  36.217 -23.671  1.00 80.37           C  
ATOM    929  HG2 GLU A  56      20.407  36.801 -23.225  1.00 80.37           H  
ATOM    930  HG3 GLU A  56      18.734  36.299 -23.017  1.00 80.37           H  
ATOM    931  CD  GLU A  56      20.027  34.747 -23.745  1.00 80.37           C  
ATOM    932  OE1 GLU A  56      20.925  34.363 -22.963  1.00 80.37           O  
ATOM    933  OE2 GLU A  56      19.418  33.964 -24.509  1.00 80.37           O  
ATOM    934  N   ALA A  57      17.893  38.726 -27.058  1.00 81.40           N  
ATOM    935  H   ALA A  57      17.195  38.112 -26.663  1.00 81.40           H  
ATOM    936  CA  ALA A  57      17.685  39.249 -28.406  1.00 81.40           C  
ATOM    937  HA  ALA A  57      18.518  38.927 -29.031  1.00 81.40           H  
ATOM    938  C   ALA A  57      17.633  40.789 -28.472  1.00 81.40           C  
ATOM    939  CB  ALA A  57      16.396  38.626 -28.955  1.00 81.40           C  
ATOM    940  HB1 ALA A  57      16.237  38.959 -29.981  1.00 81.40           H  
ATOM    941  HB2 ALA A  57      15.547  38.926 -28.341  1.00 81.40           H  
ATOM    942  HB3 ALA A  57      16.479  37.539 -28.942  1.00 81.40           H  
ATOM    943  O   ALA A  57      18.089  41.377 -29.453  1.00 81.40           O  
ATOM    944  N   ALA A  58      17.075  41.454 -27.455  1.00 81.67           N  
ATOM    945  H   ALA A  58      16.683  40.923 -26.690  1.00 81.67           H  
ATOM    946  CA  ALA A  58      16.955  42.913 -27.413  1.00 81.67           C  
ATOM    947  HA  ALA A  58      16.640  43.269 -28.393  1.00 81.67           H  
ATOM    948  C   ALA A  58      18.275  43.624 -27.075  1.00 81.67           C  
ATOM    949  CB  ALA A  58      15.872  43.280 -26.394  1.00 81.67           C  
ATOM    950  HB1 ALA A  58      16.138  42.894 -25.410  1.00 81.67           H  
ATOM    951  HB2 ALA A  58      14.914  42.862 -26.700  1.00 81.67           H  
ATOM    952  HB3 ALA A  58      15.785  44.365 -26.336  1.00 81.67           H  
ATOM    953  O   ALA A  58      18.486  44.760 -27.509  1.00 81.67           O  
ATOM    954  N   LEU A  59      19.141  42.982 -26.288  1.00 77.26           N  
ATOM    955  H   LEU A  59      18.873  42.077 -25.930  1.00 77.26           H  
ATOM    956  CA  LEU A  59      20.373  43.582 -25.769  1.00 77.26           C  
ATOM    957  HA  LEU A  59      20.380  44.647 -26.002  1.00 77.26           H  
ATOM    958  C   LEU A  59      21.650  43.036 -26.425  1.00 77.26           C  
ATOM    959  CB  LEU A  59      20.377  43.441 -24.238  1.00 77.26           C  
ATOM    960  HB2 LEU A  59      21.315  43.839 -23.851  1.00 77.26           H  
ATOM    961  HB3 LEU A  59      20.328  42.379 -23.997  1.00 77.26           H  
ATOM    962  O   LEU A  59      22.694  43.668 -26.292  1.00 77.26           O  
ATOM    963  CG  LEU A  59      19.203  44.130 -23.518  1.00 77.26           C  
ATOM    964  HG  LEU A  59      18.266  43.653 -23.807  1.00 77.26           H  
ATOM    965  CD1 LEU A  59      19.374  43.957 -22.013  1.00 77.26           C  
ATOM    966 HD11 LEU A  59      18.496  44.344 -21.496  1.00 77.26           H  
ATOM    967 HD12 LEU A  59      19.469  42.894 -21.792  1.00 77.26           H  
ATOM    968 HD13 LEU A  59      20.270  44.471 -21.664  1.00 77.26           H  
ATOM    969  CD2 LEU A  59      19.090  45.627 -23.819  1.00 77.26           C  
ATOM    970 HD21 LEU A  59      18.302  46.061 -23.203  1.00 77.26           H  
ATOM    971 HD22 LEU A  59      18.824  45.770 -24.866  1.00 77.26           H  
ATOM    972 HD23 LEU A  59      20.039  46.121 -23.610  1.00 77.26           H  
ATOM    973  N   GLY A  60      21.572  41.926 -27.166  1.00 76.02           N  
ATOM    974  H   GLY A  60      20.701  41.416 -27.181  1.00 76.02           H  
ATOM    975  CA  GLY A  60      22.717  41.316 -27.852  1.00 76.02           C  
ATOM    976  HA2 GLY A  60      23.274  42.084 -28.389  1.00 76.02           H  
ATOM    977  HA3 GLY A  60      22.342  40.585 -28.569  1.00 76.02           H  
ATOM    978  C   GLY A  60      23.688  40.591 -26.916  1.00 76.02           C  
ATOM    979  O   GLY A  60      24.851  40.422 -27.265  1.00 76.02           O  
ATOM    980  N   ILE A  61      23.214  40.188 -25.737  1.00 77.98           N  
ATOM    981  H   ILE A  61      22.217  40.263 -25.595  1.00 77.98           H  
ATOM    982  CA  ILE A  61      23.992  39.555 -24.664  1.00 77.98           C  
ATOM    983  HA  ILE A  61      25.027  39.445 -24.990  1.00 77.98           H  
ATOM    984  C   ILE A  61      23.456  38.151 -24.380  1.00 77.98           C  
ATOM    985  CB  ILE A  61      23.989  40.424 -23.383  1.00 77.98           C  
ATOM    986  HB  ILE A  61      24.572  39.909 -22.620  1.00 77.98           H  
ATOM    987  O   ILE A  61      22.311  37.843 -24.703  1.00 77.98           O  
ATOM    988  CG1 ILE A  61      22.553  40.606 -22.848  1.00 77.98           C  
ATOM    989 HG12 ILE A  61      22.127  39.629 -22.623  1.00 77.98           H  
ATOM    990 HG13 ILE A  61      21.940  41.056 -23.630  1.00 77.98           H  
ATOM    991  CG2 ILE A  61      24.679  41.771 -23.659  1.00 77.98           C  
ATOM    992 HG21 ILE A  61      25.652  41.599 -24.120  1.00 77.98           H  
ATOM    993 HG22 ILE A  61      24.078  42.381 -24.333  1.00 77.98           H  
ATOM    994 HG23 ILE A  61      24.844  42.313 -22.728  1.00 77.98           H  
ATOM    995  CD1 ILE A  61      22.430  41.465 -21.589  1.00 77.98           C  
ATOM    996 HD11 ILE A  61      21.378  41.485 -21.307  1.00 77.98           H  
ATOM    997 HD12 ILE A  61      22.758  42.488 -21.779  1.00 77.98           H  
ATOM    998 HD13 ILE A  61      23.011  41.028 -20.777  1.00 77.98           H  
ATOM    999  N   THR A  62      24.262  37.316 -23.729  1.00 72.02           N  
ATOM   1000  H   THR A  62      25.185  37.638 -23.477  1.00 72.02           H  
ATOM   1001  CA  THR A  62      23.816  36.045 -23.138  1.00 72.02           C  
ATOM   1002  HA  THR A  62      22.845  35.769 -23.549  1.00 72.02           H  
ATOM   1003  C   THR A  62      23.660  36.223 -21.631  1.00 72.02           C  
ATOM   1004  CB  THR A  62      24.798  34.912 -23.462  1.00 72.02           C  
ATOM   1005  HB  THR A  62      25.739  35.085 -22.940  1.00 72.02           H  
ATOM   1006  O   THR A  62      24.490  36.877 -20.999  1.00 72.02           O  
ATOM   1007  CG2 THR A  62      24.266  33.528 -23.091  1.00 72.02           C  
ATOM   1008 HG21 THR A  62      24.990  32.771 -23.394  1.00 72.02           H  
ATOM   1009 HG22 THR A  62      23.320  33.343 -23.599  1.00 72.02           H  
ATOM   1010 HG23 THR A  62      24.120  33.458 -22.014  1.00 72.02           H  
ATOM   1011  OG1 THR A  62      25.046  34.903 -24.849  1.00 72.02           O  
ATOM   1012  HG1 THR A  62      24.358  35.434 -25.257  1.00 72.02           H  
ATOM   1013  N   VAL A  63      22.603  35.660 -21.049  1.00 70.49           N  
ATOM   1014  H   VAL A  63      21.977  35.120 -21.629  1.00 70.49           H  
ATOM   1015  CA  VAL A  63      22.271  35.795 -19.620  1.00 70.49           C  
ATOM   1016  HA  VAL A  63      23.153  36.172 -19.103  1.00 70.49           H  
ATOM   1017  C   VAL A  63      21.914  34.438 -19.002  1.00 70.49           C  
ATOM   1018  CB  VAL A  63      21.133  36.809 -19.389  1.00 70.49           C  
ATOM   1019  HB  VAL A  63      20.926  36.846 -18.320  1.00 70.49           H  
ATOM   1020  O   VAL A  63      21.449  33.546 -19.719  1.00 70.49           O  
ATOM   1021  CG1 VAL A  63      21.541  38.223 -19.809  1.00 70.49           C  
ATOM   1022 HG11 VAL A  63      21.682  38.259 -20.889  1.00 70.49           H  
ATOM   1023 HG12 VAL A  63      20.761  38.930 -19.526  1.00 70.49           H  
ATOM   1024 HG13 VAL A  63      22.471  38.503 -19.314  1.00 70.49           H  
ATOM   1025  CG2 VAL A  63      19.839  36.401 -20.102  1.00 70.49           C  
ATOM   1026 HG21 VAL A  63      20.057  36.000 -21.091  1.00 70.49           H  
ATOM   1027 HG22 VAL A  63      19.353  35.618 -19.520  1.00 70.49           H  
ATOM   1028 HG23 VAL A  63      19.163  37.249 -20.218  1.00 70.49           H  
ATOM   1029  N   PRO A  64      22.089  34.244 -17.680  1.00 60.62           N  
ATOM   1030  CA  PRO A  64      21.710  32.998 -17.014  1.00 60.62           C  
ATOM   1031  HA  PRO A  64      22.374  32.206 -17.358  1.00 60.62           H  
ATOM   1032  C   PRO A  64      20.253  32.605 -17.299  1.00 60.62           C  
ATOM   1033  CB  PRO A  64      21.948  33.242 -15.519  1.00 60.62           C  
ATOM   1034  HB2 PRO A  64      21.050  33.650 -15.055  1.00 60.62           H  
ATOM   1035  HB3 PRO A  64      22.259  32.333 -15.005  1.00 60.62           H  
ATOM   1036  O   PRO A  64      19.379  33.467 -17.393  1.00 60.62           O  
ATOM   1037  CG  PRO A  64      23.046  34.305 -15.509  1.00 60.62           C  
ATOM   1038  HG2 PRO A  64      24.017  33.831 -15.660  1.00 60.62           H  
ATOM   1039  HG3 PRO A  64      23.040  34.887 -14.588  1.00 60.62           H  
ATOM   1040  CD  PRO A  64      22.698  35.161 -16.725  1.00 60.62           C  
ATOM   1041  HD2 PRO A  64      21.974  35.924 -16.438  1.00 60.62           H  
ATOM   1042  HD3 PRO A  64      23.604  35.622 -17.118  1.00 60.62           H  
ATOM   1043  N   ALA A  65      19.962  31.307 -17.416  1.00 52.77           N  
ATOM   1044  H   ALA A  65      20.700  30.620 -17.359  1.00 52.77           H  
ATOM   1045  CA  ALA A  65      18.582  30.833 -17.581  1.00 52.77           C  
ATOM   1046  HA  ALA A  65      18.159  31.264 -18.488  1.00 52.77           H  
ATOM   1047  C   ALA A  65      17.691  31.277 -16.403  1.00 52.77           C  
ATOM   1048  CB  ALA A  65      18.606  29.309 -17.740  1.00 52.77           C  
ATOM   1049  HB1 ALA A  65      19.206  29.031 -18.607  1.00 52.77           H  
ATOM   1050  HB2 ALA A  65      17.591  28.941 -17.887  1.00 52.77           H  
ATOM   1051  HB3 ALA A  65      19.023  28.838 -16.850  1.00 52.77           H  
ATOM   1052  O   ALA A  65      16.558  31.709 -16.599  1.00 52.77           O  
ATOM   1053  N   THR A  66      18.255  31.286 -15.193  1.00 52.26           N  
ATOM   1054  H   THR A  66      19.200  30.938 -15.103  1.00 52.26           H  
ATOM   1055  CA  THR A  66      17.613  31.709 -13.942  1.00 52.26           C  
ATOM   1056  HA  THR A  66      16.607  31.292 -13.917  1.00 52.26           H  
ATOM   1057  C   THR A  66      17.479  33.227 -13.767  1.00 52.26           C  
ATOM   1058  CB  THR A  66      18.381  31.138 -12.740  1.00 52.26           C  
ATOM   1059  HB  THR A  66      17.970  31.535 -11.813  1.00 52.26           H  
ATOM   1060  O   THR A  66      16.930  33.650 -12.753  1.00 52.26           O  
ATOM   1061  CG2 THR A  66      18.318  29.612 -12.689  1.00 52.26           C  
ATOM   1062 HG21 THR A  66      18.820  29.255 -11.789  1.00 52.26           H  
ATOM   1063 HG22 THR A  66      18.802  29.174 -13.562  1.00 52.26           H  
ATOM   1064 HG23 THR A  66      17.278  29.289 -12.656  1.00 52.26           H  
ATOM   1065  OG1 THR A  66      19.741  31.500 -12.850  1.00 52.26           O  
ATOM   1066  HG1 THR A  66      20.164  31.255 -12.024  1.00 52.26           H  
ATOM   1067  N   LEU A  67      17.917  34.062 -14.725  1.00 65.64           N  
ATOM   1068  H   LEU A  67      18.311  33.649 -15.559  1.00 65.64           H  
ATOM   1069  CA  LEU A  67      17.998  35.531 -14.596  1.00 65.64           C  
ATOM   1070  HA  LEU A  67      18.850  35.774 -13.961  1.00 65.64           H  
ATOM   1071  C   LEU A  67      16.753  36.171 -13.962  1.00 65.64           C  
ATOM   1072  CB  LEU A  67      18.219  36.134 -15.999  1.00 65.64           C  
ATOM   1073  HB2 LEU A  67      19.143  35.737 -16.419  1.00 65.64           H  
ATOM   1074  HB3 LEU A  67      17.396  35.812 -16.637  1.00 65.64           H  
ATOM   1075  O   LEU A  67      16.878  37.055 -13.122  1.00 65.64           O  
ATOM   1076  CG  LEU A  67      18.303  37.675 -16.034  1.00 65.64           C  
ATOM   1077  HG  LEU A  67      17.554  38.123 -15.381  1.00 65.64           H  
ATOM   1078  CD1 LEU A  67      19.686  38.169 -15.615  1.00 65.64           C  
ATOM   1079 HD11 LEU A  67      19.967  37.738 -14.654  1.00 65.64           H  
ATOM   1080 HD12 LEU A  67      20.438  37.892 -16.353  1.00 65.64           H  
ATOM   1081 HD13 LEU A  67      19.674  39.255 -15.519  1.00 65.64           H  
ATOM   1082  CD2 LEU A  67      18.018  38.172 -17.446  1.00 65.64           C  
ATOM   1083 HD21 LEU A  67      18.166  39.251 -17.491  1.00 65.64           H  
ATOM   1084 HD22 LEU A  67      16.993  37.931 -17.726  1.00 65.64           H  
ATOM   1085 HD23 LEU A  67      18.712  37.696 -18.138  1.00 65.64           H  
ATOM   1086  N   LEU A  68      15.558  35.739 -14.363  1.00 73.82           N  
ATOM   1087  H   LEU A  68      15.534  34.975 -15.023  1.00 73.82           H  
ATOM   1088  CA  LEU A  68      14.286  36.325 -13.925  1.00 73.82           C  
ATOM   1089  HA  LEU A  68      14.405  37.403 -13.814  1.00 73.82           H  
ATOM   1090  C   LEU A  68      13.792  35.808 -12.573  1.00 73.82           C  
ATOM   1091  CB  LEU A  68      13.231  36.045 -14.990  1.00 73.82           C  
ATOM   1092  HB2 LEU A  68      13.087  34.966 -15.052  1.00 73.82           H  
ATOM   1093  HB3 LEU A  68      12.287  36.490 -14.678  1.00 73.82           H  
ATOM   1094  O   LEU A  68      12.880  36.388 -11.998  1.00 73.82           O  
ATOM   1095  CG  LEU A  68      13.596  36.592 -16.372  1.00 73.82           C  
ATOM   1096  HG  LEU A  68      14.552  36.190 -16.709  1.00 73.82           H  
ATOM   1097  CD1 LEU A  68      12.527  36.105 -17.314  1.00 73.82           C  
ATOM   1098 HD11 LEU A  68      11.545  36.457 -16.997  1.00 73.82           H  
ATOM   1099 HD12 LEU A  68      12.747  36.449 -18.324  1.00 73.82           H  
ATOM   1100 HD13 LEU A  68      12.541  35.016 -17.285  1.00 73.82           H  
ATOM   1101  CD2 LEU A  68      13.647  38.114 -16.436  1.00 73.82           C  
ATOM   1102 HD21 LEU A  68      13.861  38.431 -17.457  1.00 73.82           H  
ATOM   1103 HD22 LEU A  68      12.690  38.530 -16.122  1.00 73.82           H  
ATOM   1104 HD23 LEU A  68      14.439  38.482 -15.783  1.00 73.82           H  
ATOM   1105  N   TRP A  69      14.392  34.739 -12.064  1.00 63.12           N  
ATOM   1106  H   TRP A  69      15.137  34.311 -12.595  1.00 63.12           H  
ATOM   1107  CA  TRP A  69      14.216  34.286 -10.689  1.00 63.12           C  
ATOM   1108  HA  TRP A  69      13.243  34.603 -10.315  1.00 63.12           H  
ATOM   1109  C   TRP A  69      15.276  34.927  -9.778  1.00 63.12           C  
ATOM   1110  CB  TRP A  69      14.245  32.755 -10.678  1.00 63.12           C  
ATOM   1111  HB2 TRP A  69      15.188  32.406 -11.100  1.00 63.12           H  
ATOM   1112  HB3 TRP A  69      14.216  32.422  -9.640  1.00 63.12           H  
ATOM   1113  O   TRP A  69      14.974  35.277  -8.642  1.00 63.12           O  
ATOM   1114  CG  TRP A  69      13.114  32.088 -11.413  1.00 63.12           C  
ATOM   1115  CD1 TRP A  69      11.970  31.660 -10.832  1.00 63.12           C  
ATOM   1116  HD1 TRP A  69      11.738  31.759  -9.782  1.00 63.12           H  
ATOM   1117  CD2 TRP A  69      12.997  31.721 -12.830  1.00 63.12           C  
ATOM   1118  CE2 TRP A  69      11.780  30.997 -13.003  1.00 63.12           C  
ATOM   1119  CE3 TRP A  69      13.795  31.893 -13.985  1.00 63.12           C  
ATOM   1120  HE3 TRP A  69      14.716  32.451 -13.905  1.00 63.12           H  
ATOM   1121  NE1 TRP A  69      11.177  31.025 -11.767  1.00 63.12           N  
ATOM   1122  HE1 TRP A  69      10.297  30.583 -11.545  1.00 63.12           H  
ATOM   1123  CH2 TRP A  69      12.235  30.588 -15.346  1.00 63.12           C  
ATOM   1124  HH2 TRP A  69      11.965  30.139 -16.291  1.00 63.12           H  
ATOM   1125  CZ2 TRP A  69      11.410  30.416 -14.222  1.00 63.12           C  
ATOM   1126  HZ2 TRP A  69      10.511  29.821 -14.270  1.00 63.12           H  
ATOM   1127  CZ3 TRP A  69      13.419  31.338 -15.227  1.00 63.12           C  
ATOM   1128  HZ3 TRP A  69      14.055  31.465 -16.091  1.00 63.12           H  
ATOM   1129  N   THR A  70      16.489  35.173 -10.293  1.00 64.39           N  
ATOM   1130  H   THR A  70      16.704  34.782 -11.199  1.00 64.39           H  
ATOM   1131  CA  THR A  70      17.563  35.909  -9.597  1.00 64.39           C  
ATOM   1132  HA  THR A  70      17.658  35.516  -8.585  1.00 64.39           H  
ATOM   1133  C   THR A  70      17.277  37.411  -9.476  1.00 64.39           C  
ATOM   1134  CB  THR A  70      18.901  35.710 -10.332  1.00 64.39           C  
ATOM   1135  HB  THR A  70      18.862  36.222 -11.294  1.00 64.39           H  
ATOM   1136  O   THR A  70      17.565  38.014  -8.445  1.00 64.39           O  
ATOM   1137  CG2 THR A  70      20.103  36.226  -9.544  1.00 64.39           C  
ATOM   1138 HG21 THR A  70      20.036  37.308  -9.428  1.00 64.39           H  
ATOM   1139 HG22 THR A  70      20.135  35.762  -8.558  1.00 64.39           H  
ATOM   1140 HG23 THR A  70      21.020  35.994 -10.085  1.00 64.39           H  
ATOM   1141  OG1 THR A  70      19.139  34.341 -10.569  1.00 64.39           O  
ATOM   1142  HG1 THR A  70      19.114  33.890  -9.722  1.00 64.39           H  
ATOM   1143  N   TYR A  71      16.685  38.022 -10.505  1.00 73.76           N  
ATOM   1144  H   TYR A  71      16.534  37.482 -11.345  1.00 73.76           H  
ATOM   1145  CA  TYR A  71      16.310  39.437 -10.549  1.00 73.76           C  
ATOM   1146  HA  TYR A  71      16.499  39.892  -9.576  1.00 73.76           H  
ATOM   1147  C   TYR A  71      14.807  39.578 -10.843  1.00 73.76           C  
ATOM   1148  CB  TYR A  71      17.184  40.177 -11.571  1.00 73.76           C  
ATOM   1149  HB2 TYR A  71      16.983  39.787 -12.569  1.00 73.76           H  
ATOM   1150  HB3 TYR A  71      16.896  41.228 -11.559  1.00 73.76           H  
ATOM   1151  O   TYR A  71      14.429  39.988 -11.941  1.00 73.76           O  
ATOM   1152  CG  TYR A  71      18.670  40.093 -11.295  1.00 73.76           C  
ATOM   1153  CD1 TYR A  71      19.240  40.851 -10.255  1.00 73.76           C  
ATOM   1154  HD1 TYR A  71      18.622  41.511  -9.665  1.00 73.76           H  
ATOM   1155  CD2 TYR A  71      19.471  39.219 -12.049  1.00 73.76           C  
ATOM   1156  HD2 TYR A  71      19.021  38.628 -12.833  1.00 73.76           H  
ATOM   1157  CE1 TYR A  71      20.608  40.720  -9.954  1.00 73.76           C  
ATOM   1158  HE1 TYR A  71      21.037  41.287  -9.140  1.00 73.76           H  
ATOM   1159  CE2 TYR A  71      20.843  39.094 -11.763  1.00 73.76           C  
ATOM   1160  HE2 TYR A  71      21.466  38.422 -12.335  1.00 73.76           H  
ATOM   1161  OH  TYR A  71      22.730  39.704 -10.411  1.00 73.76           O  
ATOM   1162  HH  TYR A  71      22.963  40.176  -9.609  1.00 73.76           H  
ATOM   1163  CZ  TYR A  71      21.411  39.836 -10.706  1.00 73.76           C  
ATOM   1164  N   PRO A  72      13.927  39.244  -9.880  1.00 73.44           N  
ATOM   1165  CA  PRO A  72      12.505  39.008 -10.129  1.00 73.44           C  
ATOM   1166  HA  PRO A  72      12.392  38.435 -11.049  1.00 73.44           H  
ATOM   1167  C   PRO A  72      11.656  40.266 -10.323  1.00 73.44           C  
ATOM   1168  CB  PRO A  72      12.035  38.148  -8.948  1.00 73.44           C  
ATOM   1169  HB2 PRO A  72      10.974  38.263  -8.725  1.00 73.44           H  
ATOM   1170  HB3 PRO A  72      12.263  37.101  -9.148  1.00 73.44           H  
ATOM   1171  O   PRO A  72      10.438  40.168 -10.349  1.00 73.44           O  
ATOM   1172  CG  PRO A  72      12.914  38.649  -7.805  1.00 73.44           C  
ATOM   1173  HG2 PRO A  72      12.996  37.914  -7.004  1.00 73.44           H  
ATOM   1174  HG3 PRO A  72      12.529  39.596  -7.426  1.00 73.44           H  
ATOM   1175  CD  PRO A  72      14.251  38.871  -8.507  1.00 73.44           C  
ATOM   1176  HD2 PRO A  72      14.822  39.649  -8.001  1.00 73.44           H  
ATOM   1177  HD3 PRO A  72      14.806  37.933  -8.502  1.00 73.44           H  
ATOM   1178  N   THR A  73      12.253  41.451 -10.446  1.00 81.26           N  
ATOM   1179  H   THR A  73      13.252  41.452 -10.594  1.00 81.26           H  
ATOM   1180  CA  THR A  73      11.532  42.715 -10.666  1.00 81.26           C  
ATOM   1181  HA  THR A  73      10.502  42.498 -10.948  1.00 81.26           H  
ATOM   1182  C   THR A  73      12.173  43.483 -11.812  1.00 81.26           C  
ATOM   1183  CB  THR A  73      11.488  43.602  -9.409  1.00 81.26           C  
ATOM   1184  HB  THR A  73      10.815  44.436  -9.607  1.00 81.26           H  
ATOM   1185  O   THR A  73      13.376  43.355 -12.053  1.00 81.26           O  
ATOM   1186  CG2 THR A  73      11.001  42.879  -8.157  1.00 81.26           C  
ATOM   1187 HG21 THR A  73      10.971  43.574  -7.318  1.00 81.26           H  
ATOM   1188 HG22 THR A  73       9.994  42.499  -8.331  1.00 81.26           H  
ATOM   1189 HG23 THR A  73      11.654  42.044  -7.904  1.00 81.26           H  
ATOM   1190  OG1 THR A  73      12.762  44.119  -9.093  1.00 81.26           O  
ATOM   1191  HG1 THR A  73      13.134  43.501  -8.459  1.00 81.26           H  
ATOM   1192  N   VAL A  74      11.403  44.324 -12.511  1.00 88.15           N  
ATOM   1193  H   VAL A  74      10.430  44.411 -12.257  1.00 88.15           H  
ATOM   1194  CA  VAL A  74      11.930  45.130 -13.629  1.00 88.15           C  
ATOM   1195  HA  VAL A  74      12.309  44.456 -14.396  1.00 88.15           H  
ATOM   1196  C   VAL A  74      13.107  46.005 -13.184  1.00 88.15           C  
ATOM   1197  CB  VAL A  74      10.821  46.000 -14.251  1.00 88.15           C  
ATOM   1198  HB  VAL A  74      10.350  46.587 -13.464  1.00 88.15           H  
ATOM   1199  O   VAL A  74      14.099  46.107 -13.907  1.00 88.15           O  
ATOM   1200  CG1 VAL A  74      11.377  46.975 -15.289  1.00 88.15           C  
ATOM   1201 HG11 VAL A  74      11.948  47.760 -14.793  1.00 88.15           H  
ATOM   1202 HG12 VAL A  74      10.565  47.451 -15.839  1.00 88.15           H  
ATOM   1203 HG13 VAL A  74      12.025  46.435 -15.979  1.00 88.15           H  
ATOM   1204  CG2 VAL A  74       9.749  45.137 -14.924  1.00 88.15           C  
ATOM   1205 HG21 VAL A  74       9.061  45.776 -15.479  1.00 88.15           H  
ATOM   1206 HG22 VAL A  74       9.173  44.605 -14.168  1.00 88.15           H  
ATOM   1207 HG23 VAL A  74      10.207  44.430 -15.616  1.00 88.15           H  
ATOM   1208  N   ALA A  75      13.033  46.595 -11.989  1.00 81.88           N  
ATOM   1209  H   ALA A  75      12.196  46.471 -11.436  1.00 81.88           H  
ATOM   1210  CA  ALA A  75      14.100  47.423 -11.441  1.00 81.88           C  
ATOM   1211  HA  ALA A  75      14.339  48.201 -12.166  1.00 81.88           H  
ATOM   1212  C   ALA A  75      15.386  46.617 -11.193  1.00 81.88           C  
ATOM   1213  CB  ALA A  75      13.589  48.104 -10.167  1.00 81.88           C  
ATOM   1214  HB1 ALA A  75      14.373  48.742  -9.759  1.00 81.88           H  
ATOM   1215  HB2 ALA A  75      12.722  48.721 -10.404  1.00 81.88           H  
ATOM   1216  HB3 ALA A  75      13.307  47.353  -9.429  1.00 81.88           H  
ATOM   1217  O   ALA A  75      16.446  47.009 -11.687  1.00 81.88           O  
ATOM   1218  N   ALA A  76      15.299  45.472 -10.503  1.00 81.95           N  
ATOM   1219  H   ALA A  76      14.391  45.164 -10.183  1.00 81.95           H  
ATOM   1220  CA  ALA A  76      16.457  44.615 -10.224  1.00 81.95           C  
ATOM   1221  HA  ALA A  76      17.209  45.197  -9.692  1.00 81.95           H  
ATOM   1222  C   ALA A  76      17.104  44.093 -11.519  1.00 81.95           C  
ATOM   1223  CB  ALA A  76      15.997  43.464  -9.319  1.00 81.95           C  
ATOM   1224  HB1 ALA A  76      15.254  42.853  -9.833  1.00 81.95           H  
ATOM   1225  HB2 ALA A  76      15.567  43.864  -8.401  1.00 81.95           H  
ATOM   1226  HB3 ALA A  76      16.851  42.840  -9.058  1.00 81.95           H  
ATOM   1227  O   ALA A  76      18.321  44.166 -11.695  1.00 81.95           O  
ATOM   1228  N   LEU A  77      16.264  43.648 -12.456  1.00 88.68           N  
ATOM   1229  H   LEU A  77      15.281  43.608 -12.228  1.00 88.68           H  
ATOM   1230  CA  LEU A  77      16.662  43.147 -13.765  1.00 88.68           C  
ATOM   1231  HA  LEU A  77      17.355  42.316 -13.632  1.00 88.68           H  
ATOM   1232  C   LEU A  77      17.374  44.226 -14.595  1.00 88.68           C  
ATOM   1233  CB  LEU A  77      15.369  42.640 -14.418  1.00 88.68           C  
ATOM   1234  HB2 LEU A  77      14.671  43.474 -14.497  1.00 88.68           H  
ATOM   1235  HB3 LEU A  77      14.922  41.896 -13.758  1.00 88.68           H  
ATOM   1236  O   LEU A  77      18.422  43.968 -15.182  1.00 88.68           O  
ATOM   1237  CG  LEU A  77      15.523  42.014 -15.803  1.00 88.68           C  
ATOM   1238  HG  LEU A  77      15.917  42.753 -16.501  1.00 88.68           H  
ATOM   1239  CD1 LEU A  77      16.435  40.795 -15.782  1.00 88.68           C  
ATOM   1240 HD11 LEU A  77      17.470  41.101 -15.624  1.00 88.68           H  
ATOM   1241 HD12 LEU A  77      16.134  40.118 -14.983  1.00 88.68           H  
ATOM   1242 HD13 LEU A  77      16.356  40.277 -16.737  1.00 88.68           H  
ATOM   1243  CD2 LEU A  77      14.139  41.589 -16.280  1.00 88.68           C  
ATOM   1244 HD21 LEU A  77      13.463  42.443 -16.294  1.00 88.68           H  
ATOM   1245 HD22 LEU A  77      14.207  41.171 -17.284  1.00 88.68           H  
ATOM   1246 HD23 LEU A  77      13.744  40.823 -15.612  1.00 88.68           H  
ATOM   1247  N   SER A  78      16.851  45.456 -14.604  1.00 87.67           N  
ATOM   1248  H   SER A  78      15.973  45.604 -14.127  1.00 87.67           H  
ATOM   1249  CA  SER A  78      17.460  46.576 -15.334  1.00 87.67           C  
ATOM   1250  HA  SER A  78      17.570  46.279 -16.377  1.00 87.67           H  
ATOM   1251  C   SER A  78      18.856  46.951 -14.827  1.00 87.67           C  
ATOM   1252  CB  SER A  78      16.551  47.807 -15.287  1.00 87.67           C  
ATOM   1253  HB2 SER A  78      15.527  47.523 -15.534  1.00 87.67           H  
ATOM   1254  HB3 SER A  78      16.894  48.527 -16.029  1.00 87.67           H  
ATOM   1255  O   SER A  78      19.717  47.282 -15.639  1.00 87.67           O  
ATOM   1256  OG  SER A  78      16.570  48.428 -14.018  1.00 87.67           O  
ATOM   1257  HG  SER A  78      16.348  47.785 -13.340  1.00 87.67           H  
ATOM   1258  N   GLY A  79      19.090  46.882 -13.511  1.00 78.93           N  
ATOM   1259  H   GLY A  79      18.339  46.596 -12.900  1.00 78.93           H  
ATOM   1260  CA  GLY A  79      20.393  47.179 -12.916  1.00 78.93           C  
ATOM   1261  HA2 GLY A  79      20.714  48.180 -13.203  1.00 78.93           H  
ATOM   1262  HA3 GLY A  79      20.315  47.131 -11.829  1.00 78.93           H  
ATOM   1263  C   GLY A  79      21.447  46.174 -13.372  1.00 78.93           C  
ATOM   1264  O   GLY A  79      22.444  46.558 -13.979  1.00 78.93           O  
ATOM   1265  N   ASN A  80      21.167  44.880 -13.189  1.00 80.08           N  
ATOM   1266  H   ASN A  80      20.303  44.631 -12.728  1.00 80.08           H  
ATOM   1267  CA  ASN A  80      22.072  43.804 -13.598  1.00 80.08           C  
ATOM   1268  HA  ASN A  80      23.010  43.908 -13.052  1.00 80.08           H  
ATOM   1269  C   ASN A  80      22.422  43.857 -15.097  1.00 80.08           C  
ATOM   1270  CB  ASN A  80      21.415  42.467 -13.229  1.00 80.08           C  
ATOM   1271  HB2 ASN A  80      21.346  42.375 -12.145  1.00 80.08           H  
ATOM   1272  HB3 ASN A  80      20.409  42.415 -13.645  1.00 80.08           H  
ATOM   1273  O   ASN A  80      23.591  43.783 -15.474  1.00 80.08           O  
ATOM   1274  CG  ASN A  80      22.210  41.301 -13.784  1.00 80.08           C  
ATOM   1275  ND2 ASN A  80      23.346  40.994 -13.209  1.00 80.08           N  
ATOM   1276 HD21 ASN A  80      23.850  40.212 -13.604  1.00 80.08           H  
ATOM   1277 HD22 ASN A  80      23.647  41.467 -12.369  1.00 80.08           H  
ATOM   1278  OD1 ASN A  80      21.844  40.688 -14.769  1.00 80.08           O  
ATOM   1279  N   LEU A  81      21.418  44.037 -15.956  1.00 83.69           N  
ATOM   1280  H   LEU A  81      20.476  44.069 -15.592  1.00 83.69           H  
ATOM   1281  CA  LEU A  81      21.619  44.099 -17.404  1.00 83.69           C  
ATOM   1282  HA  LEU A  81      22.176  43.216 -17.718  1.00 83.69           H  
ATOM   1283  C   LEU A  81      22.457  45.316 -17.835  1.00 83.69           C  
ATOM   1284  CB  LEU A  81      20.237  44.094 -18.071  1.00 83.69           C  
ATOM   1285  HB2 LEU A  81      19.649  44.882 -17.600  1.00 83.69           H  
ATOM   1286  HB3 LEU A  81      20.350  44.323 -19.130  1.00 83.69           H  
ATOM   1287  O   LEU A  81      23.138  45.261 -18.860  1.00 83.69           O  
ATOM   1288  CG  LEU A  81      19.463  42.771 -17.926  1.00 83.69           C  
ATOM   1289  HG  LEU A  81      19.451  42.447 -16.885  1.00 83.69           H  
ATOM   1290  CD1 LEU A  81      18.028  42.993 -18.397  1.00 83.69           C  
ATOM   1291 HD11 LEU A  81      18.012  43.311 -19.439  1.00 83.69           H  
ATOM   1292 HD12 LEU A  81      17.573  43.760 -17.770  1.00 83.69           H  
ATOM   1293 HD13 LEU A  81      17.461  42.068 -18.286  1.00 83.69           H  
ATOM   1294  CD2 LEU A  81      20.048  41.642 -18.762  1.00 83.69           C  
ATOM   1295 HD21 LEU A  81      19.936  41.879 -19.820  1.00 83.69           H  
ATOM   1296 HD22 LEU A  81      19.513  40.718 -18.544  1.00 83.69           H  
ATOM   1297 HD23 LEU A  81      21.099  41.487 -18.518  1.00 83.69           H  
ATOM   1298  N   LEU A  82      22.454  46.406 -17.060  1.00 77.74           N  
ATOM   1299  H   LEU A  82      21.917  46.388 -16.205  1.00 77.74           H  
ATOM   1300  CA  LEU A  82      23.322  47.558 -17.306  1.00 77.74           C  
ATOM   1301  HA  LEU A  82      23.306  47.752 -18.378  1.00 77.74           H  
ATOM   1302  C   LEU A  82      24.786  47.304 -16.954  1.00 77.74           C  
ATOM   1303  CB  LEU A  82      22.792  48.783 -16.544  1.00 77.74           C  
ATOM   1304  HB2 LEU A  82      22.141  48.462 -15.732  1.00 77.74           H  
ATOM   1305  HB3 LEU A  82      23.618  49.338 -16.100  1.00 77.74           H  
ATOM   1306  O   LEU A  82      25.658  47.762 -17.695  1.00 77.74           O  
ATOM   1307  CG  LEU A  82      22.028  49.705 -17.489  1.00 77.74           C  
ATOM   1308  HG  LEU A  82      21.332  49.119 -18.089  1.00 77.74           H  
ATOM   1309  CD1 LEU A  82      21.237  50.722 -16.685  1.00 77.74           C  
ATOM   1310 HD11 LEU A  82      21.900  51.291 -16.033  1.00 77.74           H  
ATOM   1311 HD12 LEU A  82      20.503  50.196 -16.075  1.00 77.74           H  
ATOM   1312 HD13 LEU A  82      20.731  51.386 -17.386  1.00 77.74           H  
ATOM   1313  CD2 LEU A  82      22.962  50.474 -18.432  1.00 77.74           C  
ATOM   1314 HD21 LEU A  82      23.518  51.224 -17.869  1.00 77.74           H  
ATOM   1315 HD22 LEU A  82      22.367  50.937 -19.219  1.00 77.74           H  
ATOM   1316 HD23 LEU A  82      23.674  49.793 -18.899  1.00 77.74           H  
ATOM   1317  N   ASP A  83      25.053  46.569 -15.876  1.00 72.88           N  
ATOM   1318  H   ASP A  83      24.291  46.280 -15.281  1.00 72.88           H  
ATOM   1319  CA  ASP A  83      26.415  46.195 -15.483  1.00 72.88           C  
ATOM   1320  HA  ASP A  83      27.033  47.092 -15.447  1.00 72.88           H  
ATOM   1321  C   ASP A  83      27.053  45.247 -16.512  1.00 72.88           C  
ATOM   1322  CB  ASP A  83      26.398  45.569 -14.078  1.00 72.88           C  
ATOM   1323  HB2 ASP A  83      27.382  45.145 -13.879  1.00 72.88           H  
ATOM   1324  HB3 ASP A  83      25.673  44.756 -14.050  1.00 72.88           H  
ATOM   1325  O   ASP A  83      28.211  45.440 -16.906  1.00 72.88           O  
ATOM   1326  CG  ASP A  83      26.090  46.580 -12.965  1.00 72.88           C  
ATOM   1327  OD1 ASP A  83      26.461  47.767 -13.132  1.00 72.88           O  
ATOM   1328  OD2 ASP A  83      25.535  46.140 -11.935  1.00 72.88           O  
ATOM   1329  N   ILE A  84      26.265  44.294 -17.033  1.00 73.61           N  
ATOM   1330  H   ILE A  84      25.346  44.182 -16.630  1.00 73.61           H  
ATOM   1331  CA  ILE A  84      26.664  43.405 -18.139  1.00 73.61           C  
ATOM   1332  HA  ILE A  84      27.568  42.871 -17.844  1.00 73.61           H  
ATOM   1333  C   ILE A  84      27.027  44.229 -19.388  1.00 73.61           C  
ATOM   1334  CB  ILE A  84      25.556  42.355 -18.420  1.00 73.61           C  
ATOM   1335  HB  ILE A  84      24.618  42.880 -18.602  1.00 73.61           H  
ATOM   1336  O   ILE A  84      28.096  44.053 -19.966  1.00 73.61           O  
ATOM   1337  CG1 ILE A  84      25.371  41.415 -17.202  1.00 73.61           C  
ATOM   1338 HG12 ILE A  84      26.257  40.790 -17.094  1.00 73.61           H  
ATOM   1339 HG13 ILE A  84      25.279  42.006 -16.291  1.00 73.61           H  
ATOM   1340  CG2 ILE A  84      25.899  41.523 -19.672  1.00 73.61           C  
ATOM   1341 HG21 ILE A  84      25.946  42.158 -20.557  1.00 73.61           H  
ATOM   1342 HG22 ILE A  84      25.141  40.762 -19.856  1.00 73.61           H  
ATOM   1343 HG23 ILE A  84      26.863  41.033 -19.541  1.00 73.61           H  
ATOM   1344  CD1 ILE A  84      24.134  40.509 -17.277  1.00 73.61           C  
ATOM   1345 HD11 ILE A  84      24.040  39.956 -16.343  1.00 73.61           H  
ATOM   1346 HD12 ILE A  84      23.238  41.113 -17.419  1.00 73.61           H  
ATOM   1347 HD13 ILE A  84      24.227  39.790 -18.091  1.00 73.61           H  
ATOM   1348  N   LEU A  85      26.187  45.194 -19.779  1.00 71.47           N  
ATOM   1349  H   LEU A  85      25.319  45.298 -19.274  1.00 71.47           H  
ATOM   1350  CA  LEU A  85      26.439  46.046 -20.952  1.00 71.47           C  
ATOM   1351  HA  LEU A  85      26.754  45.413 -21.781  1.00 71.47           H  
ATOM   1352  C   LEU A  85      27.564  47.081 -20.751  1.00 71.47           C  
ATOM   1353  CB  LEU A  85      25.128  46.758 -21.318  1.00 71.47           C  
ATOM   1354  HB2 LEU A  85      25.343  47.552 -22.033  1.00 71.47           H  
ATOM   1355  HB3 LEU A  85      24.731  47.223 -20.415  1.00 71.47           H  
ATOM   1356  O   LEU A  85      28.101  47.617 -21.724  1.00 71.47           O  
ATOM   1357  CG  LEU A  85      24.060  45.832 -21.927  1.00 71.47           C  
ATOM   1358  HG  LEU A  85      23.931  44.937 -21.320  1.00 71.47           H  
ATOM   1359  CD1 LEU A  85      22.739  46.597 -21.980  1.00 71.47           C  
ATOM   1360 HD11 LEU A  85      22.867  47.505 -22.570  1.00 71.47           H  
ATOM   1361 HD12 LEU A  85      22.425  46.845 -20.966  1.00 71.47           H  
ATOM   1362 HD13 LEU A  85      21.980  45.957 -22.429  1.00 71.47           H  
ATOM   1363  CD2 LEU A  85      24.414  45.418 -23.356  1.00 71.47           C  
ATOM   1364 HD21 LEU A  85      24.573  46.292 -23.988  1.00 71.47           H  
ATOM   1365 HD22 LEU A  85      25.320  44.811 -23.356  1.00 71.47           H  
ATOM   1366 HD23 LEU A  85      23.614  44.809 -23.777  1.00 71.47           H  
ATOM   1367  N   GLY A  86      27.900  47.421 -19.506  1.00 58.83           N  
ATOM   1368  H   GLY A  86      27.386  46.994 -18.748  1.00 58.83           H  
ATOM   1369  CA  GLY A  86      28.895  48.443 -19.179  1.00 58.83           C  
ATOM   1370  HA2 GLY A  86      28.740  48.741 -18.142  1.00 58.83           H  
ATOM   1371  HA3 GLY A  86      28.746  49.312 -19.820  1.00 58.83           H  
ATOM   1372  C   GLY A  86      30.347  47.979 -19.319  1.00 58.83           C  
ATOM   1373  O   GLY A  86      31.234  48.814 -19.525  1.00 58.83           O  
ATOM   1374  N   THR A  87      30.605  46.673 -19.213  1.00 44.66           N  
ATOM   1375  H   THR A  87      29.834  46.032 -19.098  1.00 44.66           H  
ATOM   1376  CA  THR A  87      31.968  46.120 -19.151  1.00 44.66           C  
ATOM   1377  HA  THR A  87      32.588  46.837 -18.614  1.00 44.66           H  
ATOM   1378  C   THR A  87      32.635  45.975 -20.523  1.00 44.66           C  
ATOM   1379  CB  THR A  87      32.021  44.796 -18.358  1.00 44.66           C  
ATOM   1380  HB  THR A  87      32.723  44.120 -18.847  1.00 44.66           H  
ATOM   1381  O   THR A  87      33.810  46.324 -20.651  1.00 44.66           O  
ATOM   1382  CG2 THR A  87      32.510  45.016 -16.928  1.00 44.66           C  
ATOM   1383 HG21 THR A  87      31.842  45.704 -16.409  1.00 44.66           H  
ATOM   1384 HG22 THR A  87      32.520  44.061 -16.401  1.00 44.66           H  
ATOM   1385 HG23 THR A  87      33.521  45.422 -16.942  1.00 44.66           H  
ATOM   1386  OG1 THR A  87      30.774  44.149 -18.268  1.00 44.66           O  
ATOM   1387  HG1 THR A  87      30.182  44.605 -17.665  1.00 44.66           H  
ATOM   1388  N   GLU A  88      31.912  45.552 -21.566  1.00 37.89           N  
ATOM   1389  H   GLU A  88      30.968  45.234 -21.397  1.00 37.89           H  
ATOM   1390  CA  GLU A  88      32.497  45.280 -22.896  1.00 37.89           C  
ATOM   1391  HA  GLU A  88      33.349  44.610 -22.779  1.00 37.89           H  
ATOM   1392  C   GLU A  88      33.013  46.528 -23.639  1.00 37.89           C  
ATOM   1393  CB  GLU A  88      31.469  44.581 -23.794  1.00 37.89           C  
ATOM   1394  HB2 GLU A  88      31.885  44.528 -24.800  1.00 37.89           H  
ATOM   1395  HB3 GLU A  88      30.559  45.181 -23.833  1.00 37.89           H  
ATOM   1396  O   GLU A  88      33.997  46.463 -24.377  1.00 37.89           O  
ATOM   1397  CG  GLU A  88      31.134  43.153 -23.347  1.00 37.89           C  
ATOM   1398  HG2 GLU A  88      32.063  42.629 -23.123  1.00 37.89           H  
ATOM   1399  HG3 GLU A  88      30.533  43.191 -22.438  1.00 37.89           H  
ATOM   1400  CD  GLU A  88      30.372  42.415 -24.457  1.00 37.89           C  
ATOM   1401  OE1 GLU A  88      30.786  41.281 -24.783  1.00 37.89           O  
ATOM   1402  OE2 GLU A  88      29.428  43.027 -25.009  1.00 37.89           O  
ATOM   1403  N   VAL A  89      32.394  47.698 -23.440  1.00 34.80           N  
ATOM   1404  H   VAL A  89      31.601  47.691 -22.815  1.00 34.80           H  
ATOM   1405  CA  VAL A  89      32.659  48.904 -24.261  1.00 34.80           C  
ATOM   1406  HA  VAL A  89      32.648  48.585 -25.304  1.00 34.80           H  
ATOM   1407  C   VAL A  89      34.060  49.510 -24.026  1.00 34.80           C  
ATOM   1408  CB  VAL A  89      31.518  49.939 -24.090  1.00 34.80           C  
ATOM   1409  HB  VAL A  89      31.532  50.315 -23.067  1.00 34.80           H  
ATOM   1410  O   VAL A  89      34.483  50.408 -24.751  1.00 34.80           O  
ATOM   1411  CG1 VAL A  89      31.609  51.139 -25.049  1.00 34.80           C  
ATOM   1412 HG11 VAL A  89      32.452  51.775 -24.780  1.00 34.80           H  
ATOM   1413 HG12 VAL A  89      31.737  50.785 -26.072  1.00 34.80           H  
ATOM   1414 HG13 VAL A  89      30.706  51.746 -24.985  1.00 34.80           H  
ATOM   1415  CG2 VAL A  89      30.142  49.304 -24.350  1.00 34.80           C  
ATOM   1416 HG21 VAL A  89      29.936  48.521 -23.621  1.00 34.80           H  
ATOM   1417 HG22 VAL A  89      29.351  50.048 -24.254  1.00 34.80           H  
ATOM   1418 HG23 VAL A  89      30.113  48.865 -25.348  1.00 34.80           H  
ATOM   1419  N   ARG A  90      34.827  49.022 -23.040  1.00 32.70           N  
ATOM   1420  H   ARG A  90      34.469  48.219 -22.544  1.00 32.70           H  
ATOM   1421  CA  ARG A  90      36.178  49.524 -22.707  1.00 32.70           C  
ATOM   1422  HA  ARG A  90      36.167  50.610 -22.799  1.00 32.70           H  
ATOM   1423  C   ARG A  90      37.308  49.098 -23.663  1.00 32.70           C  
ATOM   1424  CB  ARG A  90      36.517  49.154 -21.250  1.00 32.70           C  
ATOM   1425  HB2 ARG A  90      37.600  49.141 -21.119  1.00 32.70           H  
ATOM   1426  HB3 ARG A  90      36.148  48.154 -21.025  1.00 32.70           H  
ATOM   1427  O   ARG A  90      38.436  49.509 -23.415  1.00 32.70           O  
ATOM   1428  CG  ARG A  90      35.945  50.166 -20.249  1.00 32.70           C  
ATOM   1429  HG2 ARG A  90      36.272  51.168 -20.526  1.00 32.70           H  
ATOM   1430  HG3 ARG A  90      34.856  50.123 -20.264  1.00 32.70           H  
ATOM   1431  CD  ARG A  90      36.463  49.836 -18.846  1.00 32.70           C  
ATOM   1432  HD2 ARG A  90      37.551  49.768 -18.882  1.00 32.70           H  
ATOM   1433  HD3 ARG A  90      36.062  48.866 -18.552  1.00 32.70           H  
ATOM   1434  NE  ARG A  90      36.074  50.859 -17.857  1.00 32.70           N  
ATOM   1435  HE  ARG A  90      35.470  51.597 -18.188  1.00 32.70           H  
ATOM   1436  NH1 ARG A  90      37.091  49.890 -16.042  1.00 32.70           N  
ATOM   1437 HH11 ARG A  90      37.254  49.846 -15.046  1.00 32.70           H  
ATOM   1438 HH12 ARG A  90      37.372  49.120 -16.633  1.00 32.70           H  
ATOM   1439  NH2 ARG A  90      35.947  51.785 -15.777  1.00 32.70           N  
ATOM   1440 HH21 ARG A  90      36.126  51.723 -14.785  1.00 32.70           H  
ATOM   1441 HH22 ARG A  90      35.325  52.497 -16.132  1.00 32.70           H  
ATOM   1442  CZ  ARG A  90      36.374  50.842 -16.570  1.00 32.70           C  
ATOM   1443  N   GLY A  91      37.024  48.309 -24.703  1.00 29.77           N  
ATOM   1444  H   GLY A  91      36.057  48.034 -24.801  1.00 29.77           H  
ATOM   1445  CA  GLY A  91      37.999  47.617 -25.564  1.00 29.77           C  
ATOM   1446  HA2 GLY A  91      37.454  47.115 -26.364  1.00 29.77           H  
ATOM   1447  HA3 GLY A  91      38.480  46.838 -24.971  1.00 29.77           H  
ATOM   1448  C   GLY A  91      39.125  48.454 -26.202  1.00 29.77           C  
ATOM   1449  O   GLY A  91      40.173  48.674 -25.597  1.00 29.77           O  
ATOM   1450  N   GLU A  92      38.991  48.810 -27.484  1.00 31.53           N  
ATOM   1451  H   GLU A  92      38.129  48.609 -27.970  1.00 31.53           H  
ATOM   1452  CA  GLU A  92      40.128  49.316 -28.271  1.00 31.53           C  
ATOM   1453  HA  GLU A  92      41.008  48.737 -27.987  1.00 31.53           H  
ATOM   1454  C   GLU A  92      40.465  50.786 -27.977  1.00 31.53           C  
ATOM   1455  CB  GLU A  92      39.932  49.071 -29.775  1.00 31.53           C  
ATOM   1456  HB2 GLU A  92      38.969  49.472 -30.091  1.00 31.53           H  
ATOM   1457  HB3 GLU A  92      40.723  49.598 -30.309  1.00 31.53           H  
ATOM   1458  O   GLU A  92      39.773  51.717 -28.396  1.00 31.53           O  
ATOM   1459  CG  GLU A  92      40.025  47.578 -30.131  1.00 31.53           C  
ATOM   1460  HG2 GLU A  92      40.906  47.159 -29.644  1.00 31.53           H  
ATOM   1461  HG3 GLU A  92      39.149  47.062 -29.740  1.00 31.53           H  
ATOM   1462  CD  GLU A  92      40.128  47.344 -31.647  1.00 31.53           C  
ATOM   1463  OE1 GLU A  92      40.904  46.445 -32.041  1.00 31.53           O  
ATOM   1464  OE2 GLU A  92      39.452  48.079 -32.404  1.00 31.53           O  
ATOM   1465  N   ALA A  93      41.590  51.003 -27.291  1.00 37.76           N  
ATOM   1466  H   ALA A  93      42.073  50.203 -26.908  1.00 37.76           H  
ATOM   1467  CA  ALA A  93      42.162  52.328 -27.087  1.00 37.76           C  
ATOM   1468  HA  ALA A  93      41.382  52.957 -26.657  1.00 37.76           H  
ATOM   1469  C   ALA A  93      42.646  52.926 -28.431  1.00 37.76           C  
ATOM   1470  CB  ALA A  93      43.299  52.220 -26.064  1.00 37.76           C  
ATOM   1471  HB1 ALA A  93      44.083  51.566 -26.447  1.00 37.76           H  
ATOM   1472  HB2 ALA A  93      42.916  51.814 -25.128  1.00 37.76           H  
ATOM   1473  HB3 ALA A  93      43.718  53.210 -25.880  1.00 37.76           H  
ATOM   1474  O   ALA A  93      43.525  52.341 -29.073  1.00 37.76           O  
ATOM   1475  N   PRO A  94      42.131  54.092 -28.874  1.00 39.28           N  
ATOM   1476  CA  PRO A  94      42.506  54.669 -30.162  1.00 39.28           C  
ATOM   1477  HA  PRO A  94      42.310  53.931 -30.940  1.00 39.28           H  
ATOM   1478  C   PRO A  94      43.996  55.045 -30.210  1.00 39.28           C  
ATOM   1479  CB  PRO A  94      41.571  55.866 -30.378  1.00 39.28           C  
ATOM   1480  HB2 PRO A  94      40.698  55.542 -30.946  1.00 39.28           H  
ATOM   1481  HB3 PRO A  94      42.067  56.694 -30.884  1.00 39.28           H  
ATOM   1482  O   PRO A  94      44.540  55.652 -29.287  1.00 39.28           O  
ATOM   1483  CG  PRO A  94      41.134  56.245 -28.963  1.00 39.28           C  
ATOM   1484  HG2 PRO A  94      41.886  56.892 -28.510  1.00 39.28           H  
ATOM   1485  HG3 PRO A  94      40.157  56.730 -28.952  1.00 39.28           H  
ATOM   1486  CD  PRO A  94      41.111  54.906 -28.231  1.00 39.28           C  
ATOM   1487  HD2 PRO A  94      41.328  55.058 -27.173  1.00 39.28           H  
ATOM   1488  HD3 PRO A  94      40.138  54.431 -28.357  1.00 39.28           H  
ATOM   1489  N   SER A  95      44.655  54.684 -31.315  1.00 45.53           N  
ATOM   1490  H   SER A  95      44.135  54.173 -32.014  1.00 45.53           H  
ATOM   1491  CA  SER A  95      46.109  54.808 -31.483  1.00 45.53           C  
ATOM   1492  HA  SER A  95      46.583  54.222 -30.696  1.00 45.53           H  
ATOM   1493  C   SER A  95      46.612  56.252 -31.383  1.00 45.53           C  
ATOM   1494  CB  SER A  95      46.530  54.211 -32.828  1.00 45.53           C  
ATOM   1495  HB2 SER A  95      45.993  54.718 -33.630  1.00 45.53           H  
ATOM   1496  HB3 SER A  95      46.272  53.153 -32.844  1.00 45.53           H  
ATOM   1497  O   SER A  95      46.147  57.142 -32.096  1.00 45.53           O  
ATOM   1498  OG  SER A  95      47.925  54.361 -33.035  1.00 45.53           O  
ATOM   1499  HG  SER A  95      48.164  53.814 -33.787  1.00 45.53           H  
ATOM   1500  N   ALA A  96      47.651  56.458 -30.567  1.00 53.66           N  
ATOM   1501  H   ALA A  96      47.963  55.681 -30.002  1.00 53.66           H  
ATOM   1502  CA  ALA A  96      48.286  57.760 -30.351  1.00 53.66           C  
ATOM   1503  HA  ALA A  96      47.536  58.446 -29.956  1.00 53.66           H  
ATOM   1504  C   ALA A  96      48.865  58.404 -31.630  1.00 53.66           C  
ATOM   1505  CB  ALA A  96      49.381  57.569 -29.293  1.00 53.66           C  
ATOM   1506  HB1 ALA A  96      49.844  58.531 -29.072  1.00 53.66           H  
ATOM   1507  HB2 ALA A  96      50.144  56.884 -29.661  1.00 53.66           H  
ATOM   1508  HB3 ALA A  96      48.947  57.170 -28.376  1.00 53.66           H  
ATOM   1509  O   ALA A  96      49.011  59.624 -31.686  1.00 53.66           O  
ATOM   1510  N   LEU A  97      49.185  57.607 -32.659  1.00 60.09           N  
ATOM   1511  H   LEU A  97      48.980  56.621 -32.573  1.00 60.09           H  
ATOM   1512  CA  LEU A  97      49.793  58.093 -33.904  1.00 60.09           C  
ATOM   1513  HA  LEU A  97      50.653  58.715 -33.655  1.00 60.09           H  
ATOM   1514  C   LEU A  97      48.853  58.989 -34.722  1.00 60.09           C  
ATOM   1515  CB  LEU A  97      50.267  56.891 -34.744  1.00 60.09           C  
ATOM   1516  HB2 LEU A  97      50.459  57.223 -35.765  1.00 60.09           H  
ATOM   1517  HB3 LEU A  97      49.458  56.161 -34.787  1.00 60.09           H  
ATOM   1518  O   LEU A  97      49.304  59.988 -35.270  1.00 60.09           O  
ATOM   1519  CG  LEU A  97      51.542  56.219 -34.202  1.00 60.09           C  
ATOM   1520  HG  LEU A  97      51.440  56.057 -33.128  1.00 60.09           H  
ATOM   1521  CD1 LEU A  97      51.752  54.859 -34.868  1.00 60.09           C  
ATOM   1522 HD11 LEU A  97      50.846  54.259 -34.784  1.00 60.09           H  
ATOM   1523 HD12 LEU A  97      52.565  54.331 -34.370  1.00 60.09           H  
ATOM   1524 HD13 LEU A  97      51.998  54.990 -35.922  1.00 60.09           H  
ATOM   1525  CD2 LEU A  97      52.792  57.065 -34.468  1.00 60.09           C  
ATOM   1526 HD21 LEU A  97      52.717  58.023 -33.953  1.00 60.09           H  
ATOM   1527 HD22 LEU A  97      52.895  57.250 -35.537  1.00 60.09           H  
ATOM   1528 HD23 LEU A  97      53.677  56.542 -34.107  1.00 60.09           H  
ATOM   1529  N   ALA A  98      47.548  58.698 -34.755  1.00 54.80           N  
ATOM   1530  H   ALA A  98      47.205  57.919 -34.212  1.00 54.80           H  
ATOM   1531  CA  ALA A  98      46.596  59.449 -35.582  1.00 54.80           C  
ATOM   1532  HA  ALA A  98      46.961  59.457 -36.609  1.00 54.80           H  
ATOM   1533  C   ALA A  98      46.438  60.926 -35.153  1.00 54.80           C  
ATOM   1534  CB  ALA A  98      45.257  58.704 -35.550  1.00 54.80           C  
ATOM   1535  HB1 ALA A  98      45.389  57.689 -35.925  1.00 54.80           H  
ATOM   1536  HB2 ALA A  98      44.871  58.667 -34.531  1.00 54.80           H  
ATOM   1537  HB3 ALA A  98      44.539  59.222 -36.186  1.00 54.80           H  
ATOM   1538  O   ALA A  98      46.005  61.765 -35.942  1.00 54.80           O  
ATOM   1539  N   GLY A  99      46.812  61.265 -33.912  1.00 56.87           N  
ATOM   1540  H   GLY A  99      47.189  60.541 -33.317  1.00 56.87           H  
ATOM   1541  CA  GLY A  99      46.824  62.647 -33.425  1.00 56.87           C  
ATOM   1542  HA2 GLY A  99      45.879  63.127 -33.681  1.00 56.87           H  
ATOM   1543  HA3 GLY A  99      46.921  62.631 -32.340  1.00 56.87           H  
ATOM   1544  C   GLY A  99      47.964  63.509 -33.986  1.00 56.87           C  
ATOM   1545  O   GLY A  99      47.862  64.734 -33.943  1.00 56.87           O  
ATOM   1546  N   LEU A 100      49.035  62.901 -34.513  1.00 62.53           N  
ATOM   1547  H   LEU A 100      49.031  61.893 -34.587  1.00 62.53           H  
ATOM   1548  CA  LEU A 100      50.183  63.616 -35.090  1.00 62.53           C  
ATOM   1549  HA  LEU A 100      50.385  64.501 -34.487  1.00 62.53           H  
ATOM   1550  C   LEU A 100      49.891  64.140 -36.504  1.00 62.53           C  
ATOM   1551  CB  LEU A 100      51.427  62.701 -35.052  1.00 62.53           C  
ATOM   1552  HB2 LEU A 100      52.023  62.860 -35.951  1.00 62.53           H  
ATOM   1553  HB3 LEU A 100      51.115  61.657 -35.077  1.00 62.53           H  
ATOM   1554  O   LEU A 100      50.176  65.304 -36.783  1.00 62.53           O  
ATOM   1555  CG  LEU A 100      52.309  62.951 -33.815  1.00 62.53           C  
ATOM   1556  HG  LEU A 100      51.694  63.321 -32.994  1.00 62.53           H  
ATOM   1557  CD1 LEU A 100      52.994  61.670 -33.338  1.00 62.53           C  
ATOM   1558 HD11 LEU A 100      53.618  61.882 -32.470  1.00 62.53           H  
ATOM   1559 HD12 LEU A 100      52.234  60.940 -33.059  1.00 62.53           H  
ATOM   1560 HD13 LEU A 100      53.606  61.259 -34.141  1.00 62.53           H  
ATOM   1561  CD2 LEU A 100      53.392  63.986 -34.132  1.00 62.53           C  
ATOM   1562 HD21 LEU A 100      53.978  64.196 -33.238  1.00 62.53           H  
ATOM   1563 HD22 LEU A 100      54.047  63.611 -34.919  1.00 62.53           H  
ATOM   1564 HD23 LEU A 100      52.923  64.907 -34.479  1.00 62.53           H  
ATOM   1565  N   ASP A 101      49.262  63.335 -37.364  1.00 61.61           N  
ATOM   1566  H   ASP A 101      49.138  62.366 -37.107  1.00 61.61           H  
ATOM   1567  CA  ASP A 101      49.003  63.695 -38.770  1.00 61.61           C  
ATOM   1568  HA  ASP A 101      49.953  63.885 -39.271  1.00 61.61           H  
ATOM   1569  C   ASP A 101      48.128  64.958 -38.903  1.00 61.61           C  
ATOM   1570  CB  ASP A 101      48.300  62.524 -39.481  1.00 61.61           C  
ATOM   1571  HB2 ASP A 101      48.085  62.824 -40.507  1.00 61.61           H  
ATOM   1572  HB3 ASP A 101      47.348  62.336 -38.985  1.00 61.61           H  
ATOM   1573  O   ASP A 101      48.380  65.840 -39.729  1.00 61.61           O  
ATOM   1574  CG  ASP A 101      49.098  61.214 -39.530  1.00 61.61           C  
ATOM   1575  OD1 ASP A 101      50.341  61.262 -39.406  1.00 61.61           O  
ATOM   1576  OD2 ASP A 101      48.440  60.161 -39.685  1.00 61.61           O  
ATOM   1577  N   ALA A 102      47.108  65.082 -38.045  1.00 62.67           N  
ATOM   1578  H   ALA A 102      46.952  64.326 -37.393  1.00 62.67           H  
ATOM   1579  CA  ALA A 102      46.206  66.234 -38.028  1.00 62.67           C  
ATOM   1580  HA  ALA A 102      45.795  66.369 -39.028  1.00 62.67           H  
ATOM   1581  C   ALA A 102      46.920  67.545 -37.644  1.00 62.67           C  
ATOM   1582  CB  ALA A 102      45.057  65.923 -37.061  1.00 62.67           C  
ATOM   1583  HB1 ALA A 102      44.541  65.018 -37.380  1.00 62.67           H  
ATOM   1584  HB2 ALA A 102      44.351  66.754 -37.054  1.00 62.67           H  
ATOM   1585  HB3 ALA A 102      45.448  65.776 -36.054  1.00 62.67           H  
ATOM   1586  O   ALA A 102      46.538  68.620 -38.111  1.00 62.67           O  
ATOM   1587  N   LEU A 103      47.965  67.459 -36.814  1.00 66.18           N  
ATOM   1588  H   LEU A 103      48.276  66.539 -36.535  1.00 66.18           H  
ATOM   1589  CA  LEU A 103      48.781  68.605 -36.427  1.00 66.18           C  
ATOM   1590  HA  LEU A 103      48.116  69.424 -36.155  1.00 66.18           H  
ATOM   1591  C   LEU A 103      49.645  69.084 -37.603  1.00 66.18           C  
ATOM   1592  CB  LEU A 103      49.616  68.211 -35.196  1.00 66.18           C  
ATOM   1593  HB2 LEU A 103      48.947  67.865 -34.408  1.00 66.18           H  
ATOM   1594  HB3 LEU A 103      50.261  67.377 -35.471  1.00 66.18           H  
ATOM   1595  O   LEU A 103      49.695  70.288 -37.852  1.00 66.18           O  
ATOM   1596  CG  LEU A 103      50.513  69.328 -34.639  1.00 66.18           C  
ATOM   1597  HG  LEU A 103      51.144  69.730 -35.431  1.00 66.18           H  
ATOM   1598  CD1 LEU A 103      49.704  70.468 -34.011  1.00 66.18           C  
ATOM   1599 HD11 LEU A 103      50.382  71.199 -33.570  1.00 66.18           H  
ATOM   1600 HD12 LEU A 103      49.033  70.077 -33.247  1.00 66.18           H  
ATOM   1601 HD13 LEU A 103      49.122  70.964 -34.788  1.00 66.18           H  
ATOM   1602  CD2 LEU A 103      51.426  68.732 -33.569  1.00 66.18           C  
ATOM   1603 HD21 LEU A 103      52.131  69.489 -33.223  1.00 66.18           H  
ATOM   1604 HD22 LEU A 103      51.997  67.907 -33.994  1.00 66.18           H  
ATOM   1605 HD23 LEU A 103      50.836  68.366 -32.729  1.00 66.18           H  
ATOM   1606  N   GLU A 104      50.280  68.171 -38.350  1.00 67.99           N  
ATOM   1607  H   GLU A 104      50.181  67.193 -38.116  1.00 67.99           H  
ATOM   1608  CA  GLU A 104      51.119  68.531 -39.505  1.00 67.99           C  
ATOM   1609  HA  GLU A 104      51.901  69.211 -39.166  1.00 67.99           H  
ATOM   1610  C   GLU A 104      50.334  69.276 -40.592  1.00 67.99           C  
ATOM   1611  CB  GLU A 104      51.795  67.301 -40.136  1.00 67.99           C  
ATOM   1612  HB2 GLU A 104      51.057  66.517 -40.308  1.00 67.99           H  
ATOM   1613  HB3 GLU A 104      52.193  67.613 -41.102  1.00 67.99           H  
ATOM   1614  O   GLU A 104      50.805  70.295 -41.104  1.00 67.99           O  
ATOM   1615  CG  GLU A 104      52.965  66.749 -39.308  1.00 67.99           C  
ATOM   1616  HG2 GLU A 104      52.571  66.183 -38.464  1.00 67.99           H  
ATOM   1617  HG3 GLU A 104      53.531  67.590 -38.909  1.00 67.99           H  
ATOM   1618  CD  GLU A 104      53.913  65.864 -40.142  1.00 67.99           C  
ATOM   1619  OE1 GLU A 104      55.123  65.857 -39.812  1.00 67.99           O  
ATOM   1620  OE2 GLU A 104      53.455  65.257 -41.136  1.00 67.99           O  
ATOM   1621  N   ALA A 105      49.118  68.819 -40.908  1.00 64.23           N  
ATOM   1622  H   ALA A 105      48.802  67.967 -40.466  1.00 64.23           H  
ATOM   1623  CA  ALA A 105      48.283  69.425 -41.946  1.00 64.23           C  
ATOM   1624  HA  ALA A 105      48.860  69.462 -42.869  1.00 64.23           H  
ATOM   1625  C   ALA A 105      47.848  70.871 -41.625  1.00 64.23           C  
ATOM   1626  CB  ALA A 105      47.072  68.514 -42.171  1.00 64.23           C  
ATOM   1627  HB1 ALA A 105      47.408  67.514 -42.443  1.00 64.23           H  
ATOM   1628  HB2 ALA A 105      46.454  68.916 -42.974  1.00 64.23           H  
ATOM   1629  HB3 ALA A 105      46.479  68.453 -41.258  1.00 64.23           H  
ATOM   1630  O   ALA A 105      47.626  71.656 -42.547  1.00 64.23           O  
ATOM   1631  N   ALA A 106      47.751  71.239 -40.342  1.00 65.17           N  
ATOM   1632  H   ALA A 106      47.947  70.545 -39.635  1.00 65.17           H  
ATOM   1633  CA  ALA A 106      47.349  72.577 -39.901  1.00 65.17           C  
ATOM   1634  HA  ALA A 106      46.612  72.968 -40.603  1.00 65.17           H  
ATOM   1635  C   ALA A 106      48.510  73.595 -39.857  1.00 65.17           C  
ATOM   1636  CB  ALA A 106      46.665  72.431 -38.537  1.00 65.17           C  
ATOM   1637  HB1 ALA A 106      45.822  71.746 -38.617  1.00 65.17           H  
ATOM   1638  HB2 ALA A 106      47.373  72.041 -37.806  1.00 65.17           H  
ATOM   1639  HB3 ALA A 106      46.303  73.404 -38.204  1.00 65.17           H  
ATOM   1640  O   ALA A 106      48.273  74.803 -39.931  1.00 65.17           O  
ATOM   1641  N   LEU A 107      49.769  73.140 -39.774  1.00 69.93           N  
ATOM   1642  H   LEU A 107      49.901  72.139 -39.746  1.00 69.93           H  
ATOM   1643  CA  LEU A 107      50.960  74.005 -39.691  1.00 69.93           C  
ATOM   1644  HA  LEU A 107      50.897  74.559 -38.754  1.00 69.93           H  
ATOM   1645  C   LEU A 107      51.101  75.079 -40.798  1.00 69.93           C  
ATOM   1646  CB  LEU A 107      52.239  73.141 -39.672  1.00 69.93           C  
ATOM   1647  HB2 LEU A 107      53.100  73.789 -39.842  1.00 69.93           H  
ATOM   1648  HB3 LEU A 107      52.197  72.439 -40.505  1.00 69.93           H  
ATOM   1649  O   LEU A 107      51.601  76.166 -40.480  1.00 69.93           O  
ATOM   1650  CG  LEU A 107      52.494  72.358 -38.375  1.00 69.93           C  
ATOM   1651  HG  LEU A 107      51.616  71.762 -38.128  1.00 69.93           H  
ATOM   1652  CD1 LEU A 107      53.685  71.417 -38.566  1.00 69.93           C  
ATOM   1653 HD11 LEU A 107      54.599  71.986 -38.736  1.00 69.93           H  
ATOM   1654 HD12 LEU A 107      53.802  70.789 -37.683  1.00 69.93           H  
ATOM   1655 HD13 LEU A 107      53.507  70.769 -39.424  1.00 69.93           H  
ATOM   1656  CD2 LEU A 107      52.817  73.281 -37.196  1.00 69.93           C  
ATOM   1657 HD21 LEU A 107      53.049  72.675 -36.320  1.00 69.93           H  
ATOM   1658 HD22 LEU A 107      51.948  73.895 -36.963  1.00 69.93           H  
ATOM   1659 HD23 LEU A 107      53.668  73.919 -37.434  1.00 69.93           H  
ATOM   1660  N   PRO A 108      50.726  74.846 -42.077  1.00 68.58           N  
ATOM   1661  CA  PRO A 108      50.958  75.821 -43.145  1.00 68.58           C  
ATOM   1662  HA  PRO A 108      52.024  76.047 -43.177  1.00 68.58           H  
ATOM   1663  C   PRO A 108      50.185  77.132 -42.970  1.00 68.58           C  
ATOM   1664  CB  PRO A 108      50.560  75.121 -44.451  1.00 68.58           C  
ATOM   1665  HB2 PRO A 108      51.205  75.417 -45.279  1.00 68.58           H  
ATOM   1666  HB3 PRO A 108      49.518  75.331 -44.691  1.00 68.58           H  
ATOM   1667  O   PRO A 108      50.727  78.191 -43.292  1.00 68.58           O  
ATOM   1668  CG  PRO A 108      50.705  73.639 -44.124  1.00 68.58           C  
ATOM   1669  HG2 PRO A 108      50.070  73.016 -44.754  1.00 68.58           H  
ATOM   1670  HG3 PRO A 108      51.750  73.338 -44.204  1.00 68.58           H  
ATOM   1671  CD  PRO A 108      50.267  73.595 -42.666  1.00 68.58           C  
ATOM   1672  HD2 PRO A 108      49.179  73.562 -42.616  1.00 68.58           H  
ATOM   1673  HD3 PRO A 108      50.698  72.719 -42.181  1.00 68.58           H  
ATOM   1674  N   GLU A 109      48.954  77.069 -42.451  1.00 64.70           N  
ATOM   1675  H   GLU A 109      48.591  76.171 -42.164  1.00 64.70           H  
ATOM   1676  CA  GLU A 109      48.049  78.225 -42.349  1.00 64.70           C  
ATOM   1677  HA  GLU A 109      48.275  78.909 -43.167  1.00 64.70           H  
ATOM   1678  C   GLU A 109      48.235  79.052 -41.067  1.00 64.70           C  
ATOM   1679  CB  GLU A 109      46.579  77.798 -42.524  1.00 64.70           C  
ATOM   1680  HB2 GLU A 109      46.294  77.109 -41.729  1.00 64.70           H  
ATOM   1681  HB3 GLU A 109      45.966  78.696 -42.443  1.00 64.70           H  
ATOM   1682  O   GLU A 109      47.650  80.127 -40.948  1.00 64.70           O  
ATOM   1683  CG  GLU A 109      46.315  77.148 -43.895  1.00 64.70           C  
ATOM   1684  HG2 GLU A 109      46.594  76.096 -43.849  1.00 64.70           H  
ATOM   1685  HG3 GLU A 109      46.961  77.627 -44.631  1.00 64.70           H  
ATOM   1686  CD  GLU A 109      44.857  77.283 -44.376  1.00 64.70           C  
ATOM   1687  OE1 GLU A 109      44.669  77.250 -45.615  1.00 64.70           O  
ATOM   1688  OE2 GLU A 109      43.949  77.452 -43.531  1.00 64.70           O  
ATOM   1689  N   VAL A 110      49.077  78.600 -40.127  1.00 65.50           N  
ATOM   1690  H   VAL A 110      49.522  77.707 -40.283  1.00 65.50           H  
ATOM   1691  CA  VAL A 110      49.304  79.295 -38.848  1.00 65.50           C  
ATOM   1692  HA  VAL A 110      48.353  79.307 -38.317  1.00 65.50           H  
ATOM   1693  C   VAL A 110      49.791  80.734 -39.094  1.00 65.50           C  
ATOM   1694  CB  VAL A 110      50.294  78.540 -37.944  1.00 65.50           C  
ATOM   1695  HB  VAL A 110      51.245  78.424 -38.462  1.00 65.50           H  
ATOM   1696  O   VAL A 110      50.881  80.916 -39.662  1.00 65.50           O  
ATOM   1697  CG1 VAL A 110      50.538  79.304 -36.630  1.00 65.50           C  
ATOM   1698 HG11 VAL A 110      50.993  80.276 -36.824  1.00 65.50           H  
ATOM   1699 HG12 VAL A 110      49.596  79.453 -36.102  1.00 65.50           H  
ATOM   1700 HG13 VAL A 110      51.219  78.745 -35.989  1.00 65.50           H  
ATOM   1701  CG2 VAL A 110      49.747  77.149 -37.598  1.00 65.50           C  
ATOM   1702 HG21 VAL A 110      50.486  76.580 -37.034  1.00 65.50           H  
ATOM   1703 HG22 VAL A 110      48.830  77.237 -37.014  1.00 65.50           H  
ATOM   1704 HG23 VAL A 110      49.527  76.590 -38.508  1.00 65.50           H  
ATOM   1705  N   PRO A 111      49.040  81.763 -38.642  1.00 70.76           N  
ATOM   1706  CA  PRO A 111      49.398  83.161 -38.845  1.00 70.76           C  
ATOM   1707  HA  PRO A 111      49.383  83.358 -39.917  1.00 70.76           H  
ATOM   1708  C   PRO A 111      50.775  83.496 -38.275  1.00 70.76           C  
ATOM   1709  CB  PRO A 111      48.299  83.987 -38.166  1.00 70.76           C  
ATOM   1710  HB2 PRO A 111      48.563  84.185 -37.127  1.00 70.76           H  
ATOM   1711  HB3 PRO A 111      48.106  84.920 -38.695  1.00 70.76           H  
ATOM   1712  O   PRO A 111      51.158  83.034 -37.200  1.00 70.76           O  
ATOM   1713  CG  PRO A 111      47.090  83.058 -38.199  1.00 70.76           C  
ATOM   1714  HG2 PRO A 111      46.609  83.109 -39.176  1.00 70.76           H  
ATOM   1715  HG3 PRO A 111      46.380  83.284 -37.404  1.00 70.76           H  
ATOM   1716  CD  PRO A 111      47.725  81.684 -38.012  1.00 70.76           C  
ATOM   1717  HD2 PRO A 111      47.088  80.934 -38.481  1.00 70.76           H  
ATOM   1718  HD3 PRO A 111      47.840  81.472 -36.949  1.00 70.76           H  
ATOM   1719  N   ALA A 112      51.516  84.364 -38.969  1.00 71.28           N  
ATOM   1720  H   ALA A 112      51.148  84.707 -39.844  1.00 71.28           H  
ATOM   1721  CA  ALA A 112      52.889  84.718 -38.599  1.00 71.28           C  
ATOM   1722  HA  ALA A 112      53.504  83.821 -38.672  1.00 71.28           H  
ATOM   1723  C   ALA A 112      53.033  85.245 -37.155  1.00 71.28           C  
ATOM   1724  CB  ALA A 112      53.405  85.746 -39.613  1.00 71.28           C  
ATOM   1725  HB1 ALA A 112      54.441  85.992 -39.382  1.00 71.28           H  
ATOM   1726  HB2 ALA A 112      52.806  86.655 -39.562  1.00 71.28           H  
ATOM   1727  HB3 ALA A 112      53.356  85.333 -40.621  1.00 71.28           H  
ATOM   1728  O   ALA A 112      54.076  85.042 -36.544  1.00 71.28           O  
ATOM   1729  N   THR A 113      51.990  85.886 -36.617  1.00 65.89           N  
ATOM   1730  H   THR A 113      51.141  85.963 -37.158  1.00 65.89           H  
ATOM   1731  CA  THR A 113      51.923  86.425 -35.249  1.00 65.89           C  
ATOM   1732  HA  THR A 113      52.826  86.998 -35.039  1.00 65.89           H  
ATOM   1733  C   THR A 113      51.822  85.356 -34.164  1.00 65.89           C  
ATOM   1734  CB  THR A 113      50.700  87.347 -35.118  1.00 65.89           C  
ATOM   1735  HB  THR A 113      50.495  87.551 -34.067  1.00 65.89           H  
ATOM   1736  O   THR A 113      52.365  85.542 -33.084  1.00 65.89           O  
ATOM   1737  CG2 THR A 113      50.930  88.674 -35.840  1.00 65.89           C  
ATOM   1738 HG21 THR A 113      51.101  88.503 -36.903  1.00 65.89           H  
ATOM   1739 HG22 THR A 113      50.052  89.307 -35.715  1.00 65.89           H  
ATOM   1740 HG23 THR A 113      51.794  89.179 -35.408  1.00 65.89           H  
ATOM   1741  OG1 THR A 113      49.564  86.757 -35.723  1.00 65.89           O  
ATOM   1742  HG1 THR A 113      49.069  86.287 -35.048  1.00 65.89           H  
ATOM   1743  N   GLU A 114      51.140  84.243 -34.436  1.00 71.10           N  
ATOM   1744  H   GLU A 114      50.741  84.131 -35.357  1.00 71.10           H  
ATOM   1745  CA  GLU A 114      50.941  83.142 -33.478  1.00 71.10           C  
ATOM   1746  HA  GLU A 114      50.973  83.518 -32.455  1.00 71.10           H  
ATOM   1747  C   GLU A 114      52.035  82.077 -33.604  1.00 71.10           C  
ATOM   1748  CB  GLU A 114      49.562  82.517 -33.721  1.00 71.10           C  
ATOM   1749  HB2 GLU A 114      49.482  82.236 -34.772  1.00 71.10           H  
ATOM   1750  HB3 GLU A 114      49.466  81.619 -33.111  1.00 71.10           H  
ATOM   1751  O   GLU A 114      52.302  81.317 -32.674  1.00 71.10           O  
ATOM   1752  CG  GLU A 114      48.429  83.490 -33.356  1.00 71.10           C  
ATOM   1753  HG2 GLU A 114      48.599  84.442 -33.859  1.00 71.10           H  
ATOM   1754  HG3 GLU A 114      48.453  83.671 -32.282  1.00 71.10           H  
ATOM   1755  CD  GLU A 114      47.043  82.972 -33.759  1.00 71.10           C  
ATOM   1756  OE1 GLU A 114      46.146  83.834 -33.886  1.00 71.10           O  
ATOM   1757  OE2 GLU A 114      46.901  81.749 -33.982  1.00 71.10           O  
ATOM   1758  N   ARG A 115      52.712  82.048 -34.758  1.00 70.11           N  
ATOM   1759  H   ARG A 115      52.386  82.678 -35.477  1.00 70.11           H  
ATOM   1760  CA  ARG A 115      53.757  81.082 -35.110  1.00 70.11           C  
ATOM   1761  HA  ARG A 115      53.296  80.096 -35.160  1.00 70.11           H  
ATOM   1762  C   ARG A 115      54.877  80.996 -34.073  1.00 70.11           C  
ATOM   1763  CB  ARG A 115      54.311  81.483 -36.487  1.00 70.11           C  
ATOM   1764  HB2 ARG A 115      53.548  82.031 -37.040  1.00 70.11           H  
ATOM   1765  HB3 ARG A 115      55.175  82.136 -36.368  1.00 70.11           H  
ATOM   1766  O   ARG A 115      55.374  79.908 -33.807  1.00 70.11           O  
ATOM   1767  CG  ARG A 115      54.683  80.260 -37.326  1.00 70.11           C  
ATOM   1768  HG2 ARG A 115      53.792  79.642 -37.447  1.00 70.11           H  
ATOM   1769  HG3 ARG A 115      55.446  79.674 -36.815  1.00 70.11           H  
ATOM   1770  CD  ARG A 115      55.207  80.705 -38.700  1.00 70.11           C  
ATOM   1771  HD2 ARG A 115      55.022  81.771 -38.834  1.00 70.11           H  
ATOM   1772  HD3 ARG A 115      56.282  80.532 -38.729  1.00 70.11           H  
ATOM   1773  NE  ARG A 115      54.540  79.975 -39.792  1.00 70.11           N  
ATOM   1774  HE  ARG A 115      53.688  79.487 -39.553  1.00 70.11           H  
ATOM   1775  NH1 ARG A 115      55.898  80.645 -41.511  1.00 70.11           N  
ATOM   1776 HH11 ARG A 115      56.131  80.621 -42.494  1.00 70.11           H  
ATOM   1777 HH12 ARG A 115      56.457  81.151 -40.839  1.00 70.11           H  
ATOM   1778  NH2 ARG A 115      54.141  79.318 -41.925  1.00 70.11           N  
ATOM   1779 HH21 ARG A 115      54.330  79.331 -42.917  1.00 70.11           H  
ATOM   1780 HH22 ARG A 115      53.299  78.855 -41.614  1.00 70.11           H  
ATOM   1781  CZ  ARG A 115      54.865  79.981 -41.069  1.00 70.11           C  
ATOM   1782  N   GLU A 116      55.263  82.128 -33.491  1.00 73.14           N  
ATOM   1783  H   GLU A 116      54.776  82.977 -33.743  1.00 73.14           H  
ATOM   1784  CA  GLU A 116      56.344  82.221 -32.505  1.00 73.14           C  
ATOM   1785  HA  GLU A 116      57.210  81.680 -32.888  1.00 73.14           H  
ATOM   1786  C   GLU A 116      55.955  81.559 -31.167  1.00 73.14           C  
ATOM   1787  CB  GLU A 116      56.722  83.710 -32.380  1.00 73.14           C  
ATOM   1788  HB2 GLU A 116      56.708  84.137 -33.383  1.00 73.14           H  
ATOM   1789  HB3 GLU A 116      55.974  84.231 -31.782  1.00 73.14           H  
ATOM   1790  O   GLU A 116      56.745  80.813 -30.587  1.00 73.14           O  
ATOM   1791  CG  GLU A 116      58.122  83.963 -31.802  1.00 73.14           C  
ATOM   1792  HG2 GLU A 116      58.810  83.232 -32.229  1.00 73.14           H  
ATOM   1793  HG3 GLU A 116      58.098  83.809 -30.723  1.00 73.14           H  
ATOM   1794  CD  GLU A 116      58.635  85.382 -32.124  1.00 73.14           C  
ATOM   1795  OE1 GLU A 116      59.855  85.511 -32.378  1.00 73.14           O  
ATOM   1796  OE2 GLU A 116      57.819  86.330 -32.123  1.00 73.14           O  
ATOM   1797  N   GLU A 117      54.703  81.725 -30.728  1.00 70.76           N  
ATOM   1798  H   GLU A 117      54.068  82.287 -31.275  1.00 70.76           H  
ATOM   1799  CA  GLU A 117      54.166  81.063 -29.532  1.00 70.76           C  
ATOM   1800  HA  GLU A 117      54.924  81.105 -28.750  1.00 70.76           H  
ATOM   1801  C   GLU A 117      53.857  79.575 -29.786  1.00 70.76           C  
ATOM   1802  CB  GLU A 117      52.934  81.842 -29.036  1.00 70.76           C  
ATOM   1803  HB2 GLU A 117      53.190  82.900 -28.989  1.00 70.76           H  
ATOM   1804  HB3 GLU A 117      52.110  81.707 -29.736  1.00 70.76           H  
ATOM   1805  O   GLU A 117      54.129  78.728 -28.929  1.00 70.76           O  
ATOM   1806  CG  GLU A 117      52.510  81.379 -27.633  1.00 70.76           C  
ATOM   1807  HG2 GLU A 117      53.380  81.424 -26.978  1.00 70.76           H  
ATOM   1808  HG3 GLU A 117      52.192  80.338 -27.687  1.00 70.76           H  
ATOM   1809  CD  GLU A 117      51.375  82.204 -27.002  1.00 70.76           C  
ATOM   1810  OE1 GLU A 117      51.093  81.928 -25.812  1.00 70.76           O  
ATOM   1811  OE2 GLU A 117      50.789  83.066 -27.692  1.00 70.76           O  
ATOM   1812  N   LEU A 118      53.371  79.229 -30.987  1.00 70.02           N  
ATOM   1813  H   LEU A 118      53.123  79.969 -31.628  1.00 70.02           H  
ATOM   1814  CA  LEU A 118      53.160  77.839 -31.402  1.00 70.02           C  
ATOM   1815  HA  LEU A 118      52.477  77.375 -30.691  1.00 70.02           H  
ATOM   1816  C   LEU A 118      54.475  77.047 -31.379  1.00 70.02           C  
ATOM   1817  CB  LEU A 118      52.526  77.788 -32.804  1.00 70.02           C  
ATOM   1818  HB2 LEU A 118      53.275  78.096 -33.534  1.00 70.02           H  
ATOM   1819  HB3 LEU A 118      51.700  78.496 -32.864  1.00 70.02           H  
ATOM   1820  O   LEU A 118      54.510  75.955 -30.815  1.00 70.02           O  
ATOM   1821  CG  LEU A 118      52.019  76.368 -33.140  1.00 70.02           C  
ATOM   1822  HG  LEU A 118      52.573  75.621 -32.572  1.00 70.02           H  
ATOM   1823  CD1 LEU A 118      50.537  76.219 -32.795  1.00 70.02           C  
ATOM   1824 HD11 LEU A 118      49.941  76.907 -33.395  1.00 70.02           H  
ATOM   1825 HD12 LEU A 118      50.212  75.198 -32.998  1.00 70.02           H  
ATOM   1826 HD13 LEU A 118      50.380  76.438 -31.739  1.00 70.02           H  
ATOM   1827  CD2 LEU A 118      52.218  76.044 -34.616  1.00 70.02           C  
ATOM   1828 HD21 LEU A 118      53.280  76.059 -34.858  1.00 70.02           H  
ATOM   1829 HD22 LEU A 118      51.820  75.053 -34.831  1.00 70.02           H  
ATOM   1830 HD23 LEU A 118      51.693  76.782 -35.223  1.00 70.02           H  
ATOM   1831  N   VAL A 119      55.563  77.603 -31.929  1.00 71.71           N  
ATOM   1832  H   VAL A 119      55.464  78.503 -32.377  1.00 71.71           H  
ATOM   1833  CA  VAL A 119      56.896  76.976 -31.903  1.00 71.71           C  
ATOM   1834  HA  VAL A 119      56.824  75.993 -32.369  1.00 71.71           H  
ATOM   1835  C   VAL A 119      57.347  76.730 -30.461  1.00 71.71           C  
ATOM   1836  CB  VAL A 119      57.917  77.801 -32.713  1.00 71.71           C  
ATOM   1837  HB  VAL A 119      57.820  78.854 -32.449  1.00 71.71           H  
ATOM   1838  O   VAL A 119      57.632  75.585 -30.118  1.00 71.71           O  
ATOM   1839  CG1 VAL A 119      59.371  77.373 -32.472  1.00 71.71           C  
ATOM   1840 HG11 VAL A 119      59.668  77.588 -31.445  1.00 71.71           H  
ATOM   1841 HG12 VAL A 119      60.039  77.927 -33.131  1.00 71.71           H  
ATOM   1842 HG13 VAL A 119      59.491  76.305 -32.654  1.00 71.71           H  
ATOM   1843  CG2 VAL A 119      57.654  77.632 -34.218  1.00 71.71           C  
ATOM   1844 HG21 VAL A 119      56.610  77.843 -34.450  1.00 71.71           H  
ATOM   1845 HG22 VAL A 119      57.875  76.609 -34.522  1.00 71.71           H  
ATOM   1846 HG23 VAL A 119      58.285  78.322 -34.778  1.00 71.71           H  
ATOM   1847  N   GLN A 120      57.287  77.733 -29.575  1.00 70.70           N  
ATOM   1848  H   GLN A 120      57.023  78.652 -29.902  1.00 70.70           H  
ATOM   1849  CA  GLN A 120      57.636  77.562 -28.151  1.00 70.70           C  
ATOM   1850  HA  GLN A 120      58.681  77.263 -28.072  1.00 70.70           H  
ATOM   1851  C   GLN A 120      56.782  76.506 -27.424  1.00 70.70           C  
ATOM   1852  CB  GLN A 120      57.419  78.883 -27.404  1.00 70.70           C  
ATOM   1853  HB2 GLN A 120      56.415  79.253 -27.613  1.00 70.70           H  
ATOM   1854  HB3 GLN A 120      57.488  78.686 -26.334  1.00 70.70           H  
ATOM   1855  O   GLN A 120      57.182  75.952 -26.391  1.00 70.70           O  
ATOM   1856  CG  GLN A 120      58.435  79.977 -27.736  1.00 70.70           C  
ATOM   1857  HG2 GLN A 120      59.437  79.636 -27.473  1.00 70.70           H  
ATOM   1858  HG3 GLN A 120      58.420  80.187 -28.805  1.00 70.70           H  
ATOM   1859  CD  GLN A 120      58.135  81.261 -26.966  1.00 70.70           C  
ATOM   1860  NE2 GLN A 120      58.663  82.384 -27.393  1.00 70.70           N  
ATOM   1861 HE21 GLN A 120      58.359  83.224 -26.921  1.00 70.70           H  
ATOM   1862 HE22 GLN A 120      59.144  82.406 -28.280  1.00 70.70           H  
ATOM   1863  OE1 GLN A 120      57.440  81.282 -25.960  1.00 70.70           O  
ATOM   1864  N   ARG A 121      55.552  76.267 -27.886  1.00 70.96           N  
ATOM   1865  H   ARG A 121      55.241  76.800 -28.686  1.00 70.96           H  
ATOM   1866  CA  ARG A 121      54.641  75.278 -27.297  1.00 70.96           C  
ATOM   1867  HA  ARG A 121      54.833  75.222 -26.226  1.00 70.96           H  
ATOM   1868  C   ARG A 121      54.920  73.873 -27.837  1.00 70.96           C  
ATOM   1869  CB  ARG A 121      53.203  75.775 -27.500  1.00 70.96           C  
ATOM   1870  HB2 ARG A 121      53.183  76.851 -27.322  1.00 70.96           H  
ATOM   1871  HB3 ARG A 121      52.886  75.594 -28.527  1.00 70.96           H  
ATOM   1872  O   ARG A 121      54.997  72.940 -27.039  1.00 70.96           O  
ATOM   1873  CG  ARG A 121      52.221  75.124 -26.521  1.00 70.96           C  
ATOM   1874  HG2 ARG A 121      52.610  75.194 -25.505  1.00 70.96           H  
ATOM   1875  HG3 ARG A 121      52.088  74.075 -26.785  1.00 70.96           H  
ATOM   1876  CD  ARG A 121      50.876  75.857 -26.592  1.00 70.96           C  
ATOM   1877  HD2 ARG A 121      51.025  76.896 -26.297  1.00 70.96           H  
ATOM   1878  HD3 ARG A 121      50.522  75.836 -27.622  1.00 70.96           H  
ATOM   1879  NE  ARG A 121      49.868  75.230 -25.717  1.00 70.96           N  
ATOM   1880  HE  ARG A 121      50.121  74.353 -25.285  1.00 70.96           H  
ATOM   1881  NH1 ARG A 121      48.183  76.747 -26.095  1.00 70.96           N  
ATOM   1882 HH11 ARG A 121      48.807  77.304 -26.661  1.00 70.96           H  
ATOM   1883 HH12 ARG A 121      47.230  77.054 -25.970  1.00 70.96           H  
ATOM   1884  NH2 ARG A 121      47.799  74.965 -24.808  1.00 70.96           N  
ATOM   1885 HH21 ARG A 121      48.081  74.084 -24.403  1.00 70.96           H  
ATOM   1886 HH22 ARG A 121      46.845  75.280 -24.705  1.00 70.96           H  
ATOM   1887  CZ  ARG A 121      48.628  75.651 -25.544  1.00 70.96           C  
ATOM   1888  N   LEU A 122      55.180  73.744 -29.138  1.00 67.68           N  
ATOM   1889  H   LEU A 122      55.110  74.571 -29.713  1.00 67.68           H  
ATOM   1890  CA  LEU A 122      55.621  72.503 -29.783  1.00 67.68           C  
ATOM   1891  HA  LEU A 122      54.911  71.710 -29.548  1.00 67.68           H  
ATOM   1892  C   LEU A 122      56.983  72.037 -29.255  1.00 67.68           C  
ATOM   1893  CB  LEU A 122      55.668  72.712 -31.309  1.00 67.68           C  
ATOM   1894  HB2 LEU A 122      56.214  71.885 -31.763  1.00 67.68           H  
ATOM   1895  HB3 LEU A 122      56.223  73.627 -31.518  1.00 67.68           H  
ATOM   1896  O   LEU A 122      57.123  70.867 -28.911  1.00 67.68           O  
ATOM   1897  CG  LEU A 122      54.282  72.801 -31.971  1.00 67.68           C  
ATOM   1898  HG  LEU A 122      53.660  73.522 -31.440  1.00 67.68           H  
ATOM   1899  CD1 LEU A 122      54.422  73.256 -33.423  1.00 67.68           C  
ATOM   1900 HD11 LEU A 122      53.436  73.311 -33.885  1.00 67.68           H  
ATOM   1901 HD12 LEU A 122      55.040  72.553 -33.981  1.00 67.68           H  
ATOM   1902 HD13 LEU A 122      54.877  74.246 -33.453  1.00 67.68           H  
ATOM   1903  CD2 LEU A 122      53.567  71.451 -31.970  1.00 67.68           C  
ATOM   1904 HD21 LEU A 122      52.607  71.561 -32.474  1.00 67.68           H  
ATOM   1905 HD22 LEU A 122      53.374  71.115 -30.951  1.00 67.68           H  
ATOM   1906 HD23 LEU A 122      54.167  70.705 -32.491  1.00 67.68           H  
ATOM   1907  N   GLU A 123      57.956  72.939 -29.096  1.00 70.75           N  
ATOM   1908  H   GLU A 123      57.801  73.876 -29.441  1.00 70.75           H  
ATOM   1909  CA  GLU A 123      59.274  72.632 -28.520  1.00 70.75           C  
ATOM   1910  HA  GLU A 123      59.782  71.899 -29.148  1.00 70.75           H  
ATOM   1911  C   GLU A 123      59.167  72.028 -27.112  1.00 70.75           C  
ATOM   1912  CB  GLU A 123      60.127  73.909 -28.460  1.00 70.75           C  
ATOM   1913  HB2 GLU A 123      59.523  74.714 -28.040  1.00 70.75           H  
ATOM   1914  HB3 GLU A 123      60.972  73.733 -27.794  1.00 70.75           H  
ATOM   1915  O   GLU A 123      59.850  71.049 -26.803  1.00 70.75           O  
ATOM   1916  CG  GLU A 123      60.687  74.320 -29.831  1.00 70.75           C  
ATOM   1917  HG2 GLU A 123      61.308  73.503 -30.199  1.00 70.75           H  
ATOM   1918  HG3 GLU A 123      59.872  74.455 -30.542  1.00 70.75           H  
ATOM   1919  CD  GLU A 123      61.523  75.608 -29.759  1.00 70.75           C  
ATOM   1920  OE1 GLU A 123      62.483  75.709 -30.556  1.00 70.75           O  
ATOM   1921  OE2 GLU A 123      61.219  76.469 -28.900  1.00 70.75           O  
ATOM   1922  N   ARG A 124      58.264  72.553 -26.268  1.00 65.56           N  
ATOM   1923  H   ARG A 124      57.731  73.346 -26.595  1.00 65.56           H  
ATOM   1924  CA  ARG A 124      57.993  71.997 -24.930  1.00 65.56           C  
ATOM   1925  HA  ARG A 124      58.942  71.869 -24.410  1.00 65.56           H  
ATOM   1926  C   ARG A 124      57.387  70.593 -24.985  1.00 65.56           C  
ATOM   1927  CB  ARG A 124      57.102  72.954 -24.122  1.00 65.56           C  
ATOM   1928  HB2 ARG A 124      56.319  73.364 -24.761  1.00 65.56           H  
ATOM   1929  HB3 ARG A 124      56.627  72.398 -23.314  1.00 65.56           H  
ATOM   1930  O   ARG A 124      57.772  69.748 -24.180  1.00 65.56           O  
ATOM   1931  CG  ARG A 124      57.927  74.088 -23.497  1.00 65.56           C  
ATOM   1932  HG2 ARG A 124      58.455  74.642 -24.274  1.00 65.56           H  
ATOM   1933  HG3 ARG A 124      58.668  73.647 -22.830  1.00 65.56           H  
ATOM   1934  CD  ARG A 124      57.054  75.049 -22.680  1.00 65.56           C  
ATOM   1935  HD2 ARG A 124      57.712  75.643 -22.045  1.00 65.56           H  
ATOM   1936  HD3 ARG A 124      56.382  74.472 -22.045  1.00 65.56           H  
ATOM   1937  NE  ARG A 124      56.288  75.961 -23.551  1.00 65.56           N  
ATOM   1938  HE  ARG A 124      56.526  75.938 -24.532  1.00 65.56           H  
ATOM   1939  NH1 ARG A 124      55.136  77.081 -21.904  1.00 65.56           N  
ATOM   1940 HH11 ARG A 124      55.560  76.482 -21.210  1.00 65.56           H  
ATOM   1941 HH12 ARG A 124      54.510  77.828 -21.640  1.00 65.56           H  
ATOM   1942  NH2 ARG A 124      54.902  77.697 -24.038  1.00 65.56           N  
ATOM   1943 HH21 ARG A 124      55.196  77.645 -25.003  1.00 65.56           H  
ATOM   1944 HH22 ARG A 124      54.323  78.476 -23.759  1.00 65.56           H  
ATOM   1945  CZ  ARG A 124      55.446  76.902 -23.160  1.00 65.56           C  
ATOM   1946  N   MET A 125      56.485  70.323 -25.929  1.00 61.21           N  
ATOM   1947  H   MET A 125      56.228  71.060 -26.571  1.00 61.21           H  
ATOM   1948  CA  MET A 125      55.904  68.985 -26.119  1.00 61.21           C  
ATOM   1949  HA  MET A 125      55.547  68.612 -25.160  1.00 61.21           H  
ATOM   1950  C   MET A 125      56.954  67.980 -26.622  1.00 61.21           C  
ATOM   1951  CB  MET A 125      54.706  69.066 -27.080  1.00 61.21           C  
ATOM   1952  HB2 MET A 125      55.010  69.541 -28.012  1.00 61.21           H  
ATOM   1953  HB3 MET A 125      54.368  68.054 -27.305  1.00 61.21           H  
ATOM   1954  O   MET A 125      57.065  66.876 -26.091  1.00 61.21           O  
ATOM   1955  CG  MET A 125      53.537  69.851 -26.468  1.00 61.21           C  
ATOM   1956  HG2 MET A 125      53.171  69.308 -25.596  1.00 61.21           H  
ATOM   1957  HG3 MET A 125      53.904  70.819 -26.126  1.00 61.21           H  
ATOM   1958  SD  MET A 125      52.140  70.167 -27.582  1.00 61.21           S  
ATOM   1959  CE  MET A 125      51.527  68.478 -27.848  1.00 61.21           C  
ATOM   1960  HE1 MET A 125      50.628  68.512 -28.462  1.00 61.21           H  
ATOM   1961  HE2 MET A 125      52.281  67.885 -28.365  1.00 61.21           H  
ATOM   1962  HE3 MET A 125      51.291  68.014 -26.890  1.00 61.21           H  
ATOM   1963  N   LEU A 126      57.788  68.389 -27.583  1.00 57.93           N  
ATOM   1964  H   LEU A 126      57.629  69.303 -27.983  1.00 57.93           H  
ATOM   1965  CA  LEU A 126      58.885  67.585 -28.134  1.00 57.93           C  
ATOM   1966  HA  LEU A 126      58.474  66.626 -28.450  1.00 57.93           H  
ATOM   1967  C   LEU A 126      59.978  67.278 -27.098  1.00 57.93           C  
ATOM   1968  CB  LEU A 126      59.461  68.330 -29.359  1.00 57.93           C  
ATOM   1969  HB2 LEU A 126      58.922  69.267 -29.503  1.00 57.93           H  
ATOM   1970  HB3 LEU A 126      60.501  68.603 -29.182  1.00 57.93           H  
ATOM   1971  O   LEU A 126      60.592  66.213 -27.145  1.00 57.93           O  
ATOM   1972  CG  LEU A 126      59.354  67.519 -30.661  1.00 57.93           C  
ATOM   1973  HG  LEU A 126      58.407  66.980 -30.683  1.00 57.93           H  
ATOM   1974  CD1 LEU A 126      59.394  68.455 -31.868  1.00 57.93           C  
ATOM   1975 HD11 LEU A 126      58.544  69.137 -31.830  1.00 57.93           H  
ATOM   1976 HD12 LEU A 126      59.323  67.873 -32.787  1.00 57.93           H  
ATOM   1977 HD13 LEU A 126      60.319  69.032 -31.874  1.00 57.93           H  
ATOM   1978  CD2 LEU A 126      60.509  66.523 -30.778  1.00 57.93           C  
ATOM   1979 HD21 LEU A 126      61.462  67.051 -30.803  1.00 57.93           H  
ATOM   1980 HD22 LEU A 126      60.488  65.839 -29.929  1.00 57.93           H  
ATOM   1981 HD23 LEU A 126      60.392  65.942 -31.693  1.00 57.93           H  
ATOM   1982  N   ALA A 127      60.218  68.188 -26.149  1.00 52.32           N  
ATOM   1983  H   ALA A 127      59.757  69.084 -26.215  1.00 52.32           H  
ATOM   1984  CA  ALA A 127      61.142  67.960 -25.041  1.00 52.32           C  
ATOM   1985  HA  ALA A 127      62.097  67.629 -25.448  1.00 52.32           H  
ATOM   1986  C   ALA A 127      60.650  66.859 -24.083  1.00 52.32           C  
ATOM   1987  CB  ALA A 127      61.366  69.289 -24.309  1.00 52.32           C  
ATOM   1988  HB1 ALA A 127      62.086  69.146 -23.503  1.00 52.32           H  
ATOM   1989  HB2 ALA A 127      60.427  69.647 -23.885  1.00 52.32           H  
ATOM   1990  HB3 ALA A 127      61.751  70.035 -25.004  1.00 52.32           H  
ATOM   1991  O   ALA A 127      61.459  66.045 -23.640  1.00 52.32           O  
ATOM   1992  N   ALA A 128      59.343  66.810 -23.799  1.00 48.70           N  
ATOM   1993  H   ALA A 128      58.734  67.504 -24.209  1.00 48.70           H  
ATOM   1994  CA  ALA A 128      58.741  65.826 -22.896  1.00 48.70           C  
ATOM   1995  HA  ALA A 128      59.324  65.796 -21.976  1.00 48.70           H  
ATOM   1996  C   ALA A 128      58.729  64.394 -23.467  1.00 48.70           C  
ATOM   1997  CB  ALA A 128      57.325  66.305 -22.552  1.00 48.70           C  
ATOM   1998  HB1 ALA A 128      56.877  65.622 -21.830  1.00 48.70           H  
ATOM   1999  HB2 ALA A 128      57.364  67.305 -22.119  1.00 48.70           H  
ATOM   2000  HB3 ALA A 128      56.707  66.325 -23.450  1.00 48.70           H  
ATOM   2001  O   ALA A 128      58.808  63.435 -22.706  1.00 48.70           O  
ATOM   2002  N   LEU A 129      58.677  64.243 -24.795  1.00 45.53           N  
ATOM   2003  H   LEU A 129      58.572  65.079 -25.351  1.00 45.53           H  
ATOM   2004  CA  LEU A 129      58.641  62.949 -25.497  1.00 45.53           C  
ATOM   2005  HA  LEU A 129      58.010  62.267 -24.927  1.00 45.53           H  
ATOM   2006  C   LEU A 129      60.005  62.234 -25.620  1.00 45.53           C  
ATOM   2007  CB  LEU A 129      58.008  63.182 -26.888  1.00 45.53           C  
ATOM   2008  HB2 LEU A 129      58.424  64.098 -27.309  1.00 45.53           H  
ATOM   2009  HB3 LEU A 129      58.280  62.370 -27.563  1.00 45.53           H  
ATOM   2010  O   LEU A 129      60.099  61.215 -26.305  1.00 45.53           O  
ATOM   2011  CG  LEU A 129      56.473  63.273 -26.872  1.00 45.53           C  
ATOM   2012  HG  LEU A 129      56.151  63.939 -26.072  1.00 45.53           H  
ATOM   2013  CD1 LEU A 129      55.979  63.840 -28.203  1.00 45.53           C  
ATOM   2014 HD11 LEU A 129      54.891  63.901 -28.195  1.00 45.53           H  
ATOM   2015 HD12 LEU A 129      56.382  64.843 -28.347  1.00 45.53           H  
ATOM   2016 HD13 LEU A 129      56.295  63.199 -29.026  1.00 45.53           H  
ATOM   2017  CD2 LEU A 129      55.829  61.897 -26.677  1.00 45.53           C  
ATOM   2018 HD21 LEU A 129      56.146  61.217 -27.468  1.00 45.53           H  
ATOM   2019 HD22 LEU A 129      54.744  61.992 -26.703  1.00 45.53           H  
ATOM   2020 HD23 LEU A 129      56.113  61.479 -25.711  1.00 45.53           H  
ATOM   2021  N   ARG A 130      61.090  62.769 -25.043  1.00 41.47           N  
ATOM   2022  H   ARG A 130      60.963  63.549 -24.415  1.00 41.47           H  
ATOM   2023  CA  ARG A 130      62.444  62.248 -25.308  1.00 41.47           C  
ATOM   2024  HA  ARG A 130      62.445  62.024 -26.375  1.00 41.47           H  
ATOM   2025  C   ARG A 130      62.749  60.899 -24.629  1.00 41.47           C  
ATOM   2026  CB  ARG A 130      63.513  63.313 -25.032  1.00 41.47           C  
ATOM   2027  HB2 ARG A 130      63.265  63.876 -24.133  1.00 41.47           H  
ATOM   2028  HB3 ARG A 130      64.476  62.826 -24.877  1.00 41.47           H  
ATOM   2029  O   ARG A 130      62.165  60.588 -23.595  1.00 41.47           O  
ATOM   2030  CG  ARG A 130      63.626  64.249 -26.242  1.00 41.47           C  
ATOM   2031  HG2 ARG A 130      63.755  63.656 -27.147  1.00 41.47           H  
ATOM   2032  HG3 ARG A 130      62.713  64.838 -26.330  1.00 41.47           H  
ATOM   2033  CD  ARG A 130      64.827  65.181 -26.095  1.00 41.47           C  
ATOM   2034  HD2 ARG A 130      65.720  64.579 -25.926  1.00 41.47           H  
ATOM   2035  HD3 ARG A 130      64.662  65.825 -25.231  1.00 41.47           H  
ATOM   2036  NE  ARG A 130      65.001  66.001 -27.307  1.00 41.47           N  
ATOM   2037  HE  ARG A 130      64.261  65.936 -27.991  1.00 41.47           H  
ATOM   2038  NH1 ARG A 130      66.942  67.047 -26.683  1.00 41.47           N  
ATOM   2039 HH11 ARG A 130      67.673  67.719 -26.864  1.00 41.47           H  
ATOM   2040 HH12 ARG A 130      66.906  66.540 -25.810  1.00 41.47           H  
ATOM   2041  NH2 ARG A 130      66.009  67.531 -28.654  1.00 41.47           N  
ATOM   2042 HH21 ARG A 130      66.734  68.213 -28.824  1.00 41.47           H  
ATOM   2043 HH22 ARG A 130      65.260  67.421 -29.322  1.00 41.47           H  
ATOM   2044  CZ  ARG A 130      65.981  66.851 -27.543  1.00 41.47           C  
ATOM   2045  N   PRO A 131      63.668  60.092 -25.206  1.00 34.93           N  
ATOM   2046  CA  PRO A 131      63.818  58.682 -24.847  1.00 34.93           C  
ATOM   2047  HA  PRO A 131      62.843  58.205 -24.941  1.00 34.93           H  
ATOM   2048  C   PRO A 131      64.360  58.434 -23.438  1.00 34.93           C  
ATOM   2049  CB  PRO A 131      64.774  58.072 -25.883  1.00 34.93           C  
ATOM   2050  HB2 PRO A 131      64.465  57.067 -26.171  1.00 34.93           H  
ATOM   2051  HB3 PRO A 131      65.792  58.052 -25.493  1.00 34.93           H  
ATOM   2052  O   PRO A 131      65.124  59.234 -22.894  1.00 34.93           O  
ATOM   2053  CG  PRO A 131      64.714  59.039 -27.060  1.00 34.93           C  
ATOM   2054  HG2 PRO A 131      65.632  59.023 -27.648  1.00 34.93           H  
ATOM   2055  HG3 PRO A 131      63.848  58.809 -27.681  1.00 34.93           H  
ATOM   2056  CD  PRO A 131      64.507  60.379 -26.366  1.00 34.93           C  
ATOM   2057  HD2 PRO A 131      65.466  60.765 -26.022  1.00 34.93           H  
ATOM   2058  HD3 PRO A 131      64.056  61.077 -27.071  1.00 34.93           H  
ATOM   2059  N   VAL A 132      64.070  57.238 -22.920  1.00 34.35           N  
ATOM   2060  H   VAL A 132      63.434  56.643 -23.432  1.00 34.35           H  
ATOM   2061  CA  VAL A 132      64.799  56.635 -21.796  1.00 34.35           C  
ATOM   2062  HA  VAL A 132      64.703  57.289 -20.929  1.00 34.35           H  
ATOM   2063  C   VAL A 132      66.284  56.510 -22.164  1.00 34.35           C  
ATOM   2064  CB  VAL A 132      64.211  55.250 -21.442  1.00 34.35           C  
ATOM   2065  HB  VAL A 132      64.333  54.582 -22.294  1.00 34.35           H  
ATOM   2066  O   VAL A 132      66.626  56.060 -23.259  1.00 34.35           O  
ATOM   2067  CG1 VAL A 132      64.902  54.622 -20.226  1.00 34.35           C  
ATOM   2068 HG11 VAL A 132      64.845  55.290 -19.367  1.00 34.35           H  
ATOM   2069 HG12 VAL A 132      64.420  53.678 -19.974  1.00 34.35           H  
ATOM   2070 HG13 VAL A 132      65.945  54.404 -20.455  1.00 34.35           H  
ATOM   2071  CG2 VAL A 132      62.713  55.340 -21.116  1.00 34.35           C  
ATOM   2072 HG21 VAL A 132      62.334  54.356 -20.839  1.00 34.35           H  
ATOM   2073 HG22 VAL A 132      62.149  55.682 -21.984  1.00 34.35           H  
ATOM   2074 HG23 VAL A 132      62.549  56.030 -20.289  1.00 34.35           H  
ATOM   2075  N   ALA A 133      67.181  56.891 -21.252  1.00 24.35           N  
ATOM   2076  H   ALA A 133      66.854  57.235 -20.360  1.00 24.35           H  
ATOM   2077  CA  ALA A 133      68.613  56.672 -21.434  1.00 24.35           C  
ATOM   2078  HA  ALA A 133      68.885  57.019 -22.431  1.00 24.35           H  
ATOM   2079  C   ALA A 133      68.948  55.170 -21.343  1.00 24.35           C  
ATOM   2080  CB  ALA A 133      69.390  57.511 -20.413  1.00 24.35           C  
ATOM   2081  HB1 ALA A 133      69.137  57.190 -19.403  1.00 24.35           H  
ATOM   2082  HB2 ALA A 133      70.461  57.379 -20.569  1.00 24.35           H  
ATOM   2083  HB3 ALA A 133      69.138  58.565 -20.533  1.00 24.35           H  
ATOM   2084  O   ALA A 133      68.499  54.484 -20.427  1.00 24.35           O  
ATOM   2085  N   GLN A 134      69.752  54.667 -22.283  1.00 24.48           N  
ATOM   2086  H   GLN A 134      70.092  55.296 -22.997  1.00 24.48           H  
ATOM   2087  CA  GLN A 134      70.074  53.243 -22.450  1.00 24.48           C  
ATOM   2088  HA  GLN A 134      69.150  52.666 -22.407  1.00 24.48           H  
ATOM   2089  C   GLN A 134      71.001  52.694 -21.341  1.00 24.48           C  
ATOM   2090  CB  GLN A 134      70.708  53.036 -23.840  1.00 24.48           C  
ATOM   2091  HB2 GLN A 134      71.578  53.688 -23.921  1.00 24.48           H  
ATOM   2092  HB3 GLN A 134      71.053  52.005 -23.919  1.00 24.48           H  
ATOM   2093  O   GLN A 134      72.195  52.493 -21.562  1.00 24.48           O  
ATOM   2094  CG  GLN A 134      69.764  53.301 -25.022  1.00 24.48           C  
ATOM   2095  HG2 GLN A 134      69.316  54.291 -24.934  1.00 24.48           H  
ATOM   2096  HG3 GLN A 134      68.964  52.561 -25.005  1.00 24.48           H  
ATOM   2097  CD  GLN A 134      70.496  53.234 -26.364  1.00 24.48           C  
ATOM   2098  NE2 GLN A 134      69.868  52.736 -27.405  1.00 24.48           N  
ATOM   2099 HE21 GLN A 134      70.405  52.680 -28.259  1.00 24.48           H  
ATOM   2100 HE22 GLN A 134      68.940  52.349 -27.310  1.00 24.48           H  
ATOM   2101  OE1 GLN A 134      71.631  53.652 -26.519  1.00 24.48           O  
ATOM   2102  N   ALA A 135      70.465  52.426 -20.150  1.00 23.81           N  
ATOM   2103  H   ALA A 135      69.498  52.673 -19.992  1.00 23.81           H  
ATOM   2104  CA  ALA A 135      71.131  51.575 -19.163  1.00 23.81           C  
ATOM   2105  HA  ALA A 135      72.194  51.814 -19.139  1.00 23.81           H  
ATOM   2106  C   ALA A 135      70.973  50.101 -19.592  1.00 23.81           C  
ATOM   2107  CB  ALA A 135      70.552  51.875 -17.775  1.00 23.81           C  
ATOM   2108  HB1 ALA A 135      69.485  51.655 -17.762  1.00 23.81           H  
ATOM   2109  HB2 ALA A 135      70.708  52.925 -17.526  1.00 23.81           H  
ATOM   2110  HB3 ALA A 135      71.048  51.250 -17.031  1.00 23.81           H  
ATOM   2111  O   ALA A 135      69.869  49.566 -19.549  1.00 23.81           O  
ATOM   2112  N   ALA A 136      72.057  49.494 -20.085  1.00 22.07           N  
ATOM   2113  H   ALA A 136      72.930  50.001 -20.073  1.00 22.07           H  
ATOM   2114  CA  ALA A 136      72.044  48.219 -20.815  1.00 22.07           C  
ATOM   2115  HA  ALA A 136      71.022  48.013 -21.136  1.00 22.07           H  
ATOM   2116  C   ALA A 136      72.481  46.989 -19.978  1.00 22.07           C  
ATOM   2117  CB  ALA A 136      72.885  48.420 -22.087  1.00 22.07           C  
ATOM   2118  HB1 ALA A 136      72.538  49.303 -22.624  1.00 22.07           H  
ATOM   2119  HB2 ALA A 136      72.783  47.558 -22.745  1.00 22.07           H  
ATOM   2120  HB3 ALA A 136      73.934  48.547 -21.822  1.00 22.07           H  
ATOM   2121  O   ALA A 136      72.677  47.079 -18.767  1.00 22.07           O  
ATOM   2122  N   ASP A 137      72.608  45.843 -20.658  1.00 20.39           N  
ATOM   2123  H   ASP A 137      72.449  45.889 -21.654  1.00 20.39           H  
ATOM   2124  CA  ASP A 137      72.624  44.474 -20.118  1.00 20.39           C  
ATOM   2125  HA  ASP A 137      71.631  44.273 -19.715  1.00 20.39           H  
ATOM   2126  C   ASP A 137      73.651  44.143 -19.017  1.00 20.39           C  
ATOM   2127  CB  ASP A 137      72.861  43.483 -21.272  1.00 20.39           C  
ATOM   2128  HB2 ASP A 137      72.923  42.474 -20.866  1.00 20.39           H  
ATOM   2129  HB3 ASP A 137      73.815  43.708 -21.749  1.00 20.39           H  
ATOM   2130  O   ASP A 137      74.854  44.382 -19.146  1.00 20.39           O  
ATOM   2131  CG  ASP A 137      71.745  43.501 -22.315  1.00 20.39           C  
ATOM   2132  OD1 ASP A 137      70.574  43.403 -21.895  1.00 20.39           O  
ATOM   2133  OD2 ASP A 137      72.083  43.643 -23.510  1.00 20.39           O  
ATOM   2134  N   ALA A 138      73.176  43.408 -18.004  1.00 22.22           N  
ATOM   2135  H   ALA A 138      72.180  43.237 -17.984  1.00 22.22           H  
ATOM   2136  CA  ALA A 138      73.983  42.606 -17.083  1.00 22.22           C  
ATOM   2137  HA  ALA A 138      75.033  42.675 -17.368  1.00 22.22           H  
ATOM   2138  C   ALA A 138      73.548  41.125 -17.177  1.00 22.22           C  
ATOM   2139  CB  ALA A 138      73.829  43.177 -15.667  1.00 22.22           C  
ATOM   2140  HB1 ALA A 138      74.438  42.603 -14.969  1.00 22.22           H  
ATOM   2141  HB2 ALA A 138      74.152  44.217 -15.655  1.00 22.22           H  
ATOM   2142  HB3 ALA A 138      72.785  43.124 -15.357  1.00 22.22           H  
ATOM   2143  O   ALA A 138      72.373  40.824 -16.996  1.00 22.22           O  
ATOM   2144  N   SER A 139      74.477  40.203 -17.472  1.00 19.73           N  
ATOM   2145  H   SER A 139      75.412  40.533 -17.663  1.00 19.73           H  
ATOM   2146  CA  SER A 139      74.153  38.876 -18.051  1.00 19.73           C  
ATOM   2147  HA  SER A 139      73.085  38.694 -17.934  1.00 19.73           H  
ATOM   2148  C   SER A 139      74.849  37.644 -17.414  1.00 19.73           C  
ATOM   2149  CB  SER A 139      74.431  38.951 -19.561  1.00 19.73           C  
ATOM   2150  HB2 SER A 139      73.757  39.684 -20.004  1.00 19.73           H  
ATOM   2151  HB3 SER A 139      74.239  37.985 -20.028  1.00 19.73           H  
ATOM   2152  O   SER A 139      75.054  36.638 -18.088  1.00 19.73           O  
ATOM   2153  OG  SER A 139      75.773  39.353 -19.804  1.00 19.73           O  
ATOM   2154  HG  SER A 139      75.870  39.466 -20.752  1.00 19.73           H  
ATOM   2155  N   GLY A 140      75.265  37.717 -16.140  1.00 18.06           N  
ATOM   2156  H   GLY A 140      74.986  38.538 -15.622  1.00 18.06           H  
ATOM   2157  CA  GLY A 140      76.104  36.705 -15.446  1.00 18.06           C  
ATOM   2158  HA2 GLY A 140      76.998  36.541 -16.046  1.00 18.06           H  
ATOM   2159  HA3 GLY A 140      76.423  37.123 -14.491  1.00 18.06           H  
ATOM   2160  C   GLY A 140      75.488  35.311 -15.156  1.00 18.06           C  
ATOM   2161  O   GLY A 140      74.328  35.064 -15.454  1.00 18.06           O  
ATOM   2162  N   THR A 141      76.290  34.387 -14.584  1.00 18.34           N  
ATOM   2163  H   THR A 141      77.192  34.698 -14.255  1.00 18.34           H  
ATOM   2164  CA  THR A 141      76.235  32.933 -14.903  1.00 18.34           C  
ATOM   2165  HA  THR A 141      75.595  32.851 -15.781  1.00 18.34           H  
ATOM   2166  C   THR A 141      75.599  31.902 -13.925  1.00 18.34           C  
ATOM   2167  CB  THR A 141      77.620  32.442 -15.363  1.00 18.34           C  
ATOM   2168  HB  THR A 141      77.637  31.352 -15.361  1.00 18.34           H  
ATOM   2169  O   THR A 141      74.559  31.367 -14.285  1.00 18.34           O  
ATOM   2170  CG2 THR A 141      77.979  32.925 -16.769  1.00 18.34           C  
ATOM   2171 HG21 THR A 141      78.951  32.529 -17.062  1.00 18.34           H  
ATOM   2172 HG22 THR A 141      77.230  32.571 -17.477  1.00 18.34           H  
ATOM   2173 HG23 THR A 141      78.005  34.014 -16.801  1.00 18.34           H  
ATOM   2174  OG1 THR A 141      78.632  32.932 -14.505  1.00 18.34           O  
ATOM   2175  HG1 THR A 141      79.463  32.554 -14.803  1.00 18.34           H  
ATOM   2176  N   GLY A 142      76.215  31.473 -12.800  1.00 17.73           N  
ATOM   2177  H   GLY A 142      77.023  31.979 -12.468  1.00 17.73           H  
ATOM   2178  CA  GLY A 142      75.876  30.168 -12.138  1.00 17.73           C  
ATOM   2179  HA2 GLY A 142      76.529  29.402 -12.556  1.00 17.73           H  
ATOM   2180  HA3 GLY A 142      74.855  29.887 -12.394  1.00 17.73           H  
ATOM   2181  C   GLY A 142      75.972  30.088 -10.589  1.00 17.73           C  
ATOM   2182  O   GLY A 142      76.147  31.117  -9.947  1.00 17.73           O  
ATOM   2183  N   ALA A 143      75.893  28.916  -9.918  1.00 20.43           N  
ATOM   2184  H   ALA A 143      75.841  29.019  -8.915  1.00 20.43           H  
ATOM   2185  CA  ALA A 143      76.011  27.533 -10.434  1.00 20.43           C  
ATOM   2186  HA  ALA A 143      75.603  27.519 -11.445  1.00 20.43           H  
ATOM   2187  C   ALA A 143      75.223  26.398  -9.684  1.00 20.43           C  
ATOM   2188  CB  ALA A 143      77.509  27.206 -10.558  1.00 20.43           C  
ATOM   2189  HB1 ALA A 143      77.999  27.948 -11.190  1.00 20.43           H  
ATOM   2190  HB2 ALA A 143      77.984  27.207  -9.577  1.00 20.43           H  
ATOM   2191  HB3 ALA A 143      77.637  26.227 -11.018  1.00 20.43           H  
ATOM   2192  O   ALA A 143      74.132  26.061 -10.130  1.00 20.43           O  
ATOM   2193  N   ASN A 144      75.771  25.736  -8.639  1.00 19.80           N  
ATOM   2194  H   ASN A 144      76.582  26.140  -8.192  1.00 19.80           H  
ATOM   2195  CA  ASN A 144      75.487  24.305  -8.313  1.00 19.80           C  
ATOM   2196  HA  ASN A 144      74.684  23.972  -8.970  1.00 19.80           H  
ATOM   2197  C   ASN A 144      75.040  23.976  -6.849  1.00 19.80           C  
ATOM   2198  CB  ASN A 144      76.755  23.482  -8.647  1.00 19.80           C  
ATOM   2199  HB2 ASN A 144      76.810  22.615  -7.989  1.00 19.80           H  
ATOM   2200  HB3 ASN A 144      77.651  24.073  -8.459  1.00 19.80           H  
ATOM   2201  O   ASN A 144      75.304  24.783  -5.960  1.00 19.80           O  
ATOM   2202  CG  ASN A 144      76.789  22.977 -10.078  1.00 19.80           C  
ATOM   2203  ND2 ASN A 144      76.600  21.694 -10.287  1.00 19.80           N  
ATOM   2204 HD21 ASN A 144      76.592  21.393 -11.251  1.00 19.80           H  
ATOM   2205 HD22 ASN A 144      76.462  21.059  -9.514  1.00 19.80           H  
ATOM   2206  OD1 ASN A 144      77.001  23.716 -11.020  1.00 19.80           O  
ATOM   2207  N   PRO A 145      74.447  22.776  -6.585  1.00 23.06           N  
ATOM   2208  CA  PRO A 145      73.959  22.302  -5.268  1.00 23.06           C  
ATOM   2209  HA  PRO A 145      73.867  23.130  -4.566  1.00 23.06           H  
ATOM   2210  C   PRO A 145      74.800  21.165  -4.609  1.00 23.06           C  
ATOM   2211  CB  PRO A 145      72.566  21.763  -5.610  1.00 23.06           C  
ATOM   2212  HB2 PRO A 145      71.883  22.593  -5.795  1.00 23.06           H  
ATOM   2213  HB3 PRO A 145      72.163  21.103  -4.842  1.00 23.06           H  
ATOM   2214  O   PRO A 145      75.646  20.563  -5.271  1.00 23.06           O  
ATOM   2215  CG  PRO A 145      72.838  21.015  -6.917  1.00 23.06           C  
ATOM   2216  HG2 PRO A 145      71.941  20.936  -7.532  1.00 23.06           H  
ATOM   2217  HG3 PRO A 145      73.234  20.022  -6.704  1.00 23.06           H  
ATOM   2218  CD  PRO A 145      73.916  21.863  -7.600  1.00 23.06           C  
ATOM   2219  HD2 PRO A 145      73.452  22.415  -8.417  1.00 23.06           H  
ATOM   2220  HD3 PRO A 145      74.706  21.215  -7.981  1.00 23.06           H  
ATOM   2221  N   SER A 146      74.511  20.828  -3.335  1.00 20.65           N  
ATOM   2222  H   SER A 146      73.833  21.390  -2.840  1.00 20.65           H  
ATOM   2223  CA  SER A 146      75.047  19.674  -2.557  1.00 20.65           C  
ATOM   2224  HA  SER A 146      74.979  18.762  -3.149  1.00 20.65           H  
ATOM   2225  C   SER A 146      74.287  19.462  -1.221  1.00 20.65           C  
ATOM   2226  CB  SER A 146      76.519  19.926  -2.198  1.00 20.65           C  
ATOM   2227  HB2 SER A 146      76.883  19.115  -1.568  1.00 20.65           H  
ATOM   2228  HB3 SER A 146      77.117  19.947  -3.110  1.00 20.65           H  
ATOM   2229  O   SER A 146      73.806  20.459  -0.680  1.00 20.65           O  
ATOM   2230  OG  SER A 146      76.669  21.161  -1.516  1.00 20.65           O  
ATOM   2231  HG  SER A 146      76.000  21.192  -0.829  1.00 20.65           H  
ATOM   2232  N   GLY A 147      74.239  18.246  -0.644  1.00 22.44           N  
ATOM   2233  H   GLY A 147      74.662  17.449  -1.097  1.00 22.44           H  
ATOM   2234  CA  GLY A 147      73.709  17.990   0.718  1.00 22.44           C  
ATOM   2235  HA2 GLY A 147      74.424  18.383   1.441  1.00 22.44           H  
ATOM   2236  HA3 GLY A 147      72.767  18.521   0.852  1.00 22.44           H  
ATOM   2237  C   GLY A 147      73.460  16.502   1.057  1.00 22.44           C  
ATOM   2238  O   GLY A 147      72.907  15.781   0.233  1.00 22.44           O  
ATOM   2239  N   ASP A 148      73.865  16.065   2.262  1.00 23.92           N  
ATOM   2240  H   ASP A 148      74.293  16.736   2.883  1.00 23.92           H  
ATOM   2241  CA  ASP A 148      74.112  14.657   2.660  1.00 23.92           C  
ATOM   2242  HA  ASP A 148      73.359  14.015   2.202  1.00 23.92           H  
ATOM   2243  C   ASP A 148      74.075  14.510   4.222  1.00 23.92           C  
ATOM   2244  CB  ASP A 148      75.536  14.245   2.172  1.00 23.92           C  
ATOM   2245  HB2 ASP A 148      75.512  13.191   1.895  1.00 23.92           H  
ATOM   2246  HB3 ASP A 148      76.225  14.327   3.013  1.00 23.92           H  
ATOM   2247  O   ASP A 148      74.274  15.519   4.900  1.00 23.92           O  
ATOM   2248  CG  ASP A 148      76.161  15.064   1.014  1.00 23.92           C  
ATOM   2249  OD1 ASP A 148      76.252  14.543  -0.121  1.00 23.92           O  
ATOM   2250  OD2 ASP A 148      76.598  16.217   1.264  1.00 23.92           O  
ATOM   2251  N   ASP A 149      73.985  13.358   4.922  1.00 25.58           N  
ATOM   2252  H   ASP A 149      74.301  13.501   5.870  1.00 25.58           H  
ATOM   2253  CA  ASP A 149      73.278  12.052   4.770  1.00 25.58           C  
ATOM   2254  HA  ASP A 149      72.201  12.218   4.727  1.00 25.58           H  
ATOM   2255  C   ASP A 149      73.591  11.136   6.009  1.00 25.58           C  
ATOM   2256  CB  ASP A 149      73.713  11.316   3.486  1.00 25.58           C  
ATOM   2257  HB2 ASP A 149      73.420  11.904   2.616  1.00 25.58           H  
ATOM   2258  HB3 ASP A 149      74.797  11.208   3.479  1.00 25.58           H  
ATOM   2259  O   ASP A 149      74.760  10.790   6.193  1.00 25.58           O  
ATOM   2260  CG  ASP A 149      73.057   9.935   3.354  1.00 25.58           C  
ATOM   2261  OD1 ASP A 149      71.921   9.791   3.861  1.00 25.58           O  
ATOM   2262  OD2 ASP A 149      73.685   9.048   2.732  1.00 25.58           O  
ATOM   2263  N   LEU A 150      72.625  10.767   6.888  1.00 22.06           N  
ATOM   2264  H   LEU A 150      71.666  10.970   6.643  1.00 22.06           H  
ATOM   2265  CA  LEU A 150      72.853   9.936   8.114  1.00 22.06           C  
ATOM   2266  HA  LEU A 150      73.628   9.205   7.885  1.00 22.06           H  
ATOM   2267  C   LEU A 150      71.614   9.128   8.613  1.00 22.06           C  
ATOM   2268  CB  LEU A 150      73.332  10.837   9.285  1.00 22.06           C  
ATOM   2269  HB2 LEU A 150      73.218  10.281  10.216  1.00 22.06           H  
ATOM   2270  HB3 LEU A 150      72.662  11.694   9.344  1.00 22.06           H  
ATOM   2271  O   LEU A 150      70.510   9.668   8.652  1.00 22.06           O  
ATOM   2272  CG  LEU A 150      74.788  11.347   9.234  1.00 22.06           C  
ATOM   2273  HG  LEU A 150      74.965  11.905   8.314  1.00 22.06           H  
ATOM   2274  CD1 LEU A 150      75.051  12.332  10.373  1.00 22.06           C  
ATOM   2275 HD11 LEU A 150      76.072  12.708  10.304  1.00 22.06           H  
ATOM   2276 HD12 LEU A 150      74.358  13.169  10.293  1.00 22.06           H  
ATOM   2277 HD13 LEU A 150      74.907  11.835  11.333  1.00 22.06           H  
ATOM   2278  CD2 LEU A 150      75.805  10.207   9.362  1.00 22.06           C  
ATOM   2279 HD21 LEU A 150      75.720   9.546   8.500  1.00 22.06           H  
ATOM   2280 HD22 LEU A 150      76.815  10.616   9.375  1.00 22.06           H  
ATOM   2281 HD23 LEU A 150      75.624   9.643  10.277  1.00 22.06           H  
ATOM   2282  N   GLY A 151      71.797   7.882   9.106  1.00 31.61           N  
ATOM   2283  H   GLY A 151      72.724   7.483   9.065  1.00 31.61           H  
ATOM   2284  CA  GLY A 151      70.727   7.040   9.704  1.00 31.61           C  
ATOM   2285  HA2 GLY A 151      70.002   7.687  10.197  1.00 31.61           H  
ATOM   2286  HA3 GLY A 151      70.203   6.517   8.904  1.00 31.61           H  
ATOM   2287  C   GLY A 151      71.206   5.978  10.726  1.00 31.61           C  
ATOM   2288  O   GLY A 151      72.035   5.137  10.387  1.00 31.61           O  
ATOM   2289  N   GLU A 152      70.706   6.024  11.976  1.00 31.19           N  
ATOM   2290  H   GLU A 152      69.975   6.697  12.160  1.00 31.19           H  
ATOM   2291  CA  GLU A 152      71.311   5.357  13.161  1.00 31.19           C  
ATOM   2292  HA  GLU A 152      72.216   4.857  12.814  1.00 31.19           H  
ATOM   2293  C   GLU A 152      70.493   4.188  13.817  1.00 31.19           C  
ATOM   2294  CB  GLU A 152      71.807   6.429  14.163  1.00 31.19           C  
ATOM   2295  HB2 GLU A 152      72.276   5.921  15.006  1.00 31.19           H  
ATOM   2296  HB3 GLU A 152      70.952   6.996  14.533  1.00 31.19           H  
ATOM   2297  O   GLU A 152      70.045   3.298  13.105  1.00 31.19           O  
ATOM   2298  CG  GLU A 152      72.855   7.397  13.574  1.00 31.19           C  
ATOM   2299  HG2 GLU A 152      73.611   6.808  13.055  1.00 31.19           H  
ATOM   2300  HG3 GLU A 152      72.375   8.047  12.843  1.00 31.19           H  
ATOM   2301  CD  GLU A 152      73.543   8.263  14.648  1.00 31.19           C  
ATOM   2302  OE1 GLU A 152      74.745   8.569  14.470  1.00 31.19           O  
ATOM   2303  OE2 GLU A 152      72.877   8.598  15.654  1.00 31.19           O  
ATOM   2304  N   ALA A 153      70.435   4.088  15.164  1.00 26.53           N  
ATOM   2305  H   ALA A 153      70.672   4.930  15.670  1.00 26.53           H  
ATOM   2306  CA  ALA A 153      70.476   2.836  15.974  1.00 26.53           C  
ATOM   2307  HA  ALA A 153      71.217   2.194  15.497  1.00 26.53           H  
ATOM   2308  C   ALA A 153      69.197   1.935  16.115  1.00 26.53           C  
ATOM   2309  CB  ALA A 153      71.052   3.238  17.343  1.00 26.53           C  
ATOM   2310  HB1 ALA A 153      71.285   2.353  17.936  1.00 26.53           H  
ATOM   2311  HB2 ALA A 153      71.967   3.814  17.210  1.00 26.53           H  
ATOM   2312  HB3 ALA A 153      70.323   3.845  17.881  1.00 26.53           H  
ATOM   2313  O   ALA A 153      68.178   2.192  15.488  1.00 26.53           O  
ATOM   2314  N   GLY A 154      69.281   0.828  16.902  1.00 39.46           N  
ATOM   2315  H   GLY A 154      70.094   0.756  17.497  1.00 39.46           H  
ATOM   2316  CA  GLY A 154      68.478  -0.416  16.706  1.00 39.46           C  
ATOM   2317  HA2 GLY A 154      69.145  -1.176  16.300  1.00 39.46           H  
ATOM   2318  HA3 GLY A 154      67.748  -0.218  15.922  1.00 39.46           H  
ATOM   2319  C   GLY A 154      67.668  -1.086  17.861  1.00 39.46           C  
ATOM   2320  O   GLY A 154      66.489  -0.812  18.007  1.00 39.46           O  
ATOM   2321  N   VAL A 155      68.243  -2.089  18.558  1.00 31.80           N  
ATOM   2322  H   VAL A 155      69.250  -2.125  18.499  1.00 31.80           H  
ATOM   2323  CA  VAL A 155      67.612  -3.406  18.916  1.00 31.80           C  
ATOM   2324  HA  VAL A 155      67.418  -3.892  17.959  1.00 31.80           H  
ATOM   2325  C   VAL A 155      66.238  -3.480  19.635  1.00 31.80           C  
ATOM   2326  CB  VAL A 155      68.614  -4.334  19.657  1.00 31.80           C  
ATOM   2327  HB  VAL A 155      68.813  -3.926  20.647  1.00 31.80           H  
ATOM   2328  O   VAL A 155      65.295  -3.977  19.026  1.00 31.80           O  
ATOM   2329  CG1 VAL A 155      68.100  -5.776  19.813  1.00 31.80           C  
ATOM   2330 HG11 VAL A 155      68.851  -6.391  20.309  1.00 31.80           H  
ATOM   2331 HG12 VAL A 155      67.854  -6.202  18.840  1.00 31.80           H  
ATOM   2332 HG13 VAL A 155      67.211  -5.799  20.444  1.00 31.80           H  
ATOM   2333  CG2 VAL A 155      69.957  -4.441  18.914  1.00 31.80           C  
ATOM   2334 HG21 VAL A 155      69.791  -4.781  17.892  1.00 31.80           H  
ATOM   2335 HG22 VAL A 155      70.466  -3.477  18.907  1.00 31.80           H  
ATOM   2336 HG23 VAL A 155      70.604  -5.152  19.429  1.00 31.80           H  
ATOM   2337  N   ASP A 156      66.157  -3.210  20.947  1.00 29.82           N  
ATOM   2338  H   ASP A 156      66.949  -2.768  21.392  1.00 29.82           H  
ATOM   2339  CA  ASP A 156      65.240  -3.957  21.848  1.00 29.82           C  
ATOM   2340  HA  ASP A 156      65.228  -5.006  21.550  1.00 29.82           H  
ATOM   2341  C   ASP A 156      63.770  -3.496  21.872  1.00 29.82           C  
ATOM   2342  CB  ASP A 156      65.768  -3.889  23.298  1.00 29.82           C  
ATOM   2343  HB2 ASP A 156      65.922  -2.846  23.573  1.00 29.82           H  
ATOM   2344  HB3 ASP A 156      65.006  -4.293  23.965  1.00 29.82           H  
ATOM   2345  O   ASP A 156      62.845  -4.311  21.847  1.00 29.82           O  
ATOM   2346  CG  ASP A 156      67.056  -4.679  23.543  1.00 29.82           C  
ATOM   2347  OD1 ASP A 156      67.051  -5.907  23.299  1.00 29.82           O  
ATOM   2348  OD2 ASP A 156      68.052  -4.055  23.975  1.00 29.82           O  
ATOM   2349  N   GLU A 157      63.545  -2.189  22.012  1.00 29.98           N  
ATOM   2350  H   GLU A 157      64.348  -1.578  21.974  1.00 29.98           H  
ATOM   2351  CA  GLU A 157      62.334  -1.642  22.656  1.00 29.98           C  
ATOM   2352  HA  GLU A 157      62.124  -2.231  23.549  1.00 29.98           H  
ATOM   2353  C   GLU A 157      61.060  -1.745  21.791  1.00 29.98           C  
ATOM   2354  CB  GLU A 157      62.633  -0.200  23.120  1.00 29.98           C  
ATOM   2355  HB2 GLU A 157      62.934   0.388  22.252  1.00 29.98           H  
ATOM   2356  HB3 GLU A 157      61.728   0.239  23.542  1.00 29.98           H  
ATOM   2357  O   GLU A 157      59.945  -1.626  22.292  1.00 29.98           O  
ATOM   2358  CG  GLU A 157      63.746  -0.168  24.193  1.00 29.98           C  
ATOM   2359  HG2 GLU A 157      63.384  -0.698  25.075  1.00 29.98           H  
ATOM   2360  HG3 GLU A 157      64.619  -0.707  23.826  1.00 29.98           H  
ATOM   2361  CD  GLU A 157      64.216   1.243  24.592  1.00 29.98           C  
ATOM   2362  OE1 GLU A 157      64.586   1.417  25.778  1.00 29.98           O  
ATOM   2363  OE2 GLU A 157      64.282   2.123  23.704  1.00 29.98           O  
ATOM   2364  N   LEU A 158      61.214  -2.061  20.502  1.00 26.66           N  
ATOM   2365  H   LEU A 158      62.164  -2.207  20.192  1.00 26.66           H  
ATOM   2366  CA  LEU A 158      60.129  -2.286  19.537  1.00 26.66           C  
ATOM   2367  HA  LEU A 158      59.438  -1.445  19.592  1.00 26.66           H  
ATOM   2368  C   LEU A 158      59.278  -3.543  19.812  1.00 26.66           C  
ATOM   2369  CB  LEU A 158      60.764  -2.341  18.131  1.00 26.66           C  
ATOM   2370  HB2 LEU A 158      61.790  -2.701  18.213  1.00 26.66           H  
ATOM   2371  HB3 LEU A 158      60.229  -3.060  17.509  1.00 26.66           H  
ATOM   2372  O   LEU A 158      58.191  -3.669  19.251  1.00 26.66           O  
ATOM   2373  CG  LEU A 158      60.742  -0.970  17.432  1.00 26.66           C  
ATOM   2374  HG  LEU A 158      60.845  -0.176  18.172  1.00 26.66           H  
ATOM   2375  CD1 LEU A 158      61.897  -0.841  16.440  1.00 26.66           C  
ATOM   2376 HD11 LEU A 158      61.857   0.135  15.955  1.00 26.66           H  
ATOM   2377 HD12 LEU A 158      61.834  -1.626  15.687  1.00 26.66           H  
ATOM   2378 HD13 LEU A 158      62.845  -0.925  16.972  1.00 26.66           H  
ATOM   2379  CD2 LEU A 158      59.429  -0.784  16.668  1.00 26.66           C  
ATOM   2380 HD21 LEU A 158      59.403   0.209  16.219  1.00 26.66           H  
ATOM   2381 HD22 LEU A 158      58.589  -0.879  17.355  1.00 26.66           H  
ATOM   2382 HD23 LEU A 158      59.335  -1.537  15.885  1.00 26.66           H  
ATOM   2383  N   LEU A 159      59.742  -4.472  20.656  1.00 30.65           N  
ATOM   2384  H   LEU A 159      60.637  -4.302  21.093  1.00 30.65           H  
ATOM   2385  CA  LEU A 159      59.050  -5.742  20.935  1.00 30.65           C  
ATOM   2386  HA  LEU A 159      58.935  -6.289  20.000  1.00 30.65           H  
ATOM   2387  C   LEU A 159      57.632  -5.574  21.506  1.00 30.65           C  
ATOM   2388  CB  LEU A 159      59.900  -6.564  21.922  1.00 30.65           C  
ATOM   2389  HB2 LEU A 159      59.276  -7.335  22.372  1.00 30.65           H  
ATOM   2390  HB3 LEU A 159      60.230  -5.903  22.724  1.00 30.65           H  
ATOM   2391  O   LEU A 159      56.773  -6.420  21.259  1.00 30.65           O  
ATOM   2392  CG  LEU A 159      61.125  -7.247  21.291  1.00 30.65           C  
ATOM   2393  HG  LEU A 159      61.689  -6.529  20.696  1.00 30.65           H  
ATOM   2394  CD1 LEU A 159      62.030  -7.792  22.397  1.00 30.65           C  
ATOM   2395 HD11 LEU A 159      62.905  -8.267  21.954  1.00 30.65           H  
ATOM   2396 HD12 LEU A 159      61.487  -8.507  23.015  1.00 30.65           H  
ATOM   2397 HD13 LEU A 159      62.373  -6.962  23.014  1.00 30.65           H  
ATOM   2398  CD2 LEU A 159      60.721  -8.426  20.399  1.00 30.65           C  
ATOM   2399 HD21 LEU A 159      61.616  -8.909  20.006  1.00 30.65           H  
ATOM   2400 HD22 LEU A 159      60.136  -9.147  20.970  1.00 30.65           H  
ATOM   2401 HD23 LEU A 159      60.129  -8.069  19.557  1.00 30.65           H  
ATOM   2402  N   GLU A 160      57.376  -4.500  22.256  1.00 30.83           N  
ATOM   2403  H   GLU A 160      58.109  -3.818  22.389  1.00 30.83           H  
ATOM   2404  CA  GLU A 160      56.088  -4.261  22.924  1.00 30.83           C  
ATOM   2405  HA  GLU A 160      55.795  -5.189  23.415  1.00 30.83           H  
ATOM   2406  C   GLU A 160      54.949  -3.925  21.933  1.00 30.83           C  
ATOM   2407  CB  GLU A 160      56.301  -3.197  24.024  1.00 30.83           C  
ATOM   2408  HB2 GLU A 160      57.294  -3.345  24.450  1.00 30.83           H  
ATOM   2409  HB3 GLU A 160      56.268  -2.201  23.582  1.00 30.83           H  
ATOM   2410  O   GLU A 160      53.776  -3.997  22.290  1.00 30.83           O  
ATOM   2411  CG  GLU A 160      55.294  -3.296  25.184  1.00 30.83           C  
ATOM   2412  HG2 GLU A 160      55.186  -4.346  25.457  1.00 30.83           H  
ATOM   2413  HG3 GLU A 160      54.321  -2.939  24.845  1.00 30.83           H  
ATOM   2414  CD  GLU A 160      55.727  -2.499  26.432  1.00 30.83           C  
ATOM   2415  OE1 GLU A 160      55.504  -3.015  27.555  1.00 30.83           O  
ATOM   2416  OE2 GLU A 160      56.277  -1.386  26.275  1.00 30.83           O  
ATOM   2417  N   ALA A 161      55.275  -3.645  20.663  1.00 31.30           N  
ATOM   2418  H   ALA A 161      56.255  -3.633  20.417  1.00 31.30           H  
ATOM   2419  CA  ALA A 161      54.312  -3.287  19.619  1.00 31.30           C  
ATOM   2420  HA  ALA A 161      53.641  -2.525  20.015  1.00 31.30           H  
ATOM   2421  C   ALA A 161      53.429  -4.449  19.113  1.00 31.30           C  
ATOM   2422  CB  ALA A 161      55.106  -2.683  18.453  1.00 31.30           C  
ATOM   2423  HB1 ALA A 161      55.766  -3.435  18.020  1.00 31.30           H  
ATOM   2424  HB2 ALA A 161      54.415  -2.333  17.686  1.00 31.30           H  
ATOM   2425  HB3 ALA A 161      55.701  -1.840  18.805  1.00 31.30           H  
ATOM   2426  O   ALA A 161      52.336  -4.203  18.615  1.00 31.30           O  
ATOM   2427  N   LEU A 162      53.901  -5.700  19.185  1.00 28.08           N  
ATOM   2428  H   LEU A 162      54.784  -5.836  19.656  1.00 28.08           H  
ATOM   2429  CA  LEU A 162      53.325  -6.835  18.432  1.00 28.08           C  
ATOM   2430  HA  LEU A 162      52.718  -6.424  17.625  1.00 28.08           H  
ATOM   2431  C   LEU A 162      52.365  -7.728  19.249  1.00 28.08           C  
ATOM   2432  CB  LEU A 162      54.490  -7.634  17.796  1.00 28.08           C  
ATOM   2433  HB2 LEU A 162      55.425  -7.109  17.991  1.00 28.08           H  
ATOM   2434  HB3 LEU A 162      54.573  -8.610  18.274  1.00 28.08           H  
ATOM   2435  O   LEU A 162      51.913  -8.765  18.769  1.00 28.08           O  
ATOM   2436  CG  LEU A 162      54.375  -7.820  16.270  1.00 28.08           C  
ATOM   2437  HG  LEU A 162      54.171  -6.855  15.806  1.00 28.08           H  
ATOM   2438  CD1 LEU A 162      55.706  -8.339  15.718  1.00 28.08           C  
ATOM   2439 HD11 LEU A 162      55.942  -9.304  16.166  1.00 28.08           H  
ATOM   2440 HD12 LEU A 162      55.631  -8.450  14.636  1.00 28.08           H  
ATOM   2441 HD13 LEU A 162      56.499  -7.626  15.943  1.00 28.08           H  
ATOM   2442  CD2 LEU A 162      53.284  -8.810  15.863  1.00 28.08           C  
ATOM   2443 HD21 LEU A 162      52.309  -8.431  16.168  1.00 28.08           H  
ATOM   2444 HD22 LEU A 162      53.444  -9.776  16.341  1.00 28.08           H  
ATOM   2445 HD23 LEU A 162      53.271  -8.935  14.780  1.00 28.08           H  
ATOM   2446  N   GLY A 163      52.102  -7.409  20.518  1.00 27.68           N  
ATOM   2447  H   GLY A 163      52.412  -6.511  20.859  1.00 27.68           H  
ATOM   2448  CA  GLY A 163      51.391  -8.318  21.424  1.00 27.68           C  
ATOM   2449  HA2 GLY A 163      51.823  -9.315  21.336  1.00 27.68           H  
ATOM   2450  HA3 GLY A 163      51.546  -7.975  22.447  1.00 27.68           H  
ATOM   2451  C   GLY A 163      49.874  -8.408  21.192  1.00 27.68           C  
ATOM   2452  O   GLY A 163      49.187  -7.434  21.462  1.00 27.68           O  
ATOM   2453  N   ARG A 164      49.374  -9.601  20.808  1.00 28.90           N  
ATOM   2454  H   ARG A 164      50.055 -10.221  20.393  1.00 28.90           H  
ATOM   2455  CA  ARG A 164      47.957 -10.078  20.784  1.00 28.90           C  
ATOM   2456  HA  ARG A 164      47.871 -10.747  19.928  1.00 28.90           H  
ATOM   2457  C   ARG A 164      46.881  -8.981  20.598  1.00 28.90           C  
ATOM   2458  CB  ARG A 164      47.634 -10.913  22.040  1.00 28.90           C  
ATOM   2459  HB2 ARG A 164      46.551 -11.027  22.100  1.00 28.90           H  
ATOM   2460  HB3 ARG A 164      47.972 -10.387  22.932  1.00 28.90           H  
ATOM   2461  O   ARG A 164      46.465  -8.394  21.589  1.00 28.90           O  
ATOM   2462  CG  ARG A 164      48.245 -12.319  21.979  1.00 28.90           C  
ATOM   2463  HG2 ARG A 164      48.006 -12.757  21.009  1.00 28.90           H  
ATOM   2464  HG3 ARG A 164      49.329 -12.261  22.068  1.00 28.90           H  
ATOM   2465  CD  ARG A 164      47.672 -13.246  23.061  1.00 28.90           C  
ATOM   2466  HD2 ARG A 164      47.954 -14.266  22.799  1.00 28.90           H  
ATOM   2467  HD3 ARG A 164      46.584 -13.177  23.041  1.00 28.90           H  
ATOM   2468  NE  ARG A 164      48.184 -12.930  24.410  1.00 28.90           N  
ATOM   2469  HE  ARG A 164      48.735 -12.087  24.482  1.00 28.90           H  
ATOM   2470  NH1 ARG A 164      47.212 -14.697  25.494  1.00 28.90           N  
ATOM   2471 HH11 ARG A 164      47.022 -15.227  26.333  1.00 28.90           H  
ATOM   2472 HH12 ARG A 164      46.735 -14.913  24.630  1.00 28.90           H  
ATOM   2473  NH2 ARG A 164      48.566 -13.321  26.621  1.00 28.90           N  
ATOM   2474 HH21 ARG A 164      48.394 -13.858  27.460  1.00 28.90           H  
ATOM   2475 HH22 ARG A 164      49.145 -12.494  26.645  1.00 28.90           H  
ATOM   2476  CZ  ARG A 164      47.986 -13.647  25.500  1.00 28.90           C  
ATOM   2477  N   GLU A 165      46.321  -8.696  19.420  1.00 27.62           N  
ATOM   2478  H   GLU A 165      45.931  -7.764  19.427  1.00 27.62           H  
ATOM   2479  CA  GLU A 165      45.699  -9.559  18.377  1.00 27.62           C  
ATOM   2480  HA  GLU A 165      45.492  -8.894  17.539  1.00 27.62           H  
ATOM   2481  C   GLU A 165      44.295 -10.113  18.752  1.00 27.62           C  
ATOM   2482  CB  GLU A 165      46.687 -10.599  17.798  1.00 27.62           C  
ATOM   2483  HB2 GLU A 165      47.688 -10.175  17.880  1.00 27.62           H  
ATOM   2484  HB3 GLU A 165      46.635 -11.503  18.406  1.00 27.62           H  
ATOM   2485  O   GLU A 165      43.442 -10.225  17.888  1.00 27.62           O  
ATOM   2486  CG  GLU A 165      46.517 -10.991  16.320  1.00 27.62           C  
ATOM   2487  HG2 GLU A 165      45.617 -11.597  16.214  1.00 27.62           H  
ATOM   2488  HG3 GLU A 165      46.399 -10.081  15.732  1.00 27.62           H  
ATOM   2489  CD  GLU A 165      47.754 -11.776  15.820  1.00 27.62           C  
ATOM   2490  OE1 GLU A 165      48.257 -11.463  14.715  1.00 27.62           O  
ATOM   2491  OE2 GLU A 165      48.287 -12.605  16.605  1.00 27.62           O  
ATOM   2492  N   LEU A 166      43.956 -10.312  20.039  1.00 23.26           N  
ATOM   2493  H   LEU A 166      44.621 -10.045  20.750  1.00 23.26           H  
ATOM   2494  CA  LEU A 166      42.693 -10.977  20.453  1.00 23.26           C  
ATOM   2495  HA  LEU A 166      42.578 -11.859  19.822  1.00 23.26           H  
ATOM   2496  C   LEU A 166      41.377 -10.191  20.263  1.00 23.26           C  
ATOM   2497  CB  LEU A 166      42.804 -11.410  21.932  1.00 23.26           C  
ATOM   2498  HB2 LEU A 166      43.579 -10.818  22.418  1.00 23.26           H  
ATOM   2499  HB3 LEU A 166      41.870 -11.184  22.446  1.00 23.26           H  
ATOM   2500  O   LEU A 166      40.326 -10.820  20.224  1.00 23.26           O  
ATOM   2501  CG  LEU A 166      43.099 -12.904  22.127  1.00 23.26           C  
ATOM   2502  HG  LEU A 166      43.974 -13.182  21.541  1.00 23.26           H  
ATOM   2503  CD1 LEU A 166      43.410 -13.162  23.607  1.00 23.26           C  
ATOM   2504 HD11 LEU A 166      43.636 -14.218  23.751  1.00 23.26           H  
ATOM   2505 HD12 LEU A 166      44.265 -12.555  23.908  1.00 23.26           H  
ATOM   2506 HD13 LEU A 166      42.544 -12.887  24.209  1.00 23.26           H  
ATOM   2507  CD2 LEU A 166      41.920 -13.804  21.745  1.00 23.26           C  
ATOM   2508 HD21 LEU A 166      41.030 -13.520  22.307  1.00 23.26           H  
ATOM   2509 HD22 LEU A 166      41.698 -13.684  20.685  1.00 23.26           H  
ATOM   2510 HD23 LEU A 166      42.164 -14.851  21.924  1.00 23.26           H  
ATOM   2511  N   ASP A 167      41.420  -8.856  20.218  1.00 24.08           N  
ATOM   2512  H   ASP A 167      42.323  -8.409  20.281  1.00 24.08           H  
ATOM   2513  CA  ASP A 167      40.262  -8.004  19.864  1.00 24.08           C  
ATOM   2514  HA  ASP A 167      39.341  -8.579  19.965  1.00 24.08           H  
ATOM   2515  C   ASP A 167      40.320  -7.563  18.379  1.00 24.08           C  
ATOM   2516  CB  ASP A 167      40.166  -6.785  20.820  1.00 24.08           C  
ATOM   2517  HB2 ASP A 167      41.168  -6.386  20.980  1.00 24.08           H  
ATOM   2518  HB3 ASP A 167      39.587  -5.997  20.337  1.00 24.08           H  
ATOM   2519  O   ASP A 167      39.506  -6.749  17.943  1.00 24.08           O  
ATOM   2520  CG  ASP A 167      39.487  -7.031  22.182  1.00 24.08           C  
ATOM   2521  OD1 ASP A 167      38.551  -7.858  22.276  1.00 24.08           O  
ATOM   2522  OD2 ASP A 167      39.880  -6.341  23.155  1.00 24.08           O  
ATOM   2523  N   GLY A 168      41.313  -8.051  17.618  1.00 25.23           N  
ATOM   2524  H   GLY A 168      41.880  -8.790  18.008  1.00 25.23           H  
ATOM   2525  CA  GLY A 168      41.500  -7.774  16.187  1.00 25.23           C  
ATOM   2526  HA2 GLY A 168      40.814  -6.993  15.863  1.00 25.23           H  
ATOM   2527  HA3 GLY A 168      42.521  -7.423  16.033  1.00 25.23           H  
ATOM   2528  C   GLY A 168      41.292  -8.986  15.264  1.00 25.23           C  
ATOM   2529  O   GLY A 168      41.014  -8.767  14.087  1.00 25.23           O  
ATOM   2530  N   ASP A 169      41.420 -10.210  15.794  1.00 23.06           N  
ATOM   2531  H   ASP A 169      41.748 -10.282  16.746  1.00 23.06           H  
ATOM   2532  CA  ASP A 169      41.053 -11.497  15.163  1.00 23.06           C  
ATOM   2533  HA  ASP A 169      41.444 -11.527  14.146  1.00 23.06           H  
ATOM   2534  C   ASP A 169      39.522 -11.695  15.047  1.00 23.06           C  
ATOM   2535  CB  ASP A 169      41.676 -12.673  15.972  1.00 23.06           C  
ATOM   2536  HB2 ASP A 169      41.679 -12.411  17.030  1.00 23.06           H  
ATOM   2537  HB3 ASP A 169      41.009 -13.530  15.875  1.00 23.06           H  
ATOM   2538  O   ASP A 169      38.817 -11.553  16.077  1.00 23.06           O  
ATOM   2539  CG  ASP A 169      43.079 -13.190  15.577  1.00 23.06           C  
ATOM   2540  OD1 ASP A 169      43.577 -12.889  14.467  1.00 23.06           O  
ATOM   2541  OD2 ASP A 169      43.622 -13.992  16.385  1.00 23.06           O  
ATOM   2542  OXT ASP A 169      39.060 -12.059  13.940  1.00 23.06           O  
TER    2543      ASP A 169                                                       
ATOM   2543  N   MET B   1      34.937 -30.211  34.941  1.00 76.01           N  
ATOM   2544  H   MET B   1      34.495 -30.427  35.823  1.00 76.01           H  
ATOM   2545  H2  MET B   1      35.941 -30.228  35.041  1.00 76.01           H  
ATOM   2546  H3  MET B   1      34.671 -30.886  34.238  1.00 76.01           H  
ATOM   2547  CA  MET B   1      34.533 -28.870  34.504  1.00 76.01           C  
ATOM   2548  HA  MET B   1      35.082 -28.650  33.589  1.00 76.01           H  
ATOM   2549  C   MET B   1      34.935 -27.861  35.572  1.00 76.01           C  
ATOM   2550  CB  MET B   1      33.058 -28.806  34.098  1.00 76.01           C  
ATOM   2551  HB2 MET B   1      32.718 -29.793  33.783  1.00 76.01           H  
ATOM   2552  HB3 MET B   1      32.434 -28.463  34.924  1.00 76.01           H  
ATOM   2553  O   MET B   1      34.356 -27.868  36.656  1.00 76.01           O  
ATOM   2554  CG  MET B   1      32.933 -27.860  32.904  1.00 76.01           C  
ATOM   2555  HG2 MET B   1      33.597 -28.186  32.104  1.00 76.01           H  
ATOM   2556  HG3 MET B   1      33.244 -26.865  33.222  1.00 76.01           H  
ATOM   2557  SD  MET B   1      31.258 -27.735  32.246  1.00 76.01           S  
ATOM   2558  CE  MET B   1      31.189 -29.141  31.101  1.00 76.01           C  
ATOM   2559  HE1 MET B   1      31.322 -30.080  31.638  1.00 76.01           H  
ATOM   2560  HE2 MET B   1      30.221 -29.140  30.599  1.00 76.01           H  
ATOM   2561  HE3 MET B   1      31.961 -29.030  30.339  1.00 76.01           H  
ATOM   2562  N   THR B   2      35.988 -27.085  35.320  1.00 89.41           N  
ATOM   2563  H   THR B   2      36.420 -27.172  34.411  1.00 89.41           H  
ATOM   2564  CA  THR B   2      36.398 -25.933  36.135  1.00 89.41           C  
ATOM   2565  HA  THR B   2      36.503 -26.251  37.172  1.00 89.41           H  
ATOM   2566  C   THR B   2      35.324 -24.842  36.088  1.00 89.41           C  
ATOM   2567  CB  THR B   2      37.752 -25.358  35.671  1.00 89.41           C  
ATOM   2568  HB  THR B   2      38.044 -24.566  36.360  1.00 89.41           H  
ATOM   2569  O   THR B   2      34.356 -24.938  35.329  1.00 89.41           O  
ATOM   2570  CG2 THR B   2      38.877 -26.391  35.634  1.00 89.41           C  
ATOM   2571 HG21 THR B   2      38.666 -27.165  34.896  1.00 89.41           H  
ATOM   2572 HG22 THR B   2      38.989 -26.849  36.616  1.00 89.41           H  
ATOM   2573 HG23 THR B   2      39.812 -25.899  35.367  1.00 89.41           H  
ATOM   2574  OG1 THR B   2      37.638 -24.803  34.388  1.00 89.41           O  
ATOM   2575  HG1 THR B   2      38.254 -25.263  33.813  1.00 89.41           H  
ATOM   2576  N   ASP B   3      35.459 -23.797  36.908  1.00 83.32           N  
ATOM   2577  H   ASP B   3      36.262 -23.717  37.516  1.00 83.32           H  
ATOM   2578  CA  ASP B   3      34.520 -22.674  36.837  1.00 83.32           C  
ATOM   2579  HA  ASP B   3      33.512 -23.088  36.877  1.00 83.32           H  
ATOM   2580  C   ASP B   3      34.620 -21.948  35.487  1.00 83.32           C  
ATOM   2581  CB  ASP B   3      34.692 -21.754  38.052  1.00 83.32           C  
ATOM   2582  HB2 ASP B   3      35.462 -21.010  37.850  1.00 83.32           H  
ATOM   2583  HB3 ASP B   3      35.008 -22.346  38.912  1.00 83.32           H  
ATOM   2584  O   ASP B   3      33.606 -21.752  34.824  1.00 83.32           O  
ATOM   2585  CG  ASP B   3      33.364 -21.085  38.413  1.00 83.32           C  
ATOM   2586  OD1 ASP B   3      32.382 -21.850  38.592  1.00 83.32           O  
ATOM   2587  OD2 ASP B   3      33.345 -19.849  38.542  1.00 83.32           O  
ATOM   2588  N   SER B   4      35.846 -21.710  35.009  1.00 84.74           N  
ATOM   2589  H   SER B   4      36.645 -21.857  35.610  1.00 84.74           H  
ATOM   2590  CA  SER B   4      36.129 -21.162  33.679  1.00 84.74           C  
ATOM   2591  HA  SER B   4      35.686 -20.168  33.608  1.00 84.74           H  
ATOM   2592  C   SER B   4      35.549 -22.011  32.539  1.00 84.74           C  
ATOM   2593  CB  SER B   4      37.645 -21.030  33.488  1.00 84.74           C  
ATOM   2594  HB2 SER B   4      37.853 -20.483  32.569  1.00 84.74           H  
ATOM   2595  HB3 SER B   4      38.082 -22.026  33.408  1.00 84.74           H  
ATOM   2596  O   SER B   4      34.972 -21.452  31.615  1.00 84.74           O  
ATOM   2597  OG  SER B   4      38.236 -20.365  34.592  1.00 84.74           O  
ATOM   2598  HG  SER B   4      38.341 -19.438  34.365  1.00 84.74           H  
ATOM   2599  N   GLU B   5      35.640 -23.346  32.604  1.00 87.90           N  
ATOM   2600  H   GLU B   5      36.142 -23.762  33.376  1.00 87.90           H  
ATOM   2601  CA  GLU B   5      35.057 -24.238  31.582  1.00 87.90           C  
ATOM   2602  HA  GLU B   5      35.421 -23.944  30.597  1.00 87.90           H  
ATOM   2603  C   GLU B   5      33.522 -24.125  31.531  1.00 87.90           C  
ATOM   2604  CB  GLU B   5      35.476 -25.697  31.839  1.00 87.90           C  
ATOM   2605  HB2 GLU B   5      35.327 -25.905  32.898  1.00 87.90           H  
ATOM   2606  HB3 GLU B   5      34.825 -26.357  31.265  1.00 87.90           H  
ATOM   2607  O   GLU B   5      32.961 -23.989  30.446  1.00 87.90           O  
ATOM   2608  CG  GLU B   5      36.930 -26.016  31.440  1.00 87.90           C  
ATOM   2609  HG2 GLU B   5      37.585 -25.228  31.813  1.00 87.90           H  
ATOM   2610  HG3 GLU B   5      36.995 -26.006  30.352  1.00 87.90           H  
ATOM   2611  CD  GLU B   5      37.442 -27.370  31.975  1.00 87.90           C  
ATOM   2612  OE1 GLU B   5      38.538 -27.794  31.568  1.00 87.90           O  
ATOM   2613  OE2 GLU B   5      36.809 -27.958  32.886  1.00 87.90           O  
ATOM   2614  N   LYS B   6      32.841 -24.096  32.689  1.00 86.29           N  
ATOM   2615  H   LYS B   6      33.367 -24.155  33.550  1.00 86.29           H  
ATOM   2616  CA  LYS B   6      31.381 -23.880  32.749  1.00 86.29           C  
ATOM   2617  HA  LYS B   6      30.877 -24.624  32.132  1.00 86.29           H  
ATOM   2618  C   LYS B   6      30.991 -22.517  32.178  1.00 86.29           C  
ATOM   2619  CB  LYS B   6      30.874 -23.970  34.197  1.00 86.29           C  
ATOM   2620  HB2 LYS B   6      31.502 -23.348  34.833  1.00 86.29           H  
ATOM   2621  HB3 LYS B   6      29.861 -23.568  34.227  1.00 86.29           H  
ATOM   2622  O   LYS B   6      30.045 -22.408  31.403  1.00 86.29           O  
ATOM   2623  CG  LYS B   6      30.822 -25.401  34.747  1.00 86.29           C  
ATOM   2624  HG2 LYS B   6      30.107 -25.969  34.152  1.00 86.29           H  
ATOM   2625  HG3 LYS B   6      31.804 -25.868  34.679  1.00 86.29           H  
ATOM   2626  CD  LYS B   6      30.353 -25.414  36.207  1.00 86.29           C  
ATOM   2627  HD2 LYS B   6      29.472 -24.780  36.300  1.00 86.29           H  
ATOM   2628  HD3 LYS B   6      30.073 -26.432  36.478  1.00 86.29           H  
ATOM   2629  CE  LYS B   6      31.475 -24.940  37.139  1.00 86.29           C  
ATOM   2630  HE2 LYS B   6      31.927 -25.816  37.604  1.00 86.29           H  
ATOM   2631  HE3 LYS B   6      32.251 -24.465  36.538  1.00 86.29           H  
ATOM   2632  NZ  LYS B   6      30.993 -23.993  38.173  1.00 86.29           N  
ATOM   2633  HZ1 LYS B   6      31.047 -23.041  37.842  1.00 86.29           H  
ATOM   2634  HZ2 LYS B   6      30.062 -24.189  38.512  1.00 86.29           H  
ATOM   2635  HZ3 LYS B   6      31.649 -23.907  38.937  1.00 86.29           H  
ATOM   2636  N   VAL B   7      31.707 -21.464  32.572  1.00 86.04           N  
ATOM   2637  H   VAL B   7      32.469 -21.614  33.219  1.00 86.04           H  
ATOM   2638  CA  VAL B   7      31.412 -20.094  32.129  1.00 86.04           C  
ATOM   2639  HA  VAL B   7      30.345 -19.912  32.258  1.00 86.04           H  
ATOM   2640  C   VAL B   7      31.687 -19.920  30.632  1.00 86.04           C  
ATOM   2641  CB  VAL B   7      32.153 -19.068  33.005  1.00 86.04           C  
ATOM   2642  HB  VAL B   7      33.222 -19.283  32.999  1.00 86.04           H  
ATOM   2643  O   VAL B   7      30.929 -19.220  29.967  1.00 86.04           O  
ATOM   2644  CG1 VAL B   7      31.927 -17.637  32.516  1.00 86.04           C  
ATOM   2645 HG11 VAL B   7      30.861 -17.438  32.403  1.00 86.04           H  
ATOM   2646 HG12 VAL B   7      32.342 -16.939  33.242  1.00 86.04           H  
ATOM   2647 HG13 VAL B   7      32.421 -17.485  31.557  1.00 86.04           H  
ATOM   2648  CG2 VAL B   7      31.633 -19.110  34.451  1.00 86.04           C  
ATOM   2649 HG21 VAL B   7      30.587 -18.807  34.484  1.00 86.04           H  
ATOM   2650 HG22 VAL B   7      32.221 -18.436  35.074  1.00 86.04           H  
ATOM   2651 HG23 VAL B   7      31.719 -20.112  34.870  1.00 86.04           H  
ATOM   2652  N   ALA B   8      32.682 -20.613  30.069  1.00 85.55           N  
ATOM   2653  H   ALA B   8      33.303 -21.149  30.659  1.00 85.55           H  
ATOM   2654  CA  ALA B   8      32.934 -20.626  28.628  1.00 85.55           C  
ATOM   2655  HA  ALA B   8      33.057 -19.597  28.293  1.00 85.55           H  
ATOM   2656  C   ALA B   8      31.764 -21.229  27.823  1.00 85.55           C  
ATOM   2657  CB  ALA B   8      34.246 -21.374  28.366  1.00 85.55           C  
ATOM   2658  HB1 ALA B   8      34.471 -21.350  27.300  1.00 85.55           H  
ATOM   2659  HB2 ALA B   8      35.061 -20.893  28.908  1.00 85.55           H  
ATOM   2660  HB3 ALA B   8      34.160 -22.411  28.689  1.00 85.55           H  
ATOM   2661  O   ALA B   8      31.433 -20.708  26.758  1.00 85.55           O  
ATOM   2662  N   GLU B   9      31.098 -22.277  28.324  1.00 88.00           N  
ATOM   2663  H   GLU B   9      31.422 -22.702  29.182  1.00 88.00           H  
ATOM   2664  CA  GLU B   9      29.887 -22.821  27.687  1.00 88.00           C  
ATOM   2665  HA  GLU B   9      30.092 -22.983  26.629  1.00 88.00           H  
ATOM   2666  C   GLU B   9      28.708 -21.835  27.746  1.00 88.00           C  
ATOM   2667  CB  GLU B   9      29.490 -24.174  28.301  1.00 88.00           C  
ATOM   2668  HB2 GLU B   9      29.433 -24.086  29.386  1.00 88.00           H  
ATOM   2669  HB3 GLU B   9      28.504 -24.441  27.920  1.00 88.00           H  
ATOM   2670  O   GLU B   9      28.057 -21.603  26.724  1.00 88.00           O  
ATOM   2671  CG  GLU B   9      30.474 -25.291  27.916  1.00 88.00           C  
ATOM   2672  HG2 GLU B   9      30.570 -25.305  26.831  1.00 88.00           H  
ATOM   2673  HG3 GLU B   9      31.455 -25.058  28.330  1.00 88.00           H  
ATOM   2674  CD  GLU B   9      30.046 -26.692  28.393  1.00 88.00           C  
ATOM   2675  OE1 GLU B   9      30.777 -27.647  28.044  1.00 88.00           O  
ATOM   2676  OE2 GLU B   9      29.004 -26.814  29.076  1.00 88.00           O  
ATOM   2677  N   TYR B  10      28.471 -21.190  28.895  1.00 86.72           N  
ATOM   2678  H   TYR B  10      29.014 -21.442  29.709  1.00 86.72           H  
ATOM   2679  CA  TYR B  10      27.427 -20.163  29.019  1.00 86.72           C  
ATOM   2680  HA  TYR B  10      26.482 -20.595  28.689  1.00 86.72           H  
ATOM   2681  C   TYR B  10      27.687 -18.945  28.124  1.00 86.72           C  
ATOM   2682  CB  TYR B  10      27.276 -19.716  30.479  1.00 86.72           C  
ATOM   2683  HB2 TYR B  10      26.654 -18.821  30.503  1.00 86.72           H  
ATOM   2684  HB3 TYR B  10      28.254 -19.438  30.872  1.00 86.72           H  
ATOM   2685  O   TYR B  10      26.763 -18.464  27.466  1.00 86.72           O  
ATOM   2686  CG  TYR B  10      26.624 -20.739  31.388  1.00 86.72           C  
ATOM   2687  CD1 TYR B  10      25.301 -21.156  31.137  1.00 86.72           C  
ATOM   2688  HD1 TYR B  10      24.756 -20.751  30.297  1.00 86.72           H  
ATOM   2689  CD2 TYR B  10      27.324 -21.260  32.493  1.00 86.72           C  
ATOM   2690  HD2 TYR B  10      28.338 -20.939  32.685  1.00 86.72           H  
ATOM   2691  CE1 TYR B  10      24.689 -22.105  31.976  1.00 86.72           C  
ATOM   2692  HE1 TYR B  10      23.679 -22.439  31.786  1.00 86.72           H  
ATOM   2693  CE2 TYR B  10      26.718 -22.213  33.332  1.00 86.72           C  
ATOM   2694  HE2 TYR B  10      27.268 -22.622  34.167  1.00 86.72           H  
ATOM   2695  OH  TYR B  10      24.806 -23.559  33.875  1.00 86.72           O  
ATOM   2696  HH  TYR B  10      25.412 -23.887  34.544  1.00 86.72           H  
ATOM   2697  CZ  TYR B  10      25.398 -22.639  33.070  1.00 86.72           C  
ATOM   2698  N   LEU B  11      28.935 -18.469  28.054  1.00 84.49           N  
ATOM   2699  H   LEU B  11      29.645 -18.889  28.637  1.00 84.49           H  
ATOM   2700  CA  LEU B  11      29.313 -17.347  27.197  1.00 84.49           C  
ATOM   2701  HA  LEU B  11      28.634 -16.522  27.414  1.00 84.49           H  
ATOM   2702  C   LEU B  11      29.135 -17.706  25.715  1.00 84.49           C  
ATOM   2703  CB  LEU B  11      30.752 -16.913  27.535  1.00 84.49           C  
ATOM   2704  HB2 LEU B  11      30.849 -16.815  28.617  1.00 84.49           H  
ATOM   2705  HB3 LEU B  11      31.435 -17.699  27.210  1.00 84.49           H  
ATOM   2706  O   LEU B  11      28.558 -16.914  24.973  1.00 84.49           O  
ATOM   2707  CG  LEU B  11      31.175 -15.578  26.890  1.00 84.49           C  
ATOM   2708  HG  LEU B  11      31.001 -15.619  25.815  1.00 84.49           H  
ATOM   2709  CD1 LEU B  11      30.416 -14.384  27.479  1.00 84.49           C  
ATOM   2710 HD11 LEU B  11      30.554 -14.343  28.559  1.00 84.49           H  
ATOM   2711 HD12 LEU B  11      29.355 -14.457  27.243  1.00 84.49           H  
ATOM   2712 HD13 LEU B  11      30.793 -13.461  27.038  1.00 84.49           H  
ATOM   2713  CD2 LEU B  11      32.667 -15.348  27.127  1.00 84.49           C  
ATOM   2714 HD21 LEU B  11      33.241 -16.164  26.689  1.00 84.49           H  
ATOM   2715 HD22 LEU B  11      32.876 -15.291  28.195  1.00 84.49           H  
ATOM   2716 HD23 LEU B  11      32.976 -14.418  26.651  1.00 84.49           H  
ATOM   2717  N   ARG B  12      29.528 -18.924  25.304  1.00 87.90           N  
ATOM   2718  H   ARG B  12      30.003 -19.515  25.971  1.00 87.90           H  
ATOM   2719  CA  ARG B  12      29.286 -19.447  23.948  1.00 87.90           C  
ATOM   2720  HA  ARG B  12      29.718 -18.752  23.229  1.00 87.90           H  
ATOM   2721  C   ARG B  12      27.794 -19.517  23.620  1.00 87.90           C  
ATOM   2722  CB  ARG B  12      29.967 -20.819  23.796  1.00 87.90           C  
ATOM   2723  HB2 ARG B  12      31.014 -20.723  24.085  1.00 87.90           H  
ATOM   2724  HB3 ARG B  12      29.491 -21.533  24.468  1.00 87.90           H  
ATOM   2725  O   ARG B  12      27.408 -19.160  22.512  1.00 87.90           O  
ATOM   2726  CG  ARG B  12      29.902 -21.358  22.354  1.00 87.90           C  
ATOM   2727  HG2 ARG B  12      28.865 -21.378  22.019  1.00 87.90           H  
ATOM   2728  HG3 ARG B  12      30.463 -20.698  21.693  1.00 87.90           H  
ATOM   2729  CD  ARG B  12      30.448 -22.788  22.242  1.00 87.90           C  
ATOM   2730  HD2 ARG B  12      29.862 -23.427  22.904  1.00 87.90           H  
ATOM   2731  HD3 ARG B  12      30.297 -23.134  21.220  1.00 87.90           H  
ATOM   2732  NE  ARG B  12      31.888 -22.868  22.564  1.00 87.90           N  
ATOM   2733  HE  ARG B  12      32.469 -22.134  22.185  1.00 87.90           H  
ATOM   2734  NH1 ARG B  12      31.865 -24.789  23.840  1.00 87.90           N  
ATOM   2735 HH11 ARG B  12      32.338 -25.446  24.443  1.00 87.90           H  
ATOM   2736 HH12 ARG B  12      30.867 -24.872  23.707  1.00 87.90           H  
ATOM   2737  NH2 ARG B  12      33.783 -23.712  23.494  1.00 87.90           N  
ATOM   2738 HH21 ARG B  12      34.318 -22.956  23.091  1.00 87.90           H  
ATOM   2739 HH22 ARG B  12      34.247 -24.414  24.053  1.00 87.90           H  
ATOM   2740  CZ  ARG B  12      32.498 -23.787  23.295  1.00 87.90           C  
ATOM   2741  N   ARG B  13      26.939 -19.954  24.553  1.00 88.56           N  
ATOM   2742  H   ARG B  13      27.312 -20.279  25.433  1.00 88.56           H  
ATOM   2743  CA  ARG B  13      25.484 -19.967  24.324  1.00 88.56           C  
ATOM   2744  HA  ARG B  13      25.310 -20.460  23.368  1.00 88.56           H  
ATOM   2745  C   ARG B  13      24.934 -18.550  24.153  1.00 88.56           C  
ATOM   2746  CB  ARG B  13      24.756 -20.746  25.438  1.00 88.56           C  
ATOM   2747  HB2 ARG B  13      24.933 -20.248  26.392  1.00 88.56           H  
ATOM   2748  HB3 ARG B  13      25.168 -21.753  25.504  1.00 88.56           H  
ATOM   2749  O   ARG B  13      24.206 -18.310  23.195  1.00 88.56           O  
ATOM   2750  CG  ARG B  13      23.232 -20.837  25.212  1.00 88.56           C  
ATOM   2751  HG2 ARG B  13      22.825 -19.833  25.093  1.00 88.56           H  
ATOM   2752  HG3 ARG B  13      22.768 -21.271  26.098  1.00 88.56           H  
ATOM   2753  CD  ARG B  13      22.854 -21.699  23.996  1.00 88.56           C  
ATOM   2754  HD2 ARG B  13      22.878 -22.747  24.297  1.00 88.56           H  
ATOM   2755  HD3 ARG B  13      23.580 -21.555  23.196  1.00 88.56           H  
ATOM   2756  NE  ARG B  13      21.533 -21.340  23.454  1.00 88.56           N  
ATOM   2757  HE  ARG B  13      21.250 -20.374  23.545  1.00 88.56           H  
ATOM   2758  NH1 ARG B  13      21.001 -23.339  22.439  1.00 88.56           N  
ATOM   2759 HH11 ARG B  13      21.803 -23.772  22.875  1.00 88.56           H  
ATOM   2760 HH12 ARG B  13      20.394 -23.853  21.817  1.00 88.56           H  
ATOM   2761  NH2 ARG B  13      19.737 -21.546  22.089  1.00 88.56           N  
ATOM   2762 HH21 ARG B  13      19.173 -22.054  21.422  1.00 88.56           H  
ATOM   2763 HH22 ARG B  13      19.747 -20.537  22.040  1.00 88.56           H  
ATOM   2764  CZ  ARG B  13      20.763 -22.077  22.674  1.00 88.56           C  
ATOM   2765  N   ALA B  14      25.318 -17.619  25.026  1.00 89.06           N  
ATOM   2766  H   ALA B  14      25.928 -17.891  25.783  1.00 89.06           H  
ATOM   2767  CA  ALA B  14      24.857 -16.232  24.968  1.00 89.06           C  
ATOM   2768  HA  ALA B  14      23.768 -16.229  25.004  1.00 89.06           H  
ATOM   2769  C   ALA B  14      25.270 -15.523  23.665  1.00 89.06           C  
ATOM   2770  CB  ALA B  14      25.384 -15.494  26.206  1.00 89.06           C  
ATOM   2771  HB1 ALA B  14      25.038 -15.992  27.111  1.00 89.06           H  
ATOM   2772  HB2 ALA B  14      25.017 -14.468  26.201  1.00 89.06           H  
ATOM   2773  HB3 ALA B  14      26.474 -15.482  26.199  1.00 89.06           H  
ATOM   2774  O   ALA B  14      24.454 -14.817  23.073  1.00 89.06           O  
ATOM   2775  N   THR B  15      26.501 -15.733  23.183  1.00 89.42           N  
ATOM   2776  H   THR B  15      27.153 -16.301  23.705  1.00 89.42           H  
ATOM   2777  CA  THR B  15      26.970 -15.143  21.918  1.00 89.42           C  
ATOM   2778  HA  THR B  15      26.664 -14.097  21.897  1.00 89.42           H  
ATOM   2779  C   THR B  15      26.339 -15.794  20.687  1.00 89.42           C  
ATOM   2780  CB  THR B  15      28.500 -15.163  21.801  1.00 89.42           C  
ATOM   2781  HB  THR B  15      28.783 -14.835  20.800  1.00 89.42           H  
ATOM   2782  O   THR B  15      26.028 -15.083  19.732  1.00 89.42           O  
ATOM   2783  CG2 THR B  15      29.161 -14.229  22.813  1.00 89.42           C  
ATOM   2784 HG21 THR B  15      28.793 -13.213  22.667  1.00 89.42           H  
ATOM   2785 HG22 THR B  15      28.934 -14.546  23.831  1.00 89.42           H  
ATOM   2786 HG23 THR B  15      30.241 -14.230  22.668  1.00 89.42           H  
ATOM   2787  OG1 THR B  15      29.017 -16.452  22.020  1.00 89.42           O  
ATOM   2788  HG1 THR B  15      29.968 -16.353  22.102  1.00 89.42           H  
ATOM   2789  N   LEU B  16      26.067 -17.105  20.708  1.00 91.81           N  
ATOM   2790  H   LEU B  16      26.397 -17.652  21.490  1.00 91.81           H  
ATOM   2791  CA  LEU B  16      25.300 -17.776  19.649  1.00 91.81           C  
ATOM   2792  HA  LEU B  16      25.742 -17.520  18.686  1.00 91.81           H  
ATOM   2793  C   LEU B  16      23.846 -17.283  19.589  1.00 91.81           C  
ATOM   2794  CB  LEU B  16      25.355 -19.303  19.841  1.00 91.81           C  
ATOM   2795  HB2 LEU B  16      24.580 -19.759  19.225  1.00 91.81           H  
ATOM   2796  HB3 LEU B  16      25.120 -19.529  20.881  1.00 91.81           H  
ATOM   2797  O   LEU B  16      23.368 -16.957  18.503  1.00 91.81           O  
ATOM   2798  CG  LEU B  16      26.704 -19.948  19.470  1.00 91.81           C  
ATOM   2799  HG  LEU B  16      27.520 -19.439  19.983  1.00 91.81           H  
ATOM   2800  CD1 LEU B  16      26.696 -21.419  19.896  1.00 91.81           C  
ATOM   2801 HD11 LEU B  16      26.538 -21.481  20.972  1.00 91.81           H  
ATOM   2802 HD12 LEU B  16      27.654 -21.878  19.651  1.00 91.81           H  
ATOM   2803 HD13 LEU B  16      25.897 -21.952  19.381  1.00 91.81           H  
ATOM   2804  CD2 LEU B  16      26.981 -19.898  17.965  1.00 91.81           C  
ATOM   2805 HD21 LEU B  16      27.096 -18.863  17.642  1.00 91.81           H  
ATOM   2806 HD22 LEU B  16      27.908 -20.428  17.745  1.00 91.81           H  
ATOM   2807 HD23 LEU B  16      26.160 -20.363  17.419  1.00 91.81           H  
ATOM   2808  N   ASP B  17      23.170 -17.162  20.736  1.00 92.27           N  
ATOM   2809  H   ASP B  17      23.609 -17.476  21.590  1.00 92.27           H  
ATOM   2810  CA  ASP B  17      21.804 -16.625  20.814  1.00 92.27           C  
ATOM   2811  HA  ASP B  17      21.163 -17.190  20.137  1.00 92.27           H  
ATOM   2812  C   ASP B  17      21.744 -15.154  20.359  1.00 92.27           C  
ATOM   2813  CB  ASP B  17      21.255 -16.772  22.249  1.00 92.27           C  
ATOM   2814  HB2 ASP B  17      20.370 -16.144  22.344  1.00 92.27           H  
ATOM   2815  HB3 ASP B  17      21.996 -16.407  22.960  1.00 92.27           H  
ATOM   2816  O   ASP B  17      20.801 -14.760  19.672  1.00 92.27           O  
ATOM   2817  CG  ASP B  17      20.837 -18.200  22.626  1.00 92.27           C  
ATOM   2818  OD1 ASP B  17      20.411 -18.971  21.742  1.00 92.27           O  
ATOM   2819  OD2 ASP B  17      20.832 -18.550  23.827  1.00 92.27           O  
ATOM   2820  N   LEU B  18      22.761 -14.344  20.686  1.00 92.37           N  
ATOM   2821  H   LEU B  18      23.473 -14.702  21.306  1.00 92.37           H  
ATOM   2822  CA  LEU B  18      22.883 -12.959  20.210  1.00 92.37           C  
ATOM   2823  HA  LEU B  18      21.948 -12.437  20.415  1.00 92.37           H  
ATOM   2824  C   LEU B  18      23.106 -12.893  18.695  1.00 92.37           C  
ATOM   2825  CB  LEU B  18      24.019 -12.262  20.984  1.00 92.37           C  
ATOM   2826  HB2 LEU B  18      23.748 -12.228  22.039  1.00 92.37           H  
ATOM   2827  HB3 LEU B  18      24.921 -12.866  20.890  1.00 92.37           H  
ATOM   2828  O   LEU B  18      22.512 -12.046  18.027  1.00 92.37           O  
ATOM   2829  CG  LEU B  18      24.355 -10.834  20.507  1.00 92.37           C  
ATOM   2830  HG  LEU B  18      24.697 -10.862  19.472  1.00 92.37           H  
ATOM   2831  CD1 LEU B  18      23.165  -9.881  20.607  1.00 92.37           C  
ATOM   2832 HD11 LEU B  18      22.803  -9.868  21.635  1.00 92.37           H  
ATOM   2833 HD12 LEU B  18      22.359 -10.200  19.946  1.00 92.37           H  
ATOM   2834 HD13 LEU B  18      23.466  -8.872  20.327  1.00 92.37           H  
ATOM   2835  CD2 LEU B  18      25.488 -10.265  21.361  1.00 92.37           C  
ATOM   2836 HD21 LEU B  18      25.179 -10.215  22.405  1.00 92.37           H  
ATOM   2837 HD22 LEU B  18      25.748  -9.264  21.020  1.00 92.37           H  
ATOM   2838 HD23 LEU B  18      26.368 -10.903  21.279  1.00 92.37           H  
ATOM   2839  N   ARG B  19      23.939 -13.781  18.139  1.00 92.29           N  
ATOM   2840  H   ARG B  19      24.419 -14.430  18.747  1.00 92.29           H  
ATOM   2841  CA  ARG B  19      24.176 -13.855  16.692  1.00 92.29           C  
ATOM   2842  HA  ARG B  19      24.464 -12.864  16.341  1.00 92.29           H  
ATOM   2843  C   ARG B  19      22.895 -14.215  15.941  1.00 92.29           C  
ATOM   2844  CB  ARG B  19      25.321 -14.836  16.399  1.00 92.29           C  
ATOM   2845  HB2 ARG B  19      26.181 -14.568  17.014  1.00 92.29           H  
ATOM   2846  HB3 ARG B  19      25.011 -15.848  16.660  1.00 92.29           H  
ATOM   2847  O   ARG B  19      22.587 -13.545  14.961  1.00 92.29           O  
ATOM   2848  CG  ARG B  19      25.742 -14.782  14.921  1.00 92.29           C  
ATOM   2849  HG2 ARG B  19      26.044 -13.763  14.680  1.00 92.29           H  
ATOM   2850  HG3 ARG B  19      24.906 -15.055  14.278  1.00 92.29           H  
ATOM   2851  CD  ARG B  19      26.922 -15.717  14.630  1.00 92.29           C  
ATOM   2852  HD2 ARG B  19      27.718 -15.519  15.348  1.00 92.29           H  
ATOM   2853  HD3 ARG B  19      27.294 -15.490  13.631  1.00 92.29           H  
ATOM   2854  NE  ARG B  19      26.526 -17.138  14.682  1.00 92.29           N  
ATOM   2855  HE  ARG B  19      25.535 -17.328  14.729  1.00 92.29           H  
ATOM   2856  NH1 ARG B  19      28.620 -18.041  14.405  1.00 92.29           N  
ATOM   2857 HH11 ARG B  19      29.009 -17.110  14.367  1.00 92.29           H  
ATOM   2858 HH12 ARG B  19      29.209 -18.835  14.196  1.00 92.29           H  
ATOM   2859  NH2 ARG B  19      26.838 -19.381  14.487  1.00 92.29           N  
ATOM   2860 HH21 ARG B  19      25.837 -19.512  14.471  1.00 92.29           H  
ATOM   2861 HH22 ARG B  19      27.441 -20.165  14.282  1.00 92.29           H  
ATOM   2862  CZ  ARG B  19      27.329 -18.176  14.531  1.00 92.29           C  
ATOM   2863  N   ALA B  20      22.144 -15.203  16.430  1.00 95.11           N  
ATOM   2864  H   ALA B  20      22.476 -15.706  17.240  1.00 95.11           H  
ATOM   2865  CA  ALA B  20      20.851 -15.588  15.865  1.00 95.11           C  
ATOM   2866  HA  ALA B  20      20.983 -15.835  14.811  1.00 95.11           H  
ATOM   2867  C   ALA B  20      19.830 -14.437  15.937  1.00 95.11           C  
ATOM   2868  CB  ALA B  20      20.357 -16.842  16.596  1.00 95.11           C  
ATOM   2869  HB1 ALA B  20      21.083 -17.648  16.483  1.00 95.11           H  
ATOM   2870  HB2 ALA B  20      19.409 -17.162  16.164  1.00 95.11           H  
ATOM   2871  HB3 ALA B  20      20.214 -16.632  17.655  1.00 95.11           H  
ATOM   2872  O   ALA B  20      19.206 -14.111  14.933  1.00 95.11           O  
ATOM   2873  N   ALA B  21      19.722 -13.747  17.080  1.00 95.18           N  
ATOM   2874  H   ALA B  21      20.227 -14.065  17.895  1.00 95.18           H  
ATOM   2875  CA  ALA B  21      18.824 -12.598  17.213  1.00 95.18           C  
ATOM   2876  HA  ALA B  21      17.819 -12.923  16.943  1.00 95.18           H  
ATOM   2877  C   ALA B  21      19.196 -11.443  16.259  1.00 95.18           C  
ATOM   2878  CB  ALA B  21      18.809 -12.155  18.682  1.00 95.18           C  
ATOM   2879  HB1 ALA B  21      19.800 -11.813  18.981  1.00 95.18           H  
ATOM   2880  HB2 ALA B  21      18.510 -12.990  19.316  1.00 95.18           H  
ATOM   2881  HB3 ALA B  21      18.094 -11.342  18.806  1.00 95.18           H  
ATOM   2882  O   ALA B  21      18.330 -10.889  15.591  1.00 95.18           O  
ATOM   2883  N   ARG B  22      20.488 -11.109  16.131  1.00 93.57           N  
ATOM   2884  H   ARG B  22      21.163 -11.596  16.703  1.00 93.57           H  
ATOM   2885  CA  ARG B  22      20.960 -10.095  15.166  1.00 93.57           C  
ATOM   2886  HA  ARG B  22      20.368  -9.187  15.281  1.00 93.57           H  
ATOM   2887  C   ARG B  22      20.759 -10.506  13.708  1.00 93.57           C  
ATOM   2888  CB  ARG B  22      22.440  -9.774  15.408  1.00 93.57           C  
ATOM   2889  HB2 ARG B  22      23.002 -10.702  15.512  1.00 93.57           H  
ATOM   2890  HB3 ARG B  22      22.825  -9.236  14.543  1.00 93.57           H  
ATOM   2891  O   ARG B  22      20.669  -9.630  12.856  1.00 93.57           O  
ATOM   2892  CG  ARG B  22      22.652  -8.889  16.642  1.00 93.57           C  
ATOM   2893  HG2 ARG B  22      22.278  -9.392  17.534  1.00 93.57           H  
ATOM   2894  HG3 ARG B  22      22.111  -7.953  16.507  1.00 93.57           H  
ATOM   2895  CD  ARG B  22      24.148  -8.596  16.802  1.00 93.57           C  
ATOM   2896  HD2 ARG B  22      24.525  -8.174  15.871  1.00 93.57           H  
ATOM   2897  HD3 ARG B  22      24.665  -9.535  17.002  1.00 93.57           H  
ATOM   2898  NE  ARG B  22      24.404  -7.644  17.897  1.00 93.57           N  
ATOM   2899  HE  ARG B  22      23.595  -7.208  18.315  1.00 93.57           H  
ATOM   2900  NH1 ARG B  22      26.702  -7.724  17.854  1.00 93.57           N  
ATOM   2901 HH11 ARG B  22      27.591  -7.379  18.188  1.00 93.57           H  
ATOM   2902 HH12 ARG B  22      26.667  -8.321  17.040  1.00 93.57           H  
ATOM   2903  NH2 ARG B  22      25.671  -6.437  19.354  1.00 93.57           N  
ATOM   2904 HH21 ARG B  22      26.571  -6.157  19.715  1.00 93.57           H  
ATOM   2905 HH22 ARG B  22      24.839  -6.032  19.757  1.00 93.57           H  
ATOM   2906  CZ  ARG B  22      25.587  -7.275  18.359  1.00 93.57           C  
ATOM   2907  N   GLN B  23      20.736 -11.803  13.411  1.00 94.17           N  
ATOM   2908  H   GLN B  23      20.849 -12.480  14.153  1.00 94.17           H  
ATOM   2909  CA  GLN B  23      20.411 -12.296  12.078  1.00 94.17           C  
ATOM   2910  HA  GLN B  23      20.937 -11.685  11.344  1.00 94.17           H  
ATOM   2911  C   GLN B  23      18.917 -12.122  11.782  1.00 94.17           C  
ATOM   2912  CB  GLN B  23      20.905 -13.739  11.928  1.00 94.17           C  
ATOM   2913  HB2 GLN B  23      21.950 -13.797  12.232  1.00 94.17           H  
ATOM   2914  HB3 GLN B  23      20.313 -14.403  12.559  1.00 94.17           H  
ATOM   2915  O   GLN B  23      18.596 -11.496  10.779  1.00 94.17           O  
ATOM   2916  CG  GLN B  23      20.786 -14.188  10.470  1.00 94.17           C  
ATOM   2917  HG2 GLN B  23      21.415 -13.564   9.834  1.00 94.17           H  
ATOM   2918  HG3 GLN B  23      19.754 -14.052  10.146  1.00 94.17           H  
ATOM   2919  CD  GLN B  23      21.191 -15.641  10.267  1.00 94.17           C  
ATOM   2920  NE2 GLN B  23      20.460 -16.366   9.457  1.00 94.17           N  
ATOM   2921 HE21 GLN B  23      20.693 -17.334   9.290  1.00 94.17           H  
ATOM   2922 HE22 GLN B  23      19.582 -15.986   9.131  1.00 94.17           H  
ATOM   2923  OE1 GLN B  23      22.176 -16.113  10.830  1.00 94.17           O  
ATOM   2924  N   ARG B  24      18.031 -12.532  12.704  1.00 94.40           N  
ATOM   2925  H   ARG B  24      18.370 -13.071  13.488  1.00 94.40           H  
ATOM   2926  CA  ARG B  24      16.576 -12.357  12.558  1.00 94.40           C  
ATOM   2927  HA  ARG B  24      16.277 -12.879  11.649  1.00 94.40           H  
ATOM   2928  C   ARG B  24      16.164 -10.895  12.352  1.00 94.40           C  
ATOM   2929  CB  ARG B  24      15.850 -12.997  13.756  1.00 94.40           C  
ATOM   2930  HB2 ARG B  24      16.179 -12.508  14.673  1.00 94.40           H  
ATOM   2931  HB3 ARG B  24      16.136 -14.047  13.813  1.00 94.40           H  
ATOM   2932  O   ARG B  24      15.294 -10.626  11.539  1.00 94.40           O  
ATOM   2933  CG  ARG B  24      14.310 -12.917  13.688  1.00 94.40           C  
ATOM   2934  HG2 ARG B  24      13.995 -11.875  13.738  1.00 94.40           H  
ATOM   2935  HG3 ARG B  24      13.895 -13.436  14.551  1.00 94.40           H  
ATOM   2936  CD  ARG B  24      13.743 -13.551  12.410  1.00 94.40           C  
ATOM   2937  HD2 ARG B  24      14.076 -14.587  12.342  1.00 94.40           H  
ATOM   2938  HD3 ARG B  24      14.130 -13.014  11.545  1.00 94.40           H  
ATOM   2939  NE  ARG B  24      12.270 -13.503  12.365  1.00 94.40           N  
ATOM   2940  HE  ARG B  24      11.746 -13.130  13.145  1.00 94.40           H  
ATOM   2941  NH1 ARG B  24      12.042 -14.132  10.163  1.00 94.40           N  
ATOM   2942 HH11 ARG B  24      11.454 -14.169   9.343  1.00 94.40           H  
ATOM   2943 HH12 ARG B  24      13.045 -14.210  10.071  1.00 94.40           H  
ATOM   2944  NH2 ARG B  24      10.244 -13.594  11.392  1.00 94.40           N  
ATOM   2945 HH21 ARG B  24       9.633 -13.647  10.590  1.00 94.40           H  
ATOM   2946 HH22 ARG B  24       9.902 -13.193  12.254  1.00 94.40           H  
ATOM   2947  CZ  ARG B  24      11.529 -13.750  11.301  1.00 94.40           C  
ATOM   2948  N   ILE B  25      16.817  -9.946  13.031  1.00 94.91           N  
ATOM   2949  H   ILE B  25      17.475 -10.239  13.739  1.00 94.91           H  
ATOM   2950  CA  ILE B  25      16.585  -8.505  12.803  1.00 94.91           C  
ATOM   2951  HA  ILE B  25      15.529  -8.288  12.962  1.00 94.91           H  
ATOM   2952  C   ILE B  25      16.887  -8.119  11.347  1.00 94.91           C  
ATOM   2953  CB  ILE B  25      17.406  -7.655  13.800  1.00 94.91           C  
ATOM   2954  HB  ILE B  25      18.445  -7.984  13.755  1.00 94.91           H  
ATOM   2955  O   ILE B  25      16.064  -7.475  10.708  1.00 94.91           O  
ATOM   2956  CG1 ILE B  25      16.878  -7.859  15.234  1.00 94.91           C  
ATOM   2957 HG12 ILE B  25      16.744  -8.925  15.422  1.00 94.91           H  
ATOM   2958 HG13 ILE B  25      15.902  -7.383  15.336  1.00 94.91           H  
ATOM   2959  CG2 ILE B  25      17.362  -6.159  13.452  1.00 94.91           C  
ATOM   2960 HG21 ILE B  25      16.331  -5.807  13.410  1.00 94.91           H  
ATOM   2961 HG22 ILE B  25      17.911  -5.555  14.175  1.00 94.91           H  
ATOM   2962 HG23 ILE B  25      17.816  -5.972  12.479  1.00 94.91           H  
ATOM   2963  CD1 ILE B  25      17.819  -7.321  16.316  1.00 94.91           C  
ATOM   2964 HD11 ILE B  25      17.449  -7.641  17.290  1.00 94.91           H  
ATOM   2965 HD12 ILE B  25      17.850  -6.231  16.296  1.00 94.91           H  
ATOM   2966 HD13 ILE B  25      18.823  -7.721  16.174  1.00 94.91           H  
ATOM   2967  N   ARG B  26      18.027  -8.558  10.791  1.00 93.32           N  
ATOM   2968  H   ARG B  26      18.618  -9.179  11.324  1.00 93.32           H  
ATOM   2969  CA  ARG B  26      18.371  -8.263   9.390  1.00 93.32           C  
ATOM   2970  HA  ARG B  26      18.268  -7.190   9.228  1.00 93.32           H  
ATOM   2971  C   ARG B  26      17.405  -8.910   8.404  1.00 93.32           C  
ATOM   2972  CB  ARG B  26      19.804  -8.684   9.056  1.00 93.32           C  
ATOM   2973  HB2 ARG B  26      19.951  -9.726   9.338  1.00 93.32           H  
ATOM   2974  HB3 ARG B  26      19.938  -8.600   7.977  1.00 93.32           H  
ATOM   2975  O   ARG B  26      17.074  -8.266   7.420  1.00 93.32           O  
ATOM   2976  CG  ARG B  26      20.845  -7.787   9.737  1.00 93.32           C  
ATOM   2977  HG2 ARG B  26      20.796  -7.915  10.819  1.00 93.32           H  
ATOM   2978  HG3 ARG B  26      20.628  -6.746   9.499  1.00 93.32           H  
ATOM   2979  CD  ARG B  26      22.253  -8.120   9.230  1.00 93.32           C  
ATOM   2980  HD2 ARG B  26      22.272  -7.962   8.152  1.00 93.32           H  
ATOM   2981  HD3 ARG B  26      22.965  -7.421   9.669  1.00 93.32           H  
ATOM   2982  NE  ARG B  26      22.633  -9.519   9.519  1.00 93.32           N  
ATOM   2983  HE  ARG B  26      22.341 -10.192   8.824  1.00 93.32           H  
ATOM   2984  NH1 ARG B  26      23.618  -9.175  11.554  1.00 93.32           N  
ATOM   2985 HH11 ARG B  26      23.317  -8.214  11.478  1.00 93.32           H  
ATOM   2986 HH12 ARG B  26      24.089  -9.527  12.375  1.00 93.32           H  
ATOM   2987  NH2 ARG B  26      23.509 -11.243  10.711  1.00 93.32           N  
ATOM   2988 HH21 ARG B  26      23.226 -11.863   9.965  1.00 93.32           H  
ATOM   2989 HH22 ARG B  26      23.944 -11.615  11.543  1.00 93.32           H  
ATOM   2990  CZ  ARG B  26      23.249  -9.971  10.591  1.00 93.32           C  
ATOM   2991  N   GLU B  27      16.943 -10.128   8.677  1.00 93.01           N  
ATOM   2992  H   GLU B  27      17.297 -10.608   9.492  1.00 93.01           H  
ATOM   2993  CA  GLU B  27      15.921 -10.807   7.866  1.00 93.01           C  
ATOM   2994  HA  GLU B  27      16.275 -10.883   6.838  1.00 93.01           H  
ATOM   2995  C   GLU B  27      14.598 -10.006   7.850  1.00 93.01           C  
ATOM   2996  CB  GLU B  27      15.711 -12.239   8.403  1.00 93.01           C  
ATOM   2997  HB2 GLU B  27      15.486 -12.168   9.467  1.00 93.01           H  
ATOM   2998  HB3 GLU B  27      14.850 -12.686   7.907  1.00 93.01           H  
ATOM   2999  O   GLU B  27      14.002  -9.789   6.800  1.00 93.01           O  
ATOM   3000  CG  GLU B  27      16.934 -13.161   8.189  1.00 93.01           C  
ATOM   3001  HG2 GLU B  27      16.969 -13.452   7.139  1.00 93.01           H  
ATOM   3002  HG3 GLU B  27      17.845 -12.602   8.401  1.00 93.01           H  
ATOM   3003  CD  GLU B  27      16.946 -14.426   9.075  1.00 93.01           C  
ATOM   3004  OE1 GLU B  27      17.960 -15.169   9.006  1.00 93.01           O  
ATOM   3005  OE2 GLU B  27      16.023 -14.605   9.908  1.00 93.01           O  
ATOM   3006  N   LEU B  28      14.173  -9.473   8.999  1.00 93.56           N  
ATOM   3007  H   LEU B  28      14.690  -9.677   9.843  1.00 93.56           H  
ATOM   3008  CA  LEU B  28      12.953  -8.662   9.112  1.00 93.56           C  
ATOM   3009  HA  LEU B  28      12.136  -9.183   8.612  1.00 93.56           H  
ATOM   3010  C   LEU B  28      13.065  -7.280   8.440  1.00 93.56           C  
ATOM   3011  CB  LEU B  28      12.621  -8.508  10.604  1.00 93.56           C  
ATOM   3012  HB2 LEU B  28      11.861  -7.735  10.722  1.00 93.56           H  
ATOM   3013  HB3 LEU B  28      13.519  -8.167  11.119  1.00 93.56           H  
ATOM   3014  O   LEU B  28      12.111  -6.823   7.810  1.00 93.56           O  
ATOM   3015  CG  LEU B  28      12.115  -9.801  11.265  1.00 93.56           C  
ATOM   3016  HG  LEU B  28      12.750 -10.644  10.992  1.00 93.56           H  
ATOM   3017  CD1 LEU B  28      12.161  -9.640  12.784  1.00 93.56           C  
ATOM   3018 HD11 LEU B  28      13.178  -9.411  13.102  1.00 93.56           H  
ATOM   3019 HD12 LEU B  28      11.835 -10.568  13.254  1.00 93.56           H  
ATOM   3020 HD13 LEU B  28      11.491  -8.835  13.085  1.00 93.56           H  
ATOM   3021  CD2 LEU B  28      10.683 -10.111  10.841  1.00 93.56           C  
ATOM   3022 HD21 LEU B  28      10.290 -10.945  11.422  1.00 93.56           H  
ATOM   3023 HD22 LEU B  28      10.646 -10.371   9.783  1.00 93.56           H  
ATOM   3024 HD23 LEU B  28      10.043  -9.247  11.019  1.00 93.56           H  
ATOM   3025  N   GLU B  29      14.209  -6.606   8.573  1.00 91.63           N  
ATOM   3026  H   GLU B  29      14.916  -7.000   9.177  1.00 91.63           H  
ATOM   3027  CA  GLU B  29      14.403  -5.226   8.092  1.00 91.63           C  
ATOM   3028  HA  GLU B  29      13.457  -4.687   8.128  1.00 91.63           H  
ATOM   3029  C   GLU B  29      14.896  -5.165   6.631  1.00 91.63           C  
ATOM   3030  CB  GLU B  29      15.394  -4.497   9.028  1.00 91.63           C  
ATOM   3031  HB2 GLU B  29      16.307  -5.089   9.095  1.00 91.63           H  
ATOM   3032  HB3 GLU B  29      15.647  -3.531   8.591  1.00 91.63           H  
ATOM   3033  O   GLU B  29      14.497  -4.284   5.871  1.00 91.63           O  
ATOM   3034  CG  GLU B  29      14.824  -4.253  10.442  1.00 91.63           C  
ATOM   3035  HG2 GLU B  29      14.474  -5.201  10.850  1.00 91.63           H  
ATOM   3036  HG3 GLU B  29      13.962  -3.593  10.351  1.00 91.63           H  
ATOM   3037  CD  GLU B  29      15.822  -3.640  11.449  1.00 91.63           C  
ATOM   3038  OE1 GLU B  29      15.360  -3.057  12.467  1.00 91.63           O  
ATOM   3039  OE2 GLU B  29      17.053  -3.805  11.281  1.00 91.63           O  
ATOM   3040  N   SER B  30      15.775  -6.087   6.222  1.00 88.00           N  
ATOM   3041  H   SER B  30      15.971  -6.861   6.841  1.00 88.00           H  
ATOM   3042  CA  SER B  30      16.665  -5.899   5.061  1.00 88.00           C  
ATOM   3043  HA  SER B  30      16.157  -5.252   4.346  1.00 88.00           H  
ATOM   3044  C   SER B  30      17.007  -7.176   4.274  1.00 88.00           C  
ATOM   3045  CB  SER B  30      17.939  -5.155   5.505  1.00 88.00           C  
ATOM   3046  HB2 SER B  30      17.654  -4.175   5.888  1.00 88.00           H  
ATOM   3047  HB3 SER B  30      18.601  -5.000   4.653  1.00 88.00           H  
ATOM   3048  O   SER B  30      17.969  -7.162   3.504  1.00 88.00           O  
ATOM   3049  OG  SER B  30      18.624  -5.867   6.525  1.00 88.00           O  
ATOM   3050  HG  SER B  30      17.943  -6.206   7.110  1.00 88.00           H  
ATOM   3051  N   ASP B  31      16.240  -8.271   4.408  1.00 92.73           N  
ATOM   3052  H   ASP B  31      15.508  -8.294   5.103  1.00 92.73           H  
ATOM   3053  CA  ASP B  31      16.506  -9.482   3.610  1.00 92.73           C  
ATOM   3054  HA  ASP B  31      17.513  -9.801   3.880  1.00 92.73           H  
ATOM   3055  C   ASP B  31      16.427  -9.159   2.103  1.00 92.73           C  
ATOM   3056  CB  ASP B  31      15.558 -10.650   3.947  1.00 92.73           C  
ATOM   3057  HB2 ASP B  31      15.312 -10.603   5.008  1.00 92.73           H  
ATOM   3058  HB3 ASP B  31      14.630 -10.545   3.385  1.00 92.73           H  
ATOM   3059  O   ASP B  31      15.430  -8.555   1.666  1.00 92.73           O  
ATOM   3060  CG  ASP B  31      16.154 -12.047   3.700  1.00 92.73           C  
ATOM   3061  OD1 ASP B  31      17.369 -12.146   3.419  1.00 92.73           O  
ATOM   3062  OD2 ASP B  31      15.398 -13.032   3.843  1.00 92.73           O  
ATOM   3063  N   PRO B  32      17.448  -9.507   1.297  1.00 96.83           N  
ATOM   3064  CA  PRO B  32      17.396  -9.331  -0.145  1.00 96.83           C  
ATOM   3065  HA  PRO B  32      17.114  -8.301  -0.363  1.00 96.83           H  
ATOM   3066  C   PRO B  32      16.380 -10.288  -0.771  1.00 96.83           C  
ATOM   3067  CB  PRO B  32      18.817  -9.585  -0.657  1.00 96.83           C  
ATOM   3068  HB2 PRO B  32      19.099  -8.836  -1.396  1.00 96.83           H  
ATOM   3069  HB3 PRO B  32      18.900 -10.591  -1.069  1.00 96.83           H  
ATOM   3070  O   PRO B  32      16.303 -11.463  -0.410  1.00 96.83           O  
ATOM   3071  CG  PRO B  32      19.697  -9.471   0.584  1.00 96.83           C  
ATOM   3072  HG2 PRO B  32      19.952  -8.427   0.761  1.00 96.83           H  
ATOM   3073  HG3 PRO B  32      20.595 -10.084   0.504  1.00 96.83           H  
ATOM   3074  CD  PRO B  32      18.773  -9.962   1.688  1.00 96.83           C  
ATOM   3075  HD2 PRO B  32      18.789 -11.052   1.721  1.00 96.83           H  
ATOM   3076  HD3 PRO B  32      19.097  -9.542   2.640  1.00 96.83           H  
ATOM   3077  N   LEU B  33      15.622  -9.804  -1.752  1.00 98.64           N  
ATOM   3078  H   LEU B  33      15.759  -8.846  -2.043  1.00 98.64           H  
ATOM   3079  CA  LEU B  33      14.584 -10.594  -2.416  1.00 98.64           C  
ATOM   3080  HA  LEU B  33      14.403 -11.507  -1.849  1.00 98.64           H  
ATOM   3081  C   LEU B  33      15.064 -11.005  -3.808  1.00 98.64           C  
ATOM   3082  CB  LEU B  33      13.257  -9.819  -2.450  1.00 98.64           C  
ATOM   3083  HB2 LEU B  33      13.339  -9.026  -3.194  1.00 98.64           H  
ATOM   3084  HB3 LEU B  33      12.474 -10.500  -2.782  1.00 98.64           H  
ATOM   3085  O   LEU B  33      15.533 -10.164  -4.574  1.00 98.64           O  
ATOM   3086  CG  LEU B  33      12.834  -9.196  -1.106  1.00 98.64           C  
ATOM   3087  HG  LEU B  33      13.628  -8.551  -0.728  1.00 98.64           H  
ATOM   3088  CD1 LEU B  33      11.614  -8.308  -1.316  1.00 98.64           C  
ATOM   3089 HD11 LEU B  33      10.757  -8.914  -1.611  1.00 98.64           H  
ATOM   3090 HD12 LEU B  33      11.818  -7.570  -2.092  1.00 98.64           H  
ATOM   3091 HD13 LEU B  33      11.404  -7.787  -0.383  1.00 98.64           H  
ATOM   3092  CD2 LEU B  33      12.512 -10.253  -0.048  1.00 98.64           C  
ATOM   3093 HD21 LEU B  33      13.420 -10.794   0.219  1.00 98.64           H  
ATOM   3094 HD22 LEU B  33      11.772 -10.956  -0.430  1.00 98.64           H  
ATOM   3095 HD23 LEU B  33      12.126  -9.772   0.851  1.00 98.64           H  
ATOM   3096  N   ALA B  34      14.961 -12.284  -4.147  1.00 98.76           N  
ATOM   3097  H   ALA B  34      14.430 -12.887  -3.536  1.00 98.76           H  
ATOM   3098  CA  ALA B  34      15.278 -12.792  -5.473  1.00 98.76           C  
ATOM   3099  HA  ALA B  34      16.126 -12.243  -5.882  1.00 98.76           H  
ATOM   3100  C   ALA B  34      14.083 -12.607  -6.413  1.00 98.76           C  
ATOM   3101  CB  ALA B  34      15.675 -14.265  -5.358  1.00 98.76           C  
ATOM   3102  HB1 ALA B  34      15.769 -14.695  -6.356  1.00 98.76           H  
ATOM   3103  HB2 ALA B  34      14.907 -14.816  -4.815  1.00 98.76           H  
ATOM   3104  HB3 ALA B  34      16.629 -14.353  -4.839  1.00 98.76           H  
ATOM   3105  O   ALA B  34      12.977 -13.055  -6.116  1.00 98.76           O  
ATOM   3106  N   ILE B  35      14.323 -12.006  -7.579  1.00 98.86           N  
ATOM   3107  H   ILE B  35      15.259 -11.670  -7.755  1.00 98.86           H  
ATOM   3108  CA  ILE B  35      13.420 -12.122  -8.728  1.00 98.86           C  
ATOM   3109  HA  ILE B  35      12.387 -12.161  -8.383  1.00 98.86           H  
ATOM   3110  C   ILE B  35      13.767 -13.450  -9.403  1.00 98.86           C  
ATOM   3111  CB  ILE B  35      13.572 -10.916  -9.685  1.00 98.86           C  
ATOM   3112  HB  ILE B  35      14.602 -10.879 -10.037  1.00 98.86           H  
ATOM   3113  O   ILE B  35      14.878 -13.592  -9.917  1.00 98.86           O  
ATOM   3114  CG1 ILE B  35      13.259  -9.587  -8.955  1.00 98.86           C  
ATOM   3115 HG12 ILE B  35      13.866  -9.520  -8.053  1.00 98.86           H  
ATOM   3116 HG13 ILE B  35      12.211  -9.578  -8.654  1.00 98.86           H  
ATOM   3117  CG2 ILE B  35      12.646 -11.096 -10.904  1.00 98.86           C  
ATOM   3118 HG21 ILE B  35      12.871 -12.027 -11.424  1.00 98.86           H  
ATOM   3119 HG22 ILE B  35      12.791 -10.284 -11.617  1.00 98.86           H  
ATOM   3120 HG23 ILE B  35      11.604 -11.119 -10.586  1.00 98.86           H  
ATOM   3121  CD1 ILE B  35      13.550  -8.326  -9.781  1.00 98.86           C  
ATOM   3122 HD11 ILE B  35      14.589  -8.331 -10.111  1.00 98.86           H  
ATOM   3123 HD12 ILE B  35      13.381  -7.445  -9.163  1.00 98.86           H  
ATOM   3124 HD13 ILE B  35      12.890  -8.270 -10.647  1.00 98.86           H  
ATOM   3125  N   VAL B  36      12.845 -14.412  -9.383  1.00 98.60           N  
ATOM   3126  H   VAL B  36      11.972 -14.220  -8.913  1.00 98.60           H  
ATOM   3127  CA  VAL B  36      13.044 -15.762  -9.949  1.00 98.60           C  
ATOM   3128  HA  VAL B  36      14.095 -15.883 -10.209  1.00 98.60           H  
ATOM   3129  C   VAL B  36      12.285 -15.978 -11.257  1.00 98.60           C  
ATOM   3130  CB  VAL B  36      12.723 -16.871  -8.925  1.00 98.60           C  
ATOM   3131  HB  VAL B  36      12.853 -17.834  -9.418  1.00 98.60           H  
ATOM   3132  O   VAL B  36      12.714 -16.763 -12.093  1.00 98.60           O  
ATOM   3133  CG1 VAL B  36      13.706 -16.811  -7.750  1.00 98.60           C  
ATOM   3134 HG11 VAL B  36      13.529 -17.661  -7.090  1.00 98.60           H  
ATOM   3135 HG12 VAL B  36      14.729 -16.867  -8.120  1.00 98.60           H  
ATOM   3136 HG13 VAL B  36      13.567 -15.893  -7.179  1.00 98.60           H  
ATOM   3137  CG2 VAL B  36      11.292 -16.806  -8.374  1.00 98.60           C  
ATOM   3138 HG21 VAL B  36      11.144 -15.896  -7.793  1.00 98.60           H  
ATOM   3139 HG22 VAL B  36      11.122 -17.661  -7.721  1.00 98.60           H  
ATOM   3140 HG23 VAL B  36      10.571 -16.845  -9.191  1.00 98.60           H  
ATOM   3141  N   GLY B  37      11.203 -15.230 -11.484  1.00 98.70           N  
ATOM   3142  H   GLY B  37      10.917 -14.585 -10.762  1.00 98.70           H  
ATOM   3143  CA  GLY B  37      10.435 -15.242 -12.731  1.00 98.70           C  
ATOM   3144  HA2 GLY B  37       9.507 -15.795 -12.588  1.00 98.70           H  
ATOM   3145  HA3 GLY B  37      11.004 -15.734 -13.520  1.00 98.70           H  
ATOM   3146  C   GLY B  37      10.076 -13.833 -13.184  1.00 98.70           C  
ATOM   3147  O   GLY B  37       9.945 -12.923 -12.365  1.00 98.70           O  
ATOM   3148  N   MET B  38       9.916 -13.642 -14.493  1.00 98.73           N  
ATOM   3149  H   MET B  38      10.020 -14.439 -15.105  1.00 98.73           H  
ATOM   3150  CA  MET B  38       9.443 -12.389 -15.091  1.00 98.73           C  
ATOM   3151  HA  MET B  38       8.789 -11.875 -14.387  1.00 98.73           H  
ATOM   3152  C   MET B  38       8.675 -12.679 -16.377  1.00 98.73           C  
ATOM   3153  CB  MET B  38      10.603 -11.455 -15.475  1.00 98.73           C  
ATOM   3154  HB2 MET B  38      10.179 -10.514 -15.824  1.00 98.73           H  
ATOM   3155  HB3 MET B  38      11.150 -11.907 -16.302  1.00 98.73           H  
ATOM   3156  O   MET B  38       9.152 -13.469 -17.198  1.00 98.73           O  
ATOM   3157  CG  MET B  38      11.608 -11.147 -14.367  1.00 98.73           C  
ATOM   3158  HG2 MET B  38      11.060 -10.838 -13.477  1.00 98.73           H  
ATOM   3159  HG3 MET B  38      12.158 -12.057 -14.123  1.00 98.73           H  
ATOM   3160  SD  MET B  38      12.799  -9.842 -14.785  1.00 98.73           S  
ATOM   3161  CE  MET B  38      13.589 -10.512 -16.278  1.00 98.73           C  
ATOM   3162  HE1 MET B  38      12.851 -10.640 -17.070  1.00 98.73           H  
ATOM   3163  HE2 MET B  38      14.056 -11.471 -16.053  1.00 98.73           H  
ATOM   3164  HE3 MET B  38      14.353  -9.816 -16.628  1.00 98.73           H  
ATOM   3165  N   ALA B  39       7.571 -11.976 -16.600  1.00 98.82           N  
ATOM   3166  H   ALA B  39       7.225 -11.372 -15.868  1.00 98.82           H  
ATOM   3167  CA  ALA B  39       6.863 -11.931 -17.875  1.00 98.82           C  
ATOM   3168  HA  ALA B  39       7.565 -12.131 -18.685  1.00 98.82           H  
ATOM   3169  C   ALA B  39       6.271 -10.530 -18.110  1.00 98.82           C  
ATOM   3170  CB  ALA B  39       5.804 -13.036 -17.889  1.00 98.82           C  
ATOM   3171  HB1 ALA B  39       6.280 -14.010 -17.774  1.00 98.82           H  
ATOM   3172  HB2 ALA B  39       5.108 -12.883 -17.064  1.00 98.82           H  
ATOM   3173  HB3 ALA B  39       5.258 -13.023 -18.832  1.00 98.82           H  
ATOM   3174  O   ALA B  39       6.053  -9.765 -17.165  1.00 98.82           O  
ATOM   3175  N   CYS B  40       6.039 -10.168 -19.372  1.00 98.76           N  
ATOM   3176  H   CYS B  40       6.169 -10.834 -20.120  1.00 98.76           H  
ATOM   3177  CA  CYS B  40       5.445  -8.884 -19.734  1.00 98.76           C  
ATOM   3178  HA  CYS B  40       4.632  -8.682 -19.037  1.00 98.76           H  
ATOM   3179  C   CYS B  40       4.838  -8.898 -21.139  1.00 98.76           C  
ATOM   3180  CB  CYS B  40       6.491  -7.756 -19.612  1.00 98.76           C  
ATOM   3181  HB2 CYS B  40       6.037  -6.818 -19.931  1.00 98.76           H  
ATOM   3182  HB3 CYS B  40       6.768  -7.652 -18.563  1.00 98.76           H  
ATOM   3183  O   CYS B  40       5.310  -9.610 -22.023  1.00 98.76           O  
ATOM   3184  SG  CYS B  40       7.986  -8.072 -20.604  1.00 98.76           S  
ATOM   3185  HG  CYS B  40       8.562  -6.883 -20.409  1.00 98.76           H  
ATOM   3186  N   ARG B  41       3.856  -8.017 -21.359  1.00 98.67           N  
ATOM   3187  H   ARG B  41       3.560  -7.455 -20.573  1.00 98.67           H  
ATOM   3188  CA  ARG B  41       3.510  -7.523 -22.696  1.00 98.67           C  
ATOM   3189  HA  ARG B  41       4.259  -7.903 -23.390  1.00 98.67           H  
ATOM   3190  C   ARG B  41       3.616  -6.009 -22.723  1.00 98.67           C  
ATOM   3191  CB  ARG B  41       2.141  -8.006 -23.195  1.00 98.67           C  
ATOM   3192  HB2 ARG B  41       1.353  -7.697 -22.509  1.00 98.67           H  
ATOM   3193  HB3 ARG B  41       1.959  -7.533 -24.160  1.00 98.67           H  
ATOM   3194  O   ARG B  41       3.073  -5.337 -21.844  1.00 98.67           O  
ATOM   3195  CG  ARG B  41       2.098  -9.527 -23.385  1.00 98.67           C  
ATOM   3196  HG2 ARG B  41       3.043  -9.872 -23.804  1.00 98.67           H  
ATOM   3197  HG3 ARG B  41       1.953 -10.006 -22.417  1.00 98.67           H  
ATOM   3198  CD  ARG B  41       0.968  -9.925 -24.342  1.00 98.67           C  
ATOM   3199  HD2 ARG B  41       0.032  -9.518 -23.959  1.00 98.67           H  
ATOM   3200  HD3 ARG B  41       1.166  -9.504 -25.328  1.00 98.67           H  
ATOM   3201  NE  ARG B  41       0.875 -11.391 -24.444  1.00 98.67           N  
ATOM   3202  HE  ARG B  41       1.690 -11.920 -24.168  1.00 98.67           H  
ATOM   3203  NH1 ARG B  41      -1.387 -11.607 -24.893  1.00 98.67           N  
ATOM   3204 HH11 ARG B  41      -1.493 -10.617 -25.057  1.00 98.67           H  
ATOM   3205 HH12 ARG B  41      -2.175 -12.191 -24.651  1.00 98.67           H  
ATOM   3206  NH2 ARG B  41      -0.219 -13.368 -24.269  1.00 98.67           N  
ATOM   3207 HH21 ARG B  41       0.590 -13.794 -23.841  1.00 98.67           H  
ATOM   3208 HH22 ARG B  41      -1.115 -13.766 -24.028  1.00 98.67           H  
ATOM   3209  CZ  ARG B  41      -0.229 -12.106 -24.563  1.00 98.67           C  
ATOM   3210  N   LEU B  42       4.327  -5.484 -23.715  1.00 98.79           N  
ATOM   3211  H   LEU B  42       4.650  -6.108 -24.441  1.00 98.79           H  
ATOM   3212  CA  LEU B  42       4.602  -4.055 -23.888  1.00 98.79           C  
ATOM   3213  HA  LEU B  42       3.852  -3.490 -23.335  1.00 98.79           H  
ATOM   3214  C   LEU B  42       4.451  -3.665 -25.374  1.00 98.79           C  
ATOM   3215  CB  LEU B  42       6.000  -3.712 -23.317  1.00 98.79           C  
ATOM   3216  HB2 LEU B  42       6.215  -2.658 -23.493  1.00 98.79           H  
ATOM   3217  HB3 LEU B  42       6.750  -4.283 -23.864  1.00 98.79           H  
ATOM   3218  O   LEU B  42       4.428  -4.548 -26.235  1.00 98.79           O  
ATOM   3219  CG  LEU B  42       6.175  -3.995 -21.812  1.00 98.79           C  
ATOM   3220  HG  LEU B  42       5.893  -5.025 -21.596  1.00 98.79           H  
ATOM   3221  CD1 LEU B  42       7.637  -3.835 -21.403  1.00 98.79           C  
ATOM   3222 HD11 LEU B  42       8.232  -4.570 -21.946  1.00 98.79           H  
ATOM   3223 HD12 LEU B  42       7.989  -2.830 -21.639  1.00 98.79           H  
ATOM   3224 HD13 LEU B  42       7.740  -4.018 -20.334  1.00 98.79           H  
ATOM   3225  CD2 LEU B  42       5.338  -3.061 -20.943  1.00 98.79           C  
ATOM   3226 HD21 LEU B  42       5.707  -2.037 -21.005  1.00 98.79           H  
ATOM   3227 HD22 LEU B  42       5.381  -3.406 -19.910  1.00 98.79           H  
ATOM   3228 HD23 LEU B  42       4.296  -3.087 -21.259  1.00 98.79           H  
ATOM   3229  N   PRO B  43       4.320  -2.365 -25.695  1.00 98.38           N  
ATOM   3230  CA  PRO B  43       4.169  -1.903 -27.071  1.00 98.38           C  
ATOM   3231  HA  PRO B  43       3.230  -2.301 -27.458  1.00 98.38           H  
ATOM   3232  C   PRO B  43       5.307  -2.341 -27.998  1.00 98.38           C  
ATOM   3233  CB  PRO B  43       4.076  -0.376 -26.988  1.00 98.38           C  
ATOM   3234  HB2 PRO B  43       5.072   0.065 -27.037  1.00 98.38           H  
ATOM   3235  HB3 PRO B  43       3.440   0.032 -27.773  1.00 98.38           H  
ATOM   3236  O   PRO B  43       6.456  -2.470 -27.572  1.00 98.38           O  
ATOM   3237  CG  PRO B  43       3.493  -0.146 -25.596  1.00 98.38           C  
ATOM   3238  HG2 PRO B  43       2.413  -0.295 -25.613  1.00 98.38           H  
ATOM   3239  HG3 PRO B  43       3.747   0.840 -25.208  1.00 98.38           H  
ATOM   3240  CD  PRO B  43       4.143  -1.253 -24.775  1.00 98.38           C  
ATOM   3241  HD2 PRO B  43       3.496  -1.515 -23.937  1.00 98.38           H  
ATOM   3242  HD3 PRO B  43       5.116  -0.920 -24.414  1.00 98.38           H  
ATOM   3243  N   GLY B  44       4.986  -2.507 -29.283  1.00 97.49           N  
ATOM   3244  H   GLY B  44       4.013  -2.437 -29.543  1.00 97.49           H  
ATOM   3245  CA  GLY B  44       5.953  -2.888 -30.317  1.00 97.49           C  
ATOM   3246  HA2 GLY B  44       5.586  -2.538 -31.281  1.00 97.49           H  
ATOM   3247  HA3 GLY B  44       6.914  -2.414 -30.118  1.00 97.49           H  
ATOM   3248  C   GLY B  44       6.178  -4.397 -30.421  1.00 97.49           C  
ATOM   3249  O   GLY B  44       7.303  -4.818 -30.694  1.00 97.49           O  
ATOM   3250  N   GLY B  45       5.139  -5.206 -30.186  1.00 96.51           N  
ATOM   3251  H   GLY B  45       4.217  -4.814 -30.061  1.00 96.51           H  
ATOM   3252  CA  GLY B  45       5.219  -6.665 -30.282  1.00 96.51           C  
ATOM   3253  HA2 GLY B  45       5.663  -6.940 -31.239  1.00 96.51           H  
ATOM   3254  HA3 GLY B  45       4.206  -7.067 -30.250  1.00 96.51           H  
ATOM   3255  C   GLY B  45       6.022  -7.341 -29.167  1.00 96.51           C  
ATOM   3256  O   GLY B  45       6.452  -8.479 -29.338  1.00 96.51           O  
ATOM   3257  N   VAL B  46       6.249  -6.670 -28.032  1.00 98.19           N  
ATOM   3258  H   VAL B  46       5.832  -5.757 -27.919  1.00 98.19           H  
ATOM   3259  CA  VAL B  46       6.951  -7.271 -26.891  1.00 98.19           C  
ATOM   3260  HA  VAL B  46       7.808  -7.827 -27.271  1.00 98.19           H  
ATOM   3261  C   VAL B  46       6.024  -8.259 -26.195  1.00 98.19           C  
ATOM   3262  CB  VAL B  46       7.479  -6.201 -25.922  1.00 98.19           C  
ATOM   3263  HB  VAL B  46       6.664  -5.522 -25.672  1.00 98.19           H  
ATOM   3264  O   VAL B  46       5.058  -7.851 -25.549  1.00 98.19           O  
ATOM   3265  CG1 VAL B  46       8.032  -6.778 -24.613  1.00 98.19           C  
ATOM   3266 HG11 VAL B  46       8.824  -7.496 -24.825  1.00 98.19           H  
ATOM   3267 HG12 VAL B  46       8.428  -5.969 -23.999  1.00 98.19           H  
ATOM   3268 HG13 VAL B  46       7.244  -7.274 -24.047  1.00 98.19           H  
ATOM   3269  CG2 VAL B  46       8.594  -5.387 -26.579  1.00 98.19           C  
ATOM   3270 HG21 VAL B  46       9.427  -6.034 -26.857  1.00 98.19           H  
ATOM   3271 HG22 VAL B  46       8.203  -4.907 -27.476  1.00 98.19           H  
ATOM   3272 HG23 VAL B  46       8.943  -4.614 -25.895  1.00 98.19           H  
ATOM   3273  N   SER B  47       6.346  -9.550 -26.307  1.00 96.42           N  
ATOM   3274  H   SER B  47       7.097  -9.805 -26.932  1.00 96.42           H  
ATOM   3275  CA  SER B  47       5.624 -10.656 -25.666  1.00 96.42           C  
ATOM   3276  HA  SER B  47       4.738 -10.255 -25.172  1.00 96.42           H  
ATOM   3277  C   SER B  47       6.425 -11.372 -24.571  1.00 96.42           C  
ATOM   3278  CB  SER B  47       5.134 -11.634 -26.738  1.00 96.42           C  
ATOM   3279  HB2 SER B  47       4.617 -11.075 -27.519  1.00 96.42           H  
ATOM   3280  HB3 SER B  47       4.420 -12.321 -26.285  1.00 96.42           H  
ATOM   3281  O   SER B  47       5.900 -12.254 -23.898  1.00 96.42           O  
ATOM   3282  OG  SER B  47       6.175 -12.397 -27.326  1.00 96.42           O  
ATOM   3283  HG  SER B  47       6.974 -11.877 -27.436  1.00 96.42           H  
ATOM   3284  N   SER B  48       7.695 -11.002 -24.380  1.00 97.23           N  
ATOM   3285  H   SER B  48       8.095 -10.324 -25.013  1.00 97.23           H  
ATOM   3286  CA  SER B  48       8.545 -11.525 -23.312  1.00 97.23           C  
ATOM   3287  HA  SER B  48       7.901 -11.715 -22.453  1.00 97.23           H  
ATOM   3288  C   SER B  48       9.640 -10.530 -22.888  1.00 97.23           C  
ATOM   3289  CB  SER B  48       9.166 -12.862 -23.751  1.00 97.23           C  
ATOM   3290  HB2 SER B  48       8.477 -13.394 -24.408  1.00 97.23           H  
ATOM   3291  HB3 SER B  48       9.322 -13.477 -22.865  1.00 97.23           H  
ATOM   3292  O   SER B  48       9.936  -9.575 -23.615  1.00 97.23           O  
ATOM   3293  OG  SER B  48      10.416 -12.696 -24.400  1.00 97.23           O  
ATOM   3294  HG  SER B  48      11.030 -13.333 -24.027  1.00 97.23           H  
ATOM   3295  N   PRO B  49      10.327 -10.770 -21.753  1.00 98.64           N  
ATOM   3296  CA  PRO B  49      11.540 -10.040 -21.383  1.00 98.64           C  
ATOM   3297  HA  PRO B  49      11.269  -9.003 -21.186  1.00 98.64           H  
ATOM   3298  C   PRO B  49      12.646 -10.064 -22.456  1.00 98.64           C  
ATOM   3299  CB  PRO B  49      12.013 -10.691 -20.079  1.00 98.64           C  
ATOM   3300  HB2 PRO B  49      12.681 -11.525 -20.294  1.00 98.64           H  
ATOM   3301  HB3 PRO B  49      12.505  -9.969 -19.427  1.00 98.64           H  
ATOM   3302  O   PRO B  49      13.351  -9.069 -22.621  1.00 98.64           O  
ATOM   3303  CG  PRO B  49      10.722 -11.226 -19.462  1.00 98.64           C  
ATOM   3304  HG2 PRO B  49      10.187 -10.421 -18.959  1.00 98.64           H  
ATOM   3305  HG3 PRO B  49      10.912 -12.052 -18.776  1.00 98.64           H  
ATOM   3306  CD  PRO B  49       9.936 -11.678 -20.690  1.00 98.64           C  
ATOM   3307  HD2 PRO B  49       8.866 -11.625 -20.488  1.00 98.64           H  
ATOM   3308  HD3 PRO B  49      10.225 -12.692 -20.966  1.00 98.64           H  
ATOM   3309  N   GLU B  50      12.795 -11.152 -23.222  1.00 96.70           N  
ATOM   3310  H   GLU B  50      12.187 -11.944 -23.070  1.00 96.70           H  
ATOM   3311  CA  GLU B  50      13.742 -11.219 -24.351  1.00 96.70           C  
ATOM   3312  HA  GLU B  50      14.717 -10.864 -24.018  1.00 96.70           H  
ATOM   3313  C   GLU B  50      13.323 -10.326 -25.524  1.00 96.70           C  
ATOM   3314  CB  GLU B  50      13.917 -12.651 -24.887  1.00 96.70           C  
ATOM   3315  HB2 GLU B  50      12.977 -13.018 -25.299  1.00 96.70           H  
ATOM   3316  HB3 GLU B  50      14.622 -12.602 -25.717  1.00 96.70           H  
ATOM   3317  O   GLU B  50      14.186  -9.729 -26.170  1.00 96.70           O  
ATOM   3318  CG  GLU B  50      14.481 -13.662 -23.880  1.00 96.70           C  
ATOM   3319  HG2 GLU B  50      14.822 -14.535 -24.437  1.00 96.70           H  
ATOM   3320  HG3 GLU B  50      15.350 -13.221 -23.390  1.00 96.70           H  
ATOM   3321  CD  GLU B  50      13.464 -14.128 -22.832  1.00 96.70           C  
ATOM   3322  OE1 GLU B  50      13.886 -14.560 -21.743  1.00 96.70           O  
ATOM   3323  OE2 GLU B  50      12.232 -14.072 -23.071  1.00 96.70           O  
ATOM   3324  N   ASP B  51      12.021 -10.197 -25.798  1.00 97.65           N  
ATOM   3325  H   ASP B  51      11.348 -10.716 -25.253  1.00 97.65           H  
ATOM   3326  CA  ASP B  51      11.530  -9.238 -26.794  1.00 97.65           C  
ATOM   3327  HA  ASP B  51      12.071  -9.385 -27.728  1.00 97.65           H  
ATOM   3328  C   ASP B  51      11.787  -7.800 -26.344  1.00 97.65           C  
ATOM   3329  CB  ASP B  51      10.036  -9.422 -27.077  1.00 97.65           C  
ATOM   3330  HB2 ASP B  51       9.469  -9.302 -26.153  1.00 97.65           H  
ATOM   3331  HB3 ASP B  51       9.734  -8.636 -27.769  1.00 97.65           H  
ATOM   3332  O   ASP B  51      12.262  -6.989 -27.139  1.00 97.65           O  
ATOM   3333  CG  ASP B  51       9.679 -10.755 -27.719  1.00 97.65           C  
ATOM   3334  OD1 ASP B  51      10.554 -11.318 -28.423  1.00 97.65           O  
ATOM   3335  OD2 ASP B  51       8.518 -11.174 -27.511  1.00 97.65           O  
ATOM   3336  N   LEU B  52      11.561  -7.499 -25.058  1.00 98.68           N  
ATOM   3337  H   LEU B  52      11.148  -8.210 -24.471  1.00 98.68           H  
ATOM   3338  CA  LEU B  52      11.894  -6.197 -24.478  1.00 98.68           C  
ATOM   3339  HA  LEU B  52      11.355  -5.436 -25.042  1.00 98.68           H  
ATOM   3340  C   LEU B  52      13.393  -5.903 -24.615  1.00 98.68           C  
ATOM   3341  CB  LEU B  52      11.445  -6.147 -23.004  1.00 98.68           C  
ATOM   3342  HB2 LEU B  52      10.374  -6.342 -22.947  1.00 98.68           H  
ATOM   3343  HB3 LEU B  52      11.951  -6.941 -22.454  1.00 98.68           H  
ATOM   3344  O   LEU B  52      13.764  -4.798 -25.010  1.00 98.68           O  
ATOM   3345  CG  LEU B  52      11.755  -4.808 -22.308  1.00 98.68           C  
ATOM   3346  HG  LEU B  52      12.834  -4.651 -22.295  1.00 98.68           H  
ATOM   3347  CD1 LEU B  52      11.100  -3.613 -23.001  1.00 98.68           C  
ATOM   3348 HD11 LEU B  52      11.253  -2.717 -22.399  1.00 98.68           H  
ATOM   3349 HD12 LEU B  52      11.558  -3.449 -23.977  1.00 98.68           H  
ATOM   3350 HD13 LEU B  52      10.032  -3.787 -23.133  1.00 98.68           H  
ATOM   3351  CD2 LEU B  52      11.290  -4.856 -20.853  1.00 98.68           C  
ATOM   3352 HD21 LEU B  52      10.221  -5.062 -20.802  1.00 98.68           H  
ATOM   3353 HD22 LEU B  52      11.498  -3.908 -20.358  1.00 98.68           H  
ATOM   3354 HD23 LEU B  52      11.832  -5.646 -20.333  1.00 98.68           H  
ATOM   3355  N   TRP B  53      14.257  -6.884 -24.333  1.00 98.41           N  
ATOM   3356  H   TRP B  53      13.899  -7.761 -23.982  1.00 98.41           H  
ATOM   3357  CA  TRP B  53      15.698  -6.722 -24.526  1.00 98.41           C  
ATOM   3358  HA  TRP B  53      16.020  -5.848 -23.960  1.00 98.41           H  
ATOM   3359  C   TRP B  53      16.050  -6.441 -25.989  1.00 98.41           C  
ATOM   3360  CB  TRP B  53      16.483  -7.932 -24.009  1.00 98.41           C  
ATOM   3361  HB2 TRP B  53      16.276  -8.064 -22.947  1.00 98.41           H  
ATOM   3362  HB3 TRP B  53      16.168  -8.831 -24.536  1.00 98.41           H  
ATOM   3363  O   TRP B  53      16.769  -5.481 -26.257  1.00 98.41           O  
ATOM   3364  CG  TRP B  53      17.955  -7.730 -24.204  1.00 98.41           C  
ATOM   3365  CD1 TRP B  53      18.716  -8.317 -25.157  1.00 98.41           C  
ATOM   3366  HD1 TRP B  53      18.370  -9.065 -25.856  1.00 98.41           H  
ATOM   3367  CD2 TRP B  53      18.808  -6.719 -23.586  1.00 98.41           C  
ATOM   3368  CE2 TRP B  53      20.072  -6.725 -24.249  1.00 98.41           C  
ATOM   3369  CE3 TRP B  53      18.610  -5.746 -22.581  1.00 98.41           C  
ATOM   3370  HE3 TRP B  53      17.654  -5.694 -22.080  1.00 98.41           H  
ATOM   3371  NE1 TRP B  53      19.963  -7.721 -25.195  1.00 98.41           N  
ATOM   3372  HE1 TRP B  53      20.640  -7.898 -25.924  1.00 98.41           H  
ATOM   3373  CH2 TRP B  53      20.857  -4.857 -22.925  1.00 98.41           C  
ATOM   3374  HH2 TRP B  53      21.615  -4.128 -22.682  1.00 98.41           H  
ATOM   3375  CZ2 TRP B  53      21.086  -5.809 -23.935  1.00 98.41           C  
ATOM   3376  HZ2 TRP B  53      22.014  -5.829 -24.486  1.00 98.41           H  
ATOM   3377  CZ3 TRP B  53      19.624  -4.829 -22.250  1.00 98.41           C  
ATOM   3378  HZ3 TRP B  53      19.447  -4.087 -21.486  1.00 98.41           H  
ATOM   3379  N   ARG B  54      15.501  -7.208 -26.941  1.00 98.05           N  
ATOM   3380  H   ARG B  54      14.901  -7.967 -26.650  1.00 98.05           H  
ATOM   3381  CA  ARG B  54      15.721  -6.976 -28.379  1.00 98.05           C  
ATOM   3382  HA  ARG B  54      16.791  -7.013 -28.579  1.00 98.05           H  
ATOM   3383  C   ARG B  54      15.276  -5.580 -28.815  1.00 98.05           C  
ATOM   3384  CB  ARG B  54      15.009  -8.056 -29.207  1.00 98.05           C  
ATOM   3385  HB2 ARG B  54      14.937  -7.711 -30.239  1.00 98.05           H  
ATOM   3386  HB3 ARG B  54      13.998  -8.212 -28.828  1.00 98.05           H  
ATOM   3387  O   ARG B  54      16.017  -4.926 -29.542  1.00 98.05           O  
ATOM   3388  CG  ARG B  54      15.787  -9.378 -29.198  1.00 98.05           C  
ATOM   3389  HG2 ARG B  54      16.797  -9.181 -29.558  1.00 98.05           H  
ATOM   3390  HG3 ARG B  54      15.859  -9.775 -28.185  1.00 98.05           H  
ATOM   3391  CD  ARG B  54      15.145 -10.419 -30.126  1.00 98.05           C  
ATOM   3392  HD2 ARG B  54      14.841  -9.932 -31.052  1.00 98.05           H  
ATOM   3393  HD3 ARG B  54      15.914 -11.148 -30.381  1.00 98.05           H  
ATOM   3394  NE  ARG B  54      13.971 -11.095 -29.524  1.00 98.05           N  
ATOM   3395  HE  ARG B  54      13.199 -10.520 -29.219  1.00 98.05           H  
ATOM   3396  NH1 ARG B  54      14.737 -13.263 -29.604  1.00 98.05           N  
ATOM   3397 HH11 ARG B  54      15.644 -12.920 -29.886  1.00 98.05           H  
ATOM   3398 HH12 ARG B  54      14.579 -14.236 -29.384  1.00 98.05           H  
ATOM   3399  NH2 ARG B  54      12.696 -12.861 -28.853  1.00 98.05           N  
ATOM   3400 HH21 ARG B  54      12.539 -13.841 -28.663  1.00 98.05           H  
ATOM   3401 HH22 ARG B  54      11.920 -12.240 -28.672  1.00 98.05           H  
ATOM   3402  CZ  ARG B  54      13.806 -12.392 -29.330  1.00 98.05           C  
ATOM   3403  N   LEU B  55      14.116  -5.115 -28.344  1.00 98.44           N  
ATOM   3404  H   LEU B  55      13.564  -5.737 -27.770  1.00 98.44           H  
ATOM   3405  CA  LEU B  55      13.570  -3.784 -28.630  1.00 98.44           C  
ATOM   3406  HA  LEU B  55      13.500  -3.670 -29.712  1.00 98.44           H  
ATOM   3407  C   LEU B  55      14.487  -2.661 -28.113  1.00 98.44           C  
ATOM   3408  CB  LEU B  55      12.146  -3.735 -28.031  1.00 98.44           C  
ATOM   3409  HB2 LEU B  55      12.190  -3.827 -26.946  1.00 98.44           H  
ATOM   3410  HB3 LEU B  55      11.613  -4.609 -28.406  1.00 98.44           H  
ATOM   3411  O   LEU B  55      14.707  -1.659 -28.800  1.00 98.44           O  
ATOM   3412  CG  LEU B  55      11.339  -2.479 -28.410  1.00 98.44           C  
ATOM   3413  HG  LEU B  55      11.652  -2.150 -29.401  1.00 98.44           H  
ATOM   3414  CD1 LEU B  55       9.849  -2.787 -28.504  1.00 98.44           C  
ATOM   3415 HD11 LEU B  55       9.674  -3.682 -29.101  1.00 98.44           H  
ATOM   3416 HD12 LEU B  55       9.425  -2.921 -27.509  1.00 98.44           H  
ATOM   3417 HD13 LEU B  55       9.330  -1.962 -28.993  1.00 98.44           H  
ATOM   3418  CD2 LEU B  55      11.507  -1.329 -27.411  1.00 98.44           C  
ATOM   3419 HD21 LEU B  55      12.543  -0.991 -27.383  1.00 98.44           H  
ATOM   3420 HD22 LEU B  55      10.884  -0.490 -27.722  1.00 98.44           H  
ATOM   3421 HD23 LEU B  55      11.202  -1.651 -26.415  1.00 98.44           H  
ATOM   3422  N   LEU B  56      15.051  -2.846 -26.917  1.00 98.39           N  
ATOM   3423  H   LEU B  56      14.803  -3.684 -26.412  1.00 98.39           H  
ATOM   3424  CA  LEU B  56      15.989  -1.917 -26.286  1.00 98.39           C  
ATOM   3425  HA  LEU B  56      15.602  -0.902 -26.375  1.00 98.39           H  
ATOM   3426  C   LEU B  56      17.371  -1.925 -26.950  1.00 98.39           C  
ATOM   3427  CB  LEU B  56      16.114  -2.298 -24.804  1.00 98.39           C  
ATOM   3428  HB2 LEU B  56      16.298  -3.370 -24.735  1.00 98.39           H  
ATOM   3429  HB3 LEU B  56      16.981  -1.794 -24.378  1.00 98.39           H  
ATOM   3430  O   LEU B  56      17.928  -0.861 -27.212  1.00 98.39           O  
ATOM   3431  CG  LEU B  56      14.880  -1.941 -23.963  1.00 98.39           C  
ATOM   3432  HG  LEU B  56      13.963  -2.256 -24.461  1.00 98.39           H  
ATOM   3433  CD1 LEU B  56      14.990  -2.654 -22.619  1.00 98.39           C  
ATOM   3434 HD11 LEU B  56      15.930  -2.384 -22.138  1.00 98.39           H  
ATOM   3435 HD12 LEU B  56      14.978  -3.732 -22.784  1.00 98.39           H  
ATOM   3436 HD13 LEU B  56      14.139  -2.391 -21.991  1.00 98.39           H  
ATOM   3437  CD2 LEU B  56      14.813  -0.435 -23.705  1.00 98.39           C  
ATOM   3438 HD21 LEU B  56      13.934  -0.202 -23.104  1.00 98.39           H  
ATOM   3439 HD22 LEU B  56      14.718   0.096 -24.652  1.00 98.39           H  
ATOM   3440 HD23 LEU B  56      15.714  -0.093 -23.196  1.00 98.39           H  
ATOM   3441  N   GLU B  57      17.917  -3.103 -27.247  1.00 97.50           N  
ATOM   3442  H   GLU B  57      17.415  -3.939 -26.985  1.00 97.50           H  
ATOM   3443  CA  GLU B  57      19.236  -3.275 -27.864  1.00 97.50           C  
ATOM   3444  HA  GLU B  57      19.971  -2.733 -27.269  1.00 97.50           H  
ATOM   3445  C   GLU B  57      19.273  -2.700 -29.286  1.00 97.50           C  
ATOM   3446  CB  GLU B  57      19.609  -4.766 -27.840  1.00 97.50           C  
ATOM   3447  HB2 GLU B  57      18.874  -5.328 -28.416  1.00 97.50           H  
ATOM   3448  HB3 GLU B  57      19.583  -5.114 -26.808  1.00 97.50           H  
ATOM   3449  O   GLU B  57      20.209  -1.972 -29.628  1.00 97.50           O  
ATOM   3450  CG  GLU B  57      21.011  -5.028 -28.409  1.00 97.50           C  
ATOM   3451  HG2 GLU B  57      21.035  -4.750 -29.463  1.00 97.50           H  
ATOM   3452  HG3 GLU B  57      21.727  -4.399 -27.880  1.00 97.50           H  
ATOM   3453  CD  GLU B  57      21.407  -6.504 -28.275  1.00 97.50           C  
ATOM   3454  OE1 GLU B  57      22.470  -6.768 -27.671  1.00 97.50           O  
ATOM   3455  OE2 GLU B  57      20.653  -7.366 -28.781  1.00 97.50           O  
ATOM   3456  N   SER B  58      18.224  -2.926 -30.089  1.00 97.72           N  
ATOM   3457  H   SER B  58      17.478  -3.526 -29.767  1.00 97.72           H  
ATOM   3458  CA  SER B  58      18.060  -2.263 -31.391  1.00 97.72           C  
ATOM   3459  HA  SER B  58      19.000  -2.354 -31.935  1.00 97.72           H  
ATOM   3460  C   SER B  58      17.754  -0.765 -31.272  1.00 97.72           C  
ATOM   3461  CB  SER B  58      16.976  -2.967 -32.214  1.00 97.72           C  
ATOM   3462  HB2 SER B  58      17.233  -4.023 -32.300  1.00 97.72           H  
ATOM   3463  HB3 SER B  58      16.944  -2.537 -33.215  1.00 97.72           H  
ATOM   3464  O   SER B  58      17.853  -0.031 -32.260  1.00 97.72           O  
ATOM   3465  OG  SER B  58      15.697  -2.861 -31.623  1.00 97.72           O  
ATOM   3466  HG  SER B  58      15.269  -2.043 -31.886  1.00 97.72           H  
ATOM   3467  N   GLY B  59      17.389  -0.298 -30.074  1.00 97.90           N  
ATOM   3468  H   GLY B  59      17.366  -0.951 -29.304  1.00 97.90           H  
ATOM   3469  CA  GLY B  59      17.026   1.084 -29.790  1.00 97.90           C  
ATOM   3470  HA2 GLY B  59      17.864   1.728 -30.055  1.00 97.90           H  
ATOM   3471  HA3 GLY B  59      16.833   1.176 -28.721  1.00 97.90           H  
ATOM   3472  C   GLY B  59      15.773   1.527 -30.543  1.00 97.90           C  
ATOM   3473  O   GLY B  59      15.760   2.629 -31.096  1.00 97.90           O  
ATOM   3474  N   THR B  60      14.770   0.653 -30.609  1.00 98.18           N  
ATOM   3475  H   THR B  60      14.860  -0.205 -30.084  1.00 98.18           H  
ATOM   3476  CA  THR B  60      13.508   0.865 -31.328  1.00 98.18           C  
ATOM   3477  HA  THR B  60      13.723   1.339 -32.285  1.00 98.18           H  
ATOM   3478  C   THR B  60      12.565   1.781 -30.540  1.00 98.18           C  
ATOM   3479  CB  THR B  60      12.859  -0.497 -31.614  1.00 98.18           C  
ATOM   3480  HB  THR B  60      12.810  -1.056 -30.680  1.00 98.18           H  
ATOM   3481  O   THR B  60      12.426   1.638 -29.324  1.00 98.18           O  
ATOM   3482  CG2 THR B  60      11.466  -0.444 -32.237  1.00 98.18           C  
ATOM   3483 HG21 THR B  60      11.132  -1.449 -32.496  1.00 98.18           H  
ATOM   3484 HG22 THR B  60      11.472   0.180 -33.131  1.00 98.18           H  
ATOM   3485 HG23 THR B  60      10.755  -0.033 -31.520  1.00 98.18           H  
ATOM   3486  OG1 THR B  60      13.663  -1.220 -32.521  1.00 98.18           O  
ATOM   3487  HG1 THR B  60      13.244  -2.079 -32.614  1.00 98.18           H  
ATOM   3488  N   ASP B  61      11.923   2.708 -31.257  1.00 98.14           N  
ATOM   3489  H   ASP B  61      12.092   2.733 -32.253  1.00 98.14           H  
ATOM   3490  CA  ASP B  61      10.755   3.482 -30.816  1.00 98.14           C  
ATOM   3491  HA  ASP B  61      10.789   3.635 -29.737  1.00 98.14           H  
ATOM   3492  C   ASP B  61       9.494   2.670 -31.162  1.00 98.14           C  
ATOM   3493  CB  ASP B  61      10.780   4.870 -31.500  1.00 98.14           C  
ATOM   3494  HB2 ASP B  61      11.679   5.396 -31.180  1.00 98.14           H  
ATOM   3495  HB3 ASP B  61      10.851   4.724 -32.578  1.00 98.14           H  
ATOM   3496  O   ASP B  61       9.290   2.296 -32.320  1.00 98.14           O  
ATOM   3497  CG  ASP B  61       9.566   5.774 -31.217  1.00 98.14           C  
ATOM   3498  OD1 ASP B  61       8.723   5.395 -30.376  1.00 98.14           O  
ATOM   3499  OD2 ASP B  61       9.472   6.845 -31.874  1.00 98.14           O  
ATOM   3500  N   ALA B  62       8.701   2.343 -30.145  1.00 98.07           N  
ATOM   3501  H   ALA B  62       8.937   2.721 -29.238  1.00 98.07           H  
ATOM   3502  CA  ALA B  62       7.487   1.533 -30.221  1.00 98.07           C  
ATOM   3503  HA  ALA B  62       7.487   0.989 -31.166  1.00 98.07           H  
ATOM   3504  C   ALA B  62       6.199   2.375 -30.186  1.00 98.07           C  
ATOM   3505  CB  ALA B  62       7.532   0.514 -29.082  1.00 98.07           C  
ATOM   3506  HB1 ALA B  62       6.739  -0.221 -29.221  1.00 98.07           H  
ATOM   3507  HB2 ALA B  62       7.384   1.018 -28.128  1.00 98.07           H  
ATOM   3508  HB3 ALA B  62       8.501   0.015 -29.075  1.00 98.07           H  
ATOM   3509  O   ALA B  62       5.093   1.824 -30.160  1.00 98.07           O  
ATOM   3510  N   VAL B  63       6.321   3.706 -30.173  1.00 96.43           N  
ATOM   3511  H   VAL B  63       7.243   4.114 -30.212  1.00 96.43           H  
ATOM   3512  CA  VAL B  63       5.177   4.610 -30.282  1.00 96.43           C  
ATOM   3513  HA  VAL B  63       4.423   4.291 -29.563  1.00 96.43           H  
ATOM   3514  C   VAL B  63       4.576   4.500 -31.684  1.00 96.43           C  
ATOM   3515  CB  VAL B  63       5.582   6.052 -29.932  1.00 96.43           C  
ATOM   3516  HB  VAL B  63       6.384   6.386 -30.589  1.00 96.43           H  
ATOM   3517  O   VAL B  63       5.264   4.598 -32.700  1.00 96.43           O  
ATOM   3518  CG1 VAL B  63       4.406   7.010 -30.112  1.00 96.43           C  
ATOM   3519 HG11 VAL B  63       3.547   6.659 -29.539  1.00 96.43           H  
ATOM   3520 HG12 VAL B  63       4.148   7.080 -31.169  1.00 96.43           H  
ATOM   3521 HG13 VAL B  63       4.693   8.001 -29.760  1.00 96.43           H  
ATOM   3522  CG2 VAL B  63       6.040   6.153 -28.468  1.00 96.43           C  
ATOM   3523 HG21 VAL B  63       6.933   5.545 -28.320  1.00 96.43           H  
ATOM   3524 HG22 VAL B  63       5.254   5.804 -27.798  1.00 96.43           H  
ATOM   3525 HG23 VAL B  63       6.296   7.185 -28.230  1.00 96.43           H  
ATOM   3526  N   SER B  64       3.261   4.305 -31.744  1.00 94.09           N  
ATOM   3527  H   SER B  64       2.737   4.301 -30.881  1.00 94.09           H  
ATOM   3528  CA  SER B  64       2.508   4.071 -32.978  1.00 94.09           C  
ATOM   3529  HA  SER B  64       3.080   4.450 -33.826  1.00 94.09           H  
ATOM   3530  C   SER B  64       1.173   4.818 -32.965  1.00 94.09           C  
ATOM   3531  CB  SER B  64       2.314   2.563 -33.176  1.00 94.09           C  
ATOM   3532  HB2 SER B  64       1.772   2.380 -34.104  1.00 94.09           H  
ATOM   3533  HB3 SER B  64       3.289   2.080 -33.245  1.00 94.09           H  
ATOM   3534  O   SER B  64       0.825   5.475 -31.983  1.00 94.09           O  
ATOM   3535  OG  SER B  64       1.591   2.007 -32.102  1.00 94.09           O  
ATOM   3536  HG  SER B  64       2.139   2.072 -31.317  1.00 94.09           H  
ATOM   3537  N   GLY B  65       0.437   4.762 -34.078  1.00 90.92           N  
ATOM   3538  H   GLY B  65       0.751   4.165 -34.829  1.00 90.92           H  
ATOM   3539  CA  GLY B  65      -0.893   5.362 -34.180  1.00 90.92           C  
ATOM   3540  HA2 GLY B  65      -1.255   5.286 -35.205  1.00 90.92           H  
ATOM   3541  HA3 GLY B  65      -0.813   6.419 -33.926  1.00 90.92           H  
ATOM   3542  C   GLY B  65      -1.924   4.697 -33.257  1.00 90.92           C  
ATOM   3543  O   GLY B  65      -1.768   3.543 -32.865  1.00 90.92           O  
ATOM   3544  N   PHE B  66      -3.001   5.415 -32.934  1.00 91.22           N  
ATOM   3545  H   PHE B  66      -3.019   6.390 -33.196  1.00 91.22           H  
ATOM   3546  CA  PHE B  66      -4.086   4.890 -32.097  1.00 91.22           C  
ATOM   3547  HA  PHE B  66      -3.653   4.656 -31.125  1.00 91.22           H  
ATOM   3548  C   PHE B  66      -4.726   3.598 -32.661  1.00 91.22           C  
ATOM   3549  CB  PHE B  66      -5.167   5.966 -31.900  1.00 91.22           C  
ATOM   3550  HB2 PHE B  66      -6.050   5.478 -31.488  1.00 91.22           H  
ATOM   3551  HB3 PHE B  66      -5.446   6.356 -32.879  1.00 91.22           H  
ATOM   3552  O   PHE B  66      -4.885   3.476 -33.882  1.00 91.22           O  
ATOM   3553  CG  PHE B  66      -4.846   7.139 -30.984  1.00 91.22           C  
ATOM   3554  CD1 PHE B  66      -3.606   7.267 -30.322  1.00 91.22           C  
ATOM   3555  HD1 PHE B  66      -2.811   6.558 -30.495  1.00 91.22           H  
ATOM   3556  CD2 PHE B  66      -5.838   8.112 -30.767  1.00 91.22           C  
ATOM   3557  HD2 PHE B  66      -6.794   8.028 -31.263  1.00 91.22           H  
ATOM   3558  CE1 PHE B  66      -3.373   8.330 -29.435  1.00 91.22           C  
ATOM   3559  HE1 PHE B  66      -2.426   8.409 -28.921  1.00 91.22           H  
ATOM   3560  CE2 PHE B  66      -5.598   9.187 -29.895  1.00 91.22           C  
ATOM   3561  HE2 PHE B  66      -6.360   9.935 -29.732  1.00 91.22           H  
ATOM   3562  CZ  PHE B  66      -4.372   9.288 -29.218  1.00 91.22           C  
ATOM   3563  HZ  PHE B  66      -4.195  10.107 -28.536  1.00 91.22           H  
ATOM   3564  N   PRO B  67      -5.168   2.661 -31.793  1.00 91.57           N  
ATOM   3565  CA  PRO B  67      -5.891   1.459 -32.202  1.00 91.57           C  
ATOM   3566  HA  PRO B  67      -5.235   0.861 -32.835  1.00 91.57           H  
ATOM   3567  C   PRO B  67      -7.180   1.797 -32.959  1.00 91.57           C  
ATOM   3568  CB  PRO B  67      -6.194   0.684 -30.915  1.00 91.57           C  
ATOM   3569  HB2 PRO B  67      -7.183   0.951 -30.544  1.00 91.57           H  
ATOM   3570  HB3 PRO B  67      -6.118  -0.393 -31.064  1.00 91.57           H  
ATOM   3571  O   PRO B  67      -7.938   2.682 -32.562  1.00 91.57           O  
ATOM   3572  CG  PRO B  67      -5.143   1.192 -29.932  1.00 91.57           C  
ATOM   3573  HG2 PRO B  67      -4.208   0.652 -30.081  1.00 91.57           H  
ATOM   3574  HG3 PRO B  67      -5.473   1.120 -28.896  1.00 91.57           H  
ATOM   3575  CD  PRO B  67      -4.972   2.644 -30.352  1.00 91.57           C  
ATOM   3576  HD2 PRO B  67      -5.729   3.263 -29.871  1.00 91.57           H  
ATOM   3577  HD3 PRO B  67      -3.971   2.972 -30.073  1.00 91.57           H  
ATOM   3578  N   THR B  68      -7.457   1.061 -34.037  1.00 89.68           N  
ATOM   3579  H   THR B  68      -6.833   0.298 -34.260  1.00 89.68           H  
ATOM   3580  CA  THR B  68      -8.630   1.290 -34.910  1.00 89.68           C  
ATOM   3581  HA  THR B  68      -9.048   2.271 -34.687  1.00 89.68           H  
ATOM   3582  C   THR B  68      -9.773   0.297 -34.675  1.00 89.68           C  
ATOM   3583  CB  THR B  68      -8.227   1.307 -36.393  1.00 89.68           C  
ATOM   3584  HB  THR B  68      -9.126   1.376 -37.006  1.00 89.68           H  
ATOM   3585  O   THR B  68     -10.863   0.455 -35.220  1.00 89.68           O  
ATOM   3586  CG2 THR B  68      -7.323   2.494 -36.729  1.00 89.68           C  
ATOM   3587 HG21 THR B  68      -6.402   2.455 -36.148  1.00 89.68           H  
ATOM   3588 HG22 THR B  68      -7.844   3.423 -36.496  1.00 89.68           H  
ATOM   3589 HG23 THR B  68      -7.083   2.482 -37.792  1.00 89.68           H  
ATOM   3590  OG1 THR B  68      -7.516   0.145 -36.754  1.00 89.68           O  
ATOM   3591  HG1 THR B  68      -6.611   0.262 -36.454  1.00 89.68           H  
ATOM   3592  N   ASP B  69      -9.544  -0.708 -33.834  1.00 90.66           N  
ATOM   3593  H   ASP B  69      -8.635  -0.775 -33.400  1.00 90.66           H  
ATOM   3594  CA  ASP B  69     -10.429  -1.837 -33.531  1.00 90.66           C  
ATOM   3595  HA  ASP B  69     -11.197  -1.900 -34.303  1.00 90.66           H  
ATOM   3596  C   ASP B  69     -11.167  -1.704 -32.183  1.00 90.66           C  
ATOM   3597  CB  ASP B  69      -9.590  -3.125 -33.606  1.00 90.66           C  
ATOM   3598  HB2 ASP B  69     -10.250  -3.977 -33.444  1.00 90.66           H  
ATOM   3599  HB3 ASP B  69      -9.181  -3.215 -34.612  1.00 90.66           H  
ATOM   3600  O   ASP B  69     -12.093  -2.464 -31.903  1.00 90.66           O  
ATOM   3601  CG  ASP B  69      -8.428  -3.192 -32.600  1.00 90.66           C  
ATOM   3602  OD1 ASP B  69      -7.984  -2.119 -32.115  1.00 90.66           O  
ATOM   3603  OD2 ASP B  69      -7.982  -4.326 -32.337  1.00 90.66           O  
ATOM   3604  N   ARG B  70     -10.822  -0.695 -31.371  1.00 90.36           N  
ATOM   3605  H   ARG B  70     -10.011  -0.163 -31.652  1.00 90.36           H  
ATOM   3606  CA  ARG B  70     -11.410  -0.438 -30.038  1.00 90.36           C  
ATOM   3607  HA  ARG B  70     -11.728  -1.394 -29.624  1.00 90.36           H  
ATOM   3608  C   ARG B  70     -12.677   0.426 -30.046  1.00 90.36           C  
ATOM   3609  CB  ARG B  70     -10.340   0.141 -29.101  1.00 90.36           C  
ATOM   3610  HB2 ARG B  70      -9.997   1.102 -29.484  1.00 90.36           H  
ATOM   3611  HB3 ARG B  70     -10.773   0.297 -28.112  1.00 90.36           H  
ATOM   3612  O   ARG B  70     -13.154   0.833 -28.992  1.00 90.36           O  
ATOM   3613  CG  ARG B  70      -9.148  -0.813 -28.967  1.00 90.36           C  
ATOM   3614  HG2 ARG B  70      -9.494  -1.800 -28.660  1.00 90.36           H  
ATOM   3615  HG3 ARG B  70      -8.635  -0.897 -29.925  1.00 90.36           H  
ATOM   3616  CD  ARG B  70      -8.168  -0.279 -27.930  1.00 90.36           C  
ATOM   3617  HD2 ARG B  70      -8.637  -0.320 -26.946  1.00 90.36           H  
ATOM   3618  HD3 ARG B  70      -7.931   0.760 -28.159  1.00 90.36           H  
ATOM   3619  NE  ARG B  70      -6.928  -1.071 -27.935  1.00 90.36           N  
ATOM   3620  HE  ARG B  70      -6.770  -1.694 -28.715  1.00 90.36           H  
ATOM   3621  NH1 ARG B  70      -6.078  -0.162 -26.026  1.00 90.36           N  
ATOM   3622 HH11 ARG B  70      -5.360  -0.176 -25.316  1.00 90.36           H  
ATOM   3623 HH12 ARG B  70      -6.902   0.389 -25.828  1.00 90.36           H  
ATOM   3624  NH2 ARG B  70      -4.847  -1.606 -27.165  1.00 90.36           N  
ATOM   3625 HH21 ARG B  70      -4.635  -2.204 -27.950  1.00 90.36           H  
ATOM   3626 HH22 ARG B  70      -4.120  -1.411 -26.492  1.00 90.36           H  
ATOM   3627  CZ  ARG B  70      -5.963  -0.951 -27.047  1.00 90.36           C  
ATOM   3628  N   GLY B  71     -13.214   0.745 -31.224  1.00 88.36           N  
ATOM   3629  H   GLY B  71     -12.787   0.348 -32.049  1.00 88.36           H  
ATOM   3630  CA  GLY B  71     -14.400   1.602 -31.370  1.00 88.36           C  
ATOM   3631  HA2 GLY B  71     -14.766   1.521 -32.393  1.00 88.36           H  
ATOM   3632  HA3 GLY B  71     -15.181   1.248 -30.696  1.00 88.36           H  
ATOM   3633  C   GLY B  71     -14.162   3.089 -31.076  1.00 88.36           C  
ATOM   3634  O   GLY B  71     -15.121   3.841 -30.925  1.00 88.36           O  
ATOM   3635  N   TRP B  72     -12.902   3.523 -30.993  1.00 85.65           N  
ATOM   3636  H   TRP B  72     -12.152   2.861 -31.127  1.00 85.65           H  
ATOM   3637  CA  TRP B  72     -12.540   4.931 -30.838  1.00 85.65           C  
ATOM   3638  HA  TRP B  72     -13.128   5.366 -30.030  1.00 85.65           H  
ATOM   3639  C   TRP B  72     -12.845   5.698 -32.131  1.00 85.65           C  
ATOM   3640  CB  TRP B  72     -11.049   5.039 -30.478  1.00 85.65           C  
ATOM   3641  HB2 TRP B  72     -10.785   6.096 -30.448  1.00 85.65           H  
ATOM   3642  HB3 TRP B  72     -10.465   4.586 -31.279  1.00 85.65           H  
ATOM   3643  O   TRP B  72     -12.495   5.243 -33.220  1.00 85.65           O  
ATOM   3644  CG  TRP B  72     -10.595   4.429 -29.180  1.00 85.65           C  
ATOM   3645  CD1 TRP B  72     -11.346   3.713 -28.307  1.00 85.65           C  
ATOM   3646  HD1 TRP B  72     -12.388   3.455 -28.428  1.00 85.65           H  
ATOM   3647  CD2 TRP B  72      -9.261   4.501 -28.580  1.00 85.65           C  
ATOM   3648  CE2 TRP B  72      -9.306   3.860 -27.308  1.00 85.65           C  
ATOM   3649  CE3 TRP B  72      -8.026   5.073 -28.963  1.00 85.65           C  
ATOM   3650  HE3 TRP B  72      -7.946   5.550 -29.929  1.00 85.65           H  
ATOM   3651  NE1 TRP B  72     -10.583   3.356 -27.218  1.00 85.65           N  
ATOM   3652  HE1 TRP B  72     -10.937   2.811 -26.445  1.00 85.65           H  
ATOM   3653  CH2 TRP B  72      -7.013   4.454 -26.828  1.00 85.65           C  
ATOM   3654  HH2 TRP B  72      -6.177   4.469 -26.145  1.00 85.65           H  
ATOM   3655  CZ2 TRP B  72      -8.215   3.849 -26.435  1.00 85.65           C  
ATOM   3656  HZ2 TRP B  72      -8.313   3.410 -25.453  1.00 85.65           H  
ATOM   3657  CZ3 TRP B  72      -6.912   5.051 -28.098  1.00 85.65           C  
ATOM   3658  HZ3 TRP B  72      -5.983   5.511 -28.401  1.00 85.65           H  
ATOM   3659  N   ASP B  73     -13.446   6.886 -32.034  1.00 82.30           N  
ATOM   3660  H   ASP B  73     -13.746   7.217 -31.128  1.00 82.30           H  
ATOM   3661  CA  ASP B  73     -13.648   7.770 -33.192  1.00 82.30           C  
ATOM   3662  HA  ASP B  73     -13.889   7.158 -34.061  1.00 82.30           H  
ATOM   3663  C   ASP B  73     -12.344   8.517 -33.518  1.00 82.30           C  
ATOM   3664  CB  ASP B  73     -14.852   8.699 -32.961  1.00 82.30           C  
ATOM   3665  HB2 ASP B  73     -14.630   9.390 -32.147  1.00 82.30           H  
ATOM   3666  HB3 ASP B  73     -15.705   8.090 -32.661  1.00 82.30           H  
ATOM   3667  O   ASP B  73     -12.200   9.706 -33.245  1.00 82.30           O  
ATOM   3668  CG  ASP B  73     -15.247   9.495 -34.214  1.00 82.30           C  
ATOM   3669  OD1 ASP B  73     -14.469   9.566 -35.193  1.00 82.30           O  
ATOM   3670  OD2 ASP B  73     -16.349  10.086 -34.211  1.00 82.30           O  
ATOM   3671  N   VAL B  74     -11.351   7.789 -34.040  1.00 80.30           N  
ATOM   3672  H   VAL B  74     -11.523   6.800 -34.153  1.00 80.30           H  
ATOM   3673  CA  VAL B  74      -9.985   8.299 -34.259  1.00 80.30           C  
ATOM   3674  HA  VAL B  74      -9.608   8.654 -33.300  1.00 80.30           H  
ATOM   3675  C   VAL B  74      -9.961   9.498 -35.219  1.00 80.30           C  
ATOM   3676  CB  VAL B  74      -9.036   7.182 -34.758  1.00 80.30           C  
ATOM   3677  HB  VAL B  74      -9.270   6.953 -35.798  1.00 80.30           H  
ATOM   3678  O   VAL B  74      -9.141  10.397 -35.042  1.00 80.30           O  
ATOM   3679  CG1 VAL B  74      -7.567   7.619 -34.671  1.00 80.30           C  
ATOM   3680 HG11 VAL B  74      -7.316   7.890 -33.645  1.00 80.30           H  
ATOM   3681 HG12 VAL B  74      -6.915   6.808 -34.997  1.00 80.30           H  
ATOM   3682 HG13 VAL B  74      -7.388   8.476 -35.320  1.00 80.30           H  
ATOM   3683  CG2 VAL B  74      -9.156   5.882 -33.947  1.00 80.30           C  
ATOM   3684 HG21 VAL B  74     -10.121   5.408 -34.129  1.00 80.30           H  
ATOM   3685 HG22 VAL B  74      -8.385   5.173 -34.248  1.00 80.30           H  
ATOM   3686 HG23 VAL B  74      -9.045   6.088 -32.883  1.00 80.30           H  
ATOM   3687  N   GLU B  75     -10.879   9.563 -36.194  1.00 74.31           N  
ATOM   3688  H   GLU B  75     -11.595   8.852 -36.230  1.00 74.31           H  
ATOM   3689  CA  GLU B  75     -10.987  10.711 -37.109  1.00 74.31           C  
ATOM   3690  HA  GLU B  75      -9.993  10.956 -37.482  1.00 74.31           H  
ATOM   3691  C   GLU B  75     -11.502  11.965 -36.394  1.00 74.31           C  
ATOM   3692  CB  GLU B  75     -11.891  10.409 -38.321  1.00 74.31           C  
ATOM   3693  HB2 GLU B  75     -12.042  11.351 -38.849  1.00 74.31           H  
ATOM   3694  HB3 GLU B  75     -12.861  10.050 -37.979  1.00 74.31           H  
ATOM   3695  O   GLU B  75     -10.910  13.039 -36.535  1.00 74.31           O  
ATOM   3696  CG  GLU B  75     -11.287   9.400 -39.315  1.00 74.31           C  
ATOM   3697  HG2 GLU B  75     -11.356   8.400 -38.888  1.00 74.31           H  
ATOM   3698  HG3 GLU B  75     -10.230   9.637 -39.441  1.00 74.31           H  
ATOM   3699  CD  GLU B  75     -11.958   9.420 -40.707  1.00 74.31           C  
ATOM   3700  OE1 GLU B  75     -11.361   8.834 -41.642  1.00 74.31           O  
ATOM   3701  OE2 GLU B  75     -13.043  10.029 -40.867  1.00 74.31           O  
ATOM   3702  N   ASN B  76     -12.575  11.859 -35.599  1.00 71.82           N  
ATOM   3703  H   ASN B  76     -13.040  10.968 -35.496  1.00 71.82           H  
ATOM   3704  CA  ASN B  76     -13.093  13.019 -34.876  1.00 71.82           C  
ATOM   3705  HA  ASN B  76     -12.888  13.900 -35.485  1.00 71.82           H  
ATOM   3706  C   ASN B  76     -12.388  13.272 -33.544  1.00 71.82           C  
ATOM   3707  CB  ASN B  76     -14.614  12.965 -34.707  1.00 71.82           C  
ATOM   3708  HB2 ASN B  76     -14.956  13.840 -34.153  1.00 71.82           H  
ATOM   3709  HB3 ASN B  76     -14.883  12.085 -34.122  1.00 71.82           H  
ATOM   3710  O   ASN B  76     -12.635  14.331 -32.974  1.00 71.82           O  
ATOM   3711  CG  ASN B  76     -15.330  12.970 -36.039  1.00 71.82           C  
ATOM   3712  ND2 ASN B  76     -15.987  11.895 -36.387  1.00 71.82           N  
ATOM   3713 HD21 ASN B  76     -16.303  11.812 -37.343  1.00 71.82           H  
ATOM   3714 HD22 ASN B  76     -15.947  11.097 -35.770  1.00 71.82           H  
ATOM   3715  OD1 ASN B  76     -15.308  13.956 -36.763  1.00 71.82           O  
ATOM   3716  N   LEU B  77     -11.490  12.412 -33.056  1.00 70.86           N  
ATOM   3717  H   LEU B  77     -11.415  11.498 -33.480  1.00 70.86           H  
ATOM   3718  CA  LEU B  77     -10.738  12.693 -31.829  1.00 70.86           C  
ATOM   3719  HA  LEU B  77     -11.468  13.041 -31.098  1.00 70.86           H  
ATOM   3720  C   LEU B  77      -9.708  13.827 -31.991  1.00 70.86           C  
ATOM   3721  CB  LEU B  77     -10.070  11.423 -31.264  1.00 70.86           C  
ATOM   3722  HB2 LEU B  77      -9.025  11.412 -31.574  1.00 70.86           H  
ATOM   3723  HB3 LEU B  77     -10.530  10.520 -31.665  1.00 70.86           H  
ATOM   3724  O   LEU B  77      -9.185  14.291 -30.984  1.00 70.86           O  
ATOM   3725  CG  LEU B  77     -10.176  11.399 -29.726  1.00 70.86           C  
ATOM   3726  HG  LEU B  77     -10.256  12.416 -29.342  1.00 70.86           H  
ATOM   3727  CD1 LEU B  77     -11.409  10.612 -29.279  1.00 70.86           C  
ATOM   3728 HD11 LEU B  77     -11.498  10.655 -28.193  1.00 70.86           H  
ATOM   3729 HD12 LEU B  77     -11.327   9.574 -29.598  1.00 70.86           H  
ATOM   3730 HD13 LEU B  77     -12.303  11.051 -29.721  1.00 70.86           H  
ATOM   3731  CD2 LEU B  77      -8.937  10.786 -29.092  1.00 70.86           C  
ATOM   3732 HD21 LEU B  77      -8.061  11.353 -29.408  1.00 70.86           H  
ATOM   3733 HD22 LEU B  77      -9.018  10.861 -28.008  1.00 70.86           H  
ATOM   3734 HD23 LEU B  77      -8.835   9.743 -29.391  1.00 70.86           H  
ATOM   3735  N   TYR B  78      -9.439  14.301 -33.215  1.00 57.28           N  
ATOM   3736  H   TYR B  78      -9.862  13.827 -34.001  1.00 57.28           H  
ATOM   3737  CA  TYR B  78      -8.578  15.459 -33.503  1.00 57.28           C  
ATOM   3738  HA  TYR B  78      -7.877  15.586 -32.678  1.00 57.28           H  
ATOM   3739  C   TYR B  78      -9.367  16.768 -33.645  1.00 57.28           C  
ATOM   3740  CB  TYR B  78      -7.754  15.203 -34.777  1.00 57.28           C  
ATOM   3741  HB2 TYR B  78      -7.849  16.048 -35.460  1.00 57.28           H  
ATOM   3742  HB3 TYR B  78      -8.136  14.329 -35.305  1.00 57.28           H  
ATOM   3743  O   TYR B  78     -10.191  16.888 -34.551  1.00 57.28           O  
ATOM   3744  CG  TYR B  78      -6.292  14.997 -34.479  1.00 57.28           C  
ATOM   3745  CD1 TYR B  78      -5.333  15.986 -34.784  1.00 57.28           C  
ATOM   3746  HD1 TYR B  78      -5.642  16.907 -35.256  1.00 57.28           H  
ATOM   3747  CD2 TYR B  78      -5.911  13.818 -33.832  1.00 57.28           C  
ATOM   3748  HD2 TYR B  78      -6.651  13.079 -33.562  1.00 57.28           H  
ATOM   3749  CE1 TYR B  78      -3.973  15.766 -34.484  1.00 57.28           C  
ATOM   3750  HE1 TYR B  78      -3.229  16.511 -34.728  1.00 57.28           H  
ATOM   3751  CE2 TYR B  78      -4.567  13.614 -33.517  1.00 57.28           C  
ATOM   3752  HE2 TYR B  78      -4.316  12.719 -32.968  1.00 57.28           H  
ATOM   3753  OH  TYR B  78      -2.269  14.311 -33.621  1.00 57.28           O  
ATOM   3754  HH  TYR B  78      -1.761  15.125 -33.636  1.00 57.28           H  
ATOM   3755  CZ  TYR B  78      -3.581  14.555 -33.877  1.00 57.28           C  
ATOM   3756  N   ASP B  79      -9.149  17.722 -32.729  1.00 54.67           N  
ATOM   3757  H   ASP B  79      -8.538  17.447 -31.973  1.00 54.67           H  
ATOM   3758  CA  ASP B  79      -9.415  19.186 -32.756  1.00 54.67           C  
ATOM   3759  HA  ASP B  79      -8.668  19.655 -33.396  1.00 54.67           H  
ATOM   3760  C   ASP B  79      -9.185  19.709 -31.305  1.00 54.67           C  
ATOM   3761  CB  ASP B  79     -10.819  19.593 -33.310  1.00 54.67           C  
ATOM   3762  HB2 ASP B  79     -11.583  19.553 -32.533  1.00 54.67           H  
ATOM   3763  HB3 ASP B  79     -11.139  18.934 -34.118  1.00 54.67           H  
ATOM   3764  O   ASP B  79      -8.387  19.136 -30.564  1.00 54.67           O  
ATOM   3765  CG  ASP B  79     -10.904  21.004 -33.886  1.00 54.67           C  
ATOM   3766  OD1 ASP B  79     -10.150  21.881 -33.412  1.00 54.67           O  
ATOM   3767  OD2 ASP B  79     -11.811  21.211 -34.721  1.00 54.67           O  
ATOM   3768  N   MET B  80      -9.868  20.779 -30.883  1.00 45.36           N  
ATOM   3769  H   MET B  80     -10.345  21.289 -31.613  1.00 45.36           H  
ATOM   3770  CA  MET B  80      -9.682  21.470 -29.598  1.00 45.36           C  
ATOM   3771  HA  MET B  80      -8.623  21.439 -29.344  1.00 45.36           H  
ATOM   3772  C   MET B  80     -10.403  20.876 -28.373  1.00 45.36           C  
ATOM   3773  CB  MET B  80     -10.072  22.944 -29.788  1.00 45.36           C  
ATOM   3774  HB2 MET B  80     -11.032  22.993 -30.303  1.00 45.36           H  
ATOM   3775  HB3 MET B  80     -10.194  23.415 -28.813  1.00 45.36           H  
ATOM   3776  O   MET B  80      -9.758  20.555 -27.382  1.00 45.36           O  
ATOM   3777  CG  MET B  80      -9.033  23.730 -30.598  1.00 45.36           C  
ATOM   3778  HG2 MET B  80      -9.549  24.515 -31.150  1.00 45.36           H  
ATOM   3779  HG3 MET B  80      -8.575  23.070 -31.335  1.00 45.36           H  
ATOM   3780  SD  MET B  80      -7.722  24.510 -29.611  1.00 45.36           S  
ATOM   3781  CE  MET B  80      -8.655  25.874 -28.866  1.00 45.36           C  
ATOM   3782  HE1 MET B  80      -7.979  26.487 -28.268  1.00 45.36           H  
ATOM   3783  HE2 MET B  80      -9.438  25.477 -28.220  1.00 45.36           H  
ATOM   3784  HE3 MET B  80      -9.101  26.484 -29.651  1.00 45.36           H  
ATOM   3785  N   ALA B  81     -11.740  20.827 -28.361  1.00 42.19           N  
ATOM   3786  H   ALA B  81     -12.244  21.011 -29.217  1.00 42.19           H  
ATOM   3787  CA  ALA B  81     -12.513  20.557 -27.139  1.00 42.19           C  
ATOM   3788  HA  ALA B  81     -11.862  20.663 -26.271  1.00 42.19           H  
ATOM   3789  C   ALA B  81     -13.073  19.128 -27.118  1.00 42.19           C  
ATOM   3790  CB  ALA B  81     -13.616  21.615 -26.996  1.00 42.19           C  
ATOM   3791  HB1 ALA B  81     -13.173  22.610 -26.968  1.00 42.19           H  
ATOM   3792  HB2 ALA B  81     -14.304  21.547 -27.839  1.00 42.19           H  
ATOM   3793  HB3 ALA B  81     -14.171  21.442 -26.074  1.00 42.19           H  
ATOM   3794  O   ALA B  81     -13.732  18.728 -28.073  1.00 42.19           O  
ATOM   3795  N   GLY B  82     -12.837  18.387 -26.025  1.00 46.71           N  
ATOM   3796  H   GLY B  82     -12.283  18.784 -25.279  1.00 46.71           H  
ATOM   3797  CA  GLY B  82     -13.221  16.970 -25.901  1.00 46.71           C  
ATOM   3798  HA2 GLY B  82     -13.089  16.649 -24.867  1.00 46.71           H  
ATOM   3799  HA3 GLY B  82     -14.271  16.848 -26.169  1.00 46.71           H  
ATOM   3800  C   GLY B  82     -12.391  16.039 -26.792  1.00 46.71           C  
ATOM   3801  O   GLY B  82     -12.889  15.022 -27.260  1.00 46.71           O  
ATOM   3802  N   LYS B  83     -11.158  16.448 -27.107  1.00 60.29           N  
ATOM   3803  H   LYS B  83     -10.779  17.248 -26.621  1.00 60.29           H  
ATOM   3804  CA  LYS B  83     -10.339  15.902 -28.186  1.00 60.29           C  
ATOM   3805  HA  LYS B  83     -10.595  14.857 -28.360  1.00 60.29           H  
ATOM   3806  C   LYS B  83      -8.852  15.956 -27.841  1.00 60.29           C  
ATOM   3807  CB  LYS B  83     -10.632  16.708 -29.453  1.00 60.29           C  
ATOM   3808  HB2 LYS B  83     -10.583  17.772 -29.224  1.00 60.29           H  
ATOM   3809  HB3 LYS B  83      -9.850  16.507 -30.184  1.00 60.29           H  
ATOM   3810  O   LYS B  83      -8.449  16.659 -26.915  1.00 60.29           O  
ATOM   3811  CG  LYS B  83     -12.008  16.372 -30.065  1.00 60.29           C  
ATOM   3812  HG2 LYS B  83     -12.807  16.851 -29.499  1.00 60.29           H  
ATOM   3813  HG3 LYS B  83     -12.168  15.294 -30.090  1.00 60.29           H  
ATOM   3814  CD  LYS B  83     -11.968  16.911 -31.482  1.00 60.29           C  
ATOM   3815  HD2 LYS B  83     -11.300  16.246 -32.029  1.00 60.29           H  
ATOM   3816  HD3 LYS B  83     -11.513  17.899 -31.409  1.00 60.29           H  
ATOM   3817  CE  LYS B  83     -13.281  17.039 -32.254  1.00 60.29           C  
ATOM   3818  HE2 LYS B  83     -13.755  17.987 -32.002  1.00 60.29           H  
ATOM   3819  HE3 LYS B  83     -13.936  16.222 -31.951  1.00 60.29           H  
ATOM   3820  NZ  LYS B  83     -12.997  16.932 -33.710  1.00 60.29           N  
ATOM   3821  HZ1 LYS B  83     -13.805  17.119 -34.286  1.00 60.29           H  
ATOM   3822  HZ2 LYS B  83     -12.207  17.497 -33.987  1.00 60.29           H  
ATOM   3823  HZ3 LYS B  83     -12.704  15.980 -33.875  1.00 60.29           H  
ATOM   3824  N   SER B  84      -8.055  15.196 -28.581  1.00 64.55           N  
ATOM   3825  H   SER B  84      -8.469  14.734 -29.378  1.00 64.55           H  
ATOM   3826  CA  SER B  84      -6.602  15.137 -28.462  1.00 64.55           C  
ATOM   3827  HA  SER B  84      -6.309  15.567 -27.505  1.00 64.55           H  
ATOM   3828  C   SER B  84      -5.928  15.935 -29.579  1.00 64.55           C  
ATOM   3829  CB  SER B  84      -6.146  13.676 -28.477  1.00 64.55           C  
ATOM   3830  HB2 SER B  84      -6.415  13.229 -29.434  1.00 64.55           H  
ATOM   3831  HB3 SER B  84      -6.646  13.130 -27.677  1.00 64.55           H  
ATOM   3832  O   SER B  84      -6.412  15.996 -30.710  1.00 64.55           O  
ATOM   3833  OG  SER B  84      -4.748  13.588 -28.298  1.00 64.55           O  
ATOM   3834  HG  SER B  84      -4.444  12.834 -28.810  1.00 64.55           H  
ATOM   3835  N   HIS B  85      -4.764  16.509 -29.281  1.00 60.87           N  
ATOM   3836  H   HIS B  85      -4.431  16.420 -28.332  1.00 60.87           H  
ATOM   3837  CA  HIS B  85      -3.865  17.086 -30.292  1.00 60.87           C  
ATOM   3838  HA  HIS B  85      -4.456  17.427 -31.142  1.00 60.87           H  
ATOM   3839  C   HIS B  85      -2.860  16.056 -30.854  1.00 60.87           C  
ATOM   3840  CB  HIS B  85      -3.164  18.308 -29.684  1.00 60.87           C  
ATOM   3841  HB2 HIS B  85      -2.549  17.979 -28.847  1.00 60.87           H  
ATOM   3842  HB3 HIS B  85      -2.501  18.741 -30.433  1.00 60.87           H  
ATOM   3843  O   HIS B  85      -2.014  16.401 -31.680  1.00 60.87           O  
ATOM   3844  CG  HIS B  85      -4.098  19.397 -29.208  1.00 60.87           C  
ATOM   3845  CD2 HIS B  85      -3.909  20.196 -28.112  1.00 60.87           C  
ATOM   3846  HD2 HIS B  85      -3.080  20.133 -27.423  1.00 60.87           H  
ATOM   3847  ND1 HIS B  85      -5.267  19.811 -29.810  1.00 60.87           N  
ATOM   3848  HD1 HIS B  85      -5.781  19.320 -30.528  1.00 60.87           H  
ATOM   3849  CE1 HIS B  85      -5.745  20.848 -29.106  1.00 60.87           C  
ATOM   3850  HE1 HIS B  85      -6.658  21.378 -29.334  1.00 60.87           H  
ATOM   3851  NE2 HIS B  85      -4.947  21.133 -28.066  1.00 60.87           N  
ATOM   3852  N   ARG B  86      -2.956  14.801 -30.390  1.00 61.84           N  
ATOM   3853  H   ARG B  86      -3.718  14.632 -29.749  1.00 61.84           H  
ATOM   3854  CA  ARG B  86      -2.022  13.676 -30.570  1.00 61.84           C  
ATOM   3855  HA  ARG B  86      -1.279  13.918 -31.330  1.00 61.84           H  
ATOM   3856  C   ARG B  86      -2.770  12.406 -30.993  1.00 61.84           C  
ATOM   3857  CB  ARG B  86      -1.331  13.437 -29.215  1.00 61.84           C  
ATOM   3858  HB2 ARG B  86      -1.975  13.795 -28.412  1.00 61.84           H  
ATOM   3859  HB3 ARG B  86      -1.213  12.367 -29.043  1.00 61.84           H  
ATOM   3860  O   ARG B  86      -3.759  12.064 -30.350  1.00 61.84           O  
ATOM   3861  CG  ARG B  86       0.030  14.123 -29.072  1.00 61.84           C  
ATOM   3862  HG2 ARG B  86       0.176  14.362 -28.018  1.00 61.84           H  
ATOM   3863  HG3 ARG B  86       0.067  15.050 -29.645  1.00 61.84           H  
ATOM   3864  CD  ARG B  86       1.140  13.165 -29.507  1.00 61.84           C  
ATOM   3865  HD2 ARG B  86       0.956  12.169 -29.105  1.00 61.84           H  
ATOM   3866  HD3 ARG B  86       1.137  13.094 -30.595  1.00 61.84           H  
ATOM   3867  NE  ARG B  86       2.446  13.647 -29.053  1.00 61.84           N  
ATOM   3868  HE  ARG B  86       2.735  14.540 -29.425  1.00 61.84           H  
ATOM   3869  NH1 ARG B  86       4.469  13.501 -28.027  1.00 61.84           N  
ATOM   3870 HH11 ARG B  86       4.835  14.231 -28.621  1.00 61.84           H  
ATOM   3871 HH12 ARG B  86       5.068  13.106 -27.316  1.00 61.84           H  
ATOM   3872  NH2 ARG B  86       2.804  12.282 -27.244  1.00 61.84           N  
ATOM   3873 HH21 ARG B  86       3.452  11.871 -26.586  1.00 61.84           H  
ATOM   3874 HH22 ARG B  86       1.867  11.915 -27.322  1.00 61.84           H  
ATOM   3875  CZ  ARG B  86       3.219  13.158 -28.100  1.00 61.84           C  
ATOM   3876  N   ALA B  87      -2.280  11.709 -32.025  1.00 70.36           N  
ATOM   3877  H   ALA B  87      -1.530  12.132 -32.553  1.00 70.36           H  
ATOM   3878  CA  ALA B  87      -2.806  10.425 -32.538  1.00 70.36           C  
ATOM   3879  HA  ALA B  87      -3.735  10.180 -32.023  1.00 70.36           H  
ATOM   3880  C   ALA B  87      -1.842   9.255 -32.280  1.00 70.36           C  
ATOM   3881  CB  ALA B  87      -3.100  10.527 -34.051  1.00 70.36           C  
ATOM   3882  HB1 ALA B  87      -3.949  11.175 -34.268  1.00 70.36           H  
ATOM   3883  HB2 ALA B  87      -3.365   9.546 -34.444  1.00 70.36           H  
ATOM   3884  HB3 ALA B  87      -2.217  10.886 -34.580  1.00 70.36           H  
ATOM   3885  O   ALA B  87      -2.009   8.184 -32.858  1.00 70.36           O  
ATOM   3886  N   GLU B  88      -0.806   9.476 -31.468  1.00 90.04           N  
ATOM   3887  H   GLU B  88      -0.782  10.335 -30.938  1.00 90.04           H  
ATOM   3888  CA  GLU B  88       0.301   8.543 -31.264  1.00 90.04           C  
ATOM   3889  HA  GLU B  88       0.057   7.607 -31.765  1.00 90.04           H  
ATOM   3890  C   GLU B  88       0.496   8.231 -29.771  1.00 90.04           C  
ATOM   3891  CB  GLU B  88       1.595   9.094 -31.898  1.00 90.04           C  
ATOM   3892  HB2 GLU B  88       2.421   8.450 -31.599  1.00 90.04           H  
ATOM   3893  HB3 GLU B  88       1.774  10.097 -31.511  1.00 90.04           H  
ATOM   3894  O   GLU B  88       0.373   9.125 -28.925  1.00 90.04           O  
ATOM   3895  CG  GLU B  88       1.563   9.156 -33.435  1.00 90.04           C  
ATOM   3896  HG2 GLU B  88       1.267   8.177 -33.811  1.00 90.04           H  
ATOM   3897  HG3 GLU B  88       0.803   9.875 -33.740  1.00 90.04           H  
ATOM   3898  CD  GLU B  88       2.910   9.553 -34.084  1.00 90.04           C  
ATOM   3899  OE1 GLU B  88       3.027   9.379 -35.315  1.00 90.04           O  
ATOM   3900  OE2 GLU B  88       3.833  10.055 -33.393  1.00 90.04           O  
ATOM   3901  N   GLY B  89       0.807   6.969 -29.468  1.00 94.15           N  
ATOM   3902  H   GLY B  89       0.893   6.311 -30.229  1.00 94.15           H  
ATOM   3903  CA  GLY B  89       1.066   6.431 -28.128  1.00 94.15           C  
ATOM   3904  HA2 GLY B  89       1.791   7.061 -27.612  1.00 94.15           H  
ATOM   3905  HA3 GLY B  89       0.141   6.426 -27.550  1.00 94.15           H  
ATOM   3906  C   GLY B  89       1.613   4.997 -28.186  1.00 94.15           C  
ATOM   3907  O   GLY B  89       1.768   4.426 -29.266  1.00 94.15           O  
ATOM   3908  N   GLY B  90       1.929   4.410 -27.033  1.00 97.77           N  
ATOM   3909  H   GLY B  90       1.770   4.919 -26.175  1.00 97.77           H  
ATOM   3910  CA  GLY B  90       2.324   3.001 -26.936  1.00 97.77           C  
ATOM   3911  HA2 GLY B  90       2.850   2.686 -27.837  1.00 97.77           H  
ATOM   3912  HA3 GLY B  90       3.003   2.879 -26.092  1.00 97.77           H  
ATOM   3913  C   GLY B  90       1.109   2.102 -26.704  1.00 97.77           C  
ATOM   3914  O   GLY B  90       0.454   2.223 -25.674  1.00 97.77           O  
ATOM   3915  N   PHE B  91       0.810   1.176 -27.612  1.00 97.55           N  
ATOM   3916  H   PHE B  91       1.398   1.069 -28.426  1.00 97.55           H  
ATOM   3917  CA  PHE B  91      -0.350   0.283 -27.492  1.00 97.55           C  
ATOM   3918  HA  PHE B  91      -0.822   0.418 -26.519  1.00 97.55           H  
ATOM   3919  C   PHE B  91       0.057  -1.182 -27.579  1.00 97.55           C  
ATOM   3920  CB  PHE B  91      -1.396   0.633 -28.555  1.00 97.55           C  
ATOM   3921  HB2 PHE B  91      -2.234  -0.058 -28.467  1.00 97.55           H  
ATOM   3922  HB3 PHE B  91      -0.961   0.503 -29.546  1.00 97.55           H  
ATOM   3923  O   PHE B  91       1.021  -1.516 -28.264  1.00 97.55           O  
ATOM   3924  CG  PHE B  91      -1.918   2.046 -28.412  1.00 97.55           C  
ATOM   3925  CD1 PHE B  91      -2.895   2.337 -27.442  1.00 97.55           C  
ATOM   3926  HD1 PHE B  91      -3.291   1.547 -26.821  1.00 97.55           H  
ATOM   3927  CD2 PHE B  91      -1.381   3.079 -29.201  1.00 97.55           C  
ATOM   3928  HD2 PHE B  91      -0.621   2.864 -29.939  1.00 97.55           H  
ATOM   3929  CE1 PHE B  91      -3.342   3.659 -27.272  1.00 97.55           C  
ATOM   3930  HE1 PHE B  91      -4.085   3.878 -26.519  1.00 97.55           H  
ATOM   3931  CE2 PHE B  91      -1.818   4.400 -29.019  1.00 97.55           C  
ATOM   3932  HE2 PHE B  91      -1.376   5.181 -29.619  1.00 97.55           H  
ATOM   3933  CZ  PHE B  91      -2.808   4.691 -28.063  1.00 97.55           C  
ATOM   3934  HZ  PHE B  91      -3.150   5.707 -27.931  1.00 97.55           H  
ATOM   3935  N   LEU B  92      -0.693  -2.051 -26.900  1.00 97.52           N  
ATOM   3936  H   LEU B  92      -1.474  -1.697 -26.365  1.00 97.52           H  
ATOM   3937  CA  LEU B  92      -0.527  -3.497 -27.021  1.00 97.52           C  
ATOM   3938  HA  LEU B  92       0.534  -3.722 -27.130  1.00 97.52           H  
ATOM   3939  C   LEU B  92      -1.234  -4.010 -28.279  1.00 97.52           C  
ATOM   3940  CB  LEU B  92      -1.053  -4.210 -25.764  1.00 97.52           C  
ATOM   3941  HB2 LEU B  92      -0.981  -5.286 -25.922  1.00 97.52           H  
ATOM   3942  HB3 LEU B  92      -2.105  -3.952 -25.643  1.00 97.52           H  
ATOM   3943  O   LEU B  92      -2.454  -3.868 -28.415  1.00 97.52           O  
ATOM   3944  CG  LEU B  92      -0.337  -3.856 -24.454  1.00 97.52           C  
ATOM   3945  HG  LEU B  92      -0.465  -2.793 -24.246  1.00 97.52           H  
ATOM   3946  CD1 LEU B  92      -0.955  -4.644 -23.300  1.00 97.52           C  
ATOM   3947 HD11 LEU B  92      -0.831  -5.715 -23.465  1.00 97.52           H  
ATOM   3948 HD12 LEU B  92      -0.470  -4.366 -22.364  1.00 97.52           H  
ATOM   3949 HD13 LEU B  92      -2.015  -4.405 -23.224  1.00 97.52           H  
ATOM   3950  CD2 LEU B  92       1.154  -4.162 -24.512  1.00 97.52           C  
ATOM   3951 HD21 LEU B  92       1.597  -3.974 -23.533  1.00 97.52           H  
ATOM   3952 HD22 LEU B  92       1.322  -5.200 -24.798  1.00 97.52           H  
ATOM   3953 HD23 LEU B  92       1.635  -3.503 -25.235  1.00 97.52           H  
ATOM   3954  N   ASP B  93      -0.461  -4.679 -29.135  1.00 85.27           N  
ATOM   3955  H   ASP B  93       0.538  -4.620 -28.997  1.00 85.27           H  
ATOM   3956  CA  ASP B  93      -0.845  -5.268 -30.423  1.00 85.27           C  
ATOM   3957  HA  ASP B  93      -0.975  -4.478 -31.162  1.00 85.27           H  
ATOM   3958  C   ASP B  93      -2.141  -6.100 -30.353  1.00 85.27           C  
ATOM   3959  CB  ASP B  93       0.290  -6.213 -30.880  1.00 85.27           C  
ATOM   3960  HB2 ASP B  93       0.349  -7.048 -30.182  1.00 85.27           H  
ATOM   3961  HB3 ASP B  93       0.008  -6.625 -31.849  1.00 85.27           H  
ATOM   3962  O   ASP B  93      -2.949  -6.094 -31.279  1.00 85.27           O  
ATOM   3963  CG  ASP B  93       1.704  -5.612 -30.999  1.00 85.27           C  
ATOM   3964  OD1 ASP B  93       2.098  -4.770 -30.157  1.00 85.27           O  
ATOM   3965  OD2 ASP B  93       2.429  -6.061 -31.910  1.00 85.27           O  
ATOM   3966  N   ALA B  94      -2.332  -6.822 -29.245  1.00 86.99           N  
ATOM   3967  H   ALA B  94      -1.606  -6.765 -28.544  1.00 86.99           H  
ATOM   3968  CA  ALA B  94      -3.414  -7.783 -29.047  1.00 86.99           C  
ATOM   3969  HA  ALA B  94      -4.188  -7.583 -29.788  1.00 86.99           H  
ATOM   3970  C   ALA B  94      -4.094  -7.641 -27.671  1.00 86.99           C  
ATOM   3971  CB  ALA B  94      -2.866  -9.192 -29.322  1.00 86.99           C  
ATOM   3972  HB1 ALA B  94      -2.102  -9.447 -28.588  1.00 86.99           H  
ATOM   3973  HB2 ALA B  94      -2.431  -9.230 -30.320  1.00 86.99           H  
ATOM   3974  HB3 ALA B  94      -3.674  -9.922 -29.264  1.00 86.99           H  
ATOM   3975  O   ALA B  94      -4.449  -8.642 -27.053  1.00 86.99           O  
ATOM   3976  N   ALA B  95      -4.313  -6.411 -27.182  1.00 92.84           N  
ATOM   3977  H   ALA B  95      -3.956  -5.625 -27.706  1.00 92.84           H  
ATOM   3978  CA  ALA B  95      -4.967  -6.151 -25.883  1.00 92.84           C  
ATOM   3979  HA  ALA B  95      -4.314  -6.511 -25.087  1.00 92.84           H  
ATOM   3980  C   ALA B  95      -6.342  -6.834 -25.700  1.00 92.84           C  
ATOM   3981  CB  ALA B  95      -5.152  -4.637 -25.728  1.00 92.84           C  
ATOM   3982  HB1 ALA B  95      -4.206  -4.117 -25.884  1.00 92.84           H  
ATOM   3983  HB2 ALA B  95      -5.877  -4.273 -26.456  1.00 92.84           H  
ATOM   3984  HB3 ALA B  95      -5.511  -4.413 -24.724  1.00 92.84           H  
ATOM   3985  O   ALA B  95      -6.784  -7.063 -24.577  1.00 92.84           O  
ATOM   3986  N   ALA B  96      -7.041  -7.134 -26.800  1.00 93.33           N  
ATOM   3987  H   ALA B  96      -6.634  -6.900 -27.694  1.00 93.33           H  
ATOM   3988  CA  ALA B  96      -8.331  -7.820 -26.786  1.00 93.33           C  
ATOM   3989  HA  ALA B  96      -8.848  -7.560 -25.862  1.00 93.33           H  
ATOM   3990  C   ALA B  96      -8.228  -9.359 -26.821  1.00 93.33           C  
ATOM   3991  CB  ALA B  96      -9.164  -7.281 -27.956  1.00 93.33           C  
ATOM   3992  HB1 ALA B  96      -9.248  -6.197 -27.887  1.00 93.33           H  
ATOM   3993  HB2 ALA B  96      -8.692  -7.543 -28.903  1.00 93.33           H  
ATOM   3994  HB3 ALA B  96     -10.163  -7.716 -27.927  1.00 93.33           H  
ATOM   3995  O   ALA B  96      -9.235 -10.019 -26.551  1.00 93.33           O  
ATOM   3996  N   GLY B  97      -7.061  -9.922 -27.155  1.00 95.17           N  
ATOM   3997  H   GLY B  97      -6.244  -9.331 -27.207  1.00 95.17           H  
ATOM   3998  CA  GLY B  97      -6.819 -11.365 -27.206  1.00 95.17           C  
ATOM   3999  HA2 GLY B  97      -7.628 -11.851 -27.753  1.00 95.17           H  
ATOM   4000  HA3 GLY B  97      -5.882 -11.559 -27.727  1.00 95.17           H  
ATOM   4001  C   GLY B  97      -6.717 -11.974 -25.807  1.00 95.17           C  
ATOM   4002  O   GLY B  97      -6.166 -11.349 -24.906  1.00 95.17           O  
ATOM   4003  N   PHE B  98      -7.300 -13.161 -25.622  1.00 96.82           N  
ATOM   4004  H   PHE B  98      -7.743 -13.622 -26.404  1.00 96.82           H  
ATOM   4005  CA  PHE B  98      -7.260 -13.903 -24.360  1.00 96.82           C  
ATOM   4006  HA  PHE B  98      -6.246 -13.868 -23.963  1.00 96.82           H  
ATOM   4007  C   PHE B  98      -7.686 -15.365 -24.559  1.00 96.82           C  
ATOM   4008  CB  PHE B  98      -8.219 -13.230 -23.364  1.00 96.82           C  
ATOM   4009  HB2 PHE B  98      -7.906 -12.196 -23.218  1.00 96.82           H  
ATOM   4010  HB3 PHE B  98      -9.219 -13.213 -23.797  1.00 96.82           H  
ATOM   4011  O   PHE B  98      -8.761 -15.596 -25.128  1.00 96.82           O  
ATOM   4012  CG  PHE B  98      -8.277 -13.880 -21.997  1.00 96.82           C  
ATOM   4013  CD1 PHE B  98      -9.509 -14.289 -21.453  1.00 96.82           C  
ATOM   4014  HD1 PHE B  98     -10.417 -14.178 -22.027  1.00 96.82           H  
ATOM   4015  CD2 PHE B  98      -7.097 -14.036 -21.248  1.00 96.82           C  
ATOM   4016  HD2 PHE B  98      -6.146 -13.725 -21.653  1.00 96.82           H  
ATOM   4017  CE1 PHE B  98      -9.561 -14.844 -20.161  1.00 96.82           C  
ATOM   4018  HE1 PHE B  98     -10.504 -15.162 -19.742  1.00 96.82           H  
ATOM   4019  CE2 PHE B  98      -7.147 -14.599 -19.964  1.00 96.82           C  
ATOM   4020  HE2 PHE B  98      -6.234 -14.727 -19.402  1.00 96.82           H  
ATOM   4021  CZ  PHE B  98      -8.376 -15.002 -19.421  1.00 96.82           C  
ATOM   4022  HZ  PHE B  98      -8.392 -15.447 -18.437  1.00 96.82           H  
ATOM   4023  N   ASP B  99      -6.931 -16.344 -24.049  1.00 96.79           N  
ATOM   4024  H   ASP B  99      -6.044 -16.105 -23.629  1.00 96.79           H  
ATOM   4025  CA  ASP B  99      -7.400 -17.743 -24.008  1.00 96.79           C  
ATOM   4026  HA  ASP B  99      -7.996 -17.904 -24.906  1.00 96.79           H  
ATOM   4027  C   ASP B  99      -8.350 -17.991 -22.822  1.00 96.79           C  
ATOM   4028  CB  ASP B  99      -6.274 -18.784 -24.108  1.00 96.79           C  
ATOM   4029  HB2 ASP B  99      -5.703 -18.804 -23.180  1.00 96.79           H  
ATOM   4030  HB3 ASP B  99      -5.605 -18.496 -24.919  1.00 96.79           H  
ATOM   4031  O   ASP B  99      -8.017 -18.592 -21.798  1.00 96.79           O  
ATOM   4032  CG  ASP B  99      -6.840 -20.190 -24.411  1.00 96.79           C  
ATOM   4033  OD1 ASP B  99      -8.066 -20.419 -24.219  1.00 96.79           O  
ATOM   4034  OD2 ASP B  99      -6.057 -21.060 -24.845  1.00 96.79           O  
ATOM   4035  N   ALA B 100      -9.595 -17.541 -22.983  1.00 96.28           N  
ATOM   4036  H   ALA B 100      -9.781 -16.993 -23.810  1.00 96.28           H  
ATOM   4037  CA  ALA B 100     -10.645 -17.747 -21.990  1.00 96.28           C  
ATOM   4038  HA  ALA B 100     -10.347 -17.250 -21.067  1.00 96.28           H  
ATOM   4039  C   ALA B 100     -10.871 -19.236 -21.652  1.00 96.28           C  
ATOM   4040  CB  ALA B 100     -11.924 -17.090 -22.523  1.00 96.28           C  
ATOM   4041  HB1 ALA B 100     -12.690 -17.110 -21.749  1.00 96.28           H  
ATOM   4042  HB2 ALA B 100     -11.721 -16.055 -22.797  1.00 96.28           H  
ATOM   4043  HB3 ALA B 100     -12.284 -17.630 -23.399  1.00 96.28           H  
ATOM   4044  O   ALA B 100     -11.147 -19.568 -20.499  1.00 96.28           O  
ATOM   4045  N   GLY B 101     -10.719 -20.136 -22.633  1.00 93.38           N  
ATOM   4046  H   GLY B 101     -10.253 -19.834 -23.477  1.00 93.38           H  
ATOM   4047  CA  GLY B 101     -10.907 -21.575 -22.442  1.00 93.38           C  
ATOM   4048  HA2 GLY B 101     -11.884 -21.762 -21.998  1.00 93.38           H  
ATOM   4049  HA3 GLY B 101     -10.850 -22.067 -23.413  1.00 93.38           H  
ATOM   4050  C   GLY B 101      -9.832 -22.181 -21.544  1.00 93.38           C  
ATOM   4051  O   GLY B 101     -10.148 -22.986 -20.663  1.00 93.38           O  
ATOM   4052  N   PHE B 102      -8.583 -21.740 -21.698  1.00 96.21           N  
ATOM   4053  H   PHE B 102      -8.382 -21.112 -22.463  1.00 96.21           H  
ATOM   4054  CA  PHE B 102      -7.476 -22.150 -20.842  1.00 96.21           C  
ATOM   4055  HA  PHE B 102      -7.365 -23.231 -20.932  1.00 96.21           H  
ATOM   4056  C   PHE B 102      -7.735 -21.823 -19.366  1.00 96.21           C  
ATOM   4057  CB  PHE B 102      -6.185 -21.509 -21.345  1.00 96.21           C  
ATOM   4058  HB2 PHE B 102      -6.246 -20.424 -21.262  1.00 96.21           H  
ATOM   4059  HB3 PHE B 102      -6.061 -21.765 -22.398  1.00 96.21           H  
ATOM   4060  O   PHE B 102      -7.588 -22.699 -18.506  1.00 96.21           O  
ATOM   4061  CG  PHE B 102      -4.962 -21.995 -20.613  1.00 96.21           C  
ATOM   4062  CD1 PHE B 102      -4.501 -21.306 -19.478  1.00 96.21           C  
ATOM   4063  HD1 PHE B 102      -5.005 -20.414 -19.136  1.00 96.21           H  
ATOM   4064  CD2 PHE B 102      -4.289 -23.144 -21.069  1.00 96.21           C  
ATOM   4065  HD2 PHE B 102      -4.631 -23.652 -21.958  1.00 96.21           H  
ATOM   4066  CE1 PHE B 102      -3.358 -21.761 -18.805  1.00 96.21           C  
ATOM   4067  HE1 PHE B 102      -2.982 -21.212 -17.954  1.00 96.21           H  
ATOM   4068  CE2 PHE B 102      -3.146 -23.600 -20.393  1.00 96.21           C  
ATOM   4069  HE2 PHE B 102      -2.603 -24.461 -20.752  1.00 96.21           H  
ATOM   4070  CZ  PHE B 102      -2.681 -22.902 -19.266  1.00 96.21           C  
ATOM   4071  HZ  PHE B 102      -1.780 -23.229 -18.769  1.00 96.21           H  
ATOM   4072  N   PHE B 103      -8.217 -20.612 -19.076  1.00 95.34           N  
ATOM   4073  H   PHE B 103      -8.288 -19.945 -19.831  1.00 95.34           H  
ATOM   4074  CA  PHE B 103      -8.531 -20.165 -17.713  1.00 95.34           C  
ATOM   4075  HA  PHE B 103      -7.795 -20.620 -17.050  1.00 95.34           H  
ATOM   4076  C   PHE B 103      -9.906 -20.625 -17.187  1.00 95.34           C  
ATOM   4077  CB  PHE B 103      -8.320 -18.647 -17.613  1.00 95.34           C  
ATOM   4078  HB2 PHE B 103      -8.653 -18.301 -16.635  1.00 95.34           H  
ATOM   4079  HB3 PHE B 103      -8.923 -18.149 -18.371  1.00 95.34           H  
ATOM   4080  O   PHE B 103     -10.275 -20.292 -16.062  1.00 95.34           O  
ATOM   4081  CG  PHE B 103      -6.862 -18.260 -17.775  1.00 95.34           C  
ATOM   4082  CD1 PHE B 103      -5.965 -18.434 -16.706  1.00 95.34           C  
ATOM   4083  HD1 PHE B 103      -6.331 -18.775 -15.748  1.00 95.34           H  
ATOM   4084  CD2 PHE B 103      -6.381 -17.793 -19.010  1.00 95.34           C  
ATOM   4085  HD2 PHE B 103      -7.058 -17.634 -19.836  1.00 95.34           H  
ATOM   4086  CE1 PHE B 103      -4.592 -18.185 -16.880  1.00 95.34           C  
ATOM   4087  HE1 PHE B 103      -3.904 -18.325 -16.060  1.00 95.34           H  
ATOM   4088  CE2 PHE B 103      -5.011 -17.546 -19.189  1.00 95.34           C  
ATOM   4089  HE2 PHE B 103      -4.650 -17.215 -20.152  1.00 95.34           H  
ATOM   4090  CZ  PHE B 103      -4.113 -17.751 -18.127  1.00 95.34           C  
ATOM   4091  HZ  PHE B 103      -3.057 -17.575 -18.265  1.00 95.34           H  
ATOM   4092  N   GLY B 104     -10.675 -21.401 -17.963  1.00 91.34           N  
ATOM   4093  H   GLY B 104     -10.333 -21.645 -18.881  1.00 91.34           H  
ATOM   4094  CA  GLY B 104     -12.019 -21.860 -17.577  1.00 91.34           C  
ATOM   4095  HA2 GLY B 104     -12.336 -22.630 -18.279  1.00 91.34           H  
ATOM   4096  HA3 GLY B 104     -11.977 -22.294 -16.578  1.00 91.34           H  
ATOM   4097  C   GLY B 104     -13.089 -20.757 -17.571  1.00 91.34           C  
ATOM   4098  O   GLY B 104     -14.168 -20.942 -17.011  1.00 91.34           O  
ATOM   4099  N   ILE B 105     -12.802 -19.615 -18.196  1.00 93.40           N  
ATOM   4100  H   ILE B 105     -11.953 -19.592 -18.743  1.00 93.40           H  
ATOM   4101  CA  ILE B 105     -13.661 -18.432 -18.254  1.00 93.40           C  
ATOM   4102  HA  ILE B 105     -14.287 -18.407 -17.362  1.00 93.40           H  
ATOM   4103  C   ILE B 105     -14.586 -18.542 -19.471  1.00 93.40           C  
ATOM   4104  CB  ILE B 105     -12.780 -17.161 -18.243  1.00 93.40           C  
ATOM   4105  HB  ILE B 105     -12.003 -17.274 -18.999  1.00 93.40           H  
ATOM   4106  O   ILE B 105     -14.170 -18.863 -20.585  1.00 93.40           O  
ATOM   4107  CG1 ILE B 105     -12.118 -17.016 -16.851  1.00 93.40           C  
ATOM   4108 HG12 ILE B 105     -12.873 -16.727 -16.119  1.00 93.40           H  
ATOM   4109 HG13 ILE B 105     -11.708 -17.975 -16.535  1.00 93.40           H  
ATOM   4110  CG2 ILE B 105     -13.585 -15.891 -18.571  1.00 93.40           C  
ATOM   4111 HG21 ILE B 105     -12.926 -15.023 -18.605  1.00 93.40           H  
ATOM   4112 HG22 ILE B 105     -14.063 -15.981 -19.546  1.00 93.40           H  
ATOM   4113 HG23 ILE B 105     -14.343 -15.729 -17.804  1.00 93.40           H  
ATOM   4114  CD1 ILE B 105     -10.966 -16.011 -16.803  1.00 93.40           C  
ATOM   4115 HD11 ILE B 105     -10.202 -16.311 -17.520  1.00 93.40           H  
ATOM   4116 HD12 ILE B 105     -11.315 -15.005 -17.038  1.00 93.40           H  
ATOM   4117 HD13 ILE B 105     -10.531 -16.009 -15.804  1.00 93.40           H  
ATOM   4118  N   SER B 106     -15.877 -18.256 -19.286  1.00 90.07           N  
ATOM   4119  H   SER B 106     -16.172 -17.961 -18.366  1.00 90.07           H  
ATOM   4120  CA  SER B 106     -16.825 -18.315 -20.406  1.00 90.07           C  
ATOM   4121  HA  SER B 106     -16.656 -19.268 -20.907  1.00 90.07           H  
ATOM   4122  C   SER B 106     -16.575 -17.175 -21.410  1.00 90.07           C  
ATOM   4123  CB  SER B 106     -18.275 -18.319 -19.912  1.00 90.07           C  
ATOM   4124  HB2 SER B 106     -18.378 -19.024 -19.087  1.00 90.07           H  
ATOM   4125  HB3 SER B 106     -18.918 -18.652 -20.727  1.00 90.07           H  
ATOM   4126  O   SER B 106     -16.264 -16.063 -20.985  1.00 90.07           O  
ATOM   4127  OG  SER B 106     -18.703 -17.033 -19.501  1.00 90.07           O  
ATOM   4128  HG  SER B 106     -18.218 -16.807 -18.704  1.00 90.07           H  
ATOM   4129  N   PRO B 107     -16.813 -17.352 -22.727  1.00 90.28           N  
ATOM   4130  CA  PRO B 107     -16.653 -16.264 -23.702  1.00 90.28           C  
ATOM   4131  HA  PRO B 107     -15.600 -15.984 -23.739  1.00 90.28           H  
ATOM   4132  C   PRO B 107     -17.486 -15.012 -23.384  1.00 90.28           C  
ATOM   4133  CB  PRO B 107     -17.063 -16.866 -25.050  1.00 90.28           C  
ATOM   4134  HB2 PRO B 107     -16.501 -16.425 -25.873  1.00 90.28           H  
ATOM   4135  HB3 PRO B 107     -18.134 -16.742 -25.209  1.00 90.28           H  
ATOM   4136  O   PRO B 107     -17.104 -13.901 -23.740  1.00 90.28           O  
ATOM   4137  CG  PRO B 107     -16.746 -18.350 -24.880  1.00 90.28           C  
ATOM   4138  HG2 PRO B 107     -17.343 -18.974 -25.545  1.00 90.28           H  
ATOM   4139  HG3 PRO B 107     -15.682 -18.518 -25.050  1.00 90.28           H  
ATOM   4140  CD  PRO B 107     -17.075 -18.610 -23.410  1.00 90.28           C  
ATOM   4141  HD2 PRO B 107     -18.127 -18.874 -23.302  1.00 90.28           H  
ATOM   4142  HD3 PRO B 107     -16.439 -19.411 -23.032  1.00 90.28           H  
ATOM   4143  N   ARG B 108     -18.623 -15.179 -22.692  1.00 88.42           N  
ATOM   4144  H   ARG B 108     -18.831 -16.111 -22.363  1.00 88.42           H  
ATOM   4145  CA  ARG B 108     -19.495 -14.072 -22.277  1.00 88.42           C  
ATOM   4146  HA  ARG B 108     -19.532 -13.347 -23.090  1.00 88.42           H  
ATOM   4147  C   ARG B 108     -18.945 -13.311 -21.068  1.00 88.42           C  
ATOM   4148  CB  ARG B 108     -20.908 -14.610 -22.005  1.00 88.42           C  
ATOM   4149  HB2 ARG B 108     -21.129 -15.422 -22.698  1.00 88.42           H  
ATOM   4150  HB3 ARG B 108     -20.954 -15.005 -20.989  1.00 88.42           H  
ATOM   4151  O   ARG B 108     -19.181 -12.116 -20.963  1.00 88.42           O  
ATOM   4152  CG  ARG B 108     -21.967 -13.515 -22.206  1.00 88.42           C  
ATOM   4153  HG2 ARG B 108     -21.698 -12.617 -21.650  1.00 88.42           H  
ATOM   4154  HG3 ARG B 108     -22.002 -13.260 -23.265  1.00 88.42           H  
ATOM   4155  CD  ARG B 108     -23.359 -13.981 -21.764  1.00 88.42           C  
ATOM   4156  HD2 ARG B 108     -24.093 -13.303 -22.200  1.00 88.42           H  
ATOM   4157  HD3 ARG B 108     -23.541 -14.988 -22.139  1.00 88.42           H  
ATOM   4158  NE  ARG B 108     -23.488 -13.945 -20.296  1.00 88.42           N  
ATOM   4159  HE  ARG B 108     -22.669 -13.655 -19.780  1.00 88.42           H  
ATOM   4160  NH1 ARG B 108     -25.709 -14.486 -20.121  1.00 88.42           N  
ATOM   4161 HH11 ARG B 108     -26.531 -14.583 -19.541  1.00 88.42           H  
ATOM   4162 HH12 ARG B 108     -25.724 -14.679 -21.112  1.00 88.42           H  
ATOM   4163  NH2 ARG B 108     -24.573 -13.835 -18.307  1.00 88.42           N  
ATOM   4164 HH21 ARG B 108     -23.756 -13.418 -17.884  1.00 88.42           H  
ATOM   4165 HH22 ARG B 108     -25.422 -13.809 -17.760  1.00 88.42           H  
ATOM   4166  CZ  ARG B 108     -24.587 -14.096 -19.582  1.00 88.42           C  
ATOM   4167  N   GLU B 109     -18.234 -13.996 -20.176  1.00 88.54           N  
ATOM   4168  H   GLU B 109     -18.049 -14.973 -20.350  1.00 88.54           H  
ATOM   4169  CA  GLU B 109     -17.496 -13.368 -19.077  1.00 88.54           C  
ATOM   4170  HA  GLU B 109     -18.104 -12.585 -18.624  1.00 88.54           H  
ATOM   4171  C   GLU B 109     -16.215 -12.710 -19.599  1.00 88.54           C  
ATOM   4172  CB  GLU B 109     -17.192 -14.416 -18.003  1.00 88.54           C  
ATOM   4173  HB2 GLU B 109     -18.128 -14.881 -17.692  1.00 88.54           H  
ATOM   4174  HB3 GLU B 109     -16.554 -15.187 -18.435  1.00 88.54           H  
ATOM   4175  O   GLU B 109     -15.976 -11.554 -19.288  1.00 88.54           O  
ATOM   4176  CG  GLU B 109     -16.507 -13.805 -16.771  1.00 88.54           C  
ATOM   4177  HG2 GLU B 109     -15.592 -13.302 -17.084  1.00 88.54           H  
ATOM   4178  HG3 GLU B 109     -17.172 -13.060 -16.333  1.00 88.54           H  
ATOM   4179  CD  GLU B 109     -16.141 -14.850 -15.711  1.00 88.54           C  
ATOM   4180  OE1 GLU B 109     -15.570 -14.429 -14.675  1.00 88.54           O  
ATOM   4181  OE2 GLU B 109     -16.419 -16.049 -15.952  1.00 88.54           O  
ATOM   4182  N   ALA B 110     -15.452 -13.374 -20.473  1.00 94.57           N  
ATOM   4183  H   ALA B 110     -15.676 -14.339 -20.670  1.00 94.57           H  
ATOM   4184  CA  ALA B 110     -14.245 -12.811 -21.084  1.00 94.57           C  
ATOM   4185  HA  ALA B 110     -13.543 -12.554 -20.290  1.00 94.57           H  
ATOM   4186  C   ALA B 110     -14.516 -11.530 -21.895  1.00 94.57           C  
ATOM   4187  CB  ALA B 110     -13.609 -13.885 -21.971  1.00 94.57           C  
ATOM   4188  HB1 ALA B 110     -14.305 -14.188 -22.754  1.00 94.57           H  
ATOM   4189  HB2 ALA B 110     -13.340 -14.751 -21.367  1.00 94.57           H  
ATOM   4190  HB3 ALA B 110     -12.707 -13.484 -22.434  1.00 94.57           H  
ATOM   4191  O   ALA B 110     -13.676 -10.635 -21.917  1.00 94.57           O  
ATOM   4192  N   LEU B 111     -15.689 -11.426 -22.535  1.00 92.99           N  
ATOM   4193  H   LEU B 111     -16.291 -12.236 -22.561  1.00 92.99           H  
ATOM   4194  CA  LEU B 111     -16.138 -10.201 -23.206  1.00 92.99           C  
ATOM   4195  HA  LEU B 111     -15.304  -9.806 -23.786  1.00 92.99           H  
ATOM   4196  C   LEU B 111     -16.561  -9.101 -22.217  1.00 92.99           C  
ATOM   4197  CB  LEU B 111     -17.300 -10.557 -24.153  1.00 92.99           C  
ATOM   4198  HB2 LEU B 111     -17.012 -11.416 -24.759  1.00 92.99           H  
ATOM   4199  HB3 LEU B 111     -18.156 -10.848 -23.544  1.00 92.99           H  
ATOM   4200  O   LEU B 111     -16.490  -7.927 -22.556  1.00 92.99           O  
ATOM   4201  CG  LEU B 111     -17.723  -9.415 -25.101  1.00 92.99           C  
ATOM   4202  HG  LEU B 111     -17.912  -8.499 -24.542  1.00 92.99           H  
ATOM   4203  CD1 LEU B 111     -16.663  -9.146 -26.173  1.00 92.99           C  
ATOM   4204 HD11 LEU B 111     -17.019  -8.375 -26.857  1.00 92.99           H  
ATOM   4205 HD12 LEU B 111     -15.752  -8.779 -25.701  1.00 92.99           H  
ATOM   4206 HD13 LEU B 111     -16.442 -10.057 -26.728  1.00 92.99           H  
ATOM   4207  CD2 LEU B 111     -19.027  -9.786 -25.808  1.00 92.99           C  
ATOM   4208 HD21 LEU B 111     -18.887 -10.694 -26.395  1.00 92.99           H  
ATOM   4209 HD22 LEU B 111     -19.330  -8.968 -26.461  1.00 92.99           H  
ATOM   4210 HD23 LEU B 111     -19.807  -9.946 -25.063  1.00 92.99           H  
ATOM   4211  N   ALA B 112     -17.025  -9.461 -21.020  1.00 91.34           N  
ATOM   4212  H   ALA B 112     -17.024 -10.439 -20.766  1.00 91.34           H  
ATOM   4213  CA  ALA B 112     -17.364  -8.489 -19.986  1.00 91.34           C  
ATOM   4214  HA  ALA B 112     -17.782  -7.601 -20.460  1.00 91.34           H  
ATOM   4215  C   ALA B 112     -16.127  -8.033 -19.194  1.00 91.34           C  
ATOM   4216  CB  ALA B 112     -18.443  -9.090 -19.080  1.00 91.34           C  
ATOM   4217  HB1 ALA B 112     -18.061  -9.976 -18.573  1.00 91.34           H  
ATOM   4218  HB2 ALA B 112     -18.729  -8.349 -18.334  1.00 91.34           H  
ATOM   4219  HB3 ALA B 112     -19.319  -9.356 -19.672  1.00 91.34           H  
ATOM   4220  O   ALA B 112     -16.064  -6.875 -18.801  1.00 91.34           O  
ATOM   4221  N   MET B 113     -15.153  -8.921 -18.973  1.00 94.42           N  
ATOM   4222  H   MET B 113     -15.295  -9.859 -19.318  1.00 94.42           H  
ATOM   4223  CA  MET B 113     -13.927  -8.663 -18.217  1.00 94.42           C  
ATOM   4224  HA  MET B 113     -14.195  -8.338 -17.212  1.00 94.42           H  
ATOM   4225  C   MET B 113     -13.058  -7.574 -18.846  1.00 94.42           C  
ATOM   4226  CB  MET B 113     -13.077  -9.938 -18.114  1.00 94.42           C  
ATOM   4227  HB2 MET B 113     -12.056  -9.652 -17.864  1.00 94.42           H  
ATOM   4228  HB3 MET B 113     -13.059 -10.443 -19.080  1.00 94.42           H  
ATOM   4229  O   MET B 113     -12.687  -7.651 -20.027  1.00 94.42           O  
ATOM   4230  CG  MET B 113     -13.562 -10.907 -17.035  1.00 94.42           C  
ATOM   4231  HG2 MET B 113     -14.624 -11.103 -17.184  1.00 94.42           H  
ATOM   4232  HG3 MET B 113     -13.440 -10.434 -16.060  1.00 94.42           H  
ATOM   4233  SD  MET B 113     -12.682 -12.494 -17.032  1.00 94.42           S  
ATOM   4234  CE  MET B 113     -10.993 -11.957 -16.643  1.00 94.42           C  
ATOM   4235  HE1 MET B 113     -10.349 -12.827 -16.514  1.00 94.42           H  
ATOM   4236  HE2 MET B 113     -10.599 -11.342 -17.453  1.00 94.42           H  
ATOM   4237  HE3 MET B 113     -10.998 -11.365 -15.729  1.00 94.42           H  
ATOM   4238  N   ASP B 114     -12.620  -6.650 -17.990  1.00 95.42           N  
ATOM   4239  H   ASP B 114     -12.959  -6.663 -17.039  1.00 95.42           H  
ATOM   4240  CA  ASP B 114     -11.553  -5.705 -18.288  1.00 95.42           C  
ATOM   4241  HA  ASP B 114     -11.941  -4.999 -19.023  1.00 95.42           H  
ATOM   4242  C   ASP B 114     -10.336  -6.469 -18.862  1.00 95.42           C  
ATOM   4243  CB  ASP B 114     -11.211  -4.907 -17.009  1.00 95.42           C  
ATOM   4244  HB2 ASP B 114     -10.875  -5.598 -16.237  1.00 95.42           H  
ATOM   4245  HB3 ASP B 114     -12.121  -4.420 -16.658  1.00 95.42           H  
ATOM   4246  O   ASP B 114      -9.860  -7.426 -18.231  1.00 95.42           O  
ATOM   4247  CG  ASP B 114     -10.139  -3.823 -17.197  1.00 95.42           C  
ATOM   4248  OD1 ASP B 114      -9.518  -3.791 -18.279  1.00 95.42           O  
ATOM   4249  OD2 ASP B 114      -9.892  -3.041 -16.254  1.00 95.42           O  
ATOM   4250  N   PRO B 115      -9.821  -6.100 -20.055  1.00 97.26           N  
ATOM   4251  CA  PRO B 115      -8.588  -6.668 -20.600  1.00 97.26           C  
ATOM   4252  HA  PRO B 115      -8.761  -7.711 -20.864  1.00 97.26           H  
ATOM   4253  C   PRO B 115      -7.404  -6.625 -19.622  1.00 97.26           C  
ATOM   4254  CB  PRO B 115      -8.298  -5.876 -21.880  1.00 97.26           C  
ATOM   4255  HB2 PRO B 115      -7.232  -5.701 -22.027  1.00 97.26           H  
ATOM   4256  HB3 PRO B 115      -8.709  -6.414 -22.735  1.00 97.26           H  
ATOM   4257  O   PRO B 115      -6.540  -7.495 -19.706  1.00 97.26           O  
ATOM   4258  CG  PRO B 115      -9.066  -4.571 -21.688  1.00 97.26           C  
ATOM   4259  HG2 PRO B 115      -8.493  -3.891 -21.058  1.00 97.26           H  
ATOM   4260  HG3 PRO B 115      -9.326  -4.102 -22.637  1.00 97.26           H  
ATOM   4261  CD  PRO B 115     -10.295  -5.032 -20.925  1.00 97.26           C  
ATOM   4262  HD2 PRO B 115     -11.041  -5.431 -21.613  1.00 97.26           H  
ATOM   4263  HD3 PRO B 115     -10.703  -4.183 -20.378  1.00 97.26           H  
ATOM   4264  N   GLN B 116      -7.380  -5.707 -18.647  1.00 98.03           N  
ATOM   4265  H   GLN B 116      -8.113  -5.012 -18.611  1.00 98.03           H  
ATOM   4266  CA  GLN B 116      -6.373  -5.707 -17.581  1.00 98.03           C  
ATOM   4267  HA  GLN B 116      -5.389  -5.635 -18.044  1.00 98.03           H  
ATOM   4268  C   GLN B 116      -6.388  -7.007 -16.754  1.00 98.03           C  
ATOM   4269  CB  GLN B 116      -6.566  -4.482 -16.672  1.00 98.03           C  
ATOM   4270  HB2 GLN B 116      -5.802  -4.507 -15.894  1.00 98.03           H  
ATOM   4271  HB3 GLN B 116      -7.542  -4.531 -16.190  1.00 98.03           H  
ATOM   4272  O   GLN B 116      -5.328  -7.580 -16.510  1.00 98.03           O  
ATOM   4273  CG  GLN B 116      -6.428  -3.155 -17.433  1.00 98.03           C  
ATOM   4274  HG2 GLN B 116      -7.253  -3.023 -18.133  1.00 98.03           H  
ATOM   4275  HG3 GLN B 116      -5.502  -3.176 -18.008  1.00 98.03           H  
ATOM   4276  CD  GLN B 116      -6.384  -1.945 -16.516  1.00 98.03           C  
ATOM   4277  NE2 GLN B 116      -7.428  -1.659 -15.769  1.00 98.03           N  
ATOM   4278 HE21 GLN B 116      -8.281  -2.191 -15.862  1.00 98.03           H  
ATOM   4279 HE22 GLN B 116      -7.332  -0.874 -15.140  1.00 98.03           H  
ATOM   4280  OE1 GLN B 116      -5.391  -1.234 -16.488  1.00 98.03           O  
ATOM   4281  N   GLN B 117      -7.567  -7.533 -16.387  1.00 97.77           N  
ATOM   4282  H   GLN B 117      -8.413  -7.082 -16.704  1.00 97.77           H  
ATOM   4283  CA  GLN B 117      -7.675  -8.817 -15.673  1.00 97.77           C  
ATOM   4284  HA  GLN B 117      -7.010  -8.799 -14.809  1.00 97.77           H  
ATOM   4285  C   GLN B 117      -7.247 -10.000 -16.559  1.00 97.77           C  
ATOM   4286  CB  GLN B 117      -9.115  -9.065 -15.180  1.00 97.77           C  
ATOM   4287  HB2 GLN B 117      -9.123 -10.034 -14.682  1.00 97.77           H  
ATOM   4288  HB3 GLN B 117      -9.785  -9.123 -16.039  1.00 97.77           H  
ATOM   4289  O   GLN B 117      -6.651 -10.960 -16.075  1.00 97.77           O  
ATOM   4290  CG  GLN B 117      -9.671  -8.019 -14.197  1.00 97.77           C  
ATOM   4291  HG2 GLN B 117      -9.815  -7.074 -14.720  1.00 97.77           H  
ATOM   4292  HG3 GLN B 117      -8.944  -7.852 -13.402  1.00 97.77           H  
ATOM   4293  CD  GLN B 117     -11.004  -8.434 -13.560  1.00 97.77           C  
ATOM   4294  NE2 GLN B 117     -11.596  -7.598 -12.738  1.00 97.77           N  
ATOM   4295 HE21 GLN B 117     -11.196  -6.702 -12.498  1.00 97.77           H  
ATOM   4296 HE22 GLN B 117     -12.519  -7.845 -12.411  1.00 97.77           H  
ATOM   4297  OE1 GLN B 117     -11.532  -9.527 -13.759  1.00 97.77           O  
ATOM   4298  N   ARG B 118      -7.553  -9.933 -17.862  1.00 98.11           N  
ATOM   4299  H   ARG B 118      -8.011  -9.092 -18.183  1.00 98.11           H  
ATOM   4300  CA  ARG B 118      -7.230 -10.981 -18.845  1.00 98.11           C  
ATOM   4301  HA  ARG B 118      -7.521 -11.954 -18.450  1.00 98.11           H  
ATOM   4302  C   ARG B 118      -5.724 -11.093 -19.089  1.00 98.11           C  
ATOM   4303  CB  ARG B 118      -8.006 -10.720 -20.148  1.00 98.11           C  
ATOM   4304  HB2 ARG B 118      -7.820  -9.706 -20.503  1.00 98.11           H  
ATOM   4305  HB3 ARG B 118      -7.650 -11.411 -20.911  1.00 98.11           H  
ATOM   4306  O   ARG B 118      -5.165 -12.181 -18.996  1.00 98.11           O  
ATOM   4307  CG  ARG B 118      -9.512 -10.936 -19.929  1.00 98.11           C  
ATOM   4308  HG2 ARG B 118      -9.899 -10.185 -19.240  1.00 98.11           H  
ATOM   4309  HG3 ARG B 118      -9.646 -11.920 -19.480  1.00 98.11           H  
ATOM   4310  CD  ARG B 118     -10.337 -10.905 -21.216  1.00 98.11           C  
ATOM   4311  HD2 ARG B 118     -11.258 -11.457 -21.033  1.00 98.11           H  
ATOM   4312  HD3 ARG B 118      -9.789 -11.433 -21.998  1.00 98.11           H  
ATOM   4313  NE  ARG B 118     -10.708  -9.540 -21.634  1.00 98.11           N  
ATOM   4314  HE  ARG B 118     -11.189  -8.972 -20.951  1.00 98.11           H  
ATOM   4315  NH1 ARG B 118     -10.216  -9.751 -23.866  1.00 98.11           N  
ATOM   4316 HH11 ARG B 118      -9.669 -10.574 -23.653  1.00 98.11           H  
ATOM   4317 HH12 ARG B 118     -10.213  -9.427 -24.822  1.00 98.11           H  
ATOM   4318  NH2 ARG B 118     -11.332  -7.953 -23.107  1.00 98.11           N  
ATOM   4319 HH21 ARG B 118     -11.404  -7.603 -24.052  1.00 98.11           H  
ATOM   4320 HH22 ARG B 118     -11.856  -7.534 -22.351  1.00 98.11           H  
ATOM   4321  CZ  ARG B 118     -10.744  -9.088 -22.871  1.00 98.11           C  
ATOM   4322  N   LEU B 119      -5.064  -9.960 -19.317  1.00 98.32           N  
ATOM   4323  H   LEU B 119      -5.597  -9.104 -19.377  1.00 98.32           H  
ATOM   4324  CA  LEU B 119      -3.617  -9.890 -19.518  1.00 98.32           C  
ATOM   4325  HA  LEU B 119      -3.330 -10.583 -20.309  1.00 98.32           H  
ATOM   4326  C   LEU B 119      -2.829 -10.303 -18.271  1.00 98.32           C  
ATOM   4327  CB  LEU B 119      -3.253  -8.456 -19.927  1.00 98.32           C  
ATOM   4328  HB2 LEU B 119      -3.730  -7.767 -19.230  1.00 98.32           H  
ATOM   4329  HB3 LEU B 119      -2.176  -8.327 -19.826  1.00 98.32           H  
ATOM   4330  O   LEU B 119      -1.822 -10.994 -18.396  1.00 98.32           O  
ATOM   4331  CG  LEU B 119      -3.647  -8.086 -21.368  1.00 98.32           C  
ATOM   4332  HG  LEU B 119      -4.703  -8.297 -21.536  1.00 98.32           H  
ATOM   4333  CD1 LEU B 119      -3.412  -6.590 -21.552  1.00 98.32           C  
ATOM   4334 HD11 LEU B 119      -3.762  -6.281 -22.537  1.00 98.32           H  
ATOM   4335 HD12 LEU B 119      -2.353  -6.357 -21.440  1.00 98.32           H  
ATOM   4336 HD13 LEU B 119      -3.978  -6.054 -20.790  1.00 98.32           H  
ATOM   4337  CD2 LEU B 119      -2.815  -8.829 -22.416  1.00 98.32           C  
ATOM   4338 HD21 LEU B 119      -3.067  -9.889 -22.405  1.00 98.32           H  
ATOM   4339 HD22 LEU B 119      -1.752  -8.709 -22.207  1.00 98.32           H  
ATOM   4340 HD23 LEU B 119      -3.042  -8.438 -23.408  1.00 98.32           H  
ATOM   4341  N   VAL B 120      -3.281  -9.923 -17.071  1.00 98.29           N  
ATOM   4342  H   VAL B 120      -4.091  -9.322 -17.016  1.00 98.29           H  
ATOM   4343  CA  VAL B 120      -2.608 -10.323 -15.824  1.00 98.29           C  
ATOM   4344  HA  VAL B 120      -1.547 -10.090 -15.919  1.00 98.29           H  
ATOM   4345  C   VAL B 120      -2.671 -11.839 -15.609  1.00 98.29           C  
ATOM   4346  CB  VAL B 120      -3.148  -9.519 -14.627  1.00 98.29           C  
ATOM   4347  HB  VAL B 120      -4.238  -9.520 -14.651  1.00 98.29           H  
ATOM   4348  O   VAL B 120      -1.674 -12.409 -15.184  1.00 98.29           O  
ATOM   4349  CG1 VAL B 120      -2.693 -10.055 -13.267  1.00 98.29           C  
ATOM   4350 HG11 VAL B 120      -3.097 -11.056 -13.119  1.00 98.29           H  
ATOM   4351 HG12 VAL B 120      -1.604 -10.105 -13.226  1.00 98.29           H  
ATOM   4352 HG13 VAL B 120      -3.061  -9.414 -12.467  1.00 98.29           H  
ATOM   4353  CG2 VAL B 120      -2.637  -8.077 -14.721  1.00 98.29           C  
ATOM   4354 HG21 VAL B 120      -1.553  -8.054 -14.609  1.00 98.29           H  
ATOM   4355 HG22 VAL B 120      -3.091  -7.479 -13.931  1.00 98.29           H  
ATOM   4356 HG23 VAL B 120      -2.900  -7.642 -15.685  1.00 98.29           H  
ATOM   4357  N   LEU B 121      -3.769 -12.518 -15.968  1.00 98.30           N  
ATOM   4358  H   LEU B 121      -4.561 -12.009 -16.332  1.00 98.30           H  
ATOM   4359  CA  LEU B 121      -3.842 -13.986 -15.897  1.00 98.30           C  
ATOM   4360  HA  LEU B 121      -3.589 -14.294 -14.882  1.00 98.30           H  
ATOM   4361  C   LEU B 121      -2.815 -14.681 -16.808  1.00 98.30           C  
ATOM   4362  CB  LEU B 121      -5.266 -14.459 -16.237  1.00 98.30           C  
ATOM   4363  HB2 LEU B 121      -5.221 -15.509 -16.524  1.00 98.30           H  
ATOM   4364  HB3 LEU B 121      -5.621 -13.905 -17.107  1.00 98.30           H  
ATOM   4365  O   LEU B 121      -2.095 -15.563 -16.336  1.00 98.30           O  
ATOM   4366  CG  LEU B 121      -6.290 -14.326 -15.101  1.00 98.30           C  
ATOM   4367  HG  LEU B 121      -6.320 -13.298 -14.738  1.00 98.30           H  
ATOM   4368  CD1 LEU B 121      -7.668 -14.698 -15.651  1.00 98.30           C  
ATOM   4369 HD11 LEU B 121      -7.955 -13.979 -16.419  1.00 98.30           H  
ATOM   4370 HD12 LEU B 121      -8.402 -14.685 -14.845  1.00 98.30           H  
ATOM   4371 HD13 LEU B 121      -7.633 -15.698 -16.081  1.00 98.30           H  
ATOM   4372  CD2 LEU B 121      -5.989 -15.260 -13.924  1.00 98.30           C  
ATOM   4373 HD21 LEU B 121      -5.048 -14.979 -13.451  1.00 98.30           H  
ATOM   4374 HD22 LEU B 121      -6.777 -15.189 -13.173  1.00 98.30           H  
ATOM   4375 HD23 LEU B 121      -5.918 -16.290 -14.272  1.00 98.30           H  
ATOM   4376  N   GLU B 122      -2.718 -14.274 -18.080  1.00 98.50           N  
ATOM   4377  H   GLU B 122      -3.339 -13.546 -18.403  1.00 98.50           H  
ATOM   4378  CA  GLU B 122      -1.726 -14.822 -19.025  1.00 98.50           C  
ATOM   4379  HA  GLU B 122      -1.836 -15.905 -19.076  1.00 98.50           H  
ATOM   4380  C   GLU B 122      -0.294 -14.570 -18.533  1.00 98.50           C  
ATOM   4381  CB  GLU B 122      -1.937 -14.252 -20.448  1.00 98.50           C  
ATOM   4382  HB2 GLU B 122      -2.040 -13.168 -20.401  1.00 98.50           H  
ATOM   4383  HB3 GLU B 122      -1.063 -14.494 -21.053  1.00 98.50           H  
ATOM   4384  O   GLU B 122       0.497 -15.502 -18.399  1.00 98.50           O  
ATOM   4385  CG  GLU B 122      -3.176 -14.869 -21.119  1.00 98.50           C  
ATOM   4386  HG2 GLU B 122      -3.056 -15.952 -21.096  1.00 98.50           H  
ATOM   4387  HG3 GLU B 122      -4.054 -14.617 -20.524  1.00 98.50           H  
ATOM   4388  CD  GLU B 122      -3.435 -14.455 -22.583  1.00 98.50           C  
ATOM   4389  OE1 GLU B 122      -4.417 -14.994 -23.146  1.00 98.50           O  
ATOM   4390  OE2 GLU B 122      -2.697 -13.615 -23.161  1.00 98.50           O  
ATOM   4391  N   VAL B 123       0.022 -13.327 -18.166  1.00 98.50           N  
ATOM   4392  H   VAL B 123      -0.678 -12.605 -18.260  1.00 98.50           H  
ATOM   4393  CA  VAL B 123       1.384 -12.939 -17.775  1.00 98.50           C  
ATOM   4394  HA  VAL B 123       2.073 -13.387 -18.491  1.00 98.50           H  
ATOM   4395  C   VAL B 123       1.780 -13.506 -16.401  1.00 98.50           C  
ATOM   4396  CB  VAL B 123       1.538 -11.412 -17.904  1.00 98.50           C  
ATOM   4397  HB  VAL B 123       0.794 -10.912 -17.283  1.00 98.50           H  
ATOM   4398  O   VAL B 123       2.948 -13.825 -16.187  1.00 98.50           O  
ATOM   4399  CG1 VAL B 123       2.924 -10.901 -17.512  1.00 98.50           C  
ATOM   4400 HG11 VAL B 123       3.656 -11.332 -18.195  1.00 98.50           H  
ATOM   4401 HG12 VAL B 123       3.166 -11.199 -16.492  1.00 98.50           H  
ATOM   4402 HG13 VAL B 123       2.961  -9.814 -17.580  1.00 98.50           H  
ATOM   4403  CG2 VAL B 123       1.355 -10.997 -19.374  1.00 98.50           C  
ATOM   4404 HG21 VAL B 123       2.043 -11.561 -20.004  1.00 98.50           H  
ATOM   4405 HG22 VAL B 123       0.339 -11.199 -19.712  1.00 98.50           H  
ATOM   4406 HG23 VAL B 123       1.562  -9.934 -19.493  1.00 98.50           H  
ATOM   4407  N   SER B 124       0.838 -13.736 -15.478  1.00 98.70           N  
ATOM   4408  H   SER B 124      -0.106 -13.422 -15.648  1.00 98.70           H  
ATOM   4409  CA  SER B 124       1.111 -14.497 -14.247  1.00 98.70           C  
ATOM   4410  HA  SER B 124       2.006 -14.086 -13.778  1.00 98.70           H  
ATOM   4411  C   SER B 124       1.405 -15.977 -14.519  1.00 98.70           C  
ATOM   4412  CB  SER B 124      -0.044 -14.379 -13.246  1.00 98.70           C  
ATOM   4413  HB2 SER B 124       0.078 -15.135 -12.470  1.00 98.70           H  
ATOM   4414  HB3 SER B 124      -0.994 -14.552 -13.752  1.00 98.70           H  
ATOM   4415  O   SER B 124       2.291 -16.530 -13.868  1.00 98.70           O  
ATOM   4416  OG  SER B 124      -0.043 -13.103 -12.632  1.00 98.70           O  
ATOM   4417  HG  SER B 124       0.829 -12.955 -12.258  1.00 98.70           H  
ATOM   4418  N   TRP B 125       0.729 -16.616 -15.485  1.00 98.57           N  
ATOM   4419  H   TRP B 125       0.035 -16.110 -16.017  1.00 98.57           H  
ATOM   4420  CA  TRP B 125       1.048 -17.995 -15.890  1.00 98.57           C  
ATOM   4421  HA  TRP B 125       1.024 -18.641 -15.012  1.00 98.57           H  
ATOM   4422  C   TRP B 125       2.465 -18.082 -16.469  1.00 98.57           C  
ATOM   4423  CB  TRP B 125       0.012 -18.517 -16.903  1.00 98.57           C  
ATOM   4424  HB2 TRP B 125       0.050 -17.917 -17.813  1.00 98.57           H  
ATOM   4425  HB3 TRP B 125      -0.988 -18.408 -16.483  1.00 98.57           H  
ATOM   4426  O   TRP B 125       3.285 -18.888 -16.023  1.00 98.57           O  
ATOM   4427  CG  TRP B 125       0.214 -19.953 -17.283  1.00 98.57           C  
ATOM   4428  CD1 TRP B 125       1.120 -20.414 -18.177  1.00 98.57           C  
ATOM   4429  HD1 TRP B 125       1.795 -19.798 -18.753  1.00 98.57           H  
ATOM   4430  CD2 TRP B 125      -0.422 -21.141 -16.723  1.00 98.57           C  
ATOM   4431  CE2 TRP B 125       0.219 -22.295 -17.261  1.00 98.57           C  
ATOM   4432  CE3 TRP B 125      -1.452 -21.357 -15.783  1.00 98.57           C  
ATOM   4433  HE3 TRP B 125      -1.959 -20.497 -15.373  1.00 98.57           H  
ATOM   4434  NE1 TRP B 125       1.126 -21.796 -18.167  1.00 98.57           N  
ATOM   4435  HE1 TRP B 125       1.805 -22.350 -18.669  1.00 98.57           H  
ATOM   4436  CH2 TRP B 125      -1.116 -23.773 -15.886  1.00 98.57           C  
ATOM   4437  HH2 TRP B 125      -1.350 -24.766 -15.531  1.00 98.57           H  
ATOM   4438  CZ2 TRP B 125      -0.093 -23.592 -16.832  1.00 98.57           C  
ATOM   4439  HZ2 TRP B 125       0.465 -24.434 -17.214  1.00 98.57           H  
ATOM   4440  CZ3 TRP B 125      -1.805 -22.659 -15.374  1.00 98.57           C  
ATOM   4441  HZ3 TRP B 125      -2.576 -22.803 -14.631  1.00 98.57           H  
ATOM   4442  N   GLU B 126       2.774 -17.194 -17.417  1.00 98.41           N  
ATOM   4443  H   GLU B 126       2.044 -16.576 -17.742  1.00 98.41           H  
ATOM   4444  CA  GLU B 126       4.094 -17.083 -18.041  1.00 98.41           C  
ATOM   4445  HA  GLU B 126       4.334 -18.019 -18.546  1.00 98.41           H  
ATOM   4446  C   GLU B 126       5.202 -16.817 -17.001  1.00 98.41           C  
ATOM   4447  CB  GLU B 126       4.062 -15.949 -19.082  1.00 98.41           C  
ATOM   4448  HB2 GLU B 126       3.695 -15.053 -18.581  1.00 98.41           H  
ATOM   4449  HB3 GLU B 126       5.081 -15.757 -19.418  1.00 98.41           H  
ATOM   4450  O   GLU B 126       6.290 -17.383 -17.107  1.00 98.41           O  
ATOM   4451  CG  GLU B 126       3.191 -16.228 -20.328  1.00 98.41           C  
ATOM   4452  HG2 GLU B 126       2.225 -16.626 -20.017  1.00 98.41           H  
ATOM   4453  HG3 GLU B 126       3.684 -16.996 -20.924  1.00 98.41           H  
ATOM   4454  CD  GLU B 126       2.958 -14.972 -21.202  1.00 98.41           C  
ATOM   4455  OE1 GLU B 126       2.191 -15.060 -22.195  1.00 98.41           O  
ATOM   4456  OE2 GLU B 126       3.554 -13.914 -20.889  1.00 98.41           O  
ATOM   4457  N   ALA B 127       4.943 -16.001 -15.971  1.00 98.59           N  
ATOM   4458  H   ALA B 127       4.054 -15.522 -15.951  1.00 98.59           H  
ATOM   4459  CA  ALA B 127       5.916 -15.705 -14.916  1.00 98.59           C  
ATOM   4460  HA  ALA B 127       6.834 -15.362 -15.394  1.00 98.59           H  
ATOM   4461  C   ALA B 127       6.288 -16.940 -14.069  1.00 98.59           C  
ATOM   4462  CB  ALA B 127       5.385 -14.557 -14.048  1.00 98.59           C  
ATOM   4463  HB1 ALA B 127       5.216 -13.673 -14.663  1.00 98.59           H  
ATOM   4464  HB2 ALA B 127       4.447 -14.849 -13.575  1.00 98.59           H  
ATOM   4465  HB3 ALA B 127       6.113 -14.314 -13.273  1.00 98.59           H  
ATOM   4466  O   ALA B 127       7.470 -17.112 -13.762  1.00 98.59           O  
ATOM   4467  N   PHE B 128       5.328 -17.815 -13.738  1.00 98.27           N  
ATOM   4468  H   PHE B 128       4.378 -17.619 -14.020  1.00 98.27           H  
ATOM   4469  CA  PHE B 128       5.606 -19.097 -13.070  1.00 98.27           C  
ATOM   4470  HA  PHE B 128       6.218 -18.919 -12.186  1.00 98.27           H  
ATOM   4471  C   PHE B 128       6.405 -20.045 -13.973  1.00 98.27           C  
ATOM   4472  CB  PHE B 128       4.301 -19.780 -12.635  1.00 98.27           C  
ATOM   4473  HB2 PHE B 128       4.522 -20.826 -12.421  1.00 98.27           H  
ATOM   4474  HB3 PHE B 128       3.601 -19.758 -13.470  1.00 98.27           H  
ATOM   4475  O   PHE B 128       7.465 -20.535 -13.574  1.00 98.27           O  
ATOM   4476  CG  PHE B 128       3.627 -19.219 -11.400  1.00 98.27           C  
ATOM   4477  CD1 PHE B 128       4.285 -19.262 -10.156  1.00 98.27           C  
ATOM   4478  HD1 PHE B 128       5.283 -19.669 -10.087  1.00 98.27           H  
ATOM   4479  CD2 PHE B 128       2.303 -18.748 -11.469  1.00 98.27           C  
ATOM   4480  HD2 PHE B 128       1.779 -18.740 -12.413  1.00 98.27           H  
ATOM   4481  CE1 PHE B 128       3.637 -18.799  -8.997  1.00 98.27           C  
ATOM   4482  HE1 PHE B 128       4.141 -18.834  -8.043  1.00 98.27           H  
ATOM   4483  CE2 PHE B 128       1.645 -18.315 -10.306  1.00 98.27           C  
ATOM   4484  HE2 PHE B 128       0.616 -17.992 -10.364  1.00 98.27           H  
ATOM   4485  CZ  PHE B 128       2.318 -18.319  -9.071  1.00 98.27           C  
ATOM   4486  HZ  PHE B 128       1.813 -17.984  -8.178  1.00 98.27           H  
ATOM   4487  N   GLU B 129       5.964 -20.242 -15.221  1.00 97.01           N  
ATOM   4488  H   GLU B 129       5.093 -19.814 -15.501  1.00 97.01           H  
ATOM   4489  CA  GLU B 129       6.660 -21.122 -16.169  1.00 97.01           C  
ATOM   4490  HA  GLU B 129       6.673 -22.133 -15.762  1.00 97.01           H  
ATOM   4491  C   GLU B 129       8.114 -20.693 -16.413  1.00 97.01           C  
ATOM   4492  CB  GLU B 129       5.945 -21.123 -17.526  1.00 97.01           C  
ATOM   4493  HB2 GLU B 129       5.696 -20.102 -17.816  1.00 97.01           H  
ATOM   4494  HB3 GLU B 129       6.643 -21.518 -18.263  1.00 97.01           H  
ATOM   4495  O   GLU B 129       9.000 -21.540 -16.591  1.00 97.01           O  
ATOM   4496  CG  GLU B 129       4.685 -21.994 -17.555  1.00 97.01           C  
ATOM   4497  HG2 GLU B 129       3.890 -21.499 -16.998  1.00 97.01           H  
ATOM   4498  HG3 GLU B 129       4.909 -22.940 -17.061  1.00 97.01           H  
ATOM   4499  CD  GLU B 129       4.221 -22.292 -18.991  1.00 97.01           C  
ATOM   4500  OE1 GLU B 129       3.372 -23.201 -19.135  1.00 97.01           O  
ATOM   4501  OE2 GLU B 129       4.741 -21.674 -19.950  1.00 97.01           O  
ATOM   4502  N   ARG B 130       8.368 -19.381 -16.423  1.00 97.50           N  
ATOM   4503  H   ARG B 130       7.577 -18.760 -16.326  1.00 97.50           H  
ATOM   4504  CA  ARG B 130       9.697 -18.786 -16.621  1.00 97.50           C  
ATOM   4505  HA  ARG B 130      10.254 -19.397 -17.331  1.00 97.50           H  
ATOM   4506  C   ARG B 130      10.563 -18.786 -15.358  1.00 97.50           C  
ATOM   4507  CB  ARG B 130       9.531 -17.385 -17.225  1.00 97.50           C  
ATOM   4508  HB2 ARG B 130      10.501 -16.888 -17.235  1.00 97.50           H  
ATOM   4509  HB3 ARG B 130       8.852 -16.799 -16.605  1.00 97.50           H  
ATOM   4510  O   ARG B 130      11.773 -18.654 -15.494  1.00 97.50           O  
ATOM   4511  CG  ARG B 130       8.996 -17.468 -18.671  1.00 97.50           C  
ATOM   4512  HG2 ARG B 130       8.103 -18.092 -18.713  1.00 97.50           H  
ATOM   4513  HG3 ARG B 130       9.752 -17.934 -19.303  1.00 97.50           H  
ATOM   4514  CD  ARG B 130       8.640 -16.092 -19.244  1.00 97.50           C  
ATOM   4515  HD2 ARG B 130       8.221 -16.211 -20.243  1.00 97.50           H  
ATOM   4516  HD3 ARG B 130       7.875 -15.639 -18.614  1.00 97.50           H  
ATOM   4517  NE  ARG B 130       9.827 -15.227 -19.271  1.00 97.50           N  
ATOM   4518  HE  ARG B 130       9.954 -14.663 -18.442  1.00 97.50           H  
ATOM   4519  NH1 ARG B 130      10.576 -15.556 -21.423  1.00 97.50           N  
ATOM   4520 HH11 ARG B 130       9.676 -15.920 -21.702  1.00 97.50           H  
ATOM   4521 HH12 ARG B 130      11.263 -15.255 -22.100  1.00 97.50           H  
ATOM   4522  NH2 ARG B 130      11.892 -14.599 -19.920  1.00 97.50           N  
ATOM   4523 HH21 ARG B 130      12.617 -14.596 -20.624  1.00 97.50           H  
ATOM   4524 HH22 ARG B 130      12.131 -14.359 -18.969  1.00 97.50           H  
ATOM   4525  CZ  ARG B 130      10.752 -15.143 -20.205  1.00 97.50           C  
ATOM   4526  N   ALA B 131       9.982 -19.005 -14.176  1.00 97.51           N  
ATOM   4527  H   ALA B 131       8.974 -19.061 -14.139  1.00 97.51           H  
ATOM   4528  CA  ALA B 131      10.717 -19.324 -12.947  1.00 97.51           C  
ATOM   4529  HA  ALA B 131      11.648 -18.757 -12.939  1.00 97.51           H  
ATOM   4530  C   ALA B 131      11.108 -20.812 -12.836  1.00 97.51           C  
ATOM   4531  CB  ALA B 131       9.872 -18.891 -11.742  1.00 97.51           C  
ATOM   4532  HB1 ALA B 131       9.587 -17.843 -11.836  1.00 97.51           H  
ATOM   4533  HB2 ALA B 131       8.971 -19.501 -11.673  1.00 97.51           H  
ATOM   4534  HB3 ALA B 131      10.453 -19.019 -10.829  1.00 97.51           H  
ATOM   4535  O   ALA B 131      11.813 -21.193 -11.906  1.00 97.51           O  
ATOM   4536  N   GLY B 132      10.635 -21.664 -13.755  1.00 96.66           N  
ATOM   4537  H   GLY B 132      10.053 -21.295 -14.493  1.00 96.66           H  
ATOM   4538  CA  GLY B 132      10.773 -23.118 -13.638  1.00 96.66           C  
ATOM   4539  HA2 GLY B 132      11.784 -23.366 -13.317  1.00 96.66           H  
ATOM   4540  HA3 GLY B 132      10.599 -23.570 -14.614  1.00 96.66           H  
ATOM   4541  C   GLY B 132       9.789 -23.744 -12.642  1.00 96.66           C  
ATOM   4542  O   GLY B 132      10.020 -24.861 -12.189  1.00 96.66           O  
ATOM   4543  N   ILE B 133       8.695 -23.052 -12.314  1.00 96.64           N  
ATOM   4544  H   ILE B 133       8.529 -22.161 -12.759  1.00 96.64           H  
ATOM   4545  CA  ILE B 133       7.666 -23.527 -11.383  1.00 96.64           C  
ATOM   4546  HA  ILE B 133       8.053 -24.382 -10.830  1.00 96.64           H  
ATOM   4547  C   ILE B 133       6.451 -24.009 -12.181  1.00 96.64           C  
ATOM   4548  CB  ILE B 133       7.340 -22.428 -10.346  1.00 96.64           C  
ATOM   4549  HB  ILE B 133       7.063 -21.519 -10.881  1.00 96.64           H  
ATOM   4550  O   ILE B 133       5.964 -23.318 -13.076  1.00 96.64           O  
ATOM   4551  CG1 ILE B 133       8.603 -22.139  -9.494  1.00 96.64           C  
ATOM   4552 HG12 ILE B 133       9.434 -21.882 -10.150  1.00 96.64           H  
ATOM   4553 HG13 ILE B 133       8.884 -23.035  -8.940  1.00 96.64           H  
ATOM   4554  CG2 ILE B 133       6.156 -22.833  -9.449  1.00 96.64           C  
ATOM   4555 HG21 ILE B 133       5.928 -22.040  -8.736  1.00 96.64           H  
ATOM   4556 HG22 ILE B 133       6.388 -23.749  -8.905  1.00 96.64           H  
ATOM   4557 HG23 ILE B 133       5.258 -22.995 -10.046  1.00 96.64           H  
ATOM   4558  CD1 ILE B 133       8.446 -20.979  -8.508  1.00 96.64           C  
ATOM   4559 HD11 ILE B 133       7.790 -21.258  -7.684  1.00 96.64           H  
ATOM   4560 HD12 ILE B 133       8.035 -20.120  -9.038  1.00 96.64           H  
ATOM   4561 HD13 ILE B 133       9.423 -20.709  -8.106  1.00 96.64           H  
ATOM   4562  N   GLU B 134       5.963 -25.205 -11.854  1.00 96.21           N  
ATOM   4563  H   GLU B 134       6.370 -25.692 -11.068  1.00 96.21           H  
ATOM   4564  CA  GLU B 134       4.742 -25.774 -12.425  1.00 96.21           C  
ATOM   4565  HA  GLU B 134       4.770 -25.637 -13.506  1.00 96.21           H  
ATOM   4566  C   GLU B 134       3.519 -25.050 -11.823  1.00 96.21           C  
ATOM   4567  CB  GLU B 134       4.748 -27.290 -12.155  1.00 96.21           C  
ATOM   4568  HB2 GLU B 134       5.717 -27.673 -12.477  1.00 96.21           H  
ATOM   4569  HB3 GLU B 134       4.662 -27.486 -11.086  1.00 96.21           H  
ATOM   4570  O   GLU B 134       3.340 -25.094 -10.607  1.00 96.21           O  
ATOM   4571  CG  GLU B 134       3.683 -28.074 -12.930  1.00 96.21           C  
ATOM   4572  HG2 GLU B 134       3.651 -27.673 -13.943  1.00 96.21           H  
ATOM   4573  HG3 GLU B 134       3.996 -29.116 -12.995  1.00 96.21           H  
ATOM   4574  CD  GLU B 134       2.285 -28.022 -12.309  1.00 96.21           C  
ATOM   4575  OE1 GLU B 134       1.347 -27.613 -13.031  1.00 96.21           O  
ATOM   4576  OE2 GLU B 134       2.132 -28.351 -11.117  1.00 96.21           O  
ATOM   4577  N   PRO B 135       2.670 -24.354 -12.604  1.00 95.09           N  
ATOM   4578  CA  PRO B 135       1.653 -23.481 -12.004  1.00 95.09           C  
ATOM   4579  HA  PRO B 135       2.161 -22.823 -11.299  1.00 95.09           H  
ATOM   4580  C   PRO B 135       0.527 -24.197 -11.234  1.00 95.09           C  
ATOM   4581  CB  PRO B 135       1.117 -22.622 -13.145  1.00 95.09           C  
ATOM   4582  HB2 PRO B 135       0.224 -23.084 -13.568  1.00 95.09           H  
ATOM   4583  HB3 PRO B 135       0.915 -21.608 -12.800  1.00 95.09           H  
ATOM   4584  O   PRO B 135      -0.198 -23.552 -10.477  1.00 95.09           O  
ATOM   4585  CG  PRO B 135       2.245 -22.637 -14.173  1.00 95.09           C  
ATOM   4586  HG2 PRO B 135       1.890 -22.453 -15.187  1.00 95.09           H  
ATOM   4587  HG3 PRO B 135       3.006 -21.904 -13.904  1.00 95.09           H  
ATOM   4588  CD  PRO B 135       2.825 -24.034 -14.017  1.00 95.09           C  
ATOM   4589  HD2 PRO B 135       3.867 -24.020 -14.339  1.00 95.09           H  
ATOM   4590  HD3 PRO B 135       2.256 -24.742 -14.620  1.00 95.09           H  
ATOM   4591  N   GLY B 136       0.366 -25.514 -11.386  1.00 93.40           N  
ATOM   4592  H   GLY B 136       0.955 -26.013 -12.038  1.00 93.40           H  
ATOM   4593  CA  GLY B 136      -0.484 -26.339 -10.527  1.00 93.40           C  
ATOM   4594  HA2 GLY B 136      -0.600 -27.313 -11.003  1.00 93.40           H  
ATOM   4595  HA3 GLY B 136      -1.465 -25.874 -10.422  1.00 93.40           H  
ATOM   4596  C   GLY B 136       0.102 -26.576  -9.129  1.00 93.40           C  
ATOM   4597  O   GLY B 136      -0.657 -26.662  -8.161  1.00 93.40           O  
ATOM   4598  N   SER B 137       1.431 -26.614  -8.988  1.00 94.51           N  
ATOM   4599  H   SER B 137       1.990 -26.597  -9.829  1.00 94.51           H  
ATOM   4600  CA  SER B 137       2.128 -26.950  -7.739  1.00 94.51           C  
ATOM   4601  HA  SER B 137       1.631 -27.823  -7.318  1.00 94.51           H  
ATOM   4602  C   SER B 137       2.064 -25.851  -6.676  1.00 94.51           C  
ATOM   4603  CB  SER B 137       3.586 -27.355  -8.017  1.00 94.51           C  
ATOM   4604  HB2 SER B 137       3.915 -28.023  -7.221  1.00 94.51           H  
ATOM   4605  HB3 SER B 137       3.639 -27.904  -8.958  1.00 94.51           H  
ATOM   4606  O   SER B 137       2.371 -26.108  -5.514  1.00 94.51           O  
ATOM   4607  OG  SER B 137       4.477 -26.252  -8.058  1.00 94.51           O  
ATOM   4608  HG  SER B 137       4.505 -25.847  -7.188  1.00 94.51           H  
ATOM   4609  N   VAL B 138       1.674 -24.627  -7.050  1.00 96.06           N  
ATOM   4610  H   VAL B 138       1.507 -24.479  -8.035  1.00 96.06           H  
ATOM   4611  CA  VAL B 138       1.472 -23.498  -6.122  1.00 96.06           C  
ATOM   4612  HA  VAL B 138       2.123 -23.650  -5.261  1.00 96.06           H  
ATOM   4613  C   VAL B 138       0.051 -23.436  -5.543  1.00 96.06           C  
ATOM   4614  CB  VAL B 138       1.892 -22.155  -6.752  1.00 96.06           C  
ATOM   4615  HB  VAL B 138       1.681 -21.353  -6.044  1.00 96.06           H  
ATOM   4616  O   VAL B 138      -0.236 -22.578  -4.704  1.00 96.06           O  
ATOM   4617  CG1 VAL B 138       3.400 -22.139  -7.030  1.00 96.06           C  
ATOM   4618 HG11 VAL B 138       3.661 -22.904  -7.761  1.00 96.06           H  
ATOM   4619 HG12 VAL B 138       3.690 -21.163  -7.419  1.00 96.06           H  
ATOM   4620 HG13 VAL B 138       3.947 -22.322  -6.105  1.00 96.06           H  
ATOM   4621  CG2 VAL B 138       1.150 -21.849  -8.056  1.00 96.06           C  
ATOM   4622 HG21 VAL B 138       1.469 -22.538  -8.838  1.00 96.06           H  
ATOM   4623 HG22 VAL B 138       1.381 -20.834  -8.380  1.00 96.06           H  
ATOM   4624 HG23 VAL B 138       0.073 -21.936  -7.914  1.00 96.06           H  
ATOM   4625  N   ARG B 139      -0.846 -24.348  -5.937  1.00 95.08           N  
ATOM   4626  H   ARG B 139      -0.552 -25.046  -6.605  1.00 95.08           H  
ATOM   4627  CA  ARG B 139      -2.216 -24.417  -5.412  1.00 95.08           C  
ATOM   4628  HA  ARG B 139      -2.671 -23.435  -5.540  1.00 95.08           H  
ATOM   4629  C   ARG B 139      -2.213 -24.762  -3.918  1.00 95.08           C  
ATOM   4630  CB  ARG B 139      -3.004 -25.445  -6.233  1.00 95.08           C  
ATOM   4631  HB2 ARG B 139      -2.801 -25.278  -7.291  1.00 95.08           H  
ATOM   4632  HB3 ARG B 139      -2.668 -26.449  -5.973  1.00 95.08           H  
ATOM   4633  O   ARG B 139      -1.654 -25.776  -3.513  1.00 95.08           O  
ATOM   4634  CG  ARG B 139      -4.516 -25.323  -6.017  1.00 95.08           C  
ATOM   4635  HG2 ARG B 139      -4.841 -24.365  -6.424  1.00 95.08           H  
ATOM   4636  HG3 ARG B 139      -4.758 -25.359  -4.955  1.00 95.08           H  
ATOM   4637  CD  ARG B 139      -5.244 -26.462  -6.740  1.00 95.08           C  
ATOM   4638  HD2 ARG B 139      -5.151 -27.369  -6.141  1.00 95.08           H  
ATOM   4639  HD3 ARG B 139      -4.756 -26.655  -7.695  1.00 95.08           H  
ATOM   4640  NE  ARG B 139      -6.672 -26.151  -6.957  1.00 95.08           N  
ATOM   4641  HE  ARG B 139      -7.311 -26.426  -6.225  1.00 95.08           H  
ATOM   4642  NH1 ARG B 139      -6.436 -25.092  -8.987  1.00 95.08           N  
ATOM   4643 HH11 ARG B 139      -5.434 -25.188  -8.905  1.00 95.08           H  
ATOM   4644 HH12 ARG B 139      -6.793 -24.434  -9.664  1.00 95.08           H  
ATOM   4645  NH2 ARG B 139      -8.453 -25.270  -8.075  1.00 95.08           N  
ATOM   4646 HH21 ARG B 139      -8.799 -24.707  -8.839  1.00 95.08           H  
ATOM   4647 HH22 ARG B 139      -9.064 -25.512  -7.308  1.00 95.08           H  
ATOM   4648  CZ  ARG B 139      -7.177 -25.516  -8.003  1.00 95.08           C  
ATOM   4649  N   GLY B 140      -2.869 -23.939  -3.104  1.00 94.92           N  
ATOM   4650  H   GLY B 140      -3.301 -23.115  -3.497  1.00 94.92           H  
ATOM   4651  CA  GLY B 140      -2.869 -24.057  -1.643  1.00 94.92           C  
ATOM   4652  HA2 GLY B 140      -2.985 -25.103  -1.360  1.00 94.92           H  
ATOM   4653  HA3 GLY B 140      -3.719 -23.501  -1.245  1.00 94.92           H  
ATOM   4654  C   GLY B 140      -1.600 -23.522  -0.967  1.00 94.92           C  
ATOM   4655  O   GLY B 140      -1.416 -23.751   0.225  1.00 94.92           O  
ATOM   4656  N   SER B 141      -0.714 -22.840  -1.704  1.00 97.04           N  
ATOM   4657  H   SER B 141      -0.913 -22.686  -2.682  1.00 97.04           H  
ATOM   4658  CA  SER B 141       0.449 -22.158  -1.122  1.00 97.04           C  
ATOM   4659  HA  SER B 141       0.801 -22.746  -0.274  1.00 97.04           H  
ATOM   4660  C   SER B 141       0.093 -20.768  -0.591  1.00 97.04           C  
ATOM   4661  CB  SER B 141       1.613 -22.067  -2.117  1.00 97.04           C  
ATOM   4662  HB2 SER B 141       2.506 -21.738  -1.586  1.00 97.04           H  
ATOM   4663  HB3 SER B 141       1.809 -23.050  -2.545  1.00 97.04           H  
ATOM   4664  O   SER B 141      -0.846 -20.122  -1.060  1.00 97.04           O  
ATOM   4665  OG  SER B 141       1.335 -21.141  -3.150  1.00 97.04           O  
ATOM   4666  HG  SER B 141       0.701 -21.558  -3.737  1.00 97.04           H  
ATOM   4667  N   ASP B 142       0.914 -20.263   0.326  1.00 97.80           N  
ATOM   4668  H   ASP B 142       1.731 -20.795   0.589  1.00 97.80           H  
ATOM   4669  CA  ASP B 142       0.844 -18.910   0.888  1.00 97.80           C  
ATOM   4670  HA  ASP B 142      -0.200 -18.691   1.110  1.00 97.80           H  
ATOM   4671  C   ASP B 142       1.324 -17.808  -0.085  1.00 97.80           C  
ATOM   4672  CB  ASP B 142       1.611 -18.889   2.227  1.00 97.80           C  
ATOM   4673  HB2 ASP B 142       1.210 -19.671   2.873  1.00 97.80           H  
ATOM   4674  HB3 ASP B 142       1.428 -17.934   2.721  1.00 97.80           H  
ATOM   4675  O   ASP B 142       1.680 -16.715   0.346  1.00 97.80           O  
ATOM   4676  CG  ASP B 142       3.129 -19.091   2.091  1.00 97.80           C  
ATOM   4677  OD1 ASP B 142       3.626 -19.335   0.966  1.00 97.80           O  
ATOM   4678  OD2 ASP B 142       3.840 -19.010   3.112  1.00 97.80           O  
ATOM   4679  N   THR B 143       1.348 -18.068  -1.398  1.00 98.62           N  
ATOM   4680  H   THR B 143       1.015 -18.971  -1.704  1.00 98.62           H  
ATOM   4681  CA  THR B 143       1.831 -17.106  -2.400  1.00 98.62           C  
ATOM   4682  HA  THR B 143       2.844 -16.827  -2.110  1.00 98.62           H  
ATOM   4683  C   THR B 143       0.950 -15.851  -2.424  1.00 98.62           C  
ATOM   4684  CB  THR B 143       1.898 -17.720  -3.806  1.00 98.62           C  
ATOM   4685  HB  THR B 143       0.893 -18.020  -4.104  1.00 98.62           H  
ATOM   4686  O   THR B 143      -0.259 -15.946  -2.642  1.00 98.62           O  
ATOM   4687  CG2 THR B 143       2.466 -16.766  -4.861  1.00 98.62           C  
ATOM   4688 HG21 THR B 143       3.463 -16.439  -4.566  1.00 98.62           H  
ATOM   4689 HG22 THR B 143       2.528 -17.282  -5.819  1.00 98.62           H  
ATOM   4690 HG23 THR B 143       1.820 -15.896  -4.976  1.00 98.62           H  
ATOM   4691  OG1 THR B 143       2.742 -18.848  -3.833  1.00 98.62           O  
ATOM   4692  HG1 THR B 143       2.262 -19.601  -3.481  1.00 98.62           H  
ATOM   4693  N   GLY B 144       1.546 -14.673  -2.227  1.00 98.72           N  
ATOM   4694  H   GLY B 144       2.544 -14.671  -2.068  1.00 98.72           H  
ATOM   4695  CA  GLY B 144       0.842 -13.387  -2.286  1.00 98.72           C  
ATOM   4696  HA2 GLY B 144       1.360 -12.661  -1.659  1.00 98.72           H  
ATOM   4697  HA3 GLY B 144      -0.161 -13.513  -1.879  1.00 98.72           H  
ATOM   4698  C   GLY B 144       0.715 -12.818  -3.707  1.00 98.72           C  
ATOM   4699  O   GLY B 144       1.464 -13.196  -4.611  1.00 98.72           O  
ATOM   4700  N   VAL B 145      -0.219 -11.884  -3.911  1.00 98.90           N  
ATOM   4701  H   VAL B 145      -0.776 -11.608  -3.115  1.00 98.90           H  
ATOM   4702  CA  VAL B 145      -0.474 -11.205  -5.197  1.00 98.90           C  
ATOM   4703  HA  VAL B 145       0.374 -11.382  -5.859  1.00 98.90           H  
ATOM   4704  C   VAL B 145      -0.603  -9.693  -4.989  1.00 98.90           C  
ATOM   4705  CB  VAL B 145      -1.726 -11.766  -5.904  1.00 98.90           C  
ATOM   4706  HB  VAL B 145      -2.607 -11.571  -5.293  1.00 98.90           H  
ATOM   4707  O   VAL B 145      -1.593  -9.205  -4.447  1.00 98.90           O  
ATOM   4708  CG1 VAL B 145      -1.924 -11.100  -7.275  1.00 98.90           C  
ATOM   4709 HG11 VAL B 145      -2.815 -11.510  -7.751  1.00 98.90           H  
ATOM   4710 HG12 VAL B 145      -1.057 -11.283  -7.909  1.00 98.90           H  
ATOM   4711 HG13 VAL B 145      -2.072 -10.027  -7.158  1.00 98.90           H  
ATOM   4712  CG2 VAL B 145      -1.631 -13.278  -6.144  1.00 98.90           C  
ATOM   4713 HG21 VAL B 145      -1.601 -13.805  -5.190  1.00 98.90           H  
ATOM   4714 HG22 VAL B 145      -2.510 -13.621  -6.689  1.00 98.90           H  
ATOM   4715 HG23 VAL B 145      -0.732 -13.518  -6.711  1.00 98.90           H  
ATOM   4716  N   PHE B 146       0.378  -8.934  -5.472  1.00 98.73           N  
ATOM   4717  H   PHE B 146       1.148  -9.396  -5.935  1.00 98.73           H  
ATOM   4718  CA  PHE B 146       0.477  -7.486  -5.280  1.00 98.73           C  
ATOM   4719  HA  PHE B 146      -0.383  -7.121  -4.719  1.00 98.73           H  
ATOM   4720  C   PHE B 146       0.490  -6.795  -6.646  1.00 98.73           C  
ATOM   4721  CB  PHE B 146       1.741  -7.161  -4.465  1.00 98.73           C  
ATOM   4722  HB2 PHE B 146       2.620  -7.463  -5.034  1.00 98.73           H  
ATOM   4723  HB3 PHE B 146       1.797  -6.080  -4.335  1.00 98.73           H  
ATOM   4724  O   PHE B 146       1.457  -6.921  -7.401  1.00 98.73           O  
ATOM   4725  CG  PHE B 146       1.813  -7.816  -3.096  1.00 98.73           C  
ATOM   4726  CD1 PHE B 146       1.561  -7.063  -1.933  1.00 98.73           C  
ATOM   4727  HD1 PHE B 146       1.305  -6.016  -2.009  1.00 98.73           H  
ATOM   4728  CD2 PHE B 146       2.186  -9.171  -2.979  1.00 98.73           C  
ATOM   4729  HD2 PHE B 146       2.416  -9.749  -3.862  1.00 98.73           H  
ATOM   4730  CE1 PHE B 146       1.662  -7.671  -0.669  1.00 98.73           C  
ATOM   4731  HE1 PHE B 146       1.515  -7.092   0.231  1.00 98.73           H  
ATOM   4732  CE2 PHE B 146       2.257  -9.781  -1.716  1.00 98.73           C  
ATOM   4733  HE2 PHE B 146       2.544 -10.819  -1.626  1.00 98.73           H  
ATOM   4734  CZ  PHE B 146       1.972  -9.036  -0.562  1.00 98.73           C  
ATOM   4735  HZ  PHE B 146       2.012  -9.509   0.408  1.00 98.73           H  
ATOM   4736  N   MET B 147      -0.581  -6.074  -6.986  1.00 98.68           N  
ATOM   4737  H   MET B 147      -1.347  -6.005  -6.331  1.00 98.68           H  
ATOM   4738  CA  MET B 147      -0.756  -5.498  -8.326  1.00 98.68           C  
ATOM   4739  HA  MET B 147       0.152  -5.652  -8.910  1.00 98.68           H  
ATOM   4740  C   MET B 147      -0.996  -3.989  -8.285  1.00 98.68           C  
ATOM   4741  CB  MET B 147      -1.895  -6.220  -9.065  1.00 98.68           C  
ATOM   4742  HB2 MET B 147      -2.795  -6.197  -8.450  1.00 98.68           H  
ATOM   4743  HB3 MET B 147      -2.105  -5.698  -9.998  1.00 98.68           H  
ATOM   4744  O   MET B 147      -1.925  -3.513  -7.639  1.00 98.68           O  
ATOM   4745  CG  MET B 147      -1.545  -7.679  -9.392  1.00 98.68           C  
ATOM   4746  HG2 MET B 147      -1.255  -8.188  -8.473  1.00 98.68           H  
ATOM   4747  HG3 MET B 147      -2.440  -8.171  -9.773  1.00 98.68           H  
ATOM   4748  SD  MET B 147      -0.221  -7.890 -10.617  1.00 98.68           S  
ATOM   4749  CE  MET B 147       0.006  -9.685 -10.501  1.00 98.68           C  
ATOM   4750  HE1 MET B 147       0.749 -10.006 -11.231  1.00 98.68           H  
ATOM   4751  HE2 MET B 147       0.351  -9.945  -9.500  1.00 98.68           H  
ATOM   4752  HE3 MET B 147      -0.937 -10.192 -10.704  1.00 98.68           H  
ATOM   4753  N   GLY B 148      -0.193  -3.231  -9.030  1.00 98.59           N  
ATOM   4754  H   GLY B 148       0.592  -3.675  -9.486  1.00 98.59           H  
ATOM   4755  CA  GLY B 148      -0.457  -1.824  -9.312  1.00 98.59           C  
ATOM   4756  HA2 GLY B 148       0.482  -1.333  -9.566  1.00 98.59           H  
ATOM   4757  HA3 GLY B 148      -0.873  -1.343  -8.426  1.00 98.59           H  
ATOM   4758  C   GLY B 148      -1.413  -1.662 -10.494  1.00 98.59           C  
ATOM   4759  O   GLY B 148      -1.020  -1.948 -11.627  1.00 98.59           O  
ATOM   4760  N   ALA B 149      -2.643  -1.203 -10.259  1.00 97.68           N  
ATOM   4761  H   ALA B 149      -2.901  -0.943  -9.317  1.00 97.68           H  
ATOM   4762  CA  ALA B 149      -3.636  -0.985 -11.315  1.00 97.68           C  
ATOM   4763  HA  ALA B 149      -3.137  -0.560 -12.186  1.00 97.68           H  
ATOM   4764  C   ALA B 149      -4.741  -0.007 -10.883  1.00 97.68           C  
ATOM   4765  CB  ALA B 149      -4.255  -2.334 -11.722  1.00 97.68           C  
ATOM   4766  HB1 ALA B 149      -4.937  -2.188 -12.559  1.00 97.68           H  
ATOM   4767  HB2 ALA B 149      -3.473  -3.028 -12.030  1.00 97.68           H  
ATOM   4768  HB3 ALA B 149      -4.804  -2.762 -10.884  1.00 97.68           H  
ATOM   4769  O   ALA B 149      -5.012   0.160  -9.697  1.00 97.68           O  
ATOM   4770  N   TYR B 150      -5.420   0.581 -11.867  1.00 92.79           N  
ATOM   4771  H   TYR B 150      -5.155   0.379 -12.820  1.00 92.79           H  
ATOM   4772  CA  TYR B 150      -6.618   1.408 -11.697  1.00 92.79           C  
ATOM   4773  HA  TYR B 150      -7.147   1.072 -10.805  1.00 92.79           H  
ATOM   4774  C   TYR B 150      -7.562   1.217 -12.907  1.00 92.79           C  
ATOM   4775  CB  TYR B 150      -6.199   2.866 -11.451  1.00 92.79           C  
ATOM   4776  HB2 TYR B 150      -7.072   3.518 -11.406  1.00 92.79           H  
ATOM   4777  HB3 TYR B 150      -5.740   2.911 -10.463  1.00 92.79           H  
ATOM   4778  O   TYR B 150      -7.172   0.573 -13.889  1.00 92.79           O  
ATOM   4779  CG  TYR B 150      -5.230   3.438 -12.459  1.00 92.79           C  
ATOM   4780  CD1 TYR B 150      -3.891   3.647 -12.077  1.00 92.79           C  
ATOM   4781  HD1 TYR B 150      -3.572   3.405 -11.074  1.00 92.79           H  
ATOM   4782  CD2 TYR B 150      -5.666   3.775 -13.757  1.00 92.79           C  
ATOM   4783  HD2 TYR B 150      -6.696   3.626 -14.044  1.00 92.79           H  
ATOM   4784  CE1 TYR B 150      -2.989   4.212 -12.990  1.00 92.79           C  
ATOM   4785  HE1 TYR B 150      -1.965   4.405 -12.705  1.00 92.79           H  
ATOM   4786  CE2 TYR B 150      -4.759   4.328 -14.678  1.00 92.79           C  
ATOM   4787  HE2 TYR B 150      -5.088   4.599 -15.670  1.00 92.79           H  
ATOM   4788  OH  TYR B 150      -2.551   5.139 -15.123  1.00 92.79           O  
ATOM   4789  HH  TYR B 150      -2.909   5.329 -15.993  1.00 92.79           H  
ATOM   4790  CZ  TYR B 150      -3.427   4.555 -14.282  1.00 92.79           C  
ATOM   4791  N   PRO B 151      -8.814   1.715 -12.877  1.00 88.47           N  
ATOM   4792  CA  PRO B 151      -9.782   1.454 -13.943  1.00 88.47           C  
ATOM   4793  HA  PRO B 151      -9.861   0.375 -14.077  1.00 88.47           H  
ATOM   4794  C   PRO B 151      -9.389   2.107 -15.277  1.00 88.47           C  
ATOM   4795  CB  PRO B 151     -11.131   1.984 -13.442  1.00 88.47           C  
ATOM   4796  HB2 PRO B 151     -11.357   2.949 -13.897  1.00 88.47           H  
ATOM   4797  HB3 PRO B 151     -11.936   1.279 -13.648  1.00 88.47           H  
ATOM   4798  O   PRO B 151      -9.223   3.321 -15.357  1.00 88.47           O  
ATOM   4799  CG  PRO B 151     -10.938   2.182 -11.942  1.00 88.47           C  
ATOM   4800  HG2 PRO B 151     -11.229   1.280 -11.403  1.00 88.47           H  
ATOM   4801  HG3 PRO B 151     -11.497   3.055 -11.605  1.00 88.47           H  
ATOM   4802  CD  PRO B 151      -9.447   2.427 -11.780  1.00 88.47           C  
ATOM   4803  HD2 PRO B 151      -9.115   2.073 -10.804  1.00 88.47           H  
ATOM   4804  HD3 PRO B 151      -9.248   3.494 -11.882  1.00 88.47           H  
ATOM   4805  N   GLY B 152      -9.328   1.313 -16.351  1.00 84.07           N  
ATOM   4806  H   GLY B 152      -9.392   0.316 -16.207  1.00 84.07           H  
ATOM   4807  CA  GLY B 152      -9.058   1.790 -17.717  1.00 84.07           C  
ATOM   4808  HA2 GLY B 152      -8.603   0.976 -18.282  1.00 84.07           H  
ATOM   4809  HA3 GLY B 152      -8.340   2.609 -17.676  1.00 84.07           H  
ATOM   4810  C   GLY B 152     -10.289   2.278 -18.500  1.00 84.07           C  
ATOM   4811  O   GLY B 152     -10.212   2.429 -19.719  1.00 84.07           O  
ATOM   4812  N   GLY B 153     -11.440   2.446 -17.834  1.00 83.65           N  
ATOM   4813  H   GLY B 153     -11.400   2.382 -16.827  1.00 83.65           H  
ATOM   4814  CA  GLY B 153     -12.719   2.830 -18.453  1.00 83.65           C  
ATOM   4815  HA2 GLY B 153     -12.547   3.663 -19.134  1.00 83.65           H  
ATOM   4816  HA3 GLY B 153     -13.397   3.172 -17.672  1.00 83.65           H  
ATOM   4817  C   GLY B 153     -13.432   1.715 -19.239  1.00 83.65           C  
ATOM   4818  O   GLY B 153     -14.366   1.995 -19.992  1.00 83.65           O  
ATOM   4819  N   TYR B 154     -13.009   0.450 -19.110  1.00 89.51           N  
ATOM   4820  H   TYR B 154     -12.254   0.250 -18.471  1.00 89.51           H  
ATOM   4821  CA  TYR B 154     -13.594  -0.652 -19.882  1.00 89.51           C  
ATOM   4822  HA  TYR B 154     -13.515  -0.384 -20.935  1.00 89.51           H  
ATOM   4823  C   TYR B 154     -15.082  -0.860 -19.565  1.00 89.51           C  
ATOM   4824  CB  TYR B 154     -12.815  -1.958 -19.678  1.00 89.51           C  
ATOM   4825  HB2 TYR B 154     -11.752  -1.772 -19.831  1.00 89.51           H  
ATOM   4826  HB3 TYR B 154     -12.944  -2.302 -18.651  1.00 89.51           H  
ATOM   4827  O   TYR B 154     -15.470  -0.995 -18.406  1.00 89.51           O  
ATOM   4828  CG  TYR B 154     -13.262  -3.046 -20.640  1.00 89.51           C  
ATOM   4829  CD1 TYR B 154     -14.148  -4.062 -20.230  1.00 89.51           C  
ATOM   4830  HD1 TYR B 154     -14.510  -4.099 -19.214  1.00 89.51           H  
ATOM   4831  CD2 TYR B 154     -12.808  -3.014 -21.973  1.00 89.51           C  
ATOM   4832  HD2 TYR B 154     -12.114  -2.247 -22.285  1.00 89.51           H  
ATOM   4833  CE1 TYR B 154     -14.555  -5.050 -21.151  1.00 89.51           C  
ATOM   4834  HE1 TYR B 154     -15.223  -5.845 -20.854  1.00 89.51           H  
ATOM   4835  CE2 TYR B 154     -13.227  -3.986 -22.897  1.00 89.51           C  
ATOM   4836  HE2 TYR B 154     -12.868  -3.951 -23.915  1.00 89.51           H  
ATOM   4837  OH  TYR B 154     -14.467  -5.963 -23.375  1.00 89.51           O  
ATOM   4838  HH  TYR B 154     -14.196  -5.745 -24.269  1.00 89.51           H  
ATOM   4839  CZ  TYR B 154     -14.094  -5.014 -22.481  1.00 89.51           C  
ATOM   4840  N   GLY B 155     -15.913  -0.912 -20.609  1.00 80.56           N  
ATOM   4841  H   GLY B 155     -15.529  -0.791 -21.535  1.00 80.56           H  
ATOM   4842  CA  GLY B 155     -17.345  -1.185 -20.479  1.00 80.56           C  
ATOM   4843  HA2 GLY B 155     -17.470  -2.054 -19.834  1.00 80.56           H  
ATOM   4844  HA3 GLY B 155     -17.753  -1.423 -21.461  1.00 80.56           H  
ATOM   4845  C   GLY B 155     -18.185  -0.051 -19.879  1.00 80.56           C  
ATOM   4846  O   GLY B 155     -19.354  -0.289 -19.581  1.00 80.56           O  
ATOM   4847  N   ALA B 156     -17.641   1.161 -19.706  1.00 72.61           N  
ATOM   4848  H   ALA B 156     -16.669   1.302 -19.940  1.00 72.61           H  
ATOM   4849  CA  ALA B 156     -18.371   2.278 -19.100  1.00 72.61           C  
ATOM   4850  HA  ALA B 156     -18.593   1.992 -18.072  1.00 72.61           H  
ATOM   4851  C   ALA B 156     -19.710   2.551 -19.823  1.00 72.61           C  
ATOM   4852  CB  ALA B 156     -17.475   3.529 -19.052  1.00 72.61           C  
ATOM   4853  HB1 ALA B 156     -17.558   3.996 -18.071  1.00 72.61           H  
ATOM   4854  HB2 ALA B 156     -17.782   4.251 -19.810  1.00 72.61           H  
ATOM   4855  HB3 ALA B 156     -16.429   3.274 -19.221  1.00 72.61           H  
ATOM   4856  O   ALA B 156     -19.743   2.792 -21.032  1.00 72.61           O  
ATOM   4857  N   GLY B 157     -20.823   2.492 -19.084  1.00 68.21           N  
ATOM   4858  H   GLY B 157     -20.736   2.253 -18.107  1.00 68.21           H  
ATOM   4859  CA  GLY B 157     -22.177   2.681 -19.620  1.00 68.21           C  
ATOM   4860  HA2 GLY B 157     -22.856   2.842 -18.782  1.00 68.21           H  
ATOM   4861  HA3 GLY B 157     -22.183   3.575 -20.244  1.00 68.21           H  
ATOM   4862  C   GLY B 157     -22.742   1.518 -20.456  1.00 68.21           C  
ATOM   4863  O   GLY B 157     -23.828   1.663 -21.021  1.00 68.21           O  
ATOM   4864  N   ALA B 158     -22.052   0.377 -20.554  1.00 75.05           N  
ATOM   4865  H   ALA B 158     -21.180   0.294 -20.051  1.00 75.05           H  
ATOM   4866  CA  ALA B 158     -22.524  -0.812 -21.267  1.00 75.05           C  
ATOM   4867  HA  ALA B 158     -23.291  -0.509 -21.980  1.00 75.05           H  
ATOM   4868  C   ALA B 158     -23.158  -1.851 -20.321  1.00 75.05           C  
ATOM   4869  CB  ALA B 158     -21.361  -1.407 -22.072  1.00 75.05           C  
ATOM   4870  HB1 ALA B 158     -20.597  -1.781 -21.390  1.00 75.05           H  
ATOM   4871  HB2 ALA B 158     -20.922  -0.641 -22.712  1.00 75.05           H  
ATOM   4872  HB3 ALA B 158     -21.718  -2.232 -22.687  1.00 75.05           H  
ATOM   4873  O   ALA B 158     -22.722  -2.033 -19.187  1.00 75.05           O  
ATOM   4874  N   ASP B 159     -24.155  -2.604 -20.802  1.00 74.82           N  
ATOM   4875  H   ASP B 159     -24.475  -2.446 -21.747  1.00 74.82           H  
ATOM   4876  CA  ASP B 159     -24.686  -3.756 -20.060  1.00 74.82           C  
ATOM   4877  HA  ASP B 159     -24.796  -3.469 -19.014  1.00 74.82           H  
ATOM   4878  C   ASP B 159     -23.691  -4.928 -20.121  1.00 74.82           C  
ATOM   4879  CB  ASP B 159     -26.090  -4.148 -20.569  1.00 74.82           C  
ATOM   4880  HB2 ASP B 159     -26.738  -3.274 -20.504  1.00 74.82           H  
ATOM   4881  HB3 ASP B 159     -26.028  -4.441 -21.617  1.00 74.82           H  
ATOM   4882  O   ASP B 159     -23.675  -5.702 -21.081  1.00 74.82           O  
ATOM   4883  CG  ASP B 159     -26.738  -5.292 -19.766  1.00 74.82           C  
ATOM   4884  OD1 ASP B 159     -26.096  -5.881 -18.869  1.00 74.82           O  
ATOM   4885  OD2 ASP B 159     -27.930  -5.611 -19.984  1.00 74.82           O  
ATOM   4886  N   LEU B 160     -22.889  -5.086 -19.064  1.00 78.80           N  
ATOM   4887  H   LEU B 160     -22.889  -4.344 -18.378  1.00 78.80           H  
ATOM   4888  CA  LEU B 160     -21.928  -6.183 -18.890  1.00 78.80           C  
ATOM   4889  HA  LEU B 160     -21.457  -6.363 -19.856  1.00 78.80           H  
ATOM   4890  C   LEU B 160     -22.590  -7.531 -18.523  1.00 78.80           C  
ATOM   4891  CB  LEU B 160     -20.824  -5.748 -17.900  1.00 78.80           C  
ATOM   4892  HB2 LEU B 160     -20.145  -6.584 -17.733  1.00 78.80           H  
ATOM   4893  HB3 LEU B 160     -21.294  -5.510 -16.945  1.00 78.80           H  
ATOM   4894  O   LEU B 160     -21.945  -8.437 -17.997  1.00 78.80           O  
ATOM   4895  CG  LEU B 160     -19.982  -4.537 -18.357  1.00 78.80           C  
ATOM   4896  HG  LEU B 160     -20.632  -3.675 -18.510  1.00 78.80           H  
ATOM   4897  CD1 LEU B 160     -18.956  -4.179 -17.283  1.00 78.80           C  
ATOM   4898 HD11 LEU B 160     -18.274  -5.012 -17.115  1.00 78.80           H  
ATOM   4899 HD12 LEU B 160     -19.466  -3.922 -16.355  1.00 78.80           H  
ATOM   4900 HD13 LEU B 160     -18.381  -3.309 -17.601  1.00 78.80           H  
ATOM   4901  CD2 LEU B 160     -19.219  -4.818 -19.653  1.00 78.80           C  
ATOM   4902 HD21 LEU B 160     -19.911  -4.979 -20.479  1.00 78.80           H  
ATOM   4903 HD22 LEU B 160     -18.573  -5.687 -19.525  1.00 78.80           H  
ATOM   4904 HD23 LEU B 160     -18.597  -3.958 -19.901  1.00 78.80           H  
ATOM   4905  N   GLY B 161     -23.891  -7.701 -18.779  1.00 68.78           N  
ATOM   4906  H   GLY B 161     -24.403  -6.910 -19.143  1.00 68.78           H  
ATOM   4907  CA  GLY B 161     -24.587  -8.989 -18.703  1.00 68.78           C  
ATOM   4908  HA2 GLY B 161     -24.057  -9.711 -19.325  1.00 68.78           H  
ATOM   4909  HA3 GLY B 161     -25.591  -8.852 -19.103  1.00 68.78           H  
ATOM   4910  C   GLY B 161     -24.718  -9.575 -17.293  1.00 68.78           C  
ATOM   4911  O   GLY B 161     -24.911 -10.789 -17.162  1.00 68.78           O  
ATOM   4912  N   GLY B 162     -24.609  -8.731 -16.261  1.00 72.10           N  
ATOM   4913  H   GLY B 162     -24.430  -7.761 -16.476  1.00 72.10           H  
ATOM   4914  CA  GLY B 162     -24.608  -9.105 -14.842  1.00 72.10           C  
ATOM   4915  HA2 GLY B 162     -25.072  -8.301 -14.271  1.00 72.10           H  
ATOM   4916  HA3 GLY B 162     -25.193 -10.014 -14.699  1.00 72.10           H  
ATOM   4917  C   GLY B 162     -23.217  -9.339 -14.244  1.00 72.10           C  
ATOM   4918  O   GLY B 162     -23.127  -9.724 -13.078  1.00 72.10           O  
ATOM   4919  N   PHE B 163     -22.144  -9.133 -15.017  1.00 81.18           N  
ATOM   4920  H   PHE B 163     -22.277  -8.852 -15.978  1.00 81.18           H  
ATOM   4921  CA  PHE B 163     -20.765  -9.273 -14.545  1.00 81.18           C  
ATOM   4922  HA  PHE B 163     -20.746  -9.970 -13.707  1.00 81.18           H  
ATOM   4923  C   PHE B 163     -20.151  -7.966 -14.015  1.00 81.18           C  
ATOM   4924  CB  PHE B 163     -19.887  -9.874 -15.658  1.00 81.18           C  
ATOM   4925  HB2 PHE B 163     -18.855  -9.906 -15.307  1.00 81.18           H  
ATOM   4926  HB3 PHE B 163     -19.907  -9.200 -16.515  1.00 81.18           H  
ATOM   4927  O   PHE B 163     -19.012  -8.016 -13.564  1.00 81.18           O  
ATOM   4928  CG  PHE B 163     -20.239 -11.282 -16.105  1.00 81.18           C  
ATOM   4929  CD1 PHE B 163     -20.025 -12.367 -15.234  1.00 81.18           C  
ATOM   4930  HD1 PHE B 163     -19.644 -12.192 -14.239  1.00 81.18           H  
ATOM   4931  CD2 PHE B 163     -20.681 -11.526 -17.419  1.00 81.18           C  
ATOM   4932  HD2 PHE B 163     -20.794 -10.701 -18.107  1.00 81.18           H  
ATOM   4933  CE1 PHE B 163     -20.262 -13.684 -15.670  1.00 81.18           C  
ATOM   4934  HE1 PHE B 163     -20.056 -14.511 -15.006  1.00 81.18           H  
ATOM   4935  CE2 PHE B 163     -20.903 -12.842 -17.861  1.00 81.18           C  
ATOM   4936  HE2 PHE B 163     -21.149 -13.014 -18.898  1.00 81.18           H  
ATOM   4937  CZ  PHE B 163     -20.702 -13.924 -16.984  1.00 81.18           C
[truncated: 1,719,559 more chars]
