# Supplementary material for: Module-Based Polyketide Synthase Engineering for de Novo Polyketide Biosynthesis
Source: ACS Synth Biol. 2023 Oct 23;12(11):3148–55. doi: 10.1021/acssynbio.3c00282 (PMC10661043; doi:10.1021/acssynbio.3c00282)
Supplement: Supplementary file 2 — sb3c00282_si_002.zip [file sb3c00282_si_002.zip › Final_PKS_Structures/menzella_pdbs/eryM5_ACP_rapM3_KSAT_dimer.pdb]

ATOM      1  N   LEU A   1       5.067  53.228 -20.321  1.00 63.63           N  
ATOM      2  H   LEU A   1       5.242  53.177 -21.315  1.00 63.63           H  
ATOM      3  H2  LEU A   1       4.651  54.119 -20.090  1.00 63.63           H  
ATOM      4  H3  LEU A   1       4.402  52.507 -20.080  1.00 63.63           H  
ATOM      5  CA  LEU A   1       6.318  53.029 -19.547  1.00 63.63           C  
ATOM      6  HA  LEU A   1       6.040  53.092 -18.495  1.00 63.63           H  
ATOM      7  C   LEU A   1       7.328  54.169 -19.711  1.00 63.63           C  
ATOM      8  CB  LEU A   1       6.913  51.625 -19.740  1.00 63.63           C  
ATOM      9  HB2 LEU A   1       6.961  51.395 -20.805  1.00 63.63           H  
ATOM     10  HB3 LEU A   1       7.926  51.599 -19.338  1.00 63.63           H  
ATOM     11  O   LEU A   1       7.347  55.007 -18.827  1.00 63.63           O  
ATOM     12  CG  LEU A   1       6.063  50.565 -19.008  1.00 63.63           C  
ATOM     13  HG  LEU A   1       5.018  50.688 -19.294  1.00 63.63           H  
ATOM     14  CD1 LEU A   1       6.504  49.169 -19.417  1.00 63.63           C  
ATOM     15 HD11 LEU A   1       6.365  49.016 -20.487  1.00 63.63           H  
ATOM     16 HD12 LEU A   1       7.555  49.024 -19.167  1.00 63.63           H  
ATOM     17 HD13 LEU A   1       5.915  48.420 -18.889  1.00 63.63           H  
ATOM     18  CD2 LEU A   1       6.175  50.701 -17.487  1.00 63.63           C  
ATOM     19 HD21 LEU A   1       7.213  50.605 -17.169  1.00 63.63           H  
ATOM     20 HD22 LEU A   1       5.612  49.897 -17.013  1.00 63.63           H  
ATOM     21 HD23 LEU A   1       5.759  51.642 -17.128  1.00 63.63           H  
ATOM     22  N   ALA A   2       8.126  54.278 -20.783  1.00 64.60           N  
ATOM     23  H   ALA A   2       8.128  53.549 -21.482  1.00 64.60           H  
ATOM     24  CA  ALA A   2       9.256  55.236 -20.836  1.00 64.60           C  
ATOM     25  HA  ALA A   2       9.968  54.952 -20.061  1.00 64.60           H  
ATOM     26  C   ALA A   2       8.914  56.728 -20.580  1.00 64.60           C  
ATOM     27  CB  ALA A   2       9.961  55.070 -22.188  1.00 64.60           C  
ATOM     28  HB1 ALA A   2       9.290  55.339 -23.004  1.00 64.60           H  
ATOM     29  HB2 ALA A   2      10.293  54.039 -22.316  1.00 64.60           H  
ATOM     30  HB3 ALA A   2      10.837  55.718 -22.225  1.00 64.60           H  
ATOM     31  O   ALA A   2       9.743  57.450 -20.035  1.00 64.60           O  
ATOM     32  N   ALA A   3       7.703  57.182 -20.923  1.00 70.86           N  
ATOM     33  H   ALA A   3       7.079  56.562 -21.419  1.00 70.86           H  
ATOM     34  CA  ALA A   3       7.233  58.551 -20.661  1.00 70.86           C  
ATOM     35  HA  ALA A   3       8.055  59.241 -20.853  1.00 70.86           H  
ATOM     36  C   ALA A   3       6.771  58.816 -19.208  1.00 70.86           C  
ATOM     37  CB  ALA A   3       6.114  58.859 -21.665  1.00 70.86           C  
ATOM     38  HB1 ALA A   3       6.476  58.724 -22.684  1.00 70.86           H  
ATOM     39  HB2 ALA A   3       5.796  59.895 -21.543  1.00 70.86           H  
ATOM     40  HB3 ALA A   3       5.258  58.209 -21.488  1.00 70.86           H  
ATOM     41  O   ALA A   3       6.517  59.963 -18.858  1.00 70.86           O  
ATOM     42  N   LEU A   4       6.645  57.774 -18.380  1.00 75.60           N  
ATOM     43  H   LEU A   4       6.959  56.870 -18.703  1.00 75.60           H  
ATOM     44  CA  LEU A   4       6.274  57.866 -16.965  1.00 75.60           C  
ATOM     45  HA  LEU A   4       5.610  58.716 -16.807  1.00 75.60           H  
ATOM     46  C   LEU A   4       7.519  58.082 -16.090  1.00 75.60           C  
ATOM     47  CB  LEU A   4       5.543  56.575 -16.544  1.00 75.60           C  
ATOM     48  HB2 LEU A   4       5.324  56.639 -15.478  1.00 75.60           H  
ATOM     49  HB3 LEU A   4       6.229  55.739 -16.677  1.00 75.60           H  
ATOM     50  O   LEU A   4       8.620  57.634 -16.449  1.00 75.60           O  
ATOM     51  CG  LEU A   4       4.234  56.244 -17.277  1.00 75.60           C  
ATOM     52  HG  LEU A   4       4.424  56.191 -18.349  1.00 75.60           H  
ATOM     53  CD1 LEU A   4       3.732  54.869 -16.827  1.00 75.60           C  
ATOM     54 HD11 LEU A   4       2.824  54.603 -17.367  1.00 75.60           H  
ATOM     55 HD12 LEU A   4       3.497  54.897 -15.763  1.00 75.60           H  
ATOM     56 HD13 LEU A   4       4.495  54.107 -16.987  1.00 75.60           H  
ATOM     57  CD2 LEU A   4       3.144  57.280 -17.019  1.00 75.60           C  
ATOM     58 HD21 LEU A   4       3.445  58.253 -17.407  1.00 75.60           H  
ATOM     59 HD22 LEU A   4       2.214  56.981 -17.503  1.00 75.60           H  
ATOM     60 HD23 LEU A   4       2.965  57.379 -15.948  1.00 75.60           H  
ATOM     61  N   SER A   5       7.345  58.693 -14.917  1.00 74.33           N  
ATOM     62  H   SER A   5       6.417  59.002 -14.664  1.00 74.33           H  
ATOM     63  CA  SER A   5       8.365  58.713 -13.861  1.00 74.33           C  
ATOM     64  HA  SER A   5       9.292  59.097 -14.287  1.00 74.33           H  
ATOM     65  C   SER A   5       8.639  57.306 -13.315  1.00 74.33           C  
ATOM     66  CB  SER A   5       7.950  59.648 -12.719  1.00 74.33           C  
ATOM     67  HB2 SER A   5       8.797  59.792 -12.047  1.00 74.33           H  
ATOM     68  HB3 SER A   5       7.654  60.617 -13.122  1.00 74.33           H  
ATOM     69  O   SER A   5       7.853  56.379 -13.506  1.00 74.33           O  
ATOM     70  OG  SER A   5       6.883  59.089 -11.993  1.00 74.33           O  
ATOM     71  HG  SER A   5       6.099  59.247 -12.524  1.00 74.33           H  
ATOM     72  N   THR A   6       9.763  57.118 -12.621  1.00 70.89           N  
ATOM     73  H   THR A   6      10.426  57.875 -12.529  1.00 70.89           H  
ATOM     74  CA  THR A   6      10.166  55.803 -12.092  1.00 70.89           C  
ATOM     75  HA  THR A   6      10.276  55.113 -12.929  1.00 70.89           H  
ATOM     76  C   THR A   6       9.123  55.199 -11.143  1.00 70.89           C  
ATOM     77  CB  THR A   6      11.525  55.912 -11.385  1.00 70.89           C  
ATOM     78  HB  THR A   6      11.406  56.463 -10.452  1.00 70.89           H  
ATOM     79  O   THR A   6       8.858  54.004 -11.226  1.00 70.89           O  
ATOM     80  CG2 THR A   6      12.156  54.556 -11.087  1.00 70.89           C  
ATOM     81 HG21 THR A   6      12.237  53.966 -12.000  1.00 70.89           H  
ATOM     82 HG22 THR A   6      11.542  54.016 -10.367  1.00 70.89           H  
ATOM     83 HG23 THR A   6      13.146  54.688 -10.653  1.00 70.89           H  
ATOM     84  OG1 THR A   6      12.433  56.611 -12.208  1.00 70.89           O  
ATOM     85  HG1 THR A   6      13.302  56.493 -11.816  1.00 70.89           H  
ATOM     86  N   ALA A   7       8.482  56.019 -10.301  1.00 75.09           N  
ATOM     87  H   ALA A   7       8.686  57.008 -10.329  1.00 75.09           H  
ATOM     88  CA  ALA A   7       7.425  55.571  -9.392  1.00 75.09           C  
ATOM     89  HA  ALA A   7       7.782  54.707  -8.831  1.00 75.09           H  
ATOM     90  C   ALA A   7       6.162  55.127 -10.153  1.00 75.09           C  
ATOM     91  CB  ALA A   7       7.131  56.702  -8.398  1.00 75.09           C  
ATOM     92  HB1 ALA A   7       6.358  56.377  -7.701  1.00 75.09           H  
ATOM     93  HB2 ALA A   7       8.030  56.947  -7.833  1.00 75.09           H  
ATOM     94  HB3 ALA A   7       6.778  57.588  -8.925  1.00 75.09           H  
ATOM     95  O   ALA A   7       5.669  54.024  -9.939  1.00 75.09           O  
ATOM     96  N   GLU A   8       5.694  55.931 -11.112  1.00 80.67           N  
ATOM     97  H   GLU A   8       6.134  56.830 -11.255  1.00 80.67           H  
ATOM     98  CA  GLU A   8       4.548  55.584 -11.965  1.00 80.67           C  
ATOM     99  HA  GLU A   8       3.670  55.392 -11.349  1.00 80.67           H  
ATOM    100  C   GLU A   8       4.807  54.323 -12.813  1.00 80.67           C  
ATOM    101  CB  GLU A   8       4.257  56.756 -12.907  1.00 80.67           C  
ATOM    102  HB2 GLU A   8       5.203  57.004 -13.390  1.00 80.67           H  
ATOM    103  HB3 GLU A   8       3.552  56.435 -13.674  1.00 80.67           H  
ATOM    104  O   GLU A   8       3.884  53.552 -13.062  1.00 80.67           O  
ATOM    105  CG  GLU A   8       3.699  58.022 -12.241  1.00 80.67           C  
ATOM    106  HG2 GLU A   8       2.665  57.845 -11.947  1.00 80.67           H  
ATOM    107  HG3 GLU A   8       4.275  58.250 -11.344  1.00 80.67           H  
ATOM    108  CD  GLU A   8       3.800  59.208 -13.212  1.00 80.67           C  
ATOM    109  OE1 GLU A   8       2.768  59.831 -13.526  1.00 80.67           O  
ATOM    110  OE2 GLU A   8       4.945  59.477 -13.659  1.00 80.67           O  
ATOM    111  N   ARG A   9       6.054  54.073 -13.248  1.00 81.34           N  
ATOM    112  H   ARG A   9       6.766  54.759 -13.044  1.00 81.34           H  
ATOM    113  CA  ARG A   9       6.421  52.813 -13.928  1.00 81.34           C  
ATOM    114  HA  ARG A   9       5.712  52.621 -14.733  1.00 81.34           H  
ATOM    115  C   ARG A   9       6.321  51.610 -12.998  1.00 81.34           C  
ATOM    116  CB  ARG A   9       7.847  52.848 -14.482  1.00 81.34           C  
ATOM    117  HB2 ARG A   9       8.116  51.846 -14.817  1.00 81.34           H  
ATOM    118  HB3 ARG A   9       8.526  53.135 -13.679  1.00 81.34           H  
ATOM    119  O   ARG A   9       5.781  50.597 -13.426  1.00 81.34           O  
ATOM    120  CG  ARG A   9       8.034  53.801 -15.656  1.00 81.34           C  
ATOM    121  HG2 ARG A   9       7.753  54.806 -15.343  1.00 81.34           H  
ATOM    122  HG3 ARG A   9       7.401  53.499 -16.491  1.00 81.34           H  
ATOM    123  CD  ARG A   9       9.503  53.791 -16.084  1.00 81.34           C  
ATOM    124  HD2 ARG A   9      10.132  53.651 -15.205  1.00 81.34           H  
ATOM    125  HD3 ARG A   9       9.671  52.960 -16.770  1.00 81.34           H  
ATOM    126  NE  ARG A   9       9.860  55.071 -16.702  1.00 81.34           N  
ATOM    127  HE  ARG A   9       9.214  55.837 -16.571  1.00 81.34           H  
ATOM    128  NH1 ARG A   9      11.962  54.532 -17.459  1.00 81.34           N  
ATOM    129 HH11 ARG A   9      11.847  53.589 -17.115  1.00 81.34           H  
ATOM    130 HH12 ARG A   9      12.845  54.817 -17.858  1.00 81.34           H  
ATOM    131  NH2 ARG A   9      11.173  56.625 -17.639  1.00 81.34           N  
ATOM    132 HH21 ARG A   9      10.403  57.265 -17.512  1.00 81.34           H  
ATOM    133 HH22 ARG A   9      11.980  56.911 -18.175  1.00 81.34           H  
ATOM    134  CZ  ARG A   9      11.003  55.396 -17.262  1.00 81.34           C  
ATOM    135  N   ARG A  10       6.845  51.721 -11.772  1.00 81.81           N  
ATOM    136  H   ARG A  10       7.269  52.603 -11.520  1.00 81.81           H  
ATOM    137  CA  ARG A  10       6.809  50.661 -10.751  1.00 81.81           C  
ATOM    138  HA  ARG A  10       7.311  49.769 -11.125  1.00 81.81           H  
ATOM    139  C   ARG A  10       5.367  50.264 -10.444  1.00 81.81           C  
ATOM    140  CB  ARG A  10       7.534  51.165  -9.492  1.00 81.81           C  
ATOM    141  HB2 ARG A  10       6.929  51.931  -9.008  1.00 81.81           H  
ATOM    142  HB3 ARG A  10       8.478  51.623  -9.789  1.00 81.81           H  
ATOM    143  O   ARG A  10       5.023  49.093 -10.521  1.00 81.81           O  
ATOM    144  CG  ARG A  10       7.842  50.059  -8.474  1.00 81.81           C  
ATOM    145  HG2 ARG A  10       6.934  49.519  -8.206  1.00 81.81           H  
ATOM    146  HG3 ARG A  10       8.554  49.359  -8.912  1.00 81.81           H  
ATOM    147  CD  ARG A  10       8.443  50.694  -7.211  1.00 81.81           C  
ATOM    148  HD2 ARG A  10       7.648  51.183  -6.648  1.00 81.81           H  
ATOM    149  HD3 ARG A  10       9.185  51.436  -7.506  1.00 81.81           H  
ATOM    150  NE  ARG A  10       9.103  49.687  -6.375  1.00 81.81           N  
ATOM    151  HE  ARG A  10       9.173  48.752  -6.750  1.00 81.81           H  
ATOM    152  NH1 ARG A  10       9.892  50.998  -4.674  1.00 81.81           N  
ATOM    153 HH11 ARG A  10      10.360  51.040  -3.780  1.00 81.81           H  
ATOM    154 HH12 ARG A  10       9.301  51.746  -5.009  1.00 81.81           H  
ATOM    155  NH2 ARG A  10      10.420  48.842  -4.730  1.00 81.81           N  
ATOM    156 HH21 ARG A  10      10.945  48.895  -3.869  1.00 81.81           H  
ATOM    157 HH22 ARG A  10      10.409  47.949  -5.202  1.00 81.81           H  
ATOM    158  CZ  ARG A  10       9.799  49.844  -5.270  1.00 81.81           C  
ATOM    159  N   GLU A  11       4.517  51.260 -10.210  1.00 84.95           N  
ATOM    160  H   GLU A  11       4.888  52.196 -10.135  1.00 84.95           H  
ATOM    161  CA  GLU A  11       3.100  51.062  -9.901  1.00 84.95           C  
ATOM    162  HA  GLU A  11       3.030  50.358  -9.073  1.00 84.95           H  
ATOM    163  C   GLU A  11       2.326  50.448 -11.082  1.00 84.95           C  
ATOM    164  CB  GLU A  11       2.538  52.428  -9.462  1.00 84.95           C  
ATOM    165  HB2 GLU A  11       3.185  52.840  -8.688  1.00 84.95           H  
ATOM    166  HB3 GLU A  11       2.566  53.113 -10.309  1.00 84.95           H  
ATOM    167  O   GLU A  11       1.541  49.515 -10.910  1.00 84.95           O  
ATOM    168  CG  GLU A  11       1.107  52.387  -8.913  1.00 84.95           C  
ATOM    169  HG2 GLU A  11       0.432  52.147  -9.734  1.00 84.95           H  
ATOM    170  HG3 GLU A  11       0.846  53.381  -8.550  1.00 84.95           H  
ATOM    171  CD  GLU A  11       0.925  51.369  -7.780  1.00 84.95           C  
ATOM    172  OE1 GLU A  11      -0.186  50.812  -7.667  1.00 84.95           O  
ATOM    173  OE2 GLU A  11       1.898  51.041  -7.070  1.00 84.95           O  
ATOM    174  N   HIS A  12       2.610  50.897 -12.309  1.00 86.51           N  
ATOM    175  H   HIS A  12       3.238  51.682 -12.401  1.00 86.51           H  
ATOM    176  CA  HIS A  12       2.017  50.328 -13.521  1.00 86.51           C  
ATOM    177  HA  HIS A  12       0.936  50.292 -13.383  1.00 86.51           H  
ATOM    178  C   HIS A  12       2.483  48.885 -13.798  1.00 86.51           C  
ATOM    179  CB  HIS A  12       2.328  51.274 -14.687  1.00 86.51           C  
ATOM    180  HB2 HIS A  12       3.398  51.252 -14.890  1.00 86.51           H  
ATOM    181  HB3 HIS A  12       2.063  52.288 -14.388  1.00 86.51           H  
ATOM    182  O   HIS A  12       1.685  48.074 -14.262  1.00 86.51           O  
ATOM    183  CG  HIS A  12       1.572  50.985 -15.957  1.00 86.51           C  
ATOM    184  CD2 HIS A  12       2.111  50.606 -17.155  1.00 86.51           C  
ATOM    185  HD2 HIS A  12       3.155  50.397 -17.336  1.00 86.51           H  
ATOM    186  ND1 HIS A  12       0.220  51.139 -16.153  1.00 86.51           N  
ATOM    187  HD1 HIS A  12      -0.465  51.318 -15.433  1.00 86.51           H  
ATOM    188  CE1 HIS A  12      -0.047  50.862 -17.441  1.00 86.51           C  
ATOM    189  HE1 HIS A  12      -1.034  50.856 -17.879  1.00 86.51           H  
ATOM    190  NE2 HIS A  12       1.086  50.574 -18.107  1.00 86.51           N  
ATOM    191  N   LEU A  13       3.742  48.543 -13.491  1.00 89.48           N  
ATOM    192  H   LEU A  13       4.353  49.253 -13.112  1.00 89.48           H  
ATOM    193  CA  LEU A  13       4.256  47.169 -13.570  1.00 89.48           C  
ATOM    194  HA  LEU A  13       3.975  46.741 -14.532  1.00 89.48           H  
ATOM    195  C   LEU A  13       3.624  46.266 -12.505  1.00 89.48           C  
ATOM    196  CB  LEU A  13       5.793  47.162 -13.438  1.00 89.48           C  
ATOM    197  HB2 LEU A  13       6.120  46.159 -13.162  1.00 89.48           H  
ATOM    198  HB3 LEU A  13       6.079  47.828 -12.624  1.00 89.48           H  
ATOM    199  O   LEU A  13       3.171  45.176 -12.840  1.00 89.48           O  
ATOM    200  CG  LEU A  13       6.541  47.570 -14.719  1.00 89.48           C  
ATOM    201  HG  LEU A  13       6.115  48.492 -15.115  1.00 89.48           H  
ATOM    202  CD1 LEU A  13       8.016  47.820 -14.405  1.00 89.48           C  
ATOM    203 HD11 LEU A  13       8.554  48.105 -15.309  1.00 89.48           H  
ATOM    204 HD12 LEU A  13       8.099  48.616 -13.665  1.00 89.48           H  
ATOM    205 HD13 LEU A  13       8.462  46.916 -13.990  1.00 89.48           H  
ATOM    206  CD2 LEU A  13       6.464  46.489 -15.801  1.00 89.48           C  
ATOM    207 HD21 LEU A  13       5.431  46.332 -16.109  1.00 89.48           H  
ATOM    208 HD22 LEU A  13       6.861  45.550 -15.415  1.00 89.48           H  
ATOM    209 HD23 LEU A  13       7.046  46.789 -16.672  1.00 89.48           H  
ATOM    210  N   ALA A  14       3.535  46.724 -11.254  1.00 90.21           N  
ATOM    211  H   ALA A  14       3.947  47.618 -11.030  1.00 90.21           H  
ATOM    212  CA  ALA A  14       2.929  45.960 -10.167  1.00 90.21           C  
ATOM    213  HA  ALA A  14       3.451  45.008 -10.073  1.00 90.21           H  
ATOM    214  C   ALA A  14       1.451  45.637 -10.446  1.00 90.21           C  
ATOM    215  CB  ALA A  14       3.115  46.741  -8.862  1.00 90.21           C  
ATOM    216  HB1 ALA A  14       2.715  46.160  -8.031  1.00 90.21           H  
ATOM    217  HB2 ALA A  14       2.595  47.698  -8.916  1.00 90.21           H  
ATOM    218  HB3 ALA A  14       4.175  46.919  -8.684  1.00 90.21           H  
ATOM    219  O   ALA A  14       1.031  44.497 -10.272  1.00 90.21           O  
ATOM    220  N   HIS A  15       0.673  46.600 -10.952  1.00 88.97           N  
ATOM    221  H   HIS A  15       1.051  47.533 -11.034  1.00 88.97           H  
ATOM    222  CA  HIS A  15      -0.726  46.372 -11.334  1.00 88.97           C  
ATOM    223  HA  HIS A  15      -1.228  45.874 -10.504  1.00 88.97           H  
ATOM    224  C   HIS A  15      -0.864  45.449 -12.563  1.00 88.97           C  
ATOM    225  CB  HIS A  15      -1.389  47.739 -11.533  1.00 88.97           C  
ATOM    226  HB2 HIS A  15      -0.937  48.219 -12.401  1.00 88.97           H  
ATOM    227  HB3 HIS A  15      -1.165  48.359 -10.665  1.00 88.97           H  
ATOM    228  O   HIS A  15      -1.740  44.588 -12.579  1.00 88.97           O  
ATOM    229  CG  HIS A  15      -2.892  47.743 -11.704  1.00 88.97           C  
ATOM    230  CD2 HIS A  15      -3.580  48.677 -12.430  1.00 88.97           C  
ATOM    231  HD2 HIS A  15      -3.137  49.484 -12.995  1.00 88.97           H  
ATOM    232  ND1 HIS A  15      -3.844  46.939 -11.098  1.00 88.97           N  
ATOM    233  HD1 HIS A  15      -3.728  46.076 -10.586  1.00 88.97           H  
ATOM    234  CE1 HIS A  15      -5.058  47.385 -11.461  1.00 88.97           C  
ATOM    235  HE1 HIS A  15      -5.992  46.924 -11.174  1.00 88.97           H  
ATOM    236  NE2 HIS A  15      -4.947  48.450 -12.275  1.00 88.97           N  
ATOM    237  N   LEU A  16       0.036  45.546 -13.554  1.00 89.40           N  
ATOM    238  H   LEU A  16       0.738  46.270 -13.503  1.00 89.40           H  
ATOM    239  CA  LEU A  16       0.071  44.630 -14.706  1.00 89.40           C  
ATOM    240  HA  LEU A  16      -0.922  44.605 -15.154  1.00 89.40           H  
ATOM    241  C   LEU A  16       0.392  43.185 -14.288  1.00 89.40           C  
ATOM    242  CB  LEU A  16       1.053  45.200 -15.750  1.00 89.40           C  
ATOM    243  HB2 LEU A  16       0.648  46.162 -16.064  1.00 89.40           H  
ATOM    244  HB3 LEU A  16       2.015  45.396 -15.277  1.00 89.40           H  
ATOM    245  O   LEU A  16      -0.267  42.255 -14.748  1.00 89.40           O  
ATOM    246  CG  LEU A  16       1.274  44.321 -17.002  1.00 89.40           C  
ATOM    247  HG  LEU A  16       0.375  43.744 -17.219  1.00 89.40           H  
ATOM    248  CD1 LEU A  16       1.572  45.210 -18.214  1.00 89.40           C  
ATOM    249 HD11 LEU A  16       0.726  45.873 -18.395  1.00 89.40           H  
ATOM    250 HD12 LEU A  16       1.718  44.588 -19.097  1.00 89.40           H  
ATOM    251 HD13 LEU A  16       2.468  45.802 -18.030  1.00 89.40           H  
ATOM    252  CD2 LEU A  16       2.473  43.378 -16.840  1.00 89.40           C  
ATOM    253 HD21 LEU A  16       2.249  42.609 -16.101  1.00 89.40           H  
ATOM    254 HD22 LEU A  16       3.357  43.932 -16.526  1.00 89.40           H  
ATOM    255 HD23 LEU A  16       2.684  42.878 -17.785  1.00 89.40           H  
ATOM    256  N   ILE A  17       1.360  42.989 -13.388  1.00 92.24           N  
ATOM    257  H   ILE A  17       1.888  43.788 -13.067  1.00 92.24           H  
ATOM    258  CA  ILE A  17       1.700  41.660 -12.859  1.00 92.24           C  
ATOM    259  HA  ILE A  17       1.833  40.981 -13.701  1.00 92.24           H  
ATOM    260  C   ILE A  17       0.535  41.101 -12.034  1.00 92.24           C  
ATOM    261  CB  ILE A  17       3.025  41.721 -12.064  1.00 92.24           C  
ATOM    262  HB  ILE A  17       2.935  42.521 -11.329  1.00 92.24           H  
ATOM    263  O   ILE A  17       0.161  39.947 -12.215  1.00 92.24           O  
ATOM    264  CG1 ILE A  17       4.216  42.036 -12.998  1.00 92.24           C  
ATOM    265 HG12 ILE A  17       3.926  42.774 -13.746  1.00 92.24           H  
ATOM    266 HG13 ILE A  17       4.519  41.131 -13.526  1.00 92.24           H  
ATOM    267  CG2 ILE A  17       3.308  40.399 -11.323  1.00 92.24           C  
ATOM    268 HG21 ILE A  17       4.225  40.483 -10.739  1.00 92.24           H  
ATOM    269 HG22 ILE A  17       2.500  40.164 -10.630  1.00 92.24           H  
ATOM    270 HG23 ILE A  17       3.403  39.579 -12.034  1.00 92.24           H  
ATOM    271  CD1 ILE A  17       5.429  42.595 -12.253  1.00 92.24           C  
ATOM    272 HD11 ILE A  17       6.204  42.854 -12.974  1.00 92.24           H  
ATOM    273 HD12 ILE A  17       5.825  41.860 -11.552  1.00 92.24           H  
ATOM    274 HD13 ILE A  17       5.137  43.495 -11.711  1.00 92.24           H  
ATOM    275  N   ARG A  18      -0.089  41.925 -11.185  1.00 90.47           N  
ATOM    276  H   ARG A  18       0.288  42.856 -11.080  1.00 90.47           H  
ATOM    277  CA  ARG A  18      -1.264  41.567 -10.372  1.00 90.47           C  
ATOM    278  HA  ARG A  18      -1.009  40.727  -9.727  1.00 90.47           H  
ATOM    279  C   ARG A  18      -2.461  41.110 -11.213  1.00 90.47           C  
ATOM    280  CB  ARG A  18      -1.600  42.791  -9.512  1.00 90.47           C  
ATOM    281  HB2 ARG A  18      -1.975  43.586 -10.157  1.00 90.47           H  
ATOM    282  HB3 ARG A  18      -0.678  43.134  -9.044  1.00 90.47           H  
ATOM    283  O   ARG A  18      -3.126  40.146 -10.842  1.00 90.47           O  
ATOM    284  CG  ARG A  18      -2.606  42.554  -8.386  1.00 90.47           C  
ATOM    285  HG2 ARG A  18      -3.572  42.240  -8.783  1.00 90.47           H  
ATOM    286  HG3 ARG A  18      -2.219  41.794  -7.707  1.00 90.47           H  
ATOM    287  CD  ARG A  18      -2.748  43.886  -7.644  1.00 90.47           C  
ATOM    288  HD2 ARG A  18      -1.752  44.214  -7.346  1.00 90.47           H  
ATOM    289  HD3 ARG A  18      -3.150  44.642  -8.320  1.00 90.47           H  
ATOM    290  NE  ARG A  18      -3.566  43.767  -6.435  1.00 90.47           N  
ATOM    291  HE  ARG A  18      -3.299  43.058  -5.766  1.00 90.47           H  
ATOM    292  NH1 ARG A  18      -5.310  45.176  -6.955  1.00 90.47           N  
ATOM    293 HH11 ARG A  18      -5.108  45.054  -7.937  1.00 90.47           H  
ATOM    294 HH12 ARG A  18      -6.226  45.532  -6.721  1.00 90.47           H  
ATOM    295  NH2 ARG A  18      -5.198  44.160  -4.951  1.00 90.47           N  
ATOM    296 HH21 ARG A  18      -6.150  44.398  -4.712  1.00 90.47           H  
ATOM    297 HH22 ARG A  18      -4.764  43.425  -4.411  1.00 90.47           H  
ATOM    298  CZ  ARG A  18      -4.695  44.375  -6.131  1.00 90.47           C  
ATOM    299  N   ALA A  19      -2.691  41.744 -12.363  1.00 89.64           N  
ATOM    300  H   ALA A  19      -2.141  42.563 -12.578  1.00 89.64           H  
ATOM    301  CA  ALA A  19      -3.733  41.344 -13.306  1.00 89.64           C  
ATOM    302  HA  ALA A  19      -4.672  41.247 -12.761  1.00 89.64           H  
ATOM    303  C   ALA A  19      -3.448  39.977 -13.963  1.00 89.64           C  
ATOM    304  CB  ALA A  19      -3.899  42.460 -14.342  1.00 89.64           C  
ATOM    305  HB1 ALA A  19      -4.705  42.201 -15.028  1.00 89.64           H  
ATOM    306  HB2 ALA A  19      -4.146  43.395 -13.840  1.00 89.64           H  
ATOM    307  HB3 ALA A  19      -2.975  42.588 -14.908  1.00 89.64           H  
ATOM    308  O   ALA A  19      -4.344  39.136 -14.029  1.00 89.64           O  
ATOM    309  N   GLU A  20      -2.208  39.708 -14.394  1.00 91.70           N  
ATOM    310  H   GLU A  20      -1.501  40.428 -14.347  1.00 91.70           H  
ATOM    311  CA  GLU A  20      -1.843  38.379 -14.916  1.00 91.70           C  
ATOM    312  HA  GLU A  20      -2.582  38.081 -15.659  1.00 91.70           H  
ATOM    313  C   GLU A  20      -1.889  37.299 -13.825  1.00 91.70           C  
ATOM    314  CB  GLU A  20      -0.463  38.399 -15.594  1.00 91.70           C  
ATOM    315  HB2 GLU A  20       0.259  38.867 -14.925  1.00 91.70           H  
ATOM    316  HB3 GLU A  20      -0.136  37.373 -15.765  1.00 91.70           H  
ATOM    317  O   GLU A  20      -2.347  36.190 -14.083  1.00 91.70           O  
ATOM    318  CG  GLU A  20      -0.447  39.138 -16.942  1.00 91.70           C  
ATOM    319  HG2 GLU A  20       0.580  39.138 -17.309  1.00 91.70           H  
ATOM    320  HG3 GLU A  20      -0.734  40.176 -16.776  1.00 91.70           H  
ATOM    321  CD  GLU A  20      -1.350  38.522 -18.031  1.00 91.70           C  
ATOM    322  OE1 GLU A  20      -1.611  39.242 -19.019  1.00 91.70           O  
ATOM    323  OE2 GLU A  20      -1.749  37.332 -17.916  1.00 91.70           O  
ATOM    324  N   VAL A  21      -1.501  37.622 -12.588  1.00 89.53           N  
ATOM    325  H   VAL A  21      -1.101  38.539 -12.445  1.00 89.53           H  
ATOM    326  CA  VAL A  21      -1.622  36.725 -11.426  1.00 89.53           C  
ATOM    327  HA  VAL A  21      -1.068  35.809 -11.629  1.00 89.53           H  
ATOM    328  C   VAL A  21      -3.073  36.315 -11.183  1.00 89.53           C  
ATOM    329  CB  VAL A  21      -1.024  37.394 -10.177  1.00 89.53           C  
ATOM    330  HB  VAL A  21      -1.359  38.430 -10.125  1.00 89.53           H  
ATOM    331  O   VAL A  21      -3.364  35.119 -11.104  1.00 89.53           O  
ATOM    332  CG1 VAL A  21      -1.436  36.704  -8.873  1.00 89.53           C  
ATOM    333 HG11 VAL A  21      -1.411  35.623  -9.011  1.00 89.53           H  
ATOM    334 HG12 VAL A  21      -2.453  36.991  -8.609  1.00 89.53           H  
ATOM    335 HG13 VAL A  21      -0.773  36.985  -8.055  1.00 89.53           H  
ATOM    336  CG2 VAL A  21       0.500  37.396 -10.275  1.00 89.53           C  
ATOM    337 HG21 VAL A  21       0.826  37.690 -11.273  1.00 89.53           H  
ATOM    338 HG22 VAL A  21       0.890  36.404 -10.051  1.00 89.53           H  
ATOM    339 HG23 VAL A  21       0.888  38.129  -9.568  1.00 89.53           H  
ATOM    340  N   ALA A  22      -3.991  37.285 -11.133  1.00 87.82           N  
ATOM    341  H   ALA A  22      -3.690  38.247 -11.196  1.00 87.82           H  
ATOM    342  CA  ALA A  22      -5.422  37.017 -11.020  1.00 87.82           C  
ATOM    343  HA  ALA A  22      -5.609  36.504 -10.077  1.00 87.82           H  
ATOM    344  C   ALA A  22      -5.907  36.098 -12.159  1.00 87.82           C  
ATOM    345  CB  ALA A  22      -6.165  38.359 -11.005  1.00 87.82           C  
ATOM    346  HB1 ALA A  22      -5.830  38.959 -10.158  1.00 87.82           H  
ATOM    347  HB2 ALA A  22      -7.238  38.190 -10.916  1.00 87.82           H  
ATOM    348  HB3 ALA A  22      -5.975  38.910 -11.926  1.00 87.82           H  
ATOM    349  O   ALA A  22      -6.597  35.110 -11.905  1.00 87.82           O  
ATOM    350  N   ALA A  23      -5.469  36.357 -13.395  1.00 85.10           N  
ATOM    351  H   ALA A  23      -4.900  37.180 -13.532  1.00 85.10           H  
ATOM    352  CA  ALA A  23      -5.852  35.591 -14.581  1.00 85.10           C  
ATOM    353  HA  ALA A  23      -6.931  35.441 -14.544  1.00 85.10           H  
ATOM    354  C   ALA A  23      -5.214  34.186 -14.698  1.00 85.10           C  
ATOM    355  CB  ALA A  23      -5.537  36.454 -15.807  1.00 85.10           C  
ATOM    356  HB1 ALA A  23      -4.461  36.606 -15.888  1.00 85.10           H  
ATOM    357  HB2 ALA A  23      -5.911  35.964 -16.706  1.00 85.10           H  
ATOM    358  HB3 ALA A  23      -6.024  37.424 -15.709  1.00 85.10           H  
ATOM    359  O   ALA A  23      -5.714  33.370 -15.476  1.00 85.10           O  
ATOM    360  N   VAL A  24      -4.127  33.890 -13.976  1.00 84.76           N  
ATOM    361  H   VAL A  24      -3.692  34.642 -13.461  1.00 84.76           H  
ATOM    362  CA  VAL A  24      -3.526  32.542 -13.875  1.00 84.76           C  
ATOM    363  HA  VAL A  24      -3.623  32.023 -14.829  1.00 84.76           H  
ATOM    364  C   VAL A  24      -4.257  31.698 -12.830  1.00 84.76           C  
ATOM    365  CB  VAL A  24      -2.023  32.635 -13.537  1.00 84.76           C  
ATOM    366  HB  VAL A  24      -1.882  33.314 -12.696  1.00 84.76           H  
ATOM    367  O   VAL A  24      -4.634  30.555 -13.102  1.00 84.76           O  
ATOM    368  CG1 VAL A  24      -1.404  31.279 -13.175  1.00 84.76           C  
ATOM    369 HG11 VAL A  24      -1.626  30.546 -13.950  1.00 84.76           H  
ATOM    370 HG12 VAL A  24      -1.795  30.933 -12.218  1.00 84.76           H  
ATOM    371 HG13 VAL A  24      -0.323  31.381 -13.082  1.00 84.76           H  
ATOM    372  CG2 VAL A  24      -1.231  33.161 -14.733  1.00 84.76           C  
ATOM    373 HG21 VAL A  24      -1.213  32.407 -15.519  1.00 84.76           H  
ATOM    374 HG22 VAL A  24      -0.211  33.388 -14.422  1.00 84.76           H  
ATOM    375 HG23 VAL A  24      -1.688  34.071 -15.122  1.00 84.76           H  
ATOM    376  N   LEU A  25      -4.476  32.275 -11.645  1.00 80.96           N  
ATOM    377  H   LEU A  25      -4.130  33.212 -11.503  1.00 80.96           H  
ATOM    378  CA  LEU A  25      -5.112  31.609 -10.504  1.00 80.96           C  
ATOM    379  HA  LEU A  25      -4.726  30.593 -10.415  1.00 80.96           H  
ATOM    380  C   LEU A  25      -6.642  31.483 -10.651  1.00 80.96           C  
ATOM    381  CB  LEU A  25      -4.740  32.395  -9.238  1.00 80.96           C  
ATOM    382  HB2 LEU A  25      -5.026  33.434  -9.404  1.00 80.96           H  
ATOM    383  HB3 LEU A  25      -5.323  32.008  -8.402  1.00 80.96           H  
ATOM    384  O   LEU A  25      -7.247  30.593 -10.057  1.00 80.96           O  
ATOM    385  CG  LEU A  25      -3.251  32.378  -8.843  1.00 80.96           C  
ATOM    386  HG  LEU A  25      -2.644  32.745  -9.671  1.00 80.96           H  
ATOM    387  CD1 LEU A  25      -3.081  33.328  -7.660  1.00 80.96           C  
ATOM    388 HD11 LEU A  25      -3.260  34.356  -7.976  1.00 80.96           H  
ATOM    389 HD12 LEU A  25      -3.789  33.070  -6.872  1.00 80.96           H  
ATOM    390 HD13 LEU A  25      -2.075  33.235  -7.252  1.00 80.96           H  
ATOM    391  CD2 LEU A  25      -2.752  30.986  -8.454  1.00 80.96           C  
ATOM    392 HD21 LEU A  25      -1.709  31.042  -8.144  1.00 80.96           H  
ATOM    393 HD22 LEU A  25      -2.818  30.300  -9.299  1.00 80.96           H  
ATOM    394 HD23 LEU A  25      -3.338  30.598  -7.621  1.00 80.96           H  
ATOM    395  N   GLY A  26      -7.265  32.334 -11.475  1.00 76.94           N  
ATOM    396  H   GLY A  26      -6.714  33.076 -11.883  1.00 76.94           H  
ATOM    397  CA  GLY A  26      -8.699  32.294 -11.787  1.00 76.94           C  
ATOM    398  HA2 GLY A  26      -9.093  31.297 -11.591  1.00 76.94           H  
ATOM    399  HA3 GLY A  26      -8.820  32.502 -12.850  1.00 76.94           H  
ATOM    400  C   GLY A  26      -9.565  33.303 -11.021  1.00 76.94           C  
ATOM    401  O   GLY A  26     -10.778  33.117 -10.935  1.00 76.94           O  
ATOM    402  N   HIS A  27      -8.981  34.372 -10.472  1.00 75.99           N  
ATOM    403  H   HIS A  27      -8.003  34.527 -10.671  1.00 75.99           H  
ATOM    404  CA  HIS A  27      -9.735  35.452  -9.828  1.00 75.99           C  
ATOM    405  HA  HIS A  27     -10.562  35.004  -9.277  1.00 75.99           H  
ATOM    406  C   HIS A  27     -10.329  36.410 -10.874  1.00 75.99           C  
ATOM    407  CB  HIS A  27      -8.862  36.200  -8.811  1.00 75.99           C  
ATOM    408  HB2 HIS A  27      -9.433  37.027  -8.389  1.00 75.99           H  
ATOM    409  HB3 HIS A  27      -7.996  36.622  -9.321  1.00 75.99           H  
ATOM    410  O   HIS A  27      -9.653  36.823 -11.814  1.00 75.99           O  
ATOM    411  CG  HIS A  27      -8.383  35.326  -7.680  1.00 75.99           C  
ATOM    412  CD2 HIS A  27      -7.224  34.603  -7.663  1.00 75.99           C  
ATOM    413  HD2 HIS A  27      -6.490  34.579  -8.455  1.00 75.99           H  
ATOM    414  ND1 HIS A  27      -9.013  35.102  -6.476  1.00 75.99           N  
ATOM    415  HD1 HIS A  27      -9.875  35.522  -6.160  1.00 75.99           H  
ATOM    416  CE1 HIS A  27      -8.245  34.265  -5.756  1.00 75.99           C  
ATOM    417  HE1 HIS A  27      -8.466  33.914  -4.758  1.00 75.99           H  
ATOM    418  NE2 HIS A  27      -7.144  33.933  -6.443  1.00 75.99           N  
ATOM    419  N   GLY A  28     -11.600  36.787 -10.695  1.00 71.57           N  
ATOM    420  H   GLY A  28     -12.107  36.394  -9.915  1.00 71.57           H  
ATOM    421  CA  GLY A  28     -12.329  37.668 -11.622  1.00 71.57           C  
ATOM    422  HA2 GLY A  28     -12.075  37.393 -12.646  1.00 71.57           H  
ATOM    423  HA3 GLY A  28     -13.399  37.511 -11.485  1.00 71.57           H  
ATOM    424  C   GLY A  28     -12.057  39.172 -11.467  1.00 71.57           C  
ATOM    425  O   GLY A  28     -12.564  39.957 -12.264  1.00 71.57           O  
ATOM    426  N   ASP A  29     -11.289  39.568 -10.452  1.00 76.28           N  
ATOM    427  H   ASP A  29     -10.859  38.858  -9.875  1.00 76.28           H  
ATOM    428  CA  ASP A  29     -10.888  40.945 -10.147  1.00 76.28           C  
ATOM    429  HA  ASP A  29     -10.874  41.537 -11.062  1.00 76.28           H  
ATOM    430  C   ASP A  29      -9.465  40.909  -9.557  1.00 76.28           C  
ATOM    431  CB  ASP A  29     -11.912  41.562  -9.171  1.00 76.28           C  
ATOM    432  HB2 ASP A  29     -12.911  41.414  -9.580  1.00 76.28           H  
ATOM    433  HB3 ASP A  29     -11.860  41.032  -8.220  1.00 76.28           H  
ATOM    434  O   ASP A  29      -9.169  40.049  -8.720  1.00 76.28           O  
ATOM    435  CG  ASP A  29     -11.728  43.063  -8.909  1.00 76.28           C  
ATOM    436  OD1 ASP A  29     -10.661  43.606  -9.272  1.00 76.28           O  
ATOM    437  OD2 ASP A  29     -12.655  43.660  -8.321  1.00 76.28           O  
ATOM    438  N   ASP A  30      -8.580  41.819  -9.979  1.00 74.98           N  
ATOM    439  H   ASP A  30      -8.933  42.609 -10.500  1.00 74.98           H  
ATOM    440  CA  ASP A  30      -7.224  41.914  -9.426  1.00 74.98           C  
ATOM    441  HA  ASP A  30      -6.837  40.898  -9.349  1.00 74.98           H  
ATOM    442  C   ASP A  30      -7.235  42.477  -7.996  1.00 74.98           C  
ATOM    443  CB  ASP A  30      -6.276  42.679 -10.377  1.00 74.98           C  
ATOM    444  HB2 ASP A  30      -6.584  42.515 -11.410  1.00 74.98           H  
ATOM    445  HB3 ASP A  30      -5.282  42.242 -10.278  1.00 74.98           H  
ATOM    446  O   ASP A  30      -6.306  42.219  -7.232  1.00 74.98           O  
ATOM    447  CG  ASP A  30      -6.167  44.188 -10.111  1.00 74.98           C  
ATOM    448  OD1 ASP A  30      -7.146  44.912 -10.367  1.00 74.98           O  
ATOM    449  OD2 ASP A  30      -5.091  44.650  -9.649  1.00 74.98           O  
ATOM    450  N   ALA A  31      -8.309  43.175  -7.598  1.00 73.03           N  
ATOM    451  H   ALA A  31      -9.031  43.349  -8.283  1.00 73.03           H  
ATOM    452  CA  ALA A  31      -8.498  43.757  -6.271  1.00 73.03           C  
ATOM    453  HA  ALA A  31      -7.784  44.572  -6.150  1.00 73.03           H  
ATOM    454  C   ALA A  31      -8.277  42.771  -5.111  1.00 73.03           C  
ATOM    455  CB  ALA A  31      -9.902  44.364  -6.200  1.00 73.03           C  
ATOM    456  HB1 ALA A  31     -10.038  44.876  -5.248  1.00 73.03           H  
ATOM    457  HB2 ALA A  31     -10.653  43.579  -6.291  1.00 73.03           H  
ATOM    458  HB3 ALA A  31     -10.042  45.077  -7.013  1.00 73.03           H  
ATOM    459  O   ALA A  31      -7.787  43.197  -4.066  1.00 73.03           O  
ATOM    460  N   ALA A  32      -8.578  41.481  -5.303  1.00 67.39           N  
ATOM    461  H   ALA A  32      -8.929  41.215  -6.212  1.00 67.39           H  
ATOM    462  CA  ALA A  32      -8.437  40.432  -4.289  1.00 67.39           C  
ATOM    463  HA  ALA A  32      -8.771  40.830  -3.331  1.00 67.39           H  
ATOM    464  C   ALA A  32      -6.993  39.926  -4.080  1.00 67.39           C  
ATOM    465  CB  ALA A  32      -9.372  39.282  -4.684  1.00 67.39           C  
ATOM    466  HB1 ALA A  32      -9.057  38.858  -5.637  1.00 67.39           H  
ATOM    467  HB2 ALA A  32     -10.395  39.647  -4.769  1.00 67.39           H  
ATOM    468  HB3 ALA A  32      -9.335  38.505  -3.920  1.00 67.39           H  
ATOM    469  O   ALA A  32      -6.730  39.232  -3.100  1.00 67.39           O  
ATOM    470  N   ILE A  33      -6.060  40.244  -4.983  1.00 81.10           N  
ATOM    471  H   ILE A  33      -6.318  40.845  -5.753  1.00 81.10           H  
ATOM    472  CA  ILE A  33      -4.669  39.784  -4.907  1.00 81.10           C  
ATOM    473  HA  ILE A  33      -4.638  38.804  -4.431  1.00 81.10           H  
ATOM    474  C   ILE A  33      -3.849  40.752  -4.047  1.00 81.10           C  
ATOM    475  CB  ILE A  33      -4.084  39.646  -6.331  1.00 81.10           C  
ATOM    476  HB  ILE A  33      -4.125  40.628  -6.803  1.00 81.10           H  
ATOM    477  O   ILE A  33      -3.672  41.914  -4.416  1.00 81.10           O  
ATOM    478  CG1 ILE A  33      -4.872  38.685  -7.249  1.00 81.10           C  
ATOM    479 HG12 ILE A  33      -4.399  38.685  -8.231  1.00 81.10           H  
ATOM    480 HG13 ILE A  33      -5.883  39.067  -7.385  1.00 81.10           H  
ATOM    481  CG2 ILE A  33      -2.608  39.224  -6.287  1.00 81.10           C  
ATOM    482 HG21 ILE A  33      -2.009  40.012  -5.830  1.00 81.10           H  
ATOM    483 HG22 ILE A  33      -2.242  39.062  -7.301  1.00 81.10           H  
ATOM    484 HG23 ILE A  33      -2.482  38.313  -5.702  1.00 81.10           H  
ATOM    485  CD1 ILE A  33      -4.965  37.232  -6.764  1.00 81.10           C  
ATOM    486 HD11 ILE A  33      -5.529  37.177  -5.833  1.00 81.10           H  
ATOM    487 HD12 ILE A  33      -5.481  36.646  -7.524  1.00 81.10           H  
ATOM    488 HD13 ILE A  33      -3.973  36.805  -6.617  1.00 81.10           H  
ATOM    489  N   ASP A  34      -3.298  40.299  -2.927  1.00 77.53           N  
ATOM    490  H   ASP A  34      -3.466  39.345  -2.643  1.00 77.53           H  
ATOM    491  CA  ASP A  34      -2.262  41.061  -2.217  1.00 77.53           C  
ATOM    492  HA  ASP A  34      -2.587  42.098  -2.130  1.00 77.53           H  
ATOM    493  C   ASP A  34      -0.950  41.041  -3.033  1.00 77.53           C  
ATOM    494  CB  ASP A  34      -2.119  40.519  -0.791  1.00 77.53           C  
ATOM    495  HB2 ASP A  34      -1.745  39.497  -0.840  1.00 77.53           H  
ATOM    496  HB3 ASP A  34      -3.110  40.487  -0.336  1.00 77.53           H  
ATOM    497  O   ASP A  34      -0.600  40.027  -3.638  1.00 77.53           O  
ATOM    498  CG  ASP A  34      -1.208  41.361   0.110  1.00 77.53           C  
ATOM    499  OD1 ASP A  34      -0.449  42.204  -0.425  1.00 77.53           O  
ATOM    500  OD2 ASP A  34      -1.267  41.121   1.328  1.00 77.53           O  
ATOM    501  N   ARG A  35      -0.250  42.180  -3.100  1.00 82.69           N  
ATOM    502  H   ARG A  35      -0.458  42.849  -2.372  1.00 82.69           H  
ATOM    503  CA  ARG A  35       0.998  42.340  -3.862  1.00 82.69           C  
ATOM    504  HA  ARG A  35       0.944  41.702  -4.744  1.00 82.69           H  
ATOM    505  C   ARG A  35       2.243  41.898  -3.096  1.00 82.69           C  
ATOM    506  CB  ARG A  35       1.190  43.797  -4.286  1.00 82.69           C  
ATOM    507  HB2 ARG A  35       2.160  43.882  -4.776  1.00 82.69           H  
ATOM    508  HB3 ARG A  35       1.213  44.421  -3.393  1.00 82.69           H  
ATOM    509  O   ARG A  35       3.236  41.532  -3.730  1.00 82.69           O  
ATOM    510  CG  ARG A  35       0.118  44.319  -5.248  1.00 82.69           C  
ATOM    511  HG2 ARG A  35      -0.857  44.318  -4.760  1.00 82.69           H  
ATOM    512  HG3 ARG A  35       0.093  43.696  -6.142  1.00 82.69           H  
ATOM    513  CD  ARG A  35       0.523  45.749  -5.612  1.00 82.69           C  
ATOM    514  HD2 ARG A  35       0.659  46.310  -4.687  1.00 82.69           H  
ATOM    515  HD3 ARG A  35       1.483  45.713  -6.129  1.00 82.69           H  
ATOM    516  NE  ARG A  35      -0.463  46.456  -6.451  1.00 82.69           N  
ATOM    517  HE  ARG A  35      -1.352  46.007  -6.618  1.00 82.69           H  
ATOM    518  NH1 ARG A  35       0.765  48.386  -6.613  1.00 82.69           N  
ATOM    519 HH11 ARG A  35       0.801  49.365  -6.861  1.00 82.69           H  
ATOM    520 HH12 ARG A  35       1.493  48.008  -6.024  1.00 82.69           H  
ATOM    521  NH2 ARG A  35      -1.240  48.318  -7.531  1.00 82.69           N  
ATOM    522 HH21 ARG A  35      -1.052  49.293  -7.715  1.00 82.69           H  
ATOM    523 HH22 ARG A  35      -2.141  47.906  -7.727  1.00 82.69           H  
ATOM    524  CZ  ARG A  35      -0.312  47.703  -6.866  1.00 82.69           C  
ATOM    525  N   ASP A  36       2.198  41.959  -1.770  1.00 79.47           N  
ATOM    526  H   ASP A  36       1.344  42.263  -1.324  1.00 79.47           H  
ATOM    527  CA  ASP A  36       3.339  41.660  -0.902  1.00 79.47           C  
ATOM    528  HA  ASP A  36       4.241  41.606  -1.512  1.00 79.47           H  
ATOM    529  C   ASP A  36       3.235  40.276  -0.244  1.00 79.47           C  
ATOM    530  CB  ASP A  36       3.549  42.826   0.074  1.00 79.47           C  
ATOM    531  HB2 ASP A  36       4.314  42.554   0.801  1.00 79.47           H  
ATOM    532  HB3 ASP A  36       2.621  43.035   0.607  1.00 79.47           H  
ATOM    533  O   ASP A  36       4.232  39.752   0.253  1.00 79.47           O  
ATOM    534  CG  ASP A  36       4.023  44.068  -0.692  1.00 79.47           C  
ATOM    535  OD1 ASP A  36       5.062  43.957  -1.390  1.00 79.47           O  
ATOM    536  OD2 ASP A  36       3.339  45.112  -0.667  1.00 79.47           O  
ATOM    537  N   ARG A  37       2.072  39.621  -0.356  1.00 79.24           N  
ATOM    538  H   ARG A  37       1.290  40.137  -0.735  1.00 79.24           H  
ATOM    539  CA  ARG A  37       1.913  38.184  -0.096  1.00 79.24           C  
ATOM    540  HA  ARG A  37       2.313  37.992   0.900  1.00 79.24           H  
ATOM    541  C   ARG A  37       2.729  37.354  -1.094  1.00 79.24           C  
ATOM    542  CB  ARG A  37       0.418  37.836  -0.108  1.00 79.24           C  
ATOM    543  HB2 ARG A  37       0.032  37.898  -1.125  1.00 79.24           H  
ATOM    544  HB3 ARG A  37      -0.098  38.569   0.513  1.00 79.24           H  
ATOM    545  O   ARG A  37       2.839  37.708  -2.271  1.00 79.24           O  
ATOM    546  CG  ARG A  37       0.135  36.445   0.471  1.00 79.24           C  
ATOM    547  HG2 ARG A  37       0.522  35.682  -0.205  1.00 79.24           H  
ATOM    548  HG3 ARG A  37       0.637  36.360   1.435  1.00 79.24           H  
ATOM    549  CD  ARG A  37      -1.369  36.226   0.672  1.00 79.24           C  
ATOM    550  HD2 ARG A  37      -1.831  36.026  -0.295  1.00 79.24           H  
ATOM    551  HD3 ARG A  37      -1.803  37.133   1.092  1.00 79.24           H  
ATOM    552  NE  ARG A  37      -1.623  35.107   1.599  1.00 79.24           N  
ATOM    553  HE  ARG A  37      -0.813  34.606   1.935  1.00 79.24           H  
ATOM    554  NH1 ARG A  37      -3.915  35.237   1.644  1.00 79.24           N  
ATOM    555 HH11 ARG A  37      -4.796  34.932   2.033  1.00 79.24           H  
ATOM    556 HH12 ARG A  37      -3.873  35.913   0.894  1.00 79.24           H  
ATOM    557  NH2 ARG A  37      -2.861  33.859   3.047  1.00 79.24           N  
ATOM    558 HH21 ARG A  37      -2.013  33.454   3.415  1.00 79.24           H  
ATOM    559 HH22 ARG A  37      -3.747  33.606   3.462  1.00 79.24           H  
ATOM    560  CZ  ARG A  37      -2.795  34.735   2.084  1.00 79.24           C  
ATOM    561  N   ALA A  38       3.306  36.243  -0.634  1.00 80.29           N  
ATOM    562  H   ALA A  38       3.166  35.957   0.325  1.00 80.29           H  
ATOM    563  CA  ALA A  38       4.137  35.409  -1.491  1.00 80.29           C  
ATOM    564  HA  ALA A  38       4.775  36.089  -2.057  1.00 80.29           H  
ATOM    565  C   ALA A  38       3.299  34.608  -2.497  1.00 80.29           C  
ATOM    566  CB  ALA A  38       5.053  34.516  -0.648  1.00 80.29           C  
ATOM    567  HB1 ALA A  38       4.465  33.748  -0.145  1.00 80.29           H  
ATOM    568  HB2 ALA A  38       5.788  34.033  -1.292  1.00 80.29           H  
ATOM    569  HB3 ALA A  38       5.574  35.114   0.100  1.00 80.29           H  
ATOM    570  O   ALA A  38       2.199  34.154  -2.186  1.00 80.29           O  
ATOM    571  N   PHE A  39       3.843  34.366  -3.692  1.00 82.09           N  
ATOM    572  H   PHE A  39       4.722  34.815  -3.909  1.00 82.09           H  
ATOM    573  CA  PHE A  39       3.169  33.601  -4.743  1.00 82.09           C  
ATOM    574  HA  PHE A  39       2.255  34.127  -5.018  1.00 82.09           H  
ATOM    575  C   PHE A  39       2.731  32.206  -4.265  1.00 82.09           C  
ATOM    576  CB  PHE A  39       4.083  33.527  -5.974  1.00 82.09           C  
ATOM    577  HB2 PHE A  39       3.665  32.806  -6.677  1.00 82.09           H  
ATOM    578  HB3 PHE A  39       5.063  33.155  -5.673  1.00 82.09           H  
ATOM    579  O   PHE A  39       1.597  31.806  -4.511  1.00 82.09           O  
ATOM    580  CG  PHE A  39       4.239  34.841  -6.720  1.00 82.09           C  
ATOM    581  CD1 PHE A  39       3.107  35.457  -7.280  1.00 82.09           C  
ATOM    582  HD1 PHE A  39       2.130  35.015  -7.155  1.00 82.09           H  
ATOM    583  CD2 PHE A  39       5.503  35.434  -6.898  1.00 82.09           C  
ATOM    584  HD2 PHE A  39       6.382  34.971  -6.475  1.00 82.09           H  
ATOM    585  CE1 PHE A  39       3.240  36.654  -7.999  1.00 82.09           C  
ATOM    586  HE1 PHE A  39       2.357  37.130  -8.400  1.00 82.09           H  
ATOM    587  CE2 PHE A  39       5.635  36.623  -7.637  1.00 82.09           C  
ATOM    588  HE2 PHE A  39       6.608  37.070  -7.777  1.00 82.09           H  
ATOM    589  CZ  PHE A  39       4.501  37.237  -8.188  1.00 82.09           C  
ATOM    590  HZ  PHE A  39       4.601  38.156  -8.747  1.00 82.09           H  
ATOM    591  N   ARG A  40       3.570  31.497  -3.498  1.00 67.82           N  
ATOM    592  H   ARG A  40       4.476  31.896  -3.298  1.00 67.82           H  
ATOM    593  CA  ARG A  40       3.206  30.206  -2.882  1.00 67.82           C  
ATOM    594  HA  ARG A  40       3.017  29.475  -3.668  1.00 67.82           H  
ATOM    595  C   ARG A  40       1.915  30.300  -2.053  1.00 67.82           C  
ATOM    596  CB  ARG A  40       4.380  29.723  -2.017  1.00 67.82           C  
ATOM    597  HB2 ARG A  40       5.287  29.723  -2.622  1.00 67.82           H  
ATOM    598  HB3 ARG A  40       4.518  30.418  -1.188  1.00 67.82           H  
ATOM    599  O   ARG A  40       1.052  29.439  -2.174  1.00 67.82           O  
ATOM    600  CG  ARG A  40       4.167  28.306  -1.459  1.00 67.82           C  
ATOM    601  HG2 ARG A  40       4.140  27.594  -2.284  1.00 67.82           H  
ATOM    602  HG3 ARG A  40       3.226  28.253  -0.912  1.00 67.82           H  
ATOM    603  CD  ARG A  40       5.308  27.952  -0.499  1.00 67.82           C  
ATOM    604  HD2 ARG A  40       6.257  28.068  -1.021  1.00 67.82           H  
ATOM    605  HD3 ARG A  40       5.272  28.652   0.336  1.00 67.82           H  
ATOM    606  NE  ARG A  40       5.203  26.567   0.005  1.00 67.82           N  
ATOM    607  HE  ARG A  40       4.558  25.953  -0.472  1.00 67.82           H  
ATOM    608  NH1 ARG A  40       6.754  26.755   1.683  1.00 67.82           N  
ATOM    609 HH11 ARG A  40       7.349  26.313   2.369  1.00 67.82           H  
ATOM    610 HH12 ARG A  40       6.796  27.748   1.508  1.00 67.82           H  
ATOM    611  NH2 ARG A  40       5.850  24.761   1.253  1.00 67.82           N  
ATOM    612 HH21 ARG A  40       6.486  24.336   1.912  1.00 67.82           H  
ATOM    613 HH22 ARG A  40       5.335  24.123   0.663  1.00 67.82           H  
ATOM    614  CZ  ARG A  40       5.927  26.035   0.976  1.00 67.82           C  
ATOM    615  N   ASP A  41       1.754  31.373  -1.281  1.00 67.80           N  
ATOM    616  H   ASP A  41       2.488  32.066  -1.264  1.00 67.80           H  
ATOM    617  CA  ASP A  41       0.607  31.591  -0.386  1.00 67.80           C  
ATOM    618  HA  ASP A  41       0.334  30.637   0.066  1.00 67.80           H  
ATOM    619  C   ASP A  41      -0.632  32.135  -1.123  1.00 67.80           C  
ATOM    620  CB  ASP A  41       0.993  32.555   0.746  1.00 67.80           C  
ATOM    621  HB2 ASP A  41       0.206  32.547   1.500  1.00 67.80           H  
ATOM    622  HB3 ASP A  41       1.041  33.561   0.330  1.00 67.80           H  
ATOM    623  O   ASP A  41      -1.732  32.148  -0.572  1.00 67.80           O  
ATOM    624  CG  ASP A  41       2.330  32.254   1.427  1.00 67.80           C  
ATOM    625  OD1 ASP A  41       2.711  31.065   1.527  1.00 67.80           O  
ATOM    626  OD2 ASP A  41       2.977  33.251   1.812  1.00 67.80           O  
ATOM    627  N   LEU A  42      -0.458  32.575  -2.375  1.00 73.74           N  
ATOM    628  H   LEU A  42       0.491  32.599  -2.720  1.00 73.74           H  
ATOM    629  CA  LEU A  42      -1.531  32.835  -3.339  1.00 73.74           C  
ATOM    630  HA  LEU A  42      -2.419  33.158  -2.797  1.00 73.74           H  
ATOM    631  C   LEU A  42      -1.946  31.558  -4.104  1.00 73.74           C  
ATOM    632  CB  LEU A  42      -1.097  33.965  -4.299  1.00 73.74           C  
ATOM    633  HB2 LEU A  42      -0.183  33.652  -4.804  1.00 73.74           H  
ATOM    634  HB3 LEU A  42      -1.867  34.085  -5.062  1.00 73.74           H  
ATOM    635  O   LEU A  42      -2.832  31.622  -4.951  1.00 73.74           O  
ATOM    636  CG  LEU A  42      -0.855  35.343  -3.653  1.00 73.74           C  
ATOM    637  HG  LEU A  42      -0.179  35.248  -2.803  1.00 73.74           H  
ATOM    638  CD1 LEU A  42      -0.217  36.287  -4.677  1.00 73.74           C  
ATOM    639 HD11 LEU A  42      -0.062  37.267  -4.225  1.00 73.74           H  
ATOM    640 HD12 LEU A  42      -0.862  36.386  -5.550  1.00 73.74           H  
ATOM    641 HD13 LEU A  42       0.755  35.897  -4.979  1.00 73.74           H  
ATOM    642  CD2 LEU A  42      -2.160  35.987  -3.178  1.00 73.74           C  
ATOM    643 HD21 LEU A  42      -2.620  35.363  -2.412  1.00 73.74           H  
ATOM    644 HD22 LEU A  42      -2.850  36.092  -4.015  1.00 73.74           H  
ATOM    645 HD23 LEU A  42      -1.948  36.970  -2.758  1.00 73.74           H  
ATOM    646  N   GLY A  43      -1.328  30.404  -3.822  1.00 67.24           N  
ATOM    647  H   GLY A  43      -0.618  30.399  -3.104  1.00 67.24           H  
ATOM    648  CA  GLY A  43      -1.629  29.127  -4.476  1.00 67.24           C  
ATOM    649  HA2 GLY A  43      -1.418  28.324  -3.770  1.00 67.24           H  
ATOM    650  HA3 GLY A  43      -2.688  29.082  -4.729  1.00 67.24           H  
ATOM    651  C   GLY A  43      -0.820  28.849  -5.747  1.00 67.24           C  
ATOM    652  O   GLY A  43      -1.270  28.065  -6.582  1.00 67.24           O  
ATOM    653  N   PHE A  44       0.352  29.474  -5.925  1.00 71.79           N  
ATOM    654  H   PHE A  44       0.671  30.133  -5.229  1.00 71.79           H  
ATOM    655  CA  PHE A  44       1.241  29.136  -7.041  1.00 71.79           C  
ATOM    656  HA  PHE A  44       0.611  29.000  -7.920  1.00 71.79           H  
ATOM    657  C   PHE A  44       2.000  27.822  -6.817  1.00 71.79           C  
ATOM    658  CB  PHE A  44       2.219  30.265  -7.382  1.00 71.79           C  
ATOM    659  HB2 PHE A  44       2.652  30.674  -6.469  1.00 71.79           H  
ATOM    660  HB3 PHE A  44       3.049  29.836  -7.944  1.00 71.79           H  
ATOM    661  O   PHE A  44       2.859  27.714  -5.939  1.00 71.79           O  
ATOM    662  CG  PHE A  44       1.615  31.360  -8.235  1.00 71.79           C  
ATOM    663  CD1 PHE A  44       1.732  31.278  -9.629  1.00 71.79           C  
ATOM    664  HD1 PHE A  44       2.258  30.436 -10.056  1.00 71.79           H  
ATOM    665  CD2 PHE A  44       0.907  32.431  -7.670  1.00 71.79           C  
ATOM    666  HD2 PHE A  44       0.766  32.489  -6.600  1.00 71.79           H  
ATOM    667  CE1 PHE A  44       1.136  32.242 -10.456  1.00 71.79           C  
ATOM    668  HE1 PHE A  44       1.204  32.138 -11.529  1.00 71.79           H  
ATOM    669  CE2 PHE A  44       0.347  33.420  -8.489  1.00 71.79           C  
ATOM    670  HE2 PHE A  44      -0.181  34.240  -8.024  1.00 71.79           H  
ATOM    671  CZ  PHE A  44       0.439  33.319  -9.887  1.00 71.79           C  
ATOM    672  HZ  PHE A  44      -0.032  34.057 -10.520  1.00 71.79           H  
ATOM    673  N   ASP A  45       1.728  26.864  -7.697  1.00 56.81           N  
ATOM    674  H   ASP A  45       1.008  27.074  -8.374  1.00 56.81           H  
ATOM    675  CA  ASP A  45       2.515  25.660  -7.952  1.00 56.81           C  
ATOM    676  HA  ASP A  45       3.090  25.426  -7.056  1.00 56.81           H  
ATOM    677  C   ASP A  45       3.518  25.871  -9.112  1.00 56.81           C  
ATOM    678  CB  ASP A  45       1.551  24.481  -8.211  1.00 56.81           C  
ATOM    679  HB2 ASP A  45       0.779  24.472  -7.442  1.00 56.81           H  
ATOM    680  HB3 ASP A  45       2.119  23.556  -8.111  1.00 56.81           H  
ATOM    681  O   ASP A  45       3.643  26.958  -9.686  1.00 56.81           O  
ATOM    682  CG  ASP A  45       0.882  24.487  -9.596  1.00 56.81           C  
ATOM    683  OD1 ASP A  45       0.882  25.541 -10.275  1.00 56.81           O  
ATOM    684  OD2 ASP A  45       0.452  23.410 -10.047  1.00 56.81           O  
ATOM    685  N   SER A  46       4.241  24.817  -9.505  1.00 51.68           N  
ATOM    686  H   SER A  46       4.139  23.941  -9.013  1.00 51.68           H  
ATOM    687  CA  SER A  46       5.191  24.884 -10.624  1.00 51.68           C  
ATOM    688  HA  SER A  46       5.880  25.709 -10.437  1.00 51.68           H  
ATOM    689  C   SER A  46       4.526  25.159 -11.984  1.00 51.68           C  
ATOM    690  CB  SER A  46       6.009  23.591 -10.699  1.00 51.68           C  
ATOM    691  HB2 SER A  46       6.791  23.702 -11.450  1.00 51.68           H  
ATOM    692  HB3 SER A  46       5.359  22.766 -10.990  1.00 51.68           H  
ATOM    693  O   SER A  46       5.132  25.829 -12.822  1.00 51.68           O  
ATOM    694  OG  SER A  46       6.596  23.294  -9.445  1.00 51.68           O  
ATOM    695  HG  SER A  46       7.070  24.062  -9.119  1.00 51.68           H  
ATOM    696  N   MET A  47       3.287  24.699 -12.217  1.00 54.42           N  
ATOM    697  H   MET A  47       2.790  24.235 -11.470  1.00 54.42           H  
ATOM    698  CA  MET A  47       2.552  24.974 -13.461  1.00 54.42           C  
ATOM    699  HA  MET A  47       3.171  24.716 -14.320  1.00 54.42           H  
ATOM    700  C   MET A  47       2.178  26.447 -13.589  1.00 54.42           C  
ATOM    701  CB  MET A  47       1.235  24.188 -13.520  1.00 54.42           C  
ATOM    702  HB2 MET A  47       0.536  24.753 -14.136  1.00 54.42           H  
ATOM    703  HB3 MET A  47       0.794  24.104 -12.527  1.00 54.42           H  
ATOM    704  O   MET A  47       2.480  27.093 -14.593  1.00 54.42           O  
ATOM    705  CG  MET A  47       1.344  22.809 -14.153  1.00 54.42           C  
ATOM    706  HG2 MET A  47       1.627  22.079 -13.394  1.00 54.42           H  
ATOM    707  HG3 MET A  47       2.115  22.834 -14.923  1.00 54.42           H  
ATOM    708  SD  MET A  47      -0.223  22.330 -14.935  1.00 54.42           S  
ATOM    709  CE  MET A  47      -1.267  22.203 -13.455  1.00 54.42           C  
ATOM    710  HE1 MET A  47      -0.861  21.447 -12.783  1.00 54.42           H  
ATOM    711  HE2 MET A  47      -2.280  21.923 -13.742  1.00 54.42           H  
ATOM    712  HE3 MET A  47      -1.302  23.158 -12.930  1.00 54.42           H  
ATOM    713  N   THR A  48       1.495  26.975 -12.579  1.00 68.69           N  
ATOM    714  H   THR A  48       1.299  26.383 -11.784  1.00 68.69           H  
ATOM    715  CA  THR A  48       1.014  28.357 -12.539  1.00 68.69           C  
ATOM    716  HA  THR A  48       0.445  28.560 -13.447  1.00 68.69           H  
ATOM    717  C   THR A  48       2.180  29.339 -12.515  1.00 68.69           C  
ATOM    718  CB  THR A  48       0.083  28.587 -11.341  1.00 68.69           C  
ATOM    719  HB  THR A  48      -0.106  29.656 -11.237  1.00 68.69           H  
ATOM    720  O   THR A  48       2.108  30.372 -13.181  1.00 68.69           O  
ATOM    721  CG2 THR A  48      -1.257  27.868 -11.490  1.00 68.69           C  
ATOM    722 HG21 THR A  48      -1.865  28.061 -10.606  1.00 68.69           H  
ATOM    723 HG22 THR A  48      -1.104  26.793 -11.584  1.00 68.69           H  
ATOM    724 HG23 THR A  48      -1.780  28.241 -12.370  1.00 68.69           H  
ATOM    725  OG1 THR A  48       0.687  28.123 -10.170  1.00 68.69           O  
ATOM    726  HG1 THR A  48       0.708  27.164 -10.211  1.00 68.69           H  
ATOM    727  N   ALA A  49       3.301  28.997 -11.866  1.00 71.08           N  
ATOM    728  H   ALA A  49       3.283  28.188 -11.262  1.00 71.08           H  
ATOM    729  CA  ALA A  49       4.525  29.792 -11.932  1.00 71.08           C  
ATOM    730  HA  ALA A  49       4.294  30.800 -11.588  1.00 71.08           H  
ATOM    731  C   ALA A  49       5.060  29.895 -13.375  1.00 71.08           C  
ATOM    732  CB  ALA A  49       5.564  29.176 -10.988  1.00 71.08           C  
ATOM    733  HB1 ALA A  49       5.747  28.136 -11.258  1.00 71.08           H  
ATOM    734  HB2 ALA A  49       6.501  29.728 -11.056  1.00 71.08           H  
ATOM    735  HB3 ALA A  49       5.200  29.217  -9.961  1.00 71.08           H  
ATOM    736  O   ALA A  49       5.431  30.978 -13.838  1.00 71.08           O  
ATOM    737  N   VAL A  50       5.038  28.785 -14.122  1.00 65.18           N  
ATOM    738  H   VAL A  50       4.723  27.929 -13.689  1.00 65.18           H  
ATOM    739  CA  VAL A  50       5.418  28.752 -15.541  1.00 65.18           C  
ATOM    740  HA  VAL A  50       6.365  29.283 -15.639  1.00 65.18           H  
ATOM    741  C   VAL A  50       4.417  29.508 -16.426  1.00 65.18           C  
ATOM    742  CB  VAL A  50       5.652  27.293 -15.996  1.00 65.18           C  
ATOM    743  HB  VAL A  50       4.859  26.655 -15.605  1.00 65.18           H  
ATOM    744  O   VAL A  50       4.865  30.224 -17.325  1.00 65.18           O  
ATOM    745  CG1 VAL A  50       5.683  27.119 -17.523  1.00 65.18           C  
ATOM    746 HG11 VAL A  50       4.676  27.265 -17.915  1.00 65.18           H  
ATOM    747 HG12 VAL A  50       6.365  27.837 -17.977  1.00 65.18           H  
ATOM    748 HG13 VAL A  50       5.987  26.100 -17.765  1.00 65.18           H  
ATOM    749  CG2 VAL A  50       6.998  26.799 -15.448  1.00 65.18           C  
ATOM    750 HG21 VAL A  50       7.823  27.383 -15.855  1.00 65.18           H  
ATOM    751 HG22 VAL A  50       7.007  26.888 -14.362  1.00 65.18           H  
ATOM    752 HG23 VAL A  50       7.130  25.745 -15.693  1.00 65.18           H  
ATOM    753  N   ASP A  51       3.106  29.405 -16.180  1.00 69.82           N  
ATOM    754  H   ASP A  51       2.818  28.770 -15.449  1.00 69.82           H  
ATOM    755  CA  ASP A  51       2.051  30.155 -16.889  1.00 69.82           C  
ATOM    756  HA  ASP A  51       2.140  29.957 -17.957  1.00 69.82           H  
ATOM    757  C   ASP A  51       2.223  31.672 -16.694  1.00 69.82           C  
ATOM    758  CB  ASP A  51       0.656  29.659 -16.440  1.00 69.82           C  
ATOM    759  HB2 ASP A  51       0.619  28.576 -16.564  1.00 69.82           H  
ATOM    760  HB3 ASP A  51       0.530  29.877 -15.380  1.00 69.82           H  
ATOM    761  O   ASP A  51       2.383  32.405 -17.674  1.00 69.82           O  
ATOM    762  CG  ASP A  51      -0.536  30.266 -17.209  1.00 69.82           C  
ATOM    763  OD1 ASP A  51      -0.328  30.894 -18.271  1.00 69.82           O  
ATOM    764  OD2 ASP A  51      -1.688  30.121 -16.739  1.00 69.82           O  
ATOM    765  N   LEU A  52       2.338  32.141 -15.444  1.00 81.25           N  
ATOM    766  H   LEU A  52       2.240  31.488 -14.679  1.00 81.25           H  
ATOM    767  CA  LEU A  52       2.605  33.549 -15.126  1.00 81.25           C  
ATOM    768  HA  LEU A  52       1.771  34.143 -15.501  1.00 81.25           H  
ATOM    769  C   LEU A  52       3.874  34.050 -15.821  1.00 81.25           C  
ATOM    770  CB  LEU A  52       2.699  33.727 -13.599  1.00 81.25           C  
ATOM    771  HB2 LEU A  52       1.745  33.435 -13.160  1.00 81.25           H  
ATOM    772  HB3 LEU A  52       3.469  33.060 -13.211  1.00 81.25           H  
ATOM    773  O   LEU A  52       3.842  35.072 -16.502  1.00 81.25           O  
ATOM    774  CG  LEU A  52       3.021  35.167 -13.151  1.00 81.25           C  
ATOM    775  HG  LEU A  52       3.955  35.492 -13.610  1.00 81.25           H  
ATOM    776  CD1 LEU A  52       1.911  36.146 -13.544  1.00 81.25           C  
ATOM    777 HD11 LEU A  52       0.959  35.818 -13.127  1.00 81.25           H  
ATOM    778 HD12 LEU A  52       1.825  36.205 -14.629  1.00 81.25           H  
ATOM    779 HD13 LEU A  52       2.143  37.142 -13.167  1.00 81.25           H  
ATOM    780  CD2 LEU A  52       3.214  35.223 -11.638  1.00 81.25           C  
ATOM    781 HD21 LEU A  52       2.307  34.892 -11.131  1.00 81.25           H  
ATOM    782 HD22 LEU A  52       4.034  34.569 -11.342  1.00 81.25           H  
ATOM    783 HD23 LEU A  52       3.450  36.240 -11.325  1.00 81.25           H  
ATOM    784  N   ARG A  53       4.982  33.308 -15.723  1.00 76.81           N  
ATOM    785  H   ARG A  53       4.950  32.488 -15.134  1.00 76.81           H  
ATOM    786  CA  ARG A  53       6.239  33.650 -16.404  1.00 76.81           C  
ATOM    787  HA  ARG A  53       6.569  34.626 -16.049  1.00 76.81           H  
ATOM    788  C   ARG A  53       6.051  33.775 -17.919  1.00 76.81           C  
ATOM    789  CB  ARG A  53       7.283  32.597 -15.999  1.00 76.81           C  
ATOM    790  HB2 ARG A  53       7.354  32.613 -14.911  1.00 76.81           H  
ATOM    791  HB3 ARG A  53       6.934  31.603 -16.280  1.00 76.81           H  
ATOM    792  O   ARG A  53       6.586  34.702 -18.530  1.00 76.81           O  
ATOM    793  CG  ARG A  53       8.701  32.823 -16.542  1.00 76.81           C  
ATOM    794  HG2 ARG A  53       8.967  33.870 -16.394  1.00 76.81           H  
ATOM    795  HG3 ARG A  53       9.369  32.218 -15.929  1.00 76.81           H  
ATOM    796  CD  ARG A  53       8.948  32.439 -18.012  1.00 76.81           C  
ATOM    797  HD2 ARG A  53       8.368  33.077 -18.678  1.00 76.81           H  
ATOM    798  HD3 ARG A  53       9.996  32.638 -18.236  1.00 76.81           H  
ATOM    799  NE  ARG A  53       8.612  31.026 -18.274  1.00 76.81           N  
ATOM    800  HE  ARG A  53       7.633  30.809 -18.395  1.00 76.81           H  
ATOM    801  NH1 ARG A  53      10.749  30.197 -18.385  1.00 76.81           N  
ATOM    802 HH11 ARG A  53      11.104  31.140 -18.319  1.00 76.81           H  
ATOM    803 HH12 ARG A  53      11.385  29.413 -18.343  1.00 76.81           H  
ATOM    804  NH2 ARG A  53       9.008  28.793 -18.287  1.00 76.81           N  
ATOM    805 HH21 ARG A  53       9.638  28.012 -18.170  1.00 76.81           H  
ATOM    806 HH22 ARG A  53       8.014  28.660 -18.167  1.00 76.81           H  
ATOM    807  CZ  ARG A  53       9.457  30.016 -18.320  1.00 76.81           C  
ATOM    808  N   ASN A  54       5.298  32.864 -18.539  1.00 72.46           N  
ATOM    809  H   ASN A  54       4.852  32.157 -17.972  1.00 72.46           H  
ATOM    810  CA  ASN A  54       5.027  32.889 -19.979  1.00 72.46           C  
ATOM    811  HA  ASN A  54       5.972  32.983 -20.515  1.00 72.46           H  
ATOM    812  C   ASN A  54       4.167  34.103 -20.378  1.00 72.46           C  
ATOM    813  CB  ASN A  54       4.351  31.571 -20.403  1.00 72.46           C  
ATOM    814  HB2 ASN A  54       3.447  31.430 -19.810  1.00 72.46           H  
ATOM    815  HB3 ASN A  54       4.045  31.651 -21.446  1.00 72.46           H  
ATOM    816  O   ASN A  54       4.472  34.762 -21.373  1.00 72.46           O  
ATOM    817  CG  ASN A  54       5.215  30.326 -20.273  1.00 72.46           C  
ATOM    818  ND2 ASN A  54       4.588  29.174 -20.219  1.00 72.46           N  
ATOM    819 HD21 ASN A  54       3.585  29.185 -20.102  1.00 72.46           H  
ATOM    820 HD22 ASN A  54       5.123  28.362 -19.946  1.00 72.46           H  
ATOM    821  OD1 ASN A  54       6.442  30.349 -20.259  1.00 72.46           O  
ATOM    822  N   ARG A  55       3.134  34.428 -19.591  1.00 81.75           N  
ATOM    823  H   ARG A  55       2.929  33.821 -18.810  1.00 81.75           H  
ATOM    824  CA  ARG A  55       2.272  35.607 -19.785  1.00 81.75           C  
ATOM    825  HA  ARG A  55       1.843  35.601 -20.787  1.00 81.75           H  
ATOM    826  C   ARG A  55       3.041  36.905 -19.645  1.00 81.75           C  
ATOM    827  CB  ARG A  55       1.146  35.591 -18.755  1.00 81.75           C  
ATOM    828  HB2 ARG A  55       0.659  36.566 -18.732  1.00 81.75           H  
ATOM    829  HB3 ARG A  55       1.567  35.403 -17.767  1.00 81.75           H  
ATOM    830  O   ARG A  55       3.015  37.724 -20.559  1.00 81.75           O  
ATOM    831  CG  ARG A  55       0.093  34.537 -19.090  1.00 81.75           C  
ATOM    832  HG2 ARG A  55      -0.606  34.942 -19.822  1.00 81.75           H  
ATOM    833  HG3 ARG A  55       0.551  33.630 -19.483  1.00 81.75           H  
ATOM    834  CD  ARG A  55      -0.627  34.196 -17.798  1.00 81.75           C  
ATOM    835  HD2 ARG A  55       0.066  33.654 -17.155  1.00 81.75           H  
ATOM    836  HD3 ARG A  55      -0.916  35.108 -17.275  1.00 81.75           H  
ATOM    837  NE  ARG A  55      -1.788  33.347 -18.049  1.00 81.75           N  
ATOM    838  HE  ARG A  55      -1.593  32.357 -18.096  1.00 81.75           H  
ATOM    839  NH1 ARG A  55      -3.379  35.013 -17.998  1.00 81.75           N  
ATOM    840 HH11 ARG A  55      -2.672  35.734 -18.023  1.00 81.75           H  
ATOM    841 HH12 ARG A  55      -4.344  35.292 -17.895  1.00 81.75           H  
ATOM    842  NH2 ARG A  55      -3.966  32.848 -17.845  1.00 81.75           N  
ATOM    843 HH21 ARG A  55      -4.836  33.114 -17.407  1.00 81.75           H  
ATOM    844 HH22 ARG A  55      -3.642  31.900 -17.719  1.00 81.75           H  
ATOM    845  CZ  ARG A  55      -3.038  33.749 -17.980  1.00 81.75           C  
ATOM    846  N   LEU A  56       3.793  37.070 -18.557  1.00 86.39           N  
ATOM    847  H   LEU A  56       3.765  36.355 -17.844  1.00 86.39           H  
ATOM    848  CA  LEU A  56       4.596  38.269 -18.330  1.00 86.39           C  
ATOM    849  HA  LEU A  56       3.935  39.136 -18.356  1.00 86.39           H  
ATOM    850  C   LEU A  56       5.623  38.474 -19.448  1.00 86.39           C  
ATOM    851  CB  LEU A  56       5.266  38.206 -16.952  1.00 86.39           C  
ATOM    852  HB2 LEU A  56       5.920  39.074 -16.865  1.00 86.39           H  
ATOM    853  HB3 LEU A  56       5.876  37.304 -16.896  1.00 86.39           H  
ATOM    854  O   LEU A  56       5.792  39.601 -19.910  1.00 86.39           O  
ATOM    855  CG  LEU A  56       4.300  38.237 -15.756  1.00 86.39           C  
ATOM    856  HG  LEU A  56       3.588  37.415 -15.823  1.00 86.39           H  
ATOM    857  CD1 LEU A  56       5.095  38.092 -14.461  1.00 86.39           C  
ATOM    858 HD11 LEU A  56       5.747  38.955 -14.327  1.00 86.39           H  
ATOM    859 HD12 LEU A  56       4.411  38.027 -13.615  1.00 86.39           H  
ATOM    860 HD13 LEU A  56       5.693  37.182 -14.495  1.00 86.39           H  
ATOM    861  CD2 LEU A  56       3.505  39.539 -15.691  1.00 86.39           C  
ATOM    862 HD21 LEU A  56       4.177  40.397 -15.692  1.00 86.39           H  
ATOM    863 HD22 LEU A  56       2.821  39.607 -16.537  1.00 86.39           H  
ATOM    864 HD23 LEU A  56       2.906  39.530 -14.781  1.00 86.39           H  
ATOM    865  N   ALA A  57       6.231  37.406 -19.974  1.00 79.14           N  
ATOM    866  H   ALA A  57       6.091  36.503 -19.543  1.00 79.14           H  
ATOM    867  CA  ALA A  57       7.090  37.497 -21.155  1.00 79.14           C  
ATOM    868  HA  ALA A  57       7.851  38.253 -20.958  1.00 79.14           H  
ATOM    869  C   ALA A  57       6.340  37.949 -22.428  1.00 79.14           C  
ATOM    870  CB  ALA A  57       7.795  36.150 -21.353  1.00 79.14           C  
ATOM    871  HB1 ALA A  57       8.353  35.896 -20.452  1.00 79.14           H  
ATOM    872  HB2 ALA A  57       8.488  36.226 -22.191  1.00 79.14           H  
ATOM    873  HB3 ALA A  57       7.062  35.370 -21.557  1.00 79.14           H  
ATOM    874  O   ALA A  57       6.937  38.613 -23.275  1.00 79.14           O  
ATOM    875  N   ALA A  58       5.044  37.647 -22.562  1.00 82.65           N  
ATOM    876  H   ALA A  58       4.594  37.111 -21.834  1.00 82.65           H  
ATOM    877  CA  ALA A  58       4.212  38.097 -23.679  1.00 82.65           C  
ATOM    878  HA  ALA A  58       4.802  38.017 -24.593  1.00 82.65           H  
ATOM    879  C   ALA A  58       3.779  39.574 -23.563  1.00 82.65           C  
ATOM    880  CB  ALA A  58       3.012  37.150 -23.825  1.00 82.65           C  
ATOM    881  HB1 ALA A  58       2.346  37.243 -22.968  1.00 82.65           H  
ATOM    882  HB2 ALA A  58       2.456  37.405 -24.727  1.00 82.65           H  
ATOM    883  HB3 ALA A  58       3.359  36.119 -23.898  1.00 82.65           H  
ATOM    884  O   ALA A  58       3.842  40.289 -24.562  1.00 82.65           O  
ATOM    885  N   VAL A  59       3.390  40.059 -22.373  1.00 87.10           N  
ATOM    886  H   VAL A  59       3.296  39.413 -21.602  1.00 87.10           H  
ATOM    887  CA  VAL A  59       2.995  41.477 -22.179  1.00 87.10           C  
ATOM    888  HA  VAL A  59       2.528  41.813 -23.105  1.00 87.10           H  
ATOM    889  C   VAL A  59       4.171  42.440 -21.980  1.00 87.10           C  
ATOM    890  CB  VAL A  59       1.936  41.682 -21.072  1.00 87.10           C  
ATOM    891  HB  VAL A  59       1.902  42.744 -20.828  1.00 87.10           H  
ATOM    892  O   VAL A  59       4.044  43.617 -22.314  1.00 87.10           O  
ATOM    893  CG1 VAL A  59       0.543  41.300 -21.578  1.00 87.10           C  
ATOM    894 HG11 VAL A  59       0.518  40.244 -21.848  1.00 87.10           H  
ATOM    895 HG12 VAL A  59       0.279  41.905 -22.446  1.00 87.10           H  
ATOM    896 HG13 VAL A  59      -0.194  41.468 -20.793  1.00 87.10           H  
ATOM    897  CG2 VAL A  59       2.212  40.919 -19.775  1.00 87.10           C  
ATOM    898 HG21 VAL A  59       3.234  41.097 -19.439  1.00 87.10           H  
ATOM    899 HG22 VAL A  59       2.041  39.852 -19.921  1.00 87.10           H  
ATOM    900 HG23 VAL A  59       1.515  41.252 -19.006  1.00 87.10           H  
ATOM    901  N   THR A  60       5.326  41.978 -21.488  1.00 81.46           N  
ATOM    902  H   THR A  60       5.359  41.021 -21.166  1.00 81.46           H  
ATOM    903  CA  THR A  60       6.533  42.823 -21.332  1.00 81.46           C  
ATOM    904  HA  THR A  60       6.231  43.870 -21.300  1.00 81.46           H  
ATOM    905  C   THR A  60       7.530  42.700 -22.487  1.00 81.46           C  
ATOM    906  CB  THR A  60       7.284  42.543 -20.021  1.00 81.46           C  
ATOM    907  HB  THR A  60       8.103  43.258 -19.940  1.00 81.46           H  
ATOM    908  O   THR A  60       8.348  43.597 -22.676  1.00 81.46           O  
ATOM    909  CG2 THR A  60       6.413  42.684 -18.772  1.00 81.46           C  
ATOM    910 HG21 THR A  60       6.001  43.692 -18.724  1.00 81.46           H  
ATOM    911 HG22 THR A  60       5.593  41.965 -18.783  1.00 81.46           H  
ATOM    912 HG23 THR A  60       7.020  42.510 -17.884  1.00 81.46           H  
ATOM    913  OG1 THR A  60       7.838  41.251 -20.050  1.00 81.46           O  
ATOM    914  HG1 THR A  60       7.122  40.637 -19.872  1.00 81.46           H  
ATOM    915  N   GLY A  61       7.502  41.593 -23.241  1.00 78.45           N  
ATOM    916  H   GLY A  61       6.800  40.896 -23.039  1.00 78.45           H  
ATOM    917  CA  GLY A  61       8.537  41.224 -24.215  1.00 78.45           C  
ATOM    918  HA2 GLY A  61       8.793  42.099 -24.813  1.00 78.45           H  
ATOM    919  HA3 GLY A  61       8.135  40.457 -24.877  1.00 78.45           H  
ATOM    920  C   GLY A  61       9.835  40.680 -23.593  1.00 78.45           C  
ATOM    921  O   GLY A  61      10.725  40.236 -24.321  1.00 78.45           O  
ATOM    922  N   VAL A  62       9.960  40.687 -22.263  1.00 79.97           N  
ATOM    923  H   VAL A  62       9.174  40.997 -21.709  1.00 79.97           H  
ATOM    924  CA  VAL A  62      11.187  40.330 -21.541  1.00 79.97           C  
ATOM    925  HA  VAL A  62      12.040  40.527 -22.190  1.00 79.97           H  
ATOM    926  C   VAL A  62      11.181  38.840 -21.186  1.00 79.97           C  
ATOM    927  CB  VAL A  62      11.350  41.217 -20.292  1.00 79.97           C  
ATOM    928  HB  VAL A  62      10.496  41.054 -19.636  1.00 79.97           H  
ATOM    929  O   VAL A  62      10.268  38.338 -20.534  1.00 79.97           O  
ATOM    930  CG1 VAL A  62      12.630  40.890 -19.525  1.00 79.97           C  
ATOM    931 HG11 VAL A  62      12.622  39.848 -19.203  1.00 79.97           H  
ATOM    932 HG12 VAL A  62      13.502  41.087 -20.149  1.00 79.97           H  
ATOM    933 HG13 VAL A  62      12.677  41.501 -18.624  1.00 79.97           H  
ATOM    934  CG2 VAL A  62      11.403  42.710 -20.638  1.00 79.97           C  
ATOM    935 HG21 VAL A  62      11.541  43.294 -19.729  1.00 79.97           H  
ATOM    936 HG22 VAL A  62      12.224  42.913 -21.326  1.00 79.97           H  
ATOM    937 HG23 VAL A  62      10.467  43.021 -21.102  1.00 79.97           H  
ATOM    938  N   ARG A  63      12.223  38.108 -21.602  1.00 72.00           N  
ATOM    939  H   ARG A  63      12.942  38.579 -22.132  1.00 72.00           H  
ATOM    940  CA  ARG A  63      12.392  36.686 -21.258  1.00 72.00           C  
ATOM    941  HA  ARG A  63      11.405  36.225 -21.223  1.00 72.00           H  
ATOM    942  C   ARG A  63      13.000  36.510 -19.868  1.00 72.00           C  
ATOM    943  CB  ARG A  63      13.228  35.953 -22.316  1.00 72.00           C  
ATOM    944  HB2 ARG A  63      14.102  36.551 -22.575  1.00 72.00           H  
ATOM    945  HB3 ARG A  63      13.573  35.010 -21.893  1.00 72.00           H  
ATOM    946  O   ARG A  63      14.153  36.891 -19.646  1.00 72.00           O  
ATOM    947  CG  ARG A  63      12.406  35.643 -23.572  1.00 72.00           C  
ATOM    948  HG2 ARG A  63      11.542  35.040 -23.291  1.00 72.00           H  
ATOM    949  HG3 ARG A  63      12.060  36.570 -24.029  1.00 72.00           H  
ATOM    950  CD  ARG A  63      13.262  34.864 -24.576  1.00 72.00           C  
ATOM    951  HD2 ARG A  63      14.057  35.520 -24.932  1.00 72.00           H  
ATOM    952  HD3 ARG A  63      13.711  34.009 -24.070  1.00 72.00           H  
ATOM    953  NE  ARG A  63      12.454  34.381 -25.711  1.00 72.00           N  
ATOM    954  HE  ARG A  63      11.452  34.470 -25.617  1.00 72.00           H  
ATOM    955  NH1 ARG A  63      14.189  33.730 -27.068  1.00 72.00           N  
ATOM    956 HH11 ARG A  63      14.523  33.298 -27.917  1.00 72.00           H  
ATOM    957 HH12 ARG A  63      14.841  34.058 -26.370  1.00 72.00           H  
ATOM    958  NH2 ARG A  63      12.084  33.399 -27.731  1.00 72.00           N  
ATOM    959 HH21 ARG A  63      11.088  33.473 -27.583  1.00 72.00           H  
ATOM    960 HH22 ARG A  63      12.435  32.975 -28.578  1.00 72.00           H  
ATOM    961  CZ  ARG A  63      12.912  33.843 -26.827  1.00 72.00           C  
ATOM    962  N   GLU A  64      12.243  35.864 -18.988  1.00 70.58           N  
ATOM    963  H   GLU A  64      11.290  35.654 -19.249  1.00 70.58           H  
ATOM    964  CA  GLU A  64      12.650  35.478 -17.634  1.00 70.58           C  
ATOM    965  HA  GLU A  64      13.537  36.044 -17.351  1.00 70.58           H  
ATOM    966  C   GLU A  64      13.035  33.998 -17.499  1.00 70.58           C  
ATOM    967  CB  GLU A  64      11.526  35.800 -16.634  1.00 70.58           C  
ATOM    968  HB2 GLU A  64      11.813  35.413 -15.656  1.00 70.58           H  
ATOM    969  HB3 GLU A  64      10.621  35.281 -16.948  1.00 70.58           H  
ATOM    970  O   GLU A  64      12.605  33.139 -18.283  1.00 70.58           O  
ATOM    971  CG  GLU A  64      11.202  37.289 -16.476  1.00 70.58           C  
ATOM    972  HG2 GLU A  64      10.737  37.640 -17.397  1.00 70.58           H  
ATOM    973  HG3 GLU A  64      10.486  37.393 -15.661  1.00 70.58           H  
ATOM    974  CD  GLU A  64      12.434  38.140 -16.167  1.00 70.58           C  
ATOM    975  OE1 GLU A  64      12.512  39.278 -16.667  1.00 70.58           O  
ATOM    976  OE2 GLU A  64      13.417  37.625 -15.587  1.00 70.58           O  
ATOM    977  N   ALA A  65      13.812  33.707 -16.452  1.00 65.07           N  
ATOM    978  H   ALA A  65      14.064  34.458 -15.826  1.00 65.07           H  
ATOM    979  CA  ALA A  65      14.072  32.350 -15.978  1.00 65.07           C  
ATOM    980  HA  ALA A  65      14.566  31.791 -16.772  1.00 65.07           H  
ATOM    981  C   ALA A  65      12.760  31.629 -15.616  1.00 65.07           C  
ATOM    982  CB  ALA A  65      15.018  32.429 -14.773  1.00 65.07           C  
ATOM    983  HB1 ALA A  65      15.272  31.427 -14.427  1.00 65.07           H  
ATOM    984  HB2 ALA A  65      14.542  32.965 -13.952  1.00 65.07           H  
ATOM    985  HB3 ALA A  65      15.938  32.945 -15.047  1.00 65.07           H  
ATOM    986  O   ALA A  65      11.758  32.262 -15.290  1.00 65.07           O  
ATOM    987  N   ALA A  66      12.744  30.293 -15.667  1.00 56.39           N  
ATOM    988  H   ALA A  66      13.606  29.800 -15.848  1.00 56.39           H  
ATOM    989  CA  ALA A  66      11.561  29.520 -15.259  1.00 56.39           C  
ATOM    990  HA  ALA A  66      10.683  29.911 -15.773  1.00 56.39           H  
ATOM    991  C   ALA A  66      11.258  29.650 -13.756  1.00 56.39           C  
ATOM    992  CB  ALA A  66      11.765  28.057 -15.672  1.00 56.39           C  
ATOM    993  HB1 ALA A  66      10.872  27.484 -15.423  1.00 56.39           H  
ATOM    994  HB2 ALA A  66      11.955  27.981 -16.743  1.00 56.39           H  
ATOM    995  HB3 ALA A  66      12.608  27.632 -15.127  1.00 56.39           H  
ATOM    996  O   ALA A  66      10.107  29.534 -13.352  1.00 56.39           O  
ATOM    997  N   THR A  67      12.286  29.942 -12.963  1.00 59.60           N  
ATOM    998  H   THR A  67      13.209  30.029 -13.364  1.00 59.60           H  
ATOM    999  CA  THR A  67      12.262  30.110 -11.509  1.00 59.60           C  
ATOM   1000  HA  THR A  67      11.568  29.390 -11.076  1.00 59.60           H  
ATOM   1001  C   THR A  67      11.816  31.493 -11.041  1.00 59.60           C  
ATOM   1002  CB  THR A  67      13.671  29.829 -10.955  1.00 59.60           C  
ATOM   1003  HB  THR A  67      13.747  30.152  -9.917  1.00 59.60           H  
ATOM   1004  O   THR A  67      11.677  31.675  -9.840  1.00 59.60           O  
ATOM   1005  CG2 THR A  67      14.002  28.338 -11.028  1.00 59.60           C  
ATOM   1006 HG21 THR A  67      13.280  27.772 -10.440  1.00 59.60           H  
ATOM   1007 HG22 THR A  67      14.994  28.177 -10.607  1.00 59.60           H  
ATOM   1008 HG23 THR A  67      13.991  27.988 -12.060  1.00 59.60           H  
ATOM   1009  OG1 THR A  67      14.614  30.516 -11.751  1.00 59.60           O  
ATOM   1010  HG1 THR A  67      14.738  31.360 -11.308  1.00 59.60           H  
ATOM   1011  N   VAL A  68      11.539  32.456 -11.935  1.00 74.31           N  
ATOM   1012  H   VAL A  68      11.654  32.230 -12.912  1.00 74.31           H  
ATOM   1013  CA  VAL A  68      11.410  33.889 -11.576  1.00 74.31           C  
ATOM   1014  HA  VAL A  68      12.375  34.195 -11.173  1.00 74.31           H  
ATOM   1015  C   VAL A  68      10.365  34.194 -10.486  1.00 74.31           C  
ATOM   1016  CB  VAL A  68      11.172  34.725 -12.850  1.00 74.31           C  
ATOM   1017  HB  VAL A  68      11.858  34.356 -13.612  1.00 74.31           H  
ATOM   1018  O   VAL A  68      10.515  35.147  -9.729  1.00 74.31           O  
ATOM   1019  CG1 VAL A  68       9.745  34.600 -13.407  1.00 74.31           C  
ATOM   1020 HG11 VAL A  68       9.675  35.136 -14.353  1.00 74.31           H  
ATOM   1021 HG12 VAL A  68       9.504  33.550 -13.574  1.00 74.31           H  
ATOM   1022 HG13 VAL A  68       9.026  35.033 -12.711  1.00 74.31           H  
ATOM   1023  CG2 VAL A  68      11.516  36.201 -12.637  1.00 74.31           C  
ATOM   1024 HG21 VAL A  68      11.361  36.765 -13.557  1.00 74.31           H  
ATOM   1025 HG22 VAL A  68      12.563  36.294 -12.349  1.00 74.31           H  
ATOM   1026 HG23 VAL A  68      10.895  36.626 -11.849  1.00 74.31           H  
ATOM   1027  N   VAL A  69       9.333  33.355 -10.371  1.00 76.17           N  
ATOM   1028  H   VAL A  69       9.310  32.575 -11.012  1.00 76.17           H  
ATOM   1029  CA  VAL A  69       8.270  33.427  -9.348  1.00 76.17           C  
ATOM   1030  HA  VAL A  69       7.923  34.456  -9.265  1.00 76.17           H  
ATOM   1031  C   VAL A  69       8.775  33.009  -7.954  1.00 76.17           C  
ATOM   1032  CB  VAL A  69       7.087  32.545  -9.808  1.00 76.17           C  
ATOM   1033  HB  VAL A  69       7.421  31.508  -9.843  1.00 76.17           H  
ATOM   1034  O   VAL A  69       8.274  33.485  -6.942  1.00 76.17           O  
ATOM   1035  CG1 VAL A  69       5.858  32.617  -8.898  1.00 76.17           C  
ATOM   1036 HG11 VAL A  69       5.094  31.920  -9.243  1.00 76.17           H  
ATOM   1037 HG12 VAL A  69       5.448  33.627  -8.915  1.00 76.17           H  
ATOM   1038 HG13 VAL A  69       6.123  32.345  -7.876  1.00 76.17           H  
ATOM   1039  CG2 VAL A  69       6.621  32.962 -11.215  1.00 76.17           C  
ATOM   1040 HG21 VAL A  69       5.693  32.451 -11.471  1.00 76.17           H  
ATOM   1041 HG22 VAL A  69       7.366  32.689 -11.962  1.00 76.17           H  
ATOM   1042 HG23 VAL A  69       6.448  34.037 -11.244  1.00 76.17           H  
ATOM   1043  N   PHE A  70       9.800  32.160  -7.889  1.00 68.06           N  
ATOM   1044  H   PHE A  70      10.205  31.843  -8.759  1.00 68.06           H  
ATOM   1045  CA  PHE A  70      10.511  31.777  -6.666  1.00 68.06           C  
ATOM   1046  HA  PHE A  70       9.837  31.879  -5.815  1.00 68.06           H  
ATOM   1047  C   PHE A  70      11.720  32.691  -6.397  1.00 68.06           C  
ATOM   1048  CB  PHE A  70      10.934  30.301  -6.768  1.00 68.06           C  
ATOM   1049  HB2 PHE A  70      11.326  29.986  -5.801  1.00 68.06           H  
ATOM   1050  HB3 PHE A  70      11.748  30.220  -7.488  1.00 68.06           H  
ATOM   1051  O   PHE A  70      11.993  33.012  -5.243  1.00 68.06           O  
ATOM   1052  CG  PHE A  70       9.817  29.347  -7.169  1.00 68.06           C  
ATOM   1053  CD1 PHE A  70       8.698  29.175  -6.332  1.00 68.06           C  
ATOM   1054  HD1 PHE A  70       8.638  29.707  -5.394  1.00 68.06           H  
ATOM   1055  CD2 PHE A  70       9.881  28.652  -8.393  1.00 68.06           C  
ATOM   1056  HD2 PHE A  70      10.740  28.775  -9.035  1.00 68.06           H  
ATOM   1057  CE1 PHE A  70       7.646  28.325  -6.721  1.00 68.06           C  
ATOM   1058  HE1 PHE A  70       6.784  28.202  -6.083  1.00 68.06           H  
ATOM   1059  CE2 PHE A  70       8.828  27.803  -8.784  1.00 68.06           C  
ATOM   1060  HE2 PHE A  70       8.877  27.279  -9.727  1.00 68.06           H  
ATOM   1061  CZ  PHE A  70       7.708  27.643  -7.948  1.00 68.06           C  
ATOM   1062  HZ  PHE A  70       6.890  27.004  -8.246  1.00 68.06           H  
ATOM   1063  N   ASP A  71      12.400  33.165  -7.449  1.00 72.53           N  
ATOM   1064  H   ASP A  71      12.185  32.782  -8.358  1.00 72.53           H  
ATOM   1065  CA  ASP A  71      13.519  34.118  -7.348  1.00 72.53           C  
ATOM   1066  HA  ASP A  71      14.262  33.720  -6.657  1.00 72.53           H  
ATOM   1067  C   ASP A  71      13.049  35.489  -6.812  1.00 72.53           C  
ATOM   1068  CB  ASP A  71      14.187  34.302  -8.726  1.00 72.53           C  
ATOM   1069  HB2 ASP A  71      13.472  34.786  -9.391  1.00 72.53           H  
ATOM   1070  HB3 ASP A  71      15.036  34.976  -8.611  1.00 72.53           H  
ATOM   1071  O   ASP A  71      13.744  36.149  -6.036  1.00 72.53           O  
ATOM   1072  CG  ASP A  71      14.685  33.012  -9.394  1.00 72.53           C  
ATOM   1073  OD1 ASP A  71      15.225  32.135  -8.691  1.00 72.53           O  
ATOM   1074  OD2 ASP A  71      14.521  32.889 -10.633  1.00 72.53           O  
ATOM   1075  N   HIS A  72      11.828  35.900  -7.180  1.00 84.49           N  
ATOM   1076  H   HIS A  72      11.332  35.333  -7.852  1.00 84.49           H  
ATOM   1077  CA  HIS A  72      11.172  37.129  -6.730  1.00 84.49           C  
ATOM   1078  HA  HIS A  72      11.790  37.617  -5.976  1.00 84.49           H  
ATOM   1079  C   HIS A  72       9.808  36.789  -6.098  1.00 84.49           C  
ATOM   1080  CB  HIS A  72      11.041  38.106  -7.914  1.00 84.49           C  
ATOM   1081  HB2 HIS A  72      10.598  39.035  -7.558  1.00 84.49           H  
ATOM   1082  HB3 HIS A  72      10.370  37.676  -8.658  1.00 84.49           H  
ATOM   1083  O   HIS A  72       8.790  36.927  -6.768  1.00 84.49           O  
ATOM   1084  CG  HIS A  72      12.351  38.414  -8.589  1.00 84.49           C  
ATOM   1085  CD2 HIS A  72      12.950  37.654  -9.556  1.00 84.49           C  
ATOM   1086  HD2 HIS A  72      12.549  36.745  -9.979  1.00 84.49           H  
ATOM   1087  ND1 HIS A  72      13.201  39.461  -8.313  1.00 84.49           N  
ATOM   1088  HD1 HIS A  72      13.008  40.244  -7.705  1.00 84.49           H  
ATOM   1089  CE1 HIS A  72      14.296  39.313  -9.081  1.00 84.49           C  
ATOM   1090  HE1 HIS A  72      15.131  39.997  -9.116  1.00 84.49           H  
ATOM   1091  NE2 HIS A  72      14.184  38.229  -9.861  1.00 84.49           N  
ATOM   1092  N   PRO A  73       9.747  36.368  -4.815  1.00 81.78           N  
ATOM   1093  CA  PRO A  73       8.564  35.705  -4.247  1.00 81.78           C  
ATOM   1094  HA  PRO A  73       8.382  34.802  -4.829  1.00 81.78           H  
ATOM   1095  C   PRO A  73       7.247  36.490  -4.190  1.00 81.78           C  
ATOM   1096  CB  PRO A  73       8.965  35.288  -2.828  1.00 81.78           C  
ATOM   1097  HB2 PRO A  73       8.453  34.377  -2.517  1.00 81.78           H  
ATOM   1098  HB3 PRO A  73       8.760  36.098  -2.127  1.00 81.78           H  
ATOM   1099  O   PRO A  73       6.238  35.891  -3.836  1.00 81.78           O  
ATOM   1100  CG  PRO A  73      10.468  35.081  -2.934  1.00 81.78           C  
ATOM   1101  HG2 PRO A  73      10.666  34.093  -3.349  1.00 81.78           H  
ATOM   1102  HG3 PRO A  73      10.965  35.198  -1.971  1.00 81.78           H  
ATOM   1103  CD  PRO A  73      10.886  36.163  -3.926  1.00 81.78           C  
ATOM   1104  HD2 PRO A  73      11.773  35.823  -4.462  1.00 81.78           H  
ATOM   1105  HD3 PRO A  73      11.102  37.089  -3.394  1.00 81.78           H  
ATOM   1106  N   THR A  74       7.232  37.796  -4.474  1.00 89.42           N  
ATOM   1107  H   THR A  74       8.040  38.186  -4.938  1.00 89.42           H  
ATOM   1108  CA  THR A  74       6.046  38.667  -4.361  1.00 89.42           C  
ATOM   1109  HA  THR A  74       5.156  38.042  -4.283  1.00 89.42           H  
ATOM   1110  C   THR A  74       5.882  39.528  -5.613  1.00 89.42           C  
ATOM   1111  CB  THR A  74       6.071  39.568  -3.106  1.00 89.42           C  
ATOM   1112  HB  THR A  74       5.056  39.928  -2.939  1.00 89.42           H  
ATOM   1113  O   THR A  74       6.853  39.790  -6.332  1.00 89.42           O  
ATOM   1114  CG2 THR A  74       6.532  38.859  -1.833  1.00 89.42           C  
ATOM   1115 HG21 THR A  74       6.484  39.551  -0.992  1.00 89.42           H  
ATOM   1116 HG22 THR A  74       5.867  38.021  -1.624  1.00 89.42           H  
ATOM   1117 HG23 THR A  74       7.556  38.500  -1.936  1.00 89.42           H  
ATOM   1118  OG1 THR A  74       6.910  40.699  -3.258  1.00 89.42           O  
ATOM   1119  HG1 THR A  74       6.593  41.324  -2.602  1.00 89.42           H  
ATOM   1120  N   ILE A  75       4.669  40.027  -5.865  1.00 90.53           N  
ATOM   1121  H   ILE A  75       3.937  39.869  -5.187  1.00 90.53           H  
ATOM   1122  CA  ILE A  75       4.368  40.882  -7.026  1.00 90.53           C  
ATOM   1123  HA  ILE A  75       4.649  40.349  -7.934  1.00 90.53           H  
ATOM   1124  C   ILE A  75       5.203  42.163  -6.992  1.00 90.53           C  
ATOM   1125  CB  ILE A  75       2.855  41.186  -7.089  1.00 90.53           C  
ATOM   1126  HB  ILE A  75       2.543  41.558  -6.113  1.00 90.53           H  
ATOM   1127  O   ILE A  75       5.721  42.576  -8.029  1.00 90.53           O  
ATOM   1128  CG1 ILE A  75       2.093  39.879  -7.388  1.00 90.53           C  
ATOM   1129 HG12 ILE A  75       2.438  39.092  -6.717  1.00 90.53           H  
ATOM   1130 HG13 ILE A  75       2.311  39.568  -8.410  1.00 90.53           H  
ATOM   1131  CG2 ILE A  75       2.522  42.287  -8.115  1.00 90.53           C  
ATOM   1132 HG21 ILE A  75       2.925  42.018  -9.091  1.00 90.53           H  
ATOM   1133 HG22 ILE A  75       1.445  42.433  -8.194  1.00 90.53           H  
ATOM   1134 HG23 ILE A  75       2.955  43.238  -7.804  1.00 90.53           H  
ATOM   1135  CD1 ILE A  75       0.579  39.965  -7.201  1.00 90.53           C  
ATOM   1136 HD11 ILE A  75       0.349  40.227  -6.169  1.00 90.53           H  
ATOM   1137 HD12 ILE A  75       0.144  38.988  -7.413  1.00 90.53           H  
ATOM   1138 HD13 ILE A  75       0.141  40.702  -7.873  1.00 90.53           H  
ATOM   1139  N   THR A  76       5.391  42.763  -5.814  1.00 88.80           N  
ATOM   1140  H   THR A  76       4.882  42.425  -5.010  1.00 88.80           H  
ATOM   1141  CA  THR A  76       6.235  43.955  -5.645  1.00 88.80           C  
ATOM   1142  HA  THR A  76       5.875  44.735  -6.316  1.00 88.80           H  
ATOM   1143  C   THR A  76       7.696  43.673  -6.010  1.00 88.80           C  
ATOM   1144  CB  THR A  76       6.124  44.484  -4.209  1.00 88.80           C  
ATOM   1145  HB  THR A  76       6.532  43.740  -3.524  1.00 88.80           H  
ATOM   1146  O   THR A  76       8.275  44.405  -6.814  1.00 88.80           O  
ATOM   1147  CG2 THR A  76       6.845  45.816  -4.002  1.00 88.80           C  
ATOM   1148 HG21 THR A  76       7.916  45.697  -4.165  1.00 88.80           H  
ATOM   1149 HG22 THR A  76       6.680  46.149  -2.977  1.00 88.80           H  
ATOM   1150 HG23 THR A  76       6.451  46.561  -4.692  1.00 88.80           H  
ATOM   1151  OG1 THR A  76       4.770  44.699  -3.905  1.00 88.80           O  
ATOM   1152  HG1 THR A  76       4.712  44.573  -2.955  1.00 88.80           H  
ATOM   1153  N   ARG A  77       8.287  42.572  -5.516  1.00 90.65           N  
ATOM   1154  H   ARG A  77       7.742  41.959  -4.927  1.00 90.65           H  
ATOM   1155  CA  ARG A  77       9.673  42.189  -5.865  1.00 90.65           C  
ATOM   1156  HA  ARG A  77      10.331  43.038  -5.680  1.00 90.65           H  
ATOM   1157  C   ARG A  77       9.837  41.856  -7.347  1.00 90.65           C  
ATOM   1158  CB  ARG A  77      10.134  40.988  -5.029  1.00 90.65           C  
ATOM   1159  HB2 ARG A  77      11.060  40.608  -5.460  1.00 90.65           H  
ATOM   1160  HB3 ARG A  77       9.386  40.196  -5.082  1.00 90.65           H  
ATOM   1161  O   ARG A  77      10.885  42.144  -7.925  1.00 90.65           O  
ATOM   1162  CG  ARG A  77      10.403  41.349  -3.565  1.00 90.65           C  
ATOM   1163  HG2 ARG A  77       9.472  41.634  -3.075  1.00 90.65           H  
ATOM   1164  HG3 ARG A  77      11.104  42.183  -3.518  1.00 90.65           H  
ATOM   1165  CD  ARG A  77      11.012  40.132  -2.862  1.00 90.65           C  
ATOM   1166  HD2 ARG A  77      11.943  39.871  -3.366  1.00 90.65           H  
ATOM   1167  HD3 ARG A  77      10.317  39.296  -2.952  1.00 90.65           H  
ATOM   1168  NE  ARG A  77      11.266  40.393  -1.434  1.00 90.65           N  
ATOM   1169  HE  ARG A  77      10.717  41.126  -1.009  1.00 90.65           H  
ATOM   1170  NH1 ARG A  77      12.784  38.700  -1.073  1.00 90.65           N  
ATOM   1171 HH11 ARG A  77      12.749  38.460  -2.053  1.00 90.65           H  
ATOM   1172 HH12 ARG A  77      13.349  38.152  -0.440  1.00 90.65           H  
ATOM   1173  NH2 ARG A  77      12.103  39.963   0.637  1.00 90.65           N  
ATOM   1174 HH21 ARG A  77      12.659  39.392   1.258  1.00 90.65           H  
ATOM   1175 HH22 ARG A  77      11.495  40.669   1.025  1.00 90.65           H  
ATOM   1176  CZ  ARG A  77      12.051  39.688  -0.636  1.00 90.65           C  
ATOM   1177  N   LEU A  78       8.819  41.257  -7.963  1.00 91.14           N  
ATOM   1178  H   LEU A  78       8.024  40.974  -7.408  1.00 91.14           H  
ATOM   1179  CA  LEU A  78       8.827  40.940  -9.387  1.00 91.14           C  
ATOM   1180  HA  LEU A  78       9.793  40.489  -9.617  1.00 91.14           H  
ATOM   1181  C   LEU A  78       8.706  42.217 -10.241  1.00 91.14           C  
ATOM   1182  CB  LEU A  78       7.726  39.893  -9.642  1.00 91.14           C  
ATOM   1183  HB2 LEU A  78       7.865  39.078  -8.932  1.00 91.14           H  
ATOM   1184  HB3 LEU A  78       6.754  40.345  -9.441  1.00 91.14           H  
ATOM   1185  O   LEU A  78       9.423  42.366 -11.229  1.00 91.14           O  
ATOM   1186  CG  LEU A  78       7.706  39.291 -11.058  1.00 91.14           C  
ATOM   1187  HG  LEU A  78       7.451  40.069 -11.776  1.00 91.14           H  
ATOM   1188  CD1 LEU A  78       9.042  38.665 -11.459  1.00 91.14           C  
ATOM   1189 HD11 LEU A  78       8.949  38.164 -12.423  1.00 91.14           H  
ATOM   1190 HD12 LEU A  78       9.341  37.933 -10.709  1.00 91.14           H  
ATOM   1191 HD13 LEU A  78       9.811  39.432 -11.548  1.00 91.14           H  
ATOM   1192  CD2 LEU A  78       6.648  38.189 -11.132  1.00 91.14           C  
ATOM   1193 HD21 LEU A  78       6.874  37.406 -10.408  1.00 91.14           H  
ATOM   1194 HD22 LEU A  78       6.635  37.750 -12.130  1.00 91.14           H  
ATOM   1195 HD23 LEU A  78       5.663  38.603 -10.915  1.00 91.14           H  
ATOM   1196  N   ALA A  79       7.876  43.182  -9.832  1.00 89.16           N  
ATOM   1197  H   ALA A  79       7.303  43.009  -9.018  1.00 89.16           H  
ATOM   1198  CA  ALA A  79       7.754  44.486 -10.490  1.00 89.16           C  
ATOM   1199  HA  ALA A  79       7.482  44.325 -11.533  1.00 89.16           H  
ATOM   1200  C   ALA A  79       9.070  45.280 -10.485  1.00 89.16           C  
ATOM   1201  CB  ALA A  79       6.632  45.280  -9.808  1.00 89.16           C  
ATOM   1202  HB1 ALA A  79       5.714  44.692  -9.794  1.00 89.16           H  
ATOM   1203  HB2 ALA A  79       6.912  45.515  -8.781  1.00 89.16           H  
ATOM   1204  HB3 ALA A  79       6.458  46.210 -10.348  1.00 89.16           H  
ATOM   1205  O   ALA A  79       9.401  45.922 -11.484  1.00 89.16           O  
ATOM   1206  N   ASP A  80       9.834  45.203  -9.393  1.00 87.29           N  
ATOM   1207  H   ASP A  80       9.450  44.739  -8.582  1.00 87.29           H  
ATOM   1208  CA  ASP A  80      11.144  45.852  -9.254  1.00 87.29           C  
ATOM   1209  HA  ASP A  80      11.040  46.916  -9.466  1.00 87.29           H  
ATOM   1210  C   ASP A  80      12.174  45.291 -10.238  1.00 87.29           C  
ATOM   1211  CB  ASP A  80      11.642  45.684  -7.809  1.00 87.29           C  
ATOM   1212  HB2 ASP A  80      12.668  46.046  -7.752  1.00 87.29           H  
ATOM   1213  HB3 ASP A  80      11.639  44.629  -7.536  1.00 87.29           H  
ATOM   1214  O   ASP A  80      12.847  46.044 -10.942  1.00 87.29           O  
ATOM   1215  CG  ASP A  80      10.808  46.470  -6.804  1.00 87.29           C  
ATOM   1216  OD1 ASP A  80      10.023  47.350  -7.222  1.00 87.29           O  
ATOM   1217  OD2 ASP A  80      11.017  46.322  -5.581  1.00 87.29           O  
ATOM   1218  N   HIS A  81      12.235  43.966 -10.358  1.00 88.74           N  
ATOM   1219  H   HIS A  81      11.655  43.410  -9.746  1.00 88.74           H  
ATOM   1220  CA  HIS A  81      13.090  43.271 -11.322  1.00 88.74           C  
ATOM   1221  HA  HIS A  81      14.135  43.525 -11.140  1.00 88.74           H  
ATOM   1222  C   HIS A  81      12.772  43.666 -12.770  1.00 88.74           C  
ATOM   1223  CB  HIS A  81      12.903  41.776 -11.077  1.00 88.74           C  
ATOM   1224  HB2 HIS A  81      13.255  41.557 -10.069  1.00 88.74           H  
ATOM   1225  HB3 HIS A  81      11.844  41.524 -11.120  1.00 88.74           H  
ATOM   1226  O   HIS A  81      13.661  44.068 -13.526  1.00 88.74           O  
ATOM   1227  CG  HIS A  81      13.637  40.895 -12.043  1.00 88.74           C  
ATOM   1228  CD2 HIS A  81      13.045  40.004 -12.886  1.00 88.74           C  
ATOM   1229  HD2 HIS A  81      11.985  39.827 -12.995  1.00 88.74           H  
ATOM   1230  ND1 HIS A  81      15.023  40.788 -12.153  1.00 88.74           N  
ATOM   1231  CE1 HIS A  81      15.232  39.788 -13.020  1.00 88.74           C  
ATOM   1232  HE1 HIS A  81      16.206  39.406 -13.287  1.00 88.74           H  
ATOM   1233  NE2 HIS A  81      14.066  39.318 -13.494  1.00 88.74           N  
ATOM   1234  HE2 HIS A  81      13.949  38.555 -14.145  1.00 88.74           H  
ATOM   1235  N   TYR A  82      11.488  43.672 -13.146  1.00 87.59           N  
ATOM   1236  H   TYR A  82      10.793  43.331 -12.497  1.00 87.59           H  
ATOM   1237  CA  TYR A  82      11.066  44.171 -14.460  1.00 87.59           C  
ATOM   1238  HA  TYR A  82      11.613  43.616 -15.222  1.00 87.59           H  
ATOM   1239  C   TYR A  82      11.413  45.656 -14.668  1.00 87.59           C  
ATOM   1240  CB  TYR A  82       9.565  43.923 -14.675  1.00 87.59           C  
ATOM   1241  HB2 TYR A  82       9.206  44.611 -15.440  1.00 87.59           H  
ATOM   1242  HB3 TYR A  82       9.021  44.146 -13.757  1.00 87.59           H  
ATOM   1243  O   TYR A  82      11.757  46.049 -15.785  1.00 87.59           O  
ATOM   1244  CG  TYR A  82       9.237  42.519 -15.150  1.00 87.59           C  
ATOM   1245  CD1 TYR A  82       9.557  42.137 -16.468  1.00 87.59           C  
ATOM   1246  HD1 TYR A  82      10.040  42.836 -17.135  1.00 87.59           H  
ATOM   1247  CD2 TYR A  82       8.616  41.594 -14.290  1.00 87.59           C  
ATOM   1248  HD2 TYR A  82       8.355  41.881 -13.282  1.00 87.59           H  
ATOM   1249  CE1 TYR A  82       9.268  40.832 -16.910  1.00 87.59           C  
ATOM   1250  HE1 TYR A  82       9.517  40.519 -17.914  1.00 87.59           H  
ATOM   1251  CE2 TYR A  82       8.338  40.287 -14.729  1.00 87.59           C  
ATOM   1252  HE2 TYR A  82       7.887  39.565 -14.065  1.00 87.59           H  
ATOM   1253  OH  TYR A  82       8.392  38.653 -16.487  1.00 87.59           O  
ATOM   1254  HH  TYR A  82       8.776  38.514 -17.356  1.00 87.59           H  
ATOM   1255  CZ  TYR A  82       8.665  39.905 -16.042  1.00 87.59           C  
ATOM   1256  N   LEU A  83      11.368  46.487 -13.621  1.00 82.83           N  
ATOM   1257  H   LEU A  83      11.086  46.114 -12.726  1.00 82.83           H  
ATOM   1258  CA  LEU A  83      11.724  47.906 -13.696  1.00 82.83           C  
ATOM   1259  HA  LEU A  83      11.159  48.343 -14.520  1.00 82.83           H  
ATOM   1260  C   LEU A  83      13.218  48.114 -14.002  1.00 82.83           C  
ATOM   1261  CB  LEU A  83      11.305  48.593 -12.382  1.00 82.83           C  
ATOM   1262  HB2 LEU A  83      11.930  48.206 -11.577  1.00 82.83           H  
ATOM   1263  HB3 LEU A  83      10.272  48.330 -12.151  1.00 82.83           H  
ATOM   1264  O   LEU A  83      13.550  48.974 -14.823  1.00 82.83           O  
ATOM   1265  CG  LEU A  83      11.437  50.123 -12.380  1.00 82.83           C  
ATOM   1266  HG  LEU A  83      12.420  50.418 -12.747  1.00 82.83           H  
ATOM   1267  CD1 LEU A  83      10.363  50.794 -13.241  1.00 82.83           C  
ATOM   1268 HD11 LEU A  83       9.377  50.521 -12.864  1.00 82.83           H  
ATOM   1269 HD12 LEU A  83      10.463  50.463 -14.274  1.00 82.83           H  
ATOM   1270 HD13 LEU A  83      10.488  51.875 -13.188  1.00 82.83           H  
ATOM   1271  CD2 LEU A  83      11.285  50.645 -10.953  1.00 82.83           C  
ATOM   1272 HD21 LEU A  83      12.083  50.236 -10.334  1.00 82.83           H  
ATOM   1273 HD22 LEU A  83      11.344  51.733 -10.938  1.00 82.83           H  
ATOM   1274 HD23 LEU A  83      10.329  50.320 -10.541  1.00 82.83           H  
ATOM   1275  N   GLU A  84      14.112  47.325 -13.398  1.00 81.44           N  
ATOM   1276  H   GLU A  84      13.783  46.671 -12.702  1.00 81.44           H  
ATOM   1277  CA  GLU A  84      15.554  47.374 -13.682  1.00 81.44           C  
ATOM   1278  HA  GLU A  84      15.885  48.412 -13.645  1.00 81.44           H  
ATOM   1279  C   GLU A  84      15.884  46.854 -15.089  1.00 81.44           C  
ATOM   1280  CB  GLU A  84      16.356  46.591 -12.630  1.00 81.44           C  
ATOM   1281  HB2 GLU A  84      17.398  46.588 -12.952  1.00 81.44           H  
ATOM   1282  HB3 GLU A  84      16.004  45.561 -12.583  1.00 81.44           H  
ATOM   1283  O   GLU A  84      16.609  47.515 -15.849  1.00 81.44           O  
ATOM   1284  CG  GLU A  84      16.281  47.234 -11.235  1.00 81.44           C  
ATOM   1285  HG2 GLU A  84      15.315  47.010 -10.783  1.00 81.44           H  
ATOM   1286  HG3 GLU A  84      16.350  48.315 -11.354  1.00 81.44           H  
ATOM   1287  CD  GLU A  84      17.412  46.767 -10.304  1.00 81.44           C  
ATOM   1288  OE1 GLU A  84      17.819  47.598  -9.458  1.00 81.44           O  
ATOM   1289  OE2 GLU A  84      17.913  45.636 -10.488  1.00 81.44           O  
ATOM   1290  N   ARG A  85      15.291  45.717 -15.484  1.00 80.54           N  
ATOM   1291  H   ARG A  85      14.729  45.223 -14.805  1.00 80.54           H  
ATOM   1292  CA  ARG A  85      15.474  45.130 -16.823  1.00 80.54           C  
ATOM   1293  HA  ARG A  85      16.541  44.998 -17.002  1.00 80.54           H  
ATOM   1294  C   ARG A  85      14.989  46.057 -17.940  1.00 80.54           C  
ATOM   1295  CB  ARG A  85      14.790  43.754 -16.898  1.00 80.54           C  
ATOM   1296  HB2 ARG A  85      13.754  43.833 -16.567  1.00 80.54           H  
ATOM   1297  HB3 ARG A  85      14.788  43.440 -17.942  1.00 80.54           H  
ATOM   1298  O   ARG A  85      15.687  46.229 -18.933  1.00 80.54           O  
ATOM   1299  CG  ARG A  85      15.523  42.695 -16.051  1.00 80.54           C  
ATOM   1300  HG2 ARG A  85      16.596  42.757 -16.235  1.00 80.54           H  
ATOM   1301  HG3 ARG A  85      15.354  42.889 -14.992  1.00 80.54           H  
ATOM   1302  CD  ARG A  85      15.055  41.271 -16.372  1.00 80.54           C  
ATOM   1303  HD2 ARG A  85      13.972  41.220 -16.262  1.00 80.54           H  
ATOM   1304  HD3 ARG A  85      15.503  40.589 -15.649  1.00 80.54           H  
ATOM   1305  NE  ARG A  85      15.457  40.875 -17.738  1.00 80.54           N  
ATOM   1306  HE  ARG A  85      15.734  41.623 -18.357  1.00 80.54           H  
ATOM   1307  NH1 ARG A  85      15.070  38.608 -17.573  1.00 80.54           N  
ATOM   1308 HH11 ARG A  85      14.516  38.748 -16.740  1.00 80.54           H  
ATOM   1309 HH12 ARG A  85      14.892  37.744 -18.064  1.00 80.54           H  
ATOM   1310  NH2 ARG A  85      15.739  39.430 -19.482  1.00 80.54           N  
ATOM   1311 HH21 ARG A  85      15.578  38.492 -19.819  1.00 80.54           H  
ATOM   1312 HH22 ARG A  85      16.024  40.191 -20.082  1.00 80.54           H  
ATOM   1313  CZ  ARG A  85      15.420  39.655 -18.240  1.00 80.54           C  
ATOM   1314  N   LEU A  86      13.843  46.718 -17.766  1.00 73.12           N  
ATOM   1315  H   LEU A  86      13.300  46.506 -16.941  1.00 73.12           H  
ATOM   1316  CA  LEU A  86      13.312  47.690 -18.735  1.00 73.12           C  
ATOM   1317  HA  LEU A  86      13.499  47.318 -19.742  1.00 73.12           H  
ATOM   1318  C   LEU A  86      13.997  49.067 -18.653  1.00 73.12           C  
ATOM   1319  CB  LEU A  86      11.793  47.814 -18.523  1.00 73.12           C  
ATOM   1320  HB2 LEU A  86      11.614  48.066 -17.477  1.00 73.12           H  
ATOM   1321  HB3 LEU A  86      11.415  48.638 -19.128  1.00 73.12           H  
ATOM   1322  O   LEU A  86      13.883  49.877 -19.575  1.00 73.12           O  
ATOM   1323  CG  LEU A  86      11.005  46.538 -18.885  1.00 73.12           C  
ATOM   1324  HG  LEU A  86      11.473  45.659 -18.440  1.00 73.12           H  
ATOM   1325  CD1 LEU A  86       9.577  46.643 -18.351  1.00 73.12           C  
ATOM   1326 HD11 LEU A  86       9.035  45.727 -18.582  1.00 73.12           H  
ATOM   1327 HD12 LEU A  86       9.072  47.494 -18.808  1.00 73.12           H  
ATOM   1328 HD13 LEU A  86       9.603  46.759 -17.268  1.00 73.12           H  
ATOM   1329  CD2 LEU A  86      10.924  46.342 -20.401  1.00 73.12           C  
ATOM   1330 HD21 LEU A  86      11.916  46.147 -20.807  1.00 73.12           H  
ATOM   1331 HD22 LEU A  86      10.504  47.226 -20.882  1.00 73.12           H  
ATOM   1332 HD23 LEU A  86      10.295  45.482 -20.629  1.00 73.12           H  
ATOM   1333  N   GLY A  87      14.692  49.371 -17.554  1.00 60.03           N  
ATOM   1334  H   GLY A  87      14.703  48.702 -16.798  1.00 60.03           H  
ATOM   1335  CA  GLY A  87      15.394  50.640 -17.355  1.00 60.03           C  
ATOM   1336  HA2 GLY A  87      14.761  51.462 -17.690  1.00 60.03           H  
ATOM   1337  HA3 GLY A  87      15.581  50.756 -16.288  1.00 60.03           H  
ATOM   1338  C   GLY A  87      16.739  50.737 -18.081  1.00 60.03           C  
ATOM   1339  O   GLY A  87      17.167  51.841 -18.425  1.00 60.03           O  
ATOM   1340  N   THR A  88      17.404  49.606 -18.327  1.00 46.92           N  
ATOM   1341  H   THR A  88      16.986  48.730 -18.047  1.00 46.92           H  
ATOM   1342  CA  THR A  88      18.767  49.564 -18.882  1.00 46.92           C  
ATOM   1343  HA  THR A  88      19.317  50.414 -18.480  1.00 46.92           H  
ATOM   1344  C   THR A  88      18.816  49.740 -20.403  1.00 46.92           C  
ATOM   1345  CB  THR A  88      19.522  48.293 -18.445  1.00 46.92           C  
ATOM   1346  HB  THR A  88      20.286  48.062 -19.187  1.00 46.92           H  
ATOM   1347  O   THR A  88      19.638  50.522 -20.882  1.00 46.92           O  
ATOM   1348  CG2 THR A  88      20.207  48.480 -17.094  1.00 46.92           C  
ATOM   1349 HG21 THR A  88      19.463  48.681 -16.322  1.00 46.92           H  
ATOM   1350 HG22 THR A  88      20.749  47.570 -16.836  1.00 46.92           H  
ATOM   1351 HG23 THR A  88      20.913  49.308 -17.146  1.00 46.92           H  
ATOM   1352  OG1 THR A  88      18.665  47.187 -18.306  1.00 46.92           O  
ATOM   1353  HG1 THR A  88      18.254  47.204 -17.439  1.00 46.92           H  
ATOM   1354  N   GLU A  89      17.917  49.111 -21.168  1.00 39.61           N  
ATOM   1355  H   GLU A  89      17.302  48.440 -20.732  1.00 39.61           H  
ATOM   1356  CA  GLU A  89      17.917  49.193 -22.644  1.00 39.61           C  
ATOM   1357  HA  GLU A  89      18.898  48.898 -23.016  1.00 39.61           H  
ATOM   1358  C   GLU A  89      17.641  50.610 -23.186  1.00 39.61           C  
ATOM   1359  CB  GLU A  89      16.876  48.227 -23.231  1.00 39.61           C  
ATOM   1360  HB2 GLU A  89      15.894  48.469 -22.823  1.00 39.61           H  
ATOM   1361  HB3 GLU A  89      16.847  48.378 -24.310  1.00 39.61           H  
ATOM   1362  O   GLU A  89      18.179  51.013 -24.218  1.00 39.61           O  
ATOM   1363  CG  GLU A  89      17.198  46.749 -22.961  1.00 39.61           C  
ATOM   1364  HG2 GLU A  89      17.059  46.539 -21.901  1.00 39.61           H  
ATOM   1365  HG3 GLU A  89      18.245  46.574 -23.206  1.00 39.61           H  
ATOM   1366  CD  GLU A  89      16.311  45.812 -23.797  1.00 39.61           C  
ATOM   1367  OE1 GLU A  89      16.849  44.794 -24.288  1.00 39.61           O  
ATOM   1368  OE2 GLU A  89      15.111  46.134 -23.960  1.00 39.61           O  
ATOM   1369  N   VAL A  90      16.850  51.415 -22.468  1.00 36.29           N  
ATOM   1370  H   VAL A  90      16.455  51.029 -21.623  1.00 36.29           H  
ATOM   1371  CA  VAL A  90      16.404  52.753 -22.917  1.00 36.29           C  
ATOM   1372  HA  VAL A  90      16.077  52.650 -23.952  1.00 36.29           H  
ATOM   1373  C   VAL A  90      17.548  53.791 -22.949  1.00 36.29           C  
ATOM   1374  CB  VAL A  90      15.173  53.210 -22.094  1.00 36.29           C  
ATOM   1375  HB  VAL A  90      15.463  53.310 -21.048  1.00 36.29           H  
ATOM   1376  O   VAL A  90      17.363  54.903 -23.437  1.00 36.29           O  
ATOM   1377  CG1 VAL A  90      14.550  54.538 -22.554  1.00 36.29           C  
ATOM   1378 HG11 VAL A  90      14.375  54.511 -23.630  1.00 36.29           H  
ATOM   1379 HG12 VAL A  90      13.607  54.716 -22.037  1.00 36.29           H  
ATOM   1380 HG13 VAL A  90      15.217  55.367 -22.320  1.00 36.29           H  
ATOM   1381  CG2 VAL A  90      14.039  52.174 -22.186  1.00 36.29           C  
ATOM   1382 HG21 VAL A  90      13.181  52.493 -21.594  1.00 36.29           H  
ATOM   1383 HG22 VAL A  90      14.364  51.211 -21.792  1.00 36.29           H  
ATOM   1384 HG23 VAL A  90      13.737  52.039 -23.225  1.00 36.29           H  
ATOM   1385  N   ARG A  91      18.759  53.440 -22.488  1.00 35.14           N  
ATOM   1386  H   ARG A  91      18.862  52.493 -22.153  1.00 35.14           H  
ATOM   1387  CA  ARG A  91      19.975  54.274 -22.603  1.00 35.14           C  
ATOM   1388  HA  ARG A  91      19.673  55.319 -22.534  1.00 35.14           H  
ATOM   1389  C   ARG A  91      20.681  54.215 -23.971  1.00 35.14           C  
ATOM   1390  CB  ARG A  91      20.938  53.966 -21.441  1.00 35.14           C  
ATOM   1391  HB2 ARG A  91      21.959  54.217 -21.729  1.00 35.14           H  
ATOM   1392  HB3 ARG A  91      20.916  52.901 -21.211  1.00 35.14           H  
ATOM   1393  O   ARG A  91      21.771  54.772 -24.092  1.00 35.14           O  
ATOM   1394  CG  ARG A  91      20.600  54.786 -20.191  1.00 35.14           C  
ATOM   1395  HG2 ARG A  91      19.630  54.480 -19.798  1.00 35.14           H  
ATOM   1396  HG3 ARG A  91      20.568  55.843 -20.454  1.00 35.14           H  
ATOM   1397  CD  ARG A  91      21.687  54.564 -19.135  1.00 35.14           C  
ATOM   1398  HD2 ARG A  91      21.638  53.526 -18.807  1.00 35.14           H  
ATOM   1399  HD3 ARG A  91      22.661  54.742 -19.591  1.00 35.14           H  
ATOM   1400  NE  ARG A  91      21.526  55.468 -17.980  1.00 35.14           N  
ATOM   1401  HE  ARG A  91      20.760  56.125 -18.025  1.00 35.14           H  
ATOM   1402  NH1 ARG A  91      23.250  54.618 -16.725  1.00 35.14           N  
ATOM   1403 HH11 ARG A  91      23.772  54.577 -15.861  1.00 35.14           H  
ATOM   1404 HH12 ARG A  91      23.416  53.933 -17.449  1.00 35.14           H  
ATOM   1405  NH2 ARG A  91      22.026  56.299 -15.917  1.00 35.14           N  
ATOM   1406 HH21 ARG A  91      21.245  56.935 -15.983  1.00 35.14           H  
ATOM   1407 HH22 ARG A  91      22.565  56.246 -15.064  1.00 35.14           H  
ATOM   1408  CZ  ARG A  91      22.266  55.460 -16.885  1.00 35.14           C  
ATOM   1409  N   GLY A  92      20.089  53.573 -24.981  1.00 32.78           N  
ATOM   1410  H   GLY A  92      19.226  53.082 -24.792  1.00 32.78           H  
ATOM   1411  CA  GLY A  92      20.598  53.585 -26.359  1.00 32.78           C  
ATOM   1412  HA2 GLY A  92      19.892  53.069 -27.010  1.00 32.78           H  
ATOM   1413  HA3 GLY A  92      21.543  53.042 -26.385  1.00 32.78           H  
ATOM   1414  C   GLY A  92      20.832  54.997 -26.924  1.00 32.78           C  
ATOM   1415  O   GLY A  92      20.218  55.971 -26.485  1.00 32.78           O  
ATOM   1416  N   GLU A  93      21.742  55.115 -27.895  1.00 33.16           N  
ATOM   1417  H   GLU A  93      22.206  54.288 -28.243  1.00 33.16           H  
ATOM   1418  CA  GLU A  93      22.162  56.412 -28.442  1.00 33.16           C  
ATOM   1419  HA  GLU A  93      22.548  57.009 -27.616  1.00 33.16           H  
ATOM   1420  C   GLU A  93      20.995  57.192 -29.072  1.00 33.16           C  
ATOM   1421  CB  GLU A  93      23.296  56.250 -29.469  1.00 33.16           C  
ATOM   1422  HB2 GLU A  93      23.506  57.228 -29.900  1.00 33.16           H  
ATOM   1423  HB3 GLU A  93      22.967  55.584 -30.267  1.00 33.16           H  
ATOM   1424  O   GLU A  93      20.242  56.676 -29.900  1.00 33.16           O  
ATOM   1425  CG  GLU A  93      24.593  55.711 -28.848  1.00 33.16           C  
ATOM   1426  HG2 GLU A  93      24.436  54.682 -28.524  1.00 33.16           H  
ATOM   1427  HG3 GLU A  93      24.832  56.308 -27.968  1.00 33.16           H  
ATOM   1428  CD  GLU A  93      25.761  55.764 -29.846  1.00 33.16           C  
ATOM   1429  OE1 GLU A  93      26.799  56.367 -29.490  1.00 33.16           O  
ATOM   1430  OE2 GLU A  93      25.604  55.215 -30.959  1.00 33.16           O  
ATOM   1431  N   ALA A  94      20.866  58.471 -28.705  1.00 39.01           N  
ATOM   1432  H   ALA A  94      21.515  58.852 -28.031  1.00 39.01           H  
ATOM   1433  CA  ALA A  94      19.863  59.351 -29.290  1.00 39.01           C  
ATOM   1434  HA  ALA A  94      18.898  58.857 -29.173  1.00 39.01           H  
ATOM   1435  C   ALA A  94      20.154  59.570 -30.792  1.00 39.01           C  
ATOM   1436  CB  ALA A  94      19.827  60.668 -28.506  1.00 39.01           C  
ATOM   1437  HB1 ALA A  94      19.601  60.467 -27.459  1.00 39.01           H  
ATOM   1438  HB2 ALA A  94      20.792  61.169 -28.580  1.00 39.01           H  
ATOM   1439  HB3 ALA A  94      19.055  61.317 -28.920  1.00 39.01           H  
ATOM   1440  O   ALA A  94      21.291  59.904 -31.144  1.00 39.01           O  
ATOM   1441  N   PRO A  95      19.160  59.419 -31.690  1.00 41.59           N  
ATOM   1442  CA  PRO A  95      19.391  59.460 -33.131  1.00 41.59           C  
ATOM   1443  HA  PRO A  95      20.104  58.677 -33.388  1.00 41.59           H  
ATOM   1444  C   PRO A  95      19.962  60.809 -33.587  1.00 41.59           C  
ATOM   1445  CB  PRO A  95      18.046  59.126 -33.787  1.00 41.59           C  
ATOM   1446  HB2 PRO A  95      17.877  59.698 -34.699  1.00 41.59           H  
ATOM   1447  HB3 PRO A  95      18.004  58.057 -33.997  1.00 41.59           H  
ATOM   1448  O   PRO A  95      19.472  61.877 -33.217  1.00 41.59           O  
ATOM   1449  CG  PRO A  95      17.020  59.469 -32.706  1.00 41.59           C  
ATOM   1450  HG2 PRO A  95      16.800  60.536 -32.737  1.00 41.59           H  
ATOM   1451  HG3 PRO A  95      16.107  58.883 -32.812  1.00 41.59           H  
ATOM   1452  CD  PRO A  95      17.761  59.137 -31.413  1.00 41.59           C  
ATOM   1453  HD2 PRO A  95      17.646  58.079 -31.178  1.00 41.59           H  
ATOM   1454  HD3 PRO A  95      17.381  59.752 -30.597  1.00 41.59           H  
ATOM   1455  N   SER A  96      21.011  60.744 -34.412  1.00 50.02           N  
ATOM   1456  H   SER A  96      21.360  59.824 -34.640  1.00 50.02           H  
ATOM   1457  CA  SER A  96      21.776  61.909 -34.868  1.00 50.02           C  
ATOM   1458  HA  SER A  96      22.237  62.370 -33.995  1.00 50.02           H  
ATOM   1459  C   SER A  96      20.907  62.954 -35.572  1.00 50.02           C  
ATOM   1460  CB  SER A  96      22.893  61.457 -35.813  1.00 50.02           C  
ATOM   1461  HB2 SER A  96      22.460  60.906 -36.648  1.00 50.02           H  
ATOM   1462  HB3 SER A  96      23.573  60.800 -35.271  1.00 50.02           H  
ATOM   1463  O   SER A  96      20.132  62.635 -36.475  1.00 50.02           O  
ATOM   1464  OG  SER A  96      23.614  62.570 -36.317  1.00 50.02           O  
ATOM   1465  HG  SER A  96      24.402  62.230 -36.748  1.00 50.02           H  
ATOM   1466  N   ALA A  97      21.124  64.229 -35.235  1.00 57.64           N  
ATOM   1467  H   ALA A  97      21.776  64.413 -34.487  1.00 57.64           H  
ATOM   1468  CA  ALA A  97      20.430  65.366 -35.843  1.00 57.64           C  
ATOM   1469  HA  ALA A  97      19.364  65.261 -35.643  1.00 57.64           H  
ATOM   1470  C   ALA A  97      20.598  65.455 -37.376  1.00 57.64           C  
ATOM   1471  CB  ALA A  97      20.933  66.643 -35.156  1.00 57.64           C  
ATOM   1472  HB1 ALA A  97      20.401  67.504 -35.559  1.00 57.64           H  
ATOM   1473  HB2 ALA A  97      22.001  66.769 -35.335  1.00 57.64           H  
ATOM   1474  HB3 ALA A  97      20.748  66.585 -34.084  1.00 57.64           H  
ATOM   1475  O   ALA A  97      19.760  66.061 -38.042  1.00 57.64           O  
ATOM   1476  N   LEU A  98      21.643  64.836 -37.943  1.00 61.60           N  
ATOM   1477  H   LEU A  98      22.265  64.313 -37.344  1.00 61.60           H  
ATOM   1478  CA  LEU A  98      21.846  64.756 -39.395  1.00 61.60           C  
ATOM   1479  HA  LEU A  98      21.752  65.756 -39.819  1.00 61.60           H  
ATOM   1480  C   LEU A  98      20.770  63.907 -40.092  1.00 61.60           C  
ATOM   1481  CB  LEU A  98      23.258  64.218 -39.691  1.00 61.60           C  
ATOM   1482  HB2 LEU A  98      23.400  63.292 -39.135  1.00 61.60           H  
ATOM   1483  HB3 LEU A  98      23.322  63.974 -40.752  1.00 61.60           H  
ATOM   1484  O   LEU A  98      20.257  64.325 -41.122  1.00 61.60           O  
ATOM   1485  CG  LEU A  98      24.394  65.203 -39.349  1.00 61.60           C  
ATOM   1486  HG  LEU A  98      24.268  65.567 -38.330  1.00 61.60           H  
ATOM   1487  CD1 LEU A  98      25.745  64.492 -39.434  1.00 61.60           C  
ATOM   1488 HD11 LEU A  98      25.902  64.116 -40.445  1.00 61.60           H  
ATOM   1489 HD12 LEU A  98      26.546  65.185 -39.177  1.00 61.60           H  
ATOM   1490 HD13 LEU A  98      25.766  63.656 -38.735  1.00 61.60           H  
ATOM   1491  CD2 LEU A  98      24.432  66.399 -40.305  1.00 61.60           C  
ATOM   1492 HD21 LEU A  98      23.523  66.991 -40.203  1.00 61.60           H  
ATOM   1493 HD22 LEU A  98      25.286  67.035 -40.070  1.00 61.60           H  
ATOM   1494 HD23 LEU A  98      24.515  66.050 -41.334  1.00 61.60           H  
ATOM   1495  N   ALA A  99      20.332  62.794 -39.493  1.00 57.09           N  
ATOM   1496  H   ALA A  99      20.695  62.542 -38.585  1.00 57.09           H  
ATOM   1497  CA  ALA A  99      19.293  61.941 -40.084  1.00 57.09           C  
ATOM   1498  HA  ALA A  99      19.599  61.668 -41.094  1.00 57.09           H  
ATOM   1499  C   ALA A  99      17.929  62.658 -40.196  1.00 57.09           C  
ATOM   1500  CB  ALA A  99      19.196  60.662 -39.243  1.00 57.09           C  
ATOM   1501  HB1 ALA A  99      18.885  60.902 -38.226  1.00 57.09           H  
ATOM   1502  HB2 ALA A  99      18.462  59.992 -39.691  1.00 57.09           H  
ATOM   1503  HB3 ALA A  99      20.163  60.160 -39.221  1.00 57.09           H  
ATOM   1504  O   ALA A  99      17.108  62.336 -41.055  1.00 57.09           O  
ATOM   1505  N   GLY A 100      17.692  63.672 -39.353  1.00 58.74           N  
ATOM   1506  H   GLY A 100      18.408  63.896 -38.677  1.00 58.74           H  
ATOM   1507  CA  GLY A 100      16.526  64.554 -39.458  1.00 58.74           C  
ATOM   1508  HA2 GLY A 100      15.626  63.950 -39.569  1.00 58.74           H  
ATOM   1509  HA3 GLY A 100      16.445  65.134 -38.538  1.00 58.74           H  
ATOM   1510  C   GLY A 100      16.590  65.541 -40.632  1.00 58.74           C  
ATOM   1511  O   GLY A 100      15.543  65.993 -41.095  1.00 58.74           O  
ATOM   1512  N   LEU A 101      17.788  65.864 -41.137  1.00 63.76           N  
ATOM   1513  H   LEU A 101      18.605  65.395 -40.773  1.00 63.76           H  
ATOM   1514  CA  LEU A 101      17.969  66.689 -42.336  1.00 63.76           C  
ATOM   1515  HA  LEU A 101      17.212  67.473 -42.340  1.00 63.76           H  
ATOM   1516  C   LEU A 101      17.736  65.877 -43.614  1.00 63.76           C  
ATOM   1517  CB  LEU A 101      19.362  67.350 -42.327  1.00 63.76           C  
ATOM   1518  HB2 LEU A 101      19.633  67.629 -43.345  1.00 63.76           H  
ATOM   1519  HB3 LEU A 101      20.104  66.625 -41.992  1.00 63.76           H  
ATOM   1520  O   LEU A 101      17.033  66.367 -44.494  1.00 63.76           O  
ATOM   1521  CG  LEU A 101      19.423  68.605 -41.440  1.00 63.76           C  
ATOM   1522  HG  LEU A 101      18.862  68.437 -40.521  1.00 63.76           H  
ATOM   1523  CD1 LEU A 101      20.868  68.931 -41.062  1.00 63.76           C  
ATOM   1524 HD11 LEU A 101      21.466  69.070 -41.963  1.00 63.76           H  
ATOM   1525 HD12 LEU A 101      21.279  68.102 -40.485  1.00 63.76           H  
ATOM   1526 HD13 LEU A 101      20.900  69.834 -40.452  1.00 63.76           H  
ATOM   1527  CD2 LEU A 101      18.841  69.821 -42.168  1.00 63.76           C  
ATOM   1528 HD21 LEU A 101      17.801  69.631 -42.432  1.00 63.76           H  
ATOM   1529 HD22 LEU A 101      18.886  70.695 -41.518  1.00 63.76           H  
ATOM   1530 HD23 LEU A 101      19.407  70.014 -43.080  1.00 63.76           H  
ATOM   1531  N   ASP A 102      18.224  64.635 -43.681  1.00 61.28           N  
ATOM   1532  H   ASP A 102      18.876  64.333 -42.971  1.00 61.28           H  
ATOM   1533  CA  ASP A 102      18.007  63.742 -44.832  1.00 61.28           C  
ATOM   1534  HA  ASP A 102      18.449  64.191 -45.722  1.00 61.28           H  
ATOM   1535  C   ASP A 102      16.503  63.517 -45.091  1.00 61.28           C  
ATOM   1536  CB  ASP A 102      18.685  62.381 -44.581  1.00 61.28           C  
ATOM   1537  HB2 ASP A 102      18.524  61.749 -45.454  1.00 61.28           H  
ATOM   1538  HB3 ASP A 102      18.197  61.901 -43.733  1.00 61.28           H  
ATOM   1539  O   ASP A 102      16.015  63.633 -46.218  1.00 61.28           O  
ATOM   1540  CG  ASP A 102      20.192  62.443 -44.304  1.00 61.28           C  
ATOM   1541  OD1 ASP A 102      20.866  63.343 -44.849  1.00 61.28           O  
ATOM   1542  OD2 ASP A 102      20.660  61.572 -43.536  1.00 61.28           O  
ATOM   1543  N   ALA A 103      15.738  63.265 -44.021  1.00 62.99           N  
ATOM   1544  H   ALA A 103      16.202  63.146 -43.131  1.00 62.99           H  
ATOM   1545  CA  ALA A 103      14.286  63.100 -44.083  1.00 62.99           C  
ATOM   1546  HA  ALA A 103      14.056  62.332 -44.822  1.00 62.99           H  
ATOM   1547  C   ALA A 103      13.552  64.386 -44.510  1.00 62.99           C  
ATOM   1548  CB  ALA A 103      13.807  62.617 -42.709  1.00 62.99           C  
ATOM   1549  HB1 ALA A 103      14.027  63.369 -41.952  1.00 62.99           H  
ATOM   1550  HB2 ALA A 103      14.314  61.688 -42.448  1.00 62.99           H  
ATOM   1551  HB3 ALA A 103      12.732  62.439 -42.738  1.00 62.99           H  
ATOM   1552  O   ALA A 103      12.531  64.316 -45.197  1.00 62.99           O  
ATOM   1553  N   LEU A 104      14.072  65.562 -44.135  1.00 66.44           N  
ATOM   1554  H   LEU A 104      14.933  65.559 -43.606  1.00 66.44           H  
ATOM   1555  CA  LEU A 104      13.536  66.845 -44.586  1.00 66.44           C  
ATOM   1556  HA  LEU A 104      12.454  66.822 -44.453  1.00 66.44           H  
ATOM   1557  C   LEU A 104      13.811  67.051 -46.081  1.00 66.44           C  
ATOM   1558  CB  LEU A 104      14.124  67.982 -43.727  1.00 66.44           C  
ATOM   1559  HB2 LEU A 104      15.194  68.044 -43.923  1.00 66.44           H  
ATOM   1560  HB3 LEU A 104      13.993  67.739 -42.673  1.00 66.44           H  
ATOM   1561  O   LEU A 104      12.888  67.394 -46.817  1.00 66.44           O  
ATOM   1562  CG  LEU A 104      13.496  69.362 -44.004  1.00 66.44           C  
ATOM   1563  HG  LEU A 104      13.486  69.560 -45.076  1.00 66.44           H  
ATOM   1564  CD1 LEU A 104      12.067  69.463 -43.464  1.00 66.44           C  
ATOM   1565 HD11 LEU A 104      11.429  68.747 -43.982  1.00 66.44           H  
ATOM   1566 HD12 LEU A 104      11.673  70.463 -43.641  1.00 66.44           H  
ATOM   1567 HD13 LEU A 104      12.055  69.246 -42.396  1.00 66.44           H  
ATOM   1568  CD2 LEU A 104      14.328  70.459 -43.335  1.00 66.44           C  
ATOM   1569 HD21 LEU A 104      13.885  71.435 -43.536  1.00 66.44           H  
ATOM   1570 HD22 LEU A 104      14.371  70.286 -42.260  1.00 66.44           H  
ATOM   1571 HD23 LEU A 104      15.339  70.440 -43.741  1.00 66.44           H  
ATOM   1572  N   GLU A 105      15.045  66.815 -46.537  1.00 67.67           N  
ATOM   1573  H   GLU A 105      15.748  66.500 -45.884  1.00 67.67           H  
ATOM   1574  CA  GLU A 105      15.452  66.992 -47.937  1.00 67.67           C  
ATOM   1575  HA  GLU A 105      15.214  68.015 -48.228  1.00 67.67           H  
ATOM   1576  C   GLU A 105      14.666  66.071 -48.883  1.00 67.67           C  
ATOM   1577  CB  GLU A 105      16.979  66.824 -48.074  1.00 67.67           C  
ATOM   1578  HB2 GLU A 105      17.262  65.797 -47.845  1.00 67.67           H  
ATOM   1579  HB3 GLU A 105      17.462  67.490 -47.359  1.00 67.67           H  
ATOM   1580  O   GLU A 105      14.196  66.527 -49.927  1.00 67.67           O  
ATOM   1581  CG  GLU A 105      17.456  67.196 -49.489  1.00 67.67           C  
ATOM   1582  HG2 GLU A 105      16.961  68.121 -49.786  1.00 67.67           H  
ATOM   1583  HG3 GLU A 105      17.142  66.419 -50.187  1.00 67.67           H  
ATOM   1584  CD  GLU A 105      18.978  67.389 -49.597  1.00 67.67           C  
ATOM   1585  OE1 GLU A 105      19.384  68.436 -50.158  1.00 67.67           O  
ATOM   1586  OE2 GLU A 105      19.725  66.490 -49.160  1.00 67.67           O  
ATOM   1587  N   ALA A 106      14.409  64.824 -48.475  1.00 64.00           N  
ATOM   1588  H   ALA A 106      14.857  64.498 -47.631  1.00 64.00           H  
ATOM   1589  CA  ALA A 106      13.553  63.890 -49.209  1.00 64.00           C  
ATOM   1590  HA  ALA A 106      13.942  63.795 -50.223  1.00 64.00           H  
ATOM   1591  C   ALA A 106      12.083  64.350 -49.326  1.00 64.00           C  
ATOM   1592  CB  ALA A 106      13.652  62.523 -48.522  1.00 64.00           C  
ATOM   1593  HB1 ALA A 106      13.063  61.791 -49.074  1.00 64.00           H  
ATOM   1594  HB2 ALA A 106      14.692  62.198 -48.494  1.00 64.00           H  
ATOM   1595  HB3 ALA A 106      13.274  62.592 -47.502  1.00 64.00           H  
ATOM   1596  O   ALA A 106      11.409  63.987 -50.290  1.00 64.00           O  
ATOM   1597  N   ALA A 107      11.583  65.160 -48.384  1.00 69.42           N  
ATOM   1598  H   ALA A 107      12.181  65.414 -47.611  1.00 69.42           H  
ATOM   1599  CA  ALA A 107      10.214  65.684 -48.391  1.00 69.42           C  
ATOM   1600  HA  ALA A 107       9.566  64.957 -48.881  1.00 69.42           H  
ATOM   1601  C   ALA A 107      10.056  67.011 -49.167  1.00 69.42           C  
ATOM   1602  CB  ALA A 107       9.746  65.813 -46.936  1.00 69.42           C  
ATOM   1603  HB1 ALA A 107      10.358  66.546 -46.410  1.00 69.42           H  
ATOM   1604  HB2 ALA A 107       8.704  66.132 -46.914  1.00 69.42           H  
ATOM   1605  HB3 ALA A 107       9.835  64.849 -46.434  1.00 69.42           H  
ATOM   1606  O   ALA A 107       8.955  67.328 -49.620  1.00 69.42           O  
ATOM   1607  N   LEU A 108      11.136  67.783 -49.371  1.00 69.68           N  
ATOM   1608  H   LEU A 108      12.011  67.472 -48.975  1.00 69.68           H  
ATOM   1609  CA  LEU A 108      11.103  69.063 -50.103  1.00 69.68           C  
ATOM   1610  HA  LEU A 108      10.478  69.749 -49.532  1.00 69.68           H  
ATOM   1611  C   LEU A 108      10.466  69.003 -51.514  1.00 69.68           C  
ATOM   1612  CB  LEU A 108      12.520  69.671 -50.212  1.00 69.68           C  
ATOM   1613  HB2 LEU A 108      12.463  70.543 -50.864  1.00 69.68           H  
ATOM   1614  HB3 LEU A 108      13.176  68.948 -50.696  1.00 69.68           H  
ATOM   1615  O   LEU A 108       9.785  69.969 -51.876  1.00 69.68           O  
ATOM   1616  CG  LEU A 108      13.185  70.116 -48.898  1.00 69.68           C  
ATOM   1617  HG  LEU A 108      13.295  69.255 -48.239  1.00 69.68           H  
ATOM   1618  CD1 LEU A 108      14.580  70.672 -49.184  1.00 69.68           C  
ATOM   1619 HD11 LEU A 108      15.082  70.907 -48.246  1.00 69.68           H  
ATOM   1620 HD12 LEU A 108      15.172  69.919 -49.706  1.00 69.68           H  
ATOM   1621 HD13 LEU A 108      14.516  71.568 -49.802  1.00 69.68           H  
ATOM   1622  CD2 LEU A 108      12.399  71.203 -48.164  1.00 69.68           C  
ATOM   1623 HD21 LEU A 108      12.275  72.066 -48.817  1.00 69.68           H  
ATOM   1624 HD22 LEU A 108      12.944  71.492 -47.265  1.00 69.68           H  
ATOM   1625 HD23 LEU A 108      11.428  70.813 -47.859  1.00 69.68           H  
ATOM   1626  N   PRO A 109      10.638  67.940 -52.336  1.00 68.77           N  
ATOM   1627  CA  PRO A 109      10.056  67.882 -53.679  1.00 68.77           C  
ATOM   1628  HA  PRO A 109      10.383  68.760 -54.235  1.00 68.77           H  
ATOM   1629  C   PRO A 109       8.523  67.837 -53.681  1.00 68.77           C  
ATOM   1630  CB  PRO A 109      10.640  66.624 -54.337  1.00 68.77           C  
ATOM   1631  HB2 PRO A 109       9.968  65.777 -54.199  1.00 68.77           H  
ATOM   1632  HB3 PRO A 109      10.836  66.780 -55.398  1.00 68.77           H  
ATOM   1633  O   PRO A 109       7.902  68.439 -54.558  1.00 68.77           O  
ATOM   1634  CG  PRO A 109      11.927  66.367 -53.559  1.00 68.77           C  
ATOM   1635  HG2 PRO A 109      12.727  67.004 -53.936  1.00 68.77           H  
ATOM   1636  HG3 PRO A 109      12.217  65.317 -53.584  1.00 68.77           H  
ATOM   1637  CD  PRO A 109      11.536  66.809 -52.156  1.00 68.77           C  
ATOM   1638  HD2 PRO A 109      10.997  66.003 -51.657  1.00 68.77           H  
ATOM   1639  HD3 PRO A 109      12.432  67.073 -51.594  1.00 68.77           H  
ATOM   1640  N   GLU A 110       7.918  67.169 -52.698  1.00 65.62           N  
ATOM   1641  H   GLU A 110       8.489  66.736 -51.987  1.00 65.62           H  
ATOM   1642  CA  GLU A 110       6.464  66.972 -52.589  1.00 65.62           C  
ATOM   1643  HA  GLU A 110       6.061  66.670 -53.556  1.00 65.62           H  
ATOM   1644  C   GLU A 110       5.722  68.255 -52.167  1.00 65.62           C  
ATOM   1645  CB  GLU A 110       6.182  65.844 -51.578  1.00 65.62           C  
ATOM   1646  HB2 GLU A 110       6.705  66.076 -50.650  1.00 65.62           H  
ATOM   1647  HB3 GLU A 110       5.117  65.825 -51.350  1.00 65.62           H  
ATOM   1648  O   GLU A 110       4.520  68.375 -52.401  1.00 65.62           O  
ATOM   1649  CG  GLU A 110       6.612  64.440 -52.042  1.00 65.62           C  
ATOM   1650  HG2 GLU A 110       6.606  63.781 -51.175  1.00 65.62           H  
ATOM   1651  HG3 GLU A 110       7.637  64.476 -52.412  1.00 65.62           H  
ATOM   1652  CD  GLU A 110       5.671  63.855 -53.108  1.00 65.62           C  
ATOM   1653  OE1 GLU A 110       6.137  63.652 -54.253  1.00 65.62           O  
ATOM   1654  OE2 GLU A 110       4.484  63.631 -52.780  1.00 65.62           O  
ATOM   1655  N   VAL A 111       6.417  69.242 -51.576  1.00 69.87           N  
ATOM   1656  H   VAL A 111       7.401  69.088 -51.406  1.00 69.87           H  
ATOM   1657  CA  VAL A 111       5.777  70.452 -51.026  1.00 69.87           C  
ATOM   1658  HA  VAL A 111       5.103  70.108 -50.242  1.00 69.87           H  
ATOM   1659  C   VAL A 111       4.978  71.198 -52.112  1.00 69.87           C  
ATOM   1660  CB  VAL A 111       6.779  71.403 -50.342  1.00 69.87           C  
ATOM   1661  HB  VAL A 111       7.515  71.746 -51.069  1.00 69.87           H  
ATOM   1662  O   VAL A 111       5.561  71.567 -53.144  1.00 69.87           O  
ATOM   1663  CG1 VAL A 111       6.052  72.628 -49.757  1.00 69.87           C  
ATOM   1664 HG11 VAL A 111       5.251  72.306 -49.092  1.00 69.87           H  
ATOM   1665 HG12 VAL A 111       6.741  73.247 -49.183  1.00 69.87           H  
ATOM   1666 HG13 VAL A 111       5.630  73.243 -50.552  1.00 69.87           H  
ATOM   1667  CG2 VAL A 111       7.506  70.700 -49.189  1.00 69.87           C  
ATOM   1668 HG21 VAL A 111       6.787  70.343 -48.452  1.00 69.87           H  
ATOM   1669 HG22 VAL A 111       8.204  71.384 -48.707  1.00 69.87           H  
ATOM   1670 HG23 VAL A 111       8.072  69.848 -49.566  1.00 69.87           H  
ATOM   1671  N   PRO A 112       3.671  71.476 -51.899  1.00 74.23           N  
ATOM   1672  CA  PRO A 112       2.814  72.134 -52.881  1.00 74.23           C  
ATOM   1673  HA  PRO A 112       2.718  71.467 -53.737  1.00 74.23           H  
ATOM   1674  C   PRO A 112       3.347  73.491 -53.345  1.00 74.23           C  
ATOM   1675  CB  PRO A 112       1.444  72.285 -52.211  1.00 74.23           C  
ATOM   1676  HB2 PRO A 112       1.397  73.217 -51.647  1.00 74.23           H  
ATOM   1677  HB3 PRO A 112       0.629  72.235 -52.933  1.00 74.23           H  
ATOM   1678  O   PRO A 112       3.832  74.297 -52.553  1.00 74.23           O  
ATOM   1679  CG  PRO A 112       1.407  71.114 -51.235  1.00 74.23           C  
ATOM   1680  HG2 PRO A 112       1.134  70.200 -51.763  1.00 74.23           H  
ATOM   1681  HG3 PRO A 112       0.729  71.300 -50.402  1.00 74.23           H  
ATOM   1682  CD  PRO A 112       2.858  71.026 -50.772  1.00 74.23           C  
ATOM   1683  HD2 PRO A 112       3.075  69.994 -50.498  1.00 74.23           H  
ATOM   1684  HD3 PRO A 112       3.012  71.688 -49.919  1.00 74.23           H  
ATOM   1685  N   ALA A 113       3.201  73.792 -54.638  1.00 72.06           N  
ATOM   1686  H   ALA A 113       2.794  73.094 -55.244  1.00 72.06           H  
ATOM   1687  CA  ALA A 113       3.738  75.018 -55.240  1.00 72.06           C  
ATOM   1688  HA  ALA A 113       4.820  75.011 -55.111  1.00 72.06           H  
ATOM   1689  C   ALA A 113       3.225  76.322 -54.591  1.00 72.06           C  
ATOM   1690  CB  ALA A 113       3.431  74.987 -56.742  1.00 72.06           C  
ATOM   1691  HB1 ALA A 113       3.866  75.865 -57.218  1.00 72.06           H  
ATOM   1692  HB2 ALA A 113       3.860  74.091 -57.191  1.00 72.06           H  
ATOM   1693  HB3 ALA A 113       2.353  74.994 -56.903  1.00 72.06           H  
ATOM   1694  O   ALA A 113       3.935  77.323 -54.611  1.00 72.06           O  
ATOM   1695  N   THR A 114       2.030  76.301 -53.994  1.00 73.77           N  
ATOM   1696  H   THR A 114       1.515  75.432 -53.975  1.00 73.77           H  
ATOM   1697  CA  THR A 114       1.444  77.405 -53.214  1.00 73.77           C  
ATOM   1698  HA  THR A 114       1.503  78.331 -53.786  1.00 73.77           H  
ATOM   1699  C   THR A 114       2.148  77.660 -51.884  1.00 73.77           C  
ATOM   1700  CB  THR A 114      -0.030  77.094 -52.905  1.00 73.77           C  
ATOM   1701  HB  THR A 114      -0.395  77.750 -52.115  1.00 73.77           H  
ATOM   1702  O   THR A 114       2.168  78.791 -51.417  1.00 73.77           O  
ATOM   1703  CG2 THR A 114      -0.902  77.291 -54.145  1.00 73.77           C  
ATOM   1704 HG21 THR A 114      -1.940  77.073 -53.891  1.00 73.77           H  
ATOM   1705 HG22 THR A 114      -0.581  76.622 -54.943  1.00 73.77           H  
ATOM   1706 HG23 THR A 114      -0.829  78.324 -54.483  1.00 73.77           H  
ATOM   1707  OG1 THR A 114      -0.182  75.742 -52.516  1.00 73.77           O  
ATOM   1708  HG1 THR A 114      -0.167  75.694 -51.557  1.00 73.77           H  
ATOM   1709  N   GLU A 115       2.727  76.625 -51.278  1.00 74.91           N  
ATOM   1710  H   GLU A 115       2.697  75.721 -51.728  1.00 74.91           H  
ATOM   1711  CA  GLU A 115       3.422  76.698 -49.990  1.00 74.91           C  
ATOM   1712  HA  GLU A 115       3.084  77.570 -49.430  1.00 74.91           H  
ATOM   1713  C   GLU A 115       4.934  76.846 -50.169  1.00 74.91           C  
ATOM   1714  CB  GLU A 115       3.089  75.450 -49.163  1.00 74.91           C  
ATOM   1715  HB2 GLU A 115       3.276  74.560 -49.764  1.00 74.91           H  
ATOM   1716  HB3 GLU A 115       3.734  75.422 -48.285  1.00 74.91           H  
ATOM   1717  O   GLU A 115       5.600  77.385 -49.290  1.00 74.91           O  
ATOM   1718  CG  GLU A 115       1.623  75.473 -48.704  1.00 74.91           C  
ATOM   1719  HG2 GLU A 115       1.486  76.293 -48.000  1.00 74.91           H  
ATOM   1720  HG3 GLU A 115       0.981  75.662 -49.565  1.00 74.91           H  
ATOM   1721  CD  GLU A 115       1.186  74.157 -48.051  1.00 74.91           C  
ATOM   1722  OE1 GLU A 115      -0.024  73.861 -48.159  1.00 74.91           O  
ATOM   1723  OE2 GLU A 115       2.055  73.454 -47.490  1.00 74.91           O  
ATOM   1724  N   ARG A 116       5.489  76.444 -51.324  1.00 71.84           N  
ATOM   1725  H   ARG A 116       4.885  75.955 -51.971  1.00 71.84           H  
ATOM   1726  CA  ARG A 116       6.928  76.549 -51.624  1.00 71.84           C  
ATOM   1727  HA  ARG A 116       7.469  75.904 -50.932  1.00 71.84           H  
ATOM   1728  C   ARG A 116       7.505  77.946 -51.422  1.00 71.84           C  
ATOM   1729  CB  ARG A 116       7.234  76.094 -53.057  1.00 71.84           C  
ATOM   1730  HB2 ARG A 116       6.503  76.522 -53.743  1.00 71.84           H  
ATOM   1731  HB3 ARG A 116       8.221  76.462 -53.337  1.00 71.84           H  
ATOM   1732  O   ARG A 116       8.650  78.038 -51.008  1.00 71.84           O  
ATOM   1733  CG  ARG A 116       7.251  74.569 -53.184  1.00 71.84           C  
ATOM   1734  HG2 ARG A 116       6.258  74.173 -52.974  1.00 71.84           H  
ATOM   1735  HG3 ARG A 116       7.956  74.143 -52.470  1.00 71.84           H  
ATOM   1736  CD  ARG A 116       7.672  74.179 -54.601  1.00 71.84           C  
ATOM   1737  HD2 ARG A 116       7.062  74.729 -55.318  1.00 71.84           H  
ATOM   1738  HD3 ARG A 116       8.718  74.452 -54.739  1.00 71.84           H  
ATOM   1739  NE  ARG A 116       7.497  72.738 -54.826  1.00 71.84           N  
ATOM   1740  HE  ARG A 116       6.995  72.220 -54.118  1.00 71.84           H  
ATOM   1741  NH1 ARG A 116       8.456  72.618 -56.901  1.00 71.84           N  
ATOM   1742 HH11 ARG A 116       8.774  72.046 -57.670  1.00 71.84           H  
ATOM   1743 HH12 ARG A 116       8.670  73.603 -56.835  1.00 71.84           H  
ATOM   1744  NH2 ARG A 116       7.667  70.771 -55.948  1.00 71.84           N  
ATOM   1745 HH21 ARG A 116       7.358  70.260 -55.133  1.00 71.84           H  
ATOM   1746 HH22 ARG A 116       8.009  70.195 -56.705  1.00 71.84           H  
ATOM   1747  CZ  ARG A 116       7.872  72.049 -55.882  1.00 71.84           C  
ATOM   1748  N   GLU A 117       6.765  79.020 -51.692  1.00 75.84           N  
ATOM   1749  H   GLU A 117       5.819  78.892 -52.022  1.00 75.84           H  
ATOM   1750  CA  GLU A 117       7.284  80.382 -51.501  1.00 75.84           C  
ATOM   1751  HA  GLU A 117       8.294  80.422 -51.910  1.00 75.84           H  
ATOM   1752  C   GLU A 117       7.406  80.746 -50.009  1.00 75.84           C  
ATOM   1753  CB  GLU A 117       6.427  81.372 -52.307  1.00 75.84           C  
ATOM   1754  HB2 GLU A 117       5.443  81.463 -51.847  1.00 75.84           H  
ATOM   1755  HB3 GLU A 117       6.304  80.971 -53.313  1.00 75.84           H  
ATOM   1756  O   GLU A 117       8.414  81.320 -49.596  1.00 75.84           O  
ATOM   1757  CG  GLU A 117       7.083  82.759 -52.421  1.00 75.84           C  
ATOM   1758  HG2 GLU A 117       8.135  82.623 -52.669  1.00 75.84           H  
ATOM   1759  HG3 GLU A 117       7.030  83.260 -51.454  1.00 75.84           H  
ATOM   1760  CD  GLU A 117       6.425  83.644 -53.496  1.00 75.84           C  
ATOM   1761  OE1 GLU A 117       7.167  84.436 -54.120  1.00 75.84           O  
ATOM   1762  OE2 GLU A 117       5.191  83.546 -53.679  1.00 75.84           O  
ATOM   1763  N   GLU A 118       6.455  80.328 -49.165  1.00 74.68           N  
ATOM   1764  H   GLU A 118       5.682  79.788 -49.527  1.00 74.68           H  
ATOM   1765  CA  GLU A 118       6.563  80.495 -47.710  1.00 74.68           C  
ATOM   1766  HA  GLU A 118       6.941  81.498 -47.517  1.00 74.68           H  
ATOM   1767  C   GLU A 118       7.571  79.511 -47.093  1.00 74.68           C  
ATOM   1768  CB  GLU A 118       5.178  80.397 -47.045  1.00 74.68           C  
ATOM   1769  HB2 GLU A 118       4.522  81.138 -47.501  1.00 74.68           H  
ATOM   1770  HB3 GLU A 118       4.760  79.403 -47.199  1.00 74.68           H  
ATOM   1771  O   GLU A 118       8.340  79.901 -46.212  1.00 74.68           O  
ATOM   1772  CG  GLU A 118       5.302  80.687 -45.538  1.00 74.68           C  
ATOM   1773  HG2 GLU A 118       5.825  79.860 -45.059  1.00 74.68           H  
ATOM   1774  HG3 GLU A 118       5.916  81.579 -45.410  1.00 74.68           H  
ATOM   1775  CD  GLU A 118       3.974  80.906 -44.803  1.00 74.68           C  
ATOM   1776  OE1 GLU A 118       4.063  81.488 -43.695  1.00 74.68           O  
ATOM   1777  OE2 GLU A 118       2.916  80.482 -45.311  1.00 74.68           O  
ATOM   1778  N   LEU A 119       7.632  78.270 -47.589  1.00 70.14           N  
ATOM   1779  H   LEU A 119       6.938  78.011 -48.276  1.00 70.14           H  
ATOM   1780  CA  LEU A 119       8.639  77.273 -47.226  1.00 70.14           C  
ATOM   1781  HA  LEU A 119       8.576  77.085 -46.154  1.00 70.14           H  
ATOM   1782  C   LEU A 119      10.045  77.789 -47.543  1.00 70.14           C  
ATOM   1783  CB  LEU A 119       8.374  75.960 -47.980  1.00 70.14           C  
ATOM   1784  HB2 LEU A 119       7.332  75.666 -47.856  1.00 70.14           H  
ATOM   1785  HB3 LEU A 119       8.538  76.146 -49.042  1.00 70.14           H  
ATOM   1786  O   LEU A 119      10.900  77.753 -46.665  1.00 70.14           O  
ATOM   1787  CG  LEU A 119       9.297  74.810 -47.521  1.00 70.14           C  
ATOM   1788  HG  LEU A 119      10.195  75.210 -47.050  1.00 70.14           H  
ATOM   1789  CD1 LEU A 119       8.601  73.916 -46.496  1.00 70.14           C  
ATOM   1790 HD11 LEU A 119       8.288  74.511 -45.638  1.00 70.14           H  
ATOM   1791 HD12 LEU A 119       7.726  73.442 -46.941  1.00 70.14           H  
ATOM   1792 HD13 LEU A 119       9.289  73.140 -46.157  1.00 70.14           H  
ATOM   1793  CD2 LEU A 119       9.750  73.972 -48.715  1.00 70.14           C  
ATOM   1794 HD21 LEU A 119      10.412  74.563 -49.347  1.00 70.14           H  
ATOM   1795 HD22 LEU A 119       8.894  73.643 -49.304  1.00 70.14           H  
ATOM   1796 HD23 LEU A 119      10.290  73.095 -48.359  1.00 70.14           H  
ATOM   1797  N   VAL A 120      10.277  78.324 -48.746  1.00 72.47           N  
ATOM   1798  H   VAL A 120       9.533  78.312 -49.429  1.00 72.47           H  
ATOM   1799  CA  VAL A 120      11.547  78.958 -49.123  1.00 72.47           C  
ATOM   1800  HA  VAL A 120      12.350  78.243 -48.942  1.00 72.47           H  
ATOM   1801  C   VAL A 120      11.819  80.141 -48.208  1.00 72.47           C  
ATOM   1802  CB  VAL A 120      11.600  79.337 -50.616  1.00 72.47           C  
ATOM   1803  HB  VAL A 120      10.668  79.825 -50.901  1.00 72.47           H  
ATOM   1804  O   VAL A 120      12.864  80.137 -47.580  1.00 72.47           O  
ATOM   1805  CG1 VAL A 120      12.762  80.279 -50.961  1.00 72.47           C  
ATOM   1806 HG11 VAL A 120      13.710  79.853 -50.630  1.00 72.47           H  
ATOM   1807 HG12 VAL A 120      12.624  81.249 -50.485  1.00 72.47           H  
ATOM   1808 HG13 VAL A 120      12.801  80.444 -52.038  1.00 72.47           H  
ATOM   1809  CG2 VAL A 120      11.799  78.070 -51.463  1.00 72.47           C  
ATOM   1810 HG21 VAL A 120      12.783  77.642 -51.272  1.00 72.47           H  
ATOM   1811 HG22 VAL A 120      11.043  77.324 -51.219  1.00 72.47           H  
ATOM   1812 HG23 VAL A 120      11.714  78.321 -52.521  1.00 72.47           H  
ATOM   1813  N   GLN A 121      10.882  81.067 -47.977  1.00 74.10           N  
ATOM   1814  H   GLN A 121      10.025  81.047 -48.510  1.00 74.10           H  
ATOM   1815  CA  GLN A 121      11.104  82.154 -47.008  1.00 74.10           C  
ATOM   1816  HA  GLN A 121      11.967  82.737 -47.330  1.00 74.10           H  
ATOM   1817  C   GLN A 121      11.382  81.656 -45.578  1.00 74.10           C  
ATOM   1818  CB  GLN A 121       9.879  83.073 -46.950  1.00 74.10           C  
ATOM   1819  HB2 GLN A 121       8.980  82.468 -46.837  1.00 74.10           H  
ATOM   1820  HB3 GLN A 121       9.969  83.712 -46.072  1.00 74.10           H  
ATOM   1821  O   GLN A 121      12.004  82.363 -44.784  1.00 74.10           O  
ATOM   1822  CG  GLN A 121       9.729  83.987 -48.169  1.00 74.10           C  
ATOM   1823  HG2 GLN A 121       9.716  83.395 -49.084  1.00 74.10           H  
ATOM   1824  HG3 GLN A 121      10.578  84.668 -48.224  1.00 74.10           H  
ATOM   1825  CD  GLN A 121       8.446  84.808 -48.076  1.00 74.10           C  
ATOM   1826  NE2 GLN A 121       7.830  85.141 -49.187  1.00 74.10           N  
ATOM   1827 HE21 GLN A 121       6.937  85.603 -49.093  1.00 74.10           H  
ATOM   1828 HE22 GLN A 121       8.146  84.771 -50.072  1.00 74.10           H  
ATOM   1829  OE1 GLN A 121       7.980  85.168 -47.002  1.00 74.10           O  
ATOM   1830  N   ARG A 122      10.878  80.486 -45.175  1.00 73.99           N  
ATOM   1831  H   ARG A 122      10.310  79.976 -45.837  1.00 73.99           H  
ATOM   1832  CA  ARG A 122      11.059  79.914 -43.829  1.00 73.99           C  
ATOM   1833  HA  ARG A 122      11.110  80.727 -43.105  1.00 73.99           H  
ATOM   1834  C   ARG A 122      12.390  79.169 -43.710  1.00 73.99           C  
ATOM   1835  CB  ARG A 122       9.826  79.063 -43.494  1.00 73.99           C  
ATOM   1836  HB2 ARG A 122       9.824  78.160 -44.105  1.00 73.99           H  
ATOM   1837  HB3 ARG A 122       8.941  79.646 -43.747  1.00 73.99           H  
ATOM   1838  O   ARG A 122      13.105  79.401 -42.740  1.00 73.99           O  
ATOM   1839  CG  ARG A 122       9.715  78.683 -42.011  1.00 73.99           C  
ATOM   1840  HG2 ARG A 122      10.482  77.952 -41.757  1.00 73.99           H  
ATOM   1841  HG3 ARG A 122       9.843  79.573 -41.395  1.00 73.99           H  
ATOM   1842  CD  ARG A 122       8.319  78.093 -41.765  1.00 73.99           C  
ATOM   1843  HD2 ARG A 122       7.574  78.827 -42.072  1.00 73.99           H  
ATOM   1844  HD3 ARG A 122       8.201  77.206 -42.387  1.00 73.99           H  
ATOM   1845  NE  ARG A 122       8.099  77.734 -40.351  1.00 73.99           N  
ATOM   1846  HE  ARG A 122       8.919  77.646 -39.768  1.00 73.99           H  
ATOM   1847  NH1 ARG A 122       5.819  77.439 -40.491  1.00 73.99           N  
ATOM   1848 HH11 ARG A 122       5.838  77.704 -41.466  1.00 73.99           H  
ATOM   1849 HH12 ARG A 122       4.939  77.165 -40.080  1.00 73.99           H  
ATOM   1850  NH2 ARG A 122       6.864  77.050 -38.561  1.00 73.99           N  
ATOM   1851 HH21 ARG A 122       7.706  76.949 -38.012  1.00 73.99           H  
ATOM   1852 HH22 ARG A 122       5.976  76.765 -38.174  1.00 73.99           H  
ATOM   1853  CZ  ARG A 122       6.933  77.414 -39.811  1.00 73.99           C  
ATOM   1854  N   LEU A 123      12.768  78.394 -44.725  1.00 71.36           N  
ATOM   1855  H   LEU A 123      12.112  78.274 -45.484  1.00 71.36           H  
ATOM   1856  CA  LEU A 123      14.094  77.797 -44.895  1.00 71.36           C  
ATOM   1857  HA  LEU A 123      14.349  77.225 -44.003  1.00 71.36           H  
ATOM   1858  C   LEU A 123      15.170  78.874 -45.064  1.00 71.36           C  
ATOM   1859  CB  LEU A 123      14.090  76.863 -46.119  1.00 71.36           C  
ATOM   1860  HB2 LEU A 123      13.672  77.407 -46.966  1.00 71.36           H  
ATOM   1861  HB3 LEU A 123      15.119  76.610 -46.373  1.00 71.36           H  
ATOM   1862  O   LEU A 123      16.220  78.767 -44.450  1.00 71.36           O  
ATOM   1863  CG  LEU A 123      13.308  75.551 -45.925  1.00 71.36           C  
ATOM   1864  HG  LEU A 123      12.314  75.766 -45.534  1.00 71.36           H  
ATOM   1865  CD1 LEU A 123      13.158  74.846 -47.272  1.00 71.36           C  
ATOM   1866 HD11 LEU A 123      12.643  75.501 -47.975  1.00 71.36           H  
ATOM   1867 HD12 LEU A 123      14.135  74.578 -47.672  1.00 71.36           H  
ATOM   1868 HD13 LEU A 123      12.563  73.942 -47.142  1.00 71.36           H  
ATOM   1869  CD2 LEU A 123      14.019  74.595 -44.963  1.00 71.36           C  
ATOM   1870 HD21 LEU A 123      15.026  74.379 -45.319  1.00 71.36           H  
ATOM   1871 HD22 LEU A 123      13.461  73.660 -44.901  1.00 71.36           H  
ATOM   1872 HD23 LEU A 123      14.070  75.028 -43.964  1.00 71.36           H  
ATOM   1873  N   GLU A 124      14.903  79.948 -45.806  1.00 73.29           N  
ATOM   1874  H   GLU A 124      14.060  79.939 -46.362  1.00 73.29           H  
ATOM   1875  CA  GLU A 124      15.769  81.123 -45.925  1.00 73.29           C  
ATOM   1876  HA  GLU A 124      16.775  80.800 -46.193  1.00 73.29           H  
ATOM   1877  C   GLU A 124      15.871  81.883 -44.607  1.00 73.29           C  
ATOM   1878  CB  GLU A 124      15.280  82.098 -47.003  1.00 73.29           C  
ATOM   1879  HB2 GLU A 124      15.783  83.053 -46.848  1.00 73.29           H  
ATOM   1880  HB3 GLU A 124      14.210  82.265 -46.881  1.00 73.29           H  
ATOM   1881  O   GLU A 124      16.959  82.331 -44.279  1.00 73.29           O  
ATOM   1882  CG  GLU A 124      15.603  81.642 -48.432  1.00 73.29           C  
ATOM   1883  HG2 GLU A 124      16.672  81.437 -48.488  1.00 73.29           H  
ATOM   1884  HG3 GLU A 124      15.079  80.715 -48.663  1.00 73.29           H  
ATOM   1885  CD  GLU A 124      15.235  82.726 -49.456  1.00 73.29           C  
ATOM   1886  OE1 GLU A 124      16.037  82.908 -50.401  1.00 73.29           O  
ATOM   1887  OE2 GLU A 124      14.196  83.397 -49.259  1.00 73.29           O  
ATOM   1888  N   ARG A 125      14.800  81.999 -43.807  1.00 72.54           N  
ATOM   1889  H   ARG A 125      13.909  81.678 -44.158  1.00 72.54           H  
ATOM   1890  CA  ARG A 125      14.891  82.560 -42.444  1.00 72.54           C  
ATOM   1891  HA  ARG A 125      15.457  83.490 -42.493  1.00 72.54           H  
ATOM   1892  C   ARG A 125      15.702  81.662 -41.508  1.00 72.54           C  
ATOM   1893  CB  ARG A 125      13.494  82.871 -41.879  1.00 72.54           C  
ATOM   1894  HB2 ARG A 125      12.796  82.086 -42.172  1.00 72.54           H  
ATOM   1895  HB3 ARG A 125      13.544  82.888 -40.790  1.00 72.54           H  
ATOM   1896  O   ARG A 125      16.497  82.184 -40.735  1.00 72.54           O  
ATOM   1897  CG  ARG A 125      12.995  84.248 -42.352  1.00 72.54           C  
ATOM   1898  HG2 ARG A 125      13.091  84.331 -43.435  1.00 72.54           H  
ATOM   1899  HG3 ARG A 125      13.629  85.014 -41.904  1.00 72.54           H  
ATOM   1900  CD  ARG A 125      11.538  84.528 -41.951  1.00 72.54           C  
ATOM   1901  HD2 ARG A 125      11.341  85.588 -42.112  1.00 72.54           H  
ATOM   1902  HD3 ARG A 125      11.406  84.301 -40.893  1.00 72.54           H  
ATOM   1903  NE  ARG A 125      10.592  83.737 -42.762  1.00 72.54           N  
ATOM   1904  HE  ARG A 125      11.015  83.160 -43.475  1.00 72.54           H  
ATOM   1905  NH1 ARG A 125       8.612  84.568 -41.945  1.00 72.54           N  
ATOM   1906 HH11 ARG A 125       9.128  85.199 -41.349  1.00 72.54           H  
ATOM   1907 HH12 ARG A 125       7.603  84.581 -41.984  1.00 72.54           H  
ATOM   1908  NH2 ARG A 125       8.569  83.016 -43.541  1.00 72.54           N  
ATOM   1909 HH21 ARG A 125       7.562  83.081 -43.580  1.00 72.54           H  
ATOM   1910 HH22 ARG A 125       9.022  82.419 -44.218  1.00 72.54           H  
ATOM   1911  CZ  ARG A 125       9.269  83.777 -42.747  1.00 72.54           C  
ATOM   1912  N   MET A 126      15.571  80.338 -41.608  1.00 67.45           N  
ATOM   1913  H   MET A 126      14.872  79.975 -42.240  1.00 67.45           H  
ATOM   1914  CA  MET A 126      16.405  79.386 -40.861  1.00 67.45           C  
ATOM   1915  HA  MET A 126      16.391  79.659 -39.806  1.00 67.45           H  
ATOM   1916  C   MET A 126      17.872  79.464 -41.311  1.00 67.45           C  
ATOM   1917  CB  MET A 126      15.830  77.965 -40.992  1.00 67.45           C  
ATOM   1918  HB2 MET A 126      15.649  77.736 -42.042  1.00 67.45           H  
ATOM   1919  HB3 MET A 126      16.555  77.249 -40.603  1.00 67.45           H  
ATOM   1920  O   MET A 126      18.756  79.641 -40.480  1.00 67.45           O  
ATOM   1921  CG  MET A 126      14.522  77.818 -40.201  1.00 67.45           C  
ATOM   1922  HG2 MET A 126      14.751  77.856 -39.136  1.00 67.45           H  
ATOM   1923  HG3 MET A 126      13.876  78.667 -40.427  1.00 67.45           H  
ATOM   1924  SD  MET A 126      13.561  76.314 -40.535  1.00 67.45           S  
ATOM   1925  CE  MET A 126      14.681  75.037 -39.897  1.00 67.45           C  
ATOM   1926  HE1 MET A 126      14.905  75.228 -38.847  1.00 67.45           H  
ATOM   1927  HE2 MET A 126      15.607  75.032 -40.473  1.00 67.45           H  
ATOM   1928  HE3 MET A 126      14.206  74.060 -39.989  1.00 67.45           H  
ATOM   1929  N   LEU A 127      18.143  79.456 -42.618  1.00 70.16           N  
ATOM   1930  H   LEU A 127      17.375  79.289 -43.253  1.00 70.16           H  
ATOM   1931  CA  LEU A 127      19.471  79.648 -43.208  1.00 70.16           C  
ATOM   1932  HA  LEU A 127      20.155  78.924 -42.765  1.00 70.16           H  
ATOM   1933  C   LEU A 127      20.051  81.036 -42.918  1.00 70.16           C  
ATOM   1934  CB  LEU A 127      19.406  79.414 -44.730  1.00 70.16           C  
ATOM   1935  HB2 LEU A 127      18.478  79.841 -45.112  1.00 70.16           H  
ATOM   1936  HB3 LEU A 127      20.221  79.951 -45.215  1.00 70.16           H  
ATOM   1937  O   LEU A 127      21.254  81.145 -42.738  1.00 70.16           O  
ATOM   1938  CG  LEU A 127      19.504  77.930 -45.129  1.00 70.16           C  
ATOM   1939  HG  LEU A 127      18.913  77.323 -44.443  1.00 70.16           H  
ATOM   1940  CD1 LEU A 127      18.976  77.722 -46.547  1.00 70.16           C  
ATOM   1941 HD11 LEU A 127      19.055  76.669 -46.817  1.00 70.16           H  
ATOM   1942 HD12 LEU A 127      17.924  78.005 -46.589  1.00 70.16           H  
ATOM   1943 HD13 LEU A 127      19.541  78.322 -47.260  1.00 70.16           H  
ATOM   1944  CD2 LEU A 127      20.964  77.464 -45.098  1.00 70.16           C  
ATOM   1945 HD21 LEU A 127      21.010  76.409 -45.366  1.00 70.16           H  
ATOM   1946 HD22 LEU A 127      21.565  78.036 -45.805  1.00 70.16           H  
ATOM   1947 HD23 LEU A 127      21.374  77.575 -44.094  1.00 70.16           H  
ATOM   1948  N   ALA A 128      19.247  82.096 -42.846  1.00 68.26           N  
ATOM   1949  H   ALA A 128      18.277  81.977 -43.099  1.00 68.26           H  
ATOM   1950  CA  ALA A 128      19.696  83.449 -42.511  1.00 68.26           C  
ATOM   1951  HA  ALA A 128      20.666  83.616 -42.978  1.00 68.26           H  
ATOM   1952  C   ALA A 128      19.894  83.657 -41.002  1.00 68.26           C  
ATOM   1953  CB  ALA A 128      18.724  84.479 -43.096  1.00 68.26           C  
ATOM   1954  HB1 ALA A 128      17.738  84.356 -42.648  1.00 68.26           H  
ATOM   1955  HB2 ALA A 128      19.086  85.485 -42.883  1.00 68.26           H  
ATOM   1956  HB3 ALA A 128      18.651  84.352 -44.177  1.00 68.26           H  
ATOM   1957  O   ALA A 128      20.642  84.553 -40.623  1.00 68.26           O  
ATOM   1958  N   ALA A 129      19.286  82.825 -40.151  1.00 65.15           N  
ATOM   1959  H   ALA A 129      18.585  82.192 -40.510  1.00 65.15           H  
ATOM   1960  CA  ALA A 129      19.627  82.725 -38.734  1.00 65.15           C  
ATOM   1961  HA  ALA A 129      19.835  83.722 -38.346  1.00 65.15           H  
ATOM   1962  C   ALA A 129      20.896  81.875 -38.514  1.00 65.15           C  
ATOM   1963  CB  ALA A 129      18.413  82.168 -37.980  1.00 65.15           C  
ATOM   1964  HB1 ALA A 129      17.552  82.819 -38.134  1.00 65.15           H  
ATOM   1965  HB2 ALA A 129      18.637  82.121 -36.914  1.00 65.15           H  
ATOM   1966  HB3 ALA A 129      18.173  81.166 -38.336  1.00 65.15           H  
ATOM   1967  O   ALA A 129      21.745  82.242 -37.707  1.00 65.15           O  
ATOM   1968  N   LEU A 130      21.070  80.788 -39.275  1.00 59.62           N  
ATOM   1969  H   LEU A 130      20.297  80.499 -39.857  1.00 59.62           H  
ATOM   1970  CA  LEU A 130      22.246  79.907 -39.221  1.00 59.62           C  
ATOM   1971  HA  LEU A 130      22.504  79.730 -38.177  1.00 59.62           H  
ATOM   1972  C   LEU A 130      23.500  80.523 -39.874  1.00 59.62           C  
ATOM   1973  CB  LEU A 130      21.886  78.560 -39.882  1.00 59.62           C  
ATOM   1974  HB2 LEU A 130      22.802  77.999 -40.067  1.00 59.62           H  
ATOM   1975  HB3 LEU A 130      21.430  78.764 -40.850  1.00 59.62           H  
ATOM   1976  O   LEU A 130      24.604  80.341 -39.371  1.00 59.62           O  
ATOM   1977  CG  LEU A 130      20.938  77.673 -39.047  1.00 59.62           C  
ATOM   1978  HG  LEU A 130      20.123  78.275 -38.644  1.00 59.62           H  
ATOM   1979  CD1 LEU A 130      20.337  76.571 -39.921  1.00 59.62           C  
ATOM   1980 HD11 LEU A 130      19.663  75.955 -39.325  1.00 59.62           H  
ATOM   1981 HD12 LEU A 130      19.771  77.016 -40.740  1.00 59.62           H  
ATOM   1982 HD13 LEU A 130      21.128  75.941 -40.328  1.00 59.62           H  
ATOM   1983  CD2 LEU A 130      21.675  77.006 -37.884  1.00 59.62           C  
ATOM   1984 HD21 LEU A 130      22.492  76.389 -38.258  1.00 59.62           H  
ATOM   1985 HD22 LEU A 130      20.984  76.375 -37.324  1.00 59.62           H  
ATOM   1986 HD23 LEU A 130      22.076  77.760 -37.207  1.00 59.62           H  
ATOM   1987  N   ARG A 131      23.358  81.288 -40.966  1.00 60.91           N  
ATOM   1988  H   ARG A 131      22.430  81.353 -41.360  1.00 60.91           H  
ATOM   1989  CA  ARG A 131      24.467  81.942 -41.693  1.00 60.91           C  
ATOM   1990  HA  ARG A 131      25.125  81.159 -42.069  1.00 60.91           H  
ATOM   1991  C   ARG A 131      25.372  82.811 -40.815  1.00 60.91           C  
ATOM   1992  CB  ARG A 131      23.953  82.769 -42.885  1.00 60.91           C  
ATOM   1993  HB2 ARG A 131      24.615  83.620 -43.044  1.00 60.91           H  
ATOM   1994  HB3 ARG A 131      22.961  83.161 -42.659  1.00 60.91           H  
ATOM   1995  O   ARG A 131      26.574  82.577 -40.871  1.00 60.91           O  
ATOM   1996  CG  ARG A 131      23.928  81.962 -44.190  1.00 60.91           C  
ATOM   1997  HG2 ARG A 131      24.950  81.720 -44.480  1.00 60.91           H  
ATOM   1998  HG3 ARG A 131      23.377  81.031 -44.051  1.00 60.91           H  
ATOM   1999  CD  ARG A 131      23.267  82.797 -45.292  1.00 60.91           C  
ATOM   2000  HD2 ARG A 131      23.839  83.715 -45.426  1.00 60.91           H  
ATOM   2001  HD3 ARG A 131      22.258  83.052 -44.969  1.00 60.91           H  
ATOM   2002  NE  ARG A 131      23.202  82.063 -46.570  1.00 60.91           N  
ATOM   2003  HE  ARG A 131      23.617  81.143 -46.582  1.00 60.91           H  
ATOM   2004  NH1 ARG A 131      22.033  83.643 -47.760  1.00 60.91           N  
ATOM   2005 HH11 ARG A 131      22.042  84.243 -46.948  1.00 60.91           H  
ATOM   2006 HH12 ARG A 131      21.502  83.898 -48.581  1.00 60.91           H  
ATOM   2007  NH2 ARG A 131      22.534  81.692 -48.717  1.00 60.91           N  
ATOM   2008 HH21 ARG A 131      22.013  81.980 -49.532  1.00 60.91           H  
ATOM   2009 HH22 ARG A 131      22.920  80.760 -48.679  1.00 60.91           H  
ATOM   2010  CZ  ARG A 131      22.597  82.470 -47.673  1.00 60.91           C  
ATOM   2011  N   PRO A 132      24.879  83.781 -40.018  1.00 53.96           N  
ATOM   2012  CA  PRO A 132      25.752  84.595 -39.174  1.00 53.96           C  
ATOM   2013  HA  PRO A 132      26.535  85.049 -39.781  1.00 53.96           H  
ATOM   2014  C   PRO A 132      26.431  83.768 -38.075  1.00 53.96           C  
ATOM   2015  CB  PRO A 132      24.860  85.704 -38.603  1.00 53.96           C  
ATOM   2016  HB2 PRO A 132      24.889  86.567 -39.267  1.00 53.96           H  
ATOM   2017  HB3 PRO A 132      25.156  85.994 -37.594  1.00 53.96           H  
ATOM   2018  O   PRO A 132      27.562  84.076 -37.714  1.00 53.96           O  
ATOM   2019  CG  PRO A 132      23.462  85.092 -38.629  1.00 53.96           C  
ATOM   2020  HG2 PRO A 132      23.320  84.459 -37.753  1.00 53.96           H  
ATOM   2021  HG3 PRO A 132      22.683  85.852 -38.686  1.00 53.96           H  
ATOM   2022  CD  PRO A 132      23.504  84.231 -39.889  1.00 53.96           C  
ATOM   2023  HD2 PRO A 132      22.805  83.402 -39.783  1.00 53.96           H  
ATOM   2024  HD3 PRO A 132      23.242  84.837 -40.756  1.00 53.96           H  
ATOM   2025  N   VAL A 133      25.792  82.694 -37.593  1.00 45.34           N  
ATOM   2026  H   VAL A 133      24.869  82.476 -37.943  1.00 45.34           H  
ATOM   2027  CA  VAL A 133      26.404  81.749 -36.642  1.00 45.34           C  
ATOM   2028  HA  VAL A 133      26.833  82.317 -35.816  1.00 45.34           H  
ATOM   2029  C   VAL A 133      27.563  80.989 -37.300  1.00 45.34           C  
ATOM   2030  CB  VAL A 133      25.351  80.781 -36.056  1.00 45.34           C  
ATOM   2031  HB  VAL A 133      24.910  80.190 -36.859  1.00 45.34           H  
ATOM   2032  O   VAL A 133      28.616  80.848 -36.690  1.00 45.34           O  
ATOM   2033  CG1 VAL A 133      25.957  79.815 -35.032  1.00 45.34           C  
ATOM   2034 HG11 VAL A 133      26.693  79.170 -35.512  1.00 45.34           H  
ATOM   2035 HG12 VAL A 133      25.177  79.181 -34.610  1.00 45.34           H  
ATOM   2036 HG13 VAL A 133      26.443  80.371 -34.231  1.00 45.34           H  
ATOM   2037  CG2 VAL A 133      24.225  81.546 -35.346  1.00 45.34           C  
ATOM   2038 HG21 VAL A 133      24.633  82.134 -34.524  1.00 45.34           H  
ATOM   2039 HG22 VAL A 133      23.716  82.213 -36.043  1.00 45.34           H  
ATOM   2040 HG23 VAL A 133      23.490  80.843 -34.955  1.00 45.34           H  
ATOM   2041  N   ALA A 134      27.410  80.565 -38.559  1.00 41.55           N  
ATOM   2042  H   ALA A 134      26.503  80.667 -38.992  1.00 41.55           H  
ATOM   2043  CA  ALA A 134      28.467  79.895 -39.317  1.00 41.55           C  
ATOM   2044  HA  ALA A 134      28.910  79.125 -38.685  1.00 41.55           H  
ATOM   2045  C   ALA A 134      29.611  80.846 -39.734  1.00 41.55           C  
ATOM   2046  CB  ALA A 134      27.822  79.206 -40.527  1.00 41.55           C  
ATOM   2047  HB1 ALA A 134      27.385  79.948 -41.195  1.00 41.55           H  
ATOM   2048  HB2 ALA A 134      28.581  78.640 -41.068  1.00 41.55           H  
ATOM   2049  HB3 ALA A 134      27.044  78.521 -40.191  1.00 41.55           H  
ATOM   2050  O   ALA A 134      30.781  80.515 -39.567  1.00 41.55           O  
ATOM   2051  N   GLN A 135      29.291  82.037 -40.254  1.00 41.62           N  
ATOM   2052  H   GLN A 135      28.311  82.258 -40.361  1.00 41.62           H  
ATOM   2053  CA  GLN A 135      30.280  82.995 -40.774  1.00 41.62           C  
ATOM   2054  HA  GLN A 135      30.980  82.463 -41.418  1.00 41.62           H  
ATOM   2055  C   GLN A 135      31.134  83.660 -39.686  1.00 41.62           C  
ATOM   2056  CB  GLN A 135      29.576  84.077 -41.610  1.00 41.62           C  
ATOM   2057  HB2 GLN A 135      28.741  84.494 -41.045  1.00 41.62           H  
ATOM   2058  HB3 GLN A 135      30.285  84.879 -41.813  1.00 41.62           H  
ATOM   2059  O   GLN A 135      32.240  84.113 -39.970  1.00 41.62           O  
ATOM   2060  CG  GLN A 135      29.082  83.535 -42.956  1.00 41.62           C  
ATOM   2061  HG2 GLN A 135      28.322  82.769 -42.800  1.00 41.62           H  
ATOM   2062  HG3 GLN A 135      29.923  83.073 -43.472  1.00 41.62           H  
ATOM   2063  CD  GLN A 135      28.495  84.631 -43.840  1.00 41.62           C  
ATOM   2064  NE2 GLN A 135      28.943  84.747 -45.070  1.00 41.62           N  
ATOM   2065 HE21 GLN A 135      29.750  84.208 -45.347  1.00 41.62           H  
ATOM   2066 HE22 GLN A 135      28.607  85.545 -45.590  1.00 41.62           H  
ATOM   2067  OE1 GLN A 135      27.615  85.393 -43.467  1.00 41.62           O  
ATOM   2068  N   ALA A 136      30.668  83.708 -38.433  1.00 33.19           N  
ATOM   2069  H   ALA A 136      29.745  83.346 -38.237  1.00 33.19           H  
ATOM   2070  CA  ALA A 136      31.431  84.291 -37.327  1.00 33.19           C  
ATOM   2071  HA  ALA A 136      31.681  85.318 -37.593  1.00 33.19           H  
ATOM   2072  C   ALA A 136      32.773  83.574 -37.042  1.00 33.19           C  
ATOM   2073  CB  ALA A 136      30.528  84.325 -36.090  1.00 33.19           C  
ATOM   2074  HB1 ALA A 136      30.221  83.313 -35.826  1.00 33.19           H  
ATOM   2075  HB2 ALA A 136      29.644  84.929 -36.292  1.00 33.19           H  
ATOM   2076  HB3 ALA A 136      31.072  84.763 -35.252  1.00 33.19           H  
ATOM   2077  O   ALA A 136      33.618  84.131 -36.341  1.00 33.19           O  
ATOM   2078  N   ALA A 137      32.989  82.375 -37.598  1.00 30.48           N  
ATOM   2079  H   ALA A 137      32.259  81.971 -38.167  1.00 30.48           H  
ATOM   2080  CA  ALA A 137      34.237  81.624 -37.485  1.00 30.48           C  
ATOM   2081  HA  ALA A 137      34.517  81.571 -36.432  1.00 30.48           H  
ATOM   2082  C   ALA A 137      35.433  82.250 -38.241  1.00 30.48           C  
ATOM   2083  CB  ALA A 137      33.956  80.200 -37.981  1.00 30.48           C  
ATOM   2084  HB1 ALA A 137      34.851  79.589 -37.862  1.00 30.48           H  
ATOM   2085  HB2 ALA A 137      33.143  79.757 -37.406  1.00 30.48           H  
ATOM   2086  HB3 ALA A 137      33.681  80.221 -39.035  1.00 30.48           H  
ATOM   2087  O   ALA A 137      36.574  82.035 -37.834  1.00 30.48           O  
ATOM   2088  N   ASP A 138      35.200  83.031 -39.306  1.00 27.51           N  
ATOM   2089  H   ASP A 138      34.242  83.174 -39.593  1.00 27.51           H  
ATOM   2090  CA  ASP A 138      36.251  83.479 -40.244  1.00 27.51           C  
ATOM   2091  HA  ASP A 138      36.729  82.608 -40.693  1.00 27.51           H  
ATOM   2092  C   ASP A 138      37.368  84.328 -39.599  1.00 27.51           C  
ATOM   2093  CB  ASP A 138      35.612  84.333 -41.365  1.00 27.51           C  
ATOM   2094  HB2 ASP A 138      34.906  85.033 -40.920  1.00 27.51           H  
ATOM   2095  HB3 ASP A 138      36.396  84.927 -41.834  1.00 27.51           H  
ATOM   2096  O   ASP A 138      38.506  84.338 -40.065  1.00 27.51           O  
ATOM   2097  CG  ASP A 138      34.921  83.558 -42.497  1.00 27.51           C  
ATOM   2098  OD1 ASP A 138      35.154  82.336 -42.618  1.00 27.51           O  
ATOM   2099  OD2 ASP A 138      34.190  84.219 -43.273  1.00 27.51           O  
ATOM   2100  N   ALA A 139      37.054  85.099 -38.556  1.00 24.42           N  
ATOM   2101  H   ALA A 139      36.130  84.975 -38.167  1.00 24.42           H  
ATOM   2102  CA  ALA A 139      37.784  86.329 -38.227  1.00 24.42           C  
ATOM   2103  HA  ALA A 139      38.059  86.801 -39.171  1.00 24.42           H  
ATOM   2104  C   ALA A 139      39.111  86.169 -37.445  1.00 24.42           C  
ATOM   2105  CB  ALA A 139      36.799  87.266 -37.513  1.00 24.42           C  
ATOM   2106  HB1 ALA A 139      35.911  87.409 -38.128  1.00 24.42           H  
ATOM   2107  HB2 ALA A 139      36.508  86.835 -36.555  1.00 24.42           H  
ATOM   2108  HB3 ALA A 139      37.268  88.235 -37.342  1.00 24.42           H  
ATOM   2109  O   ALA A 139      39.686  87.174 -37.016  1.00 24.42           O  
ATOM   2110  N   SER A 140      39.587  84.945 -37.191  1.00 21.91           N  
ATOM   2111  H   SER A 140      39.133  84.166 -37.646  1.00 21.91           H  
ATOM   2112  CA  SER A 140      40.757  84.718 -36.320  1.00 21.91           C  
ATOM   2113  HA  SER A 140      40.614  85.369 -35.457  1.00 21.91           H  
ATOM   2114  C   SER A 140      42.096  85.157 -36.955  1.00 21.91           C  
ATOM   2115  CB  SER A 140      40.766  83.296 -35.751  1.00 21.91           C  
ATOM   2116  HB2 SER A 140      41.448  83.258 -34.902  1.00 21.91           H  
ATOM   2117  HB3 SER A 140      39.766  83.040 -35.399  1.00 21.91           H  
ATOM   2118  O   SER A 140      42.242  85.209 -38.172  1.00 21.91           O  
ATOM   2119  OG  SER A 140      41.185  82.348 -36.702  1.00 21.91           O  
ATOM   2120  HG  SER A 140      40.653  82.431 -37.496  1.00 21.91           H  
ATOM   2121  N   GLY A 141      43.045  85.595 -36.114  1.00 21.99           N  
ATOM   2122  H   GLY A 141      42.897  85.414 -35.131  1.00 21.99           H  
ATOM   2123  CA  GLY A 141      43.940  86.711 -36.459  1.00 21.99           C  
ATOM   2124  HA2 GLY A 141      43.463  87.300 -37.242  1.00 21.99           H  
ATOM   2125  HA3 GLY A 141      44.001  87.360 -35.586  1.00 21.99           H  
ATOM   2126  C   GLY A 141      45.375  86.425 -36.946  1.00 21.99           C  
ATOM   2127  O   GLY A 141      45.640  85.679 -37.882  1.00 21.99           O  
ATOM   2128  N   THR A 142      46.325  87.174 -36.379  1.00 21.21           N  
ATOM   2129  H   THR A 142      46.080  87.663 -35.530  1.00 21.21           H  
ATOM   2130  CA  THR A 142      47.490  87.741 -37.092  1.00 21.21           C  
ATOM   2131  HA  THR A 142      47.175  87.943 -38.116  1.00 21.21           H  
ATOM   2132  C   THR A 142      48.729  86.834 -37.223  1.00 21.21           C  
ATOM   2133  CB  THR A 142      47.862  89.098 -36.460  1.00 21.21           C  
ATOM   2134  HB  THR A 142      48.741  89.508 -36.957  1.00 21.21           H  
ATOM   2135  O   THR A 142      49.843  87.262 -36.913  1.00 21.21           O  
ATOM   2136  CG2 THR A 142      46.739  90.131 -36.561  1.00 21.21           C  
ATOM   2137 HG21 THR A 142      46.456  90.265 -37.605  1.00 21.21           H  
ATOM   2138 HG22 THR A 142      47.093  91.083 -36.165  1.00 21.21           H  
ATOM   2139 HG23 THR A 142      45.869  89.813 -35.988  1.00 21.21           H  
ATOM   2140  OG1 THR A 142      48.134  88.921 -35.089  1.00 21.21           O  
ATOM   2141  HG1 THR A 142      48.944  88.407 -35.037  1.00 21.21           H  
ATOM   2142  N   GLY A 143      48.575  85.593 -37.687  1.00 18.94           N  
ATOM   2143  H   GLY A 143      47.639  85.295 -37.922  1.00 18.94           H  
ATOM   2144  CA  GLY A 143      49.682  84.641 -37.907  1.00 18.94           C  
ATOM   2145  HA2 GLY A 143      49.267  83.639 -38.022  1.00 18.94           H  
ATOM   2146  HA3 GLY A 143      50.330  84.636 -37.031  1.00 18.94           H  
ATOM   2147  C   GLY A 143      50.550  84.937 -39.145  1.00 18.94           C  
ATOM   2148  O   GLY A 143      50.599  84.119 -40.055  1.00 18.94           O  
ATOM   2149  N   ALA A 144      51.186  86.114 -39.220  1.00 20.93           N  
ATOM   2150  H   ALA A 144      51.085  86.726 -38.423  1.00 20.93           H  
ATOM   2151  CA  ALA A 144      51.585  86.730 -40.501  1.00 20.93           C  
ATOM   2152  HA  ALA A 144      51.201  86.120 -41.318  1.00 20.93           H  
ATOM   2153  C   ALA A 144      53.099  86.915 -40.794  1.00 20.93           C  
ATOM   2154  CB  ALA A 144      50.862  88.085 -40.562  1.00 20.93           C  
ATOM   2155  HB1 ALA A 144      51.037  88.550 -41.532  1.00 20.93           H  
ATOM   2156  HB2 ALA A 144      49.789  87.940 -40.437  1.00 20.93           H  
ATOM   2157  HB3 ALA A 144      51.236  88.745 -39.779  1.00 20.93           H  
ATOM   2158  O   ALA A 144      53.437  87.426 -41.858  1.00 20.93           O  
ATOM   2159  N   ASN A 145      54.006  86.599 -39.866  1.00 18.73           N  
ATOM   2160  H   ASN A 145      53.713  85.999 -39.108  1.00 18.73           H  
ATOM   2161  CA  ASN A 145      55.367  87.182 -39.780  1.00 18.73           C  
ATOM   2162  HA  ASN A 145      55.564  87.790 -40.664  1.00 18.73           H  
ATOM   2163  C   ASN A 145      56.478  86.094 -39.695  1.00 18.73           C  
ATOM   2164  CB  ASN A 145      55.346  88.067 -38.501  1.00 18.73           C  
ATOM   2165  HB2 ASN A 145      54.355  88.059 -38.046  1.00 18.73           H  
ATOM   2166  HB3 ASN A 145      56.024  87.645 -37.759  1.00 18.73           H  
ATOM   2167  O   ASN A 145      56.124  84.939 -39.467  1.00 18.73           O  
ATOM   2168  CG  ASN A 145      55.707  89.528 -38.699  1.00 18.73           C  
ATOM   2169  ND2 ASN A 145      55.887  90.255 -37.620  1.00 18.73           N  
ATOM   2170 HD21 ASN A 145      55.771  89.852 -36.702  1.00 18.73           H  
ATOM   2171 HD22 ASN A 145      56.132  91.221 -37.783  1.00 18.73           H  
ATOM   2172  OD1 ASN A 145      55.854  90.048 -39.788  1.00 18.73           O  
ATOM   2173  N   PRO A 146      57.799  86.413 -39.663  1.00 21.27           N  
ATOM   2174  CA  PRO A 146      58.521  87.552 -40.250  1.00 21.27           C  
ATOM   2175  HA  PRO A 146      57.857  88.146 -40.879  1.00 21.27           H  
ATOM   2176  C   PRO A 146      59.772  87.168 -41.105  1.00 21.27           C  
ATOM   2177  CB  PRO A 146      58.966  88.390 -39.040  1.00 21.27           C  
ATOM   2178  HB2 PRO A 146      58.217  89.143 -38.798  1.00 21.27           H  
ATOM   2179  HB3 PRO A 146      59.915  88.898 -39.212  1.00 21.27           H  
ATOM   2180  O   PRO A 146      59.742  87.307 -42.323  1.00 21.27           O  
ATOM   2181  CG  PRO A 146      59.069  87.373 -37.892  1.00 21.27           C  
ATOM   2182  HG2 PRO A 146      60.102  87.256 -37.565  1.00 21.27           H  
ATOM   2183  HG3 PRO A 146      58.448  87.698 -37.057  1.00 21.27           H  
ATOM   2184  CD  PRO A 146      58.541  86.050 -38.465  1.00 21.27           C  
ATOM   2185  HD2 PRO A 146      57.912  85.550 -37.729  1.00 21.27           H  
ATOM   2186  HD3 PRO A 146      59.368  85.392 -38.730  1.00 21.27           H  
ATOM   2187  N   SER A 147      60.892  86.791 -40.463  1.00 19.84           N  
ATOM   2188  H   SER A 147      60.806  86.597 -39.475  1.00 19.84           H  
ATOM   2189  CA  SER A 147      62.296  86.821 -40.944  1.00 19.84           C  
ATOM   2190  HA  SER A 147      62.319  87.221 -41.958  1.00 19.84           H  
ATOM   2191  C   SER A 147      62.921  85.396 -41.010  1.00 19.84           C  
ATOM   2192  CB  SER A 147      63.034  87.815 -40.029  1.00 19.84           C  
ATOM   2193  HB2 SER A 147      64.075  87.939 -40.325  1.00 19.84           H  
ATOM   2194  HB3 SER A 147      62.556  88.789 -40.135  1.00 19.84           H  
ATOM   2195  O   SER A 147      62.172  84.431 -40.926  1.00 19.84           O  
ATOM   2196  OG  SER A 147      62.951  87.431 -38.665  1.00 19.84           O  
ATOM   2197  HG  SER A 147      63.833  87.214 -38.352  1.00 19.84           H  
ATOM   2198  N   GLY A 148      64.230  85.133 -41.187  1.00 21.02           N  
ATOM   2199  H   GLY A 148      64.416  84.155 -41.358  1.00 21.02           H  
ATOM   2200  CA  GLY A 148      65.439  85.973 -41.115  1.00 21.02           C  
ATOM   2201  HA2 GLY A 148      65.297  86.876 -41.709  1.00 21.02           H  
ATOM   2202  HA3 GLY A 148      65.618  86.256 -40.078  1.00 21.02           H  
ATOM   2203  C   GLY A 148      66.716  85.291 -41.657  1.00 21.02           C  
ATOM   2204  O   GLY A 148      66.652  84.655 -42.701  1.00 21.02           O  
ATOM   2205  N   ASP A 149      67.861  85.503 -40.991  1.00 23.03           N  
ATOM   2206  H   ASP A 149      67.804  85.962 -40.093  1.00 23.03           H  
ATOM   2207  CA  ASP A 149      69.201  85.547 -41.619  1.00 23.03           C  
ATOM   2208  HA  ASP A 149      69.072  86.040 -42.583  1.00 23.03           H  
ATOM   2209  C   ASP A 149      69.922  84.215 -41.961  1.00 23.03           C  
ATOM   2210  CB  ASP A 149      70.108  86.466 -40.773  1.00 23.03           C  
ATOM   2211  HB2 ASP A 149      71.131  86.429 -41.149  1.00 23.03           H  
ATOM   2212  HB3 ASP A 149      70.122  86.104 -39.745  1.00 23.03           H  
ATOM   2213  O   ASP A 149      69.553  83.125 -41.535  1.00 23.03           O  
ATOM   2214  CG  ASP A 149      69.664  87.932 -40.810  1.00 23.03           C  
ATOM   2215  OD1 ASP A 149      69.416  88.440 -41.925  1.00 23.03           O  
ATOM   2216  OD2 ASP A 149      69.567  88.536 -39.719  1.00 23.03           O  
ATOM   2217  N   ASP A 150      70.999  84.370 -42.744  1.00 24.74           N  
ATOM   2218  H   ASP A 150      71.237  85.335 -42.924  1.00 24.74           H  
ATOM   2219  CA  ASP A 150      71.540  83.449 -43.768  1.00 24.74           C  
ATOM   2220  HA  ASP A 150      70.768  82.755 -44.100  1.00 24.74           H  
ATOM   2221  C   ASP A 150      72.795  82.627 -43.367  1.00 24.74           C  
ATOM   2222  CB  ASP A 150      71.883  84.423 -44.922  1.00 24.74           C  
ATOM   2223  HB2 ASP A 150      70.994  85.011 -45.149  1.00 24.74           H  
ATOM   2224  HB3 ASP A 150      72.637  85.121 -44.561  1.00 24.74           H  
ATOM   2225  O   ASP A 150      73.140  81.641 -44.006  1.00 24.74           O  
ATOM   2226  CG  ASP A 150      72.370  83.830 -46.249  1.00 24.74           C  
ATOM   2227  OD1 ASP A 150      71.619  83.025 -46.840  1.00 24.74           O  
ATOM   2228  OD2 ASP A 150      73.418  84.321 -46.733  1.00 24.74           O  
ATOM   2229  N   LEU A 151      73.542  83.071 -42.350  1.00 22.54           N  
ATOM   2230  H   LEU A 151      73.103  83.783 -41.783  1.00 22.54           H  
ATOM   2231  CA  LEU A 151      75.013  83.127 -42.470  1.00 22.54           C  
ATOM   2232  HA  LEU A 151      75.254  83.347 -43.510  1.00 22.54           H  
ATOM   2233  C   LEU A 151      75.856  81.881 -42.120  1.00 22.54           C  
ATOM   2234  CB  LEU A 151      75.505  84.289 -41.582  1.00 22.54           C  
ATOM   2235  HB2 LEU A 151      76.585  84.208 -41.458  1.00 22.54           H  
ATOM   2236  HB3 LEU A 151      75.059  84.176 -40.594  1.00 22.54           H  
ATOM   2237  O   LEU A 151      76.897  81.667 -42.736  1.00 22.54           O  
ATOM   2238  CG  LEU A 151      75.197  85.694 -42.121  1.00 22.54           C  
ATOM   2239  HG  LEU A 151      74.152  85.757 -42.425  1.00 22.54           H  
ATOM   2240  CD1 LEU A 151      75.440  86.724 -41.016  1.00 22.54           C  
ATOM   2241 HD11 LEU A 151      74.780  86.517 -40.174  1.00 22.54           H  
ATOM   2242 HD12 LEU A 151      75.214  87.722 -41.393  1.00 22.54           H  
ATOM   2243 HD13 LEU A 151      76.477  86.682 -40.684  1.00 22.54           H  
ATOM   2244  CD2 LEU A 151      76.098  86.049 -43.305  1.00 22.54           C  
ATOM   2245 HD21 LEU A 151      77.148  85.965 -43.024  1.00 22.54           H  
ATOM   2246 HD22 LEU A 151      75.884  87.065 -43.638  1.00 22.54           H  
ATOM   2247 HD23 LEU A 151      75.894  85.374 -44.136  1.00 22.54           H  
ATOM   2248  N   GLY A 152      75.581  81.245 -40.981  1.00 25.32           N  
ATOM   2249  H   GLY A 152      74.628  81.317 -40.657  1.00 25.32           H  
ATOM   2250  CA  GLY A 152      76.623  81.204 -39.935  1.00 25.32           C  
ATOM   2251  HA2 GLY A 152      76.116  81.197 -38.970  1.00 25.32           H  
ATOM   2252  HA3 GLY A 152      77.203  82.125 -39.987  1.00 25.32           H  
ATOM   2253  C   GLY A 152      77.637  80.051 -39.895  1.00 25.32           C  
ATOM   2254  O   GLY A 152      78.566  80.133 -39.092  1.00 25.32           O  
ATOM   2255  N   GLU A 153      77.471  78.978 -40.668  1.00 29.97           N  
ATOM   2256  H   GLU A 153      76.738  78.980 -41.363  1.00 29.97           H  
ATOM   2257  CA  GLU A 153      78.212  77.725 -40.435  1.00 29.97           C  
ATOM   2258  HA  GLU A 153      78.246  77.565 -39.357  1.00 29.97           H  
ATOM   2259  C   GLU A 153      79.682  77.817 -40.894  1.00 29.97           C  
ATOM   2260  CB  GLU A 153      77.444  76.517 -41.001  1.00 29.97           C  
ATOM   2261  HB2 GLU A 153      78.050  75.622 -40.860  1.00 29.97           H  
ATOM   2262  HB3 GLU A 153      77.261  76.662 -42.066  1.00 29.97           H  
ATOM   2263  O   GLU A 153      80.000  77.917 -42.081  1.00 29.97           O  
ATOM   2264  CG  GLU A 153      76.107  76.342 -40.250  1.00 29.97           C  
ATOM   2265  HG2 GLU A 153      75.472  77.205 -40.451  1.00 29.97           H  
ATOM   2266  HG3 GLU A 153      76.315  76.331 -39.180  1.00 29.97           H  
ATOM   2267  CD  GLU A 153      75.326  75.069 -40.612  1.00 29.97           C  
ATOM   2268  OE1 GLU A 153      74.464  74.684 -39.789  1.00 29.97           O  
ATOM   2269  OE2 GLU A 153      75.561  74.507 -41.707  1.00 29.97           O  
ATOM   2270  N   ALA A 154      80.589  77.847 -39.911  1.00 23.92           N  
ATOM   2271  H   ALA A 154      80.253  77.745 -38.964  1.00 23.92           H  
ATOM   2272  CA  ALA A 154      82.013  78.116 -40.091  1.00 23.92           C  
ATOM   2273  HA  ALA A 154      82.117  78.776 -40.953  1.00 23.92           H  
ATOM   2274  C   ALA A 154      82.843  76.850 -40.405  1.00 23.92           C  
ATOM   2275  CB  ALA A 154      82.508  78.891 -38.860  1.00 23.92           C  
ATOM   2276  HB1 ALA A 154      83.537  79.220 -39.004  1.00 23.92           H  
ATOM   2277  HB2 ALA A 154      81.878  79.765 -38.700  1.00 23.92           H  
ATOM   2278  HB3 ALA A 154      82.459  78.250 -37.980  1.00 23.92           H  
ATOM   2279  O   ALA A 154      82.323  75.747 -40.531  1.00 23.92           O  
ATOM   2280  N   GLY A 155      84.151  77.037 -40.615  1.00 30.54           N  
ATOM   2281  H   GLY A 155      84.527  77.954 -40.417  1.00 30.54           H  
ATOM   2282  CA  GLY A 155      85.044  76.010 -41.163  1.00 30.54           C  
ATOM   2283  HA2 GLY A 155      85.700  76.487 -41.891  1.00 30.54           H  
ATOM   2284  HA3 GLY A 155      84.456  75.263 -41.697  1.00 30.54           H  
ATOM   2285  C   GLY A 155      85.901  75.265 -40.135  1.00 30.54           C  
ATOM   2286  O   GLY A 155      85.472  74.993 -39.026  1.00 30.54           O  
ATOM   2287  N   VAL A 156      87.144  74.980 -40.548  1.00 25.39           N  
ATOM   2288  H   VAL A 156      87.355  75.283 -41.488  1.00 25.39           H  
ATOM   2289  CA  VAL A 156      88.215  74.184 -39.898  1.00 25.39           C  
ATOM   2290  HA  VAL A 156      88.165  73.162 -40.274  1.00 25.39           H  
ATOM   2291  C   VAL A 156      88.199  74.080 -38.372  1.00 25.39           C  
ATOM   2292  CB  VAL A 156      89.592  74.792 -40.282  1.00 25.39           C  
ATOM   2293  HB  VAL A 156      89.608  75.839 -39.979  1.00 25.39           H  
ATOM   2294  O   VAL A 156      88.596  73.046 -37.861  1.00 25.39           O  
ATOM   2295  CG1 VAL A 156      90.813  74.104 -39.644  1.00 25.39           C  
ATOM   2296 HG11 VAL A 156      90.821  74.278 -38.568  1.00 25.39           H  
ATOM   2297 HG12 VAL A 156      90.777  73.031 -39.829  1.00 25.39           H  
ATOM   2298 HG13 VAL A 156      91.738  74.519 -40.045  1.00 25.39           H  
ATOM   2299  CG2 VAL A 156      89.816  74.745 -41.802  1.00 25.39           C  
ATOM   2300 HG21 VAL A 156      90.790  75.169 -42.046  1.00 25.39           H  
ATOM   2301 HG22 VAL A 156      89.775  73.712 -42.148  1.00 25.39           H  
ATOM   2302 HG23 VAL A 156      89.058  75.332 -42.321  1.00 25.39           H  
ATOM   2303  N   ASP A 157      87.869  75.160 -37.673  1.00 25.41           N  
ATOM   2304  H   ASP A 157      87.256  75.823 -38.125  1.00 25.41           H  
ATOM   2305  CA  ASP A 157      88.495  75.604 -36.423  1.00 25.41           C  
ATOM   2306  HA  ASP A 157      89.537  75.284 -36.433  1.00 25.41           H  
ATOM   2307  C   ASP A 157      87.869  75.034 -35.139  1.00 25.41           C  
ATOM   2308  CB  ASP A 157      88.460  77.146 -36.432  1.00 25.41           C  
ATOM   2309  HB2 ASP A 157      88.564  77.497 -37.459  1.00 25.41           H  
ATOM   2310  HB3 ASP A 157      87.489  77.486 -36.072  1.00 25.41           H  
ATOM   2311  O   ASP A 157      88.234  75.486 -34.058  1.00 25.41           O  
ATOM   2312  CG  ASP A 157      89.584  77.810 -35.628  1.00 25.41           C  
ATOM   2313  OD1 ASP A 157      90.753  77.402 -35.836  1.00 25.41           O  
ATOM   2314  OD2 ASP A 157      89.304  78.825 -34.951  1.00 25.41           O  
ATOM   2315  N   GLU A 158      86.935  74.076 -35.255  1.00 32.54           N  
ATOM   2316  H   GLU A 158      86.753  73.734 -36.187  1.00 32.54           H  
ATOM   2317  CA  GLU A 158      85.958  73.703 -34.213  1.00 32.54           C  
ATOM   2318  HA  GLU A 158      85.197  74.484 -34.195  1.00 32.54           H  
ATOM   2319  C   GLU A 158      86.510  73.672 -32.779  1.00 32.54           C  
ATOM   2320  CB  GLU A 158      85.239  72.392 -34.564  1.00 32.54           C  
ATOM   2321  HB2 GLU A 158      85.975  71.611 -34.758  1.00 32.54           H  
ATOM   2322  HB3 GLU A 158      84.632  72.096 -33.709  1.00 32.54           H  
ATOM   2323  O   GLU A 158      85.927  74.286 -31.892  1.00 32.54           O  
ATOM   2324  CG  GLU A 158      84.316  72.555 -35.785  1.00 32.54           C  
ATOM   2325  HG2 GLU A 158      84.928  72.728 -36.670  1.00 32.54           H  
ATOM   2326  HG3 GLU A 158      83.690  73.434 -35.630  1.00 32.54           H  
ATOM   2327  CD  GLU A 158      83.412  71.332 -36.024  1.00 32.54           C  
ATOM   2328  OE1 GLU A 158      82.363  71.511 -36.680  1.00 32.54           O  
ATOM   2329  OE2 GLU A 158      83.780  70.221 -35.575  1.00 32.54           O  
ATOM   2330  N   LEU A 159      87.689  73.143 -32.450  1.00 31.95           N  
ATOM   2331  H   LEU A 159      88.107  73.681 -31.704  1.00 31.95           H  
ATOM   2332  CA  LEU A 159      88.424  71.931 -32.868  1.00 31.95           C  
ATOM   2333  HA  LEU A 159      87.738  71.202 -33.300  1.00 31.95           H  
ATOM   2334  C   LEU A 159      89.116  71.316 -31.631  1.00 31.95           C  
ATOM   2335  CB  LEU A 159      89.561  72.303 -33.854  1.00 31.95           C  
ATOM   2336  HB2 LEU A 159      90.528  72.082 -33.402  1.00 31.95           H  
ATOM   2337  HB3 LEU A 159      89.568  73.381 -34.015  1.00 31.95           H  
ATOM   2338  O   LEU A 159      89.738  70.258 -31.695  1.00 31.95           O  
ATOM   2339  CG  LEU A 159      89.529  71.623 -35.226  1.00 31.95           C  
ATOM   2340  HG  LEU A 159      88.602  71.895 -35.731  1.00 31.95           H  
ATOM   2341  CD1 LEU A 159      90.752  72.112 -36.017  1.00 31.95           C  
ATOM   2342 HD11 LEU A 159      91.672  71.817 -35.513  1.00 31.95           H  
ATOM   2343 HD12 LEU A 159      90.725  71.688 -37.020  1.00 31.95           H  
ATOM   2344 HD13 LEU A 159      90.714  73.198 -36.101  1.00 31.95           H  
ATOM   2345  CD2 LEU A 159      89.606  70.098 -35.168  1.00 31.95           C  
ATOM   2346 HD21 LEU A 159      88.720  69.707 -34.668  1.00 31.95           H  
ATOM   2347 HD22 LEU A 159      90.493  69.787 -34.614  1.00 31.95           H  
ATOM   2348 HD23 LEU A 159      89.632  69.695 -36.180  1.00 31.95           H  
ATOM   2349  N   LEU A 160      89.159  72.093 -30.543  1.00 24.01           N  
ATOM   2350  H   LEU A 160      88.421  72.779 -30.481  1.00 24.01           H  
ATOM   2351  CA  LEU A 160      90.422  72.479 -29.901  1.00 24.01           C  
ATOM   2352  HA  LEU A 160      91.276  72.101 -30.463  1.00 24.01           H  
ATOM   2353  C   LEU A 160      90.535  71.967 -28.464  1.00 24.01           C  
ATOM   2354  CB  LEU A 160      90.458  74.030 -29.837  1.00 24.01           C  
ATOM   2355  HB2 LEU A 160      89.508  74.367 -29.422  1.00 24.01           H  
ATOM   2356  HB3 LEU A 160      91.229  74.333 -29.128  1.00 24.01           H  
ATOM   2357  O   LEU A 160      91.629  71.871 -27.914  1.00 24.01           O  
ATOM   2358  CG  LEU A 160      90.709  74.797 -31.148  1.00 24.01           C  
ATOM   2359  HG  LEU A 160      90.100  74.371 -31.945  1.00 24.01           H  
ATOM   2360  CD1 LEU A 160      90.322  76.266 -30.975  1.00 24.01           C  
ATOM   2361 HD11 LEU A 160      90.479  76.794 -31.916  1.00 24.01           H  
ATOM   2362 HD12 LEU A 160      89.260  76.338 -30.738  1.00 24.01           H  
ATOM   2363 HD13 LEU A 160      90.909  76.733 -30.185  1.00 24.01           H  
ATOM   2364  CD2 LEU A 160      92.184  74.735 -31.550  1.00 24.01           C  
ATOM   2365 HD21 LEU A 160      92.806  75.181 -30.774  1.00 24.01           H  
ATOM   2366 HD22 LEU A 160      92.317  75.280 -32.484  1.00 24.01           H  
ATOM   2367 HD23 LEU A 160      92.476  73.697 -31.708  1.00 24.01           H  
ATOM   2368  N   GLU A 161      89.383  71.831 -27.813  1.00 22.62           N  
ATOM   2369  H   GLU A 161      88.585  71.648 -28.405  1.00 22.62           H  
ATOM   2370  CA  GLU A 161      89.099  72.805 -26.753  1.00 22.62           C  
ATOM   2371  HA  GLU A 161      89.664  73.718 -26.944  1.00 22.62           H  
ATOM   2372  C   GLU A 161      89.516  72.329 -25.359  1.00 22.62           C  
ATOM   2373  CB  GLU A 161      87.608  73.166 -26.827  1.00 22.62           C  
ATOM   2374  HB2 GLU A 161      87.025  72.284 -26.565  1.00 22.62           H  
ATOM   2375  HB3 GLU A 161      87.357  73.460 -27.846  1.00 22.62           H  
ATOM   2376  O   GLU A 161      90.284  73.002 -24.670  1.00 22.62           O  
ATOM   2377  CG  GLU A 161      87.271  74.326 -25.882  1.00 22.62           C  
ATOM   2378  HG2 GLU A 161      87.821  75.209 -26.210  1.00 22.62           H  
ATOM   2379  HG3 GLU A 161      87.608  74.083 -24.874  1.00 22.62           H  
ATOM   2380  CD  GLU A 161      85.772  74.636 -25.815  1.00 22.62           C  
ATOM   2381  OE1 GLU A 161      85.454  75.828 -25.604  1.00 22.62           O  
ATOM   2382  OE2 GLU A 161      84.972  73.678 -25.897  1.00 22.62           O  
ATOM   2383  N   ALA A 162      89.040  71.148 -24.968  1.00 26.86           N  
ATOM   2384  H   ALA A 162      88.407  70.679 -25.600  1.00 26.86           H  
ATOM   2385  CA  ALA A 162      89.403  70.432 -23.750  1.00 26.86           C  
ATOM   2386  HA  ALA A 162      90.182  70.969 -23.208  1.00 26.86           H  
ATOM   2387  C   ALA A 162      89.919  69.044 -24.180  1.00 26.86           C  
ATOM   2388  CB  ALA A 162      88.162  70.377 -22.847  1.00 26.86           C  
ATOM   2389  HB1 ALA A 162      87.341  69.882 -23.367  1.00 26.86           H  
ATOM   2390  HB2 ALA A 162      87.853  71.389 -22.585  1.00 26.86           H  
ATOM   2391  HB3 ALA A 162      88.391  69.823 -21.937  1.00 26.86           H  
ATOM   2392  O   ALA A 162      89.119  68.160 -24.463  1.00 26.86           O  
ATOM   2393  N   LEU A 163      91.214  68.786 -24.398  1.00 26.94           N  
ATOM   2394  H   LEU A 163      91.316  67.897 -24.867  1.00 26.94           H  
ATOM   2395  CA  LEU A 163      92.477  69.288 -23.824  1.00 26.94           C  
ATOM   2396  HA  LEU A 163      93.194  68.960 -24.576  1.00 26.94           H  
ATOM   2397  C   LEU A 163      92.933  68.477 -22.595  1.00 26.94           C  
ATOM   2398  CB  LEU A 163      92.652  70.821 -23.847  1.00 26.94           C  
ATOM   2399  HB2 LEU A 163      92.384  71.253 -22.883  1.00 26.94           H  
ATOM   2400  HB3 LEU A 163      91.968  71.206 -24.604  1.00 26.94           H  
ATOM   2401  O   LEU A 163      93.287  67.318 -22.792  1.00 26.94           O  
ATOM   2402  CG  LEU A 163      94.041  71.319 -24.288  1.00 26.94           C  
ATOM   2403  HG  LEU A 163      94.240  70.957 -25.297  1.00 26.94           H  
ATOM   2404  CD1 LEU A 163      94.055  72.848 -24.316  1.00 26.94           C  
ATOM   2405 HD11 LEU A 163      93.267  73.199 -24.983  1.00 26.94           H  
ATOM   2406 HD12 LEU A 163      95.013  73.206 -24.693  1.00 26.94           H  
ATOM   2407 HD13 LEU A 163      93.874  73.247 -23.318  1.00 26.94           H  
ATOM   2408  CD2 LEU A 163      95.178  70.848 -23.379  1.00 26.94           C  
ATOM   2409 HD21 LEU A 163      94.988  71.155 -22.351  1.00 26.94           H  
ATOM   2410 HD22 LEU A 163      95.268  69.763 -23.427  1.00 26.94           H  
ATOM   2411 HD23 LEU A 163      96.119  71.282 -23.718  1.00 26.94           H  
ATOM   2412  N   GLY A 164      92.981  68.999 -21.361  1.00 22.85           N  
ATOM   2413  H   GLY A 164      92.706  69.959 -21.206  1.00 22.85           H  
ATOM   2414  CA  GLY A 164      93.434  68.152 -20.241  1.00 22.85           C  
ATOM   2415  HA2 GLY A 164      94.345  67.634 -20.539  1.00 22.85           H  
ATOM   2416  HA3 GLY A 164      92.680  67.385 -20.061  1.00 22.85           H  
ATOM   2417  C   GLY A 164      93.740  68.845 -18.920  1.00 22.85           C  
ATOM   2418  O   GLY A 164      94.862  69.308 -18.725  1.00 22.85           O  
ATOM   2419  N   ARG A 165      92.767  68.882 -17.998  1.00 21.43           N  
ATOM   2420  H   ARG A 165      91.894  68.415 -18.200  1.00 21.43           H  
ATOM   2421  CA  ARG A 165      92.981  69.427 -16.648  1.00 21.43           C  
ATOM   2422  HA  ARG A 165      94.054  69.594 -16.555  1.00 21.43           H  
ATOM   2423  C   ARG A 165      92.728  68.430 -15.514  1.00 21.43           C  
ATOM   2424  CB  ARG A 165      92.315  70.807 -16.470  1.00 21.43           C  
ATOM   2425  HB2 ARG A 165      91.328  70.707 -16.020  1.00 21.43           H  
ATOM   2426  HB3 ARG A 165      92.198  71.287 -17.442  1.00 21.43           H  
ATOM   2427  O   ARG A 165      93.687  67.849 -15.028  1.00 21.43           O  
ATOM   2428  CG  ARG A 165      93.217  71.697 -15.598  1.00 21.43           C  
ATOM   2429  HG2 ARG A 165      93.575  71.117 -14.748  1.00 21.43           H  
ATOM   2430  HG3 ARG A 165      94.082  72.015 -16.181  1.00 21.43           H  
ATOM   2431  CD  ARG A 165      92.497  72.926 -15.038  1.00 21.43           C  
ATOM   2432  HD2 ARG A 165      93.201  73.493 -14.429  1.00 21.43           H  
ATOM   2433  HD3 ARG A 165      91.699  72.568 -14.386  1.00 21.43           H  
ATOM   2434  NE  ARG A 165      91.935  73.803 -16.086  1.00 21.43           N  
ATOM   2435  HE  ARG A 165      92.255  73.654 -17.032  1.00 21.43           H  
ATOM   2436  NH1 ARG A 165      90.489  74.934 -14.707  1.00 21.43           N  
ATOM   2437 HH11 ARG A 165      89.679  75.525 -14.589  1.00 21.43           H  
ATOM   2438 HH12 ARG A 165      90.747  74.319 -13.948  1.00 21.43           H  
ATOM   2439  NH2 ARG A 165      90.503  75.386 -16.892  1.00 21.43           N  
ATOM   2440 HH21 ARG A 165      90.794  75.177 -17.837  1.00 21.43           H  
ATOM   2441 HH22 ARG A 165      89.725  76.011 -16.740  1.00 21.43           H  
ATOM   2442  CZ  ARG A 165      90.986  74.704 -15.891  1.00 21.43           C  
ATOM   2443  N   GLU A 166      91.491  68.310 -15.048  1.00 22.81           N  
ATOM   2444  H   GLU A 166      90.725  68.732 -15.553  1.00 22.81           H  
ATOM   2445  CA  GLU A 166      91.172  67.752 -13.727  1.00 22.81           C  
ATOM   2446  HA  GLU A 166      91.965  68.073 -13.051  1.00 22.81           H  
ATOM   2447  C   GLU A 166      91.127  66.210 -13.737  1.00 22.81           C  
ATOM   2448  CB  GLU A 166      89.842  68.393 -13.252  1.00 22.81           C  
ATOM   2449  HB2 GLU A 166      89.631  69.238 -13.908  1.00 22.81           H  
ATOM   2450  HB3 GLU A 166      89.021  67.687 -13.374  1.00 22.81           H  
ATOM   2451  O   GLU A 166      90.637  65.636 -14.705  1.00 22.81           O  
ATOM   2452  CG  GLU A 166      89.853  68.929 -11.806  1.00 22.81           C  
ATOM   2453  HG2 GLU A 166      90.881  69.175 -11.539  1.00 22.81           H  
ATOM   2454  HG3 GLU A 166      89.496  68.157 -11.125  1.00 22.81           H  
ATOM   2455  CD  GLU A 166      89.036  70.224 -11.642  1.00 22.81           C  
ATOM   2456  OE1 GLU A 166      89.562  71.146 -10.972  1.00 22.81           O  
ATOM   2457  OE2 GLU A 166      87.986  70.373 -12.305  1.00 22.81           O  
ATOM   2458  N   LEU A 167      91.532  65.460 -12.706  1.00 22.93           N  
ATOM   2459  H   LEU A 167      91.159  64.527 -12.811  1.00 22.93           H  
ATOM   2460  CA  LEU A 167      92.723  65.503 -11.810  1.00 22.93           C  
ATOM   2461  HA  LEU A 167      93.610  65.329 -12.419  1.00 22.93           H  
ATOM   2462  C   LEU A 167      92.671  64.353 -10.773  1.00 22.93           C  
ATOM   2463  CB  LEU A 167      92.882  66.823 -11.011  1.00 22.93           C  
ATOM   2464  HB2 LEU A 167      91.948  67.383 -11.045  1.00 22.93           H  
ATOM   2465  HB3 LEU A 167      93.029  66.610  -9.952  1.00 22.93           H  
ATOM   2466  O   LEU A 167      93.642  64.158 -10.043  1.00 22.93           O  
ATOM   2467  CG  LEU A 167      94.078  67.682 -11.472  1.00 22.93           C  
ATOM   2468  HG  LEU A 167      94.054  67.793 -12.556  1.00 22.93           H  
ATOM   2469  CD1 LEU A 167      94.024  69.080 -10.854  1.00 22.93           C  
ATOM   2470 HD11 LEU A 167      93.099  69.576 -11.149  1.00 22.93           H  
ATOM   2471 HD12 LEU A 167      94.045  69.001  -9.767  1.00 22.93           H  
ATOM   2472 HD13 LEU A 167      94.870  69.674 -11.198  1.00 22.93           H  
ATOM   2473  CD2 LEU A 167      95.426  67.062 -11.091  1.00 22.93           C  
ATOM   2474 HD21 LEU A 167      95.525  66.079 -11.551  1.00 22.93           H  
ATOM   2475 HD22 LEU A 167      95.481  66.941 -10.009  1.00 22.93           H  
ATOM   2476 HD23 LEU A 167      96.241  67.698 -11.437  1.00 22.93           H  
ATOM   2477  N   ASP A 168      91.527  63.665 -10.699  1.00 23.38           N  
ATOM   2478  H   ASP A 168      90.801  63.943 -11.344  1.00 23.38           H  
ATOM   2479  CA  ASP A 168      90.973  63.034  -9.500  1.00 23.38           C  
ATOM   2480  HA  ASP A 168      90.849  63.852  -8.790  1.00 23.38           H  
ATOM   2481  C   ASP A 168      91.821  61.966  -8.772  1.00 23.38           C  
ATOM   2482  CB  ASP A 168      89.575  62.478  -9.851  1.00 23.38           C  
ATOM   2483  HB2 ASP A 168      89.632  61.950 -10.803  1.00 23.38           H  
ATOM   2484  HB3 ASP A 168      89.262  61.747  -9.106  1.00 23.38           H  
ATOM   2485  O   ASP A 168      92.677  61.298  -9.355  1.00 23.38           O  
ATOM   2486  CG  ASP A 168      88.488  63.558  -9.925  1.00 23.38           C  
ATOM   2487  OD1 ASP A 168      88.656  64.606  -9.262  1.00 23.38           O  
ATOM   2488  OD2 ASP A 168      87.521  63.332 -10.683  1.00 23.38           O  
ATOM   2489  N   GLY A 169      91.571  61.756  -7.473  1.00 18.71           N  
ATOM   2490  H   GLY A 169      92.148  61.084  -6.988  1.00 18.71           H  
ATOM   2491  CA  GLY A 169      90.476  62.360  -6.690  1.00 18.71           C  
ATOM   2492  HA2 GLY A 169      89.538  61.862  -6.937  1.00 18.71           H  
ATOM   2493  HA3 GLY A 169      90.365  63.421  -6.917  1.00 18.71           H  
ATOM   2494  C   GLY A 169      90.631  62.266  -5.178  1.00 18.71           C  
ATOM   2495  O   GLY A 169      91.615  61.713  -4.677  1.00 18.71           O  
ATOM   2496  N   ASP A 170      89.627  62.825  -4.496  1.00 16.76           N  
ATOM   2497  H   ASP A 170      88.901  63.256  -5.051  1.00 16.76           H  
ATOM   2498  CA  ASP A 170      89.144  62.317  -3.202  1.00 16.76           C  
ATOM   2499  HA  ASP A 170      89.980  62.198  -2.513  1.00 16.76           H  
ATOM   2500  C   ASP A 170      88.502  60.917  -3.379  1.00 16.76           C  
ATOM   2501  CB  ASP A 170      88.129  63.320  -2.587  1.00 16.76           C  
ATOM   2502  HB2 ASP A 170      87.568  62.794  -1.815  1.00 16.76           H  
ATOM   2503  HB3 ASP A 170      87.412  63.606  -3.357  1.00 16.76           H  
ATOM   2504  O   ASP A 170      88.529  60.137  -2.399  1.00 16.76           O  
ATOM   2505  CG  ASP A 170      88.702  64.596  -1.923  1.00 16.76           C  
ATOM   2506  OD1 ASP A 170      89.772  64.529  -1.267  1.00 16.76           O  
ATOM   2507  OD2 ASP A 170      88.015  65.646  -1.984  1.00 16.76           O  
ATOM   2508  OXT ASP A 170      88.007  60.626  -4.496  1.00 16.76           O  
TER    2509      ASP A 170                                                       
ATOM   2509  N   MET B   1      23.581 -35.320  40.732  1.00 75.41           N  
ATOM   2510  H   MET B   1      24.483 -35.473  41.160  1.00 75.41           H  
ATOM   2511  H2  MET B   1      22.852 -35.453  41.419  1.00 75.41           H  
ATOM   2512  H3  MET B   1      23.463 -35.968  39.967  1.00 75.41           H  
ATOM   2513  CA  MET B   1      23.518 -33.945  40.224  1.00 75.41           C  
ATOM   2514  HA  MET B   1      24.370 -33.808  39.559  1.00 75.41           H  
ATOM   2515  C   MET B   1      23.635 -32.984  41.402  1.00 75.41           C  
ATOM   2516  CB  MET B   1      22.268 -33.713  39.370  1.00 75.41           C  
ATOM   2517  HB2 MET B   1      21.414 -33.455  39.995  1.00 75.41           H  
ATOM   2518  HB3 MET B   1      22.036 -34.622  38.814  1.00 75.41           H  
ATOM   2519  O   MET B   1      22.791 -33.040  42.294  1.00 75.41           O  
ATOM   2520  CG  MET B   1      22.536 -32.602  38.358  1.00 75.41           C  
ATOM   2521  HG2 MET B   1      23.415 -32.855  37.764  1.00 75.41           H  
ATOM   2522  HG3 MET B   1      22.742 -31.681  38.903  1.00 75.41           H  
ATOM   2523  SD  MET B   1      21.155 -32.294  37.237  1.00 75.41           S  
ATOM   2524  CE  MET B   1      21.467 -33.491  35.910  1.00 75.41           C  
ATOM   2525  HE1 MET B   1      22.422 -33.271  35.433  1.00 75.41           H  
ATOM   2526  HE2 MET B   1      20.684 -33.401  35.157  1.00 75.41           H  
ATOM   2527  HE3 MET B   1      21.473 -34.507  36.305  1.00 75.41           H  
ATOM   2528  N   THR B   2      24.708 -32.199  41.472  1.00 83.20           N  
ATOM   2529  H   THR B   2      25.364 -32.242  40.705  1.00 83.20           H  
ATOM   2530  CA  THR B   2      24.911 -31.131  42.464  1.00 83.20           C  
ATOM   2531  HA  THR B   2      24.694 -31.525  43.457  1.00 83.20           H  
ATOM   2532  C   THR B   2      23.951 -29.963  42.213  1.00 83.20           C  
ATOM   2533  CB  THR B   2      26.366 -30.619  42.466  1.00 83.20           C  
ATOM   2534  HB  THR B   2      26.475 -29.897  43.275  1.00 83.20           H  
ATOM   2535  O   THR B   2      23.216 -29.949  41.223  1.00 83.20           O  
ATOM   2536  CG2 THR B   2      27.403 -31.720  42.676  1.00 83.20           C  
ATOM   2537 HG21 THR B   2      27.187 -32.259  43.598  1.00 83.20           H  
ATOM   2538 HG22 THR B   2      27.399 -32.418  41.839  1.00 83.20           H  
ATOM   2539 HG23 THR B   2      28.395 -31.273  42.754  1.00 83.20           H  
ATOM   2540  OG1 THR B   2      26.670 -29.972  41.258  1.00 83.20           O  
ATOM   2541  HG1 THR B   2      27.350 -30.487  40.818  1.00 83.20           H  
ATOM   2542  N   ASP B   3      23.933 -28.971  43.107  1.00 74.59           N  
ATOM   2543  H   ASP B   3      24.540 -28.994  43.914  1.00 74.59           H  
ATOM   2544  CA  ASP B   3      23.113 -27.777  42.885  1.00 74.59           C  
ATOM   2545  HA  ASP B   3      22.108 -28.118  42.636  1.00 74.59           H  
ATOM   2546  C   ASP B   3      23.601 -26.979  41.666  1.00 74.59           C  
ATOM   2547  CB  ASP B   3      23.006 -26.951  44.172  1.00 74.59           C  
ATOM   2548  HB2 ASP B   3      23.077 -27.612  45.036  1.00 74.59           H  
ATOM   2549  HB3 ASP B   3      23.823 -26.232  44.225  1.00 74.59           H  
ATOM   2550  O   ASP B   3      22.814 -26.702  40.762  1.00 74.59           O  
ATOM   2551  CG  ASP B   3      21.650 -26.248  44.233  1.00 74.59           C  
ATOM   2552  OD1 ASP B   3      20.635 -26.988  44.203  1.00 74.59           O  
ATOM   2553  OD2 ASP B   3      21.640 -25.005  44.304  1.00 74.59           O  
ATOM   2554  N   SER B   4      24.917 -26.758  41.563  1.00 76.23           N  
ATOM   2555  H   SER B   4      25.515 -26.975  42.348  1.00 76.23           H  
ATOM   2556  CA  SER B   4      25.563 -26.140  40.400  1.00 76.23           C  
ATOM   2557  HA  SER B   4      25.180 -25.125  40.286  1.00 76.23           H  
ATOM   2558  C   SER B   4      25.292 -26.888  39.090  1.00 76.23           C  
ATOM   2559  CB  SER B   4      27.079 -26.061  40.614  1.00 76.23           C  
ATOM   2560  HB2 SER B   4      27.529 -25.507  39.791  1.00 76.23           H  
ATOM   2561  HB3 SER B   4      27.496 -27.068  40.627  1.00 76.23           H  
ATOM   2562  O   SER B   4      25.032 -26.245  38.079  1.00 76.23           O  
ATOM   2563  OG  SER B   4      27.386 -25.420  41.839  1.00 76.23           O  
ATOM   2564  HG  SER B   4      27.952 -24.670  41.642  1.00 76.23           H  
ATOM   2565  N   GLU B   5      25.303 -28.228  39.086  1.00 81.59           N  
ATOM   2566  H   GLU B   5      25.539 -28.715  39.939  1.00 81.59           H  
ATOM   2567  CA  GLU B   5      24.999 -29.023  37.883  1.00 81.59           C  
ATOM   2568  HA  GLU B   5      25.637 -28.692  37.063  1.00 81.59           H  
ATOM   2569  C   GLU B   5      23.548 -28.823  37.411  1.00 81.59           C  
ATOM   2570  CB  GLU B   5      25.280 -30.512  38.140  1.00 81.59           C  
ATOM   2571  HB2 GLU B   5      24.834 -30.772  39.100  1.00 81.59           H  
ATOM   2572  HB3 GLU B   5      24.797 -31.100  37.361  1.00 81.59           H  
ATOM   2573  O   GLU B   5      23.333 -28.552  36.231  1.00 81.59           O  
ATOM   2574  CG  GLU B   5      26.776 -30.877  38.138  1.00 81.59           C  
ATOM   2575  HG2 GLU B   5      27.328 -30.120  38.696  1.00 81.59           H  
ATOM   2576  HG3 GLU B   5      27.137 -30.854  37.110  1.00 81.59           H  
ATOM   2577  CD  GLU B   5      27.076 -32.255  38.761  1.00 81.59           C  
ATOM   2578  OE1 GLU B   5      28.264 -32.610  38.856  1.00 81.59           O  
ATOM   2579  OE2 GLU B   5      26.144 -32.919  39.277  1.00 81.59           O  
ATOM   2580  N   LYS B   6      22.558 -28.860  38.321  1.00 83.52           N  
ATOM   2581  H   LYS B   6      22.804 -29.038  39.284  1.00 83.52           H  
ATOM   2582  CA  LYS B   6      21.149 -28.580  37.972  1.00 83.52           C  
ATOM   2583  HA  LYS B   6      20.827 -29.262  37.185  1.00 83.52           H  
ATOM   2584  C   LYS B   6      20.984 -27.165  37.413  1.00 83.52           C  
ATOM   2585  CB  LYS B   6      20.230 -28.726  39.195  1.00 83.52           C  
ATOM   2586  HB2 LYS B   6      20.626 -28.097  39.993  1.00 83.52           H  
ATOM   2587  HB3 LYS B   6      19.247 -28.337  38.928  1.00 83.52           H  
ATOM   2588  O   LYS B   6      20.322 -26.962  36.399  1.00 83.52           O  
ATOM   2589  CG  LYS B   6      20.038 -30.169  39.691  1.00 83.52           C  
ATOM   2590  HG2 LYS B   6      21.006 -30.630  39.889  1.00 83.52           H  
ATOM   2591  HG3 LYS B   6      19.524 -30.734  38.914  1.00 83.52           H  
ATOM   2592  CD  LYS B   6      19.186 -30.225  40.967  1.00 83.52           C  
ATOM   2593  HD2 LYS B   6      18.260 -29.679  40.788  1.00 83.52           H  
ATOM   2594  HD3 LYS B   6      18.940 -31.263  41.191  1.00 83.52           H  
ATOM   2595  CE  LYS B   6      19.960 -29.620  42.145  1.00 83.52           C  
ATOM   2596  HE2 LYS B   6      20.474 -30.412  42.691  1.00 83.52           H  
ATOM   2597  HE3 LYS B   6      20.734 -28.972  41.735  1.00 83.52           H  
ATOM   2598  NZ  LYS B   6      19.101 -28.814  43.044  1.00 83.52           N  
ATOM   2599  HZ1 LYS B   6      18.457 -29.374  43.585  1.00 83.52           H  
ATOM   2600  HZ2 LYS B   6      19.677 -28.278  43.677  1.00 83.52           H  
ATOM   2601  HZ3 LYS B   6      18.606 -28.099  42.531  1.00 83.52           H  
ATOM   2602  N   VAL B   7      21.578 -26.170  38.077  1.00 83.11           N  
ATOM   2603  H   VAL B   7      22.110 -26.396  38.906  1.00 83.11           H  
ATOM   2604  CA  VAL B   7      21.464 -24.763  37.664  1.00 83.11           C  
ATOM   2605  HA  VAL B   7      20.412 -24.545  37.479  1.00 83.11           H  
ATOM   2606  C   VAL B   7      22.185 -24.515  36.331  1.00 83.11           C  
ATOM   2607  CB  VAL B   7      21.925 -23.819  38.792  1.00 83.11           C  
ATOM   2608  HB  VAL B   7      22.962 -24.038  39.048  1.00 83.11           H  
ATOM   2609  O   VAL B   7      21.697 -23.727  35.524  1.00 83.11           O  
ATOM   2610  CG1 VAL B   7      21.807 -22.347  38.387  1.00 83.11           C  
ATOM   2611 HG11 VAL B   7      22.169 -21.711  39.194  1.00 83.11           H  
ATOM   2612 HG12 VAL B   7      20.767 -22.100  38.173  1.00 83.11           H  
ATOM   2613 HG13 VAL B   7      22.401 -22.156  37.494  1.00 83.11           H  
ATOM   2614  CG2 VAL B   7      21.044 -23.971  40.042  1.00 83.11           C  
ATOM   2615 HG21 VAL B   7      20.014 -23.692  39.817  1.00 83.11           H  
ATOM   2616 HG22 VAL B   7      21.053 -24.998  40.406  1.00 83.11           H  
ATOM   2617 HG23 VAL B   7      21.421 -23.331  40.840  1.00 83.11           H  
ATOM   2618  N   ALA B   8      23.275 -25.231  36.037  1.00 81.62           N  
ATOM   2619  H   ALA B   8      23.665 -25.844  36.739  1.00 81.62           H  
ATOM   2620  CA  ALA B   8      23.943 -25.175  34.737  1.00 81.62           C  
ATOM   2621  HA  ALA B   8      24.170 -24.132  34.515  1.00 81.62           H  
ATOM   2622  C   ALA B   8      23.062 -25.701  33.587  1.00 81.62           C  
ATOM   2623  CB  ALA B   8      25.270 -25.939  34.826  1.00 81.62           C  
ATOM   2624  HB1 ALA B   8      25.796 -25.865  33.875  1.00 81.62           H  
ATOM   2625  HB2 ALA B   8      25.893 -25.507  35.609  1.00 81.62           H  
ATOM   2626  HB3 ALA B   8      25.084 -26.989  35.051  1.00 81.62           H  
ATOM   2627  O   ALA B   8      23.100 -25.138  32.492  1.00 81.62           O  
ATOM   2628  N   GLU B   9      22.232 -26.726  33.815  1.00 85.55           N  
ATOM   2629  H   GLU B   9      22.263 -27.195  34.709  1.00 85.55           H  
ATOM   2630  CA  GLU B   9      21.254 -27.185  32.816  1.00 85.55           C  
ATOM   2631  HA  GLU B   9      21.761 -27.285  31.857  1.00 85.55           H  
ATOM   2632  C   GLU B   9      20.134 -26.160  32.593  1.00 85.55           C  
ATOM   2633  CB  GLU B   9      20.688 -28.566  33.183  1.00 85.55           C  
ATOM   2634  HB2 GLU B   9      20.294 -28.550  34.199  1.00 85.55           H  
ATOM   2635  HB3 GLU B   9      19.878 -28.798  32.492  1.00 85.55           H  
ATOM   2636  O   GLU B   9      19.831 -25.835  31.442  1.00 85.55           O  
ATOM   2637  CG  GLU B   9      21.771 -29.647  33.051  1.00 85.55           C  
ATOM   2638  HG2 GLU B   9      22.223 -29.556  32.063  1.00 85.55           H  
ATOM   2639  HG3 GLU B   9      22.554 -29.463  33.786  1.00 85.55           H  
ATOM   2640  CD  GLU B   9      21.254 -31.082  33.219  1.00 85.55           C  
ATOM   2641  OE1 GLU B   9      22.049 -31.989  32.880  1.00 85.55           O  
ATOM   2642  OE2 GLU B   9      20.098 -31.270  33.658  1.00 85.55           O  
ATOM   2643  N   TYR B  10      19.588 -25.562  33.660  1.00 85.86           N  
ATOM   2644  H   TYR B  10      19.842 -25.894  34.579  1.00 85.86           H  
ATOM   2645  CA  TYR B  10      18.606 -24.476  33.534  1.00 85.86           C  
ATOM   2646  HA  TYR B  10      17.777 -24.836  32.923  1.00 85.86           H  
ATOM   2647  C   TYR B  10      19.176 -23.244  32.812  1.00 85.86           C  
ATOM   2648  CB  TYR B  10      18.054 -24.082  34.913  1.00 85.86           C  
ATOM   2649  HB2 TYR B  10      17.490 -23.156  34.805  1.00 85.86           H  
ATOM   2650  HB3 TYR B  10      18.886 -23.876  35.586  1.00 85.86           H  
ATOM   2651  O   TYR B  10      18.505 -22.676  31.949  1.00 85.86           O  
ATOM   2652  CG  TYR B  10      17.123 -25.106  35.537  1.00 85.86           C  
ATOM   2653  CD1 TYR B  10      15.911 -25.431  34.897  1.00 85.86           C  
ATOM   2654  HD1 TYR B  10      15.645 -24.957  33.963  1.00 85.86           H  
ATOM   2655  CD2 TYR B  10      17.451 -25.716  36.763  1.00 85.86           C  
ATOM   2656  HD2 TYR B  10      18.378 -25.466  37.257  1.00 85.86           H  
ATOM   2657  CE1 TYR B  10      15.041 -26.378  35.469  1.00 85.86           C  
ATOM   2658  HE1 TYR B  10      14.113 -26.640  34.982  1.00 85.86           H  
ATOM   2659  CE2 TYR B  10      16.586 -26.667  37.338  1.00 85.86           C  
ATOM   2660  HE2 TYR B  10      16.850 -27.144  38.271  1.00 85.86           H  
ATOM   2661  OH  TYR B  10      14.536 -27.916  37.232  1.00 85.86           O  
ATOM   2662  HH  TYR B  10      14.892 -28.305  38.034  1.00 85.86           H  
ATOM   2663  CZ  TYR B  10      15.378 -27.001  36.687  1.00 85.86           C  
ATOM   2664  N   LEU B  11      20.423 -22.855  33.099  1.00 83.83           N  
ATOM   2665  H   LEU B  11      20.915 -23.331  33.842  1.00 83.83           H  
ATOM   2666  CA  LEU B  11      21.095 -21.746  32.413  1.00 83.83           C  
ATOM   2667  HA  LEU B  11      20.422 -20.888  32.435  1.00 83.83           H  
ATOM   2668  C   LEU B  11      21.362 -22.068  30.934  1.00 83.83           C  
ATOM   2669  CB  LEU B  11      22.381 -21.389  33.182  1.00 83.83           C  
ATOM   2670  HB2 LEU B  11      22.125 -21.200  34.224  1.00 83.83           H  
ATOM   2671  HB3 LEU B  11      23.050 -22.249  33.154  1.00 83.83           H  
ATOM   2672  O   LEU B  11      21.185 -21.198  30.078  1.00 83.83           O  
ATOM   2673  CG  LEU B  11      23.133 -20.160  32.631  1.00 83.83           C  
ATOM   2674  HG  LEU B  11      23.402 -20.331  31.589  1.00 83.83           H  
ATOM   2675  CD1 LEU B  11      22.305 -18.877  32.734  1.00 83.83           C  
ATOM   2676 HD11 LEU B  11      21.425 -18.943  32.095  1.00 83.83           H  
ATOM   2677 HD12 LEU B  11      21.998 -18.718  33.768  1.00 83.83           H  
ATOM   2678 HD13 LEU B  11      22.898 -18.026  32.403  1.00 83.83           H  
ATOM   2679  CD2 LEU B  11      24.420 -19.946  33.428  1.00 83.83           C  
ATOM   2680 HD21 LEU B  11      24.179 -19.726  34.468  1.00 83.83           H  
ATOM   2681 HD22 LEU B  11      25.039 -20.842  33.379  1.00 83.83           H  
ATOM   2682 HD23 LEU B  11      24.978 -19.111  33.005  1.00 83.83           H  
ATOM   2683  N   ARG B  12      21.719 -23.319  30.607  1.00 87.14           N  
ATOM   2684  H   ARG B  12      21.873 -23.980  31.356  1.00 87.14           H  
ATOM   2685  CA  ARG B  12      21.853 -23.785  29.217  1.00 87.14           C  
ATOM   2686  HA  ARG B  12      22.528 -23.112  28.688  1.00 87.14           H  
ATOM   2687  C   ARG B  12      20.514 -23.717  28.478  1.00 87.14           C  
ATOM   2688  CB  ARG B  12      22.453 -25.201  29.194  1.00 87.14           C  
ATOM   2689  HB2 ARG B  12      23.355 -25.208  29.805  1.00 87.14           H  
ATOM   2690  HB3 ARG B  12      21.740 -25.903  29.627  1.00 87.14           H  
ATOM   2691  O   ARG B  12      20.483 -23.244  27.347  1.00 87.14           O  
ATOM   2692  CG  ARG B  12      22.818 -25.661  27.770  1.00 87.14           C  
ATOM   2693  HG2 ARG B  12      23.617 -25.032  27.378  1.00 87.14           H  
ATOM   2694  HG3 ARG B  12      21.950 -25.557  27.119  1.00 87.14           H  
ATOM   2695  CD  ARG B  12      23.253 -27.133  27.732  1.00 87.14           C  
ATOM   2696  HD2 ARG B  12      23.440 -27.411  26.694  1.00 87.14           H  
ATOM   2697  HD3 ARG B  12      22.424 -27.741  28.093  1.00 87.14           H  
ATOM   2698  NE  ARG B  12      24.480 -27.379  28.520  1.00 87.14           N  
ATOM   2699  HE  ARG B  12      25.247 -26.743  28.358  1.00 87.14           H  
ATOM   2700  NH1 ARG B  12      23.774 -29.219  29.725  1.00 87.14           N  
ATOM   2701 HH11 ARG B  12      23.918 -29.902  30.455  1.00 87.14           H  
ATOM   2702 HH12 ARG B  12      22.883 -29.204  29.251  1.00 87.14           H  
ATOM   2703  NH2 ARG B  12      25.816 -28.402  30.055  1.00 87.14           N  
ATOM   2704 HH21 ARG B  12      25.945 -29.126  30.747  1.00 87.14           H  
ATOM   2705 HH22 ARG B  12      26.551 -27.735  29.868  1.00 87.14           H  
ATOM   2706  CZ  ARG B  12      24.679 -28.329  29.423  1.00 87.14           C  
ATOM   2707  N   ARG B  13      19.404 -24.126  29.105  1.00 88.12           N  
ATOM   2708  H   ARG B  13      19.497 -24.537  30.023  1.00 88.12           H  
ATOM   2709  CA  ARG B  13      18.069 -24.012  28.494  1.00 88.12           C  
ATOM   2710  HA  ARG B  13      18.129 -24.446  27.496  1.00 88.12           H  
ATOM   2711  C   ARG B  13      17.679 -22.548  28.268  1.00 88.12           C  
ATOM   2712  CB  ARG B  13      17.025 -24.792  29.318  1.00 88.12           C  
ATOM   2713  HB2 ARG B  13      17.353 -25.825  29.432  1.00 88.12           H  
ATOM   2714  HB3 ARG B  13      16.957 -24.350  30.312  1.00 88.12           H  
ATOM   2715  O   ARG B  13      17.346 -22.193  27.144  1.00 88.12           O  
ATOM   2716  CG  ARG B  13      15.621 -24.780  28.682  1.00 88.12           C  
ATOM   2717  HG2 ARG B  13      14.911 -25.216  29.385  1.00 88.12           H  
ATOM   2718  HG3 ARG B  13      15.319 -23.745  28.522  1.00 88.12           H  
ATOM   2719  CD  ARG B  13      15.537 -25.565  27.360  1.00 88.12           C  
ATOM   2720  HD2 ARG B  13      16.484 -25.497  26.825  1.00 88.12           H  
ATOM   2721  HD3 ARG B  13      15.354 -26.614  27.593  1.00 88.12           H  
ATOM   2722  NE  ARG B  13      14.490 -25.036  26.468  1.00 88.12           N  
ATOM   2723  HE  ARG B  13      14.296 -24.047  26.532  1.00 88.12           H  
ATOM   2724  NH1 ARG B  13      13.982 -26.954  25.294  1.00 88.12           N  
ATOM   2725 HH11 ARG B  13      14.540 -27.499  25.935  1.00 88.12           H  
ATOM   2726 HH12 ARG B  13      13.488 -27.386  24.526  1.00 88.12           H  
ATOM   2727  NH2 ARG B  13      13.132 -25.009  24.650  1.00 88.12           N  
ATOM   2728 HH21 ARG B  13      13.207 -24.002  24.680  1.00 88.12           H  
ATOM   2729 HH22 ARG B  13      12.686 -25.441  23.853  1.00 88.12           H  
ATOM   2730  CZ  ARG B  13      13.872 -25.668  25.484  1.00 88.12           C  
ATOM   2731  N   ALA B  14      17.811 -21.693  29.284  1.00 88.52           N  
ATOM   2732  H   ALA B  14      18.092 -22.056  30.183  1.00 88.52           H  
ATOM   2733  CA  ALA B  14      17.464 -20.273  29.184  1.00 88.52           C  
ATOM   2734  HA  ALA B  14      16.415 -20.192  28.901  1.00 88.52           H  
ATOM   2735  C   ALA B  14      18.281 -19.525  28.112  1.00 88.52           C  
ATOM   2736  CB  ALA B  14      17.646 -19.635  30.568  1.00 88.52           C  
ATOM   2737  HB1 ALA B  14      17.355 -18.586  30.527  1.00 88.52           H  
ATOM   2738  HB2 ALA B  14      18.688 -19.706  30.881  1.00 88.52           H  
ATOM   2739  HB3 ALA B  14      17.018 -20.149  31.296  1.00 88.52           H  
ATOM   2740  O   ALA B  14      17.739 -18.681  27.404  1.00 88.52           O  
ATOM   2741  N   THR B  15      19.569 -19.851  27.951  1.00 89.71           N  
ATOM   2742  H   THR B  15      19.972 -20.541  28.568  1.00 89.71           H  
ATOM   2743  CA  THR B  15      20.422 -19.245  26.910  1.00 89.71           C  
ATOM   2744  HA  THR B  15      20.191 -18.181  26.865  1.00 89.71           H  
ATOM   2745  C   THR B  15      20.139 -19.784  25.504  1.00 89.71           C  
ATOM   2746  CB  THR B  15      21.918 -19.357  27.240  1.00 89.71           C  
ATOM   2747  HB  THR B  15      22.497 -19.077  26.359  1.00 89.71           H  
ATOM   2748  O   THR B  15      20.220 -19.014  24.547  1.00 89.71           O  
ATOM   2749  CG2 THR B  15      22.312 -18.428  28.387  1.00 89.71           C  
ATOM   2750 HG21 THR B  15      21.728 -18.650  29.280  1.00 89.71           H  
ATOM   2751 HG22 THR B  15      22.136 -17.392  28.095  1.00 89.71           H  
ATOM   2752 HG23 THR B  15      23.372 -18.551  28.610  1.00 89.71           H  
ATOM   2753  OG1 THR B  15      22.275 -20.662  27.625  1.00 89.71           O  
ATOM   2754  HG1 THR B  15      21.931 -20.802  28.510  1.00 89.71           H  
ATOM   2755  N   LEU B  16      19.732 -21.051  25.357  1.00 91.96           N  
ATOM   2756  H   LEU B  16      19.725 -21.655  26.167  1.00 91.96           H  
ATOM   2757  CA  LEU B  16      19.232 -21.589  24.084  1.00 91.96           C  
ATOM   2758  HA  LEU B  16      19.934 -21.324  23.292  1.00 91.96           H  
ATOM   2759  C   LEU B  16      17.889 -20.958  23.684  1.00 91.96           C  
ATOM   2760  CB  LEU B  16      19.121 -23.123  24.168  1.00 91.96           C  
ATOM   2761  HB2 LEU B  16      18.595 -23.383  25.086  1.00 91.96           H  
ATOM   2762  HB3 LEU B  16      18.514 -23.476  23.335  1.00 91.96           H  
ATOM   2763  O   LEU B  16      17.748 -20.517  22.545  1.00 91.96           O  
ATOM   2764  CG  LEU B  16      20.473 -23.860  24.128  1.00 91.96           C  
ATOM   2765  HG  LEU B  16      21.160 -23.424  24.852  1.00 91.96           H  
ATOM   2766  CD1 LEU B  16      20.266 -25.335  24.481  1.00 91.96           C  
ATOM   2767 HD11 LEU B  16      19.586 -25.798  23.765  1.00 91.96           H  
ATOM   2768 HD12 LEU B  16      21.223 -25.858  24.459  1.00 91.96           H  
ATOM   2769 HD13 LEU B  16      19.843 -25.412  25.482  1.00 91.96           H  
ATOM   2770  CD2 LEU B  16      21.125 -23.795  22.743  1.00 91.96           C  
ATOM   2771 HD21 LEU B  16      21.367 -22.762  22.492  1.00 91.96           H  
ATOM   2772 HD22 LEU B  16      20.448 -24.202  21.993  1.00 91.96           H  
ATOM   2773 HD23 LEU B  16      22.049 -24.373  22.745  1.00 91.96           H  
ATOM   2774  N   ASP B  17      16.942 -20.843  24.620  1.00 91.72           N  
ATOM   2775  H   ASP B  17      17.108 -21.257  25.527  1.00 91.72           H  
ATOM   2776  CA  ASP B  17      15.648 -20.186  24.387  1.00 91.72           C  
ATOM   2777  HA  ASP B  17      15.162 -20.653  23.530  1.00 91.72           H  
ATOM   2778  C   ASP B  17      15.820 -18.695  24.045  1.00 91.72           C  
ATOM   2779  CB  ASP B  17      14.739 -20.354  25.620  1.00 91.72           C  
ATOM   2780  HB2 ASP B  17      13.885 -19.686  25.515  1.00 91.72           H  
ATOM   2781  HB3 ASP B  17      15.286 -20.059  26.515  1.00 91.72           H  
ATOM   2782  O   ASP B  17      15.134 -18.179  23.164  1.00 91.72           O  
ATOM   2783  CG  ASP B  17      14.192 -21.774  25.791  1.00 91.72           C  
ATOM   2784  OD1 ASP B  17      13.833 -22.415  24.783  1.00 91.72           O  
ATOM   2785  OD2 ASP B  17      14.052 -22.250  26.938  1.00 91.72           O  
ATOM   2786  N   LEU B  18      16.770 -18.003  24.690  1.00 91.00           N  
ATOM   2787  H   LEU B  18      17.248 -18.454  25.457  1.00 91.00           H  
ATOM   2788  CA  LEU B  18      17.124 -16.615  24.368  1.00 91.00           C  
ATOM   2789  HA  LEU B  18      16.213 -16.017  24.361  1.00 91.00           H  
ATOM   2790  C   LEU B  18      17.748 -16.491  22.972  1.00 91.00           C  
ATOM   2791  CB  LEU B  18      18.065 -16.075  25.461  1.00 91.00           C  
ATOM   2792  HB2 LEU B  18      18.913 -16.754  25.549  1.00 91.00           H  
ATOM   2793  HB3 LEU B  18      17.529 -16.083  26.410  1.00 91.00           H  
ATOM   2794  O   LEU B  18      17.452 -15.533  22.260  1.00 91.00           O  
ATOM   2795  CG  LEU B  18      18.617 -14.657  25.212  1.00 91.00           C  
ATOM   2796  HG  LEU B  18      19.221 -14.649  24.305  1.00 91.00           H  
ATOM   2797  CD1 LEU B  18      17.514 -13.610  25.082  1.00 91.00           C  
ATOM   2798 HD11 LEU B  18      16.880 -13.646  25.968  1.00 91.00           H  
ATOM   2799 HD12 LEU B  18      16.903 -13.802  24.199  1.00 91.00           H  
ATOM   2800 HD13 LEU B  18      17.945 -12.612  24.998  1.00 91.00           H  
ATOM   2801  CD2 LEU B  18      19.517 -14.254  26.381  1.00 91.00           C  
ATOM   2802 HD21 LEU B  18      19.927 -13.258  26.210  1.00 91.00           H  
ATOM   2803 HD22 LEU B  18      20.339 -14.963  26.475  1.00 91.00           H  
ATOM   2804 HD23 LEU B  18      18.941 -14.246  27.307  1.00 91.00           H  
ATOM   2805  N   ARG B  19      18.592 -17.447  22.564  1.00 91.70           N  
ATOM   2806  H   ARG B  19      18.811 -18.199  23.203  1.00 91.70           H  
ATOM   2807  CA  ARG B  19      19.175 -17.467  21.215  1.00 91.70           C  
ATOM   2808  HA  ARG B  19      19.625 -16.493  21.021  1.00 91.70           H  
ATOM   2809  C   ARG B  19      18.095 -17.648  20.149  1.00 91.70           C  
ATOM   2810  CB  ARG B  19      20.266 -18.545  21.122  1.00 91.70           C  
ATOM   2811  HB2 ARG B  19      20.964 -18.417  21.950  1.00 91.70           H  
ATOM   2812  HB3 ARG B  19      19.810 -19.531  21.204  1.00 91.70           H  
ATOM   2813  O   ARG B  19      18.118 -16.909  19.174  1.00 91.70           O  
ATOM   2814  CG  ARG B  19      21.048 -18.439  19.801  1.00 91.70           C  
ATOM   2815  HG2 ARG B  19      21.537 -17.466  19.760  1.00 91.70           H  
ATOM   2816  HG3 ARG B  19      20.371 -18.517  18.950  1.00 91.70           H  
ATOM   2817  CD  ARG B  19      22.118 -19.530  19.678  1.00 91.70           C  
ATOM   2818  HD2 ARG B  19      22.750 -19.286  18.824  1.00 91.70           H  
ATOM   2819  HD3 ARG B  19      22.732 -19.530  20.579  1.00 91.70           H  
ATOM   2820  NE  ARG B  19      21.518 -20.861  19.466  1.00 91.70           N  
ATOM   2821  HE  ARG B  19      20.520 -20.884  19.312  1.00 91.70           H  
ATOM   2822  NH1 ARG B  19      23.465 -22.080  19.413  1.00 91.70           N  
ATOM   2823 HH11 ARG B  19      23.986 -21.224  19.536  1.00 91.70           H  
ATOM   2824 HH12 ARG B  19      23.940 -22.941  19.186  1.00 91.70           H  
ATOM   2825  NH2 ARG B  19      21.514 -23.092  19.026  1.00 91.70           N  
ATOM   2826 HH21 ARG B  19      20.526 -23.042  18.820  1.00 91.70           H  
ATOM   2827 HH22 ARG B  19      22.010 -23.945  18.807  1.00 91.70           H  
ATOM   2828  CZ  ARG B  19      22.166 -22.001  19.309  1.00 91.70           C  
ATOM   2829  N   ALA B  20      17.152 -18.568  20.363  1.00 94.39           N  
ATOM   2830  H   ALA B  20      17.215 -19.138  21.194  1.00 94.39           H  
ATOM   2831  CA  ALA B  20      16.021 -18.788  19.462  1.00 94.39           C  
ATOM   2832  HA  ALA B  20      16.399 -18.980  18.457  1.00 94.39           H  
ATOM   2833  C   ALA B  20      15.112 -17.549  19.374  1.00 94.39           C  
ATOM   2834  CB  ALA B  20      15.258 -20.032  19.933  1.00 94.39           C  
ATOM   2835  HB1 ALA B  20      14.863 -19.879  20.937  1.00 94.39           H  
ATOM   2836  HB2 ALA B  20      15.922 -20.897  19.934  1.00 94.39           H  
ATOM   2837  HB3 ALA B  20      14.430 -20.227  19.251  1.00 94.39           H  
ATOM   2838  O   ALA B  20      14.836 -17.073  18.279  1.00 94.39           O  
ATOM   2839  N   ALA B  21      14.734 -16.950  20.511  1.00 94.23           N  
ATOM   2840  H   ALA B  21      14.960 -17.386  21.394  1.00 94.23           H  
ATOM   2841  CA  ALA B  21      13.924 -15.729  20.519  1.00 94.23           C  
ATOM   2842  HA  ALA B  21      13.000 -15.931  19.976  1.00 94.23           H  
ATOM   2843  C   ALA B  21      14.625 -14.559  19.800  1.00 94.23           C  
ATOM   2844  CB  ALA B  21      13.571 -15.384  21.972  1.00 94.23           C  
ATOM   2845  HB1 ALA B  21      13.046 -16.221  22.431  1.00 94.23           H  
ATOM   2846  HB2 ALA B  21      14.478 -15.172  22.538  1.00 94.23           H  
ATOM   2847  HB3 ALA B  21      12.922 -14.509  21.987  1.00 94.23           H  
ATOM   2848  O   ALA B  21      14.021 -13.871  18.984  1.00 94.23           O  
ATOM   2849  N   ARG B  22      15.932 -14.368  20.027  1.00 92.33           N  
ATOM   2850  H   ARG B  22      16.393 -14.960  20.703  1.00 92.33           H  
ATOM   2851  CA  ARG B  22      16.729 -13.377  19.283  1.00 92.33           C  
ATOM   2852  HA  ARG B  22      16.191 -12.429  19.272  1.00 92.33           H  
ATOM   2853  C   ARG B  22      16.922 -13.723  17.808  1.00 92.33           C  
ATOM   2854  CB  ARG B  22      18.096 -13.174  19.950  1.00 92.33           C  
ATOM   2855  HB2 ARG B  22      18.545 -14.144  20.166  1.00 92.33           H  
ATOM   2856  HB3 ARG B  22      18.753 -12.644  19.260  1.00 92.33           H  
ATOM   2857  O   ARG B  22      17.370 -12.850  17.074  1.00 92.33           O  
ATOM   2858  CG  ARG B  22      17.996 -12.339  21.228  1.00 92.33           C  
ATOM   2859  HG2 ARG B  22      17.555 -11.371  20.991  1.00 92.33           H  
ATOM   2860  HG3 ARG B  22      17.369 -12.847  21.961  1.00 92.33           H  
ATOM   2861  CD  ARG B  22      19.402 -12.133  21.799  1.00 92.33           C  
ATOM   2862  HD2 ARG B  22      19.816 -13.106  22.063  1.00 92.33           H  
ATOM   2863  HD3 ARG B  22      20.026 -11.674  21.032  1.00 92.33           H  
ATOM   2864  NE  ARG B  22      19.378 -11.264  22.988  1.00 92.33           N  
ATOM   2865  HE  ARG B  22      18.481 -10.874  23.241  1.00 92.33           H  
ATOM   2866  NH1 ARG B  22      21.625 -11.318  23.453  1.00 92.33           N  
ATOM   2867 HH11 ARG B  22      21.772 -11.823  22.591  1.00 92.33           H  
ATOM   2868 HH12 ARG B  22      22.408 -10.982  23.996  1.00 92.33           H  
ATOM   2869  NH2 ARG B  22      20.245 -10.179  24.791  1.00 92.33           N  
ATOM   2870 HH21 ARG B  22      19.329  -9.819  25.017  1.00 92.33           H  
ATOM   2871 HH22 ARG B  22      21.025  -9.919  25.377  1.00 92.33           H  
ATOM   2872  CZ  ARG B  22      20.413 -10.925  23.735  1.00 92.33           C  
ATOM   2873  N   GLN B  23      16.680 -14.958  17.374  1.00 93.18           N  
ATOM   2874  H   GLN B  23      16.321 -15.644  18.022  1.00 93.18           H  
ATOM   2875  CA  GLN B  23      16.699 -15.318  15.957  1.00 93.18           C  
ATOM   2876  HA  GLN B  23      17.469 -14.731  15.456  1.00 93.18           H  
ATOM   2877  C   GLN B  23      15.374 -14.930  15.300  1.00 93.18           C  
ATOM   2878  CB  GLN B  23      17.053 -16.800  15.786  1.00 93.18           C  
ATOM   2879  HB2 GLN B  23      16.169 -17.415  15.949  1.00 93.18           H  
ATOM   2880  HB3 GLN B  23      17.815 -17.082  16.513  1.00 93.18           H  
ATOM   2881  O   GLN B  23      15.408 -14.147  14.357  1.00 93.18           O  
ATOM   2882  CG  GLN B  23      17.612 -17.063  14.385  1.00 93.18           C  
ATOM   2883  HG2 GLN B  23      16.932 -16.665  13.632  1.00 93.18           H  
ATOM   2884  HG3 GLN B  23      18.568 -16.553  14.265  1.00 93.18           H  
ATOM   2885  CD  GLN B  23      17.839 -18.549  14.154  1.00 93.18           C  
ATOM   2886  NE2 GLN B  23      17.108 -19.155  13.252  1.00 93.18           N  
ATOM   2887 HE21 GLN B  23      16.358 -18.642  12.812  1.00 93.18           H  
ATOM   2888 HE22 GLN B  23      17.244 -20.135  13.048  1.00 93.18           H  
ATOM   2889  OE1 GLN B  23      18.675 -19.162  14.810  1.00 93.18           O  
ATOM   2890  N   ARG B  24      14.238 -15.315  15.901  1.00 93.51           N  
ATOM   2891  H   ARG B  24      14.303 -15.982  16.657  1.00 93.51           H  
ATOM   2892  CA  ARG B  24      12.895 -14.948  15.423  1.00 93.51           C  
ATOM   2893  HA  ARG B  24      12.789 -15.354  14.417  1.00 93.51           H  
ATOM   2894  C   ARG B  24      12.695 -13.439  15.270  1.00 93.51           C  
ATOM   2895  CB  ARG B  24      11.824 -15.600  16.316  1.00 93.51           C  
ATOM   2896  HB2 ARG B  24      11.998 -16.676  16.335  1.00 93.51           H  
ATOM   2897  HB3 ARG B  24      11.931 -15.222  17.333  1.00 93.51           H  
ATOM   2898  O   ARG B  24      12.109 -13.010  14.291  1.00 93.51           O  
ATOM   2899  CG  ARG B  24      10.371 -15.359  15.856  1.00 93.51           C  
ATOM   2900  HG2 ARG B  24       9.702 -15.900  16.525  1.00 93.51           H  
ATOM   2901  HG3 ARG B  24      10.138 -14.297  15.942  1.00 93.51           H  
ATOM   2902  CD  ARG B  24      10.100 -15.816  14.414  1.00 93.51           C  
ATOM   2903  HD2 ARG B  24      10.360 -16.870  14.311  1.00 93.51           H  
ATOM   2904  HD3 ARG B  24      10.729 -15.243  13.733  1.00 93.51           H  
ATOM   2905  NE  ARG B  24       8.689 -15.618  14.032  1.00 93.51           N  
ATOM   2906  HE  ARG B  24       8.023 -15.297  14.720  1.00 93.51           H  
ATOM   2907  NH1 ARG B  24       8.913 -15.935  11.761  1.00 93.51           N  
ATOM   2908 HH11 ARG B  24       8.518 -15.793  10.842  1.00 93.51           H  
ATOM   2909 HH12 ARG B  24       9.901 -16.111  11.871  1.00 93.51           H  
ATOM   2910  NH2 ARG B  24       6.930 -15.388  12.648  1.00 93.51           N  
ATOM   2911 HH21 ARG B  24       6.506 -15.292  11.736  1.00 93.51           H  
ATOM   2912 HH22 ARG B  24       6.433 -15.068  13.467  1.00 93.51           H  
ATOM   2913  CZ  ARG B  24       8.190 -15.656  12.810  1.00 93.51           C  
ATOM   2914  N   ILE B  25      13.249 -12.626  16.174  1.00 94.12           N  
ATOM   2915  H   ILE B  25      13.655 -13.043  16.999  1.00 94.12           H  
ATOM   2916  CA  ILE B  25      13.237 -11.156  16.028  1.00 94.12           C  
ATOM   2917  HA  ILE B  25      12.202 -10.821  15.952  1.00 94.12           H  
ATOM   2918  C   ILE B  25      13.923 -10.706  14.724  1.00 94.12           C  
ATOM   2919  CB  ILE B  25      13.865 -10.484  17.270  1.00 94.12           C  
ATOM   2920  HB  ILE B  25      14.837 -10.942  17.453  1.00 94.12           H  
ATOM   2921  O   ILE B  25      13.360  -9.898  13.998  1.00 94.12           O  
ATOM   2922  CG1 ILE B  25      12.966 -10.704  18.505  1.00 94.12           C  
ATOM   2923 HG12 ILE B  25      12.688 -11.756  18.565  1.00 94.12           H  
ATOM   2924 HG13 ILE B  25      12.048 -10.127  18.397  1.00 94.12           H  
ATOM   2925  CG2 ILE B  25      14.077  -8.976  17.066  1.00 94.12           C  
ATOM   2926 HG21 ILE B  25      14.776  -8.790  16.250  1.00 94.12           H  
ATOM   2927 HG22 ILE B  25      14.493  -8.495  17.951  1.00 94.12           H  
ATOM   2928 HG23 ILE B  25      13.134  -8.491  16.813  1.00 94.12           H  
ATOM   2929  CD1 ILE B  25      13.641 -10.334  19.830  1.00 94.12           C  
ATOM   2930 HD11 ILE B  25      14.608 -10.831  19.912  1.00 94.12           H  
ATOM   2931 HD12 ILE B  25      13.771  -9.254  19.910  1.00 94.12           H  
ATOM   2932 HD13 ILE B  25      13.003 -10.666  20.649  1.00 94.12           H  
ATOM   2933  N   ARG B  26      15.099 -11.257  14.381  1.00 92.19           N  
ATOM   2934  H   ARG B  26      15.431 -12.050  14.911  1.00 92.19           H  
ATOM   2935  CA  ARG B  26      15.778 -10.910  13.118  1.00 92.19           C  
ATOM   2936  HA  ARG B  26      15.765  -9.827  12.997  1.00 92.19           H  
ATOM   2937  C   ARG B  26      15.039 -11.439  11.893  1.00 92.19           C  
ATOM   2938  CB  ARG B  26      17.231 -11.395  13.081  1.00 92.19           C  
ATOM   2939  HB2 ARG B  26      17.592 -11.290  12.058  1.00 92.19           H  
ATOM   2940  HB3 ARG B  26      17.270 -12.451  13.349  1.00 92.19           H  
ATOM   2941  O   ARG B  26      15.045 -10.766  10.877  1.00 92.19           O  
ATOM   2942  CG  ARG B  26      18.151 -10.573  13.992  1.00 92.19           C  
ATOM   2943  HG2 ARG B  26      17.904 -10.772  15.035  1.00 92.19           H  
ATOM   2944  HG3 ARG B  26      17.987  -9.513  13.797  1.00 92.19           H  
ATOM   2945  CD  ARG B  26      19.632 -10.890  13.713  1.00 92.19           C  
ATOM   2946  HD2 ARG B  26      20.260 -10.283  14.366  1.00 92.19           H  
ATOM   2947  HD3 ARG B  26      19.851 -10.592  12.688  1.00 92.19           H  
ATOM   2948  NE  ARG B  26      19.950 -12.327  13.871  1.00 92.19           N  
ATOM   2949  HE  ARG B  26      19.994 -12.854  13.010  1.00 92.19           H  
ATOM   2950  NH1 ARG B  26      19.877 -12.387  16.145  1.00 92.19           N  
ATOM   2951 HH11 ARG B  26      19.149 -12.752  16.741  1.00 92.19           H  
ATOM   2952 HH12 ARG B  26      19.867 -11.380  16.058  1.00 92.19           H  
ATOM   2953  NH2 ARG B  26      19.996 -14.301  15.013  1.00 92.19           N  
ATOM   2954 HH21 ARG B  26      19.979 -14.797  15.892  1.00 92.19           H  
ATOM   2955 HH22 ARG B  26      19.968 -14.796  14.133  1.00 92.19           H  
ATOM   2956  CZ  ARG B  26      19.953 -13.000  15.002  1.00 92.19           C  
ATOM   2957  N   GLU B  27      14.395 -12.597  11.991  1.00 92.54           N  
ATOM   2958  H   GLU B  27      14.464 -13.124  12.850  1.00 92.54           H  
ATOM   2959  CA  GLU B  27      13.557 -13.134  10.909  1.00 92.54           C  
ATOM   2960  HA  GLU B  27      14.150 -13.196   9.997  1.00 92.54           H  
ATOM   2961  C   GLU B  27      12.360 -12.195  10.626  1.00 92.54           C  
ATOM   2962  CB  GLU B  27      13.108 -14.562  11.282  1.00 92.54           C  
ATOM   2963  HB2 GLU B  27      12.377 -14.914  10.554  1.00 92.54           H  
ATOM   2964  HB3 GLU B  27      12.618 -14.516  12.254  1.00 92.54           H  
ATOM   2965  O   GLU B  27      12.068 -11.874   9.479  1.00 92.54           O  
ATOM   2966  CG  GLU B  27      14.282 -15.570  11.332  1.00 92.54           C  
ATOM   2967  HG2 GLU B  27      15.168 -15.073  11.727  1.00 92.54           H  
ATOM   2968  HG3 GLU B  27      14.517 -15.881  10.314  1.00 92.54           H  
ATOM   2969  CD  GLU B  27      14.029 -16.816  12.205  1.00 92.54           C  
ATOM   2970  OE1 GLU B  27      15.012 -17.564  12.443  1.00 92.54           O  
ATOM   2971  OE2 GLU B  27      12.911 -16.985  12.746  1.00 92.54           O  
ATOM   2972  N   LEU B  28      11.725 -11.666  11.677  1.00 93.32           N  
ATOM   2973  H   LEU B  28      12.002 -11.972  12.599  1.00 93.32           H  
ATOM   2974  CA  LEU B  28      10.599 -10.727  11.581  1.00 93.32           C  
ATOM   2975  HA  LEU B  28       9.872 -11.114  10.867  1.00 93.32           H  
ATOM   2976  C   LEU B  28      11.000  -9.324  11.089  1.00 93.32           C  
ATOM   2977  CB  LEU B  28       9.951 -10.629  12.971  1.00 93.32           C  
ATOM   2978  HB2 LEU B  28      10.738 -10.425  13.698  1.00 93.32           H  
ATOM   2979  HB3 LEU B  28       9.264  -9.783  12.985  1.00 93.32           H  
ATOM   2980  O   LEU B  28      10.299  -8.733  10.267  1.00 93.32           O  
ATOM   2981  CG  LEU B  28       9.186 -11.891  13.400  1.00 93.32           C  
ATOM   2982  HG  LEU B  28       9.772 -12.786  13.190  1.00 93.32           H  
ATOM   2983  CD1 LEU B  28       8.916 -11.836  14.904  1.00 93.32           C  
ATOM   2984 HD11 LEU B  28       8.300 -10.967  15.131  1.00 93.32           H  
ATOM   2985 HD12 LEU B  28       8.382 -12.737  15.207  1.00 93.32           H  
ATOM   2986 HD13 LEU B  28       9.860 -11.771  15.447  1.00 93.32           H  
ATOM   2987  CD2 LEU B  28       7.857 -11.995  12.660  1.00 93.32           C  
ATOM   2988 HD21 LEU B  28       8.025 -12.170  11.598  1.00 93.32           H  
ATOM   2989 HD22 LEU B  28       7.284 -11.077  12.786  1.00 93.32           H  
ATOM   2990 HD23 LEU B  28       7.267 -12.819  13.062  1.00 93.32           H  
ATOM   2991  N   GLU B  29      12.108  -8.777  11.596  1.00 91.10           N  
ATOM   2992  H   GLU B  29      12.587  -9.281  12.329  1.00 91.10           H  
ATOM   2993  CA  GLU B  29      12.545  -7.400  11.307  1.00 91.10           C  
ATOM   2994  HA  GLU B  29      11.675  -6.760  11.158  1.00 91.10           H  
ATOM   2995  C   GLU B  29      13.401  -7.300  10.031  1.00 91.10           C  
ATOM   2996  CB  GLU B  29      13.340  -6.848  12.514  1.00 91.10           C  
ATOM   2997  HB2 GLU B  29      14.150  -7.541  12.740  1.00 91.10           H  
ATOM   2998  HB3 GLU B  29      13.783  -5.892  12.236  1.00 91.10           H  
ATOM   2999  O   GLU B  29      13.317  -6.314   9.303  1.00 91.10           O  
ATOM   3000  CG  GLU B  29      12.473  -6.630  13.770  1.00 91.10           C  
ATOM   3001  HG2 GLU B  29      11.731  -5.867  13.538  1.00 91.10           H  
ATOM   3002  HG3 GLU B  29      11.941  -7.554  13.997  1.00 91.10           H  
ATOM   3003  CD  GLU B  29      13.255  -6.204  15.031  1.00 91.10           C  
ATOM   3004  OE1 GLU B  29      12.616  -5.630  15.955  1.00 91.10           O  
ATOM   3005  OE2 GLU B  29      14.467  -6.503  15.143  1.00 91.10           O  
ATOM   3006  N   SER B  30      14.265  -8.288   9.766  1.00 87.27           N  
ATOM   3007  H   SER B  30      14.247  -9.116  10.345  1.00 87.27           H  
ATOM   3008  CA  SER B  30      15.433  -8.120   8.882  1.00 87.27           C  
ATOM   3009  HA  SER B  30      15.174  -7.381   8.125  1.00 87.27           H  
ATOM   3010  C   SER B  30      15.861  -9.362   8.079  1.00 87.27           C  
ATOM   3011  CB  SER B  30      16.616  -7.534   9.682  1.00 87.27           C  
ATOM   3012  HB2 SER B  30      17.511  -7.503   9.060  1.00 87.27           H  
ATOM   3013  HB3 SER B  30      16.373  -6.505   9.945  1.00 87.27           H  
ATOM   3014  O   SER B  30      16.994  -9.391   7.593  1.00 87.27           O  
ATOM   3015  OG  SER B  30      16.885  -8.253  10.879  1.00 87.27           O  
ATOM   3016  HG  SER B  30      16.166  -8.024  11.473  1.00 87.27           H  
ATOM   3017  N   ASP B  31      15.002 -10.376   7.881  1.00 92.42           N  
ATOM   3018  H   ASP B  31      14.117 -10.391   8.368  1.00 92.42           H  
ATOM   3019  CA  ASP B  31      15.400 -11.542   7.068  1.00 92.42           C  
ATOM   3020  HA  ASP B  31      16.292 -11.938   7.553  1.00 92.42           H  
ATOM   3021  C   ASP B  31      15.729 -11.103   5.625  1.00 92.42           C  
ATOM   3022  CB  ASP B  31      14.353 -12.676   7.058  1.00 92.42           C  
ATOM   3023  HB2 ASP B  31      13.618 -12.490   6.275  1.00 92.42           H  
ATOM   3024  HB3 ASP B  31      13.824 -12.672   8.012  1.00 92.42           H  
ATOM   3025  O   ASP B  31      14.920 -10.385   5.011  1.00 92.42           O  
ATOM   3026  CG  ASP B  31      14.953 -14.087   6.880  1.00 92.42           C  
ATOM   3027  OD1 ASP B  31      16.187 -14.241   7.030  1.00 92.42           O  
ATOM   3028  OD2 ASP B  31      14.171 -15.036   6.648  1.00 92.42           O  
ATOM   3029  N   PRO B  32      16.893 -11.479   5.063  1.00 96.69           N  
ATOM   3030  CA  PRO B  32      17.214 -11.198   3.672  1.00 96.69           C  
ATOM   3031  HA  PRO B  32      17.059 -10.136   3.483  1.00 96.69           H  
ATOM   3032  C   PRO B  32      16.329 -12.025   2.738  1.00 96.69           C  
ATOM   3033  CB  PRO B  32      18.698 -11.531   3.503  1.00 96.69           C  
ATOM   3034  HB2 PRO B  32      19.202 -10.763   2.916  1.00 96.69           H  
ATOM   3035  HB3 PRO B  32      18.818 -12.512   3.043  1.00 96.69           H  
ATOM   3036  O   PRO B  32      16.093 -13.211   2.974  1.00 96.69           O  
ATOM   3037  CG  PRO B  32      19.246 -11.569   4.927  1.00 96.69           C  
ATOM   3038  HG2 PRO B  32      19.504 -10.561   5.250  1.00 96.69           H  
ATOM   3039  HG3 PRO B  32      20.101 -12.239   5.018  1.00 96.69           H  
ATOM   3040  CD  PRO B  32      18.048 -12.067   5.723  1.00 96.69           C  
ATOM   3041  HD2 PRO B  32      17.988 -13.154   5.661  1.00 96.69           H  
ATOM   3042  HD3 PRO B  32      18.147 -11.745   6.760  1.00 96.69           H  
ATOM   3043  N   LEU B  33      15.871 -11.418   1.647  1.00 98.64           N  
ATOM   3044  H   LEU B  33      16.143 -10.461   1.473  1.00 98.64           H  
ATOM   3045  CA  LEU B  33      14.979 -12.071   0.689  1.00 98.64           C  
ATOM   3046  HA  LEU B  33      14.598 -12.997   1.121  1.00 98.64           H  
ATOM   3047  C   LEU B  33      15.765 -12.440  -0.571  1.00 98.64           C  
ATOM   3048  CB  LEU B  33      13.760 -11.182   0.391  1.00 98.64           C  
ATOM   3049  HB2 LEU B  33      13.035 -11.771  -0.170  1.00 98.64           H  
ATOM   3050  HB3 LEU B  33      14.080 -10.363  -0.253  1.00 98.64           H  
ATOM   3051  O   LEU B  33      16.478 -11.603  -1.122  1.00 98.64           O  
ATOM   3052  CG  LEU B  33      13.068 -10.593   1.635  1.00 98.64           C  
ATOM   3053  HG  LEU B  33      13.790 -10.037   2.233  1.00 98.64           H  
ATOM   3054  CD1 LEU B  33      11.999  -9.595   1.206  1.00 98.64           C  
ATOM   3055 HD11 LEU B  33      12.432  -8.839   0.550  1.00 98.64           H  
ATOM   3056 HD12 LEU B  33      11.196 -10.110   0.677  1.00 98.64           H  
ATOM   3057 HD13 LEU B  33      11.606  -9.104   2.096  1.00 98.64           H  
ATOM   3058  CD2 LEU B  33      12.426 -11.667   2.516  1.00 98.64           C  
ATOM   3059 HD21 LEU B  33      11.876 -11.198   3.332  1.00 98.64           H  
ATOM   3060 HD22 LEU B  33      11.745 -12.280   1.925  1.00 98.64           H  
ATOM   3061 HD23 LEU B  33      13.201 -12.301   2.946  1.00 98.64           H  
ATOM   3062  N   ALA B  34      15.657 -13.681  -1.027  1.00 98.75           N  
ATOM   3063  H   ALA B  34      14.938 -14.263  -0.622  1.00 98.75           H  
ATOM   3064  CA  ALA B  34      16.246 -14.128  -2.279  1.00 98.75           C  
ATOM   3065  HA  ALA B  34      17.213 -13.646  -2.422  1.00 98.75           H  
ATOM   3066  C   ALA B  34      15.337 -13.754  -3.453  1.00 98.75           C  
ATOM   3067  CB  ALA B  34      16.472 -15.641  -2.210  1.00 98.75           C  
ATOM   3068  HB1 ALA B  34      15.544 -16.141  -1.933  1.00 98.75           H  
ATOM   3069  HB2 ALA B  34      16.784 -16.007  -3.189  1.00 98.75           H  
ATOM   3070  HB3 ALA B  34      17.247 -15.869  -1.479  1.00 98.75           H  
ATOM   3071  O   ALA B  34      14.161 -14.111  -3.470  1.00 98.75           O  
ATOM   3072  N   ILE B  35      15.903 -13.093  -4.464  1.00 98.86           N  
ATOM   3073  H   ILE B  35      16.878 -12.842  -4.380  1.00 98.86           H  
ATOM   3074  CA  ILE B  35      15.314 -13.055  -5.804  1.00 98.86           C  
ATOM   3075  HA  ILE B  35      14.227 -13.025  -5.732  1.00 98.86           H  
ATOM   3076  C   ILE B  35      15.731 -14.363  -6.478  1.00 98.86           C  
ATOM   3077  CB  ILE B  35      15.787 -11.809  -6.591  1.00 98.86           C  
ATOM   3078  HB  ILE B  35      16.873 -11.839  -6.669  1.00 98.86           H  
ATOM   3079  O   ILE B  35      16.926 -14.576  -6.688  1.00 98.86           O  
ATOM   3080  CG1 ILE B  35      15.387 -10.507  -5.856  1.00 98.86           C  
ATOM   3081 HG12 ILE B  35      14.300 -10.426  -5.828  1.00 98.86           H  
ATOM   3082 HG13 ILE B  35      15.745 -10.551  -4.828  1.00 98.86           H  
ATOM   3083  CG2 ILE B  35      15.196 -11.831  -8.014  1.00 98.86           C  
ATOM   3084 HG21 ILE B  35      15.571 -10.990  -8.597  1.00 98.86           H  
ATOM   3085 HG22 ILE B  35      15.486 -12.742  -8.538  1.00 98.86           H  
ATOM   3086 HG23 ILE B  35      14.108 -11.787  -7.972  1.00 98.86           H  
ATOM   3087  CD1 ILE B  35      15.964  -9.226  -6.474  1.00 98.86           C  
ATOM   3088 HD11 ILE B  35      17.050  -9.301  -6.536  1.00 98.86           H  
ATOM   3089 HD12 ILE B  35      15.551  -9.057  -7.468  1.00 98.86           H  
ATOM   3090 HD13 ILE B  35      15.705  -8.374  -5.845  1.00 98.86           H  
ATOM   3091  N   VAL B  36      14.771 -15.237  -6.779  1.00 98.59           N  
ATOM   3092  H   VAL B  36      13.820 -14.994  -6.545  1.00 98.59           H  
ATOM   3093  CA  VAL B  36      15.015 -16.557  -7.394  1.00 98.59           C  
ATOM   3094  HA  VAL B  36      16.088 -16.746  -7.408  1.00 98.59           H  
ATOM   3095  C   VAL B  36      14.588 -16.619  -8.860  1.00 98.59           C  
ATOM   3096  CB  VAL B  36      14.386 -17.704  -6.577  1.00 98.59           C  
ATOM   3097  HB  VAL B  36      14.566 -18.638  -7.109  1.00 98.59           H  
ATOM   3098  O   VAL B  36      15.177 -17.360  -9.635  1.00 98.59           O  
ATOM   3099  CG1 VAL B  36      15.064 -17.813  -5.205  1.00 98.59           C  
ATOM   3100 HG11 VAL B  36      14.853 -16.928  -4.605  1.00 98.59           H  
ATOM   3101 HG12 VAL B  36      14.679 -18.688  -4.682  1.00 98.59           H  
ATOM   3102 HG13 VAL B  36      16.140 -17.929  -5.333  1.00 98.59           H  
ATOM   3103  CG2 VAL B  36      12.873 -17.558  -6.366  1.00 98.59           C  
ATOM   3104 HG21 VAL B  36      12.497 -18.438  -5.844  1.00 98.59           H  
ATOM   3105 HG22 VAL B  36      12.364 -17.483  -7.328  1.00 98.59           H  
ATOM   3106 HG23 VAL B  36      12.651 -16.679  -5.761  1.00 98.59           H  
ATOM   3107  N   GLY B  37      13.627 -15.787  -9.269  1.00 98.69           N  
ATOM   3108  H   GLY B  37      13.203 -15.183  -8.580  1.00 98.69           H  
ATOM   3109  CA  GLY B  37      13.204 -15.629 -10.663  1.00 98.69           C  
ATOM   3110  HA2 GLY B  37      12.216 -16.069 -10.803  1.00 98.69           H  
ATOM   3111  HA3 GLY B  37      13.898 -16.141 -11.330  1.00 98.69           H  
ATOM   3112  C   GLY B  37      13.120 -14.161 -11.066  1.00 98.69           C  
ATOM   3113  O   GLY B  37      12.888 -13.292 -10.225  1.00 98.69           O  
ATOM   3114  N   MET B  38      13.305 -13.877 -12.355  1.00 98.71           N  
ATOM   3115  H   MET B  38      13.477 -14.645 -12.989  1.00 98.71           H  
ATOM   3116  CA  MET B  38      13.107 -12.549 -12.947  1.00 98.71           C  
ATOM   3117  HA  MET B  38      12.341 -12.011 -12.389  1.00 98.71           H  
ATOM   3118  C   MET B  38      12.670 -12.681 -14.404  1.00 98.71           C  
ATOM   3119  CB  MET B  38      14.403 -11.719 -12.952  1.00 98.71           C  
ATOM   3120  HB2 MET B  38      15.130 -12.216 -13.594  1.00 98.71           H  
ATOM   3121  HB3 MET B  38      14.178 -10.745 -13.385  1.00 98.71           H  
ATOM   3122  O   MET B  38      13.285 -13.449 -15.148  1.00 98.71           O  
ATOM   3123  CG  MET B  38      15.049 -11.495 -11.586  1.00 98.71           C  
ATOM   3124  HG2 MET B  38      14.278 -11.176 -10.885  1.00 98.71           H  
ATOM   3125  HG3 MET B  38      15.457 -12.440 -11.227  1.00 98.71           H  
ATOM   3126  SD  MET B  38      16.372 -10.250 -11.583  1.00 98.71           S  
ATOM   3127  CE  MET B  38      17.499 -10.901 -12.851  1.00 98.71           C  
ATOM   3128  HE1 MET B  38      16.994 -10.948 -13.816  1.00 98.71           H  
ATOM   3129  HE2 MET B  38      17.841 -11.897 -12.568  1.00 98.71           H  
ATOM   3130  HE3 MET B  38      18.361 -10.240 -12.946  1.00 98.71           H  
ATOM   3131  N   ALA B  39      11.706 -11.873 -14.832  1.00 98.83           N  
ATOM   3132  H   ALA B  39      11.226 -11.293 -14.158  1.00 98.83           H  
ATOM   3133  CA  ALA B  39      11.343 -11.681 -16.233  1.00 98.83           C  
ATOM   3134  HA  ALA B  39      12.210 -11.882 -16.861  1.00 98.83           H  
ATOM   3135  C   ALA B  39      10.917 -10.222 -16.484  1.00 98.83           C  
ATOM   3136  CB  ALA B  39      10.253 -12.689 -16.602  1.00 98.83           C  
ATOM   3137  HB1 ALA B  39       9.380 -12.533 -15.968  1.00 98.83           H  
ATOM   3138  HB2 ALA B  39       9.967 -12.568 -17.646  1.00 98.83           H  
ATOM   3139  HB3 ALA B  39      10.620 -13.705 -16.455  1.00 98.83           H  
ATOM   3140  O   ALA B  39      10.528  -9.507 -15.556  1.00 98.83           O  
ATOM   3141  N   CYS B  40      11.021  -9.758 -17.730  1.00 98.77           N  
ATOM   3142  H   CYS B  40      11.287 -10.379 -18.480  1.00 98.77           H  
ATOM   3143  CA  CYS B  40      10.620  -8.407 -18.115  1.00 98.77           C  
ATOM   3144  HA  CYS B  40       9.666  -8.188 -17.636  1.00 98.77           H  
ATOM   3145  C   CYS B  40      10.405  -8.269 -19.625  1.00 98.77           C  
ATOM   3146  CB  CYS B  40      11.663  -7.379 -17.630  1.00 98.77           C  
ATOM   3147  HB2 CYS B  40      11.375  -6.389 -17.983  1.00 98.77           H  
ATOM   3148  HB3 CYS B  40      11.654  -7.360 -16.540  1.00 98.77           H  
ATOM   3149  O   CYS B  40      11.044  -8.960 -20.415  1.00 98.77           O  
ATOM   3150  SG  CYS B  40      13.348  -7.758 -18.211  1.00 98.77           S  
ATOM   3151  HG  CYS B  40      13.911  -6.611 -17.822  1.00 98.77           H  
ATOM   3152  N   ARG B  41       9.580  -7.289 -20.013  1.00 98.66           N  
ATOM   3153  H   ARG B  41       9.129  -6.754 -19.284  1.00 98.66           H  
ATOM   3154  CA  ARG B  41       9.618  -6.687 -21.351  1.00 98.66           C  
ATOM   3155  HA  ARG B  41      10.496  -7.082 -21.862  1.00 98.66           H  
ATOM   3156  C   ARG B  41       9.819  -5.188 -21.227  1.00 98.66           C  
ATOM   3157  CB  ARG B  41       8.396  -7.034 -22.215  1.00 98.66           C  
ATOM   3158  HB2 ARG B  41       8.510  -6.535 -23.177  1.00 98.66           H  
ATOM   3159  HB3 ARG B  41       7.483  -6.671 -21.743  1.00 98.66           H  
ATOM   3160  O   ARG B  41       9.123  -4.536 -20.447  1.00 98.66           O  
ATOM   3161  CG  ARG B  41       8.293  -8.544 -22.453  1.00 98.66           C  
ATOM   3162  HG2 ARG B  41       9.274  -8.941 -22.713  1.00 98.66           H  
ATOM   3163  HG3 ARG B  41       7.958  -9.026 -21.535  1.00 98.66           H  
ATOM   3164  CD  ARG B  41       7.319  -8.876 -23.587  1.00 98.66           C  
ATOM   3165  HD2 ARG B  41       6.368  -8.384 -23.383  1.00 98.66           H  
ATOM   3166  HD3 ARG B  41       7.722  -8.508 -24.530  1.00 98.66           H  
ATOM   3167  NE  ARG B  41       7.126 -10.335 -23.661  1.00 98.66           N  
ATOM   3168  HE  ARG B  41       7.832 -10.918 -23.235  1.00 98.66           H  
ATOM   3169  NH1 ARG B  41       4.981 -10.385 -24.504  1.00 98.66           N  
ATOM   3170 HH11 ARG B  41       4.131 -10.931 -24.496  1.00 98.66           H  
ATOM   3171 HH12 ARG B  41       4.978  -9.396 -24.708  1.00 98.66           H  
ATOM   3172  NH2 ARG B  41       5.883 -12.231 -23.693  1.00 98.66           N  
ATOM   3173 HH21 ARG B  41       4.945 -12.596 -23.781  1.00 98.66           H  
ATOM   3174 HH22 ARG B  41       6.541 -12.730 -23.111  1.00 98.66           H  
ATOM   3175  CZ  ARG B  41       6.014 -10.971 -23.968  1.00 98.66           C  
ATOM   3176  N   LEU B  42      10.786  -4.657 -21.968  1.00 98.78           N  
ATOM   3177  H   LEU B  42      11.234  -5.253 -22.650  1.00 98.78           H  
ATOM   3178  CA  LEU B  42      11.199  -3.251 -21.934  1.00 98.78           C  
ATOM   3179  HA  LEU B  42      10.375  -2.660 -21.534  1.00 98.78           H  
ATOM   3180  C   LEU B  42      11.466  -2.743 -23.367  1.00 98.78           C  
ATOM   3181  CB  LEU B  42      12.424  -3.082 -21.001  1.00 98.78           C  
ATOM   3182  HB2 LEU B  42      12.757  -2.044 -21.026  1.00 98.78           H  
ATOM   3183  HB3 LEU B  42      13.243  -3.686 -21.389  1.00 98.78           H  
ATOM   3184  O   LEU B  42      11.619  -3.559 -24.279  1.00 98.78           O  
ATOM   3185  CG  LEU B  42      12.181  -3.476 -19.530  1.00 98.78           C  
ATOM   3186  HG  LEU B  42      11.773  -4.485 -19.480  1.00 98.78           H  
ATOM   3187  CD1 LEU B  42      13.495  -3.484 -18.751  1.00 98.78           C  
ATOM   3188 HD11 LEU B  42      13.970  -2.505 -18.801  1.00 98.78           H  
ATOM   3189 HD12 LEU B  42      13.302  -3.745 -17.710  1.00 98.78           H  
ATOM   3190 HD13 LEU B  42      14.154  -4.235 -19.187  1.00 98.78           H  
ATOM   3191  CD2 LEU B  42      11.222  -2.521 -18.822  1.00 98.78           C  
ATOM   3192 HD21 LEU B  42      11.667  -1.532 -18.717  1.00 98.78           H  
ATOM   3193 HD22 LEU B  42      10.294  -2.437 -19.387  1.00 98.78           H  
ATOM   3194 HD23 LEU B  42      10.980  -2.924 -17.839  1.00 98.78           H  
ATOM   3195  N   PRO B  43      11.498  -1.417 -23.594  1.00 98.31           N  
ATOM   3196  CA  PRO B  43      11.715  -0.849 -24.922  1.00 98.31           C  
ATOM   3197  HA  PRO B  43      10.874  -1.142 -25.551  1.00 98.31           H  
ATOM   3198  C   PRO B  43      13.012  -1.311 -25.595  1.00 98.31           C  
ATOM   3199  CB  PRO B  43      11.699   0.670 -24.730  1.00 98.31           C  
ATOM   3200  HB2 PRO B  43      12.699   1.030 -24.491  1.00 98.31           H  
ATOM   3201  HB3 PRO B  43      11.310   1.183 -25.609  1.00 98.31           H  
ATOM   3202  O   PRO B  43      14.029  -1.522 -24.932  1.00 98.31           O  
ATOM   3203  CG  PRO B  43      10.795   0.846 -23.512  1.00 98.31           C  
ATOM   3204  HG2 PRO B  43      10.999   1.779 -22.988  1.00 98.31           H  
ATOM   3205  HG3 PRO B  43       9.748   0.784 -23.811  1.00 98.31           H  
ATOM   3206  CD  PRO B  43      11.149  -0.363 -22.654  1.00 98.31           C  
ATOM   3207  HD2 PRO B  43      10.293  -0.632 -22.035  1.00 98.31           H  
ATOM   3208  HD3 PRO B  43      12.011  -0.131 -22.030  1.00 98.31           H  
ATOM   3209  N   GLY B  44      12.980  -1.403 -26.927  1.00 97.51           N  
ATOM   3210  H   GLY B  44      12.093  -1.271 -27.391  1.00 97.51           H  
ATOM   3211  CA  GLY B  44      14.135  -1.787 -27.743  1.00 97.51           C  
ATOM   3212  HA2 GLY B  44      15.048  -1.385 -27.304  1.00 97.51           H  
ATOM   3213  HA3 GLY B  44      14.013  -1.361 -28.738  1.00 97.51           H  
ATOM   3214  C   GLY B  44      14.305  -3.299 -27.901  1.00 97.51           C  
ATOM   3215  O   GLY B  44      15.439  -3.778 -27.921  1.00 97.51           O  
ATOM   3216  N   GLY B  45      13.203  -4.052 -27.990  1.00 96.55           N  
ATOM   3217  H   GLY B  45      12.297  -3.609 -28.052  1.00 96.55           H  
ATOM   3218  CA  GLY B  45      13.233  -5.501 -28.194  1.00 96.55           C  
ATOM   3219  HA2 GLY B  45      13.898  -5.733 -29.026  1.00 96.55           H  
ATOM   3220  HA3 GLY B  45      12.228  -5.828 -28.462  1.00 96.55           H  
ATOM   3221  C   GLY B  45      13.683  -6.313 -26.977  1.00 96.55           C  
ATOM   3222  O   GLY B  45      14.091  -7.462 -27.136  1.00 96.55           O  
ATOM   3223  N   VAL B  46      13.632  -5.749 -25.764  1.00 98.23           N  
ATOM   3224  H   VAL B  46      13.241  -4.821 -25.679  1.00 98.23           H  
ATOM   3225  CA  VAL B  46      13.972  -6.487 -24.540  1.00 98.23           C  
ATOM   3226  HA  VAL B  46      14.861  -7.086 -24.739  1.00 98.23           H  
ATOM   3227  C   VAL B  46      12.836  -7.442 -24.194  1.00 98.23           C  
ATOM   3228  CB  VAL B  46      14.301  -5.541 -23.373  1.00 98.23           C  
ATOM   3229  HB  VAL B  46      13.494  -4.815 -23.271  1.00 98.23           H  
ATOM   3230  O   VAL B  46      11.766  -7.003 -23.774  1.00 98.23           O  
ATOM   3231  CG1 VAL B  46      14.461  -6.254 -22.024  1.00 98.23           C  
ATOM   3232 HG11 VAL B  46      13.527  -6.734 -21.729  1.00 98.23           H  
ATOM   3233 HG12 VAL B  46      14.723  -5.528 -21.256  1.00 98.23           H  
ATOM   3234 HG13 VAL B  46      15.245  -7.009 -22.091  1.00 98.23           H  
ATOM   3235  CG2 VAL B  46      15.598  -4.780 -23.652  1.00 98.23           C  
ATOM   3236 HG21 VAL B  46      15.476  -4.192 -24.562  1.00 98.23           H  
ATOM   3237 HG22 VAL B  46      16.428  -5.474 -23.784  1.00 98.23           H  
ATOM   3238 HG23 VAL B  46      15.813  -4.101 -22.826  1.00 98.23           H  
ATOM   3239  N   SER B  47      13.091  -8.744 -24.340  1.00 96.53           N  
ATOM   3240  H   SER B  47      13.963  -9.018 -24.770  1.00 96.53           H  
ATOM   3241  CA  SER B  47      12.168  -9.833 -23.987  1.00 96.53           C  
ATOM   3242  HA  SER B  47      11.203  -9.399 -23.724  1.00 96.53           H  
ATOM   3243  C   SER B  47      12.613 -10.651 -22.768  1.00 96.53           C  
ATOM   3244  CB  SER B  47      11.935 -10.729 -25.208  1.00 96.53           C  
ATOM   3245  HB2 SER B  47      11.077 -11.371 -25.010  1.00 96.53           H  
ATOM   3246  HB3 SER B  47      11.697 -10.104 -26.069  1.00 96.53           H  
ATOM   3247  O   SER B  47      11.889 -11.534 -22.314  1.00 96.53           O  
ATOM   3248  OG  SER B  47      13.046 -11.553 -25.521  1.00 96.53           O  
ATOM   3249  HG  SER B  47      13.871 -11.079 -25.394  1.00 96.53           H  
ATOM   3250  N   SER B  48      13.804 -10.373 -22.227  1.00 97.34           N  
ATOM   3251  H   SER B  48      14.385  -9.686 -22.685  1.00 97.34           H  
ATOM   3252  CA  SER B  48      14.334 -11.034 -21.034  1.00 97.34           C  
ATOM   3253  HA  SER B  48      13.492 -11.245 -20.375  1.00 97.34           H  
ATOM   3254  C   SER B  48      15.353 -10.165 -20.275  1.00 97.34           C  
ATOM   3255  CB  SER B  48      14.983 -12.368 -21.432  1.00 97.34           C  
ATOM   3256  HB2 SER B  48      15.030 -13.013 -20.554  1.00 97.34           H  
ATOM   3257  HB3 SER B  48      14.372 -12.865 -22.186  1.00 97.34           H  
ATOM   3258  O   SER B  48      15.895  -9.201 -20.826  1.00 97.34           O  
ATOM   3259  OG  SER B  48      16.304 -12.190 -21.913  1.00 97.34           O  
ATOM   3260  HG  SER B  48      16.719 -13.055 -21.940  1.00 97.34           H  
ATOM   3261  N   PRO B  49      15.713 -10.537 -19.031  1.00 98.63           N  
ATOM   3262  CA  PRO B  49      16.854  -9.957 -18.324  1.00 98.63           C  
ATOM   3263  HA  PRO B  49      16.634  -8.908 -18.124  1.00 98.63           H  
ATOM   3264  C   PRO B  49      18.185 -10.039 -19.095  1.00 98.63           C  
ATOM   3265  CB  PRO B  49      16.925 -10.715 -16.995  1.00 98.63           C  
ATOM   3266  HB2 PRO B  49      17.311 -10.085 -16.194  1.00 98.63           H  
ATOM   3267  HB3 PRO B  49      17.540 -11.609 -17.104  1.00 98.63           H  
ATOM   3268  O   PRO B  49      19.007  -9.131 -18.972  1.00 98.63           O  
ATOM   3269  CG  PRO B  49      15.473 -11.124 -16.750  1.00 98.63           C  
ATOM   3270  HG2 PRO B  49      15.398 -11.987 -16.088  1.00 98.63           H  
ATOM   3271  HG3 PRO B  49      14.912 -10.281 -16.346  1.00 98.63           H  
ATOM   3272  CD  PRO B  49      14.979 -11.439 -18.160  1.00 98.63           C  
ATOM   3273  HD2 PRO B  49      15.219 -12.469 -18.423  1.00 98.63           H  
ATOM   3274  HD3 PRO B  49      13.905 -11.269 -18.223  1.00 98.63           H  
ATOM   3275  N   GLU B  50      18.414 -11.073 -19.917  1.00 96.83           N  
ATOM   3276  H   GLU B  50      17.707 -11.786 -20.021  1.00 96.83           H  
ATOM   3277  CA  GLU B  50      19.611 -11.160 -20.771  1.00 96.83           C  
ATOM   3278  HA  GLU B  50      20.488 -10.901 -20.178  1.00 96.83           H  
ATOM   3279  C   GLU B  50      19.570 -10.171 -21.944  1.00 96.83           C  
ATOM   3280  CB  GLU B  50      19.823 -12.576 -21.332  1.00 96.83           C  
ATOM   3281  HB2 GLU B  50      20.718 -12.549 -21.953  1.00 96.83           H  
ATOM   3282  HB3 GLU B  50      18.993 -12.849 -21.984  1.00 96.83           H  
ATOM   3283  O   GLU B  50      20.614  -9.649 -22.339  1.00 96.83           O  
ATOM   3284  CG  GLU B  50      20.044 -13.668 -20.276  1.00 96.83           C  
ATOM   3285  HG2 GLU B  50      20.453 -14.546 -20.775  1.00 96.83           H  
ATOM   3286  HG3 GLU B  50      20.789 -13.317 -19.562  1.00 96.83           H  
ATOM   3287  CD  GLU B  50      18.764 -14.084 -19.540  1.00 96.83           C  
ATOM   3288  OE1 GLU B  50      18.842 -14.417 -18.341  1.00 96.83           O  
ATOM   3289  OE2 GLU B  50      17.664 -14.088 -20.140  1.00 96.83           O  
ATOM   3290  N   ASP B  51      18.390  -9.873 -22.491  1.00 97.74           N  
ATOM   3291  H   ASP B  51      17.559 -10.340 -22.157  1.00 97.74           H  
ATOM   3292  CA  ASP B  51      18.238  -8.805 -23.486  1.00 97.74           C  
ATOM   3293  HA  ASP B  51      18.980  -8.939 -24.273  1.00 97.74           H  
ATOM   3294  C   ASP B  51      18.487  -7.434 -22.856  1.00 97.74           C  
ATOM   3295  CB  ASP B  51      16.853  -8.830 -24.138  1.00 97.74           C  
ATOM   3296  HB2 ASP B  51      16.086  -8.692 -23.376  1.00 97.74           H  
ATOM   3297  HB3 ASP B  51      16.802  -7.996 -24.837  1.00 97.74           H  
ATOM   3298  O   ASP B  51      19.221  -6.626 -23.424  1.00 97.74           O  
ATOM   3299  CG  ASP B  51      16.557 -10.103 -24.918  1.00 97.74           C  
ATOM   3300  OD1 ASP B  51      17.527 -10.736 -25.398  1.00 97.74           O  
ATOM   3301  OD2 ASP B  51      15.354 -10.419 -25.033  1.00 97.74           O  
ATOM   3302  N   LEU B  52      17.962  -7.202 -21.645  1.00 98.68           N  
ATOM   3303  H   LEU B  52      17.349  -7.903 -21.254  1.00 98.68           H  
ATOM   3304  CA  LEU B  52      18.236  -5.987 -20.879  1.00 98.68           C  
ATOM   3305  HA  LEU B  52      17.920  -5.136 -21.482  1.00 98.68           H  
ATOM   3306  C   LEU B  52      19.738  -5.831 -20.611  1.00 98.68           C  
ATOM   3307  CB  LEU B  52      17.428  -6.002 -19.566  1.00 98.68           C  
ATOM   3308  HB2 LEU B  52      16.367  -6.091 -19.802  1.00 98.68           H  
ATOM   3309  HB3 LEU B  52      17.711  -6.882 -18.988  1.00 98.68           H  
ATOM   3310  O   LEU B  52      20.280  -4.743 -20.799  1.00 98.68           O  
ATOM   3311  CG  LEU B  52      17.646  -4.756 -18.686  1.00 98.68           C  
ATOM   3312  HG  LEU B  52      18.693  -4.708 -18.386  1.00 98.68           H  
ATOM   3313  CD1 LEU B  52      17.285  -3.453 -19.401  1.00 98.68           C  
ATOM   3314 HD11 LEU B  52      16.281  -3.515 -19.822  1.00 98.68           H  
ATOM   3315 HD12 LEU B  52      17.333  -2.624 -18.695  1.00 98.68           H  
ATOM   3316 HD13 LEU B  52      17.996  -3.258 -20.203  1.00 98.68           H  
ATOM   3317  CD2 LEU B  52      16.817  -4.869 -17.407  1.00 98.68           C  
ATOM   3318 HD21 LEU B  52      16.953  -3.981 -16.790  1.00 98.68           H  
ATOM   3319 HD22 LEU B  52      17.151  -5.740 -16.844  1.00 98.68           H  
ATOM   3320 HD23 LEU B  52      15.760  -4.980 -17.648  1.00 98.68           H  
ATOM   3321  N   TRP B  53      20.430  -6.909 -20.220  1.00 98.42           N  
ATOM   3322  H   TRP B  53      19.932  -7.771 -20.045  1.00 98.42           H  
ATOM   3323  CA  TRP B  53      21.883  -6.869 -20.051  1.00 98.42           C  
ATOM   3324  HA  TRP B  53      22.121  -6.071 -19.348  1.00 98.42           H  
ATOM   3325  C   TRP B  53      22.598  -6.516 -21.357  1.00 98.42           C  
ATOM   3326  CB  TRP B  53      22.440  -8.179 -19.480  1.00 98.42           C  
ATOM   3327  HB2 TRP B  53      21.971  -8.378 -18.516  1.00 98.42           H  
ATOM   3328  HB3 TRP B  53      22.207  -9.003 -20.154  1.00 98.42           H  
ATOM   3329  O   TRP B  53      23.440  -5.622 -21.357  1.00 98.42           O  
ATOM   3330  CG  TRP B  53      23.927  -8.087 -19.298  1.00 98.42           C  
ATOM   3331  CD1 TRP B  53      24.864  -8.651 -20.098  1.00 98.42           C  
ATOM   3332  HD1 TRP B  53      24.656  -9.304 -20.932  1.00 98.42           H  
ATOM   3333  CD2 TRP B  53      24.663  -7.202 -18.397  1.00 98.42           C  
ATOM   3334  CE2 TRP B  53      26.046  -7.250 -18.745  1.00 98.42           C  
ATOM   3335  CE3 TRP B  53      24.284  -6.303 -17.375  1.00 98.42           C  
ATOM   3336  HE3 TRP B  53      23.241  -6.218 -17.108  1.00 98.42           H  
ATOM   3337  NE1 TRP B  53      26.116  -8.158 -19.777  1.00 98.42           N  
ATOM   3338  HE1 TRP B  53      26.942  -8.323 -20.334  1.00 98.42           H  
ATOM   3339  CH2 TRP B  53      26.593  -5.555 -17.105  1.00 98.42           C  
ATOM   3340  HH2 TRP B  53      27.311  -4.907 -16.626  1.00 98.42           H  
ATOM   3341  CZ2 TRP B  53      27.003  -6.440 -18.118  1.00 98.42           C  
ATOM   3342  HZ2 TRP B  53      28.033  -6.489 -18.441  1.00 98.42           H  
ATOM   3343  CZ3 TRP B  53      25.239  -5.492 -16.733  1.00 98.42           C  
ATOM   3344  HZ3 TRP B  53      24.925  -4.801 -15.965  1.00 98.42           H  
ATOM   3345  N   ARG B  54      22.235  -7.148 -22.481  1.00 98.12           N  
ATOM   3346  H   ARG B  54      21.517  -7.855 -22.418  1.00 98.12           H  
ATOM   3347  CA  ARG B  54      22.841  -6.855 -23.790  1.00 98.12           C  
ATOM   3348  HA  ARG B  54      23.923  -6.957 -23.700  1.00 98.12           H  
ATOM   3349  C   ARG B  54      22.620  -5.405 -24.226  1.00 98.12           C  
ATOM   3350  CB  ARG B  54      22.330  -7.852 -24.841  1.00 98.12           C  
ATOM   3351  HB2 ARG B  54      22.580  -7.478 -25.834  1.00 98.12           H  
ATOM   3352  HB3 ARG B  54      21.247  -7.950 -24.770  1.00 98.12           H  
ATOM   3353  O   ARG B  54      23.566  -4.788 -24.704  1.00 98.12           O  
ATOM   3354  CG  ARG B  54      23.004  -9.219 -24.652  1.00 98.12           C  
ATOM   3355  HG2 ARG B  54      22.796  -9.618 -23.659  1.00 98.12           H  
ATOM   3356  HG3 ARG B  54      24.082  -9.078 -24.731  1.00 98.12           H  
ATOM   3357  CD  ARG B  54      22.586 -10.243 -25.713  1.00 98.12           C  
ATOM   3358  HD2 ARG B  54      22.636  -9.777 -26.697  1.00 98.12           H  
ATOM   3359  HD3 ARG B  54      23.321 -11.047 -25.678  1.00 98.12           H  
ATOM   3360  NE  ARG B  54      21.232 -10.799 -25.495  1.00 98.12           N  
ATOM   3361  HE  ARG B  54      20.555 -10.223 -25.015  1.00 98.12           H  
ATOM   3362  NH1 ARG B  54      21.621 -12.891 -26.362  1.00 98.12           N  
ATOM   3363 HH11 ARG B  54      21.270 -13.814 -26.573  1.00 98.12           H  
ATOM   3364 HH12 ARG B  54      22.593 -12.642 -26.477  1.00 98.12           H  
ATOM   3365  NH2 ARG B  54      19.592 -12.386 -25.658  1.00 98.12           N  
ATOM   3366 HH21 ARG B  54      19.244 -13.291 -25.941  1.00 98.12           H  
ATOM   3367 HH22 ARG B  54      18.885 -11.706 -25.416  1.00 98.12           H  
ATOM   3368  CZ  ARG B  54      20.818 -12.009 -25.834  1.00 98.12           C  
ATOM   3369  N   LEU B  55      21.424  -4.854 -24.006  1.00 98.41           N  
ATOM   3370  H   LEU B  55      20.700  -5.450 -23.631  1.00 98.41           H  
ATOM   3371  CA  LEU B  55      21.078  -3.455 -24.293  1.00 98.41           C  
ATOM   3372  HA  LEU B  55      21.297  -3.257 -25.342  1.00 98.41           H  
ATOM   3373  C   LEU B  55      21.922  -2.474 -23.458  1.00 98.41           C  
ATOM   3374  CB  LEU B  55      19.557  -3.305 -24.065  1.00 98.41           C  
ATOM   3375  HB2 LEU B  55      19.075  -4.110 -24.620  1.00 98.41           H  
ATOM   3376  HB3 LEU B  55      19.319  -3.455 -23.012  1.00 98.41           H  
ATOM   3377  O   LEU B  55      22.406  -1.463 -23.973  1.00 98.41           O  
ATOM   3378  CG  LEU B  55      18.944  -1.974 -24.545  1.00 98.41           C  
ATOM   3379  HG  LEU B  55      19.438  -1.668 -25.467  1.00 98.41           H  
ATOM   3380  CD1 LEU B  55      17.465  -2.158 -24.866  1.00 98.41           C  
ATOM   3381 HD11 LEU B  55      16.903  -2.357 -23.954  1.00 98.41           H  
ATOM   3382 HD12 LEU B  55      17.325  -2.976 -25.573  1.00 98.41           H  
ATOM   3383 HD13 LEU B  55      17.064  -1.253 -25.324  1.00 98.41           H  
ATOM   3384  CD2 LEU B  55      19.034  -0.848 -23.509  1.00 98.41           C  
ATOM   3385 HD21 LEU B  55      18.523   0.035 -23.892  1.00 98.41           H  
ATOM   3386 HD22 LEU B  55      20.072  -0.575 -23.321  1.00 98.41           H  
ATOM   3387 HD23 LEU B  55      18.561  -1.157 -22.576  1.00 98.41           H  
ATOM   3388  N   LEU B  56      22.139  -2.793 -22.179  1.00 98.36           N  
ATOM   3389  H   LEU B  56      21.693  -3.627 -21.826  1.00 98.36           H  
ATOM   3390  CA  LEU B  56      22.959  -2.007 -21.254  1.00 98.36           C  
ATOM   3391  HA  LEU B  56      22.693  -0.954 -21.348  1.00 98.36           H  
ATOM   3392  C   LEU B  56      24.461  -2.112 -21.544  1.00 98.36           C  
ATOM   3393  CB  LEU B  56      22.666  -2.492 -19.827  1.00 98.36           C  
ATOM   3394  HB2 LEU B  56      22.739  -3.580 -19.809  1.00 98.36           H  
ATOM   3395  HB3 LEU B  56      23.432  -2.106 -19.155  1.00 98.36           H  
ATOM   3396  O   LEU B  56      25.163  -1.104 -21.517  1.00 98.36           O  
ATOM   3397  CG  LEU B  56      21.290  -2.066 -19.296  1.00 98.36           C  
ATOM   3398  HG  LEU B  56      20.513  -2.244 -20.039  1.00 98.36           H  
ATOM   3399  CD1 LEU B  56      20.980  -2.880 -18.043  1.00 98.36           C  
ATOM   3400 HD11 LEU B  56      21.770  -2.731 -17.308  1.00 98.36           H  
ATOM   3401 HD12 LEU B  56      20.010  -2.585 -17.645  1.00 98.36           H  
ATOM   3402 HD13 LEU B  56      20.940  -3.937 -18.305  1.00 98.36           H  
ATOM   3403  CD2 LEU B  56      21.287  -0.584 -18.919  1.00 98.36           C  
ATOM   3404 HD21 LEU B  56      21.517   0.018 -19.798  1.00 98.36           H  
ATOM   3405 HD22 LEU B  56      22.033  -0.381 -18.150  1.00 98.36           H  
ATOM   3406 HD23 LEU B  56      20.296  -0.294 -18.569  1.00 98.36           H  
ATOM   3407  N   GLU B  57      24.960  -3.311 -21.843  1.00 97.47           N  
ATOM   3408  H   GLU B  57      24.335  -4.103 -21.814  1.00 97.47           H  
ATOM   3409  CA  GLU B  57      26.373  -3.578 -22.119  1.00 97.47           C  
ATOM   3410  HA  GLU B  57      26.970  -3.147 -21.315  1.00 97.47           H  
ATOM   3411  C   GLU B  57      26.826  -2.926 -23.432  1.00 97.47           C  
ATOM   3412  CB  GLU B  57      26.601  -5.097 -22.117  1.00 97.47           C  
ATOM   3413  HB2 GLU B  57      26.266  -5.492 -21.158  1.00 97.47           H  
ATOM   3414  HB3 GLU B  57      26.004  -5.551 -22.907  1.00 97.47           H  
ATOM   3415  O   GLU B  57      27.882  -2.288 -23.464  1.00 97.47           O  
ATOM   3416  CG  GLU B  57      28.074  -5.480 -22.311  1.00 97.47           C  
ATOM   3417  HG2 GLU B  57      28.679  -4.940 -21.582  1.00 97.47           H  
ATOM   3418  HG3 GLU B  57      28.401  -5.184 -23.307  1.00 97.47           H  
ATOM   3419  CD  GLU B  57      28.270  -6.992 -22.140  1.00 97.47           C  
ATOM   3420  OE1 GLU B  57      28.961  -7.388 -21.174  1.00 97.47           O  
ATOM   3421  OE2 GLU B  57      27.716  -7.756 -22.961  1.00 97.47           O  
ATOM   3422  N   SER B  58      26.002  -2.977 -24.487  1.00 97.77           N  
ATOM   3423  H   SER B  58      25.146  -3.509 -24.419  1.00 97.77           H  
ATOM   3424  CA  SER B  58      26.221  -2.187 -25.708  1.00 97.77           C  
ATOM   3425  HA  SER B  58      27.257  -2.325 -26.018  1.00 97.77           H  
ATOM   3426  C   SER B  58      26.013  -0.681 -25.493  1.00 97.77           C  
ATOM   3427  CB  SER B  58      25.322  -2.692 -26.842  1.00 97.77           C  
ATOM   3428  HB2 SER B  58      25.560  -2.156 -27.761  1.00 97.77           H  
ATOM   3429  HB3 SER B  58      25.522  -3.752 -26.998  1.00 97.77           H  
ATOM   3430  O   SER B  58      26.452   0.130 -26.313  1.00 97.77           O  
ATOM   3431  OG  SER B  58      23.951  -2.530 -26.549  1.00 97.77           O  
ATOM   3432  HG  SER B  58      23.633  -1.680 -26.863  1.00 97.77           H  
ATOM   3433  N   GLY B  59      25.358  -0.297 -24.392  1.00 97.88           N  
ATOM   3434  H   GLY B  59      25.052  -1.020 -23.756  1.00 97.88           H  
ATOM   3435  CA  GLY B  59      25.023   1.079 -24.050  1.00 97.88           C  
ATOM   3436  HA2 GLY B  59      24.544   1.085 -23.071  1.00 97.88           H  
ATOM   3437  HA3 GLY B  59      25.940   1.666 -23.998  1.00 97.88           H  
ATOM   3438  C   GLY B  59      24.060   1.707 -25.057  1.00 97.88           C  
ATOM   3439  O   GLY B  59      24.284   2.843 -25.481  1.00 97.88           O  
ATOM   3440  N   THR B  60      23.050   0.948 -25.474  1.00 98.17           N  
ATOM   3441  H   THR B  60      22.929   0.048 -25.033  1.00 98.17           H  
ATOM   3442  CA  THR B  60      22.049   1.341 -26.472  1.00 98.17           C  
ATOM   3443  HA  THR B  60      22.551   1.851 -27.293  1.00 98.17           H  
ATOM   3444  C   THR B  60      21.011   2.298 -25.877  1.00 98.17           C  
ATOM   3445  CB  THR B  60      21.385   0.077 -27.041  1.00 98.17           C  
ATOM   3446  HB  THR B  60      21.040  -0.536 -26.208  1.00 98.17           H  
ATOM   3447  O   THR B  60      20.571   2.116 -24.740  1.00 98.17           O  
ATOM   3448  CG2 THR B  60      20.217   0.314 -27.995  1.00 98.17           C  
ATOM   3449 HG21 THR B  60      20.508   1.001 -28.790  1.00 98.17           H  
ATOM   3450 HG22 THR B  60      19.888  -0.630 -28.429  1.00 98.17           H  
ATOM   3451 HG23 THR B  60      19.375   0.737 -27.447  1.00 98.17           H  
ATOM   3452  OG1 THR B  60      22.337  -0.662 -27.776  1.00 98.17           O  
ATOM   3453  HG1 THR B  60      21.869  -1.434 -28.100  1.00 98.17           H  
ATOM   3454  N   ASP B  61      20.635   3.305 -26.670  1.00 98.13           N  
ATOM   3455  H   ASP B  61      21.047   3.359 -27.590  1.00 98.13           H  
ATOM   3456  CA  ASP B  61      19.445   4.146 -26.487  1.00 98.13           C  
ATOM   3457  HA  ASP B  61      19.205   4.240 -25.428  1.00 98.13           H  
ATOM   3458  C   ASP B  61      18.264   3.467 -27.206  1.00 98.13           C  
ATOM   3459  CB  ASP B  61      19.745   5.556 -27.043  1.00 98.13           C  
ATOM   3460  HB2 ASP B  61      20.541   6.002 -26.446  1.00 98.13           H  
ATOM   3461  HB3 ASP B  61      20.115   5.456 -28.063  1.00 98.13           H  
ATOM   3462  O   ASP B  61      18.367   3.131 -28.389  1.00 98.13           O  
ATOM   3463  CG  ASP B  61      18.550   6.524 -27.058  1.00 98.13           C  
ATOM   3464  OD1 ASP B  61      17.515   6.206 -26.437  1.00 98.13           O  
ATOM   3465  OD2 ASP B  61      18.671   7.583 -27.725  1.00 98.13           O  
ATOM   3466  N   ALA B  62      17.181   3.217 -26.473  1.00 98.04           N  
ATOM   3467  H   ALA B  62      17.191   3.542 -25.516  1.00 98.04           H  
ATOM   3468  CA  ALA B  62      15.960   2.559 -26.932  1.00 98.04           C  
ATOM   3469  HA  ALA B  62      16.143   2.129 -27.917  1.00 98.04           H  
ATOM   3470  C   ALA B  62      14.773   3.529 -27.093  1.00 98.04           C  
ATOM   3471  CB  ALA B  62      15.649   1.412 -25.969  1.00 98.04           C  
ATOM   3472  HB1 ALA B  62      16.522   0.765 -25.888  1.00 98.04           H  
ATOM   3473  HB2 ALA B  62      14.803   0.837 -26.345  1.00 98.04           H  
ATOM   3474  HB3 ALA B  62      15.399   1.809 -24.984  1.00 98.04           H  
ATOM   3475  O   ALA B  62      13.654   3.098 -27.391  1.00 98.04           O  
ATOM   3476  N   VAL B  63      14.997   4.836 -26.912  1.00 96.45           N  
ATOM   3477  H   VAL B  63      15.934   5.146 -26.695  1.00 96.45           H  
ATOM   3478  CA  VAL B  63      14.005   5.869 -27.216  1.00 96.45           C  
ATOM   3479  HA  VAL B  63      13.069   5.598 -26.728  1.00 96.45           H  
ATOM   3480  C   VAL B  63      13.765   5.899 -28.726  1.00 96.45           C  
ATOM   3481  CB  VAL B  63      14.443   7.240 -26.664  1.00 96.45           C  
ATOM   3482  HB  VAL B  63      15.427   7.500 -27.054  1.00 96.45           H  
ATOM   3483  O   VAL B  63      14.686   6.053 -29.529  1.00 96.45           O  
ATOM   3484  CG1 VAL B  63      13.482   8.358 -27.076  1.00 96.45           C  
ATOM   3485 HG11 VAL B  63      13.775   9.292 -26.598  1.00 96.45           H  
ATOM   3486 HG12 VAL B  63      12.464   8.104 -26.781  1.00 96.45           H  
ATOM   3487 HG13 VAL B  63      13.541   8.500 -28.155  1.00 96.45           H  
ATOM   3488  CG2 VAL B  63      14.495   7.206 -25.129  1.00 96.45           C  
ATOM   3489 HG21 VAL B  63      15.251   6.491 -24.803  1.00 96.45           H  
ATOM   3490 HG22 VAL B  63      13.525   6.920 -24.722  1.00 96.45           H  
ATOM   3491 HG23 VAL B  63      14.773   8.188 -24.747  1.00 96.45           H  
ATOM   3492  N   SER B  64      12.504   5.743 -29.119  1.00 94.12           N  
ATOM   3493  H   SER B  64      11.788   5.678 -28.409  1.00 94.12           H  
ATOM   3494  CA  SER B  64      12.066   5.588 -30.507  1.00 94.12           C  
ATOM   3495  HA  SER B  64      12.838   5.978 -31.171  1.00 94.12           H  
ATOM   3496  C   SER B  64      10.789   6.386 -30.781  1.00 94.12           C  
ATOM   3497  CB  SER B  64      11.883   4.098 -30.821  1.00 94.12           C  
ATOM   3498  HB2 SER B  64      12.841   3.589 -30.713  1.00 94.12           H  
ATOM   3499  HB3 SER B  64      11.542   3.978 -31.849  1.00 94.12           H  
ATOM   3500  O   SER B  64      10.193   6.960 -29.870  1.00 94.12           O  
ATOM   3501  OG  SER B  64      10.947   3.503 -29.949  1.00 94.12           O  
ATOM   3502  HG  SER B  64      11.359   3.429 -29.085  1.00 94.12           H  
ATOM   3503  N   GLY B  65      10.387   6.475 -32.052  1.00 90.90           N  
ATOM   3504  H   GLY B  65      10.886   5.944 -32.751  1.00 90.90           H  
ATOM   3505  CA  GLY B  65       9.178   7.196 -32.457  1.00 90.90           C  
ATOM   3506  HA2 GLY B  65       9.267   8.230 -32.124  1.00 90.90           H  
ATOM   3507  HA3 GLY B  65       9.098   7.197 -33.545  1.00 90.90           H  
ATOM   3508  C   GLY B  65       7.888   6.592 -31.885  1.00 90.90           C  
ATOM   3509  O   GLY B  65       7.829   5.401 -31.592  1.00 90.90           O  
ATOM   3510  N   PHE B  66       6.841   7.411 -31.756  1.00 91.32           N  
ATOM   3511  H   PHE B  66       6.983   8.396 -31.927  1.00 91.32           H  
ATOM   3512  CA  PHE B  66       5.531   6.969 -31.263  1.00 91.32           C  
ATOM   3513  HA  PHE B  66       5.667   6.648 -30.230  1.00 91.32           H  
ATOM   3514  C   PHE B  66       4.941   5.785 -32.070  1.00 91.32           C  
ATOM   3515  CB  PHE B  66       4.539   8.144 -31.276  1.00 91.32           C  
ATOM   3516  HB2 PHE B  66       4.595   8.636 -32.247  1.00 91.32           H  
ATOM   3517  HB3 PHE B  66       3.535   7.728 -31.189  1.00 91.32           H  
ATOM   3518  O   PHE B  66       5.064   5.767 -33.300  1.00 91.32           O  
ATOM   3519  CG  PHE B  66       4.667   9.199 -30.187  1.00 91.32           C  
ATOM   3520  CD1 PHE B  66       5.726   9.205 -29.254  1.00 91.32           C  
ATOM   3521  HD1 PHE B  66       6.523   8.479 -29.316  1.00 91.32           H  
ATOM   3522  CD2 PHE B  66       3.665  10.183 -30.093  1.00 91.32           C  
ATOM   3523  HD2 PHE B  66       2.847  10.189 -30.798  1.00 91.32           H  
ATOM   3524  CE1 PHE B  66       5.767  10.161 -28.226  1.00 91.32           C  
ATOM   3525  HE1 PHE B  66       6.570  10.149 -27.504  1.00 91.32           H  
ATOM   3526  CE2 PHE B  66       3.712  11.147 -29.072  1.00 91.32           C  
ATOM   3527  HE2 PHE B  66       2.937  11.896 -28.996  1.00 91.32           H  
ATOM   3528  CZ  PHE B  66       4.754  11.127 -28.132  1.00 91.32           C  
ATOM   3529  HZ  PHE B  66       4.782  11.861 -27.341  1.00 91.32           H  
ATOM   3530  N   PRO B  67       4.236   4.837 -31.414  1.00 91.66           N  
ATOM   3531  CA  PRO B  67       3.547   3.735 -32.084  1.00 91.66           C  
ATOM   3532  HA  PRO B  67       4.292   3.126 -32.596  1.00 91.66           H  
ATOM   3533  C   PRO B  67       2.498   4.226 -33.088  1.00 91.66           C  
ATOM   3534  CB  PRO B  67       2.899   2.903 -30.970  1.00 91.66           C  
ATOM   3535  HB2 PRO B  67       2.916   1.838 -31.199  1.00 91.66           H  
ATOM   3536  HB3 PRO B  67       1.878   3.243 -30.797  1.00 91.66           H  
ATOM   3537  O   PRO B  67       1.703   5.119 -32.793  1.00 91.66           O  
ATOM   3538  CG  PRO B  67       3.744   3.228 -29.742  1.00 91.66           C  
ATOM   3539  HG2 PRO B  67       3.190   3.105 -28.811  1.00 91.66           H  
ATOM   3540  HG3 PRO B  67       4.647   2.618 -29.742  1.00 91.66           H  
ATOM   3541  CD  PRO B  67       4.108   4.687 -29.973  1.00 91.66           C  
ATOM   3542  HD2 PRO B  67       5.045   4.898 -29.456  1.00 91.66           H  
ATOM   3543  HD3 PRO B  67       3.311   5.334 -29.605  1.00 91.66           H  
ATOM   3544  N   THR B  68       2.465   3.616 -34.273  1.00 89.82           N  
ATOM   3545  H   THR B  68       3.134   2.880 -34.453  1.00 89.82           H  
ATOM   3546  CA  THR B  68       1.563   3.995 -35.380  1.00 89.82           C  
ATOM   3547  HA  THR B  68       1.147   4.982 -35.175  1.00 89.82           H  
ATOM   3548  C   THR B  68       0.357   3.063 -35.540  1.00 89.82           C  
ATOM   3549  CB  THR B  68       2.340   4.096 -36.700  1.00 89.82           C  
ATOM   3550  HB  THR B  68       1.645   4.281 -37.519  1.00 89.82           H  
ATOM   3551  O   THR B  68      -0.541   3.334 -36.335  1.00 89.82           O  
ATOM   3552  CG2 THR B  68       3.367   5.230 -36.676  1.00 89.82           C  
ATOM   3553 HG21 THR B  68       2.864   6.168 -36.440  1.00 89.82           H  
ATOM   3554 HG22 THR B  68       3.841   5.323 -37.653  1.00 89.82           H  
ATOM   3555 HG23 THR B  68       4.127   5.044 -35.917  1.00 89.82           H  
ATOM   3556  OG1 THR B  68       3.060   2.912 -36.958  1.00 89.82           O  
ATOM   3557  HG1 THR B  68       3.921   3.174 -37.291  1.00 89.82           H  
ATOM   3558  N   ASP B  69       0.310   1.979 -34.768  1.00 90.63           N  
ATOM   3559  H   ASP B  69       1.074   1.816 -34.129  1.00 90.63           H  
ATOM   3560  CA  ASP B  69      -0.702   0.919 -34.784  1.00 90.63           C  
ATOM   3561  HA  ASP B  69      -1.221   0.942 -35.742  1.00 90.63           H  
ATOM   3562  C   ASP B  69      -1.777   1.074 -33.689  1.00 90.63           C  
ATOM   3563  CB  ASP B  69       0.028  -0.432 -34.679  1.00 90.63           C  
ATOM   3564  HB2 ASP B  69       0.723  -0.520 -35.515  1.00 90.63           H  
ATOM   3565  HB3 ASP B  69      -0.709  -1.229 -34.781  1.00 90.63           H  
ATOM   3566  O   ASP B  69      -2.851   0.482 -33.784  1.00 90.63           O  
ATOM   3567  CG  ASP B  69       0.808  -0.634 -33.369  1.00 90.63           C  
ATOM   3568  OD1 ASP B  69       1.253   0.379 -32.772  1.00 90.63           O  
ATOM   3569  OD2 ASP B  69       0.952  -1.808 -32.972  1.00 90.63           O  
ATOM   3570  N   ARG B  70      -1.536   1.925 -32.683  1.00 90.39           N  
ATOM   3571  H   ARG B  70      -0.605   2.315 -32.656  1.00 90.39           H  
ATOM   3572  CA  ARG B  70      -2.431   2.160 -31.528  1.00 90.39           C  
ATOM   3573  HA  ARG B  70      -2.910   1.211 -31.284  1.00 90.39           H  
ATOM   3574  C   ARG B  70      -3.592   3.128 -31.790  1.00 90.39           C  
ATOM   3575  CB  ARG B  70      -1.604   2.593 -30.305  1.00 90.39           C  
ATOM   3576  HB2 ARG B  70      -1.121   3.549 -30.510  1.00 90.39           H  
ATOM   3577  HB3 ARG B  70      -2.267   2.718 -29.449  1.00 90.39           H  
ATOM   3578  O   ARG B  70      -4.294   3.515 -30.861  1.00 90.39           O  
ATOM   3579  CG  ARG B  70      -0.539   1.549 -29.949  1.00 90.39           C  
ATOM   3580  HG2 ARG B  70      -1.003   0.570 -29.829  1.00 90.39           H  
ATOM   3581  HG3 ARG B  70       0.198   1.496 -30.750  1.00 90.39           H  
ATOM   3582  CD  ARG B  70       0.175   1.929 -28.656  1.00 90.39           C  
ATOM   3583  HD2 ARG B  70      -0.530   1.851 -27.828  1.00 90.39           H  
ATOM   3584  HD3 ARG B  70       0.518   2.961 -28.726  1.00 90.39           H  
ATOM   3585  NE  ARG B  70       1.332   1.047 -28.428  1.00 90.39           N  
ATOM   3586  HE  ARG B  70       1.653   0.491 -29.208  1.00 90.39           H  
ATOM   3587  NH1 ARG B  70       1.700   1.686 -26.269  1.00 90.39           N  
ATOM   3588 HH11 ARG B  70       2.220   1.565 -25.411  1.00 90.39           H  
ATOM   3589 HH12 ARG B  70       0.892   2.290 -26.230  1.00 90.39           H  
ATOM   3590  NH2 ARG B  70       3.119   0.284 -27.228  1.00 90.39           N  
ATOM   3591 HH21 ARG B  70       3.663   0.366 -26.381  1.00 90.39           H  
ATOM   3592 HH22 ARG B  70       3.492  -0.250 -28.000  1.00 90.39           H  
ATOM   3593  CZ  ARG B  70       2.040   1.003 -27.317  1.00 90.39           C  
ATOM   3594  N   GLY B  71      -3.788   3.559 -33.037  1.00 88.38           N  
ATOM   3595  H   GLY B  71      -3.199   3.167 -33.758  1.00 88.38           H  
ATOM   3596  CA  GLY B  71      -4.836   4.520 -33.412  1.00 88.38           C  
ATOM   3597  HA2 GLY B  71      -4.932   4.526 -34.498  1.00 88.38           H  
ATOM   3598  HA3 GLY B  71      -5.786   4.199 -32.984  1.00 88.38           H  
ATOM   3599  C   GLY B  71      -4.581   5.964 -32.959  1.00 88.38           C  
ATOM   3600  O   GLY B  71      -5.490   6.788 -33.017  1.00 88.38           O  
ATOM   3601  N   TRP B  72      -3.362   6.282 -32.514  1.00 85.62           N  
ATOM   3602  H   TRP B  72      -2.654   5.563 -32.491  1.00 85.62           H  
ATOM   3603  CA  TRP B  72      -2.955   7.642 -32.159  1.00 85.62           C  
ATOM   3604  HA  TRP B  72      -3.700   8.075 -31.492  1.00 85.62           H  
ATOM   3605  C   TRP B  72      -2.859   8.520 -33.415  1.00 85.62           C  
ATOM   3606  CB  TRP B  72      -1.602   7.595 -31.426  1.00 85.62           C  
ATOM   3607  HB2 TRP B  72      -0.867   7.130 -32.083  1.00 85.62           H  
ATOM   3608  HB3 TRP B  72      -1.277   8.622 -31.260  1.00 85.62           H  
ATOM   3609  O   TRP B  72      -2.272   8.109 -34.417  1.00 85.62           O  
ATOM   3610  CG  TRP B  72      -1.539   6.889 -30.098  1.00 85.62           C  
ATOM   3611  CD1 TRP B  72      -2.537   6.204 -29.488  1.00 85.62           C  
ATOM   3612  HD1 TRP B  72      -3.530   6.046 -29.883  1.00 85.62           H  
ATOM   3613  CD2 TRP B  72      -0.399   6.817 -29.181  1.00 85.62           C  
ATOM   3614  CE2 TRP B  72      -0.809   6.122 -28.006  1.00 85.62           C  
ATOM   3615  CE3 TRP B  72       0.932   7.295 -29.209  1.00 85.62           C  
ATOM   3616  HE3 TRP B  72       1.286   7.809 -30.091  1.00 85.62           H  
ATOM   3617  NE1 TRP B  72      -2.102   5.736 -28.267  1.00 85.62           N  
ATOM   3618  HE1 TRP B  72      -2.682   5.194 -27.642  1.00 85.62           H  
ATOM   3619  CH2 TRP B  72       1.334   6.474 -26.942  1.00 85.62           C  
ATOM   3620  HH2 TRP B  72       1.977   6.373 -26.081  1.00 85.62           H  
ATOM   3621  CZ2 TRP B  72       0.029   5.961 -26.898  1.00 85.62           C  
ATOM   3622  HZ2 TRP B  72      -0.337   5.473 -26.007  1.00 85.62           H  
ATOM   3623  CZ3 TRP B  72       1.790   7.127 -28.102  1.00 85.62           C  
ATOM   3624  HZ3 TRP B  72       2.797   7.518 -28.136  1.00 85.62           H  
ATOM   3625  N   ASP B  73      -3.372   9.751 -33.364  1.00 82.91           N  
ATOM   3626  H   ASP B  73      -3.869  10.045 -32.535  1.00 82.91           H  
ATOM   3627  CA  ASP B  73      -3.192  10.733 -34.443  1.00 82.91           C  
ATOM   3628  HA  ASP B  73      -3.229  10.212 -35.399  1.00 82.91           H  
ATOM   3629  C   ASP B  73      -1.802  11.382 -34.339  1.00 82.91           C  
ATOM   3630  CB  ASP B  73      -4.350  11.745 -34.450  1.00 82.91           C  
ATOM   3631  HB2 ASP B  73      -4.306  12.360 -33.552  1.00 82.91           H  
ATOM   3632  HB3 ASP B  73      -5.290  11.194 -34.436  1.00 82.91           H  
ATOM   3633  O   ASP B  73      -1.652  12.522 -33.901  1.00 82.91           O  
ATOM   3634  CG  ASP B  73      -4.343  12.652 -35.690  1.00 82.91           C  
ATOM   3635  OD1 ASP B  73      -3.314  12.755 -36.396  1.00 82.91           O  
ATOM   3636  OD2 ASP B  73      -5.381  13.299 -35.948  1.00 82.91           O  
ATOM   3637  N   VAL B  74      -0.761  10.614 -34.678  1.00 81.50           N  
ATOM   3638  H   VAL B  74      -0.965   9.660 -34.940  1.00 81.50           H  
ATOM   3639  CA  VAL B  74       0.647  11.017 -34.510  1.00 81.50           C  
ATOM   3640  HA  VAL B  74       0.787  11.303 -33.468  1.00 81.50           H  
ATOM   3641  C   VAL B  74       1.004  12.250 -35.356  1.00 81.50           C  
ATOM   3642  CB  VAL B  74       1.606   9.839 -34.808  1.00 81.50           C  
ATOM   3643  HB  VAL B  74       1.557   9.599 -35.871  1.00 81.50           H  
ATOM   3644  O   VAL B  74       1.846  13.042 -34.937  1.00 81.50           O  
ATOM   3645  CG1 VAL B  74       3.062  10.172 -34.451  1.00 81.50           C  
ATOM   3646 HG11 VAL B  74       3.133  10.467 -33.404  1.00 81.50           H  
ATOM   3647 HG12 VAL B  74       3.697   9.303 -34.624  1.00 81.50           H  
ATOM   3648 HG13 VAL B  74       3.428  10.985 -35.077  1.00 81.50           H  
ATOM   3649  CG2 VAL B  74       1.242   8.575 -34.013  1.00 81.50           C  
ATOM   3650 HG21 VAL B  74       1.187   8.801 -32.948  1.00 81.50           H  
ATOM   3651 HG22 VAL B  74       1.991   7.798 -34.169  1.00 81.50           H  
ATOM   3652 HG23 VAL B  74       0.285   8.175 -34.347  1.00 81.50           H  
ATOM   3653  N   GLU B  75       0.347  12.462 -36.506  1.00 75.38           N  
ATOM   3654  H   GLU B  75      -0.411  11.842 -36.751  1.00 75.38           H  
ATOM   3655  CA  GLU B  75       0.563  13.664 -37.328  1.00 75.38           C  
ATOM   3656  HA  GLU B  75       1.635  13.834 -37.420  1.00 75.38           H  
ATOM   3657  C   GLU B  75      -0.015  14.918 -36.661  1.00 75.38           C  
ATOM   3658  CB  GLU B  75      -0.020  13.515 -38.748  1.00 75.38           C  
ATOM   3659  HB2 GLU B  75       0.041  14.490 -39.231  1.00 75.38           H  
ATOM   3660  HB3 GLU B  75      -1.070  13.228 -38.686  1.00 75.38           H  
ATOM   3661  O   GLU B  75       0.683  15.929 -36.552  1.00 75.38           O  
ATOM   3662  CG  GLU B  75       0.740  12.506 -39.626  1.00 75.38           C  
ATOM   3663  HG2 GLU B  75       0.509  11.498 -39.282  1.00 75.38           H  
ATOM   3664  HG3 GLU B  75       1.809  12.669 -39.484  1.00 75.38           H  
ATOM   3665  CD  GLU B  75       0.430  12.627 -41.136  1.00 75.38           C  
ATOM   3666  OE1 GLU B  75       1.213  12.055 -41.931  1.00 75.38           O  
ATOM   3667  OE2 GLU B  75      -0.558  13.299 -41.517  1.00 75.38           O  
ATOM   3668  N   ASN B  76      -1.261  14.876 -36.171  1.00 72.69           N  
ATOM   3669  H   ASN B  76      -1.814  14.036 -36.266  1.00 72.69           H  
ATOM   3670  CA  ASN B  76      -1.845  16.038 -35.504  1.00 72.69           C  
ATOM   3671  HA  ASN B  76      -1.460  16.927 -36.002  1.00 72.69           H  
ATOM   3672  C   ASN B  76      -1.418  16.175 -34.041  1.00 72.69           C  
ATOM   3673  CB  ASN B  76      -3.369  16.083 -35.661  1.00 72.69           C  
ATOM   3674  HB2 ASN B  76      -3.772  16.927 -35.102  1.00 72.69           H  
ATOM   3675  HB3 ASN B  76      -3.808  15.176 -35.245  1.00 72.69           H  
ATOM   3676  O   ASN B  76      -1.604  17.260 -33.494  1.00 72.69           O  
ATOM   3677  CG  ASN B  76      -3.773  16.262 -37.109  1.00 72.69           C  
ATOM   3678  ND2 ASN B  76      -4.315  15.247 -37.728  1.00 72.69           N  
ATOM   3679 HD21 ASN B  76      -4.452  15.299 -38.728  1.00 72.69           H  
ATOM   3680 HD22 ASN B  76      -4.444  14.385 -37.218  1.00 72.69           H  
ATOM   3681  OD1 ASN B  76      -3.602  17.328 -37.685  1.00 72.69           O  
ATOM   3682  N   LEU B  77      -0.803  15.175 -33.399  1.00 72.28           N  
ATOM   3683  H   LEU B  77      -0.765  14.266 -33.838  1.00 72.28           H  
ATOM   3684  CA  LEU B  77      -0.350  15.317 -32.012  1.00 72.28           C  
ATOM   3685  HA  LEU B  77      -1.212  15.683 -31.454  1.00 72.28           H  
ATOM   3686  C   LEU B  77       0.753  16.374 -31.827  1.00 72.28           C  
ATOM   3687  CB  LEU B  77       0.085  13.970 -31.395  1.00 72.28           C  
ATOM   3688  HB2 LEU B  77      -0.171  13.132 -32.043  1.00 72.28           H  
ATOM   3689  HB3 LEU B  77       1.170  13.966 -31.291  1.00 72.28           H  
ATOM   3690  O   LEU B  77       1.029  16.736 -30.689  1.00 72.28           O  
ATOM   3691  CG  LEU B  77      -0.574  13.775 -30.015  1.00 72.28           C  
ATOM   3692  HG  LEU B  77      -0.728  14.744 -29.540  1.00 72.28           H  
ATOM   3693  CD1 LEU B  77      -1.924  13.069 -30.152  1.00 72.28           C  
ATOM   3694 HD11 LEU B  77      -2.571  13.642 -30.817  1.00 72.28           H  
ATOM   3695 HD12 LEU B  77      -1.786  12.072 -30.569  1.00 72.28           H  
ATOM   3696 HD13 LEU B  77      -2.401  12.994 -29.175  1.00 72.28           H  
ATOM   3697  CD2 LEU B  77       0.312  12.964 -29.079  1.00 72.28           C  
ATOM   3698 HD21 LEU B  77       1.274  13.464 -28.968  1.00 72.28           H  
ATOM   3699 HD22 LEU B  77      -0.165  12.920 -28.099  1.00 72.28           H  
ATOM   3700 HD23 LEU B  77       0.456  11.957 -29.470  1.00 72.28           H  
ATOM   3701  N   TYR B  78       1.359  16.890 -32.902  1.00 56.61           N  
ATOM   3702  H   TYR B  78       1.105  16.517 -33.806  1.00 56.61           H  
ATOM   3703  CA  TYR B  78       2.323  17.997 -32.869  1.00 56.61           C  
ATOM   3704  HA  TYR B  78       2.818  18.001 -31.898  1.00 56.61           H  
ATOM   3705  C   TYR B  78       1.653  19.367 -33.040  1.00 56.61           C  
ATOM   3706  CB  TYR B  78       3.405  17.775 -33.942  1.00 56.61           C  
ATOM   3707  HB2 TYR B  78       3.066  17.047 -34.679  1.00 56.61           H  
ATOM   3708  HB3 TYR B  78       3.581  18.709 -34.476  1.00 56.61           H  
ATOM   3709  O   TYR B  78       1.075  19.632 -34.093  1.00 56.61           O  
ATOM   3710  CG  TYR B  78       4.715  17.310 -33.353  1.00 56.61           C  
ATOM   3711  CD1 TYR B  78       5.886  18.081 -33.498  1.00 56.61           C  
ATOM   3712  HD1 TYR B  78       5.857  18.999 -34.068  1.00 56.61           H  
ATOM   3713  CD2 TYR B  78       4.738  16.133 -32.591  1.00 56.61           C  
ATOM   3714  HD2 TYR B  78       3.837  15.553 -32.456  1.00 56.61           H  
ATOM   3715  CE1 TYR B  78       7.090  17.659 -32.903  1.00 56.61           C  
ATOM   3716  HE1 TYR B  78       7.991  18.243 -33.022  1.00 56.61           H  
ATOM   3717  CE2 TYR B  78       5.927  15.732 -31.971  1.00 56.61           C  
ATOM   3718  HE2 TYR B  78       5.903  14.856 -31.339  1.00 56.61           H  
ATOM   3719  OH  TYR B  78       8.285  16.045 -31.596  1.00 56.61           O  
ATOM   3720  HH  TYR B  78       8.951  16.734 -31.648  1.00 56.61           H  
ATOM   3721  CZ  TYR B  78       7.117  16.466 -32.151  1.00 56.61           C  
ATOM   3722  N   ASP B  79       1.726  20.219 -32.003  1.00 53.98           N  
ATOM   3723  H   ASP B  79       2.132  19.831 -31.164  1.00 53.98           H  
ATOM   3724  CA  ASP B  79       1.572  21.698 -31.958  1.00 53.98           C  
ATOM   3725  HA  ASP B  79       2.444  22.147 -32.434  1.00 53.98           H  
ATOM   3726  C   ASP B  79       1.570  22.136 -30.461  1.00 53.98           C  
ATOM   3727  CB  ASP B  79       0.304  22.229 -32.693  1.00 53.98           C  
ATOM   3728  HB2 ASP B  79       0.039  21.607 -33.548  1.00 53.98           H  
ATOM   3729  HB3 ASP B  79      -0.551  22.224 -32.017  1.00 53.98           H  
ATOM   3730  O   ASP B  79       2.161  21.466 -29.613  1.00 53.98           O  
ATOM   3731  CG  ASP B  79       0.428  23.652 -33.241  1.00 53.98           C  
ATOM   3732  OD1 ASP B  79       1.098  24.478 -32.583  1.00 53.98           O  
ATOM   3733  OD2 ASP B  79      -0.237  23.917 -34.264  1.00 53.98           O  
ATOM   3734  N   MET B  80       0.903  23.248 -30.128  1.00 44.60           N  
ATOM   3735  H   MET B  80       0.623  23.821 -30.911  1.00 44.60           H  
ATOM   3736  CA  MET B  80       0.809  23.864 -28.800  1.00 44.60           C  
ATOM   3737  HA  MET B  80       1.772  23.756 -28.302  1.00 44.60           H  
ATOM   3738  C   MET B  80      -0.238  23.270 -27.838  1.00 44.60           C  
ATOM   3739  CB  MET B  80       0.548  25.367 -28.989  1.00 44.60           C  
ATOM   3740  HB2 MET B  80       0.227  25.803 -28.043  1.00 44.60           H  
ATOM   3741  HB3 MET B  80      -0.262  25.498 -29.707  1.00 44.60           H  
ATOM   3742  O   MET B  80       0.098  22.942 -26.704  1.00 44.60           O  
ATOM   3743  CG  MET B  80       1.783  26.124 -29.495  1.00 44.60           C  
ATOM   3744  HG2 MET B  80       1.447  27.036 -29.988  1.00 44.60           H  
ATOM   3745  HG3 MET B  80       2.290  25.520 -30.248  1.00 44.60           H  
ATOM   3746  SD  MET B  80       2.983  26.591 -28.212  1.00 44.60           S  
ATOM   3747  CE  MET B  80       2.073  27.933 -27.399  1.00 44.60           C  
ATOM   3748  HE1 MET B  80       1.167  27.541 -26.936  1.00 44.60           H  
ATOM   3749  HE2 MET B  80       2.700  28.378 -26.626  1.00 44.60           H  
ATOM   3750  HE3 MET B  80       1.808  28.694 -28.132  1.00 44.60           H  
ATOM   3751  N   ALA B  81      -1.519  23.215 -28.222  1.00 40.63           N  
ATOM   3752  H   ALA B  81      -1.746  23.417 -29.185  1.00 40.63           H  
ATOM   3753  CA  ALA B  81      -2.627  22.959 -27.289  1.00 40.63           C  
ATOM   3754  HA  ALA B  81      -2.243  22.959 -26.269  1.00 40.63           H  
ATOM   3755  C   ALA B  81      -3.283  21.590 -27.528  1.00 40.63           C  
ATOM   3756  CB  ALA B  81      -3.638  24.109 -27.385  1.00 40.63           C  
ATOM   3757  HB1 ALA B  81      -4.445  23.950 -26.669  1.00 40.63           H  
ATOM   3758  HB2 ALA B  81      -3.146  25.055 -27.161  1.00 40.63           H  
ATOM   3759  HB3 ALA B  81      -4.061  24.148 -28.389  1.00 40.63           H  
ATOM   3760  O   ALA B  81      -3.609  21.265 -28.667  1.00 40.63           O  
ATOM   3761  N   GLY B  82      -3.487  20.811 -26.454  1.00 46.96           N  
ATOM   3762  H   GLY B  82      -3.195  21.149 -25.548  1.00 46.96           H  
ATOM   3763  CA  GLY B  82      -4.013  19.435 -26.526  1.00 46.96           C  
ATOM   3764  HA2 GLY B  82      -4.963  19.435 -27.060  1.00 46.96           H  
ATOM   3765  HA3 GLY B  82      -4.184  19.060 -25.517  1.00 46.96           H  
ATOM   3766  C   GLY B  82      -3.068  18.459 -27.239  1.00 46.96           C  
ATOM   3767  O   GLY B  82      -3.515  17.496 -27.851  1.00 46.96           O  
ATOM   3768  N   LYS B  83      -1.770  18.779 -27.249  1.00 60.09           N  
ATOM   3769  H   LYS B  83      -1.465  19.529 -26.646  1.00 60.09           H  
ATOM   3770  CA  LYS B  83      -0.761  18.244 -28.164  1.00 60.09           C  
ATOM   3771  HA  LYS B  83      -1.034  17.237 -28.477  1.00 60.09           H  
ATOM   3772  C   LYS B  83       0.598  18.159 -27.467  1.00 60.09           C  
ATOM   3773  CB  LYS B  83      -0.706  19.160 -29.397  1.00 60.09           C  
ATOM   3774  HB2 LYS B  83      -0.710  20.199 -29.068  1.00 60.09           H  
ATOM   3775  HB3 LYS B  83       0.233  18.996 -29.926  1.00 60.09           H  
ATOM   3776  O   LYS B  83       0.817  18.795 -26.437  1.00 60.09           O  
ATOM   3777  CG  LYS B  83      -1.873  18.915 -30.378  1.00 60.09           C  
ATOM   3778  HG2 LYS B  83      -2.837  19.005 -29.878  1.00 60.09           H  
ATOM   3779  HG3 LYS B  83      -1.783  17.918 -30.809  1.00 60.09           H  
ATOM   3780  CD  LYS B  83      -1.796  19.969 -31.477  1.00 60.09           C  
ATOM   3781  HD2 LYS B  83      -0.773  19.929 -31.853  1.00 60.09           H  
ATOM   3782  HD3 LYS B  83      -1.986  20.943 -31.026  1.00 60.09           H  
ATOM   3783  CE  LYS B  83      -2.744  19.785 -32.664  1.00 60.09           C  
ATOM   3784  HE2 LYS B  83      -3.192  18.794 -32.593  1.00 60.09           H  
ATOM   3785  HE3 LYS B  83      -3.540  20.528 -32.602  1.00 60.09           H  
ATOM   3786  NZ  LYS B  83      -1.997  19.895 -33.947  1.00 60.09           N  
ATOM   3787  HZ1 LYS B  83      -1.340  19.129 -33.981  1.00 60.09           H  
ATOM   3788  HZ2 LYS B  83      -2.601  19.793 -34.749  1.00 60.09           H  
ATOM   3789  HZ3 LYS B  83      -1.452  20.744 -34.009  1.00 60.09           H  
ATOM   3790  N   SER B  84       1.492  17.353 -28.025  1.00 64.37           N  
ATOM   3791  H   SER B  84       1.258  16.960 -28.925  1.00 64.37           H  
ATOM   3792  CA  SER B  84       2.860  17.162 -27.555  1.00 64.37           C  
ATOM   3793  HA  SER B  84       2.921  17.499 -26.520  1.00 64.37           H  
ATOM   3794  C   SER B  84       3.849  17.977 -28.391  1.00 64.37           C  
ATOM   3795  CB  SER B  84       3.212  15.671 -27.583  1.00 64.37           C  
ATOM   3796  HB2 SER B  84       2.487  15.114 -26.989  1.00 64.37           H  
ATOM   3797  HB3 SER B  84       3.176  15.314 -28.612  1.00 64.37           H  
ATOM   3798  O   SER B  84       3.671  18.168 -29.593  1.00 64.37           O  
ATOM   3799  OG  SER B  84       4.505  15.458 -27.058  1.00 64.37           O  
ATOM   3800  HG  SER B  84       4.855  14.659 -27.459  1.00 64.37           H  
ATOM   3801  N   HIS B  85       4.945  18.413 -27.772  1.00 60.79           N  
ATOM   3802  H   HIS B  85       5.025  18.229 -26.782  1.00 60.79           H  
ATOM   3803  CA  HIS B  85       6.109  18.956 -28.489  1.00 60.79           C  
ATOM   3804  HA  HIS B  85       5.773  19.425 -29.414  1.00 60.79           H  
ATOM   3805  C   HIS B  85       7.121  17.858 -28.896  1.00 60.79           C  
ATOM   3806  CB  HIS B  85       6.767  20.037 -27.623  1.00 60.79           C  
ATOM   3807  HB2 HIS B  85       7.610  20.458 -28.172  1.00 60.79           H  
ATOM   3808  HB3 HIS B  85       7.162  19.565 -26.723  1.00 60.79           H  
ATOM   3809  O   HIS B  85       8.215  18.159 -29.378  1.00 60.79           O  
ATOM   3810  CG  HIS B  85       5.872  21.182 -27.208  1.00 60.79           C  
ATOM   3811  CD2 HIS B  85       6.059  21.960 -26.097  1.00 60.79           C  
ATOM   3812  HD2 HIS B  85       6.844  21.834 -25.367  1.00 60.79           H  
ATOM   3813  ND1 HIS B  85       4.765  21.680 -27.866  1.00 60.79           N  
ATOM   3814  HD1 HIS B  85       4.266  21.257 -28.636  1.00 60.79           H  
ATOM   3815  CE1 HIS B  85       4.318  22.734 -27.165  1.00 60.79           C  
ATOM   3816  HE1 HIS B  85       3.435  23.308 -27.404  1.00 60.79           H  
ATOM   3817  NE2 HIS B  85       5.084  22.960 -26.087  1.00 60.79           N  
ATOM   3818  N   ARG B  86       6.778  16.590 -28.635  1.00 61.84           N  
ATOM   3819  H   ARG B  86       5.848  16.448 -28.268  1.00 61.84           H  
ATOM   3820  CA  ARG B  86       7.678  15.431 -28.556  1.00 61.84           C  
ATOM   3821  HA  ARG B  86       8.586  15.634 -29.124  1.00 61.84           H  
ATOM   3822  C   ARG B  86       7.024  14.175 -29.145  1.00 61.84           C  
ATOM   3823  CB  ARG B  86       8.028  15.247 -27.064  1.00 61.84           C  
ATOM   3824  HB2 ARG B  86       7.288  15.747 -26.438  1.00 61.84           H  
ATOM   3825  HB3 ARG B  86       8.002  14.193 -26.787  1.00 61.84           H  
ATOM   3826  O   ARG B  86       5.922  13.832 -28.731  1.00 61.84           O  
ATOM   3827  CG  ARG B  86       9.411  15.832 -26.750  1.00 61.84           C  
ATOM   3828  HG2 ARG B  86       9.561  16.769 -27.287  1.00 61.84           H  
ATOM   3829  HG3 ARG B  86       9.469  16.035 -25.680  1.00 61.84           H  
ATOM   3830  CD  ARG B  86      10.480  14.799 -27.116  1.00 61.84           C  
ATOM   3831  HD2 ARG B  86      10.009  13.962 -27.631  1.00 61.84           H  
ATOM   3832  HD3 ARG B  86      10.892  14.414 -26.183  1.00 61.84           H  
ATOM   3833  NE  ARG B  86      11.571  15.331 -27.954  1.00 61.84           N  
ATOM   3834  HE  ARG B  86      11.871  16.286 -27.815  1.00 61.84           H  
ATOM   3835  NH1 ARG B  86      12.123  13.339 -28.891  1.00 61.84           N  
ATOM   3836 HH11 ARG B  86      12.783  12.806 -29.439  1.00 61.84           H  
ATOM   3837 HH12 ARG B  86      11.458  12.853 -28.306  1.00 61.84           H  
ATOM   3838  NH2 ARG B  86      13.373  15.084 -29.352  1.00 61.84           N  
ATOM   3839 HH21 ARG B  86      13.696  15.998 -29.068  1.00 61.84           H  
ATOM   3840 HH22 ARG B  86      13.983  14.427 -29.817  1.00 61.84           H  
ATOM   3841  CZ  ARG B  86      12.343  14.599 -28.733  1.00 61.84           C  
ATOM   3842  N   ALA B  87       7.703  13.517 -30.092  1.00 72.25           N  
ATOM   3843  H   ALA B  87       8.536  13.965 -30.445  1.00 72.25           H  
ATOM   3844  CA  ALA B  87       7.251  12.313 -30.818  1.00 72.25           C  
ATOM   3845  HA  ALA B  87       6.249  12.046 -30.484  1.00 72.25           H  
ATOM   3846  C   ALA B  87       8.131  11.077 -30.553  1.00 72.25           C  
ATOM   3847  CB  ALA B  87       7.184  12.605 -32.333  1.00 72.25           C  
ATOM   3848  HB1 ALA B  87       6.317  13.218 -32.577  1.00 72.25           H  
ATOM   3849  HB2 ALA B  87       8.099  13.092 -32.669  1.00 72.25           H  
ATOM   3850  HB3 ALA B  87       7.055  11.678 -32.892  1.00 72.25           H  
ATOM   3851  O   ALA B  87       8.014  10.085 -31.270  1.00 72.25           O  
ATOM   3852  N   GLU B  88       9.026  11.132 -29.562  1.00 90.22           N  
ATOM   3853  H   GLU B  88       8.976  11.907 -28.916  1.00 90.22           H  
ATOM   3854  CA  GLU B  88       9.856   9.987 -29.170  1.00 90.22           C  
ATOM   3855  HA  GLU B  88       9.513   9.123 -29.739  1.00 90.22           H  
ATOM   3856  C   GLU B  88       9.660   9.650 -27.685  1.00 90.22           C  
ATOM   3857  CB  GLU B  88      11.356  10.175 -29.488  1.00 90.22           C  
ATOM   3858  HB2 GLU B  88      11.787  10.831 -28.732  1.00 90.22           H  
ATOM   3859  HB3 GLU B  88      11.832   9.201 -29.371  1.00 90.22           H  
ATOM   3860  O   GLU B  88       9.451  10.554 -26.869  1.00 90.22           O  
ATOM   3861  CG  GLU B  88      11.729  10.695 -30.890  1.00 90.22           C  
ATOM   3862  HG2 GLU B  88      11.214  11.638 -31.076  1.00 90.22           H  
ATOM   3863  HG3 GLU B  88      11.393   9.975 -31.637  1.00 90.22           H  
ATOM   3864  CD  GLU B  88      13.251  10.926 -31.019  1.00 90.22           C  
ATOM   3865  OE1 GLU B  88      13.977  10.085 -31.586  1.00 90.22           O  
ATOM   3866  OE2 GLU B  88      13.744  11.962 -30.509  1.00 90.22           O  
ATOM   3867  N   GLY B  89       9.753   8.362 -27.358  1.00 94.17           N  
ATOM   3868  H   GLY B  89       9.943   7.705 -28.101  1.00 94.17           H  
ATOM   3869  CA  GLY B  89       9.657   7.779 -26.017  1.00 94.17           C  
ATOM   3870  HA2 GLY B  89      10.303   8.322 -25.328  1.00 94.17           H  
ATOM   3871  HA3 GLY B  89       8.630   7.847 -25.657  1.00 94.17           H  
ATOM   3872  C   GLY B  89      10.077   6.302 -26.032  1.00 94.17           C  
ATOM   3873  O   GLY B  89      10.468   5.776 -27.074  1.00 94.17           O  
ATOM   3874  N   GLY B  90      10.020   5.622 -24.889  1.00 97.74           N  
ATOM   3875  H   GLY B  90       9.679   6.092 -24.063  1.00 97.74           H  
ATOM   3876  CA  GLY B  90      10.287   4.181 -24.811  1.00 97.74           C  
ATOM   3877  HA2 GLY B  90      11.003   3.879 -25.576  1.00 97.74           H  
ATOM   3878  HA3 GLY B  90      10.726   3.954 -23.840  1.00 97.74           H  
ATOM   3879  C   GLY B  90       9.004   3.362 -24.956  1.00 97.74           C  
ATOM   3880  O   GLY B  90       8.153   3.416 -24.075  1.00 97.74           O  
ATOM   3881  N   PHE B  91       8.856   2.568 -26.016  1.00 97.50           N  
ATOM   3882  H   PHE B  91       9.594   2.519 -26.704  1.00 97.50           H  
ATOM   3883  CA  PHE B  91       7.645   1.770 -26.258  1.00 97.50           C  
ATOM   3884  HA  PHE B  91       6.954   1.887 -25.423  1.00 97.50           H  
ATOM   3885  C   PHE B  91       7.949   0.278 -26.362  1.00 97.50           C  
ATOM   3886  CB  PHE B  91       6.926   2.284 -27.509  1.00 97.50           C  
ATOM   3887  HB2 PHE B  91       6.035   1.679 -27.678  1.00 97.50           H  
ATOM   3888  HB3 PHE B  91       7.577   2.164 -28.375  1.00 97.50           H  
ATOM   3889  O   PHE B  91       9.028  -0.106 -26.808  1.00 97.50           O  
ATOM   3890  CG  PHE B  91       6.509   3.734 -27.387  1.00 97.50           C  
ATOM   3891  CD1 PHE B  91       5.355   4.073 -26.656  1.00 97.50           C  
ATOM   3892  HD1 PHE B  91       4.755   3.297 -26.204  1.00 97.50           H  
ATOM   3893  CD2 PHE B  91       7.303   4.747 -27.954  1.00 97.50           C  
ATOM   3894  HD2 PHE B  91       8.196   4.496 -28.508  1.00 97.50           H  
ATOM   3895  CE1 PHE B  91       4.991   5.422 -26.503  1.00 97.50           C  
ATOM   3896  HE1 PHE B  91       4.108   5.679 -25.937  1.00 97.50           H  
ATOM   3897  CE2 PHE B  91       6.944   6.094 -27.791  1.00 97.50           C  
ATOM   3898  HE2 PHE B  91       7.573   6.859 -28.223  1.00 97.50           H  
ATOM   3899  CZ  PHE B  91       5.783   6.434 -27.074  1.00 97.50           C  
ATOM   3900  HZ  PHE B  91       5.503   7.470 -26.956  1.00 97.50           H  
ATOM   3901  N   LEU B  92       6.987  -0.560 -25.969  1.00 97.47           N  
ATOM   3902  H   LEU B  92       6.125  -0.167 -25.620  1.00 97.47           H  
ATOM   3903  CA  LEU B  92       7.073  -2.008 -26.149  1.00 97.47           C  
ATOM   3904  HA  LEU B  92       8.108  -2.319 -26.012  1.00 97.47           H  
ATOM   3905  C   LEU B  92       6.670  -2.401 -27.574  1.00 97.47           C  
ATOM   3906  CB  LEU B  92       6.202  -2.738 -25.109  1.00 97.47           C  
ATOM   3907  HB2 LEU B  92       5.177  -2.383 -25.214  1.00 97.47           H  
ATOM   3908  HB3 LEU B  92       6.219  -3.804 -25.334  1.00 97.47           H  
ATOM   3909  O   LEU B  92       5.529  -2.172 -27.989  1.00 97.47           O  
ATOM   3910  CG  LEU B  92       6.615  -2.539 -23.645  1.00 97.47           C  
ATOM   3911  HG  LEU B  92       6.524  -1.485 -23.383  1.00 97.47           H  
ATOM   3912  CD1 LEU B  92       5.685  -3.340 -22.733  1.00 97.47           C  
ATOM   3913 HD11 LEU B  92       5.954  -3.168 -21.691  1.00 97.47           H  
ATOM   3914 HD12 LEU B  92       4.658  -3.008 -22.883  1.00 97.47           H  
ATOM   3915 HD13 LEU B  92       5.763  -4.404 -22.956  1.00 97.47           H  
ATOM   3916  CD2 LEU B  92       8.048  -2.981 -23.381  1.00 97.47           C  
ATOM   3917 HD21 LEU B  92       8.197  -4.012 -23.703  1.00 97.47           H  
ATOM   3918 HD22 LEU B  92       8.736  -2.328 -23.917  1.00 97.47           H  
ATOM   3919 HD23 LEU B  92       8.256  -2.894 -22.314  1.00 97.47           H  
ATOM   3920  N   ASP B  93       7.595  -3.072 -28.263  1.00 84.26           N  
ATOM   3921  H   ASP B  93       8.523  -3.115 -27.867  1.00 84.26           H  
ATOM   3922  CA  ASP B  93       7.523  -3.560 -29.647  1.00 84.26           C  
ATOM   3923  HA  ASP B  93       7.668  -2.728 -30.336  1.00 84.26           H  
ATOM   3924  C   ASP B  93       6.197  -4.261 -29.995  1.00 84.26           C  
ATOM   3925  CB  ASP B  93       8.657  -4.591 -29.848  1.00 84.26           C  
ATOM   3926  HB2 ASP B  93       8.475  -5.443 -29.193  1.00 84.26           H  
ATOM   3927  HB3 ASP B  93       8.601  -4.955 -30.874  1.00 84.26           H  
ATOM   3928  O   ASP B  93       5.692  -4.145 -31.110  1.00 84.26           O  
ATOM   3929  CG  ASP B  93      10.089  -4.093 -29.581  1.00 84.26           C  
ATOM   3930  OD1 ASP B  93      10.333  -3.472 -28.518  1.00 84.26           O  
ATOM   3931  OD2 ASP B  93      10.963  -4.396 -30.420  1.00 84.26           O  
ATOM   3932  N   ALA B  94       5.638  -5.003 -29.034  1.00 87.27           N  
ATOM   3933  H   ALA B  94       6.130  -5.037 -28.153  1.00 87.27           H  
ATOM   3934  CA  ALA B  94       4.466  -5.855 -29.209  1.00 87.27           C  
ATOM   3935  HA  ALA B  94       3.936  -5.527 -30.104  1.00 87.27           H  
ATOM   3936  C   ALA B  94       3.459  -5.732 -28.048  1.00 87.27           C  
ATOM   3937  CB  ALA B  94       4.947  -7.293 -29.457  1.00 87.27           C  
ATOM   3938  HB1 ALA B  94       5.628  -7.313 -30.307  1.00 87.27           H  
ATOM   3939  HB2 ALA B  94       4.095  -7.937 -29.676  1.00 87.27           H  
ATOM   3940  HB3 ALA B  94       5.463  -7.672 -28.574  1.00 87.27           H  
ATOM   3941  O   ALA B  94       2.863  -6.727 -27.643  1.00 87.27           O  
ATOM   3942  N   ALA B  95       3.233  -4.523 -27.512  1.00 92.82           N  
ATOM   3943  H   ALA B  95       3.785  -3.747 -27.850  1.00 92.82           H  
ATOM   3944  CA  ALA B  95       2.298  -4.283 -26.394  1.00 92.82           C  
ATOM   3945  HA  ALA B  95       2.699  -4.756 -25.498  1.00 92.82           H  
ATOM   3946  C   ALA B  95       0.869  -4.834 -26.611  1.00 92.82           C  
ATOM   3947  CB  ALA B  95       2.210  -2.770 -26.157  1.00 92.82           C  
ATOM   3948  HB1 ALA B  95       1.725  -2.287 -27.004  1.00 92.82           H  
ATOM   3949  HB2 ALA B  95       3.205  -2.344 -26.031  1.00 92.82           H  
ATOM   3950  HB3 ALA B  95       1.629  -2.574 -25.255  1.00 92.82           H  
ATOM   3951  O   ALA B  95       0.148  -5.095 -25.650  1.00 92.82           O  
ATOM   3952  N   ALA B  96       0.441  -4.994 -27.868  1.00 93.06           N  
ATOM   3953  H   ALA B  96       1.070  -4.738 -28.615  1.00 93.06           H  
ATOM   3954  CA  ALA B  96      -0.862  -5.552 -28.222  1.00 93.06           C  
ATOM   3955  HA  ALA B  96      -1.574  -5.282 -27.441  1.00 93.06           H  
ATOM   3956  C   ALA B  96      -0.886  -7.092 -28.333  1.00 93.06           C  
ATOM   3957  CB  ALA B  96      -1.321  -4.882 -29.523  1.00 93.06           C  
ATOM   3958  HB1 ALA B  96      -1.345  -3.800 -29.397  1.00 93.06           H  
ATOM   3959  HB2 ALA B  96      -0.637  -5.131 -30.334  1.00 93.06           H  
ATOM   3960  HB3 ALA B  96      -2.320  -5.230 -29.784  1.00 93.06           H  
ATOM   3961  O   ALA B  96      -1.980  -7.661 -28.346  1.00 93.06           O  
ATOM   3962  N   GLY B  97       0.273  -7.756 -28.416  1.00 94.71           N  
ATOM   3963  H   GLY B  97       1.127  -7.245 -28.242  1.00 94.71           H  
ATOM   3964  CA  GLY B  97       0.398  -9.212 -28.524  1.00 94.71           C  
ATOM   3965  HA2 GLY B  97       1.412  -9.467 -28.831  1.00 94.71           H  
ATOM   3966  HA3 GLY B  97      -0.295  -9.577 -29.283  1.00 94.71           H  
ATOM   3967  C   GLY B  97       0.114  -9.922 -27.199  1.00 94.71           C  
ATOM   3968  O   GLY B  97       0.446  -9.402 -26.138  1.00 94.71           O  
ATOM   3969  N   PHE B  98      -0.548 -11.082 -27.266  1.00 96.19           N  
ATOM   3970  H   PHE B  98      -0.805 -11.450 -28.171  1.00 96.19           H  
ATOM   3971  CA  PHE B  98      -0.868 -11.919 -26.105  1.00 96.19           C  
ATOM   3972  HA  PHE B  98       0.019 -12.007 -25.478  1.00 96.19           H  
ATOM   3973  C   PHE B  98      -1.335 -13.318 -26.541  1.00 96.19           C  
ATOM   3974  CB  PHE B  98      -1.996 -11.238 -25.310  1.00 96.19           C  
ATOM   3975  HB2 PHE B  98      -2.854 -11.102 -25.969  1.00 96.19           H  
ATOM   3976  HB3 PHE B  98      -1.663 -10.247 -25.001  1.00 96.19           H  
ATOM   3977  O   PHE B  98      -2.253 -13.402 -27.366  1.00 96.19           O  
ATOM   3978  CG  PHE B  98      -2.439 -11.970 -24.061  1.00 96.19           C  
ATOM   3979  CD1 PHE B  98      -3.797 -12.284 -23.862  1.00 96.19           C  
ATOM   3980  HD1 PHE B  98      -4.523 -12.044 -24.624  1.00 96.19           H  
ATOM   3981  CD2 PHE B  98      -1.498 -12.285 -23.065  1.00 96.19           C  
ATOM   3982  HD2 PHE B  98      -0.455 -12.039 -23.200  1.00 96.19           H  
ATOM   3983  CE1 PHE B  98      -4.210 -12.910 -22.673  1.00 96.19           C  
ATOM   3984  HE1 PHE B  98      -5.250 -13.157 -22.520  1.00 96.19           H  
ATOM   3985  CE2 PHE B  98      -1.907 -12.920 -21.883  1.00 96.19           C  
ATOM   3986  HE2 PHE B  98      -1.175 -13.173 -21.131  1.00 96.19           H  
ATOM   3987  CZ  PHE B  98      -3.260 -13.234 -21.688  1.00 96.19           C  
ATOM   3988  HZ  PHE B  98      -3.556 -13.738 -20.779  1.00 96.19           H  
ATOM   3989  N   ASP B  99      -0.805 -14.406 -25.968  1.00 95.87           N  
ATOM   3990  H   ASP B  99      -0.041 -14.288 -25.319  1.00 95.87           H  
ATOM   3991  CA  ASP B  99      -1.394 -15.747 -26.163  1.00 95.87           C  
ATOM   3992  HA  ASP B  99      -1.785 -15.775 -27.181  1.00 95.87           H  
ATOM   3993  C   ASP B  99      -2.604 -15.973 -25.241  1.00 95.87           C  
ATOM   3994  CB  ASP B  99      -0.379 -16.901 -26.123  1.00 95.87           C  
ATOM   3995  HB2 ASP B  99       0.475 -16.638 -26.747  1.00 95.87           H  
ATOM   3996  HB3 ASP B  99      -0.026 -17.049 -25.102  1.00 95.87           H  
ATOM   3997  O   ASP B  99      -2.568 -16.677 -24.230  1.00 95.87           O  
ATOM   3998  CG  ASP B  99      -1.000 -18.212 -26.662  1.00 95.87           C  
ATOM   3999  OD1 ASP B  99      -2.252 -18.300 -26.782  1.00 95.87           O  
ATOM   4000  OD2 ASP B  99      -0.233 -19.149 -26.966  1.00 95.87           O  
ATOM   4001  N   ALA B 100      -3.733 -15.385 -25.636  1.00 94.73           N  
ATOM   4002  H   ALA B 100      -3.673 -14.766 -26.432  1.00 94.73           H  
ATOM   4003  CA  ALA B 100      -5.007 -15.566 -24.950  1.00 94.73           C  
ATOM   4004  HA  ALA B 100      -4.911 -15.176 -23.936  1.00 94.73           H  
ATOM   4005  C   ALA B 100      -5.422 -17.047 -24.832  1.00 94.73           C  
ATOM   4006  CB  ALA B 100      -6.060 -14.749 -25.707  1.00 94.73           C  
ATOM   4007  HB1 ALA B 100      -6.233 -15.185 -26.691  1.00 94.73           H  
ATOM   4008  HB2 ALA B 100      -6.994 -14.753 -25.143  1.00 94.73           H  
ATOM   4009  HB3 ALA B 100      -5.717 -13.722 -25.825  1.00 94.73           H  
ATOM   4010  O   ALA B 100      -6.009 -17.440 -23.823  1.00 94.73           O  
ATOM   4011  N   GLY B 101      -5.089 -17.880 -25.827  1.00 91.13           N  
ATOM   4012  H   GLY B 101      -4.398 -17.564 -26.492  1.00 91.13           H  
ATOM   4013  CA  GLY B 101      -5.418 -19.305 -25.829  1.00 91.13           C  
ATOM   4014  HA2 GLY B 101      -6.487 -19.438 -25.662  1.00 91.13           H  
ATOM   4015  HA3 GLY B 101      -5.147 -19.725 -26.798  1.00 91.13           H  
ATOM   4016  C   GLY B 101      -4.653 -20.073 -24.753  1.00 91.13           C  
ATOM   4017  O   GLY B 101      -5.239 -20.900 -24.052  1.00 91.13           O  
ATOM   4018  N   PHE B 102      -3.376 -19.743 -24.555  1.00 95.46           N  
ATOM   4019  H   PHE B 102      -2.946 -19.086 -25.189  1.00 95.46           H  
ATOM   4020  CA  PHE B 102      -2.556 -20.316 -23.494  1.00 95.46           C  
ATOM   4021  HA  PHE B 102      -2.526 -21.395 -23.643  1.00 95.46           H  
ATOM   4022  C   PHE B 102      -3.140 -20.050 -22.101  1.00 95.46           C  
ATOM   4023  CB  PHE B 102      -1.126 -19.790 -23.615  1.00 95.46           C  
ATOM   4024  HB2 PHE B 102      -0.764 -19.998 -24.622  1.00 95.46           H  
ATOM   4025  HB3 PHE B 102      -1.112 -18.711 -23.466  1.00 95.46           H  
ATOM   4026  O   PHE B 102      -3.271 -20.982 -21.301  1.00 95.46           O  
ATOM   4027  CG  PHE B 102      -0.175 -20.439 -22.641  1.00 95.46           C  
ATOM   4028  CD1 PHE B 102       0.052 -19.854 -21.383  1.00 95.46           C  
ATOM   4029  HD1 PHE B 102      -0.439 -18.931 -21.112  1.00 95.46           H  
ATOM   4030  CD2 PHE B 102       0.481 -21.632 -22.998  1.00 95.46           C  
ATOM   4031  HD2 PHE B 102       0.324 -22.062 -23.976  1.00 95.46           H  
ATOM   4032  CE1 PHE B 102       0.945 -20.457 -20.486  1.00 95.46           C  
ATOM   4033  HE1 PHE B 102       1.145 -19.991 -19.533  1.00 95.46           H  
ATOM   4034  CE2 PHE B 102       1.373 -22.237 -22.097  1.00 95.46           C  
ATOM   4035  HE2 PHE B 102       1.906 -23.134 -22.374  1.00 95.46           H  
ATOM   4036  CZ  PHE B 102       1.607 -21.643 -20.846  1.00 95.46           C  
ATOM   4037  HZ  PHE B 102       2.322 -22.083 -20.167  1.00 95.46           H  
ATOM   4038  N   PHE B 103      -3.580 -18.817 -21.837  1.00 94.91           N  
ATOM   4039  H   PHE B 103      -3.415 -18.101 -22.530  1.00 94.91           H  
ATOM   4040  CA  PHE B 103      -4.193 -18.430 -20.559  1.00 94.91           C  
ATOM   4041  HA  PHE B 103      -3.682 -18.990 -19.776  1.00 94.91           H  
ATOM   4042  C   PHE B 103      -5.684 -18.804 -20.425  1.00 94.91           C  
ATOM   4043  CB  PHE B 103      -3.906 -16.947 -20.279  1.00 94.91           C  
ATOM   4044  HB2 PHE B 103      -4.460 -16.634 -19.393  1.00 94.91           H  
ATOM   4045  HB3 PHE B 103      -4.250 -16.347 -21.121  1.00 94.91           H  
ATOM   4046  O   PHE B 103      -6.293 -18.530 -19.393  1.00 94.91           O  
ATOM   4047  CG  PHE B 103      -2.432 -16.691 -20.026  1.00 94.91           C  
ATOM   4048  CD1 PHE B 103      -1.869 -17.003 -18.775  1.00 94.91           C  
ATOM   4049  HD1 PHE B 103      -2.502 -17.352 -17.973  1.00 94.91           H  
ATOM   4050  CD2 PHE B 103      -1.603 -16.222 -21.058  1.00 94.91           C  
ATOM   4051  HD2 PHE B 103      -2.021 -15.961 -22.020  1.00 94.91           H  
ATOM   4052  CE1 PHE B 103      -0.482 -16.884 -18.570  1.00 94.91           C  
ATOM   4053  HE1 PHE B 103      -0.051 -17.132 -17.611  1.00 94.91           H  
ATOM   4054  CE2 PHE B 103      -0.219 -16.111 -20.859  1.00 94.91           C  
ATOM   4055  HE2 PHE B 103       0.408 -15.786 -21.677  1.00 94.91           H  
ATOM   4056  CZ  PHE B 103       0.346 -16.450 -19.618  1.00 94.91           C  
ATOM   4057  HZ  PHE B 103       1.413 -16.379 -19.467  1.00 94.91           H  
ATOM   4058  N   GLY B 104      -6.288 -19.447 -21.433  1.00 90.17           N  
ATOM   4059  H   GLY B 104      -5.748 -19.644 -22.264  1.00 90.17           H  
ATOM   4060  CA  GLY B 104      -7.711 -19.821 -21.431  1.00 90.17           C  
ATOM   4061  HA2 GLY B 104      -7.949 -20.325 -20.494  1.00 90.17           H  
ATOM   4062  HA3 GLY B 104      -7.889 -20.513 -22.254  1.00 90.17           H  
ATOM   4063  C   GLY B 104      -8.680 -18.639 -21.592  1.00 90.17           C  
ATOM   4064  O   GLY B 104      -9.880 -18.783 -21.364  1.00 90.17           O  
ATOM   4065  N   ILE B 105      -8.168 -17.475 -21.990  1.00 91.55           N  
ATOM   4066  H   ILE B 105      -7.206 -17.481 -22.298  1.00 91.55           H  
ATOM   4067  CA  ILE B 105      -8.901 -16.218 -22.137  1.00 91.55           C  
ATOM   4068  HA  ILE B 105      -9.722 -16.204 -21.420  1.00 91.55           H  
ATOM   4069  C   ILE B 105      -9.508 -16.148 -23.542  1.00 91.55           C  
ATOM   4070  CB  ILE B 105      -7.957 -15.041 -21.793  1.00 91.55           C  
ATOM   4071  HB  ILE B 105      -7.023 -15.179 -22.338  1.00 91.55           H  
ATOM   4072  O   ILE B 105      -8.860 -16.435 -24.550  1.00 91.55           O  
ATOM   4073  CG1 ILE B 105      -7.665 -15.062 -20.272  1.00 91.55           C  
ATOM   4074 HG12 ILE B 105      -7.404 -16.074 -19.962  1.00 91.55           H  
ATOM   4075 HG13 ILE B 105      -8.563 -14.774 -19.727  1.00 91.55           H  
ATOM   4076  CG2 ILE B 105      -8.545 -13.677 -22.195  1.00 91.55           C  
ATOM   4077 HG21 ILE B 105      -7.830 -12.881 -21.990  1.00 91.55           H  
ATOM   4078 HG22 ILE B 105      -8.767 -13.653 -23.262  1.00 91.55           H  
ATOM   4079 HG23 ILE B 105      -9.456 -13.490 -21.625  1.00 91.55           H  
ATOM   4080  CD1 ILE B 105      -6.508 -14.161 -19.835  1.00 91.55           C  
ATOM   4081 HD11 ILE B 105      -6.736 -13.114 -20.030  1.00 91.55           H  
ATOM   4082 HD12 ILE B 105      -5.606 -14.449 -20.375  1.00 91.55           H  
ATOM   4083 HD13 ILE B 105      -6.336 -14.291 -18.766  1.00 91.55           H  
ATOM   4084  N   SER B 106     -10.778 -15.749 -23.642  1.00 86.25           N  
ATOM   4085  H   SER B 106     -11.262 -15.488 -22.795  1.00 86.25           H  
ATOM   4086  CA  SER B 106     -11.436 -15.659 -24.953  1.00 86.25           C  
ATOM   4087  HA  SER B 106     -11.225 -16.593 -25.472  1.00 86.25           H  
ATOM   4088  C   SER B 106     -10.873 -14.492 -25.786  1.00 86.25           C  
ATOM   4089  CB  SER B 106     -12.957 -15.561 -24.807  1.00 86.25           C  
ATOM   4090  HB2 SER B 106     -13.413 -15.764 -25.777  1.00 86.25           H  
ATOM   4091  HB3 SER B 106     -13.304 -16.316 -24.102  1.00 86.25           H  
ATOM   4092  O   SER B 106     -10.591 -13.436 -25.220  1.00 86.25           O  
ATOM   4093  OG  SER B 106     -13.372 -14.278 -24.376  1.00 86.25           O  
ATOM   4094  HG  SER B 106     -13.055 -14.155 -23.478  1.00 86.25           H  
ATOM   4095  N   PRO B 107     -10.805 -14.574 -27.131  1.00 88.57           N  
ATOM   4096  CA  PRO B 107     -10.367 -13.442 -27.960  1.00 88.57           C  
ATOM   4097  HA  PRO B 107      -9.327 -13.221 -27.717  1.00 88.57           H  
ATOM   4098  C   PRO B 107     -11.198 -12.162 -27.765  1.00 88.57           C  
ATOM   4099  CB  PRO B 107     -10.446 -13.945 -29.405  1.00 88.57           C  
ATOM   4100  HB2 PRO B 107      -9.681 -13.485 -30.031  1.00 88.57           H  
ATOM   4101  HB3 PRO B 107     -11.438 -13.760 -29.815  1.00 88.57           H  
ATOM   4102  O   PRO B 107     -10.689 -11.060 -27.943  1.00 88.57           O  
ATOM   4103  CG  PRO B 107     -10.230 -15.450 -29.260  1.00 88.57           C  
ATOM   4104  HG2 PRO B 107      -9.165 -15.659 -29.164  1.00 88.57           H  
ATOM   4105  HG3 PRO B 107     -10.657 -16.005 -30.096  1.00 88.57           H  
ATOM   4106  CD  PRO B 107     -10.935 -15.774 -27.943  1.00 88.57           C  
ATOM   4107  HD2 PRO B 107     -11.990 -15.983 -28.124  1.00 88.57           H  
ATOM   4108  HD3 PRO B 107     -10.452 -16.631 -27.473  1.00 88.57           H  
ATOM   4109  N   ARG B 108     -12.473 -12.294 -27.362  1.00 85.42           N  
ATOM   4110  H   ARG B 108     -12.802 -13.230 -27.174  1.00 85.42           H  
ATOM   4111  CA  ARG B 108     -13.355 -11.159 -27.035  1.00 85.42           C  
ATOM   4112  HA  ARG B 108     -13.239 -10.397 -27.806  1.00 85.42           H  
ATOM   4113  C   ARG B 108     -12.972 -10.489 -25.713  1.00 85.42           C  
ATOM   4114  CB  ARG B 108     -14.817 -11.641 -26.995  1.00 85.42           C  
ATOM   4115  HB2 ARG B 108     -14.990 -12.174 -26.060  1.00 85.42           H  
ATOM   4116  HB3 ARG B 108     -14.991 -12.334 -27.818  1.00 85.42           H  
ATOM   4117  O   ARG B 108     -13.151  -9.287 -25.575  1.00 85.42           O  
ATOM   4118  CG  ARG B 108     -15.817 -10.479 -27.132  1.00 85.42           C  
ATOM   4119  HG2 ARG B 108     -15.564  -9.667 -26.450  1.00 85.42           H  
ATOM   4120  HG3 ARG B 108     -15.750 -10.093 -28.149  1.00 85.42           H  
ATOM   4121  CD  ARG B 108     -17.267 -10.917 -26.865  1.00 85.42           C  
ATOM   4122  HD2 ARG B 108     -17.445 -11.888 -27.327  1.00 85.42           H  
ATOM   4123  HD3 ARG B 108     -17.921 -10.189 -27.345  1.00 85.42           H  
ATOM   4124  NE  ARG B 108     -17.558 -10.987 -25.414  1.00 85.42           N  
ATOM   4125  HE  ARG B 108     -16.882 -11.466 -24.838  1.00 85.42           H  
ATOM   4126  NH1 ARG B 108     -19.474  -9.697 -25.341  1.00 85.42           N  
ATOM   4127 HH11 ARG B 108     -19.536  -9.697 -26.349  1.00 85.42           H  
ATOM   4128 HH12 ARG B 108     -20.018  -9.063 -24.774  1.00 85.42           H  
ATOM   4129  NH2 ARG B 108     -18.449 -10.203 -23.460  1.00 85.42           N  
ATOM   4130 HH21 ARG B 108     -19.026  -9.496 -23.028  1.00 85.42           H  
ATOM   4131 HH22 ARG B 108     -17.640 -10.507 -22.937  1.00 85.42           H  
ATOM   4132  CZ  ARG B 108     -18.492 -10.317 -24.754  1.00 85.42           C  
ATOM   4133  N   GLU B 109     -12.483 -11.265 -24.751  1.00 86.89           N  
ATOM   4134  H   GLU B 109     -12.322 -12.241 -24.954  1.00 86.89           H  
ATOM   4135  CA  GLU B 109     -11.981 -10.767 -23.470  1.00 86.89           C  
ATOM   4136  HA  GLU B 109     -12.616  -9.956 -23.113  1.00 86.89           H  
ATOM   4137  C   GLU B 109     -10.566 -10.203 -23.621  1.00 86.89           C  
ATOM   4138  CB  GLU B 109     -12.033 -11.902 -22.446  1.00 86.89           C  
ATOM   4139  HB2 GLU B 109     -13.045 -12.307 -22.426  1.00 86.89           H  
ATOM   4140  HB3 GLU B 109     -11.355 -12.694 -22.764  1.00 86.89           H  
ATOM   4141  O   GLU B 109     -10.315  -9.100 -23.161  1.00 86.89           O  
ATOM   4142  CG  GLU B 109     -11.660 -11.441 -21.031  1.00 86.89           C  
ATOM   4143  HG2 GLU B 109     -12.359 -10.666 -20.718  1.00 86.89           H  
ATOM   4144  HG3 GLU B 109     -10.658 -11.011 -21.050  1.00 86.89           H  
ATOM   4145  CD  GLU B 109     -11.678 -12.590 -20.018  1.00 86.89           C  
ATOM   4146  OE1 GLU B 109     -11.379 -12.301 -18.833  1.00 86.89           O  
ATOM   4147  OE2 GLU B 109     -11.975 -13.736 -20.434  1.00 86.89           O  
ATOM   4148  N   ALA B 110      -9.673 -10.876 -24.352  1.00 93.04           N  
ATOM   4149  H   ALA B 110      -9.919 -11.798 -24.683  1.00 93.04           H  
ATOM   4150  CA  ALA B 110      -8.321 -10.383 -24.624  1.00 93.04           C  
ATOM   4151  HA  ALA B 110      -7.816 -10.215 -23.672  1.00 93.04           H  
ATOM   4152  C   ALA B 110      -8.301  -9.048 -25.396  1.00 93.04           C  
ATOM   4153  CB  ALA B 110      -7.563 -11.468 -25.391  1.00 93.04           C  
ATOM   4154  HB1 ALA B 110      -7.512 -12.374 -24.787  1.00 93.04           H  
ATOM   4155  HB2 ALA B 110      -8.068 -11.685 -26.333  1.00 93.04           H  
ATOM   4156  HB3 ALA B 110      -6.551 -11.125 -25.602  1.00 93.04           H  
ATOM   4157  O   ALA B 110      -7.398  -8.241 -25.191  1.00 93.04           O  
ATOM   4158  N   LEU B 111      -9.303  -8.799 -26.251  1.00 91.34           N  
ATOM   4159  H   LEU B 111      -9.959  -9.542 -26.443  1.00 91.34           H  
ATOM   4160  CA  LEU B 111      -9.504  -7.510 -26.928  1.00 91.34           C  
ATOM   4161  HA  LEU B 111      -8.529  -7.141 -27.247  1.00 91.34           H  
ATOM   4162  C   LEU B 111     -10.113  -6.432 -26.010  1.00 91.34           C  
ATOM   4163  CB  LEU B 111     -10.387  -7.754 -28.168  1.00 91.34           C  
ATOM   4164  HB2 LEU B 111      -9.985  -8.603 -28.722  1.00 91.34           H  
ATOM   4165  HB3 LEU B 111     -11.386  -8.022 -27.824  1.00 91.34           H  
ATOM   4166  O   LEU B 111     -10.005  -5.250 -26.312  1.00 91.34           O  
ATOM   4167  CG  LEU B 111     -10.498  -6.561 -29.141  1.00 91.34           C  
ATOM   4168  HG  LEU B 111     -10.831  -5.665 -28.617  1.00 91.34           H  
ATOM   4169  CD1 LEU B 111      -9.169  -6.273 -29.846  1.00 91.34           C  
ATOM   4170 HD11 LEU B 111      -8.432  -5.944 -29.114  1.00 91.34           H  
ATOM   4171 HD12 LEU B 111      -8.805  -7.166 -30.353  1.00 91.34           H  
ATOM   4172 HD13 LEU B 111      -9.303  -5.469 -30.570  1.00 91.34           H  
ATOM   4173  CD2 LEU B 111     -11.545  -6.871 -30.212  1.00 91.34           C  
ATOM   4174 HD21 LEU B 111     -12.510  -7.037 -29.735  1.00 91.34           H  
ATOM   4175 HD22 LEU B 111     -11.631  -6.023 -30.891  1.00 91.34           H  
ATOM   4176 HD23 LEU B 111     -11.253  -7.760 -30.772  1.00 91.34           H  
ATOM   4177  N   ALA B 112     -10.765  -6.824 -24.913  1.00 90.40           N  
ATOM   4178  H   ALA B 112     -10.795  -7.809 -24.692  1.00 90.40           H  
ATOM   4179  CA  ALA B 112     -11.286  -5.894 -23.914  1.00 90.40           C  
ATOM   4180  HA  ALA B 112     -11.521  -4.947 -24.399  1.00 90.40           H  
ATOM   4181  C   ALA B 112     -10.257  -5.590 -22.812  1.00 90.40           C  
ATOM   4182  CB  ALA B 112     -12.588  -6.467 -23.345  1.00 90.40           C  
ATOM   4183  HB1 ALA B 112     -13.309  -6.614 -24.150  1.00 90.40           H  
ATOM   4184  HB2 ALA B 112     -12.398  -7.417 -22.847  1.00 90.40           H  
ATOM   4185  HB3 ALA B 112     -13.000  -5.765 -22.620  1.00 90.40           H  
ATOM   4186  O   ALA B 112     -10.205  -4.464 -22.334  1.00 90.40           O  
ATOM   4187  N   MET B 113      -9.440  -6.574 -22.422  1.00 93.35           N  
ATOM   4188  H   MET B 113      -9.562  -7.477 -22.857  1.00 93.35           H  
ATOM   4189  CA  MET B 113      -8.425  -6.467 -21.375  1.00 93.35           C  
ATOM   4190  HA  MET B 113      -8.907  -6.168 -20.444  1.00 93.35           H  
ATOM   4191  C   MET B 113      -7.344  -5.438 -21.701  1.00 93.35           C  
ATOM   4192  CB  MET B 113      -7.725  -7.817 -21.159  1.00 93.35           C  
ATOM   4193  HB2 MET B 113      -7.492  -8.263 -22.126  1.00 93.35           H  
ATOM   4194  HB3 MET B 113      -6.786  -7.636 -20.636  1.00 93.35           H  
ATOM   4195  O   MET B 113      -6.695  -5.503 -22.756  1.00 93.35           O  
ATOM   4196  CG  MET B 113      -8.538  -8.803 -20.322  1.00 93.35           C  
ATOM   4197  HG2 MET B 113      -8.638  -8.407 -19.311  1.00 93.35           H  
ATOM   4198  HG3 MET B 113      -9.536  -8.895 -20.749  1.00 93.35           H  
ATOM   4199  SD  MET B 113      -7.797 -10.458 -20.235  1.00 93.35           S  
ATOM   4200  CE  MET B 113      -6.238 -10.096 -19.381  1.00 93.35           C  
ATOM   4201  HE1 MET B 113      -5.610  -9.456 -20.001  1.00 93.35           H  
ATOM   4202  HE2 MET B 113      -5.706 -11.024 -19.175  1.00 93.35           H  
ATOM   4203  HE3 MET B 113      -6.445  -9.572 -18.448  1.00 93.35           H  
ATOM   4204  N   ASP B 114      -7.065  -4.597 -20.704  1.00 95.45           N  
ATOM   4205  H   ASP B 114      -7.636  -4.621 -19.871  1.00 95.45           H  
ATOM   4206  CA  ASP B 114      -5.882  -3.750 -20.651  1.00 95.45           C  
ATOM   4207  HA  ASP B 114      -6.011  -2.962 -21.394  1.00 95.45           H  
ATOM   4208  C   ASP B 114      -4.625  -4.595 -20.968  1.00 95.45           C  
ATOM   4209  CB  ASP B 114      -5.815  -3.076 -19.262  1.00 95.45           C  
ATOM   4210  HB2 ASP B 114      -5.747  -3.849 -18.495  1.00 95.45           H  
ATOM   4211  HB3 ASP B 114      -6.741  -2.523 -19.105  1.00 95.45           H  
ATOM   4212  O   ASP B 114      -4.403  -5.631 -20.321  1.00 95.45           O  
ATOM   4213  CG  ASP B 114      -4.644  -2.103 -19.078  1.00 95.45           C  
ATOM   4214  OD1 ASP B 114      -3.777  -2.051 -19.972  1.00 95.45           O  
ATOM   4215  OD2 ASP B 114      -4.572  -1.435 -18.023  1.00 95.45           O  
ATOM   4216  N   PRO B 115      -3.797  -4.208 -21.963  1.00 97.11           N  
ATOM   4217  CA  PRO B 115      -2.518  -4.862 -22.232  1.00 97.11           C  
ATOM   4218  HA  PRO B 115      -2.702  -5.867 -22.611  1.00 97.11           H  
ATOM   4219  C   PRO B 115      -1.618  -4.983 -20.993  1.00 97.11           C  
ATOM   4220  CB  PRO B 115      -1.855  -4.033 -23.338  1.00 97.11           C  
ATOM   4221  HB2 PRO B 115      -2.092  -4.475 -24.306  1.00 97.11           H  
ATOM   4222  HB3 PRO B 115      -0.775  -3.960 -23.213  1.00 97.11           H  
ATOM   4223  O   PRO B 115      -0.832  -5.925 -20.925  1.00 97.11           O  
ATOM   4224  CG  PRO B 115      -2.531  -2.669 -23.230  1.00 97.11           C  
ATOM   4225  HG2 PRO B 115      -2.079  -2.091 -22.424  1.00 97.11           H  
ATOM   4226  HG3 PRO B 115      -2.504  -2.121 -24.172  1.00 97.11           H  
ATOM   4227  CD  PRO B 115      -3.946  -3.048 -22.831  1.00 97.11           C  
ATOM   4228  HD2 PRO B 115      -4.404  -2.195 -22.330  1.00 97.11           H  
ATOM   4229  HD3 PRO B 115      -4.527  -3.324 -23.712  1.00 97.11           H  
ATOM   4230  N   GLN B 116      -1.772  -4.127 -19.975  1.00 98.03           N  
ATOM   4231  H   GLN B 116      -2.433  -3.369 -20.070  1.00 98.03           H  
ATOM   4232  CA  GLN B 116      -1.076  -4.278 -18.694  1.00 98.03           C  
ATOM   4233  HA  GLN B 116      -0.004  -4.268 -18.888  1.00 98.03           H  
ATOM   4234  C   GLN B 116      -1.397  -5.618 -18.003  1.00 98.03           C  
ATOM   4235  CB  GLN B 116      -1.408  -3.095 -17.769  1.00 98.03           C  
ATOM   4236  HB2 GLN B 116      -2.478  -3.080 -17.561  1.00 98.03           H  
ATOM   4237  HB3 GLN B 116      -0.885  -3.237 -16.824  1.00 98.03           H  
ATOM   4238  O   GLN B 116      -0.479  -6.305 -17.557  1.00 98.03           O  
ATOM   4239  CG  GLN B 116      -0.972  -1.747 -18.363  1.00 98.03           C  
ATOM   4240  HG2 GLN B 116      -1.573  -1.493 -19.235  1.00 98.03           H  
ATOM   4241  HG3 GLN B 116       0.066  -1.825 -18.687  1.00 98.03           H  
ATOM   4242  CD  GLN B 116      -1.066  -0.601 -17.371  1.00 98.03           C  
ATOM   4243  NE2 GLN B 116      -2.240  -0.253 -16.894  1.00 98.03           N  
ATOM   4244 HE21 GLN B 116      -2.247   0.465 -16.185  1.00 98.03           H  
ATOM   4245 HE22 GLN B 116      -3.077  -0.708 -17.229  1.00 98.03           H  
ATOM   4246  OE1 GLN B 116      -0.057  -0.005 -17.026  1.00 98.03           O  
ATOM   4247  N   GLN B 117      -2.668  -6.048 -17.972  1.00 97.61           N  
ATOM   4248  H   GLN B 117      -3.373  -5.497 -18.441  1.00 97.61           H  
ATOM   4249  CA  GLN B 117      -3.050  -7.356 -17.410  1.00 97.61           C  
ATOM   4250  HA  GLN B 117      -2.625  -7.449 -16.411  1.00 97.61           H  
ATOM   4251  C   GLN B 117      -2.502  -8.520 -18.254  1.00 97.61           C  
ATOM   4252  CB  GLN B 117      -4.582  -7.499 -17.311  1.00 97.61           C  
ATOM   4253  HB2 GLN B 117      -5.017  -7.425 -18.308  1.00 97.61           H  
ATOM   4254  HB3 GLN B 117      -4.787  -8.500 -16.930  1.00 97.61           H  
ATOM   4255  O   GLN B 117      -2.126  -9.561 -17.717  1.00 97.61           O  
ATOM   4256  CG  GLN B 117      -5.290  -6.489 -16.390  1.00 97.61           C  
ATOM   4257  HG2 GLN B 117      -4.782  -6.464 -15.426  1.00 97.61           H  
ATOM   4258  HG3 GLN B 117      -5.227  -5.493 -16.829  1.00 97.61           H  
ATOM   4259  CD  GLN B 117      -6.768  -6.825 -16.146  1.00 97.61           C  
ATOM   4260  NE2 GLN B 117      -7.488  -6.013 -15.406  1.00 97.61           N  
ATOM   4261 HE21 GLN B 117      -8.479  -6.200 -15.356  1.00 97.61           H  
ATOM   4262 HE22 GLN B 117      -7.101  -5.182 -14.980  1.00 97.61           H  
ATOM   4263  OE1 GLN B 117      -7.304  -7.841 -16.583  1.00 97.61           O  
ATOM   4264  N   ARG B 118      -2.453  -8.347 -19.582  1.00 97.85           N  
ATOM   4265  H   ARG B 118      -2.746  -7.448 -19.938  1.00 97.85           H  
ATOM   4266  CA  ARG B 118      -1.985  -9.367 -20.537  1.00 97.85           C  
ATOM   4267  HA  ARG B 118      -2.436 -10.328 -20.291  1.00 97.85           H  
ATOM   4268  C   ARG B 118      -0.477  -9.604 -20.431  1.00 97.85           C  
ATOM   4269  CB  ARG B 118      -2.418  -8.968 -21.960  1.00 97.85           C  
ATOM   4270  HB2 ARG B 118      -2.080  -7.958 -22.190  1.00 97.85           H  
ATOM   4271  HB3 ARG B 118      -1.950  -9.648 -22.671  1.00 97.85           H  
ATOM   4272  O   ARG B 118      -0.042 -10.744 -20.290  1.00 97.85           O  
ATOM   4273  CG  ARG B 118      -3.946  -9.061 -22.094  1.00 97.85           C  
ATOM   4274  HG2 ARG B 118      -4.418  -8.317 -21.452  1.00 97.85           H  
ATOM   4275  HG3 ARG B 118      -4.251 -10.052 -21.759  1.00 97.85           H  
ATOM   4276  CD  ARG B 118      -4.467  -8.884 -23.520  1.00 97.85           C  
ATOM   4277  HD2 ARG B 118      -5.446  -9.361 -23.578  1.00 97.85           H  
ATOM   4278  HD3 ARG B 118      -3.807  -9.411 -24.210  1.00 97.85           H  
ATOM   4279  NE  ARG B 118      -4.640  -7.470 -23.898  1.00 97.85           N  
ATOM   4280  HE  ARG B 118      -5.289  -6.925 -23.349  1.00 97.85           H  
ATOM   4281  NH1 ARG B 118      -3.448  -7.502 -25.862  1.00 97.85           N  
ATOM   4282 HH11 ARG B 118      -3.194  -7.125 -26.764  1.00 97.85           H  
ATOM   4283 HH12 ARG B 118      -2.987  -8.349 -25.562  1.00 97.85           H  
ATOM   4284  NH2 ARG B 118      -4.764  -5.749 -25.342  1.00 97.85           N  
ATOM   4285 HH21 ARG B 118      -4.525  -5.307 -26.219  1.00 97.85           H  
ATOM   4286 HH22 ARG B 118      -5.475  -5.365 -24.736  1.00 97.85           H  
ATOM   4287  CZ  ARG B 118      -4.275  -6.915 -25.037  1.00 97.85           C  
ATOM   4288  N   LEU B 119       0.306  -8.528 -20.400  1.00 98.29           N  
ATOM   4289  H   LEU B 119      -0.127  -7.623 -20.519  1.00 98.29           H  
ATOM   4290  CA  LEU B 119       1.757  -8.585 -20.224  1.00 98.29           C  
ATOM   4291  HA  LEU B 119       2.183  -9.255 -20.971  1.00 98.29           H  
ATOM   4292  C   LEU B 119       2.164  -9.146 -18.856  1.00 98.29           C  
ATOM   4293  CB  LEU B 119       2.325  -7.170 -20.411  1.00 98.29           C  
ATOM   4294  HB2 LEU B 119       1.747  -6.482 -19.795  1.00 98.29           H  
ATOM   4295  HB3 LEU B 119       3.349  -7.156 -20.039  1.00 98.29           H  
ATOM   4296  O   LEU B 119       3.112  -9.922 -18.775  1.00 98.29           O  
ATOM   4297  CG  LEU B 119       2.337  -6.668 -21.865  1.00 98.29           C  
ATOM   4298  HG  LEU B 119       1.340  -6.746 -22.298  1.00 98.29           H  
ATOM   4299  CD1 LEU B 119       2.757  -5.202 -21.857  1.00 98.29           C  
ATOM   4300 HD11 LEU B 119       2.076  -4.647 -21.212  1.00 98.29           H  
ATOM   4301 HD12 LEU B 119       2.702  -4.795 -22.866  1.00 98.29           H  
ATOM   4302 HD13 LEU B 119       3.771  -5.102 -21.468  1.00 98.29           H  
ATOM   4303  CD2 LEU B 119       3.328  -7.434 -22.748  1.00 98.29           C  
ATOM   4304 HD21 LEU B 119       4.326  -7.396 -22.311  1.00 98.29           H  
ATOM   4305 HD22 LEU B 119       3.343  -6.992 -23.744  1.00 98.29           H  
ATOM   4306 HD23 LEU B 119       3.012  -8.473 -22.845  1.00 98.29           H  
ATOM   4307  N   VAL B 120       1.445  -8.800 -17.782  1.00 98.30           N  
ATOM   4308  H   VAL B 120       0.700  -8.127 -17.887  1.00 98.30           H  
ATOM   4309  CA  VAL B 120       1.746  -9.321 -16.437  1.00 98.30           C  
ATOM   4310  HA  VAL B 120       2.815  -9.201 -16.260  1.00 98.30           H  
ATOM   4311  C   VAL B 120       1.486 -10.827 -16.328  1.00 98.30           C  
ATOM   4312  CB  VAL B 120       1.009  -8.498 -15.362  1.00 98.30           C  
ATOM   4313  HB  VAL B 120      -0.029  -8.354 -15.663  1.00 98.30           H  
ATOM   4314  O   VAL B 120       2.236 -11.499 -15.623  1.00 98.30           O  
ATOM   4315  CG1 VAL B 120       1.020  -9.132 -13.968  1.00 98.30           C  
ATOM   4316 HG11 VAL B 120       0.538  -8.467 -13.251  1.00 98.30           H  
ATOM   4317 HG12 VAL B 120       0.461 -10.067 -13.992  1.00 98.30           H  
ATOM   4318 HG13 VAL B 120       2.044  -9.329 -13.649  1.00 98.30           H  
ATOM   4319  CG2 VAL B 120       1.698  -7.135 -15.234  1.00 98.30           C  
ATOM   4320 HG21 VAL B 120       2.719  -7.261 -14.874  1.00 98.30           H  
ATOM   4321 HG22 VAL B 120       1.720  -6.630 -16.199  1.00 98.30           H  
ATOM   4322 HG23 VAL B 120       1.148  -6.511 -14.529  1.00 98.30           H  
ATOM   4323  N   LEU B 121       0.510 -11.389 -17.052  1.00 98.17           N  
ATOM   4324  H   LEU B 121      -0.079 -10.796 -17.618  1.00 98.17           H  
ATOM   4325  CA  LEU B 121       0.313 -12.845 -17.118  1.00 98.17           C  
ATOM   4326  HA  LEU B 121       0.272 -13.236 -16.101  1.00 98.17           H  
ATOM   4327  C   LEU B 121       1.493 -13.566 -17.790  1.00 98.17           C  
ATOM   4328  CB  LEU B 121      -1.007 -13.169 -17.842  1.00 98.17           C  
ATOM   4329  HB2 LEU B 121      -0.960 -14.196 -18.203  1.00 98.17           H  
ATOM   4330  HB3 LEU B 121      -1.096 -12.525 -18.717  1.00 98.17           H  
ATOM   4331  O   LEU B 121       2.033 -14.508 -17.208  1.00 98.17           O  
ATOM   4332  CG  LEU B 121      -2.275 -13.030 -16.983  1.00 98.17           C  
ATOM   4333  HG  LEU B 121      -2.330 -12.029 -16.554  1.00 98.17           H  
ATOM   4334  CD1 LEU B 121      -3.494 -13.253 -17.879  1.00 98.17           C  
ATOM   4335 HD11 LEU B 121      -3.532 -12.470 -18.636  1.00 98.17           H  
ATOM   4336 HD12 LEU B 121      -3.422 -14.228 -18.362  1.00 98.17           H  
ATOM   4337 HD13 LEU B 121      -4.403 -13.223 -17.278  1.00 98.17           H  
ATOM   4338  CD2 LEU B 121      -2.336 -14.060 -15.850  1.00 98.17           C  
ATOM   4339 HD21 LEU B 121      -2.238 -15.068 -16.254  1.00 98.17           H  
ATOM   4340 HD22 LEU B 121      -1.533 -13.883 -15.134  1.00 98.17           H  
ATOM   4341 HD23 LEU B 121      -3.283 -13.979 -15.317  1.00 98.17           H  
ATOM   4342  N   GLU B 122       1.923 -13.107 -18.970  1.00 98.43           N  
ATOM   4343  H   GLU B 122       1.438 -12.329 -19.394  1.00 98.43           H  
ATOM   4344  CA  GLU B 122       3.068 -13.694 -19.689  1.00 98.43           C  
ATOM   4345  HA  GLU B 122       2.894 -14.760 -19.834  1.00 98.43           H  
ATOM   4346  C   GLU B 122       4.360 -13.593 -18.868  1.00 98.43           C  
ATOM   4347  CB  GLU B 122       3.229 -13.045 -21.080  1.00 98.43           C  
ATOM   4348  HB2 GLU B 122       3.167 -11.960 -20.993  1.00 98.43           H  
ATOM   4349  HB3 GLU B 122       4.206 -13.313 -21.481  1.00 98.43           H  
ATOM   4350  O   GLU B 122       5.017 -14.601 -18.614  1.00 98.43           O  
ATOM   4351  CG  GLU B 122       2.148 -13.564 -22.042  1.00 98.43           C  
ATOM   4352  HG2 GLU B 122       1.167 -13.318 -21.634  1.00 98.43           H  
ATOM   4353  HG3 GLU B 122       2.239 -14.650 -22.081  1.00 98.43           H  
ATOM   4354  CD  GLU B 122       2.232 -13.036 -23.483  1.00 98.43           C  
ATOM   4355  OE1 GLU B 122       1.386 -13.464 -24.300  1.00 98.43           O  
ATOM   4356  OE2 GLU B 122       3.124 -12.211 -23.791  1.00 98.43           O  
ATOM   4357  N   VAL B 123       4.676 -12.404 -18.353  1.00 98.50           N  
ATOM   4358  H   VAL B 123       4.091 -11.611 -18.573  1.00 98.50           H  
ATOM   4359  CA  VAL B 123       5.922 -12.173 -17.607  1.00 98.50           C  
ATOM   4360  HA  VAL B 123       6.731 -12.644 -18.164  1.00 98.50           H  
ATOM   4361  C   VAL B 123       5.909 -12.853 -16.225  1.00 98.50           C  
ATOM   4362  CB  VAL B 123       6.231 -10.664 -17.572  1.00 98.50           C  
ATOM   4363  HB  VAL B 123       5.403 -10.129 -17.106  1.00 98.50           H  
ATOM   4364  O   VAL B 123       6.962 -13.250 -15.731  1.00 98.50           O  
ATOM   4365  CG1 VAL B 123       7.518 -10.319 -16.822  1.00 98.50           C  
ATOM   4366 HG11 VAL B 123       7.667  -9.240 -16.802  1.00 98.50           H  
ATOM   4367 HG12 VAL B 123       7.474 -10.685 -15.797  1.00 98.50           H  
ATOM   4368 HG13 VAL B 123       8.355 -10.792 -17.337  1.00 98.50           H  
ATOM   4369  CG2 VAL B 123       6.443 -10.147 -19.005  1.00 98.50           C  
ATOM   4370 HG21 VAL B 123       7.208 -10.744 -19.504  1.00 98.50           H  
ATOM   4371 HG22 VAL B 123       6.771  -9.108 -18.985  1.00 98.50           H  
ATOM   4372 HG23 VAL B 123       5.522 -10.215 -19.583  1.00 98.50           H  
ATOM   4373  N   SER B 124       4.740 -13.095 -15.616  1.00 98.67           N  
ATOM   4374  H   SER B 124       3.889 -12.761 -16.045  1.00 98.67           H  
ATOM   4375  CA  SER B 124       4.650 -13.935 -14.405  1.00 98.67           C  
ATOM   4376  HA  SER B 124       5.407 -13.606 -13.694  1.00 98.67           H  
ATOM   4377  C   SER B 124       4.920 -15.416 -14.700  1.00 98.67           C  
ATOM   4378  CB  SER B 124       3.288 -13.805 -13.716  1.00 98.67           C  
ATOM   4379  HB2 SER B 124       3.270 -14.459 -12.844  1.00 98.67           H  
ATOM   4380  HB3 SER B 124       2.499 -14.113 -14.402  1.00 98.67           H  
ATOM   4381  O   SER B 124       5.583 -16.078 -13.903  1.00 98.67           O  
ATOM   4382  OG  SER B 124       3.061 -12.474 -13.300  1.00 98.67           O  
ATOM   4383  HG  SER B 124       2.802 -11.990 -14.087  1.00 98.67           H  
ATOM   4384  N   TRP B 125       4.467 -15.936 -15.850  1.00 98.54           N  
ATOM   4385  H   TRP B 125       3.958 -15.342 -16.489  1.00 98.54           H  
ATOM   4386  CA  TRP B 125       4.790 -17.304 -16.284  1.00 98.54           C  
ATOM   4387  HA  TRP B 125       4.523 -18.003 -15.491  1.00 98.54           H  
ATOM   4388  C   TRP B 125       6.296 -17.457 -16.529  1.00 98.54           C  
ATOM   4389  CB  TRP B 125       3.990 -17.671 -17.547  1.00 98.54           C  
ATOM   4390  HB2 TRP B 125       4.280 -17.020 -18.371  1.00 98.54           H  
ATOM   4391  HB3 TRP B 125       2.929 -17.505 -17.359  1.00 98.54           H  
ATOM   4392  O   TRP B 125       6.938 -18.359 -15.987  1.00 98.54           O  
ATOM   4393  CG  TRP B 125       4.179 -19.092 -17.984  1.00 98.54           C  
ATOM   4394  CD1 TRP B 125       5.247 -19.574 -18.658  1.00 98.54           C  
ATOM   4395  HD1 TRP B 125       6.086 -18.983 -18.996  1.00 98.54           H  
ATOM   4396  CD2 TRP B 125       3.338 -20.251 -17.703  1.00 98.54           C  
ATOM   4397  CE2 TRP B 125       4.013 -21.421 -18.158  1.00 98.54           C  
ATOM   4398  CE3 TRP B 125       2.088 -20.431 -17.073  1.00 98.54           C  
ATOM   4399  HE3 TRP B 125       1.552 -19.556 -16.736  1.00 98.54           H  
ATOM   4400  NE1 TRP B 125       5.154 -20.947 -18.764  1.00 98.54           N  
ATOM   4401  HE1 TRP B 125       5.897 -21.520 -19.139  1.00 98.54           H  
ATOM   4402  CH2 TRP B 125       2.268 -22.856 -17.287  1.00 98.54           C  
ATOM   4403  HH2 TRP B 125       1.878 -23.843 -17.089  1.00 98.54           H  
ATOM   4404  CZ2 TRP B 125       3.508 -22.708 -17.933  1.00 98.54           C  
ATOM   4405  HZ2 TRP B 125       4.080 -23.573 -18.237  1.00 98.54           H  
ATOM   4406  CZ3 TRP B 125       1.552 -21.718 -16.872  1.00 98.54           C  
ATOM   4407  HZ3 TRP B 125       0.608 -21.838 -16.361  1.00 98.54           H  
ATOM   4408  N   GLU B 126       6.872 -16.523 -17.291  1.00 98.34           N  
ATOM   4409  H   GLU B 126       6.276 -15.826 -17.715  1.00 98.34           H  
ATOM   4410  CA  GLU B 126       8.309 -16.449 -17.568  1.00 98.34           C  
ATOM   4411  HA  GLU B 126       8.619 -17.352 -18.095  1.00 98.34           H  
ATOM   4412  C   GLU B 126       9.138 -16.367 -16.265  1.00 98.34           C  
ATOM   4413  CB  GLU B 126       8.589 -15.229 -18.470  1.00 98.34           C  
ATOM   4414  HB2 GLU B 126       9.668 -15.090 -18.535  1.00 98.34           H  
ATOM   4415  HB3 GLU B 126       8.169 -14.355 -17.972  1.00 98.34           H  
ATOM   4416  O   GLU B 126      10.190 -17.001 -16.169  1.00 98.34           O  
ATOM   4417  CG  GLU B 126       8.030 -15.311 -19.913  1.00 98.34           C  
ATOM   4418  HG2 GLU B 126       8.627 -16.033 -20.470  1.00 98.34           H  
ATOM   4419  HG3 GLU B 126       7.008 -15.689 -19.885  1.00 98.34           H  
ATOM   4420  CD  GLU B 126       8.043 -13.950 -20.660  1.00 98.34           C  
ATOM   4421  OE1 GLU B 126       7.475 -13.852 -21.781  1.00 98.34           O  
ATOM   4422  OE2 GLU B 126       8.626 -12.987 -20.113  1.00 98.34           O  
ATOM   4423  N   ALA B 127       8.669 -15.643 -15.238  1.00 98.59           N  
ATOM   4424  H   ALA B 127       7.828 -15.102 -15.380  1.00 98.59           H  
ATOM   4425  CA  ALA B 127       9.361 -15.517 -13.952  1.00 98.59           C  
ATOM   4426  HA  ALA B 127      10.391 -15.226 -14.157  1.00 98.59           H  
ATOM   4427  C   ALA B 127       9.422 -16.836 -13.151  1.00 98.59           C  
ATOM   4428  CB  ALA B 127       8.714 -14.388 -13.139  1.00 98.59           C  
ATOM   4429  HB1 ALA B 127       8.758 -13.454 -13.699  1.00 98.59           H  
ATOM   4430  HB2 ALA B 127       9.248 -14.259 -12.198  1.00 98.59           H  
ATOM   4431  HB3 ALA B 127       7.672 -14.628 -12.925  1.00 98.59           H  
ATOM   4432  O   ALA B 127      10.478 -17.139 -12.590  1.00 98.59           O  
ATOM   4433  N   PHE B 128       8.347 -17.638 -13.126  1.00 98.21           N  
ATOM   4434  H   PHE B 128       7.505 -17.332 -13.593  1.00 98.21           H  
ATOM   4435  CA  PHE B 128       8.363 -18.984 -12.524  1.00 98.21           C  
ATOM   4436  HA  PHE B 128       8.742 -18.923 -11.503  1.00 98.21           H  
ATOM   4437  C   PHE B 128       9.294 -19.932 -13.287  1.00 98.21           C  
ATOM   4438  CB  PHE B 128       6.950 -19.585 -12.492  1.00 98.21           C  
ATOM   4439  HB2 PHE B 128       7.043 -20.657 -12.317  1.00 98.21           H  
ATOM   4440  HB3 PHE B 128       6.495 -19.453 -13.474  1.00 98.21           H  
ATOM   4441  O   PHE B 128      10.194 -20.538 -12.700  1.00 98.21           O  
ATOM   4442  CG  PHE B 128       6.012 -19.054 -11.429  1.00 98.21           C  
ATOM   4443  CD1 PHE B 128       6.313 -19.238 -10.066  1.00 98.21           C  
ATOM   4444  HD1 PHE B 128       7.228 -19.733  -9.777  1.00 98.21           H  
ATOM   4445  CD2 PHE B 128       4.790 -18.464 -11.797  1.00 98.21           C  
ATOM   4446  HD2 PHE B 128       4.537 -18.343 -12.841  1.00 98.21           H  
ATOM   4447  CE1 PHE B 128       5.414 -18.797  -9.078  1.00 98.21           C  
ATOM   4448  HE1 PHE B 128       5.646 -18.936  -8.032  1.00 98.21           H  
ATOM   4449  CE2 PHE B 128       3.878 -18.051 -10.811  1.00 98.21           C  
ATOM   4450  HE2 PHE B 128       2.929 -17.629 -11.106  1.00 98.21           H  
ATOM   4451  CZ  PHE B 128       4.198 -18.198  -9.450  1.00 98.21           C  
ATOM   4452  HZ  PHE B 128       3.500 -17.876  -8.692  1.00 98.21           H  
ATOM   4453  N   GLU B 129       9.146 -19.994 -14.613  1.00 96.82           N  
ATOM   4454  H   GLU B 129       8.396 -19.466 -15.037  1.00 96.82           H  
ATOM   4455  CA  GLU B 129       9.976 -20.838 -15.474  1.00 96.82           C  
ATOM   4456  HA  GLU B 129       9.822 -21.882 -15.204  1.00 96.82           H  
ATOM   4457  C   GLU B 129      11.477 -20.544 -15.326  1.00 96.82           C  
ATOM   4458  CB  GLU B 129       9.578 -20.606 -16.940  1.00 96.82           C  
ATOM   4459  HB2 GLU B 129      10.477 -20.726 -17.544  1.00 96.82           H  
ATOM   4460  HB3 GLU B 129       9.242 -19.580 -17.091  1.00 96.82           H  
ATOM   4461  O   GLU B 129      12.310 -21.457 -15.397  1.00 96.82           O  
ATOM   4462  CG  GLU B 129       8.493 -21.582 -17.419  1.00 96.82           C  
ATOM   4463  HG2 GLU B 129       7.521 -21.218 -17.087  1.00 96.82           H  
ATOM   4464  HG3 GLU B 129       8.661 -22.553 -16.951  1.00 96.82           H  
ATOM   4465  CD  GLU B 129       8.498 -21.795 -18.943  1.00 96.82           C  
ATOM   4466  OE1 GLU B 129       7.484 -22.328 -19.444  1.00 96.82           O  
ATOM   4467  OE2 GLU B 129       9.548 -21.552 -19.593  1.00 96.82           O  
ATOM   4468  N   ARG B 130      11.832 -19.272 -15.123  1.00 97.40           N  
ATOM   4469  H   ARG B 130      11.096 -18.581 -15.142  1.00 97.40           H  
ATOM   4470  CA  ARG B 130      13.214 -18.806 -14.943  1.00 97.40           C  
ATOM   4471  HA  ARG B 130      13.879 -19.441 -15.529  1.00 97.40           H  
ATOM   4472  C   ARG B 130      13.735 -18.938 -13.509  1.00 97.40           C  
ATOM   4473  CB  ARG B 130      13.333 -17.374 -15.476  1.00 97.40           C  
ATOM   4474  HB2 ARG B 130      14.308 -16.977 -15.192  1.00 97.40           H  
ATOM   4475  HB3 ARG B 130      12.563 -16.750 -15.023  1.00 97.40           H  
ATOM   4476  O   ARG B 130      14.946 -18.894 -13.330  1.00 97.40           O  
ATOM   4477  CG  ARG B 130      13.209 -17.346 -17.012  1.00 97.40           C  
ATOM   4478  HG2 ARG B 130      14.062 -17.866 -17.447  1.00 97.40           H  
ATOM   4479  HG3 ARG B 130      12.306 -17.866 -17.331  1.00 97.40           H  
ATOM   4480  CD  ARG B 130      13.146 -15.917 -17.560  1.00 97.40           C  
ATOM   4481  HD2 ARG B 130      12.236 -15.443 -17.194  1.00 97.40           H  
ATOM   4482  HD3 ARG B 130      13.094 -15.948 -18.648  1.00 97.40           H  
ATOM   4483  NE  ARG B 130      14.305 -15.121 -17.124  1.00 97.40           N  
ATOM   4484  HE  ARG B 130      14.156 -14.566 -16.294  1.00 97.40           H  
ATOM   4485  NH1 ARG B 130      15.757 -15.600 -18.829  1.00 97.40           N  
ATOM   4486 HH11 ARG B 130      16.640 -15.356 -19.255  1.00 97.40           H  
ATOM   4487 HH12 ARG B 130      14.994 -15.973 -19.377  1.00 97.40           H  
ATOM   4488  NH2 ARG B 130      16.455 -14.428 -17.076  1.00 97.40           N  
ATOM   4489 HH21 ARG B 130      16.307 -13.992 -16.178  1.00 97.40           H  
ATOM   4490 HH22 ARG B 130      17.358 -14.384 -17.526  1.00 97.40           H  
ATOM   4491  CZ  ARG B 130      15.499 -15.066 -17.675  1.00 97.40           C  
ATOM   4492  N   ALA B 131      12.863 -19.168 -12.526  1.00 97.44           N  
ATOM   4493  H   ALA B 131      11.876 -19.141 -12.740  1.00 97.44           H  
ATOM   4494  CA  ALA B 131      13.251 -19.635 -11.191  1.00 97.44           C  
ATOM   4495  HA  ALA B 131      14.180 -19.143 -10.903  1.00 97.44           H  
ATOM   4496  C   ALA B 131      13.518 -21.152 -11.133  1.00 97.44           C  
ATOM   4497  CB  ALA B 131      12.156 -19.237 -10.193  1.00 97.44           C  
ATOM   4498  HB1 ALA B 131      11.235 -19.781 -10.407  1.00 97.44           H  
ATOM   4499  HB2 ALA B 131      11.959 -18.167 -10.253  1.00 97.44           H  
ATOM   4500  HB3 ALA B 131      12.481 -19.482  -9.182  1.00 97.44           H  
ATOM   4501  O   ALA B 131      14.000 -21.656 -10.120  1.00 97.44           O  
ATOM   4502  N   GLY B 132      13.185 -21.891 -12.199  1.00 96.72           N  
ATOM   4503  H   GLY B 132      12.779 -21.419 -12.995  1.00 96.72           H  
ATOM   4504  CA  GLY B 132      13.190 -23.354 -12.190  1.00 96.72           C  
ATOM   4505  HA2 GLY B 132      13.198 -23.710 -13.220  1.00 96.72           H  
ATOM   4506  HA3 GLY B 132      14.086 -23.715 -11.686  1.00 96.72           H  
ATOM   4507  C   GLY B 132      11.970 -23.961 -11.489  1.00 96.72           C  
ATOM   4508  O   GLY B 132      12.030 -25.114 -11.075  1.00 96.72           O  
ATOM   4509  N   ILE B 133      10.872 -23.209 -11.366  1.00 96.51           N  
ATOM   4510  H   ILE B 133      10.860 -22.289 -11.782  1.00 96.51           H  
ATOM   4511  CA  ILE B 133       9.626 -23.662 -10.739  1.00 96.51           C  
ATOM   4512  HA  ILE B 133       9.818 -24.584 -10.191  1.00 96.51           H  
ATOM   4513  C   ILE B 133       8.603 -23.981 -11.832  1.00 96.51           C  
ATOM   4514  CB  ILE B 133       9.132 -22.619  -9.709  1.00 96.51           C  
ATOM   4515  HB  ILE B 133       9.002 -21.665 -10.218  1.00 96.51           H  
ATOM   4516  O   ILE B 133       8.376 -23.183 -12.741  1.00 96.51           O  
ATOM   4517  CG1 ILE B 133      10.204 -22.446  -8.602  1.00 96.51           C  
ATOM   4518 HG12 ILE B 133      10.418 -23.412  -8.144  1.00 96.51           H  
ATOM   4519 HG13 ILE B 133      11.126 -22.078  -9.051  1.00 96.51           H  
ATOM   4520  CG2 ILE B 133       7.773 -23.026  -9.108  1.00 96.51           C  
ATOM   4521 HG21 ILE B 133       7.420 -22.262  -8.416  1.00 96.51           H  
ATOM   4522 HG22 ILE B 133       7.019 -23.121  -9.889  1.00 96.51           H  
ATOM   4523 HG23 ILE B 133       7.861 -23.975  -8.578  1.00 96.51           H  
ATOM   4524  CD1 ILE B 133       9.824 -21.458  -7.495  1.00 96.51           C  
ATOM   4525 HD11 ILE B 133       9.085 -21.901  -6.828  1.00 96.51           H  
ATOM   4526 HD12 ILE B 133       9.416 -20.553  -7.946  1.00 96.51           H  
ATOM   4527 HD13 ILE B 133      10.711 -21.198  -6.918  1.00 96.51           H  
ATOM   4528  N   GLU B 134       7.979 -25.155 -11.735  1.00 96.07           N  
ATOM   4529  H   GLU B 134       8.180 -25.739 -10.937  1.00 96.07           H  
ATOM   4530  CA  GLU B 134       6.900 -25.586 -12.625  1.00 96.07           C  
ATOM   4531  HA  GLU B 134       7.197 -25.384 -13.654  1.00 96.07           H  
ATOM   4532  C   GLU B 134       5.615 -24.811 -12.257  1.00 96.07           C  
ATOM   4533  CB  GLU B 134       6.752 -27.113 -12.484  1.00 96.07           C  
ATOM   4534  HB2 GLU B 134       7.745 -27.552 -12.581  1.00 96.07           H  
ATOM   4535  HB3 GLU B 134       6.380 -27.363 -11.490  1.00 96.07           H  
ATOM   4536  O   GLU B 134       5.171 -24.924 -11.109  1.00 96.07           O  
ATOM   4537  CG  GLU B 134       5.874 -27.767 -13.559  1.00 96.07           C  
ATOM   4538  HG2 GLU B 134       6.189 -27.382 -14.528  1.00 96.07           H  
ATOM   4539  HG3 GLU B 134       6.051 -28.842 -13.550  1.00 96.07           H  
ATOM   4540  CD  GLU B 134       4.381 -27.514 -13.358  1.00 96.07           C  
ATOM   4541  OE1 GLU B 134       3.758 -26.918 -14.266  1.00 96.07           O  
ATOM   4542  OE2 GLU B 134       3.850 -27.845 -12.281  1.00 96.07           O  
ATOM   4543  N   PRO B 135       5.007 -24.007 -13.155  1.00 94.60           N  
ATOM   4544  CA  PRO B 135       3.923 -23.100 -12.756  1.00 94.60           C  
ATOM   4545  HA  PRO B 135       4.282 -22.518 -11.907  1.00 94.60           H  
ATOM   4546  C   PRO B 135       2.599 -23.761 -12.330  1.00 94.60           C  
ATOM   4547  CB  PRO B 135       3.724 -22.144 -13.931  1.00 94.60           C  
ATOM   4548  HB2 PRO B 135       2.947 -22.528 -14.593  1.00 94.60           H  
ATOM   4549  HB3 PRO B 135       3.481 -21.142 -13.577  1.00 94.60           H  
ATOM   4550  O   PRO B 135       1.762 -23.093 -11.725  1.00 94.60           O  
ATOM   4551  CG  PRO B 135       5.069 -22.169 -14.650  1.00 94.60           C  
ATOM   4552  HG2 PRO B 135       5.772 -21.505 -14.147  1.00 94.60           H  
ATOM   4553  HG3 PRO B 135       4.983 -21.901 -15.703  1.00 94.60           H  
ATOM   4554  CD  PRO B 135       5.518 -23.611 -14.463  1.00 94.60           C  
ATOM   4555  HD2 PRO B 135       5.074 -24.241 -15.235  1.00 94.60           H  
ATOM   4556  HD3 PRO B 135       6.605 -23.650 -14.529  1.00 94.60           H  
ATOM   4557  N   GLY B 136       2.386 -25.052 -12.602  1.00 93.65           N  
ATOM   4558  H   GLY B 136       3.071 -25.563 -13.141  1.00 93.65           H  
ATOM   4559  CA  GLY B 136       1.300 -25.840 -12.014  1.00 93.65           C  
ATOM   4560  HA2 GLY B 136       1.209 -26.768 -12.578  1.00 93.65           H  
ATOM   4561  HA3 GLY B 136       0.363 -25.288 -12.083  1.00 93.65           H  
ATOM   4562  C   GLY B 136       1.541 -26.210 -10.543  1.00 93.65           C  
ATOM   4563  O   GLY B 136       0.590 -26.245  -9.762  1.00 93.65           O  
ATOM   4564  N   SER B 137       2.795 -26.425 -10.136  1.00 94.61           N  
ATOM   4565  H   SER B 137       3.483 -26.531 -10.867  1.00 94.61           H  
ATOM   4566  CA  SER B 137       3.171 -26.851  -8.777  1.00 94.61           C  
ATOM   4567  HA  SER B 137       2.554 -27.715  -8.532  1.00 94.61           H  
ATOM   4568  C   SER B 137       2.913 -25.808  -7.679  1.00 94.61           C  
ATOM   4569  CB  SER B 137       4.631 -27.324  -8.741  1.00 94.61           C  
ATOM   4570  HB2 SER B 137       4.794 -27.874  -7.813  1.00 94.61           H  
ATOM   4571  HB3 SER B 137       4.817 -28.001  -9.575  1.00 94.61           H  
ATOM   4572  O   SER B 137       2.829 -26.166  -6.506  1.00 94.61           O  
ATOM   4573  OG  SER B 137       5.545 -26.245  -8.794  1.00 94.61           O  
ATOM   4574  HG  SER B 137       5.408 -25.776  -9.620  1.00 94.61           H  
ATOM   4575  N   VAL B 138       2.723 -24.533  -8.040  1.00 96.15           N  
ATOM   4576  H   VAL B 138       2.822 -24.306  -9.020  1.00 96.15           H  
ATOM   4577  CA  VAL B 138       2.359 -23.448  -7.104  1.00 96.15           C  
ATOM   4578  HA  VAL B 138       2.750 -23.714  -6.122  1.00 96.15           H  
ATOM   4579  C   VAL B 138       0.845 -23.293  -6.902  1.00 96.15           C  
ATOM   4580  CB  VAL B 138       3.020 -22.110  -7.492  1.00 96.15           C  
ATOM   4581  HB  VAL B 138       2.674 -21.333  -6.811  1.00 96.15           H  
ATOM   4582  O   VAL B 138       0.407 -22.442  -6.122  1.00 96.15           O  
ATOM   4583  CG1 VAL B 138       4.543 -22.204  -7.348  1.00 96.15           C  
ATOM   4584 HG11 VAL B 138       4.942 -22.959  -8.025  1.00 96.15           H  
ATOM   4585 HG12 VAL B 138       4.995 -21.240  -7.581  1.00 96.15           H  
ATOM   4586 HG13 VAL B 138       4.799 -22.471  -6.322  1.00 96.15           H  
ATOM   4587  CG2 VAL B 138       2.685 -21.678  -8.924  1.00 96.15           C  
ATOM   4588 HG21 VAL B 138       1.607 -21.688  -9.084  1.00 96.15           H  
ATOM   4589 HG22 VAL B 138       3.054 -20.668  -9.097  1.00 96.15           H  
ATOM   4590 HG23 VAL B 138       3.162 -22.346  -9.641  1.00 96.15           H  
ATOM   4591  N   ARG B 139       0.022 -24.115  -7.561  1.00 95.97           N  
ATOM   4592  H   ARG B 139       0.428 -24.815  -8.165  1.00 95.97           H  
ATOM   4593  CA  ARG B 139      -1.439 -24.069  -7.436  1.00 95.97           C  
ATOM   4594  HA  ARG B 139      -1.748 -23.032  -7.571  1.00 95.97           H  
ATOM   4595  C   ARG B 139      -1.893 -24.529  -6.049  1.00 95.97           C  
ATOM   4596  CB  ARG B 139      -2.046 -24.912  -8.561  1.00 95.97           C  
ATOM   4597  HB2 ARG B 139      -1.895 -25.972  -8.359  1.00 95.97           H  
ATOM   4598  HB3 ARG B 139      -1.541 -24.655  -9.492  1.00 95.97           H  
ATOM   4599  O   ARG B 139      -1.585 -25.639  -5.625  1.00 95.97           O  
ATOM   4600  CG  ARG B 139      -3.534 -24.610  -8.730  1.00 95.97           C  
ATOM   4601  HG2 ARG B 139      -4.087 -24.873  -7.828  1.00 95.97           H  
ATOM   4602  HG3 ARG B 139      -3.639 -23.541  -8.915  1.00 95.97           H  
ATOM   4603  CD  ARG B 139      -4.095 -25.381  -9.924  1.00 95.97           C  
ATOM   4604  HD2 ARG B 139      -3.328 -25.438 -10.697  1.00 95.97           H  
ATOM   4605  HD3 ARG B 139      -4.351 -26.391  -9.606  1.00 95.97           H  
ATOM   4606  NE  ARG B 139      -5.268 -24.688 -10.482  1.00 95.97           N  
ATOM   4607  HE  ARG B 139      -5.463 -23.771 -10.107  1.00 95.97           H  
ATOM   4608  NH1 ARG B 139      -5.774 -26.220 -12.107  1.00 95.97           N  
ATOM   4609 HH11 ARG B 139      -6.302 -26.490 -12.925  1.00 95.97           H  
ATOM   4610 HH12 ARG B 139      -5.040 -26.809 -11.742  1.00 95.97           H  
ATOM   4611  NH2 ARG B 139      -6.885 -24.278 -12.022  1.00 95.97           N  
ATOM   4612 HH21 ARG B 139      -6.991 -23.347 -11.644  1.00 95.97           H  
ATOM   4613 HH22 ARG B 139      -7.411 -24.545 -12.841  1.00 95.97           H  
ATOM   4614  CZ  ARG B 139      -5.972 -25.066 -11.529  1.00 95.97           C  
ATOM   4615  N   GLY B 140      -2.652 -23.686  -5.352  1.00 95.87           N  
ATOM   4616  H   GLY B 140      -2.885 -22.796  -5.767  1.00 95.87           H  
ATOM   4617  CA  GLY B 140      -3.034 -23.894  -3.952  1.00 95.87           C  
ATOM   4618  HA2 GLY B 140      -3.904 -23.276  -3.731  1.00 95.87           H  
ATOM   4619  HA3 GLY B 140      -3.307 -24.937  -3.795  1.00 95.87           H  
ATOM   4620  C   GLY B 140      -1.935 -23.534  -2.942  1.00 95.87           C  
ATOM   4621  O   GLY B 140      -2.048 -23.899  -1.776  1.00 95.87           O  
ATOM   4622  N   SER B 141      -0.863 -22.854  -3.370  1.00 97.41           N  
ATOM   4623  H   SER B 141      -0.811 -22.598  -4.346  1.00 97.41           H  
ATOM   4624  CA  SER B 141       0.154 -22.310  -2.460  1.00 97.41           C  
ATOM   4625  HA  SER B 141       0.274 -23.004  -1.628  1.00 97.41           H  
ATOM   4626  C   SER B 141      -0.258 -20.959  -1.872  1.00 97.41           C  
ATOM   4627  CB  SER B 141       1.521 -22.184  -3.144  1.00 97.41           C  
ATOM   4628  HB2 SER B 141       1.780 -23.127  -3.625  1.00 97.41           H  
ATOM   4629  HB3 SER B 141       2.275 -21.963  -2.388  1.00 97.41           H  
ATOM   4630  O   SER B 141      -1.054 -20.220  -2.452  1.00 97.41           O  
ATOM   4631  OG  SER B 141       1.517 -21.141  -4.100  1.00 97.41           O  
ATOM   4632  HG  SER B 141       1.065 -21.479  -4.876  1.00 97.41           H  
ATOM   4633  N   ASP B 142       0.383 -20.585  -0.768  1.00 97.95           N  
ATOM   4634  H   ASP B 142       1.101 -21.191  -0.397  1.00 97.95           H  
ATOM   4635  CA  ASP B 142       0.286 -19.268  -0.131  1.00 97.95           C  
ATOM   4636  HA  ASP B 142      -0.764 -18.975  -0.123  1.00 97.95           H  
ATOM   4637  C   ASP B 142       1.045 -18.153  -0.888  1.00 97.95           C  
ATOM   4638  CB  ASP B 142       0.741 -19.397   1.338  1.00 97.95           C  
ATOM   4639  HB2 ASP B 142       0.162 -20.187   1.816  1.00 97.95           H  
ATOM   4640  HB3 ASP B 142       0.513 -18.466   1.857  1.00 97.95           H  
ATOM   4641  O   ASP B 142       1.345 -17.112  -0.309  1.00 97.95           O  
ATOM   4642  CG  ASP B 142       2.236 -19.704   1.516  1.00 97.95           C  
ATOM   4643  OD1 ASP B 142       2.958 -19.901   0.510  1.00 97.95           O  
ATOM   4644  OD2 ASP B 142       2.709 -19.742   2.668  1.00 97.95           O  
ATOM   4645  N   THR B 143       1.381 -18.343  -2.171  1.00 98.65           N  
ATOM   4646  H   THR B 143       1.095 -19.204  -2.615  1.00 98.65           H  
ATOM   4647  CA  THR B 143       2.173 -17.370  -2.942  1.00 98.65           C  
ATOM   4648  HA  THR B 143       3.089 -17.188  -2.380  1.00 98.65           H  
ATOM   4649  C   THR B 143       1.419 -16.047  -3.101  1.00 98.65           C  
ATOM   4650  CB  THR B 143       2.578 -17.912  -4.321  1.00 98.65           C  
ATOM   4651  HB  THR B 143       1.676 -18.131  -4.892  1.00 98.65           H  
ATOM   4652  O   THR B 143       0.308 -16.019  -3.633  1.00 98.65           O  
ATOM   4653  CG2 THR B 143       3.456 -16.954  -5.130  1.00 98.65           C  
ATOM   4654 HG21 THR B 143       2.915 -16.034  -5.350  1.00 98.65           H  
ATOM   4655 HG22 THR B 143       4.360 -16.715  -4.569  1.00 98.65           H  
ATOM   4656 HG23 THR B 143       3.735 -17.428  -6.071  1.00 98.65           H  
ATOM   4657  OG1 THR B 143       3.336 -19.090  -4.186  1.00 98.65           O  
ATOM   4658  HG1 THR B 143       2.722 -19.818  -4.058  1.00 98.65           H  
ATOM   4659  N   GLY B 144       2.025 -14.941  -2.663  1.00 98.77           N  
ATOM   4660  H   GLY B 144       2.943 -15.039  -2.254  1.00 98.77           H  
ATOM   4661  CA  GLY B 144       1.453 -13.597  -2.797  1.00 98.77           C  
ATOM   4662  HA2 GLY B 144       1.846 -12.957  -2.007  1.00 98.77           H  
ATOM   4663  HA3 GLY B 144       0.373 -13.654  -2.663  1.00 98.77           H  
ATOM   4664  C   GLY B 144       1.735 -12.941  -4.155  1.00 98.77           C  
ATOM   4665  O   GLY B 144       2.653 -13.339  -4.874  1.00 98.77           O  
ATOM   4666  N   VAL B 145       0.964 -11.907  -4.501  1.00 98.90           N  
ATOM   4667  H   VAL B 145       0.253 -11.620  -3.844  1.00 98.90           H  
ATOM   4668  CA  VAL B 145       1.097 -11.132  -5.749  1.00 98.90           C  
ATOM   4669  HA  VAL B 145       2.064 -11.353  -6.200  1.00 98.90           H  
ATOM   4670  C   VAL B 145       1.052  -9.633  -5.444  1.00 98.90           C  
ATOM   4671  CB  VAL B 145       0.014 -11.514  -6.781  1.00 98.90           C  
ATOM   4672  HB  VAL B 145      -0.971 -11.272  -6.382  1.00 98.90           H  
ATOM   4673  O   VAL B 145       0.014  -9.096  -5.067  1.00 98.90           O  
ATOM   4674  CG1 VAL B 145       0.212 -10.743  -8.095  1.00 98.90           C  
ATOM   4675 HG11 VAL B 145      -0.562 -11.032  -8.806  1.00 98.90           H  
ATOM   4676 HG12 VAL B 145       1.192 -10.967  -8.516  1.00 98.90           H  
ATOM   4677 HG13 VAL B 145       0.124  -9.670  -7.923  1.00 98.90           H  
ATOM   4678  CG2 VAL B 145       0.044 -13.009  -7.121  1.00 98.90           C  
ATOM   4679 HG21 VAL B 145       1.034 -13.297  -7.473  1.00 98.90           H  
ATOM   4680 HG22 VAL B 145      -0.694 -13.227  -7.893  1.00 98.90           H  
ATOM   4681 HG23 VAL B 145      -0.206 -13.598  -6.239  1.00 98.90           H  
ATOM   4682  N   PHE B 146       2.173  -8.944  -5.645  1.00 98.77           N  
ATOM   4683  H   PHE B 146       2.986  -9.450  -5.967  1.00 98.77           H  
ATOM   4684  CA  PHE B 146       2.360  -7.535  -5.298  1.00 98.77           C  
ATOM   4685  HA  PHE B 146       1.435  -7.117  -4.899  1.00 98.77           H  
ATOM   4686  C   PHE B 146       2.745  -6.746  -6.552  1.00 98.77           C  
ATOM   4687  CB  PHE B 146       3.442  -7.424  -4.209  1.00 98.77           C  
ATOM   4688  HB2 PHE B 146       3.618  -6.367  -4.009  1.00 98.77           H  
ATOM   4689  HB3 PHE B 146       4.375  -7.841  -4.588  1.00 98.77           H  
ATOM   4690  O   PHE B 146       3.864  -6.879  -7.049  1.00 98.77           O  
ATOM   4691  CG  PHE B 146       3.111  -8.110  -2.896  1.00 98.77           C  
ATOM   4692  CD1 PHE B 146       2.716  -7.344  -1.783  1.00 98.77           C  
ATOM   4693  HD1 PHE B 146       2.641  -6.270  -1.864  1.00 98.77           H  
ATOM   4694  CD2 PHE B 146       3.244  -9.508  -2.767  1.00 98.77           C  
ATOM   4695  HD2 PHE B 146       3.580 -10.100  -3.605  1.00 98.77           H  
ATOM   4696  CE1 PHE B 146       2.423  -7.976  -0.562  1.00 98.77           C  
ATOM   4697  HE1 PHE B 146       2.140  -7.388   0.298  1.00 98.77           H  
ATOM   4698  CE2 PHE B 146       2.932 -10.139  -1.551  1.00 98.77           C  
ATOM   4699  HE2 PHE B 146       3.030 -11.210  -1.451  1.00 98.77           H  
ATOM   4700  CZ  PHE B 146       2.498  -9.375  -0.456  1.00 98.77           C  
ATOM   4701  HZ  PHE B 146       2.237  -9.863   0.472  1.00 98.77           H  
ATOM   4702  N   MET B 147       1.827  -5.932  -7.081  1.00 98.71           N  
ATOM   4703  H   MET B 147       0.920  -5.870  -6.643  1.00 98.71           H  
ATOM   4704  CA  MET B 147       2.022  -5.239  -8.362  1.00 98.71           C  
ATOM   4705  HA  MET B 147       3.030  -5.431  -8.729  1.00 98.71           H  
ATOM   4706  C   MET B 147       1.887  -3.721  -8.233  1.00 98.71           C  
ATOM   4707  CB  MET B 147       1.049  -5.797  -9.414  1.00 98.71           C  
ATOM   4708  HB2 MET B 147       0.030  -5.733  -9.033  1.00 98.71           H  
ATOM   4709  HB3 MET B 147       1.116  -5.194 -10.319  1.00 98.71           H  
ATOM   4710  O   MET B 147       0.868  -3.209  -7.779  1.00 98.71           O  
ATOM   4711  CG  MET B 147       1.362  -7.256  -9.777  1.00 98.71           C  
ATOM   4712  HG2 MET B 147       1.361  -7.855  -8.866  1.00 98.71           H  
ATOM   4713  HG3 MET B 147       0.564  -7.631 -10.418  1.00 98.71           H  
ATOM   4714  SD  MET B 147       2.942  -7.508 -10.638  1.00 98.71           S  
ATOM   4715  CE  MET B 147       3.015  -9.321 -10.606  1.00 98.71           C  
ATOM   4716  HE1 MET B 147       2.123  -9.737 -11.073  1.00 98.71           H  
ATOM   4717  HE2 MET B 147       3.895  -9.661 -11.152  1.00 98.71           H  
ATOM   4718  HE3 MET B 147       3.079  -9.665  -9.574  1.00 98.71           H  
ATOM   4719  N   GLY B 148       2.903  -2.989  -8.685  1.00 98.64           N  
ATOM   4720  H   GLY B 148       3.740  -3.469  -8.984  1.00 98.64           H  
ATOM   4721  CA  GLY B 148       2.825  -1.544  -8.878  1.00 98.64           C  
ATOM   4722  HA2 GLY B 148       2.225  -1.099  -8.084  1.00 98.64           H  
ATOM   4723  HA3 GLY B 148       3.831  -1.128  -8.831  1.00 98.64           H  
ATOM   4724  C   GLY B 148       2.231  -1.194 -10.242  1.00 98.64           C  
ATOM   4725  O   GLY B 148       2.897  -1.407 -11.257  1.00 98.64           O  
ATOM   4726  N   ALA B 149       1.010  -0.658 -10.283  1.00 97.78           N  
ATOM   4727  H   ALA B 149       0.522  -0.473  -9.418  1.00 97.78           H  
ATOM   4728  CA  ALA B 149       0.327  -0.293 -11.530  1.00 97.78           C  
ATOM   4729  HA  ALA B 149       1.054   0.136 -12.220  1.00 97.78           H  
ATOM   4730  C   ALA B 149      -0.783   0.749 -11.306  1.00 97.78           C  
ATOM   4731  CB  ALA B 149      -0.260  -1.560 -12.173  1.00 97.78           C  
ATOM   4732  HB1 ALA B 149      -0.700  -1.314 -13.140  1.00 97.78           H  
ATOM   4733  HB2 ALA B 149      -1.032  -1.982 -11.529  1.00 97.78           H  
ATOM   4734  HB3 ALA B 149       0.524  -2.301 -12.326  1.00 97.78           H  
ATOM   4735  O   ALA B 149      -1.330   0.864 -10.212  1.00 97.78           O  
ATOM   4736  N   TYR B 150      -1.144   1.462 -12.372  1.00 92.97           N  
ATOM   4737  H   TYR B 150      -0.666   1.292 -13.246  1.00 92.97           H  
ATOM   4738  CA  TYR B 150      -2.285   2.381 -12.447  1.00 92.97           C  
ATOM   4739  HA  TYR B 150      -3.052   2.038 -11.752  1.00 92.97           H  
ATOM   4740  C   TYR B 150      -2.892   2.348 -13.870  1.00 92.97           C  
ATOM   4741  CB  TYR B 150      -1.846   3.781 -11.982  1.00 92.97           C  
ATOM   4742  HB2 TYR B 150      -2.665   4.492 -12.093  1.00 92.97           H  
ATOM   4743  HB3 TYR B 150      -1.646   3.722 -10.913  1.00 92.97           H  
ATOM   4744  O   TYR B 150      -2.303   1.727 -14.762  1.00 92.97           O  
ATOM   4745  CG  TYR B 150      -0.624   4.356 -12.669  1.00 92.97           C  
ATOM   4746  CD1 TYR B 150       0.583   4.459 -11.952  1.00 92.97           C  
ATOM   4747  HD1 TYR B 150       0.628   4.124 -10.927  1.00 92.97           H  
ATOM   4748  CD2 TYR B 150      -0.702   4.824 -13.997  1.00 92.97           C  
ATOM   4749  HD2 TYR B 150      -1.630   4.764 -14.546  1.00 92.97           H  
ATOM   4750  CE1 TYR B 150       1.709   5.044 -12.556  1.00 92.97           C  
ATOM   4751  HE1 TYR B 150       2.637   5.146 -12.013  1.00 92.97           H  
ATOM   4752  CE2 TYR B 150       0.427   5.406 -14.606  1.00 92.97           C  
ATOM   4753  HE2 TYR B 150       0.364   5.782 -15.617  1.00 92.97           H  
ATOM   4754  OH  TYR B 150       2.709   6.135 -14.415  1.00 92.97           O  
ATOM   4755  HH  TYR B 150       2.591   6.420 -15.324  1.00 92.97           H  
ATOM   4756  CZ  TYR B 150       1.625   5.529 -13.875  1.00 92.97           C  
ATOM   4757  N   PRO B 151      -4.071   2.948 -14.128  1.00 88.74           N  
ATOM   4758  CA  PRO B 151      -4.740   2.828 -15.426  1.00 88.74           C  
ATOM   4759  HA  PRO B 151      -4.855   1.769 -15.654  1.00 88.74           H  
ATOM   4760  C   PRO B 151      -3.971   3.513 -16.565  1.00 88.74           C  
ATOM   4761  CB  PRO B 151      -6.134   3.443 -15.252  1.00 88.74           C  
ATOM   4762  HB2 PRO B 151      -6.901   2.837 -15.735  1.00 88.74           H  
ATOM   4763  HB3 PRO B 151      -6.158   4.459 -15.646  1.00 88.74           H  
ATOM   4764  O   PRO B 151      -3.699   4.709 -16.509  1.00 88.74           O  
ATOM   4765  CG  PRO B 151      -6.341   3.498 -13.742  1.00 88.74           C  
ATOM   4766  HG2 PRO B 151      -6.794   2.571 -13.391  1.00 88.74           H  
ATOM   4767  HG3 PRO B 151      -6.941   4.368 -13.476  1.00 88.74           H  
ATOM   4768  CD  PRO B 151      -4.933   3.635 -13.180  1.00 88.74           C  
ATOM   4769  HD2 PRO B 151      -4.887   3.198 -12.183  1.00 88.74           H  
ATOM   4770  HD3 PRO B 151      -4.660   4.689 -13.144  1.00 88.74           H  
ATOM   4771  N   GLY B 152      -3.692   2.776 -17.644  1.00 84.40           N  
ATOM   4772  H   GLY B 152      -3.874   1.784 -17.601  1.00 84.40           H  
ATOM   4773  CA  GLY B 152      -3.018   3.290 -18.848  1.00 84.40           C  
ATOM   4774  HA2 GLY B 152      -2.522   2.454 -19.342  1.00 84.40           H  
ATOM   4775  HA3 GLY B 152      -2.251   4.006 -18.552  1.00 84.40           H  
ATOM   4776  C   GLY B 152      -3.930   3.972 -19.880  1.00 84.40           C  
ATOM   4777  O   GLY B 152      -3.525   4.132 -21.032  1.00 84.40           O  
ATOM   4778  N   GLY B 153      -5.180   4.291 -19.515  1.00 83.91           N  
ATOM   4779  H   GLY B 153      -5.400   4.218 -18.532  1.00 83.91           H  
ATOM   4780  CA  GLY B 153      -6.206   4.850 -20.413  1.00 83.91           C  
ATOM   4781  HA2 GLY B 153      -5.757   5.639 -21.016  1.00 83.91           H  
ATOM   4782  HA3 GLY B 153      -6.991   5.305 -19.807  1.00 83.91           H  
ATOM   4783  C   GLY B 153      -6.874   3.842 -21.367  1.00 83.91           C  
ATOM   4784  O   GLY B 153      -7.636   4.239 -22.250  1.00 83.91           O  
ATOM   4785  N   TYR B 154      -6.602   2.536 -21.234  1.00 89.34           N  
ATOM   4786  H   TYR B 154      -5.990   2.241 -20.487  1.00 89.34           H  
ATOM   4787  CA  TYR B 154      -7.089   1.534 -22.189  1.00 89.34           C  
ATOM   4788  HA  TYR B 154      -6.767   1.857 -23.179  1.00 89.34           H  
ATOM   4789  C   TYR B 154      -8.621   1.436 -22.217  1.00 89.34           C  
ATOM   4790  CB  TYR B 154      -6.466   0.154 -21.933  1.00 89.34           C  
ATOM   4791  HB2 TYR B 154      -6.856  -0.255 -21.001  1.00 89.34           H  
ATOM   4792  HB3 TYR B 154      -5.387   0.262 -21.817  1.00 89.34           H  
ATOM   4793  O   TYR B 154      -9.266   1.250 -21.186  1.00 89.34           O  
ATOM   4794  CG  TYR B 154      -6.737  -0.816 -23.072  1.00 89.34           C  
ATOM   4795  CD1 TYR B 154      -7.783  -1.757 -22.992  1.00 89.34           C  
ATOM   4796  HD1 TYR B 154      -8.397  -1.820 -22.106  1.00 89.34           H  
ATOM   4797  CD2 TYR B 154      -5.954  -0.746 -24.241  1.00 89.34           C  
ATOM   4798  HD2 TYR B 154      -5.137  -0.042 -24.299  1.00 89.34           H  
ATOM   4799  CE1 TYR B 154      -8.024  -2.631 -24.072  1.00 89.34           C  
ATOM   4800  HE1 TYR B 154      -8.818  -3.362 -24.025  1.00 89.34           H  
ATOM   4801  CE2 TYR B 154      -6.206  -1.601 -25.328  1.00 89.34           C  
ATOM   4802  HE2 TYR B 154      -5.598  -1.535 -26.217  1.00 89.34           H  
ATOM   4803  OH  TYR B 154      -7.464  -3.397 -26.279  1.00 89.34           O  
ATOM   4804  HH  TYR B 154      -6.966  -3.145 -27.060  1.00 89.34           H  
ATOM   4805  CZ  TYR B 154      -7.240  -2.555 -25.238  1.00 89.34           C  
ATOM   4806  N   GLY B 155      -9.200   1.521 -23.418  1.00 79.69           N  
ATOM   4807  H   GLY B 155      -8.609   1.682 -24.222  1.00 79.69           H  
ATOM   4808  CA  GLY B 155     -10.639   1.359 -23.633  1.00 79.69           C  
ATOM   4809  HA2 GLY B 155     -10.974   0.489 -23.068  1.00 79.69           H  
ATOM   4810  HA3 GLY B 155     -10.822   1.175 -24.691  1.00 79.69           H  
ATOM   4811  C   GLY B 155     -11.512   2.544 -23.204  1.00 79.69           C  
ATOM   4812  O   GLY B 155     -12.733   2.407 -23.229  1.00 79.69           O  
ATOM   4813  N   ALA B 156     -10.931   3.691 -22.831  1.00 71.23           N  
ATOM   4814  H   ALA B 156      -9.923   3.746 -22.806  1.00 71.23           H  
ATOM   4815  CA  ALA B 156     -11.681   4.867 -22.387  1.00 71.23           C  
ATOM   4816  HA  ALA B 156     -12.170   4.618 -21.445  1.00 71.23           H  
ATOM   4817  C   ALA B 156     -12.773   5.280 -23.401  1.00 71.23           C  
ATOM   4818  CB  ALA B 156     -10.688   6.004 -22.115  1.00 71.23           C  
ATOM   4819  HB1 ALA B 156      -9.966   5.696 -21.360  1.00 71.23           H  
ATOM   4820  HB2 ALA B 156     -11.222   6.883 -21.753  1.00 71.23           H  
ATOM   4821  HB3 ALA B 156     -10.157   6.264 -23.031  1.00 71.23           H  
ATOM   4822  O   ALA B 156     -12.491   5.557 -24.567  1.00 71.23           O  
ATOM   4823  N   GLY B 157     -14.036   5.297 -22.955  1.00 68.09           N  
ATOM   4824  H   GLY B 157     -14.206   5.033 -21.996  1.00 68.09           H  
ATOM   4825  CA  GLY B 157     -15.200   5.634 -23.787  1.00 68.09           C  
ATOM   4826  HA2 GLY B 157     -14.987   6.554 -24.330  1.00 68.09           H  
ATOM   4827  HA3 GLY B 157     -16.049   5.817 -23.128  1.00 68.09           H  
ATOM   4828  C   GLY B 157     -15.630   4.571 -24.814  1.00 68.09           C  
ATOM   4829  O   GLY B 157     -16.516   4.848 -25.625  1.00 68.09           O  
ATOM   4830  N   ALA B 158     -15.039   3.370 -24.811  1.00 75.01           N  
ATOM   4831  H   ALA B 158     -14.334   3.182 -24.113  1.00 75.01           H  
ATOM   4832  CA  ALA B 158     -15.381   2.281 -25.728  1.00 75.01           C  
ATOM   4833  HA  ALA B 158     -15.913   2.700 -26.582  1.00 75.01           H  
ATOM   4834  C   ALA B 158     -16.303   1.227 -25.083  1.00 75.01           C  
ATOM   4835  CB  ALA B 158     -14.085   1.656 -26.262  1.00 75.01           C  
ATOM   4836  HB1 ALA B 158     -14.318   0.912 -27.023  1.00 75.01           H  
ATOM   4837  HB2 ALA B 158     -13.453   2.431 -26.695  1.00 75.01           H  
ATOM   4838  HB3 ALA B 158     -13.549   1.171 -25.446  1.00 75.01           H  
ATOM   4839  O   ALA B 158     -16.195   0.917 -23.899  1.00 75.01           O  
ATOM   4840  N   ASP B 159     -17.180   0.599 -25.878  1.00 74.54           N  
ATOM   4841  H   ASP B 159     -17.232   0.863 -26.851  1.00 74.54           H  
ATOM   4842  CA  ASP B 159     -17.968  -0.552 -25.413  1.00 74.54           C  
ATOM   4843  HA  ASP B 159     -18.334  -0.331 -24.410  1.00 74.54           H  
ATOM   4844  C   ASP B 159     -17.081  -1.806 -25.316  1.00 74.54           C  
ATOM   4845  CB  ASP B 159     -19.209  -0.774 -26.302  1.00 74.54           C  
ATOM   4846  HB2 ASP B 159     -19.786   0.151 -26.327  1.00 74.54           H  
ATOM   4847  HB3 ASP B 159     -18.892  -0.999 -27.320  1.00 74.54           H  
ATOM   4848  O   ASP B 159     -16.926  -2.556 -26.282  1.00 74.54           O  
ATOM   4849  CG  ASP B 159     -20.126  -1.904 -25.799  1.00 74.54           C  
ATOM   4850  OD1 ASP B 159     -19.781  -2.632 -24.841  1.00 74.54           O  
ATOM   4851  OD2 ASP B 159     -21.252  -2.067 -26.322  1.00 74.54           O  
ATOM   4852  N   LEU B 160     -16.542  -2.065 -24.121  1.00 79.01           N  
ATOM   4853  H   LEU B 160     -16.617  -1.337 -23.425  1.00 79.01           H  
ATOM   4854  CA  LEU B 160     -15.743  -3.254 -23.790  1.00 79.01           C  
ATOM   4855  HA  LEU B 160     -15.068  -3.434 -24.626  1.00 79.01           H  
ATOM   4856  C   LEU B 160     -16.579  -4.552 -23.681  1.00 79.01           C  
ATOM   4857  CB  LEU B 160     -14.880  -2.964 -22.541  1.00 79.01           C  
ATOM   4858  HB2 LEU B 160     -15.542  -2.748 -21.702  1.00 79.01           H  
ATOM   4859  HB3 LEU B 160     -14.311  -3.859 -22.290  1.00 79.01           H  
ATOM   4860  O   LEU B 160     -16.202  -5.503 -22.997  1.00 79.01           O  
ATOM   4861  CG  LEU B 160     -13.880  -1.795 -22.694  1.00 79.01           C  
ATOM   4862  HG  LEU B 160     -14.427  -0.870 -22.877  1.00 79.01           H  
ATOM   4863  CD1 LEU B 160     -13.075  -1.629 -21.406  1.00 79.01           C  
ATOM   4864 HD11 LEU B 160     -12.418  -0.764 -21.494  1.00 79.01           H  
ATOM   4865 HD12 LEU B 160     -13.749  -1.456 -20.567  1.00 79.01           H  
ATOM   4866 HD13 LEU B 160     -12.469  -2.516 -21.219  1.00 79.01           H  
ATOM   4867  CD2 LEU B 160     -12.889  -2.021 -23.839  1.00 79.01           C  
ATOM   4868 HD21 LEU B 160     -12.345  -2.953 -23.686  1.00 79.01           H  
ATOM   4869 HD22 LEU B 160     -13.410  -2.039 -24.797  1.00 79.01           H  
ATOM   4870 HD23 LEU B 160     -12.173  -1.199 -23.866  1.00 79.01           H  
ATOM   4871  N   GLY B 161     -17.745  -4.626 -24.329  1.00 68.78           N  
ATOM   4872  H   GLY B 161     -18.049  -3.802 -24.827  1.00 68.78           H  
ATOM   4873  CA  GLY B 161     -18.534  -5.852 -24.499  1.00 68.78           C  
ATOM   4874  HA2 GLY B 161     -19.342  -5.634 -25.197  1.00 68.78           H  
ATOM   4875  HA3 GLY B 161     -17.893  -6.619 -24.933  1.00 68.78           H  
ATOM   4876  C   GLY B 161     -19.159  -6.418 -23.217  1.00 68.78           C  
ATOM   4877  O   GLY B 161     -19.593  -7.578 -23.223  1.00 68.78           O  
ATOM   4878  N   GLY B 162     -19.199  -5.620 -22.144  1.00 71.44           N  
ATOM   4879  H   GLY B 162     -18.807  -4.695 -22.252  1.00 71.44           H  
ATOM   4880  CA  GLY B 162     -19.632  -6.003 -20.794  1.00 71.44           C  
ATOM   4881  HA2 GLY B 162     -20.387  -6.786 -20.852  1.00 71.44           H  
ATOM   4882  HA3 GLY B 162     -20.076  -5.131 -20.314  1.00 71.44           H  
ATOM   4883  C   GLY B 162     -18.507  -6.489 -19.871  1.00 71.44           C  
ATOM   4884  O   GLY B 162     -18.804  -7.122 -18.858  1.00 71.44           O  
ATOM   4885  N   PHE B 163     -17.241  -6.257 -20.241  1.00 81.02           N  
ATOM   4886  H   PHE B 163     -17.068  -5.790 -21.120  1.00 81.02           H  
ATOM   4887  CA  PHE B 163     -16.064  -6.600 -19.438  1.00 81.02           C  
ATOM   4888  HA  PHE B 163     -16.344  -7.338 -18.686  1.00 81.02           H  
ATOM   4889  C   PHE B 163     -15.461  -5.413 -18.660  1.00 81.02           C  
ATOM   4890  CB  PHE B 163     -14.982  -7.234 -20.338  1.00 81.02           C  
ATOM   4891  HB2 PHE B 163     -14.715  -6.517 -21.114  1.00 81.02           H  
ATOM   4892  HB3 PHE B 163     -14.083  -7.389 -19.742  1.00 81.02           H  
ATOM   4893  O   PHE B 163     -14.461  -5.628 -17.984  1.00 81.02           O  
ATOM   4894  CG  PHE B 163     -15.297  -8.579 -20.971  1.00 81.02           C  
ATOM   4895  CD1 PHE B 163     -15.438  -9.721 -20.160  1.00 81.02           C  
ATOM   4896  HD1 PHE B 163     -15.392  -9.624 -19.085  1.00 81.02           H  
ATOM   4897  CD2 PHE B 163     -15.295  -8.724 -22.371  1.00 81.02           C  
ATOM   4898  HD2 PHE B 163     -15.135  -7.860 -22.999  1.00 81.02           H  
ATOM   4899  CE1 PHE B 163     -15.574 -10.994 -20.742  1.00 81.02           C  
ATOM   4900  HE1 PHE B 163     -15.631 -11.866 -20.107  1.00 81.02           H  
ATOM   4901  CE2 PHE B 163     -15.408  -9.999 -22.954  1.00 81.02           C  
ATOM   4902  HE2 PHE B 163     -15.308 -10.093 -24.025  1.00 81.02           H  
ATOM   4903  CZ  PHE B 163     -15.553 -11.137 -22.140  1.00 81.02           C  
ATOM   4904  HZ  PHE B 163     -15.580 -12.126 -22.573  1.00 81.02           H  
ATOM   4905  N   ALA B 164     -15.981  -4.177 -18.721  1.00 76.68           N  
ATOM   4906  H   ALA B 164     -16.902  -4.021 -19.106  1.00 76.68           H  
ATOM   4907  CA  ALA B 164     -15.233  -3.011 -18.213  1.00 76.68           C  
ATOM   4908  HA  ALA B 164     -14.274  -2.979 -18.731  1.00 76.68           H  
ATOM   4909  C   ALA B 164     -14.917  -3.107 -16.705  1.00 76.68           C  
ATOM   4910  CB  ALA B 164     -15.967  -1.713 -18.563  1.00 76.68           C  
ATOM   4911  HB1 ALA B 164     -15.304  -0.864 -18.397  1.00 76.68           H  
ATOM   4912  HB2 ALA B 164     -16.283  -1.716 -19.607  1.00 76.68           H  
ATOM   4913  HB3 ALA B 164     -16.841  -1.587 -17.924  1.00 76.68           H  
ATOM   4914  O   ALA B 164     -13.818  -2.760 -16.282  1.00 76.68           O  
ATOM   4915  N   ALA B 165     -15.819  -3.717 -15.925  1.00 77.19           N  
ATOM   4916  H   ALA B 165     -16.700  -3.967 -16.351  1.00 77.19           H  
ATOM   4917  CA  ALA B 165     -15.633  -4.024 -14.501  1.00 77.19           C  
ATOM   4918  HA  ALA B 165     -15.465  -3.086 -13.972  1.00 77.19           H  
ATOM   4919  C   ALA B 165     -14.427  -4.940 -14.171  1.00 77.19           C  
ATOM   4920  CB  ALA B 165     -16.939  -4.646 -13.986  1.00 77.19           C  
ATOM   4921  HB1 ALA B 165     -17.151  -5.572 -14.521  1.00 77.19           H  
ATOM   4922  HB2 ALA B 165     -17.765  -3.948 -14.118  1.00 77.19           H  
ATOM   4923  HB3 ALA B 165     -16.842  -4.867 -12.923  1.00 77.19           H  
ATOM   4924  O   ALA B 165     -14.080  -5.081 -13.001  1.00 77.19           O  
ATOM   4925  N   THR B 166     -13.797  -5.579 -15.164  1.00 86.36           N  
ATOM   4926  H   THR B 166     -14.165  -5.477 -16.099  1.00 86.36           H  
ATOM   4927  CA  THR B 166     -12.600  -6.429 -14.991  1.00 86.36           C  
ATOM   4928  HA  THR B 166     -12.192  -6.264 -13.994  1.00 86.36           H  
ATOM   4929  C   THR B 166     -11.467  -6.120 -15.971  1.00 86.36           C  
ATOM   4930  CB  THR B 166     -12.945  -7.920 -15.126  1.00 86.36           C  
ATOM   4931  HB  THR B 166     -12.032  -8.503 -14.999  1.00 86.36           H  
ATOM   4932  O   THR B 166     -10.317  -6.459 -15.700  1.00 86.36           O  
ATOM   4933  CG2 THR B 166     -13.957  -8.400 -14.091  1.00 86.36           C  
ATOM   4934 HG21 THR B 166     -14.920  -7.914 -14.244  1.00 86.36           H  
ATOM   4935 HG22 THR B 166     -13.595  -8.163 -13.090  1.00 86.36           H  
ATOM   4936 HG23 THR B 166     -14.078  -9.480 -14.174  1.00 86.36           H  
ATOM   4937  OG1 THR B 166     -13.485  -8.216 -16.394  1.00 86.36           O
[truncated: 1,716,805 more chars]
