# Supplementary material for: Module-Based Polyketide Synthase Engineering for de Novo Polyketide Biosynthesis
Source: ACS Synth Biol. 2023 Oct 23;12(11):3148–55. doi: 10.1021/acssynbio.3c00282 (PMC10661043; doi:10.1021/acssynbio.3c00282)
Supplement: Supplementary file 2 — sb3c00282_si_002.zip [file sb3c00282_si_002.zip › Final_PKS_Structures/menzella_pdbs/rapM3_ACP_gelM3_KSAT_dimer.pdb]

ATOM      1  N   LEU A   1     -28.020  73.219   9.218  1.00 61.18           N  
ATOM      2  H   LEU A   1     -28.789  72.689   9.604  1.00 61.18           H  
ATOM      3  H2  LEU A   1     -27.720  73.904   9.896  1.00 61.18           H  
ATOM      4  H3  LEU A   1     -28.330  73.699   8.385  1.00 61.18           H  
ATOM      5  CA  LEU A   1     -26.895  72.316   8.884  1.00 61.18           C  
ATOM      6  HA  LEU A   1     -26.103  72.909   8.429  1.00 61.18           H  
ATOM      7  C   LEU A   1     -27.336  71.346   7.791  1.00 61.18           C  
ATOM      8  CB  LEU A   1     -26.293  71.653  10.133  1.00 61.18           C  
ATOM      9  HB2 LEU A   1     -25.537  70.930   9.825  1.00 61.18           H  
ATOM     10  HB3 LEU A   1     -27.081  71.120  10.666  1.00 61.18           H  
ATOM     11  O   LEU A   1     -27.039  71.635   6.644  1.00 61.18           O  
ATOM     12  CG  LEU A   1     -25.644  72.687  11.079  1.00 61.18           C  
ATOM     13  HG  LEU A   1     -26.360  73.487  11.269  1.00 61.18           H  
ATOM     14  CD1 LEU A   1     -25.310  72.050  12.419  1.00 61.18           C  
ATOM     15 HD11 LEU A   1     -24.539  71.290  12.293  1.00 61.18           H  
ATOM     16 HD12 LEU A   1     -26.195  71.589  12.857  1.00 61.18           H  
ATOM     17 HD13 LEU A   1     -24.953  72.811  13.113  1.00 61.18           H  
ATOM     18  CD2 LEU A   1     -24.382  73.306  10.477  1.00 61.18           C  
ATOM     19 HD21 LEU A   1     -23.668  72.523  10.224  1.00 61.18           H  
ATOM     20 HD22 LEU A   1     -23.915  73.971  11.204  1.00 61.18           H  
ATOM     21 HD23 LEU A   1     -24.608  73.885   9.582  1.00 61.18           H  
ATOM     22  N   ALA A   2     -28.180  70.357   8.103  1.00 59.98           N  
ATOM     23  H   ALA A   2     -28.271  70.096   9.074  1.00 59.98           H  
ATOM     24  CA  ALA A   2     -28.865  69.420   7.186  1.00 59.98           C  
ATOM     25  HA  ALA A   2     -28.161  68.662   6.843  1.00 59.98           H  
ATOM     26  C   ALA A   2     -29.573  69.975   5.924  1.00 59.98           C  
ATOM     27  CB  ALA A   2     -29.937  68.733   8.038  1.00 59.98           C  
ATOM     28  HB1 ALA A   2     -30.553  69.465   8.561  1.00 59.98           H  
ATOM     29  HB2 ALA A   2     -29.486  68.046   8.754  1.00 59.98           H  
ATOM     30  HB3 ALA A   2     -30.596  68.149   7.396  1.00 59.98           H  
ATOM     31  O   ALA A   2     -29.983  69.200   5.071  1.00 59.98           O  
ATOM     32  N   ALA A   3     -29.737  71.295   5.794  1.00 63.53           N  
ATOM     33  H   ALA A   3     -29.331  71.887   6.505  1.00 63.53           H  
ATOM     34  CA  ALA A   3     -30.375  71.955   4.647  1.00 63.53           C  
ATOM     35  HA  ALA A   3     -30.633  71.204   3.900  1.00 63.53           H  
ATOM     36  C   ALA A   3     -29.454  72.970   3.929  1.00 63.53           C  
ATOM     37  CB  ALA A   3     -31.689  72.583   5.130  1.00 63.53           C  
ATOM     38  HB1 ALA A   3     -32.220  73.012   4.280  1.00 63.53           H  
ATOM     39  HB2 ALA A   3     -31.490  73.369   5.859  1.00 63.53           H  
ATOM     40  HB3 ALA A   3     -32.321  71.815   5.578  1.00 63.53           H  
ATOM     41  O   ALA A   3     -29.914  73.715   3.073  1.00 63.53           O  
ATOM     42  N   LEU A   4     -28.166  73.043   4.294  1.00 67.12           N  
ATOM     43  H   LEU A   4     -27.809  72.332   4.916  1.00 67.12           H  
ATOM     44  CA  LEU A   4     -27.175  73.917   3.647  1.00 67.12           C  
ATOM     45  HA  LEU A   4     -27.654  74.822   3.274  1.00 67.12           H  
ATOM     46  C   LEU A   4     -26.542  73.197   2.458  1.00 67.12           C  
ATOM     47  CB  LEU A   4     -26.079  74.291   4.657  1.00 67.12           C  
ATOM     48  HB2 LEU A   4     -25.647  73.367   5.041  1.00 67.12           H  
ATOM     49  HB3 LEU A   4     -25.291  74.832   4.133  1.00 67.12           H  
ATOM     50  O   LEU A   4     -26.141  72.044   2.613  1.00 67.12           O  
ATOM     51  CG  LEU A   4     -26.554  75.136   5.843  1.00 67.12           C  
ATOM     52  HG  LEU A   4     -27.384  74.641   6.347  1.00 67.12           H  
ATOM     53  CD1 LEU A   4     -25.413  75.271   6.846  1.00 67.12           C  
ATOM     54 HD11 LEU A   4     -25.737  75.835   7.720  1.00 67.12           H  
ATOM     55 HD12 LEU A   4     -25.051  74.287   7.142  1.00 67.12           H  
ATOM     56 HD13 LEU A   4     -24.594  75.807   6.365  1.00 67.12           H  
ATOM     57  CD2 LEU A   4     -26.988  76.536   5.416  1.00 67.12           C  
ATOM     58 HD21 LEU A   4     -27.237  77.141   6.289  1.00 67.12           H  
ATOM     59 HD22 LEU A   4     -27.866  76.477   4.773  1.00 67.12           H  
ATOM     60 HD23 LEU A   4     -26.187  77.024   4.860  1.00 67.12           H  
ATOM     61  N   ALA A   5     -26.442  73.832   1.287  1.00 65.05           N  
ATOM     62  H   ALA A   5     -26.693  74.808   1.219  1.00 65.05           H  
ATOM     63  CA  ALA A   5     -25.880  73.179   0.101  1.00 65.05           C  
ATOM     64  HA  ALA A   5     -26.538  72.350  -0.158  1.00 65.05           H  
ATOM     65  C   ALA A   5     -24.464  72.635   0.404  1.00 65.05           C  
ATOM     66  CB  ALA A   5     -25.881  74.176  -1.061  1.00 65.05           C  
ATOM     67  HB1 ALA A   5     -25.256  75.034  -0.814  1.00 65.05           H  
ATOM     68  HB2 ALA A   5     -25.497  73.700  -1.963  1.00 65.05           H  
ATOM     69  HB3 ALA A   5     -26.896  74.525  -1.249  1.00 65.05           H  
ATOM     70  O   ALA A   5     -23.745  73.275   1.170  1.00 65.05           O  
ATOM     71  N   PRO A   6     -24.025  71.484  -0.152  1.00 63.64           N  
ATOM     72  CA  PRO A   6     -22.866  70.749   0.371  1.00 63.64           C  
ATOM     73  HA  PRO A   6     -23.169  70.308   1.321  1.00 63.64           H  
ATOM     74  C   PRO A   6     -21.605  71.578   0.672  1.00 63.64           C  
ATOM     75  CB  PRO A   6     -22.619  69.623  -0.636  1.00 63.64           C  
ATOM     76  HB2 PRO A   6     -22.014  69.986  -1.467  1.00 63.64           H  
ATOM     77  HB3 PRO A   6     -22.146  68.759  -0.170  1.00 63.64           H  
ATOM     78  O   PRO A   6     -21.104  71.524   1.787  1.00 63.64           O  
ATOM     79  CG  PRO A   6     -24.031  69.306  -1.132  1.00 63.64           C  
ATOM     80  HG2 PRO A   6     -24.530  68.648  -0.421  1.00 63.64           H  
ATOM     81  HG3 PRO A   6     -24.018  68.855  -2.124  1.00 63.64           H  
ATOM     82  CD  PRO A   6     -24.723  70.671  -1.141  1.00 63.64           C  
ATOM     83  HD2 PRO A   6     -24.619  71.132  -2.123  1.00 63.64           H  
ATOM     84  HD3 PRO A   6     -25.777  70.544  -0.894  1.00 63.64           H  
ATOM     85  N   ALA A   7     -21.162  72.429  -0.257  1.00 65.07           N  
ATOM     86  H   ALA A   7     -21.628  72.461  -1.153  1.00 65.07           H  
ATOM     87  CA  ALA A   7     -19.987  73.287  -0.056  1.00 65.07           C  
ATOM     88  HA  ALA A   7     -19.157  72.669   0.288  1.00 65.07           H  
ATOM     89  C   ALA A   7     -20.186  74.405   0.996  1.00 65.07           C  
ATOM     90  CB  ALA A   7     -19.622  73.881  -1.421  1.00 65.07           C  
ATOM     91  HB1 ALA A   7     -20.434  74.506  -1.791  1.00 65.07           H  
ATOM     92  HB2 ALA A   7     -19.421  73.079  -2.131  1.00 65.07           H  
ATOM     93  HB3 ALA A   7     -18.721  74.486  -1.319  1.00 65.07           H  
ATOM     94  O   ALA A   7     -19.231  74.875   1.616  1.00 65.07           O  
ATOM     95  N   GLU A   8     -21.422  74.866   1.207  1.00 73.53           N  
ATOM     96  H   GLU A   8     -22.192  74.410   0.738  1.00 73.53           H  
ATOM     97  CA  GLU A   8     -21.758  75.818   2.274  1.00 73.53           C  
ATOM     98  HA  GLU A   8     -20.987  76.586   2.342  1.00 73.53           H  
ATOM     99  C   GLU A   8     -21.850  75.122   3.632  1.00 73.53           C  
ATOM    100  CB  GLU A   8     -23.105  76.496   2.000  1.00 73.53           C  
ATOM    101  HB2 GLU A   8     -23.894  75.744   2.019  1.00 73.53           H  
ATOM    102  HB3 GLU A   8     -23.298  77.204   2.806  1.00 73.53           H  
ATOM    103  O   GLU A   8     -21.496  75.701   4.659  1.00 73.53           O  
ATOM    104  CG  GLU A   8     -23.154  77.250   0.670  1.00 73.53           C  
ATOM    105  HG2 GLU A   8     -22.317  77.947   0.629  1.00 73.53           H  
ATOM    106  HG3 GLU A   8     -23.055  76.546  -0.157  1.00 73.53           H  
ATOM    107  CD  GLU A   8     -24.482  78.001   0.542  1.00 73.53           C  
ATOM    108  OE1 GLU A   8     -24.422  79.217   0.254  1.00 73.53           O  
ATOM    109  OE2 GLU A   8     -25.533  77.354   0.759  1.00 73.53           O  
ATOM    110  N   ARG A   9     -22.323  73.874   3.634  1.00 71.33           N  
ATOM    111  H   ARG A   9     -22.586  73.478   2.743  1.00 71.33           H  
ATOM    112  CA  ARG A   9     -22.478  73.045   4.825  1.00 71.33           C  
ATOM    113  HA  ARG A   9     -23.023  73.608   5.582  1.00 71.33           H  
ATOM    114  C   ARG A   9     -21.142  72.646   5.422  1.00 71.33           C  
ATOM    115  CB  ARG A   9     -23.263  71.808   4.432  1.00 71.33           C  
ATOM    116  HB2 ARG A   9     -22.628  71.165   3.822  1.00 71.33           H  
ATOM    117  HB3 ARG A   9     -24.116  72.113   3.826  1.00 71.33           H  
ATOM    118  O   ARG A   9     -20.979  72.816   6.625  1.00 71.33           O  
ATOM    119  CG  ARG A   9     -23.768  71.057   5.664  1.00 71.33           C  
ATOM    120  HG2 ARG A   9     -22.934  70.765   6.302  1.00 71.33           H  
ATOM    121  HG3 ARG A   9     -24.439  71.697   6.236  1.00 71.33           H  
ATOM    122  CD  ARG A   9     -24.512  69.813   5.203  1.00 71.33           C  
ATOM    123  HD2 ARG A   9     -24.963  69.363   6.088  1.00 71.33           H  
ATOM    124  HD3 ARG A   9     -25.312  70.108   4.524  1.00 71.33           H  
ATOM    125  NE  ARG A   9     -23.564  68.885   4.565  1.00 71.33           N  
ATOM    126  HE  ARG A   9     -22.649  68.835   4.992  1.00 71.33           H  
ATOM    127  NH1 ARG A   9     -24.586  68.585   2.547  1.00 71.33           N  
ATOM    128 HH11 ARG A   9     -25.439  68.898   2.987  1.00 71.33           H  
ATOM    129 HH12 ARG A   9     -24.569  68.169   1.626  1.00 71.33           H  
ATOM    130  NH2 ARG A   9     -22.453  68.019   2.782  1.00 71.33           N  
ATOM    131 HH21 ARG A   9     -22.368  67.711   1.824  1.00 71.33           H  
ATOM    132 HH22 ARG A   9     -21.595  68.057   3.313  1.00 71.33           H  
ATOM    133  CZ  ARG A   9     -23.535  68.503   3.309  1.00 71.33           C  
ATOM    134  N   GLU A  10     -20.191  72.243   4.586  1.00 74.17           N  
ATOM    135  H   GLU A  10     -20.458  72.007   3.641  1.00 74.17           H  
ATOM    136  CA  GLU A  10     -18.819  71.939   4.991  1.00 74.17           C  
ATOM    137  HA  GLU A  10     -18.818  71.098   5.683  1.00 74.17           H  
ATOM    138  C   GLU A  10     -18.200  73.157   5.693  1.00 74.17           C  
ATOM    139  CB  GLU A  10     -18.038  71.553   3.729  1.00 74.17           C  
ATOM    140  HB2 GLU A  10     -17.981  72.429   3.083  1.00 74.17           H  
ATOM    141  HB3 GLU A  10     -18.581  70.771   3.198  1.00 74.17           H  
ATOM    142  O   GLU A  10     -17.734  73.066   6.827  1.00 74.17           O  
ATOM    143  CG  GLU A  10     -16.623  71.042   4.030  1.00 74.17           C  
ATOM    144  HG2 GLU A  10     -16.694  70.070   4.517  1.00 74.17           H  
ATOM    145  HG3 GLU A  10     -16.141  71.731   4.724  1.00 74.17           H  
ATOM    146  CD  GLU A  10     -15.749  70.937   2.767  1.00 74.17           C  
ATOM    147  OE1 GLU A  10     -14.526  70.752   2.947  1.00 74.17           O  
ATOM    148  OE2 GLU A  10     -16.275  71.132   1.645  1.00 74.17           O  
ATOM    149  N   LYS A  11     -18.327  74.346   5.086  1.00 73.38           N  
ATOM    150  H   LYS A  11     -18.719  74.340   4.155  1.00 73.38           H  
ATOM    151  CA  LYS A  11     -17.938  75.630   5.694  1.00 73.38           C  
ATOM    152  HA  LYS A  11     -16.878  75.585   5.948  1.00 73.38           H  
ATOM    153  C   LYS A  11     -18.669  75.938   7.000  1.00 73.38           C  
ATOM    154  CB  LYS A  11     -18.198  76.767   4.697  1.00 73.38           C  
ATOM    155  HB2 LYS A  11     -18.535  77.654   5.234  1.00 73.38           H  
ATOM    156  HB3 LYS A  11     -18.982  76.481   3.996  1.00 73.38           H  
ATOM    157  O   LYS A  11     -18.057  76.462   7.931  1.00 73.38           O  
ATOM    158  CG  LYS A  11     -16.925  77.132   3.936  1.00 73.38           C  
ATOM    159  HG2 LYS A  11     -16.172  77.483   4.642  1.00 73.38           H  
ATOM    160  HG3 LYS A  11     -16.547  76.255   3.411  1.00 73.38           H  
ATOM    161  CD  LYS A  11     -17.240  78.237   2.928  1.00 73.38           C  
ATOM    162  HD2 LYS A  11     -17.926  77.837   2.180  1.00 73.38           H  
ATOM    163  HD3 LYS A  11     -17.711  79.078   3.437  1.00 73.38           H  
ATOM    164  CE  LYS A  11     -15.944  78.695   2.262  1.00 73.38           C  
ATOM    165  HE2 LYS A  11     -15.429  77.813   1.881  1.00 73.38           H  
ATOM    166  HE3 LYS A  11     -15.304  79.157   3.013  1.00 73.38           H  
ATOM    167  NZ  LYS A  11     -16.226  79.636   1.153  1.00 73.38           N  
ATOM    168  HZ1 LYS A  11     -16.721  80.448   1.493  1.00 73.38           H  
ATOM    169  HZ2 LYS A  11     -16.803  79.175   0.464  1.00 73.38           H  
ATOM    170  HZ3 LYS A  11     -15.367  79.921   0.707  1.00 73.38           H  
ATOM    171  N   ALA A  12     -19.969  75.670   7.070  1.00 79.13           N  
ATOM    172  H   ALA A  12     -20.424  75.289   6.252  1.00 79.13           H  
ATOM    173  CA  ALA A  12     -20.772  75.945   8.254  1.00 79.13           C  
ATOM    174  HA  ALA A  12     -20.572  76.964   8.583  1.00 79.13           H  
ATOM    175  C   ALA A  12     -20.409  75.013   9.412  1.00 79.13           C  
ATOM    176  CB  ALA A  12     -22.253  75.841   7.892  1.00 79.13           C  
ATOM    177  HB1 ALA A  12     -22.479  76.546   7.092  1.00 79.13           H  
ATOM    178  HB2 ALA A  12     -22.485  74.829   7.561  1.00 79.13           H  
ATOM    179  HB3 ALA A  12     -22.860  76.083   8.764  1.00 79.13           H  
ATOM    180  O   ALA A  12     -20.319  75.477  10.543  1.00 79.13           O  
ATOM    181  N   LEU A  13     -20.155  73.734   9.133  1.00 77.61           N  
ATOM    182  H   LEU A  13     -20.248  73.427   8.176  1.00 77.61           H  
ATOM    183  CA  LEU A  13     -19.671  72.759  10.105  1.00 77.61           C  
ATOM    184  HA  LEU A  13     -20.274  72.831  11.011  1.00 77.61           H  
ATOM    185  C   LEU A  13     -18.243  73.061  10.518  1.00 77.61           C  
ATOM    186  CB  LEU A  13     -19.787  71.351   9.515  1.00 77.61           C  
ATOM    187  HB2 LEU A  13     -19.231  70.641  10.126  1.00 77.61           H  
ATOM    188  HB3 LEU A  13     -19.352  71.346   8.515  1.00 77.61           H  
ATOM    189  O   LEU A  13     -17.948  73.003  11.702  1.00 77.61           O  
ATOM    190  CG  LEU A  13     -21.257  70.927   9.455  1.00 77.61           C  
ATOM    191  HG  LEU A  13     -21.868  71.734   9.050  1.00 77.61           H  
ATOM    192  CD1 LEU A  13     -21.417  69.738   8.541  1.00 77.61           C  
ATOM    193 HD11 LEU A  13     -20.903  68.884   8.982  1.00 77.61           H  
ATOM    194 HD12 LEU A  13     -22.472  69.511   8.386  1.00 77.61           H  
ATOM    195 HD13 LEU A  13     -20.969  69.970   7.575  1.00 77.61           H  
ATOM    196  CD2 LEU A  13     -21.789  70.538  10.835  1.00 77.61           C  
ATOM    197 HD21 LEU A  13     -21.743  71.387  11.518  1.00 77.61           H  
ATOM    198 HD22 LEU A  13     -22.829  70.228  10.734  1.00 77.61           H  
ATOM    199 HD23 LEU A  13     -21.200  69.717  11.244  1.00 77.61           H  
ATOM    200  N   LEU A  14     -17.392  73.493   9.592  1.00 74.68           N  
ATOM    201  H   LEU A  14     -17.653  73.428   8.619  1.00 74.68           H  
ATOM    202  CA  LEU A  14     -16.051  73.947   9.923  1.00 74.68           C  
ATOM    203  HA  LEU A  14     -15.531  73.137  10.435  1.00 74.68           H  
ATOM    204  C   LEU A  14     -16.093  75.097  10.919  1.00 74.68           C  
ATOM    205  CB  LEU A  14     -15.312  74.298   8.627  1.00 74.68           C  
ATOM    206  HB2 LEU A  14     -15.842  75.106   8.122  1.00 74.68           H  
ATOM    207  HB3 LEU A  14     -15.310  73.428   7.970  1.00 74.68           H  
ATOM    208  O   LEU A  14     -15.496  75.015  11.991  1.00 74.68           O  
ATOM    209  CG  LEU A  14     -13.866  74.732   8.882  1.00 74.68           C  
ATOM    210  HG  LEU A  14     -13.834  75.538   9.614  1.00 74.68           H  
ATOM    211  CD1 LEU A  14     -13.045  73.552   9.383  1.00 74.68           C  
ATOM    212 HD11 LEU A  14     -12.089  73.890   9.784  1.00 74.68           H  
ATOM    213 HD12 LEU A  14     -12.873  72.867   8.552  1.00 74.68           H  
ATOM    214 HD13 LEU A  14     -13.530  73.022  10.203  1.00 74.68           H  
ATOM    215  CD2 LEU A  14     -13.272  75.244   7.569  1.00 74.68           C  
ATOM    216 HD21 LEU A  14     -13.841  76.107   7.221  1.00 74.68           H  
ATOM    217 HD22 LEU A  14     -13.309  74.460   6.813  1.00 74.68           H  
ATOM    218 HD23 LEU A  14     -12.234  75.541   7.721  1.00 74.68           H  
ATOM    219  N   LYS A  15     -16.889  76.125  10.611  1.00 78.46           N  
ATOM    220  H   LYS A  15     -17.354  76.114   9.715  1.00 78.46           H  
ATOM    221  CA  LYS A  15     -17.126  77.233  11.533  1.00 78.46           C  
ATOM    222  HA  LYS A  15     -16.166  77.699  11.753  1.00 78.46           H  
ATOM    223  C   LYS A  15     -17.693  76.740  12.867  1.00 78.46           C  
ATOM    224  CB  LYS A  15     -18.055  78.262  10.883  1.00 78.46           C  
ATOM    225  HB2 LYS A  15     -19.068  77.859  10.855  1.00 78.46           H  
ATOM    226  HB3 LYS A  15     -17.734  78.466   9.861  1.00 78.46           H  
ATOM    227  O   LYS A  15     -17.236  77.203  13.899  1.00 78.46           O  
ATOM    228  CG  LYS A  15     -18.020  79.573  11.683  1.00 78.46           C  
ATOM    229  HG2 LYS A  15     -17.925  79.356  12.747  1.00 78.46           H  
ATOM    230  HG3 LYS A  15     -17.150  80.155  11.381  1.00 78.46           H  
ATOM    231  CD  LYS A  15     -19.294  80.397  11.475  1.00 78.46           C  
ATOM    232  HD2 LYS A  15     -19.366  80.688  10.427  1.00 78.46           H  
ATOM    233  HD3 LYS A  15     -20.160  79.786  11.728  1.00 78.46           H  
ATOM    234  CE  LYS A  15     -19.301  81.655  12.355  1.00 78.46           C  
ATOM    235  HE2 LYS A  15     -20.213  82.211  12.139  1.00 78.46           H  
ATOM    236  HE3 LYS A  15     -18.449  82.282  12.092  1.00 78.46           H  
ATOM    237  NZ  LYS A  15     -19.257  81.332  13.803  1.00 78.46           N  
ATOM    238  HZ1 LYS A  15     -19.486  82.091  14.428  1.00 78.46           H  
ATOM    239  HZ2 LYS A  15     -19.810  80.527  14.062  1.00 78.46           H  
ATOM    240  HZ3 LYS A  15     -18.364  80.991  14.130  1.00 78.46           H  
ATOM    241  N   LEU A  16     -18.632  75.796  12.858  1.00 78.30           N  
ATOM    242  H   LEU A  16     -18.967  75.476  11.960  1.00 78.30           H  
ATOM    243  CA  LEU A  16     -19.258  75.238  14.059  1.00 78.30           C  
ATOM    244  HA  LEU A  16     -19.699  76.054  14.631  1.00 78.30           H  
ATOM    245  C   LEU A  16     -18.268  74.488  14.956  1.00 78.30           C  
ATOM    246  CB  LEU A  16     -20.344  74.261  13.600  1.00 78.30           C  
ATOM    247  HB2 LEU A  16     -20.883  74.680  12.750  1.00 78.30           H  
ATOM    248  HB3 LEU A  16     -19.862  73.342  13.267  1.00 78.30           H  
ATOM    249  O   LEU A  16     -18.361  74.562  16.186  1.00 78.30           O  
ATOM    250  CG  LEU A  16     -21.373  73.917  14.674  1.00 78.30           C  
ATOM    251  HG  LEU A  16     -20.890  73.634  15.609  1.00 78.30           H  
ATOM    252  CD1 LEU A  16     -22.313  75.107  14.897  1.00 78.30           C  
ATOM    253 HD11 LEU A  16     -21.818  75.848  15.525  1.00 78.30           H  
ATOM    254 HD12 LEU A  16     -23.242  74.791  15.373  1.00 78.30           H  
ATOM    255 HD13 LEU A  16     -22.574  75.567  13.944  1.00 78.30           H  
ATOM    256  CD2 LEU A  16     -22.155  72.724  14.145  1.00 78.30           C  
ATOM    257 HD21 LEU A  16     -21.464  71.893  14.002  1.00 78.30           H  
ATOM    258 HD22 LEU A  16     -22.623  72.978  13.194  1.00 78.30           H  
ATOM    259 HD23 LEU A  16     -22.918  72.432  14.867  1.00 78.30           H  
ATOM    260  N   VAL A  17     -17.326  73.766  14.344  1.00 80.74           N  
ATOM    261  H   VAL A  17     -17.337  73.700  13.336  1.00 80.74           H  
ATOM    262  CA  VAL A  17     -16.298  73.043  15.082  1.00 80.74           C  
ATOM    263  HA  VAL A  17     -16.807  72.617  15.947  1.00 80.74           H  
ATOM    264  C   VAL A  17     -15.264  74.001  15.647  1.00 80.74           C  
ATOM    265  CB  VAL A  17     -15.673  71.883  14.297  1.00 80.74           C  
ATOM    266  HB  VAL A  17     -15.097  72.271  13.457  1.00 80.74           H  
ATOM    267  O   VAL A  17     -14.925  73.892  16.823  1.00 80.74           O  
ATOM    268  CG1 VAL A  17     -14.782  71.066  15.228  1.00 80.74           C  
ATOM    269 HG11 VAL A  17     -14.448  70.174  14.697  1.00 80.74           H  
ATOM    270 HG12 VAL A  17     -15.334  70.752  16.114  1.00 80.74           H  
ATOM    271 HG13 VAL A  17     -13.925  71.655  15.555  1.00 80.74           H  
ATOM    272  CG2 VAL A  17     -16.685  70.853  13.794  1.00 80.74           C  
ATOM    273 HG21 VAL A  17     -17.047  70.235  14.616  1.00 80.74           H  
ATOM    274 HG22 VAL A  17     -17.544  71.323  13.314  1.00 80.74           H  
ATOM    275 HG23 VAL A  17     -16.184  70.203  13.077  1.00 80.74           H  
ATOM    276  N   CYS A  18     -14.875  75.015  14.871  1.00 70.20           N  
ATOM    277  H   CYS A  18     -15.153  75.017  13.900  1.00 70.20           H  
ATOM    278  CA  CYS A  18     -14.112  76.155  15.366  1.00 70.20           C  
ATOM    279  HA  CYS A  18     -13.165  75.793  15.767  1.00 70.20           H  
ATOM    280  C   CYS A  18     -14.834  76.895  16.508  1.00 70.20           C  
ATOM    281  CB  CYS A  18     -13.823  77.108  14.198  1.00 70.20           C  
ATOM    282  HB2 CYS A  18     -13.372  78.025  14.577  1.00 70.20           H  
ATOM    283  HB3 CYS A  18     -14.758  77.360  13.696  1.00 70.20           H  
ATOM    284  O   CYS A  18     -14.210  77.175  17.522  1.00 70.20           O  
ATOM    285  SG  CYS A  18     -12.687  76.360  13.001  1.00 70.20           S  
ATOM    286  HG  CYS A  18     -11.561  76.806  13.564  1.00 70.20           H  
ATOM    287  N   ASP A  19     -16.136  77.186  16.393  1.00 75.15           N  
ATOM    288  H   ASP A  19     -16.587  76.959  15.518  1.00 75.15           H  
ATOM    289  CA  ASP A  19     -16.940  77.901  17.405  1.00 75.15           C  
ATOM    290  HA  ASP A  19     -16.504  78.877  17.618  1.00 75.15           H  
ATOM    291  C   ASP A  19     -16.979  77.117  18.721  1.00 75.15           C  
ATOM    292  CB  ASP A  19     -18.407  78.083  16.941  1.00 75.15           C  
ATOM    293  HB2 ASP A  19     -18.774  77.135  16.547  1.00 75.15           H  
ATOM    294  HB3 ASP A  19     -19.010  78.308  17.820  1.00 75.15           H  
ATOM    295  O   ASP A  19     -16.852  77.685  19.805  1.00 75.15           O  
ATOM    296  CG  ASP A  19     -18.706  79.195  15.926  1.00 75.15           C  
ATOM    297  OD1 ASP A  19     -18.239  80.347  16.084  1.00 75.15           O  
ATOM    298  OD2 ASP A  19     -19.514  78.976  14.991  1.00 75.15           O  
ATOM    299  N   SER A  20     -17.163  75.800  18.631  1.00 73.63           N  
ATOM    300  H   SER A  20     -17.261  75.394  17.711  1.00 73.63           H  
ATOM    301  CA  SER A  20     -17.297  74.948  19.812  1.00 73.63           C  
ATOM    302  HA  SER A  20     -17.921  75.458  20.546  1.00 73.63           H  
ATOM    303  C   SER A  20     -15.948  74.679  20.468  1.00 73.63           C  
ATOM    304  CB  SER A  20     -17.981  73.636  19.456  1.00 73.63           C  
ATOM    305  HB2 SER A  20     -18.172  73.068  20.367  1.00 73.63           H  
ATOM    306  HB3 SER A  20     -17.309  73.064  18.816  1.00 73.63           H  
ATOM    307  O   SER A  20     -15.868  74.694  21.693  1.00 73.63           O  
ATOM    308  OG  SER A  20     -19.203  73.877  18.779  1.00 73.63           O  
ATOM    309  HG  SER A  20     -18.989  74.178  17.893  1.00 73.63           H  
ATOM    310  N   ALA A  21     -14.885  74.496  19.674  1.00 75.68           N  
ATOM    311  H   ALA A  21     -15.011  74.472  18.673  1.00 75.68           H  
ATOM    312  CA  ALA A  21     -13.518  74.429  20.185  1.00 75.68           C  
ATOM    313  HA  ALA A  21     -13.431  73.657  20.950  1.00 75.68           H  
ATOM    314  C   ALA A  21     -13.158  75.744  20.874  1.00 75.68           C  
ATOM    315  CB  ALA A  21     -12.574  74.066  19.036  1.00 75.68           C  
ATOM    316  HB1 ALA A  21     -11.542  74.087  19.385  1.00 75.68           H  
ATOM    317  HB2 ALA A  21     -12.806  73.065  18.672  1.00 75.68           H  
ATOM    318  HB3 ALA A  21     -12.703  74.778  18.221  1.00 75.68           H  
ATOM    319  O   ALA A  21     -12.711  75.718  22.013  1.00 75.68           O  
ATOM    320  N   ALA A  22     -13.466  76.884  20.246  1.00 69.55           N  
ATOM    321  H   ALA A  22     -13.846  76.835  19.312  1.00 69.55           H  
ATOM    322  CA  ALA A  22     -13.232  78.209  20.808  1.00 69.55           C  
ATOM    323  HA  ALA A  22     -12.160  78.348  20.941  1.00 69.55           H  
ATOM    324  C   ALA A  22     -13.890  78.336  22.181  1.00 69.55           C  
ATOM    325  CB  ALA A  22     -13.766  79.283  19.845  1.00 69.55           C  
ATOM    326  HB1 ALA A  22     -14.829  79.134  19.653  1.00 69.55           H  
ATOM    327  HB2 ALA A  22     -13.639  80.274  20.282  1.00 69.55           H  
ATOM    328  HB3 ALA A  22     -13.236  79.250  18.893  1.00 69.55           H  
ATOM    329  O   ALA A  22     -13.212  78.620  23.160  1.00 69.55           O  
ATOM    330  N   MET A  23     -15.191  78.055  22.250  1.00 72.53           N  
ATOM    331  H   MET A  23     -15.666  77.828  21.387  1.00 72.53           H  
ATOM    332  CA  MET A  23     -15.994  78.139  23.468  1.00 72.53           C  
ATOM    333  HA  MET A  23     -16.018  79.177  23.800  1.00 72.53           H  
ATOM    334  C   MET A  23     -15.422  77.302  24.621  1.00 72.53           C  
ATOM    335  CB  MET A  23     -17.414  77.702  23.087  1.00 72.53           C  
ATOM    336  HB2 MET A  23     -17.816  78.431  22.384  1.00 72.53           H  
ATOM    337  HB3 MET A  23     -17.354  76.736  22.585  1.00 72.53           H  
ATOM    338  O   MET A  23     -15.363  77.785  25.748  1.00 72.53           O  
ATOM    339  CG  MET A  23     -18.388  77.570  24.262  1.00 72.53           C  
ATOM    340  HG2 MET A  23     -18.074  76.719  24.868  1.00 72.53           H  
ATOM    341  HG3 MET A  23     -18.316  78.463  24.882  1.00 72.53           H  
ATOM    342  SD  MET A  23     -20.140  77.326  23.814  1.00 72.53           S  
ATOM    343  CE  MET A  23     -20.019  76.324  22.303  1.00 72.53           C  
ATOM    344  HE1 MET A  23     -21.017  76.035  21.974  1.00 72.53           H  
ATOM    345  HE2 MET A  23     -19.433  75.427  22.503  1.00 72.53           H  
ATOM    346  HE3 MET A  23     -19.541  76.901  21.511  1.00 72.53           H  
ATOM    347  N   VAL A  24     -14.987  76.075  24.340  1.00 61.11           N  
ATOM    348  H   VAL A  24     -15.053  75.752  23.385  1.00 61.11           H  
ATOM    349  CA  VAL A  24     -14.433  75.141  25.337  1.00 61.11           C  
ATOM    350  HA  VAL A  24     -15.056  75.134  26.231  1.00 61.11           H  
ATOM    351  C   VAL A  24     -13.033  75.539  25.791  1.00 61.11           C  
ATOM    352  CB  VAL A  24     -14.452  73.742  24.718  1.00 61.11           C  
ATOM    353  HB  VAL A  24     -14.056  73.801  23.704  1.00 61.11           H  
ATOM    354  O   VAL A  24     -12.690  75.411  26.959  1.00 61.11           O  
ATOM    355  CG1 VAL A  24     -13.603  72.728  25.477  1.00 61.11           C  
ATOM    356 HG11 VAL A  24     -13.789  71.735  25.067  1.00 61.11           H  
ATOM    357 HG12 VAL A  24     -12.545  72.962  25.357  1.00 61.11           H  
ATOM    358 HG13 VAL A  24     -13.855  72.747  26.538  1.00 61.11           H  
ATOM    359  CG2 VAL A  24     -15.912  73.272  24.640  1.00 61.11           C  
ATOM    360 HG21 VAL A  24     -16.097  72.856  23.650  1.00 61.11           H  
ATOM    361 HG22 VAL A  24     -16.614  74.094  24.785  1.00 61.11           H  
ATOM    362 HG23 VAL A  24     -16.104  72.524  25.409  1.00 61.11           H  
ATOM    363  N   LEU A  25     -12.253  76.117  24.886  1.00 60.50           N  
ATOM    364  H   LEU A  25     -12.590  76.172  23.935  1.00 60.50           H  
ATOM    365  CA  LEU A  25     -10.940  76.692  25.162  1.00 60.50           C  
ATOM    366  HA  LEU A  25     -10.418  76.060  25.881  1.00 60.50           H  
ATOM    367  C   LEU A  25     -11.016  78.086  25.808  1.00 60.50           C  
ATOM    368  CB  LEU A  25     -10.170  76.680  23.838  1.00 60.50           C  
ATOM    369  HB2 LEU A  25     -10.759  77.196  23.080  1.00 60.50           H  
ATOM    370  HB3 LEU A  25      -9.230  77.221  23.951  1.00 60.50           H  
ATOM    371  O   LEU A  25     -10.001  78.754  25.992  1.00 60.50           O  
ATOM    372  CG  LEU A  25      -9.872  75.242  23.382  1.00 60.50           C  
ATOM    373  HG  LEU A  25     -10.762  74.615  23.430  1.00 60.50           H  
ATOM    374  CD1 LEU A  25      -9.433  75.266  21.928  1.00 60.50           C  
ATOM    375 HD11 LEU A  25      -8.657  76.020  21.800  1.00 60.50           H  
ATOM    376 HD12 LEU A  25     -10.293  75.496  21.299  1.00 60.50           H  
ATOM    377 HD13 LEU A  25      -9.055  74.284  21.644  1.00 60.50           H  
ATOM    378  CD2 LEU A  25      -8.813  74.614  24.283  1.00 60.50           C  
ATOM    379 HD21 LEU A  25      -8.347  73.767  23.781  1.00 60.50           H  
ATOM    380 HD22 LEU A  25      -9.271  74.269  25.210  1.00 60.50           H  
ATOM    381 HD23 LEU A  25      -8.033  75.338  24.518  1.00 60.50           H  
ATOM    382  N   GLY A  26     -12.222  78.556  26.145  1.00 61.22           N  
ATOM    383  H   GLY A  26     -13.019  77.955  25.988  1.00 61.22           H  
ATOM    384  CA  GLY A  26     -12.459  79.867  26.751  1.00 61.22           C  
ATOM    385  HA2 GLY A  26     -13.474  79.883  27.147  1.00 61.22           H  
ATOM    386  HA3 GLY A  26     -11.761  80.007  27.577  1.00 61.22           H  
ATOM    387  C   GLY A  26     -12.306  81.053  25.789  1.00 61.22           C  
ATOM    388  O   GLY A  26     -12.315  82.207  26.223  1.00 61.22           O  
ATOM    389  N   HIS A  27     -12.176  80.813  24.484  1.00 62.83           N  
ATOM    390  H   HIS A  27     -12.240  79.853  24.178  1.00 62.83           H  
ATOM    391  CA  HIS A  27     -12.120  81.854  23.463  1.00 62.83           C  
ATOM    392  HA  HIS A  27     -11.539  82.684  23.864  1.00 62.83           H  
ATOM    393  C   HIS A  27     -13.518  82.377  23.102  1.00 62.83           C  
ATOM    394  CB  HIS A  27     -11.404  81.349  22.207  1.00 62.83           C  
ATOM    395  HB2 HIS A  27     -12.009  80.558  21.763  1.00 62.83           H  
ATOM    396  HB3 HIS A  27     -11.344  82.162  21.484  1.00 62.83           H  
ATOM    397  O   HIS A  27     -14.473  81.627  22.919  1.00 62.83           O  
ATOM    398  CG  HIS A  27     -10.017  80.804  22.421  1.00 62.83           C  
ATOM    399  CD2 HIS A  27      -9.531  79.651  21.874  1.00 62.83           C  
ATOM    400  HD2 HIS A  27     -10.080  78.975  21.236  1.00 62.83           H  
ATOM    401  ND1 HIS A  27      -8.999  81.355  23.167  1.00 62.83           N  
ATOM    402  HD1 HIS A  27      -9.086  82.094  23.849  1.00 62.83           H  
ATOM    403  CE1 HIS A  27      -7.931  80.542  23.067  1.00 62.83           C  
ATOM    404  HE1 HIS A  27      -6.998  80.662  23.598  1.00 62.83           H  
ATOM    405  NE2 HIS A  27      -8.204  79.509  22.264  1.00 62.83           N  
ATOM    406  N   ALA A  28     -13.622  83.694  22.916  1.00 60.85           N  
ATOM    407  H   ALA A  28     -12.810  84.266  23.099  1.00 60.85           H  
ATOM    408  CA  ALA A  28     -14.894  84.371  22.660  1.00 60.85           C  
ATOM    409  HA  ALA A  28     -15.636  83.967  23.349  1.00 60.85           H  
ATOM    410  C   ALA A  28     -15.474  84.183  21.236  1.00 60.85           C  
ATOM    411  CB  ALA A  28     -14.692  85.856  22.991  1.00 60.85           C  
ATOM    412  HB1 ALA A  28     -15.640  86.384  22.885  1.00 60.85           H  
ATOM    413  HB2 ALA A  28     -13.963  86.295  22.309  1.00 60.85           H  
ATOM    414  HB3 ALA A  28     -14.344  85.964  24.018  1.00 60.85           H  
ATOM    415  O   ALA A  28     -16.600  84.613  20.990  1.00 60.85           O  
ATOM    416  N   ASP A  29     -14.717  83.618  20.285  1.00 60.38           N  
ATOM    417  H   ASP A  29     -13.832  83.210  20.551  1.00 60.38           H  
ATOM    418  CA  ASP A  29     -15.082  83.540  18.859  1.00 60.38           C  
ATOM    419  HA  ASP A  29     -16.150  83.340  18.771  1.00 60.38           H  
ATOM    420  C   ASP A  29     -14.303  82.417  18.136  1.00 60.38           C  
ATOM    421  CB  ASP A  29     -14.775  84.917  18.231  1.00 60.38           C  
ATOM    422  HB2 ASP A  29     -15.225  85.691  18.852  1.00 60.38           H  
ATOM    423  HB3 ASP A  29     -13.697  85.077  18.250  1.00 60.38           H  
ATOM    424  O   ASP A  29     -13.099  82.266  18.356  1.00 60.38           O  
ATOM    425  CG  ASP A  29     -15.265  85.139  16.797  1.00 60.38           C  
ATOM    426  OD1 ASP A  29     -15.338  84.193  15.988  1.00 60.38           O  
ATOM    427  OD2 ASP A  29     -15.450  86.324  16.436  1.00 60.38           O  
ATOM    428  N   ALA A  30     -14.960  81.683  17.224  1.00 58.25           N  
ATOM    429  H   ALA A  30     -15.936  81.892  17.070  1.00 58.25           H  
ATOM    430  CA  ALA A  30     -14.355  80.699  16.312  1.00 58.25           C  
ATOM    431  HA  ALA A  30     -14.118  79.785  16.857  1.00 58.25           H  
ATOM    432  C   ALA A  30     -13.088  81.165  15.600  1.00 58.25           C  
ATOM    433  CB  ALA A  30     -15.343  80.380  15.184  1.00 58.25           C  
ATOM    434  HB1 ALA A  30     -14.824  79.943  14.331  1.00 58.25           H  
ATOM    435  HB2 ALA A  30     -15.860  81.283  14.861  1.00 58.25           H  
ATOM    436  HB3 ALA A  30     -16.059  79.632  15.526  1.00 58.25           H  
ATOM    437  O   ALA A  30     -12.255  80.331  15.262  1.00 58.25           O  
ATOM    438  N   ARG A  31     -12.946  82.465  15.311  1.00 60.45           N  
ATOM    439  H   ARG A  31     -13.694  83.082  15.593  1.00 60.45           H  
ATOM    440  CA  ARG A  31     -11.790  82.996  14.564  1.00 60.45           C  
ATOM    441  HA  ARG A  31     -11.738  82.496  13.597  1.00 60.45           H  
ATOM    442  C   ARG A  31     -10.441  82.690  15.229  1.00 60.45           C  
ATOM    443  CB  ARG A  31     -11.961  84.505  14.352  1.00 60.45           C  
ATOM    444  HB2 ARG A  31     -12.175  84.980  15.309  1.00 60.45           H  
ATOM    445  HB3 ARG A  31     -11.029  84.915  13.965  1.00 60.45           H  
ATOM    446  O   ARG A  31      -9.430  82.688  14.535  1.00 60.45           O  
ATOM    447  CG  ARG A  31     -13.081  84.809  13.345  1.00 60.45           C  
ATOM    448  HG2 ARG A  31     -12.832  84.339  12.394  1.00 60.45           H  
ATOM    449  HG3 ARG A  31     -14.029  84.396  13.693  1.00 60.45           H  
ATOM    450  CD  ARG A  31     -13.238  86.316  13.119  1.00 60.45           C  
ATOM    451  HD2 ARG A  31     -12.261  86.735  12.878  1.00 60.45           H  
ATOM    452  HD3 ARG A  31     -13.902  86.467  12.268  1.00 60.45           H  
ATOM    453  NE  ARG A  31     -13.818  86.983  14.295  1.00 60.45           N  
ATOM    454  HE  ARG A  31     -14.412  86.428  14.895  1.00 60.45           H  
ATOM    455  NH1 ARG A  31     -12.967  89.099  14.017  1.00 60.45           N  
ATOM    456 HH11 ARG A  31     -12.479  88.774  13.195  1.00 60.45           H  
ATOM    457 HH12 ARG A  31     -12.850  90.038  14.371  1.00 60.45           H  
ATOM    458  NH2 ARG A  31     -14.272  88.630  15.766  1.00 60.45           N  
ATOM    459 HH21 ARG A  31     -14.817  87.920  16.235  1.00 60.45           H  
ATOM    460 HH22 ARG A  31     -14.180  89.560  16.150  1.00 60.45           H  
ATOM    461  CZ  ARG A  31     -13.679  88.234  14.683  1.00 60.45           C  
ATOM    462  N   SER A  32     -10.438  82.422  16.535  1.00 67.54           N  
ATOM    463  H   SER A  32     -11.310  82.495  17.040  1.00 67.54           H  
ATOM    464  CA  SER A  32      -9.269  81.981  17.308  1.00 67.54           C  
ATOM    465  HA  SER A  32      -8.420  82.629  17.090  1.00 67.54           H  
ATOM    466  C   SER A  32      -8.852  80.538  17.022  1.00 67.54           C  
ATOM    467  CB  SER A  32      -9.587  82.067  18.803  1.00 67.54           C  
ATOM    468  HB2 SER A  32      -8.676  81.899  19.377  1.00 67.54           H  
ATOM    469  HB3 SER A  32     -10.308  81.291  19.061  1.00 67.54           H  
ATOM    470  O   SER A  32      -7.727  80.158  17.324  1.00 67.54           O  
ATOM    471  OG  SER A  32     -10.137  83.329  19.135  1.00 67.54           O  
ATOM    472  HG  SER A  32     -10.312  83.313  20.079  1.00 67.54           H  
ATOM    473  N   ILE A  33      -9.753  79.731  16.460  1.00 66.88           N  
ATOM    474  H   ILE A  33     -10.644  80.114  16.180  1.00 66.88           H  
ATOM    475  CA  ILE A  33      -9.527  78.322  16.173  1.00 66.88           C  
ATOM    476  HA  ILE A  33      -8.682  77.968  16.764  1.00 66.88           H  
ATOM    477  C   ILE A  33      -9.206  78.154  14.691  1.00 66.88           C  
ATOM    478  CB  ILE A  33     -10.730  77.474  16.604  1.00 66.88           C  
ATOM    479  HB  ILE A  33     -11.622  77.821  16.081  1.00 66.88           H  
ATOM    480  O   ILE A  33     -10.124  78.174  13.861  1.00 66.88           O  
ATOM    481  CG1 ILE A  33     -10.995  77.614  18.108  1.00 66.88           C  
ATOM    482 HG12 ILE A  33     -11.270  78.646  18.325  1.00 66.88           H  
ATOM    483 HG13 ILE A  33     -11.843  76.970  18.343  1.00 66.88           H  
ATOM    484  CG2 ILE A  33     -10.489  76.008  16.224  1.00 66.88           C  
ATOM    485 HG21 ILE A  33      -9.473  75.719  16.491  1.00 66.88           H  
ATOM    486 HG22 ILE A  33     -10.614  75.884  15.148  1.00 66.88           H  
ATOM    487 HG23 ILE A  33     -11.192  75.349  16.734  1.00 66.88           H  
ATOM    488  CD1 ILE A  33      -9.853  77.232  19.047  1.00 66.88           C  
ATOM    489 HD11 ILE A  33      -9.521  76.213  18.851  1.00 66.88           H  
ATOM    490 HD12 ILE A  33      -9.019  77.928  18.951  1.00 66.88           H  
ATOM    491 HD13 ILE A  33     -10.227  77.275  20.070  1.00 66.88           H  
ATOM    492  N   PRO A  34      -7.927  77.957  14.322  1.00 66.54           N  
ATOM    493  CA  PRO A  34      -7.592  77.512  12.985  1.00 66.54           C  
ATOM    494  HA  PRO A  34      -7.907  78.260  12.258  1.00 66.54           H  
ATOM    495  C   PRO A  34      -8.301  76.189  12.708  1.00 66.54           C  
ATOM    496  CB  PRO A  34      -6.066  77.380  12.942  1.00 66.54           C  
ATOM    497  HB2 PRO A  34      -5.632  78.314  12.586  1.00 66.54           H  
ATOM    498  HB3 PRO A  34      -5.737  76.549  12.319  1.00 66.54           H  
ATOM    499  O   PRO A  34      -7.992  75.164  13.306  1.00 66.54           O  
ATOM    500  CG  PRO A  34      -5.683  77.175  14.405  1.00 66.54           C  
ATOM    501  HG2 PRO A  34      -4.666  77.507  14.612  1.00 66.54           H  
ATOM    502  HG3 PRO A  34      -5.806  76.125  14.670  1.00 66.54           H  
ATOM    503  CD  PRO A  34      -6.717  78.028  15.134  1.00 66.54           C  
ATOM    504  HD2 PRO A  34      -6.849  77.650  16.147  1.00 66.54           H  
ATOM    505  HD3 PRO A  34      -6.376  79.063  15.175  1.00 66.54           H  
ATOM    506  N   ALA A  35      -9.221  76.249  11.749  1.00 69.90           N  
ATOM    507  H   ALA A  35      -9.500  77.175  11.459  1.00 69.90           H  
ATOM    508  CA  ALA A  35      -9.881  75.136  11.085  1.00 69.90           C  
ATOM    509  HA  ALA A  35     -10.840  74.936  11.565  1.00 69.90           H  
ATOM    510  C   ALA A  35      -9.073  73.825  11.121  1.00 69.90           C  
ATOM    511  CB  ALA A  35     -10.132  75.635   9.654  1.00 69.90           C  
ATOM    512  HB1 ALA A  35      -9.233  76.104   9.253  1.00 69.90           H  
ATOM    513  HB2 ALA A  35     -10.383  74.810   8.988  1.00 69.90           H  
ATOM    514  HB3 ALA A  35     -10.944  76.362   9.658  1.00 69.90           H  
ATOM    515  O   ALA A  35      -9.531  72.834  11.664  1.00 69.90           O  
ATOM    516  N   ALA A  36      -7.847  73.815  10.602  1.00 69.38           N  
ATOM    517  H   ALA A  36      -7.472  74.670  10.217  1.00 69.38           H  
ATOM    518  CA  ALA A  36      -7.064  72.588  10.467  1.00 69.38           C  
ATOM    519  HA  ALA A  36      -7.755  71.748  10.386  1.00 69.38           H  
ATOM    520  C   ALA A  36      -6.134  72.240  11.653  1.00 69.38           C  
ATOM    521  CB  ALA A  36      -6.314  72.672   9.132  1.00 69.38           C  
ATOM    522  HB1 ALA A  36      -5.576  73.474   9.169  1.00 69.38           H  
ATOM    523  HB2 ALA A  36      -7.014  72.855   8.317  1.00 69.38           H  
ATOM    524  HB3 ALA A  36      -5.798  71.731   8.944  1.00 69.38           H  
ATOM    525  O   ALA A  36      -5.448  71.228  11.559  1.00 69.38           O  
ATOM    526  N   GLY A  37      -6.063  73.033  12.732  1.00 59.43           N  
ATOM    527  H   GLY A  37      -6.747  73.767  12.843  1.00 59.43           H  
ATOM    528  CA  GLY A  37      -5.153  72.771  13.869  1.00 59.43           C  
ATOM    529  HA2 GLY A  37      -4.187  72.429  13.498  1.00 59.43           H  
ATOM    530  HA3 GLY A  37      -4.994  73.689  14.435  1.00 59.43           H  
ATOM    531  C   GLY A  37      -5.707  71.716  14.828  1.00 59.43           C  
ATOM    532  O   GLY A  37      -6.917  71.687  15.031  1.00 59.43           O  
ATOM    533  N   ALA A  38      -4.895  70.832  15.418  1.00 57.69           N  
ATOM    534  H   ALA A  38      -3.888  70.919  15.400  1.00 57.69           H  
ATOM    535  CA  ALA A  38      -5.472  69.784  16.253  1.00 57.69           C  
ATOM    536  HA  ALA A  38      -6.347  69.420  15.714  1.00 57.69           H  
ATOM    537  C   ALA A  38      -5.987  70.347  17.582  1.00 57.69           C  
ATOM    538  CB  ALA A  38      -4.537  68.579  16.405  1.00 57.69           C  
ATOM    539  HB1 ALA A  38      -4.097  68.316  15.443  1.00 57.69           H  
ATOM    540  HB2 ALA A  38      -3.738  68.799  17.114  1.00 57.69           H  
ATOM    541  HB3 ALA A  38      -5.096  67.725  16.789  1.00 57.69           H  
ATOM    542  O   ALA A  38      -5.378  71.213  18.196  1.00 57.69           O  
ATOM    543  N   PHE A  39      -7.120  69.847  18.059  1.00 65.05           N  
ATOM    544  H   PHE A  39      -7.575  69.127  17.516  1.00 65.05           H  
ATOM    545  CA  PHE A  39      -7.732  70.232  19.322  1.00 65.05           C  
ATOM    546  HA  PHE A  39      -8.070  71.267  19.288  1.00 65.05           H  
ATOM    547  C   PHE A  39      -6.765  70.112  20.492  1.00 65.05           C  
ATOM    548  CB  PHE A  39      -8.925  69.324  19.548  1.00 65.05           C  
ATOM    549  HB2 PHE A  39      -8.549  68.303  19.619  1.00 65.05           H  
ATOM    550  HB3 PHE A  39      -9.390  69.587  20.498  1.00 65.05           H  
ATOM    551  O   PHE A  39      -6.668  71.041  21.288  1.00 65.05           O  
ATOM    552  CG  PHE A  39      -9.984  69.383  18.477  1.00 65.05           C  
ATOM    553  CD1 PHE A  39     -10.563  70.615  18.118  1.00 65.05           C  
ATOM    554  HD1 PHE A  39     -10.258  71.525  18.613  1.00 65.05           H  
ATOM    555  CD2 PHE A  39     -10.393  68.198  17.845  1.00 65.05           C  
ATOM    556  HD2 PHE A  39      -9.923  67.257  18.089  1.00 65.05           H  
ATOM    557  CE1 PHE A  39     -11.570  70.652  17.143  1.00 65.05           C  
ATOM    558  HE1 PHE A  39     -12.046  71.588  16.889  1.00 65.05           H  
ATOM    559  CE2 PHE A  39     -11.372  68.246  16.849  1.00 65.05           C  
ATOM    560  HE2 PHE A  39     -11.658  67.343  16.331  1.00 65.05           H  
ATOM    561  CZ  PHE A  39     -11.955  69.467  16.504  1.00 65.05           C  
ATOM    562  HZ  PHE A  39     -12.690  69.483  15.712  1.00 65.05           H  
ATOM    563  N   LYS A  40      -6.007  69.014  20.560  1.00 54.76           N  
ATOM    564  H   LYS A  40      -6.126  68.312  19.844  1.00 54.76           H  
ATOM    565  CA  LYS A  40      -4.952  68.837  21.563  1.00 54.76           C  
ATOM    566  HA  LYS A  40      -5.409  68.831  22.552  1.00 54.76           H  
ATOM    567  C   LYS A  40      -3.964  70.021  21.547  1.00 54.76           C  
ATOM    568  CB  LYS A  40      -4.272  67.482  21.312  1.00 54.76           C  
ATOM    569  HB2 LYS A  40      -3.751  67.528  20.356  1.00 54.76           H  
ATOM    570  HB3 LYS A  40      -5.034  66.705  21.253  1.00 54.76           H  
ATOM    571  O   LYS A  40      -3.624  70.516  22.615  1.00 54.76           O  
ATOM    572  CG  LYS A  40      -3.275  67.106  22.419  1.00 54.76           C  
ATOM    573  HG2 LYS A  40      -2.560  67.918  22.550  1.00 54.76           H  
ATOM    574  HG3 LYS A  40      -3.807  66.949  23.357  1.00 54.76           H  
ATOM    575  CD  LYS A  40      -2.503  65.834  22.037  1.00 54.76           C  
ATOM    576  HD2 LYS A  40      -3.180  64.980  22.020  1.00 54.76           H  
ATOM    577  HD3 LYS A  40      -2.088  65.976  21.039  1.00 54.76           H  
ATOM    578  CE  LYS A  40      -1.352  65.585  23.021  1.00 54.76           C  
ATOM    579  HE2 LYS A  40      -1.763  65.264  23.978  1.00 54.76           H  
ATOM    580  HE3 LYS A  40      -0.835  66.532  23.178  1.00 54.76           H  
ATOM    581  NZ  LYS A  40      -0.385  64.584  22.493  1.00 54.76           N  
ATOM    582  HZ1 LYS A  40      -0.821  63.689  22.326  1.00 54.76           H  
ATOM    583  HZ2 LYS A  40      -0.001  64.906  21.616  1.00 54.76           H  
ATOM    584  HZ3 LYS A  40       0.397  64.458  23.120  1.00 54.76           H  
ATOM    585  N   ASP A  41      -3.589  70.520  20.365  1.00 49.41           N  
ATOM    586  H   ASP A  41      -3.872  70.036  19.525  1.00 49.41           H  
ATOM    587  CA  ASP A  41      -2.712  71.694  20.172  1.00 49.41           C  
ATOM    588  HA  ASP A  41      -1.821  71.573  20.788  1.00 49.41           H  
ATOM    589  C   ASP A  41      -3.401  73.007  20.560  1.00 49.41           C  
ATOM    590  CB  ASP A  41      -2.272  71.872  18.701  1.00 49.41           C  
ATOM    591  HB2 ASP A  41      -1.383  72.503  18.690  1.00 49.41           H  
ATOM    592  HB3 ASP A  41      -3.047  72.419  18.164  1.00 49.41           H  
ATOM    593  O   ASP A  41      -2.777  73.923  21.086  1.00 49.41           O  
ATOM    594  CG  ASP A  41      -1.969  70.608  17.898  1.00 49.41           C  
ATOM    595  OD1 ASP A  41      -1.613  69.574  18.507  1.00 49.41           O  
ATOM    596  OD2 ASP A  41      -2.160  70.685  16.659  1.00 49.41           O  
ATOM    597  N   LEU A  42      -4.709  73.100  20.307  1.00 60.16           N  
ATOM    598  H   LEU A  42      -5.137  72.321  19.827  1.00 60.16           H  
ATOM    599  CA  LEU A  42      -5.537  74.251  20.662  1.00 60.16           C  
ATOM    600  HA  LEU A  42      -5.012  75.154  20.350  1.00 60.16           H  
ATOM    601  C   LEU A  42      -5.723  74.385  22.189  1.00 60.16           C  
ATOM    602  CB  LEU A  42      -6.872  74.162  19.891  1.00 60.16           C  
ATOM    603  HB2 LEU A  42      -7.485  75.015  20.183  1.00 60.16           H  
ATOM    604  HB3 LEU A  42      -7.387  73.249  20.187  1.00 60.16           H  
ATOM    605  O   LEU A  42      -6.328  75.352  22.640  1.00 60.16           O  
ATOM    606  CG  LEU A  42      -6.752  74.207  18.357  1.00 60.16           C  
ATOM    607  HG  LEU A  42      -5.929  73.581  18.012  1.00 60.16           H  
ATOM    608  CD1 LEU A  42      -8.037  73.722  17.675  1.00 60.16           C  
ATOM    609 HD11 LEU A  42      -8.915  74.168  18.143  1.00 60.16           H  
ATOM    610 HD12 LEU A  42      -8.002  73.957  16.611  1.00 60.16           H  
ATOM    611 HD13 LEU A  42      -8.095  72.636  17.745  1.00 60.16           H  
ATOM    612  CD2 LEU A  42      -6.465  75.625  17.878  1.00 60.16           C  
ATOM    613 HD21 LEU A  42      -7.270  76.301  18.167  1.00 60.16           H  
ATOM    614 HD22 LEU A  42      -5.528  75.975  18.312  1.00 60.16           H  
ATOM    615 HD23 LEU A  42      -6.355  75.603  16.794  1.00 60.16           H  
ATOM    616  N   GLY A  43      -5.189  73.442  22.975  1.00 48.49           N  
ATOM    617  H   GLY A  43      -4.650  72.723  22.515  1.00 48.49           H  
ATOM    618  CA  GLY A  43      -5.238  73.391  24.437  1.00 48.49           C  
ATOM    619  HA2 GLY A  43      -5.513  74.369  24.832  1.00 48.49           H  
ATOM    620  HA3 GLY A  43      -4.246  73.137  24.808  1.00 48.49           H  
ATOM    621  C   GLY A  43      -6.224  72.360  24.988  1.00 48.49           C  
ATOM    622  O   GLY A  43      -6.367  72.254  26.201  1.00 48.49           O  
ATOM    623  N   VAL A  44      -6.913  71.604  24.123  1.00 55.40           N  
ATOM    624  H   VAL A  44      -6.688  71.685  23.141  1.00 55.40           H  
ATOM    625  CA  VAL A  44      -8.017  70.715  24.504  1.00 55.40           C  
ATOM    626  HA  VAL A  44      -8.648  71.261  25.206  1.00 55.40           H  
ATOM    627  C   VAL A  44      -7.471  69.481  25.231  1.00 55.40           C  
ATOM    628  CB  VAL A  44      -8.895  70.353  23.285  1.00 55.40           C  
ATOM    629  HB  VAL A  44      -8.310  69.756  22.585  1.00 55.40           H  
ATOM    630  O   VAL A  44      -7.114  68.471  24.620  1.00 55.40           O  
ATOM    631  CG1 VAL A  44     -10.113  69.524  23.645  1.00 55.40           C  
ATOM    632 HG11 VAL A  44      -9.791  68.631  24.181  1.00 55.40           H  
ATOM    633 HG12 VAL A  44     -10.639  69.231  22.736  1.00 55.40           H  
ATOM    634 HG13 VAL A  44     -10.791  70.122  24.253  1.00 55.40           H  
ATOM    635  CG2 VAL A  44      -9.477  71.586  22.578  1.00 55.40           C  
ATOM    636 HG21 VAL A  44      -8.666  72.194  22.177  1.00 55.40           H  
ATOM    637 HG22 VAL A  44     -10.059  72.178  23.284  1.00 55.40           H  
ATOM    638 HG23 VAL A  44     -10.120  71.292  21.748  1.00 55.40           H  
ATOM    639  N   ASP A  45      -7.414  69.570  26.561  1.00 39.08           N  
ATOM    640  H   ASP A  45      -7.580  70.480  26.967  1.00 39.08           H  
ATOM    641  CA  ASP A  45      -7.115  68.453  27.457  1.00 39.08           C  
ATOM    642  HA  ASP A  45      -6.222  67.968  27.062  1.00 39.08           H  
ATOM    643  C   ASP A  45      -8.230  67.382  27.459  1.00 39.08           C  
ATOM    644  CB  ASP A  45      -6.746  68.987  28.858  1.00 39.08           C  
ATOM    645  HB2 ASP A  45      -6.076  69.839  28.744  1.00 39.08           H  
ATOM    646  HB3 ASP A  45      -6.178  68.205  29.363  1.00 39.08           H  
ATOM    647  O   ASP A  45      -9.154  67.414  26.657  1.00 39.08           O  
ATOM    648  CG  ASP A  45      -7.905  69.383  29.789  1.00 39.08           C  
ATOM    649  OD1 ASP A  45      -9.075  69.054  29.492  1.00 39.08           O  
ATOM    650  OD2 ASP A  45      -7.590  69.850  30.899  1.00 39.08           O  
ATOM    651  N   SER A  46      -8.174  66.389  28.349  1.00 41.96           N  
ATOM    652  H   SER A  46      -7.456  66.421  29.058  1.00 41.96           H  
ATOM    653  CA  SER A  46      -9.179  65.312  28.380  1.00 41.96           C  
ATOM    654  HA  SER A  46      -9.283  64.913  27.371  1.00 41.96           H  
ATOM    655  C   SER A  46     -10.583  65.764  28.819  1.00 41.96           C  
ATOM    656  CB  SER A  46      -8.698  64.181  29.290  1.00 41.96           C  
ATOM    657  HB2 SER A  46      -8.610  64.553  30.311  1.00 41.96           H  
ATOM    658  HB3 SER A  46      -9.423  63.367  29.274  1.00 41.96           H  
ATOM    659  O   SER A  46     -11.568  65.164  28.386  1.00 41.96           O  
ATOM    660  OG  SER A  46      -7.432  63.699  28.850  1.00 41.96           O  
ATOM    661  HG  SER A  46      -7.596  63.218  28.036  1.00 41.96           H  
ATOM    662  N   LEU A  47     -10.697  66.796  29.661  1.00 42.69           N  
ATOM    663  H   LEU A  47      -9.889  67.380  29.822  1.00 42.69           H  
ATOM    664  CA  LEU A  47     -11.985  67.347  30.083  1.00 42.69           C  
ATOM    665  HA  LEU A  47     -12.685  66.526  30.239  1.00 42.69           H  
ATOM    666  C   LEU A  47     -12.546  68.237  28.975  1.00 42.69           C  
ATOM    667  CB  LEU A  47     -11.816  68.132  31.397  1.00 42.69           C  
ATOM    668  HB2 LEU A  47     -11.177  67.574  32.082  1.00 42.69           H  
ATOM    669  HB3 LEU A  47     -11.314  69.075  31.181  1.00 42.69           H  
ATOM    670  O   LEU A  47     -13.681  68.037  28.545  1.00 42.69           O  
ATOM    671  CG  LEU A  47     -13.167  68.412  32.082  1.00 42.69           C  
ATOM    672  HG  LEU A  47     -13.919  68.669  31.336  1.00 42.69           H  
ATOM    673  CD1 LEU A  47     -13.643  67.183  32.866  1.00 42.69           C  
ATOM    674 HD11 LEU A  47     -12.915  66.927  33.636  1.00 42.69           H  
ATOM    675 HD12 LEU A  47     -14.601  67.403  33.337  1.00 42.69           H  
ATOM    676 HD13 LEU A  47     -13.771  66.336  32.192  1.00 42.69           H  
ATOM    677  CD2 LEU A  47     -13.055  69.580  33.059  1.00 42.69           C  
ATOM    678 HD21 LEU A  47     -12.300  69.367  33.816  1.00 42.69           H  
ATOM    679 HD22 LEU A  47     -14.018  69.763  33.535  1.00 42.69           H  
ATOM    680 HD23 LEU A  47     -12.766  70.477  32.512  1.00 42.69           H  
ATOM    681  N   MET A  48     -11.710  69.128  28.444  1.00 43.33           N  
ATOM    682  H   MET A  48     -10.786  69.210  28.845  1.00 43.33           H  
ATOM    683  CA  MET A  48     -12.012  69.942  27.274  1.00 43.33           C  
ATOM    684  HA  MET A  48     -12.883  70.562  27.483  1.00 43.33           H  
ATOM    685  C   MET A  48     -12.323  69.066  26.051  1.00 43.33           C  
ATOM    686  CB  MET A  48     -10.821  70.856  26.983  1.00 43.33           C  
ATOM    687  HB2 MET A  48      -9.924  70.241  26.904  1.00 43.33           H  
ATOM    688  HB3 MET A  48     -10.982  71.362  26.031  1.00 43.33           H  
ATOM    689  O   MET A  48     -13.175  69.422  25.255  1.00 43.33           O  
ATOM    690  CG  MET A  48     -10.592  71.941  28.033  1.00 43.33           C  
ATOM    691  HG2 MET A  48     -10.496  71.495  29.022  1.00 43.33           H  
ATOM    692  HG3 MET A  48     -11.448  72.616  28.030  1.00 43.33           H  
ATOM    693  SD  MET A  48      -9.087  72.873  27.667  1.00 43.33           S  
ATOM    694  CE  MET A  48      -9.523  74.506  28.305  1.00 43.33           C  
ATOM    695  HE1 MET A  48      -9.694  74.442  29.380  1.00 43.33           H  
ATOM    696  HE2 MET A  48      -8.707  75.201  28.106  1.00 43.33           H  
ATOM    697  HE3 MET A  48     -10.430  74.861  27.817  1.00 43.33           H  
ATOM    698  N   ALA A  49     -11.713  67.891  25.884  1.00 46.86           N  
ATOM    699  H   ALA A  49     -10.919  67.682  26.474  1.00 46.86           H  
ATOM    700  CA  ALA A  49     -11.999  66.986  24.766  1.00 46.86           C  
ATOM    701  HA  ALA A  49     -11.893  67.536  23.831  1.00 46.86           H  
ATOM    702  C   ALA A  49     -13.439  66.478  24.829  1.00 46.86           C  
ATOM    703  CB  ALA A  49     -11.000  65.822  24.778  1.00 46.86           C  
ATOM    704  HB1 ALA A  49     -11.002  65.336  25.753  1.00 46.86           H  
ATOM    705  HB2 ALA A  49     -11.279  65.085  24.025  1.00 46.86           H  
ATOM    706  HB3 ALA A  49      -9.996  66.187  24.559  1.00 46.86           H  
ATOM    707  O   ALA A  49     -14.168  66.491  23.834  1.00 46.86           O  
ATOM    708  N   VAL A  50     -13.880  66.099  26.029  1.00 47.08           N  
ATOM    709  H   VAL A  50     -13.235  66.146  26.805  1.00 47.08           H  
ATOM    710  CA  VAL A  50     -15.277  65.757  26.292  1.00 47.08           C  
ATOM    711  HA  VAL A  50     -15.597  65.028  25.548  1.00 47.08           H  
ATOM    712  C   VAL A  50     -16.172  66.981  26.132  1.00 47.08           C  
ATOM    713  CB  VAL A  50     -15.422  65.122  27.687  1.00 47.08           C  
ATOM    714  HB  VAL A  50     -14.916  65.738  28.431  1.00 47.08           H  
ATOM    715  O   VAL A  50     -17.221  66.871  25.506  1.00 47.08           O  
ATOM    716  CG1 VAL A  50     -16.888  64.969  28.114  1.00 47.08           C  
ATOM    717 HG11 VAL A  50     -17.303  65.955  28.323  1.00 47.08           H  
ATOM    718 HG12 VAL A  50     -17.464  64.484  27.326  1.00 47.08           H  
ATOM    719 HG13 VAL A  50     -16.945  64.383  29.032  1.00 47.08           H  
ATOM    720  CG2 VAL A  50     -14.783  63.729  27.690  1.00 47.08           C  
ATOM    721 HG21 VAL A  50     -15.267  63.082  26.958  1.00 47.08           H  
ATOM    722 HG22 VAL A  50     -14.860  63.287  28.684  1.00 47.08           H  
ATOM    723 HG23 VAL A  50     -13.724  63.807  27.443  1.00 47.08           H  
ATOM    724  N   GLU A  51     -15.784  68.138  26.660  1.00 50.24           N  
ATOM    725  H   GLU A  51     -14.916  68.165  27.176  1.00 50.24           H  
ATOM    726  CA  GLU A  51     -16.579  69.366  26.622  1.00 50.24           C  
ATOM    727  HA  GLU A  51     -17.572  69.142  27.012  1.00 50.24           H  
ATOM    728  C   GLU A  51     -16.755  69.895  25.190  1.00 50.24           C  
ATOM    729  CB  GLU A  51     -15.930  70.399  27.550  1.00 50.24           C  
ATOM    730  HB2 GLU A  51     -15.574  69.895  28.448  1.00 50.24           H  
ATOM    731  HB3 GLU A  51     -15.080  70.853  27.040  1.00 50.24           H  
ATOM    732  O   GLU A  51     -17.855  70.287  24.806  1.00 50.24           O  
ATOM    733  CG  GLU A  51     -16.932  71.472  27.992  1.00 50.24           C  
ATOM    734  HG2 GLU A  51     -17.342  71.983  27.121  1.00 50.24           H  
ATOM    735  HG3 GLU A  51     -17.764  70.970  28.488  1.00 50.24           H  
ATOM    736  CD  GLU A  51     -16.324  72.502  28.954  1.00 50.24           C  
ATOM    737  OE1 GLU A  51     -17.142  73.180  29.618  1.00 50.24           O  
ATOM    738  OE2 GLU A  51     -15.081  72.589  29.027  1.00 50.24           O  
ATOM    739  N   LEU A  52     -15.717  69.786  24.362  1.00 63.20           N  
ATOM    740  H   LEU A  52     -14.839  69.497  24.768  1.00 63.20           H  
ATOM    741  CA  LEU A  52     -15.726  70.065  22.935  1.00 63.20           C  
ATOM    742  HA  LEU A  52     -16.172  71.046  22.767  1.00 63.20           H  
ATOM    743  C   LEU A  52     -16.595  69.069  22.197  1.00 63.20           C  
ATOM    744  CB  LEU A  52     -14.285  70.072  22.408  1.00 63.20           C  
ATOM    745  HB2 LEU A  52     -13.751  70.903  22.868  1.00 63.20           H  
ATOM    746  HB3 LEU A  52     -13.786  69.147  22.695  1.00 63.20           H  
ATOM    747  O   LEU A  52     -17.545  69.478  21.532  1.00 63.20           O  
ATOM    748  CG  LEU A  52     -14.207  70.205  20.883  1.00 63.20           C  
ATOM    749  HG  LEU A  52     -14.563  69.291  20.409  1.00 63.20           H  
ATOM    750  CD1 LEU A  52     -15.026  71.385  20.368  1.00 63.20           C  
ATOM    751 HD11 LEU A  52     -14.721  71.656  19.357  1.00 63.20           H  
ATOM    752 HD12 LEU A  52     -16.088  71.141  20.358  1.00 63.20           H  
ATOM    753 HD13 LEU A  52     -14.891  72.217  21.059  1.00 63.20           H  
ATOM    754  CD2 LEU A  52     -12.762  70.419  20.486  1.00 63.20           C  
ATOM    755 HD21 LEU A  52     -12.730  70.438  19.397  1.00 63.20           H  
ATOM    756 HD22 LEU A  52     -12.384  71.358  20.889  1.00 63.20           H  
ATOM    757 HD23 LEU A  52     -12.148  69.590  20.840  1.00 63.20           H  
ATOM    758  N   ARG A  53     -16.356  67.767  22.369  1.00 55.95           N  
ATOM    759  H   ARG A  53     -15.566  67.490  22.934  1.00 55.95           H  
ATOM    760  CA  ARG A  53     -17.245  66.739  21.826  1.00 55.95           C  
ATOM    761  HA  ARG A  53     -17.183  66.767  20.738  1.00 55.95           H  
ATOM    762  C   ARG A  53     -18.699  67.030  22.188  1.00 55.95           C  
ATOM    763  CB  ARG A  53     -16.776  65.364  22.319  1.00 55.95           C  
ATOM    764  HB2 ARG A  53     -16.726  65.344  23.408  1.00 55.95           H  
ATOM    765  HB3 ARG A  53     -15.768  65.197  21.939  1.00 55.95           H  
ATOM    766  O   ARG A  53     -19.564  66.922  21.326  1.00 55.95           O  
ATOM    767  CG  ARG A  53     -17.668  64.222  21.815  1.00 55.95           C  
ATOM    768  HG2 ARG A  53     -18.032  64.477  20.820  1.00 55.95           H  
ATOM    769  HG3 ARG A  53     -17.051  63.327  21.744  1.00 55.95           H  
ATOM    770  CD  ARG A  53     -18.907  63.887  22.649  1.00 55.95           C  
ATOM    771  HD2 ARG A  53     -19.549  64.763  22.747  1.00 55.95           H  
ATOM    772  HD3 ARG A  53     -19.489  63.140  22.110  1.00 55.95           H  
ATOM    773  NE  ARG A  53     -18.570  63.411  23.995  1.00 55.95           N  
ATOM    774  HE  ARG A  53     -18.431  64.132  24.689  1.00 55.95           H  
ATOM    775  NH1 ARG A  53     -18.928  61.163  23.634  1.00 55.95           N  
ATOM    776 HH11 ARG A  53     -18.915  60.214  23.977  1.00 55.95           H  
ATOM    777 HH12 ARG A  53     -19.026  61.328  22.643  1.00 55.95           H  
ATOM    778  NH2 ARG A  53     -18.329  61.893  25.655  1.00 55.95           N  
ATOM    779 HH21 ARG A  53     -18.340  60.942  25.994  1.00 55.95           H  
ATOM    780 HH22 ARG A  53     -18.062  62.650  26.268  1.00 55.95           H  
ATOM    781  CZ  ARG A  53     -18.612  62.163  24.413  1.00 55.95           C  
ATOM    782  N   ASN A  54     -18.981  67.440  23.422  1.00 56.30           N  
ATOM    783  H   ASN A  54     -18.216  67.491  24.080  1.00 56.30           H  
ATOM    784  CA  ASN A  54     -20.322  67.791  23.884  1.00 56.30           C  
ATOM    785  HA  ASN A  54     -21.007  66.986  23.615  1.00 56.30           H  
ATOM    786  C   ASN A  54     -20.846  69.074  23.222  1.00 56.30           C  
ATOM    787  CB  ASN A  54     -20.320  67.934  25.414  1.00 56.30           C  
ATOM    788  HB2 ASN A  54     -21.295  68.300  25.735  1.00 56.30           H  
ATOM    789  HB3 ASN A  54     -19.575  68.673  25.708  1.00 56.30           H  
ATOM    790  O   ASN A  54     -22.005  69.108  22.813  1.00 56.30           O  
ATOM    791  CG  ASN A  54     -20.048  66.648  26.175  1.00 56.30           C  
ATOM    792  ND2 ASN A  54     -19.808  66.767  27.459  1.00 56.30           N  
ATOM    793 HD21 ASN A  54     -19.692  67.683  27.868  1.00 56.30           H  
ATOM    794 HD22 ASN A  54     -19.566  65.924  27.961  1.00 56.30           H  
ATOM    795  OD1 ASN A  54     -20.076  65.537  25.660  1.00 56.30           O  
ATOM    796  N   GLY A  55     -20.010  70.105  23.072  1.00 58.03           N  
ATOM    797  H   GLY A  55     -19.087  70.032  23.474  1.00 58.03           H  
ATOM    798  CA  GLY A  55     -20.315  71.320  22.318  1.00 58.03           C  
ATOM    799  HA2 GLY A  55     -19.423  71.947  22.289  1.00 58.03           H  
ATOM    800  HA3 GLY A  55     -21.120  71.868  22.808  1.00 58.03           H  
ATOM    801  C   GLY A  55     -20.726  71.001  20.882  1.00 58.03           C  
ATOM    802  O   GLY A  55     -21.729  71.520  20.404  1.00 58.03           O  
ATOM    803  N   LEU A  56     -20.044  70.050  20.243  1.00 70.04           N  
ATOM    804  H   LEU A  56     -19.227  69.682  20.710  1.00 70.04           H  
ATOM    805  CA  LEU A  56     -20.308  69.605  18.873  1.00 70.04           C  
ATOM    806  HA  LEU A  56     -20.508  70.479  18.253  1.00 70.04           H  
ATOM    807  C   LEU A  56     -21.530  68.713  18.752  1.00 70.04           C  
ATOM    808  CB  LEU A  56     -19.081  68.868  18.333  1.00 70.04           C  
ATOM    809  HB2 LEU A  56     -18.877  68.002  18.962  1.00 70.04           H  
ATOM    810  HB3 LEU A  56     -19.281  68.519  17.320  1.00 70.04           H  
ATOM    811  O   LEU A  56     -22.346  68.947  17.865  1.00 70.04           O  
ATOM    812  CG  LEU A  56     -17.856  69.774  18.321  1.00 70.04           C  
ATOM    813  HG  LEU A  56     -17.688  70.204  19.309  1.00 70.04           H  
ATOM    814  CD1 LEU A  56     -16.629  68.982  17.932  1.00 70.04           C  
ATOM    815 HD11 LEU A  56     -16.521  68.122  18.594  1.00 70.04           H  
ATOM    816 HD12 LEU A  56     -15.736  69.598  18.035  1.00 70.04           H  
ATOM    817 HD13 LEU A  56     -16.741  68.657  16.898  1.00 70.04           H  
ATOM    818  CD2 LEU A  56     -18.007  70.932  17.368  1.00 70.04           C  
ATOM    819 HD21 LEU A  56     -18.196  70.576  16.355  1.00 70.04           H  
ATOM    820 HD22 LEU A  56     -17.065  71.473  17.450  1.00 70.04           H  
ATOM    821 HD23 LEU A  56     -18.819  71.592  17.672  1.00 70.04           H  
ATOM    822  N   VAL A  57     -21.710  67.750  19.658  1.00 56.85           N  
ATOM    823  H   VAL A  57     -20.967  67.581  20.321  1.00 56.85           H  
ATOM    824  CA  VAL A  57     -22.953  66.969  19.780  1.00 56.85           C  
ATOM    825  HA  VAL A  57     -23.110  66.388  18.871  1.00 56.85           H  
ATOM    826  C   VAL A  57     -24.140  67.921  19.938  1.00 56.85           C  
ATOM    827  CB  VAL A  57     -22.874  66.005  20.985  1.00 56.85           C  
ATOM    828  HB  VAL A  57     -22.542  66.572  21.854  1.00 56.85           H  
ATOM    829  O   VAL A  57     -25.160  67.760  19.279  1.00 56.85           O  
ATOM    830  CG1 VAL A  57     -24.225  65.366  21.339  1.00 56.85           C  
ATOM    831 HG11 VAL A  57     -24.639  64.866  20.464  1.00 56.85           H  
ATOM    832 HG12 VAL A  57     -24.092  64.639  22.141  1.00 56.85           H  
ATOM    833 HG13 VAL A  57     -24.928  66.124  21.684  1.00 56.85           H  
ATOM    834  CG2 VAL A  57     -21.885  64.848  20.773  1.00 56.85           C  
ATOM    835 HG21 VAL A  57     -22.308  64.096  20.107  1.00 56.85           H  
ATOM    836 HG22 VAL A  57     -20.958  65.206  20.326  1.00 56.85           H  
ATOM    837 HG23 VAL A  57     -21.668  64.382  21.733  1.00 56.85           H  
ATOM    838  N   LYS A  58     -24.004  68.966  20.761  1.00 63.62           N  
ATOM    839  H   LYS A  58     -23.143  69.041  21.284  1.00 63.62           H  
ATOM    840  CA  LYS A  58     -25.046  69.973  20.995  1.00 63.62           C  
ATOM    841  HA  LYS A  58     -25.990  69.460  21.178  1.00 63.62           H  
ATOM    842  C   LYS A  58     -25.278  70.888  19.788  1.00 63.62           C  
ATOM    843  CB  LYS A  58     -24.646  70.759  22.248  1.00 63.62           C  
ATOM    844  HB2 LYS A  58     -24.451  70.047  23.050  1.00 63.62           H  
ATOM    845  HB3 LYS A  58     -23.725  71.308  22.048  1.00 63.62           H  
ATOM    846  O   LYS A  58     -26.415  71.271  19.534  1.00 63.62           O  
ATOM    847  CG  LYS A  58     -25.718  71.737  22.734  1.00 63.62           C  
ATOM    848  HG2 LYS A  58     -26.627  71.189  22.981  1.00 63.62           H  
ATOM    849  HG3 LYS A  58     -25.935  72.474  21.960  1.00 63.62           H  
ATOM    850  CD  LYS A  58     -25.187  72.455  23.978  1.00 63.62           C  
ATOM    851  HD2 LYS A  58     -24.295  73.018  23.702  1.00 63.62           H  
ATOM    852  HD3 LYS A  58     -24.916  71.716  24.731  1.00 63.62           H  
ATOM    853  CE  LYS A  58     -26.238  73.405  24.550  1.00 63.62           C  
ATOM    854  HE2 LYS A  58     -27.106  72.822  24.857  1.00 63.62           H  
ATOM    855  HE3 LYS A  58     -26.550  74.091  23.763  1.00 63.62           H  
ATOM    856  NZ  LYS A  58     -25.680  74.159  25.700  1.00 63.62           N  
ATOM    857  HZ1 LYS A  58     -25.365  73.525  26.420  1.00 63.62           H  
ATOM    858  HZ2 LYS A  58     -26.365  74.789  26.092  1.00 63.62           H  
ATOM    859  HZ3 LYS A  58     -24.879  74.699  25.404  1.00 63.62           H  
ATOM    860  N   ALA A  59     -24.222  71.244  19.062  1.00 63.24           N  
ATOM    861  H   ALA A  59     -23.307  70.971  19.394  1.00 63.24           H  
ATOM    862  CA  ALA A  59     -24.280  72.166  17.934  1.00 63.24           C  
ATOM    863  HA  ALA A  59     -25.024  72.933  18.148  1.00 63.24           H  
ATOM    864  C   ALA A  59     -24.701  71.491  16.611  1.00 63.24           C  
ATOM    865  CB  ALA A  59     -22.914  72.853  17.851  1.00 63.24           C  
ATOM    866  HB1 ALA A  59     -22.141  72.137  17.572  1.00 63.24           H  
ATOM    867  HB2 ALA A  59     -22.659  73.306  18.809  1.00 63.24           H  
ATOM    868  HB3 ALA A  59     -22.953  73.654  17.113  1.00 63.24           H  
ATOM    869  O   ALA A  59     -25.304  72.143  15.760  1.00 63.24           O  
ATOM    870  N   THR A  60     -24.417  70.194  16.442  1.00 64.43           N  
ATOM    871  H   THR A  60     -23.870  69.743  17.161  1.00 64.43           H  
ATOM    872  CA  THR A  60     -24.788  69.394  15.256  1.00 64.43           C  
ATOM    873  HA  THR A  60     -25.066  70.064  14.443  1.00 64.43           H  
ATOM    874  C   THR A  60     -25.974  68.459  15.470  1.00 64.43           C  
ATOM    875  CB  THR A  60     -23.633  68.517  14.755  1.00 64.43           C  
ATOM    876  HB  THR A  60     -23.998  67.938  13.906  1.00 64.43           H  
ATOM    877  O   THR A  60     -26.664  68.139  14.510  1.00 64.43           O  
ATOM    878  CG2 THR A  60     -22.432  69.316  14.282  1.00 64.43           C  
ATOM    879 HG21 THR A  60     -22.764  70.058  13.555  1.00 64.43           H  
ATOM    880 HG22 THR A  60     -21.938  69.803  15.123  1.00 64.43           H  
ATOM    881 HG23 THR A  60     -21.740  68.638  13.783  1.00 64.43           H  
ATOM    882  OG1 THR A  60     -23.205  67.616  15.746  1.00 64.43           O  
ATOM    883  HG1 THR A  60     -22.777  68.116  16.445  1.00 64.43           H  
ATOM    884  N   GLY A  61     -26.210  67.985  16.694  1.00 58.91           N  
ATOM    885  H   GLY A  61     -25.617  68.281  17.455  1.00 58.91           H  
ATOM    886  CA  GLY A  61     -27.110  66.862  16.977  1.00 58.91           C  
ATOM    887  HA2 GLY A  61     -28.006  66.952  16.363  1.00 58.91           H  
ATOM    888  HA3 GLY A  61     -27.405  66.908  18.025  1.00 58.91           H  
ATOM    889  C   GLY A  61     -26.500  65.474  16.723  1.00 58.91           C  
ATOM    890  O   GLY A  61     -27.160  64.470  16.989  1.00 58.91           O  
ATOM    891  N   LEU A  62     -25.260  65.384  16.227  1.00 59.37           N  
ATOM    892  H   LEU A  62     -24.733  66.234  16.083  1.00 59.37           H  
ATOM    893  CA  LEU A  62     -24.604  64.118  15.888  1.00 59.37           C  
ATOM    894  HA  LEU A  62     -25.351  63.454  15.452  1.00 59.37           H  
ATOM    895  C   LEU A  62     -24.064  63.413  17.142  1.00 59.37           C  
ATOM    896  CB  LEU A  62     -23.506  64.376  14.832  1.00 59.37           C  
ATOM    897  HB2 LEU A  62     -22.795  65.097  15.233  1.00 59.37           H  
ATOM    898  HB3 LEU A  62     -22.960  63.450  14.651  1.00 59.37           H  
ATOM    899  O   LEU A  62     -23.626  64.064  18.088  1.00 59.37           O  
ATOM    900  CG  LEU A  62     -24.059  64.895  13.484  1.00 59.37           C  
ATOM    901  HG  LEU A  62     -24.741  65.729  13.655  1.00 59.37           H  
ATOM    902  CD1 LEU A  62     -22.942  65.393  12.572  1.00 59.37           C  
ATOM    903 HD11 LEU A  62     -23.344  65.646  11.591  1.00 59.37           H  
ATOM    904 HD12 LEU A  62     -22.184  64.620  12.451  1.00 59.37           H  
ATOM    905 HD13 LEU A  62     -22.502  66.295  12.998  1.00 59.37           H  
ATOM    906  CD2 LEU A  62     -24.817  63.796  12.740  1.00 59.37           C  
ATOM    907 HD21 LEU A  62     -25.719  63.520  13.285  1.00 59.37           H  
ATOM    908 HD22 LEU A  62     -24.183  62.919  12.608  1.00 59.37           H  
ATOM    909 HD23 LEU A  62     -25.124  64.159  11.759  1.00 59.37           H  
ATOM    910  N   ARG A  63     -24.059  62.072  17.155  1.00 47.69           N  
ATOM    911  H   ARG A  63     -24.378  61.599  16.322  1.00 47.69           H  
ATOM    912  CA  ARG A  63     -23.349  61.283  18.180  1.00 47.69           C  
ATOM    913  HA  ARG A  63     -23.376  61.824  19.126  1.00 47.69           H  
ATOM    914  C   ARG A  63     -21.893  61.122  17.785  1.00 47.69           C  
ATOM    915  CB  ARG A  63     -23.963  59.892  18.373  1.00 47.69           C  
ATOM    916  HB2 ARG A  63     -24.262  59.483  17.408  1.00 47.69           H  
ATOM    917  HB3 ARG A  63     -23.198  59.236  18.789  1.00 47.69           H  
ATOM    918  O   ARG A  63     -21.605  60.688  16.677  1.00 47.69           O  
ATOM    919  CG  ARG A  63     -25.151  59.894  19.337  1.00 47.69           C  
ATOM    920  HG2 ARG A  63     -24.858  60.359  20.278  1.00 47.69           H  
ATOM    921  HG3 ARG A  63     -25.982  60.447  18.899  1.00 47.69           H  
ATOM    922  CD  ARG A  63     -25.558  58.439  19.593  1.00 47.69           C  
ATOM    923  HD2 ARG A  63     -25.882  57.997  18.651  1.00 47.69           H  
ATOM    924  HD3 ARG A  63     -24.688  57.892  19.955  1.00 47.69           H  
ATOM    925  NE  ARG A  63     -26.641  58.333  20.586  1.00 47.69           N  
ATOM    926  HE  ARG A  63     -27.040  59.198  20.921  1.00 47.69           H  
ATOM    927  NH1 ARG A  63     -26.716  56.036  20.661  1.00 47.69           N  
ATOM    928 HH11 ARG A  63     -27.105  55.180  21.031  1.00 47.69           H  
ATOM    929 HH12 ARG A  63     -25.984  55.988  19.967  1.00 47.69           H  
ATOM    930  NH2 ARG A  63     -28.101  57.226  21.938  1.00 47.69           N  
ATOM    931 HH21 ARG A  63     -28.471  58.106  22.269  1.00 47.69           H  
ATOM    932 HH22 ARG A  63     -28.474  56.357  22.291  1.00 47.69           H  
ATOM    933  CZ  ARG A  63     -27.145  57.204  21.054  1.00 47.69           C  
ATOM    934  N   LEU A  64     -20.997  61.420  18.719  1.00 61.20           N  
ATOM    935  H   LEU A  64     -21.323  61.743  19.619  1.00 61.20           H  
ATOM    936  CA  LEU A  64     -19.561  61.459  18.480  1.00 61.20           C  
ATOM    937  HA  LEU A  64     -19.343  60.939  17.547  1.00 61.20           H  
ATOM    938  C   LEU A  64     -18.831  60.742  19.639  1.00 61.20           C  
ATOM    939  CB  LEU A  64     -19.147  62.935  18.326  1.00 61.20           C  
ATOM    940  HB2 LEU A  64     -18.093  62.940  18.047  1.00 61.20           H  
ATOM    941  HB3 LEU A  64     -19.260  63.415  19.298  1.00 61.20           H  
ATOM    942  O   LEU A  64     -19.221  60.958  20.798  1.00 61.20           O  
ATOM    943  CG  LEU A  64     -19.938  63.768  17.289  1.00 61.20           C  
ATOM    944  HG  LEU A  64     -21.003  63.676  17.500  1.00 61.20           H  
ATOM    945  CD1 LEU A  64     -19.619  65.260  17.382  1.00 61.20           C  
ATOM    946 HD11 LEU A  64     -19.639  65.590  18.421  1.00 61.20           H  
ATOM    947 HD12 LEU A  64     -18.641  65.467  16.948  1.00 61.20           H  
ATOM    948 HD13 LEU A  64     -20.373  65.819  16.826  1.00 61.20           H  
ATOM    949  CD2 LEU A  64     -19.691  63.300  15.854  1.00 61.20           C  
ATOM    950 HD21 LEU A  64     -19.820  62.221  15.765  1.00 61.20           H  
ATOM    951 HD22 LEU A  64     -20.418  63.773  15.194  1.00 61.20           H  
ATOM    952 HD23 LEU A  64     -18.683  63.555  15.528  1.00 61.20           H  
ATOM    953  N   PRO A  65     -17.832  59.873  19.371  1.00 45.40           N  
ATOM    954  CA  PRO A  65     -17.116  59.100  20.400  1.00 45.40           C  
ATOM    955  HA  PRO A  65     -17.810  58.408  20.878  1.00 45.40           H  
ATOM    956  C   PRO A  65     -16.505  59.997  21.487  1.00 45.40           C  
ATOM    957  CB  PRO A  65     -16.054  58.285  19.645  1.00 45.40           C  
ATOM    958  HB2 PRO A  65     -16.428  57.277  19.468  1.00 45.40           H  
ATOM    959  HB3 PRO A  65     -15.107  58.240  20.183  1.00 45.40           H  
ATOM    960  O   PRO A  65     -16.249  61.167  21.248  1.00 45.40           O  
ATOM    961  CG  PRO A  65     -15.895  59.004  18.307  1.00 45.40           C  
ATOM    962  HG2 PRO A  65     -15.569  58.329  17.516  1.00 45.40           H  
ATOM    963  HG3 PRO A  65     -15.194  59.831  18.418  1.00 45.40           H  
ATOM    964  CD  PRO A  65     -17.294  59.551  18.054  1.00 45.40           C  
ATOM    965  HD2 PRO A  65     -17.241  60.424  17.404  1.00 45.40           H  
ATOM    966  HD3 PRO A  65     -17.909  58.780  17.591  1.00 45.40           H  
ATOM    967  N   ALA A  66     -16.277  59.511  22.712  1.00 40.08           N  
ATOM    968  H   ALA A  66     -16.395  58.522  22.884  1.00 40.08           H  
ATOM    969  CA  ALA A  66     -15.658  60.361  23.751  1.00 40.08           C  
ATOM    970  HA  ALA A  66     -16.220  61.291  23.836  1.00 40.08           H  
ATOM    971  C   ALA A  66     -14.227  60.776  23.375  1.00 40.08           C  
ATOM    972  CB  ALA A  66     -15.704  59.632  25.097  1.00 40.08           C  
ATOM    973  HB1 ALA A  66     -15.300  60.281  25.874  1.00 40.08           H  
ATOM    974  HB2 ALA A  66     -16.729  59.361  25.348  1.00 40.08           H  
ATOM    975  HB3 ALA A  66     -15.097  58.728  25.050  1.00 40.08           H  
ATOM    976  O   ALA A  66     -13.793  61.886  23.671  1.00 40.08           O  
ATOM    977  N   THR A  67     -13.559  59.889  22.648  1.00 45.72           N  
ATOM    978  H   THR A  67     -13.985  58.994  22.454  1.00 45.72           H  
ATOM    979  CA  THR A  67     -12.265  60.059  22.003  1.00 45.72           C  
ATOM    980  HA  THR A  67     -11.601  60.597  22.680  1.00 45.72           H  
ATOM    981  C   THR A  67     -12.321  60.868  20.709  1.00 45.72           C  
ATOM    982  CB  THR A  67     -11.671  58.669  21.718  1.00 45.72           C  
ATOM    983  HB  THR A  67     -10.796  58.743  21.072  1.00 45.72           H  
ATOM    984  O   THR A  67     -11.272  61.059  20.123  1.00 45.72           O  
ATOM    985  CG2 THR A  67     -11.264  57.974  23.019  1.00 45.72           C  
ATOM    986 HG21 THR A  67     -10.821  57.009  22.773  1.00 45.72           H  
ATOM    987 HG22 THR A  67     -10.518  58.574  23.542  1.00 45.72           H  
ATOM    988 HG23 THR A  67     -12.129  57.815  23.663  1.00 45.72           H  
ATOM    989  OG1 THR A  67     -12.669  57.874  21.115  1.00 45.72           O  
ATOM    990  HG1 THR A  67     -12.544  57.975  20.169  1.00 45.72           H  
ATOM    991  N   LEU A  68     -13.474  61.416  20.285  1.00 53.63           N  
ATOM    992  H   LEU A  68     -14.304  61.224  20.827  1.00 53.63           H  
ATOM    993  CA  LEU A  68     -13.661  62.181  19.033  1.00 53.63           C  
ATOM    994  HA  LEU A  68     -13.781  61.493  18.196  1.00 53.63           H  
ATOM    995  C   LEU A  68     -12.512  63.128  18.694  1.00 53.63           C  
ATOM    996  CB  LEU A  68     -14.916  63.053  19.208  1.00 53.63           C  
ATOM    997  HB2 LEU A  68     -15.785  62.407  19.330  1.00 53.63           H  
ATOM    998  HB3 LEU A  68     -14.802  63.640  20.120  1.00 53.63           H  
ATOM    999  O   LEU A  68     -12.109  63.249  17.547  1.00 53.63           O  
ATOM   1000  CG  LEU A  68     -15.226  64.003  18.041  1.00 53.63           C  
ATOM   1001  HG  LEU A  68     -14.349  64.571  17.729  1.00 53.63           H  
ATOM   1002  CD1 LEU A  68     -15.749  63.196  16.852  1.00 53.63           C  
ATOM   1003 HD11 LEU A  68     -16.580  63.703  16.362  1.00 53.63           H  
ATOM   1004 HD12 LEU A  68     -16.066  62.196  17.147  1.00 53.63           H  
ATOM   1005 HD13 LEU A  68     -14.937  63.090  16.133  1.00 53.63           H  
ATOM   1006  CD2 LEU A  68     -16.238  65.028  18.537  1.00 53.63           C  
ATOM   1007 HD21 LEU A  68     -15.745  65.706  19.234  1.00 53.63           H  
ATOM   1008 HD22 LEU A  68     -16.642  65.598  17.701  1.00 53.63           H  
ATOM   1009 HD23 LEU A  68     -17.066  64.519  19.032  1.00 53.63           H  
ATOM   1010  N   VAL A  69     -12.055  63.839  19.715  1.00 52.02           N  
ATOM   1011  H   VAL A  69     -12.448  63.621  20.619  1.00 52.02           H  
ATOM   1012  CA  VAL A  69     -11.048  64.898  19.664  1.00 52.02           C  
ATOM   1013  HA  VAL A  69     -11.254  65.555  18.819  1.00 52.02           H  
ATOM   1014  C   VAL A  69      -9.629  64.340  19.466  1.00 52.02           C  
ATOM   1015  CB  VAL A  69     -11.223  65.678  20.978  1.00 52.02           C  
ATOM   1016  HB  VAL A  69     -11.206  64.964  21.801  1.00 52.02           H  
ATOM   1017  O   VAL A  69      -8.731  65.065  19.055  1.00 52.02           O  
ATOM   1018  CG1 VAL A  69     -10.178  66.739  21.273  1.00 52.02           C  
ATOM   1019 HG11 VAL A  69      -9.164  66.366  21.131  1.00 52.02           H  
ATOM   1020 HG12 VAL A  69     -10.264  67.050  22.314  1.00 52.02           H  
ATOM   1021 HG13 VAL A  69     -10.382  67.593  20.627  1.00 52.02           H  
ATOM   1022  CG2 VAL A  69     -12.587  66.396  20.963  1.00 52.02           C  
ATOM   1023 HG21 VAL A  69     -12.667  67.069  21.817  1.00 52.02           H  
ATOM   1024 HG22 VAL A  69     -12.687  66.986  20.052  1.00 52.02           H  
ATOM   1025 HG23 VAL A  69     -13.404  65.676  21.020  1.00 52.02           H  
ATOM   1026  N   PHE A  70      -9.442  63.047  19.723  1.00 46.62           N  
ATOM   1027  H   PHE A  70     -10.245  62.518  20.031  1.00 46.62           H  
ATOM   1028  CA  PHE A  70      -8.251  62.253  19.427  1.00 46.62           C  
ATOM   1029  HA  PHE A  70      -7.405  62.922  19.267  1.00 46.62           H  
ATOM   1030  C   PHE A  70      -8.423  61.428  18.132  1.00 46.62           C  
ATOM   1031  CB  PHE A  70      -7.940  61.358  20.643  1.00 46.62           C  
ATOM   1032  HB2 PHE A  70      -8.664  60.543  20.666  1.00 46.62           H  
ATOM   1033  HB3 PHE A  70      -6.958  60.908  20.496  1.00 46.62           H  
ATOM   1034  O   PHE A  70      -7.458  61.268  17.397  1.00 46.62           O  
ATOM   1035  CG  PHE A  70      -7.949  62.069  21.994  1.00 46.62           C  
ATOM   1036  CD1 PHE A  70      -7.107  63.174  22.219  1.00 46.62           C  
ATOM   1037  HD1 PHE A  70      -6.443  63.510  21.436  1.00 46.62           H  
ATOM   1038  CD2 PHE A  70      -8.824  61.651  23.016  1.00 46.62           C  
ATOM   1039  HD2 PHE A  70      -9.452  60.787  22.854  1.00 46.62           H  
ATOM   1040  CE1 PHE A  70      -7.159  63.872  23.441  1.00 46.62           C  
ATOM   1041  HE1 PHE A  70      -6.541  64.745  23.588  1.00 46.62           H  
ATOM   1042  CE2 PHE A  70      -8.885  62.351  24.237  1.00 46.62           C  
ATOM   1043  HE2 PHE A  70      -9.578  62.037  25.003  1.00 46.62           H  
ATOM   1044  CZ  PHE A  70      -8.055  63.467  24.446  1.00 46.62           C  
ATOM   1045  HZ  PHE A  70      -8.119  64.032  25.364  1.00 46.62           H  
ATOM   1046  N   ASP A  71      -9.643  60.967  17.820  1.00 49.62           N  
ATOM   1047  H   ASP A  71     -10.352  61.031  18.536  1.00 49.62           H  
ATOM   1048  CA  ASP A  71      -9.977  60.174  16.621  1.00 49.62           C  
ATOM   1049  HA  ASP A  71      -9.232  59.388  16.490  1.00 49.62           H  
ATOM   1050  C   ASP A  71     -10.017  61.031  15.339  1.00 49.62           C  
ATOM   1051  CB  ASP A  71     -11.366  59.521  16.794  1.00 49.62           C  
ATOM   1052  HB2 ASP A  71     -11.566  58.892  15.926  1.00 49.62           H  
ATOM   1053  HB3 ASP A  71     -12.113  60.315  16.803  1.00 49.62           H  
ATOM   1054  O   ASP A  71      -9.630  60.597  14.255  1.00 49.62           O  
ATOM   1055  CG  ASP A  71     -11.571  58.676  18.055  1.00 49.62           C  
ATOM   1056  OD1 ASP A  71     -10.612  58.064  18.559  1.00 49.62           O  
ATOM   1057  OD2 ASP A  71     -12.722  58.664  18.560  1.00 49.62           O  
ATOM   1058  N   TYR A  72     -10.504  62.267  15.462  1.00 58.73           N  
ATOM   1059  H   TYR A  72     -10.829  62.537  16.380  1.00 58.73           H  
ATOM   1060  CA  TYR A  72     -10.640  63.260  14.399  1.00 58.73           C  
ATOM   1061  HA  TYR A  72     -10.136  62.914  13.497  1.00 58.73           H  
ATOM   1062  C   TYR A  72      -9.968  64.541  14.889  1.00 58.73           C  
ATOM   1063  CB  TYR A  72     -12.125  63.471  14.062  1.00 58.73           C  
ATOM   1064  HB2 TYR A  72     -12.652  63.836  14.944  1.00 58.73           H  
ATOM   1065  HB3 TYR A  72     -12.208  64.235  13.289  1.00 58.73           H  
ATOM   1066  O   TYR A  72     -10.658  65.431  15.385  1.00 58.73           O  
ATOM   1067  CG  TYR A  72     -12.804  62.211  13.576  1.00 58.73           C  
ATOM   1068  CD1 TYR A  72     -12.657  61.803  12.238  1.00 58.73           C  
ATOM   1069  HD1 TYR A  72     -12.095  62.409  11.543  1.00 58.73           H  
ATOM   1070  CD2 TYR A  72     -13.492  61.393  14.491  1.00 58.73           C  
ATOM   1071  HD2 TYR A  72     -13.505  61.659  15.537  1.00 58.73           H  
ATOM   1072  CE1 TYR A  72     -13.185  60.569  11.819  1.00 58.73           C  
ATOM   1073  HE1 TYR A  72     -13.035  60.241  10.801  1.00 58.73           H  
ATOM   1074  CE2 TYR A  72     -14.066  60.182  14.068  1.00 58.73           C  
ATOM   1075  HE2 TYR A  72     -14.556  59.531  14.777  1.00 58.73           H  
ATOM   1076  OH  TYR A  72     -14.411  58.574  12.322  1.00 58.73           O  
ATOM   1077  HH  TYR A  72     -13.961  58.292  11.522  1.00 58.73           H  
ATOM   1078  CZ  TYR A  72     -13.893  59.761  12.734  1.00 58.73           C  
ATOM   1079  N   PRO A  73      -8.627  64.645  14.820  1.00 62.95           N  
ATOM   1080  CA  PRO A  73      -7.903  65.513  15.741  1.00 62.95           C  
ATOM   1081  HA  PRO A  73      -8.199  65.234  16.752  1.00 62.95           H  
ATOM   1082  C   PRO A  73      -8.141  67.009  15.581  1.00 62.95           C  
ATOM   1083  CB  PRO A  73      -6.418  65.179  15.573  1.00 62.95           C  
ATOM   1084  HB2 PRO A  73      -5.971  65.818  14.811  1.00 62.95           H  
ATOM   1085  HB3 PRO A  73      -5.876  65.270  16.514  1.00 62.95           H  
ATOM   1086  O   PRO A  73      -7.763  67.742  16.479  1.00 62.95           O  
ATOM   1087  CG  PRO A  73      -6.437  63.740  15.075  1.00 62.95           C  
ATOM   1088  HG2 PRO A  73      -5.545  63.496  14.499  1.00 62.95           H  
ATOM   1089  HG3 PRO A  73      -6.542  63.064  15.924  1.00 62.95           H  
ATOM   1090  CD  PRO A  73      -7.697  63.697  14.215  1.00 62.95           C  
ATOM   1091  HD2 PRO A  73      -7.461  64.021  13.202  1.00 62.95           H  
ATOM   1092  HD3 PRO A  73      -8.079  62.676  14.198  1.00 62.95           H  
ATOM   1093  N   THR A  74      -8.712  67.489  14.471  1.00 69.54           N  
ATOM   1094  H   THR A  74      -9.117  66.826  13.826  1.00 69.54           H  
ATOM   1095  CA  THR A  74      -8.742  68.916  14.091  1.00 69.54           C  
ATOM   1096  HA  THR A  74      -8.385  69.507  14.934  1.00 69.54           H  
ATOM   1097  C   THR A  74     -10.158  69.396  13.755  1.00 69.54           C  
ATOM   1098  CB  THR A  74      -7.805  69.201  12.897  1.00 69.54           C  
ATOM   1099  HB  THR A  74      -7.557  70.263  12.908  1.00 69.54           H  
ATOM   1100  O   THR A  74     -10.969  68.578  13.312  1.00 69.54           O  
ATOM   1101  CG2 THR A  74      -6.505  68.390  12.874  1.00 69.54           C  
ATOM   1102 HG21 THR A  74      -6.713  67.329  12.736  1.00 69.54           H  
ATOM   1103 HG22 THR A  74      -5.866  68.730  12.059  1.00 69.54           H  
ATOM   1104 HG23 THR A  74      -5.958  68.527  13.806  1.00 69.54           H  
ATOM   1105  OG1 THR A  74      -8.400  68.910  11.651  1.00 69.54           O  
ATOM   1106  HG1 THR A  74      -7.656  68.847  11.048  1.00 69.54           H  
ATOM   1107  N   PRO A  75     -10.488  70.701  13.869  1.00 74.25           N  
ATOM   1108  CA  PRO A  75     -11.786  71.223  13.468  1.00 74.25           C  
ATOM   1109  HA  PRO A  75     -12.528  70.731  14.096  1.00 74.25           H  
ATOM   1110  C   PRO A  75     -12.172  70.928  12.022  1.00 74.25           C  
ATOM   1111  CB  PRO A  75     -11.808  72.723  13.771  1.00 74.25           C  
ATOM   1112  HB2 PRO A  75     -11.686  73.298  12.853  1.00 74.25           H  
ATOM   1113  HB3 PRO A  75     -12.739  73.028  14.250  1.00 74.25           H  
ATOM   1114  O   PRO A  75     -13.350  70.715  11.792  1.00 74.25           O  
ATOM   1115  CG  PRO A  75     -10.616  72.957  14.692  1.00 74.25           C  
ATOM   1116  HG2 PRO A  75     -10.942  73.039  15.729  1.00 74.25           H  
ATOM   1117  HG3 PRO A  75     -10.078  73.858  14.398  1.00 74.25           H  
ATOM   1118  CD  PRO A  75      -9.715  71.741  14.513  1.00 74.25           C  
ATOM   1119  HD2 PRO A  75      -9.345  71.413  15.484  1.00 74.25           H  
ATOM   1120  HD3 PRO A  75      -8.890  72.015  13.855  1.00 74.25           H  
ATOM   1121  N   THR A  76     -11.239  70.858  11.068  1.00 70.52           N  
ATOM   1122  H   THR A  76     -10.313  71.180  11.311  1.00 70.52           H  
ATOM   1123  CA  THR A  76     -11.515  70.520   9.663  1.00 70.52           C  
ATOM   1124  HA  THR A  76     -12.446  70.999   9.360  1.00 70.52           H  
ATOM   1125  C   THR A  76     -11.732  69.038   9.484  1.00 70.52           C  
ATOM   1126  CB  THR A  76     -10.403  70.937   8.685  1.00 70.52           C  
ATOM   1127  HB  THR A  76      -9.500  70.366   8.899  1.00 70.52           H  
ATOM   1128  O   THR A  76     -12.687  68.663   8.821  1.00 70.52           O  
ATOM   1129  CG2 THR A  76     -10.792  70.732   7.219  1.00 70.52           C  
ATOM   1130 HG21 THR A  76     -10.931  69.672   7.007  1.00 70.52           H  
ATOM   1131 HG22 THR A  76     -10.003  71.101   6.564  1.00 70.52           H  
ATOM   1132 HG23 THR A  76     -11.721  71.258   6.997  1.00 70.52           H  
ATOM   1133  OG1 THR A  76     -10.090  72.299   8.762  1.00 70.52           O  
ATOM   1134  HG1 THR A  76      -9.479  72.474   8.042  1.00 70.52           H  
ATOM   1135  N   VAL A  77     -10.880  68.187  10.058  1.00 65.61           N  
ATOM   1136  H   VAL A  77     -10.148  68.544  10.655  1.00 65.61           H  
ATOM   1137  CA  VAL A  77     -11.041  66.731   9.930  1.00 65.61           C  
ATOM   1138  HA  VAL A  77     -11.139  66.470   8.876  1.00 65.61           H  
ATOM   1139  C   VAL A  77     -12.337  66.305  10.612  1.00 65.61           C  
ATOM   1140  CB  VAL A  77      -9.811  65.999  10.496  1.00 65.61           C  
ATOM   1141  HB  VAL A  77      -9.603  66.366  11.502  1.00 65.61           H  
ATOM   1142  O   VAL A  77     -13.121  65.547  10.046  1.00 65.61           O  
ATOM   1143  CG1 VAL A  77     -10.012  64.484  10.572  1.00 65.61           C  
ATOM   1144 HG11 VAL A  77     -10.303  64.091   9.598  1.00 65.61           H  
ATOM   1145 HG12 VAL A  77     -10.785  64.249  11.304  1.00 65.61           H  
ATOM   1146 HG13 VAL A  77      -9.089  64.001  10.891  1.00 65.61           H  
ATOM   1147  CG2 VAL A  77      -8.591  66.260   9.603  1.00 65.61           C  
ATOM   1148 HG21 VAL A  77      -8.407  67.329   9.498  1.00 65.61           H  
ATOM   1149 HG22 VAL A  77      -7.708  65.799  10.046  1.00 65.61           H  
ATOM   1150 HG23 VAL A  77      -8.754  65.833   8.614  1.00 65.61           H  
ATOM   1151  N   LEU A  78     -12.626  66.881  11.777  1.00 72.49           N  
ATOM   1152  H   LEU A  78     -11.941  67.488  12.203  1.00 72.49           H  
ATOM   1153  CA  LEU A  78     -13.893  66.701  12.458  1.00 72.49           C  
ATOM   1154  HA  LEU A  78     -14.090  65.629  12.499  1.00 72.49           H  
ATOM   1155  C   LEU A  78     -15.055  67.351  11.700  1.00 72.49           C  
ATOM   1156  CB  LEU A  78     -13.736  67.216  13.888  1.00 72.49           C  
ATOM   1157  HB2 LEU A  78     -13.472  68.273  13.856  1.00 72.49           H  
ATOM   1158  HB3 LEU A  78     -12.904  66.673  14.337  1.00 72.49           H  
ATOM   1159  O   LEU A  78     -16.085  66.718  11.544  1.00 72.49           O  
ATOM   1160  CG  LEU A  78     -14.977  67.054  14.772  1.00 72.49           C  
ATOM   1161  HG  LEU A  78     -15.709  67.824  14.527  1.00 72.49           H  
ATOM   1162  CD1 LEU A  78     -15.647  65.689  14.666  1.00 72.49           C  
ATOM   1163 HD11 LEU A  78     -16.490  65.647  15.356  1.00 72.49           H  
ATOM   1164 HD12 LEU A  78     -16.042  65.513  13.666  1.00 72.49           H  
ATOM   1165 HD13 LEU A  78     -14.911  64.915  14.887  1.00 72.49           H  
ATOM   1166  CD2 LEU A  78     -14.540  67.211  16.222  1.00 72.49           C  
ATOM   1167 HD21 LEU A  78     -14.256  68.245  16.421  1.00 72.49           H  
ATOM   1168 HD22 LEU A  78     -13.715  66.535  16.449  1.00 72.49           H  
ATOM   1169 HD23 LEU A  78     -15.362  66.963  16.893  1.00 72.49           H  
ATOM   1170  N   ALA A  79     -14.935  68.563  11.165  1.00 78.79           N  
ATOM   1171  H   ALA A  79     -14.093  69.099  11.315  1.00 78.79           H  
ATOM   1172  CA  ALA A  79     -16.025  69.178  10.406  1.00 78.79           C  
ATOM   1173  HA  ALA A  79     -16.934  69.152  11.008  1.00 78.79           H  
ATOM   1174  C   ALA A  79     -16.336  68.452   9.107  1.00 78.79           C  
ATOM   1175  CB  ALA A  79     -15.718  70.629  10.097  1.00 78.79           C  
ATOM   1176  HB1 ALA A  79     -15.700  71.186  11.034  1.00 78.79           H  
ATOM   1177  HB2 ALA A  79     -16.500  71.023   9.448  1.00 78.79           H  
ATOM   1178  HB3 ALA A  79     -14.762  70.715   9.580  1.00 78.79           H  
ATOM   1179  O   ALA A  79     -17.509  68.287   8.808  1.00 78.79           O  
ATOM   1180  N   ALA A  80     -15.325  67.984   8.378  1.00 68.81           N  
ATOM   1181  H   ALA A  80     -14.381  68.193   8.669  1.00 68.81           H  
ATOM   1182  CA  ALA A  80     -15.491  67.110   7.229  1.00 68.81           C  
ATOM   1183  HA  ALA A  80     -16.142  67.594   6.501  1.00 68.81           H  
ATOM   1184  C   ALA A  80     -16.153  65.798   7.660  1.00 68.81           C  
ATOM   1185  CB  ALA A  80     -14.123  66.879   6.578  1.00 68.81           C  
ATOM   1186  HB1 ALA A  80     -13.702  67.832   6.258  1.00 68.81           H  
ATOM   1187  HB2 ALA A  80     -13.443  66.401   7.283  1.00 68.81           H  
ATOM   1188  HB3 ALA A  80     -14.241  66.237   5.705  1.00 68.81           H  
ATOM   1189  O   ALA A  80     -17.098  65.363   7.015  1.00 68.81           O  
ATOM   1190  N   ARG A  81     -15.769  65.226   8.811  1.00 67.50           N  
ATOM   1191  H   ARG A  81     -14.948  65.585   9.278  1.00 67.50           H  
ATOM   1192  CA  ARG A  81     -16.454  64.060   9.383  1.00 67.50           C  
ATOM   1193  HA  ARG A  81     -16.483  63.302   8.600  1.00 67.50           H  
ATOM   1194  C   ARG A  81     -17.916  64.342   9.747  1.00 67.50           C  
ATOM   1195  CB  ARG A  81     -15.648  63.530  10.583  1.00 67.50           C  
ATOM   1196  HB2 ARG A  81     -14.623  63.343  10.266  1.00 67.50           H  
ATOM   1197  HB3 ARG A  81     -15.625  64.276  11.378  1.00 67.50           H  
ATOM   1198  O   ARG A  81     -18.771  63.490   9.541  1.00 67.50           O  
ATOM   1199  CG  ARG A  81     -16.217  62.234  11.167  1.00 67.50           C  
ATOM   1200  HG2 ARG A  81     -17.213  62.407  11.575  1.00 67.50           H  
ATOM   1201  HG3 ARG A  81     -15.572  61.910  11.983  1.00 67.50           H  
ATOM   1202  CD  ARG A  81     -16.285  61.151  10.085  1.00 67.50           C  
ATOM   1203  HD2 ARG A  81     -17.083  61.394   9.383  1.00 67.50           H  
ATOM   1204  HD3 ARG A  81     -15.343  61.126   9.537  1.00 67.50           H  
ATOM   1205  NE  ARG A  81     -16.538  59.829  10.662  1.00 67.50           N  
ATOM   1206  HE  ARG A  81     -16.285  59.692  11.630  1.00 67.50           H  
ATOM   1207  NH1 ARG A  81     -17.116  58.771   8.695  1.00 67.50           N  
ATOM   1208 HH11 ARG A  81     -17.331  57.939   8.165  1.00 67.50           H  
ATOM   1209 HH12 ARG A  81     -16.965  59.606   8.147  1.00 67.50           H  
ATOM   1210  NH2 ARG A  81     -17.024  57.625  10.600  1.00 67.50           N  
ATOM   1211 HH21 ARG A  81     -17.264  56.798  10.071  1.00 67.50           H  
ATOM   1212 HH22 ARG A  81     -16.748  57.559  11.569  1.00 67.50           H  
ATOM   1213  CZ  ARG A  81     -16.900  58.762   9.978  1.00 67.50           C  
ATOM   1214  N   LEU A  82     -18.232  65.530  10.261  1.00 70.85           N  
ATOM   1215  H   LEU A  82     -17.471  66.165  10.451  1.00 70.85           H  
ATOM   1216  CA  LEU A  82     -19.608  65.966  10.523  1.00 70.85           C  
ATOM   1217  HA  LEU A  82     -20.151  65.149  10.999  1.00 70.85           H  
ATOM   1218  C   LEU A  82     -20.352  66.291   9.215  1.00 70.85           C  
ATOM   1219  CB  LEU A  82     -19.615  67.172  11.482  1.00 70.85           C  
ATOM   1220  HB2 LEU A  82     -20.647  67.490  11.629  1.00 70.85           H  
ATOM   1221  HB3 LEU A  82     -19.080  67.986  10.994  1.00 70.85           H  
ATOM   1222  O   LEU A  82     -21.565  66.127   9.152  1.00 70.85           O  
ATOM   1223  CG  LEU A  82     -18.982  66.916  12.865  1.00 70.85           C  
ATOM   1224  HG  LEU A  82     -18.049  66.363  12.752  1.00 70.85           H  
ATOM   1225  CD1 LEU A  82     -18.671  68.238  13.554  1.00 70.85           C  
ATOM   1226 HD11 LEU A  82     -17.963  68.772  12.920  1.00 70.85           H  
ATOM   1227 HD12 LEU A  82     -19.568  68.844  13.675  1.00 70.85           H  
ATOM   1228 HD13 LEU A  82     -18.209  68.052  14.524  1.00 70.85           H  
ATOM   1229  CD2 LEU A  82     -19.820  66.090  13.823  1.00 70.85           C  
ATOM   1230 HD21 LEU A  82     -20.695  66.646  14.161  1.00 70.85           H  
ATOM   1231 HD22 LEU A  82     -20.115  65.161  13.334  1.00 70.85           H  
ATOM   1232 HD23 LEU A  82     -19.200  65.847  14.685  1.00 70.85           H  
ATOM   1233  N   ASP A  83     -19.654  66.743   8.172  1.00 66.07           N  
ATOM   1234  H   ASP A  83     -18.669  66.925   8.298  1.00 66.07           H  
ATOM   1235  CA  ASP A  83     -20.234  67.100   6.876  1.00 66.07           C  
ATOM   1236  HA  ASP A  83     -21.174  67.625   7.046  1.00 66.07           H  
ATOM   1237  C   ASP A  83     -20.579  65.864   6.059  1.00 66.07           C  
ATOM   1238  CB  ASP A  83     -19.300  68.027   6.088  1.00 66.07           C  
ATOM   1239  HB2 ASP A  83     -18.990  68.864   6.713  1.00 66.07           H  
ATOM   1240  HB3 ASP A  83     -18.415  67.484   5.755  1.00 66.07           H  
ATOM   1241  O   ASP A  83     -21.674  65.775   5.513  1.00 66.07           O  
ATOM   1242  CG  ASP A  83     -20.074  68.564   4.893  1.00 66.07           C  
ATOM   1243  OD1 ASP A  83     -20.986  69.385   5.128  1.00 66.07           O  
ATOM   1244  OD2 ASP A  83     -19.930  68.057   3.764  1.00 66.07           O  
ATOM   1245  N   GLU A  84     -19.700  64.870   6.088  1.00 61.26           N  
ATOM   1246  H   GLU A  84     -18.802  65.059   6.509  1.00 61.26           H  
ATOM   1247  CA  GLU A  84     -19.932  63.507   5.630  1.00 61.26           C  
ATOM   1248  HA  GLU A  84     -20.133  63.516   4.558  1.00 61.26           H  
ATOM   1249  C   GLU A  84     -21.149  62.885   6.344  1.00 61.26           C  
ATOM   1250  CB  GLU A  84     -18.627  62.739   5.889  1.00 61.26           C  
ATOM   1251  HB2 GLU A  84     -18.484  62.646   6.965  1.00 61.26           H  
ATOM   1252  HB3 GLU A  84     -17.797  63.315   5.480  1.00 61.26           H  
ATOM   1253  O   GLU A  84     -21.978  62.245   5.699  1.00 61.26           O  
ATOM   1254  CG  GLU A  84     -18.574  61.355   5.243  1.00 61.26           C  
ATOM   1255  HG2 GLU A  84     -18.711  61.462   4.167  1.00 61.26           H  
ATOM   1256  HG3 GLU A  84     -19.390  60.746   5.633  1.00 61.26           H  
ATOM   1257  CD  GLU A  84     -17.238  60.663   5.548  1.00 61.26           C  
ATOM   1258  OE1 GLU A  84     -16.629  60.125   4.601  1.00 61.26           O  
ATOM   1259  OE2 GLU A  84     -16.863  60.611   6.748  1.00 61.26           O  
ATOM   1260  N   LEU A  85     -21.335  63.169   7.643  1.00 59.08           N  
ATOM   1261  H   LEU A  85     -20.599  63.673   8.118  1.00 59.08           H  
ATOM   1262  CA  LEU A  85     -22.521  62.768   8.416  1.00 59.08           C  
ATOM   1263  HA  LEU A  85     -22.740  61.728   8.174  1.00 59.08           H  
ATOM   1264  C   LEU A  85     -23.812  63.547   8.069  1.00 59.08           C  
ATOM   1265  CB  LEU A  85     -22.211  62.866   9.926  1.00 59.08           C  
ATOM   1266  HB2 LEU A  85     -23.150  62.828  10.477  1.00 59.08           H  
ATOM   1267  HB3 LEU A  85     -21.760  63.839  10.123  1.00 59.08           H  
ATOM   1268  O   LEU A  85     -24.895  63.041   8.351  1.00 59.08           O  
ATOM   1269  CG  LEU A  85     -21.285  61.767  10.484  1.00 59.08           C  
ATOM   1270  HG  LEU A  85     -20.424  61.631   9.830  1.00 59.08           H  
ATOM   1271  CD1 LEU A  85     -20.793  62.137  11.889  1.00 59.08           C  
ATOM   1272 HD11 LEU A  85     -21.638  62.259  12.566  1.00 59.08           H  
ATOM   1273 HD12 LEU A  85     -20.136  61.352  12.263  1.00 59.08           H  
ATOM   1274 HD13 LEU A  85     -20.219  63.063  11.840  1.00 59.08           H  
ATOM   1275  CD2 LEU A  85     -22.010  60.426  10.601  1.00 59.08           C  
ATOM   1276 HD21 LEU A  85     -22.886  60.524  11.241  1.00 59.08           H  
ATOM   1277 HD22 LEU A  85     -22.323  60.090   9.612  1.00 59.08           H  
ATOM   1278 HD23 LEU A  85     -21.334  59.678  11.017  1.00 59.08           H  
ATOM   1279  N   PHE A  86     -23.737  64.737   7.459  1.00 58.06           N  
ATOM   1280  H   PHE A  86     -22.815  65.112   7.287  1.00 58.06           H  
ATOM   1281  CA  PHE A  86     -24.910  65.515   7.007  1.00 58.06           C  
ATOM   1282  HA  PHE A  86     -25.812  65.124   7.477  1.00 58.06           H  
ATOM   1283  C   PHE A  86     -25.160  65.459   5.481  1.00 58.06           C  
ATOM   1284  CB  PHE A  86     -24.751  66.987   7.416  1.00 58.06           C  
ATOM   1285  HB2 PHE A  86     -25.394  67.548   6.738  1.00 58.06           H  
ATOM   1286  HB3 PHE A  86     -23.724  67.311   7.244  1.00 58.06           H  
ATOM   1287  O   PHE A  86     -26.233  65.845   5.003  1.00 58.06           O  
ATOM   1288  CG  PHE A  86     -25.213  67.410   8.797  1.00 58.06           C  
ATOM   1289  CD1 PHE A  86     -26.590  67.453   9.081  1.00 58.06           C  
ATOM   1290  HD1 PHE A  86     -27.297  67.060   8.365  1.00 58.06           H  
ATOM   1291  CD2 PHE A  86     -24.295  67.854   9.766  1.00 58.06           C  
ATOM   1292  HD2 PHE A  86     -23.235  67.793   9.572  1.00 58.06           H  
ATOM   1293  CE1 PHE A  86     -27.045  67.960  10.311  1.00 58.06           C  
ATOM   1294  HE1 PHE A  86     -28.098  67.929  10.551  1.00 58.06           H  
ATOM   1295  CE2 PHE A  86     -24.748  68.351  10.999  1.00 58.06           C  
ATOM   1296  HE2 PHE A  86     -24.033  68.645  11.753  1.00 58.06           H  
ATOM   1297  CZ  PHE A  86     -26.124  68.424  11.263  1.00 58.06           C  
ATOM   1298  HZ  PHE A  86     -26.476  68.786  12.218  1.00 58.06           H  
ATOM   1299  N   GLY A  87     -24.169  65.050   4.686  1.00 50.70           N  
ATOM   1300  H   GLY A  87     -23.294  64.819   5.134  1.00 50.70           H  
ATOM   1301  CA  GLY A  87     -24.147  65.174   3.222  1.00 50.70           C  
ATOM   1302  HA2 GLY A  87     -23.165  64.865   2.863  1.00 50.70           H  
ATOM   1303  HA3 GLY A  87     -24.317  66.218   2.957  1.00 50.70           H  
ATOM   1304  C   GLY A  87     -25.208  64.387   2.472  1.00 50.70           C  
ATOM   1305  O   GLY A  87     -25.519  64.695   1.318  1.00 50.70           O  
ATOM   1306  N   THR A  88     -25.793  63.422   3.161  1.00 44.88           N  
ATOM   1307  H   THR A  88     -25.482  63.270   4.110  1.00 44.88           H  
ATOM   1308  CA  THR A  88     -26.859  62.534   2.720  1.00 44.88           C  
ATOM   1309  HA  THR A  88     -26.617  62.181   1.718  1.00 44.88           H  
ATOM   1310  C   THR A  88     -28.238  63.200   2.598  1.00 44.88           C  
ATOM   1311  CB  THR A  88     -26.894  61.312   3.662  1.00 44.88           C  
ATOM   1312  HB  THR A  88     -27.893  60.876   3.679  1.00 44.88           H  
ATOM   1313  O   THR A  88     -29.082  62.619   1.924  1.00 44.88           O  
ATOM   1314  CG2 THR A  88     -25.895  60.248   3.204  1.00 44.88           C  
ATOM   1315 HG21 THR A  88     -26.151  59.909   2.201  1.00 44.88           H  
ATOM   1316 HG22 THR A  88     -25.931  59.394   3.881  1.00 44.88           H  
ATOM   1317 HG23 THR A  88     -24.885  60.659   3.203  1.00 44.88           H  
ATOM   1318  OG1 THR A  88     -26.502  61.679   4.971  1.00 44.88           O  
ATOM   1319  HG1 THR A  88     -26.521  60.904   5.537  1.00 44.88           H  
ATOM   1320  N   GLU A  89     -28.482  64.406   3.142  1.00 39.27           N  
ATOM   1321  H   GLU A  89     -27.783  64.799   3.756  1.00 39.27           H  
ATOM   1322  CA  GLU A  89     -29.833  65.024   3.127  1.00 39.27           C  
ATOM   1323  HA  GLU A  89     -30.565  64.247   2.906  1.00 39.27           H  
ATOM   1324  C   GLU A  89     -30.098  66.112   2.054  1.00 39.27           C  
ATOM   1325  CB  GLU A  89     -30.197  65.550   4.533  1.00 39.27           C  
ATOM   1326  HB2 GLU A  89     -31.094  66.164   4.447  1.00 39.27           H  
ATOM   1327  HB3 GLU A  89     -29.389  66.177   4.910  1.00 39.27           H  
ATOM   1328  O   GLU A  89     -31.181  66.146   1.478  1.00 39.27           O  
ATOM   1329  CG  GLU A  89     -30.496  64.414   5.528  1.00 39.27           C  
ATOM   1330  HG2 GLU A  89     -29.575  63.867   5.731  1.00 39.27           H  
ATOM   1331  HG3 GLU A  89     -31.199  63.721   5.066  1.00 39.27           H  
ATOM   1332  CD  GLU A  89     -31.086  64.935   6.850  1.00 39.27           C  
ATOM   1333  OE1 GLU A  89     -32.234  64.554   7.177  1.00 39.27           O  
ATOM   1334  OE2 GLU A  89     -30.388  65.722   7.531  1.00 39.27           O  
ATOM   1335  N   VAL A  90     -29.166  67.030   1.756  1.00 38.23           N  
ATOM   1336  H   VAL A  90     -28.285  66.930   2.240  1.00 38.23           H  
ATOM   1337  CA  VAL A  90     -29.576  68.397   1.327  1.00 38.23           C  
ATOM   1338  HA  VAL A  90     -30.381  68.705   1.995  1.00 38.23           H  
ATOM   1339  C   VAL A  90     -30.125  68.588  -0.105  1.00 38.23           C  
ATOM   1340  CB  VAL A  90     -28.430  69.412   1.511  1.00 38.23           C  
ATOM   1341  HB  VAL A  90     -27.627  69.148   0.822  1.00 38.23           H  
ATOM   1342  O   VAL A  90     -30.915  69.503  -0.292  1.00 38.23           O  
ATOM   1343  CG1 VAL A  90     -28.900  70.842   1.189  1.00 38.23           C  
ATOM   1344 HG11 VAL A  90     -28.200  71.589   1.562  1.00 38.23           H  
ATOM   1345 HG12 VAL A  90     -28.970  70.993   0.111  1.00 38.23           H  
ATOM   1346 HG13 VAL A  90     -29.872  71.034   1.644  1.00 38.23           H  
ATOM   1347  CG2 VAL A  90     -27.834  69.426   2.921  1.00 38.23           C  
ATOM   1348 HG21 VAL A  90     -27.823  68.441   3.388  1.00 38.23           H  
ATOM   1349 HG22 VAL A  90     -26.815  69.807   2.864  1.00 38.23           H  
ATOM   1350 HG23 VAL A  90     -28.397  70.124   3.541  1.00 38.23           H  
ATOM   1351  N   ARG A  91     -29.659  67.831  -1.114  1.00 35.56           N  
ATOM   1352  H   ARG A  91     -29.217  66.984  -0.787  1.00 35.56           H  
ATOM   1353  CA  ARG A  91     -29.456  68.163  -2.569  1.00 35.56           C  
ATOM   1354  HA  ARG A  91     -28.590  68.823  -2.617  1.00 35.56           H  
ATOM   1355  C   ARG A  91     -30.523  68.948  -3.426  1.00 35.56           C  
ATOM   1356  CB  ARG A  91     -29.067  66.843  -3.289  1.00 35.56           C  
ATOM   1357  HB2 ARG A  91     -28.973  67.023  -4.360  1.00 35.56           H  
ATOM   1358  HB3 ARG A  91     -29.872  66.122  -3.147  1.00 35.56           H  
ATOM   1359  O   ARG A  91     -30.572  68.734  -4.633  1.00 35.56           O  
ATOM   1360  CG  ARG A  91     -27.733  66.205  -2.865  1.00 35.56           C  
ATOM   1361  HG2 ARG A  91     -27.752  65.952  -1.805  1.00 35.56           H  
ATOM   1362  HG3 ARG A  91     -26.923  66.910  -3.054  1.00 35.56           H  
ATOM   1363  CD  ARG A  91     -27.511  64.927  -3.693  1.00 35.56           C  
ATOM   1364  HD2 ARG A  91     -28.272  64.199  -3.409  1.00 35.56           H  
ATOM   1365  HD3 ARG A  91     -27.638  65.167  -4.749  1.00 35.56           H  
ATOM   1366  NE  ARG A  91     -26.169  64.342  -3.497  1.00 35.56           N  
ATOM   1367  HE  ARG A  91     -25.546  64.825  -2.864  1.00 35.56           H  
ATOM   1368  NH1 ARG A  91     -26.470  62.468  -4.795  1.00 35.56           N  
ATOM   1369 HH11 ARG A  91     -27.434  62.734  -4.937  1.00 35.56           H  
ATOM   1370 HH12 ARG A  91     -26.116  61.600  -5.172  1.00 35.56           H  
ATOM   1371  NH2 ARG A  91     -24.494  62.829  -3.830  1.00 35.56           N  
ATOM   1372 HH21 ARG A  91     -24.159  61.962  -4.225  1.00 35.56           H  
ATOM   1373 HH22 ARG A  91     -23.891  63.350  -3.208  1.00 35.56           H  
ATOM   1374  CZ  ARG A  91     -25.719  63.222  -4.040  1.00 35.56           C  
ATOM   1375  N   GLY A  92     -31.352  69.841  -2.880  1.00 32.27           N  
ATOM   1376  H   GLY A  92     -31.253  69.996  -1.887  1.00 32.27           H  
ATOM   1377  CA  GLY A  92     -32.508  70.494  -3.524  1.00 32.27           C  
ATOM   1378  HA2 GLY A  92     -32.932  69.812  -4.261  1.00 32.27           H  
ATOM   1379  HA3 GLY A  92     -33.269  70.636  -2.757  1.00 32.27           H  
ATOM   1380  C   GLY A  92     -32.293  71.850  -4.236  1.00 32.27           C  
ATOM   1381  O   GLY A  92     -31.335  72.046  -4.977  1.00 32.27           O  
ATOM   1382  N   GLU A  93     -33.278  72.745  -4.084  1.00 32.63           N  
ATOM   1383  H   GLU A  93     -33.956  72.555  -3.360  1.00 32.63           H  
ATOM   1384  CA  GLU A  93     -33.704  73.770  -5.065  1.00 32.63           C  
ATOM   1385  HA  GLU A  93     -33.743  73.287  -6.041  1.00 32.63           H  
ATOM   1386  C   GLU A  93     -32.798  75.021  -5.217  1.00 32.63           C  
ATOM   1387  CB  GLU A  93     -35.141  74.215  -4.711  1.00 32.63           C  
ATOM   1388  HB2 GLU A  93     -35.115  74.706  -3.738  1.00 32.63           H  
ATOM   1389  HB3 GLU A  93     -35.473  74.942  -5.452  1.00 32.63           H  
ATOM   1390  O   GLU A  93     -32.342  75.602  -4.234  1.00 32.63           O  
ATOM   1391  CG  GLU A  93     -36.159  73.057  -4.670  1.00 32.63           C  
ATOM   1392  HG2 GLU A  93     -36.185  72.591  -5.655  1.00 32.63           H  
ATOM   1393  HG3 GLU A  93     -35.827  72.303  -3.956  1.00 32.63           H  
ATOM   1394  CD  GLU A  93     -37.576  73.502  -4.264  1.00 32.63           C  
ATOM   1395  OE1 GLU A  93     -38.540  72.928  -4.820  1.00 32.63           O  
ATOM   1396  OE2 GLU A  93     -37.691  74.391  -3.390  1.00 32.63           O  
ATOM   1397  N   ALA A  94     -32.606  75.499  -6.461  1.00 35.92           N  
ATOM   1398  H   ALA A  94     -33.054  75.018  -7.227  1.00 35.92           H  
ATOM   1399  CA  ALA A  94     -31.712  76.617  -6.817  1.00 35.92           C  
ATOM   1400  HA  ALA A  94     -31.186  76.946  -5.921  1.00 35.92           H  
ATOM   1401  C   ALA A  94     -32.459  77.829  -7.455  1.00 35.92           C  
ATOM   1402  CB  ALA A  94     -30.628  76.068  -7.755  1.00 35.92           C  
ATOM   1403  HB1 ALA A  94     -30.093  75.256  -7.263  1.00 35.92           H  
ATOM   1404  HB2 ALA A  94     -29.922  76.861  -8.000  1.00 35.92           H  
ATOM   1405  HB3 ALA A  94     -31.081  75.697  -8.675  1.00 35.92           H  
ATOM   1406  O   ALA A  94     -33.032  77.675  -8.537  1.00 35.92           O  
ATOM   1407  N   PRO A  95     -32.464  79.038  -6.841  1.00 37.12           N  
ATOM   1408  CA  PRO A  95     -33.211  80.209  -7.344  1.00 37.12           C  
ATOM   1409  HA  PRO A  95     -34.218  79.866  -7.583  1.00 37.12           H  
ATOM   1410  C   PRO A  95     -32.643  80.912  -8.602  1.00 37.12           C  
ATOM   1411  CB  PRO A  95     -33.316  81.182  -6.162  1.00 37.12           C  
ATOM   1412  HB2 PRO A  95     -34.283  81.683  -6.134  1.00 37.12           H  
ATOM   1413  HB3 PRO A  95     -32.510  81.915  -6.212  1.00 37.12           H  
ATOM   1414  O   PRO A  95     -31.461  80.814  -8.920  1.00 37.12           O  
ATOM   1415  CG  PRO A  95     -33.107  80.294  -4.938  1.00 37.12           C  
ATOM   1416  HG2 PRO A  95     -32.718  80.856  -4.088  1.00 37.12           H  
ATOM   1417  HG3 PRO A  95     -34.039  79.794  -4.678  1.00 37.12           H  
ATOM   1418  CD  PRO A  95     -32.099  79.271  -5.449  1.00 37.12           C  
ATOM   1419  HD2 PRO A  95     -32.176  78.372  -4.837  1.00 37.12           H  
ATOM   1420  HD3 PRO A  95     -31.089  79.679  -5.398  1.00 37.12           H  
ATOM   1421  N   SER A  96     -33.502  81.663  -9.310  1.00 40.87           N  
ATOM   1422  H   SER A  96     -34.425  81.787  -8.918  1.00 40.87           H  
ATOM   1423  CA  SER A  96     -33.270  82.199 -10.671  1.00 40.87           C  
ATOM   1424  HA  SER A  96     -32.566  81.534 -11.171  1.00 40.87           H  
ATOM   1425  C   SER A  96     -32.681  83.625 -10.746  1.00 40.87           C  
ATOM   1426  CB  SER A  96     -34.590  82.131 -11.449  1.00 40.87           C  
ATOM   1427  HB2 SER A  96     -35.349  82.704 -10.915  1.00 40.87           H  
ATOM   1428  HB3 SER A  96     -34.912  81.091 -11.506  1.00 40.87           H  
ATOM   1429  O   SER A  96     -32.957  84.479  -9.907  1.00 40.87           O  
ATOM   1430  OG  SER A  96     -34.467  82.652 -12.761  1.00 40.87           O  
ATOM   1431  HG  SER A  96     -35.262  82.425 -13.249  1.00 40.87           H  
ATOM   1432  N   ALA A  97     -31.925  83.902 -11.817  1.00 43.13           N  
ATOM   1433  H   ALA A  97     -31.811  83.160 -12.494  1.00 43.13           H  
ATOM   1434  CA  ALA A  97     -31.124  85.117 -12.019  1.00 43.13           C  
ATOM   1435  HA  ALA A  97     -30.590  85.329 -11.092  1.00 43.13           H  
ATOM   1436  C   ALA A  97     -31.896  86.404 -12.391  1.00 43.13           C  
ATOM   1437  CB  ALA A  97     -30.090  84.794 -13.108  1.00 43.13           C  
ATOM   1438  HB1 ALA A  97     -30.590  84.585 -14.053  1.00 43.13           H  
ATOM   1439  HB2 ALA A  97     -29.424  85.646 -13.241  1.00 43.13           H  
ATOM   1440  HB3 ALA A  97     -29.494  83.930 -12.812  1.00 43.13           H  
ATOM   1441  O   ALA A  97     -31.352  87.498 -12.250  1.00 43.13           O  
ATOM   1442  N   LEU A  98     -33.136  86.305 -12.889  1.00 43.73           N  
ATOM   1443  H   LEU A  98     -33.546  85.385 -12.950  1.00 43.73           H  
ATOM   1444  CA  LEU A  98     -33.856  87.449 -13.484  1.00 43.73           C  
ATOM   1445  HA  LEU A  98     -33.221  87.902 -14.245  1.00 43.73           H  
ATOM   1446  C   LEU A  98     -34.176  88.582 -12.489  1.00 43.73           C  
ATOM   1447  CB  LEU A  98     -35.151  86.937 -14.147  1.00 43.73           C  
ATOM   1448  HB2 LEU A  98     -35.815  87.782 -14.330  1.00 43.73           H  
ATOM   1449  HB3 LEU A  98     -35.658  86.273 -13.447  1.00 43.73           H  
ATOM   1450  O   LEU A  98     -34.201  89.746 -12.878  1.00 43.73           O  
ATOM   1451  CG  LEU A  98     -34.922  86.206 -15.483  1.00 43.73           C  
ATOM   1452  HG  LEU A  98     -34.097  85.501 -15.378  1.00 43.73           H  
ATOM   1453  CD1 LEU A  98     -36.173  85.419 -15.872  1.00 43.73           C  
ATOM   1454 HD11 LEU A  98     -36.002  84.898 -16.815  1.00 43.73           H  
ATOM   1455 HD12 LEU A  98     -37.019  86.097 -15.985  1.00 43.73           H  
ATOM   1456 HD13 LEU A  98     -36.402  84.685 -15.099  1.00 43.73           H  
ATOM   1457  CD2 LEU A  98     -34.607  87.182 -16.620  1.00 43.73           C  
ATOM   1458 HD21 LEU A  98     -35.421  87.897 -16.736  1.00 43.73           H  
ATOM   1459 HD22 LEU A  98     -34.473  86.635 -17.553  1.00 43.73           H  
ATOM   1460 HD23 LEU A  98     -33.688  87.727 -16.405  1.00 43.73           H  
ATOM   1461  N   ALA A  99     -34.376  88.256 -11.209  1.00 47.07           N  
ATOM   1462  H   ALA A  99     -34.261  87.287 -10.948  1.00 47.07           H  
ATOM   1463  CA  ALA A  99     -34.930  89.167 -10.201  1.00 47.07           C  
ATOM   1464  HA  ALA A  99     -35.871  89.565 -10.580  1.00 47.07           H  
ATOM   1465  C   ALA A  99     -34.051  90.390  -9.850  1.00 47.07           C  
ATOM   1466  CB  ALA A  99     -35.228  88.326  -8.952  1.00 47.07           C  
ATOM   1467  HB1 ALA A  99     -35.699  88.955  -8.197  1.00 47.07           H  
ATOM   1468  HB2 ALA A  99     -35.910  87.513  -9.203  1.00 47.07           H  
ATOM   1469  HB3 ALA A  99     -34.304  87.915  -8.546  1.00 47.07           H  
ATOM   1470  O   ALA A  99     -34.511  91.294  -9.158  1.00 47.07           O  
ATOM   1471  N   GLY A 100     -32.786  90.427 -10.283  1.00 50.35           N  
ATOM   1472  H   GLY A 100     -32.461  89.671 -10.868  1.00 50.35           H  
ATOM   1473  CA  GLY A 100     -31.874  91.539  -9.984  1.00 50.35           C  
ATOM   1474  HA2 GLY A 100     -31.991  91.832  -8.941  1.00 50.35           H  
ATOM   1475  HA3 GLY A 100     -30.850  91.194 -10.128  1.00 50.35           H  
ATOM   1476  C   GLY A 100     -32.068  92.791 -10.851  1.00 50.35           C  
ATOM   1477  O   GLY A 100     -31.643  93.871 -10.447  1.00 50.35           O  
ATOM   1478  N   LEU A 101     -32.683  92.662 -12.033  1.00 48.54           N  
ATOM   1479  H   LEU A 101     -33.080  91.765 -12.272  1.00 48.54           H  
ATOM   1480  CA  LEU A 101     -32.797  93.752 -13.016  1.00 48.54           C  
ATOM   1481  HA  LEU A 101     -31.844  94.280 -13.059  1.00 48.54           H  
ATOM   1482  C   LEU A 101     -33.837  94.813 -12.620  1.00 48.54           C  
ATOM   1483  CB  LEU A 101     -33.091  93.134 -14.402  1.00 48.54           C  
ATOM   1484  HB2 LEU A 101     -33.858  93.718 -14.911  1.00 48.54           H  
ATOM   1485  HB3 LEU A 101     -33.501  92.132 -14.273  1.00 48.54           H  
ATOM   1486  O   LEU A 101     -33.562  96.010 -12.725  1.00 48.54           O  
ATOM   1487  CG  LEU A 101     -31.837  93.073 -15.293  1.00 48.54           C  
ATOM   1488  HG  LEU A 101     -30.964  92.856 -14.679  1.00 48.54           H  
ATOM   1489  CD1 LEU A 101     -31.952  91.968 -16.343  1.00 48.54           C  
ATOM   1490 HD11 LEU A 101     -32.825  92.146 -16.971  1.00 48.54           H  
ATOM   1491 HD12 LEU A 101     -32.063  91.005 -15.844  1.00 48.54           H  
ATOM   1492 HD13 LEU A 101     -31.054  91.948 -16.961  1.00 48.54           H  
ATOM   1493  CD2 LEU A 101     -31.621  94.404 -16.020  1.00 48.54           C  
ATOM   1494 HD21 LEU A 101     -30.706  94.360 -16.611  1.00 48.54           H  
ATOM   1495 HD22 LEU A 101     -32.467  94.613 -16.674  1.00 48.54           H  
ATOM   1496 HD23 LEU A 101     -31.536  95.210 -15.291  1.00 48.54           H  
ATOM   1497  N   ASP A 102     -34.991  94.375 -12.115  1.00 50.01           N  
ATOM   1498  H   ASP A 102     -35.152  93.377 -12.123  1.00 50.01           H  
ATOM   1499  CA  ASP A 102     -36.175  95.216 -11.872  1.00 50.01           C  
ATOM   1500  HA  ASP A 102     -36.505  95.644 -12.819  1.00 50.01           H  
ATOM   1501  C   ASP A 102     -35.917  96.376 -10.890  1.00 50.01           C  
ATOM   1502  CB  ASP A 102     -37.307  94.330 -11.316  1.00 50.01           C  
ATOM   1503  HB2 ASP A 102     -37.003  93.949 -10.342  1.00 50.01           H  
ATOM   1504  HB3 ASP A 102     -38.191  94.950 -11.167  1.00 50.01           H  
ATOM   1505  O   ASP A 102     -36.517  97.448 -10.989  1.00 50.01           O  
ATOM   1506  CG  ASP A 102     -37.698  93.146 -12.213  1.00 50.01           C  
ATOM   1507  OD1 ASP A 102     -37.536  93.254 -13.447  1.00 50.01           O  
ATOM   1508  OD2 ASP A 102     -38.136  92.121 -11.644  1.00 50.01           O  
ATOM   1509  N   ALA A 103     -34.999  96.188  -9.936  1.00 51.92           N  
ATOM   1510  H   ALA A 103     -34.512  95.304  -9.926  1.00 51.92           H  
ATOM   1511  CA  ALA A 103     -34.723  97.166  -8.884  1.00 51.92           C  
ATOM   1512  HA  ALA A 103     -35.670  97.448  -8.423  1.00 51.92           H  
ATOM   1513  C   ALA A 103     -34.070  98.464  -9.399  1.00 51.92           C  
ATOM   1514  CB  ALA A 103     -33.851  96.484  -7.823  1.00 51.92           C  
ATOM   1515  HB1 ALA A 103     -32.897  96.188  -8.259  1.00 51.92           H  
ATOM   1516  HB2 ALA A 103     -33.671  97.176  -7.000  1.00 51.92           H  
ATOM   1517  HB3 ALA A 103     -34.360  95.600  -7.439  1.00 51.92           H  
ATOM   1518  O   ALA A 103     -34.200  99.509  -8.757  1.00 51.92           O  
ATOM   1519  N   LEU A 104     -33.362  98.418 -10.536  1.00 51.25           N  
ATOM   1520  H   LEU A 104     -33.352  97.553 -11.057  1.00 51.25           H  
ATOM   1521  CA  LEU A 104     -32.615  99.568 -11.056  1.00 51.25           C  
ATOM   1522  HA  LEU A 104     -32.145 100.070 -10.211  1.00 51.25           H  
ATOM   1523  C   LEU A 104     -33.525 100.599 -11.742  1.00 51.25           C  
ATOM   1524  CB  LEU A 104     -31.513  99.055 -12.002  1.00 51.25           C  
ATOM   1525  HB2 LEU A 104     -31.994  98.586 -12.861  1.00 51.25           H  
ATOM   1526  HB3 LEU A 104     -30.933  98.289 -11.488  1.00 51.25           H  
ATOM   1527  O   LEU A 104     -33.310 101.801 -11.584  1.00 51.25           O  
ATOM   1528  CG  LEU A 104     -30.553 100.151 -12.508  1.00 51.25           C  
ATOM   1529  HG  LEU A 104     -31.119 100.958 -12.971  1.00 51.25           H  
ATOM   1530  CD1 LEU A 104     -29.684 100.731 -11.387  1.00 51.25           C  
ATOM   1531 HD11 LEU A 104     -28.976 101.447 -11.802  1.00 51.25           H  
ATOM   1532 HD12 LEU A 104     -29.143  99.931 -10.881  1.00 51.25           H  
ATOM   1533 HD13 LEU A 104     -30.315 101.253 -10.668  1.00 51.25           H  
ATOM   1534  CD2 LEU A 104     -29.618  99.571 -13.570  1.00 51.25           C  
ATOM   1535 HD21 LEU A 104     -28.962 100.353 -13.953  1.00 51.25           H  
ATOM   1536 HD22 LEU A 104     -29.022  98.765 -13.143  1.00 51.25           H  
ATOM   1537 HD23 LEU A 104     -30.212  99.178 -14.396  1.00 51.25           H  
ATOM   1538  N   GLU A 105     -34.543 100.150 -12.486  1.00 51.63           N  
ATOM   1539  H   GLU A 105     -34.700  99.154 -12.547  1.00 51.63           H  
ATOM   1540  CA  GLU A 105     -35.434 101.043 -13.243  1.00 51.63           C  
ATOM   1541  HA  GLU A 105     -34.836 101.662 -13.912  1.00 51.63           H  
ATOM   1542  C   GLU A 105     -36.216 101.997 -12.329  1.00 51.63           C  
ATOM   1543  CB  GLU A 105     -36.432 100.235 -14.091  1.00 51.63           C  
ATOM   1544  HB2 GLU A 105     -37.164 100.935 -14.494  1.00 51.63           H  
ATOM   1545  HB3 GLU A 105     -36.956  99.522 -13.455  1.00 51.63           H  
ATOM   1546  O   GLU A 105     -36.381 103.178 -12.646  1.00 51.63           O  
ATOM   1547  CG  GLU A 105     -35.783  99.499 -15.273  1.00 51.63           C  
ATOM   1548  HG2 GLU A 105     -35.094 100.183 -15.767  1.00 51.63           H  
ATOM   1549  HG3 GLU A 105     -35.207  98.655 -14.896  1.00 51.63           H  
ATOM   1550  CD  GLU A 105     -36.831  99.009 -16.290  1.00 51.63           C  
ATOM   1551  OE1 GLU A 105     -36.538  99.105 -17.505  1.00 51.63           O  
ATOM   1552  OE2 GLU A 105     -37.928  98.592 -15.859  1.00 51.63           O  
ATOM   1553  N   ALA A 106     -36.655 101.505 -11.167  1.00 52.36           N  
ATOM   1554  H   ALA A 106     -36.466 100.532 -10.971  1.00 52.36           H  
ATOM   1555  CA  ALA A 106     -37.535 102.233 -10.256  1.00 52.36           C  
ATOM   1556  HA  ALA A 106     -38.423 102.538 -10.810  1.00 52.36           H  
ATOM   1557  C   ALA A 106     -36.914 103.513  -9.660  1.00 52.36           C  
ATOM   1558  CB  ALA A 106     -37.964 101.258  -9.153  1.00 52.36           C  
ATOM   1559  HB1 ALA A 106     -37.093 100.923  -8.591  1.00 52.36           H  
ATOM   1560  HB2 ALA A 106     -38.659 101.755  -8.476  1.00 52.36           H  
ATOM   1561  HB3 ALA A 106     -38.458 100.393  -9.595  1.00 52.36           H  
ATOM   1562  O   ALA A 106     -37.646 104.444  -9.329  1.00 52.36           O  
ATOM   1563  N   ALA A 107     -35.584 103.584  -9.527  1.00 54.54           N  
ATOM   1564  H   ALA A 107     -35.035 102.799  -9.847  1.00 54.54           H  
ATOM   1565  CA  ALA A 107     -34.891 104.702  -8.875  1.00 54.54           C  
ATOM   1566  HA  ALA A 107     -35.523 105.081  -8.072  1.00 54.54           H  
ATOM   1567  C   ALA A 107     -34.596 105.898  -9.807  1.00 54.54           C  
ATOM   1568  CB  ALA A 107     -33.610 104.149  -8.239  1.00 54.54           C  
ATOM   1569  HB1 ALA A 107     -33.859 103.349  -7.541  1.00 54.54           H  
ATOM   1570  HB2 ALA A 107     -33.098 104.944  -7.697  1.00 54.54           H  
ATOM   1571  HB3 ALA A 107     -32.949 103.758  -9.012  1.00 54.54           H  
ATOM   1572  O   ALA A 107     -34.304 106.997  -9.335  1.00 54.54           O  
ATOM   1573  N   LEU A 108     -34.678 105.711 -11.129  1.00 52.94           N  
ATOM   1574  H   LEU A 108     -34.968 104.800 -11.454  1.00 52.94           H  
ATOM   1575  CA  LEU A 108     -34.353 106.736 -12.133  1.00 52.94           C  
ATOM   1576  HA  LEU A 108     -33.312 107.023 -11.985  1.00 52.94           H  
ATOM   1577  C   LEU A 108     -35.158 108.059 -12.055  1.00 52.94           C  
ATOM   1578  CB  LEU A 108     -34.503 106.113 -13.537  1.00 52.94           C  
ATOM   1579  HB2 LEU A 108     -35.482 105.639 -13.603  1.00 52.94           H  
ATOM   1580  HB3 LEU A 108     -34.477 106.908 -14.282  1.00 52.94           H  
ATOM   1581  O   LEU A 108     -34.568 109.103 -12.349  1.00 52.94           O  
ATOM   1582  CG  LEU A 108     -33.421 105.079 -13.899  1.00 52.94           C  
ATOM   1583  HG  LEU A 108     -33.313 104.355 -13.091  1.00 52.94           H  
ATOM   1584  CD1 LEU A 108     -33.827 104.330 -15.169  1.00 52.94           C  
ATOM   1585 HD11 LEU A 108     -33.916 105.020 -16.008  1.00 52.94           H  
ATOM   1586 HD12 LEU A 108     -33.084 103.567 -15.399  1.00 52.94           H  
ATOM   1587 HD13 LEU A 108     -34.785 103.835 -15.008  1.00 52.94           H  
ATOM   1588  CD2 LEU A 108     -32.068 105.748 -14.166  1.00 52.94           C  
ATOM   1589 HD21 LEU A 108     -32.162 106.489 -14.959  1.00 52.94           H  
ATOM   1590 HD22 LEU A 108     -31.345 104.989 -14.462  1.00 52.94           H  
ATOM   1591 HD23 LEU A 108     -31.705 106.229 -13.257  1.00 52.94           H  
ATOM   1592  N   PRO A 109     -36.467 108.091 -11.708  1.00 51.82           N  
ATOM   1593  CA  PRO A 109     -37.278 109.308 -11.857  1.00 51.82           C  
ATOM   1594  HA  PRO A 109     -37.222 109.626 -12.898  1.00 51.82           H  
ATOM   1595  C   PRO A 109     -36.864 110.491 -10.968  1.00 51.82           C  
ATOM   1596  CB  PRO A 109     -38.719 108.881 -11.546  1.00 51.82           C  
ATOM   1597  HB2 PRO A 109     -38.930 109.015 -10.485  1.00 51.82           H  
ATOM   1598  HB3 PRO A 109     -39.441 109.433 -12.148  1.00 51.82           H  
ATOM   1599  O   PRO A 109     -37.009 111.649 -11.379  1.00 51.82           O  
ATOM   1600  CG  PRO A 109     -38.736 107.391 -11.871  1.00 51.82           C  
ATOM   1601  HG2 PRO A 109     -39.513 106.861 -11.321  1.00 51.82           H  
ATOM   1602  HG3 PRO A 109     -38.849 107.246 -12.946  1.00 51.82           H  
ATOM   1603  CD  PRO A 109     -37.343 106.956 -11.437  1.00 51.82           C  
ATOM   1604  HD2 PRO A 109     -37.341 106.753 -10.366  1.00 51.82           H  
ATOM   1605  HD3 PRO A 109     -37.059 106.062 -11.992  1.00 51.82           H  
ATOM   1606  N   GLU A 110     -36.365 110.218  -9.759  1.00 51.74           N  
ATOM   1607  H   GLU A 110     -36.234 109.251  -9.499  1.00 51.74           H  
ATOM   1608  CA  GLU A 110     -36.192 111.231  -8.704  1.00 51.74           C  
ATOM   1609  HA  GLU A 110     -36.979 111.975  -8.823  1.00 51.74           H  
ATOM   1610  C   GLU A 110     -34.877 112.027  -8.794  1.00 51.74           C  
ATOM   1611  CB  GLU A 110     -36.396 110.609  -7.309  1.00 51.74           C  
ATOM   1612  HB2 GLU A 110     -36.300 111.409  -6.575  1.00 51.74           H  
ATOM   1613  HB3 GLU A 110     -35.624 109.864  -7.118  1.00 51.74           H  
ATOM   1614  O   GLU A 110     -34.671 112.967  -8.027  1.00 51.74           O  
ATOM   1615  CG  GLU A 110     -37.789 109.966  -7.158  1.00 51.74           C  
ATOM   1616  HG2 GLU A 110     -38.505 110.562  -7.723  1.00 51.74           H  
ATOM   1617  HG3 GLU A 110     -37.769 108.970  -7.600  1.00 51.74           H  
ATOM   1618  CD  GLU A 110     -38.275 109.881  -5.699  1.00 51.74           C  
ATOM   1619  OE1 GLU A 110     -39.515 109.901  -5.518  1.00 51.74           O  
ATOM   1620  OE2 GLU A 110     -37.428 109.833  -4.780  1.00 51.74           O  
ATOM   1621  N   VAL A 111     -33.998 111.713  -9.754  1.00 54.74           N  
ATOM   1622  H   VAL A 111     -34.217 110.932 -10.357  1.00 54.74           H  
ATOM   1623  CA  VAL A 111     -32.686 112.372  -9.887  1.00 54.74           C  
ATOM   1624  HA  VAL A 111     -32.175 112.231  -8.935  1.00 54.74           H  
ATOM   1625  C   VAL A 111     -32.846 113.883 -10.171  1.00 54.74           C  
ATOM   1626  CB  VAL A 111     -31.807 111.677 -10.943  1.00 54.74           C  
ATOM   1627  HB  VAL A 111     -32.303 111.714 -11.913  1.00 54.74           H  
ATOM   1628  O   VAL A 111     -33.520 114.241 -11.150  1.00 54.74           O  
ATOM   1629  CG1 VAL A 111     -30.434 112.356 -11.065  1.00 54.74           C  
ATOM   1630 HG11 VAL A 111     -30.539 113.383 -11.416  1.00 54.74           H  
ATOM   1631 HG12 VAL A 111     -29.811 111.820 -11.781  1.00 54.74           H  
ATOM   1632 HG13 VAL A 111     -29.929 112.362 -10.099  1.00 54.74           H  
ATOM   1633  CG2 VAL A 111     -31.578 110.208 -10.552  1.00 54.74           C  
ATOM   1634 HG21 VAL A 111     -30.925 109.717 -11.274  1.00 54.74           H  
ATOM   1635 HG22 VAL A 111     -31.120 110.149  -9.565  1.00 54.74           H  
ATOM   1636 HG23 VAL A 111     -32.522 109.664 -10.536  1.00 54.74           H  
ATOM   1637  N   PRO A 112     -32.234 114.787  -9.370  1.00 60.15           N  
ATOM   1638  CA  PRO A 112     -32.383 116.239  -9.511  1.00 60.15           C  
ATOM   1639  HA  PRO A 112     -33.440 116.474  -9.392  1.00 60.15           H  
ATOM   1640  C   PRO A 112     -31.887 116.797 -10.850  1.00 60.15           C  
ATOM   1641  CB  PRO A 112     -31.605 116.864  -8.347  1.00 60.15           C  
ATOM   1642  HB2 PRO A 112     -30.575 117.062  -8.644  1.00 60.15           H  
ATOM   1643  HB3 PRO A 112     -32.079 117.777  -7.986  1.00 60.15           H  
ATOM   1644  O   PRO A 112     -30.889 116.347 -11.407  1.00 60.15           O  
ATOM   1645  CG  PRO A 112     -31.611 115.769  -7.288  1.00 60.15           C  
ATOM   1646  HG2 PRO A 112     -32.556 115.782  -6.745  1.00 60.15           H  
ATOM   1647  HG3 PRO A 112     -30.768 115.861  -6.603  1.00 60.15           H  
ATOM   1648  CD  PRO A 112     -31.519 114.500  -8.128  1.00 60.15           C  
ATOM   1649  HD2 PRO A 112     -30.476 114.275  -8.350  1.00 60.15           H  
ATOM   1650  HD3 PRO A 112     -31.973 113.684  -7.565  1.00 60.15           H  
ATOM   1651  N   ALA A 113     -32.555 117.838 -11.357  1.00 56.70           N  
ATOM   1652  H   ALA A 113     -33.345 118.191 -10.835  1.00 56.70           H  
ATOM   1653  CA  ALA A 113     -32.330 118.363 -12.709  1.00 56.70           C  
ATOM   1654  HA  ALA A 113     -32.562 117.570 -13.420  1.00 56.70           H  
ATOM   1655  C   ALA A 113     -30.883 118.805 -13.006  1.00 56.70           C  
ATOM   1656  CB  ALA A 113     -33.312 119.517 -12.944  1.00 56.70           C  
ATOM   1657  HB1 ALA A 113     -33.198 119.885 -13.964  1.00 56.70           H  
ATOM   1658  HB2 ALA A 113     -33.106 120.331 -12.249  1.00 56.70           H  
ATOM   1659  HB3 ALA A 113     -34.336 119.169 -12.807  1.00 56.70           H  
ATOM   1660  O   ALA A 113     -30.428 118.635 -14.132  1.00 56.70           O  
ATOM   1661  N   THR A 114     -30.164 119.334 -12.013  1.00 56.55           N  
ATOM   1662  H   THR A 114     -30.572 119.399 -11.091  1.00 56.55           H  
ATOM   1663  CA  THR A 114     -28.757 119.761 -12.129  1.00 56.55           C  
ATOM   1664  HA  THR A 114     -28.635 120.376 -13.020  1.00 56.55           H  
ATOM   1665  C   THR A 114     -27.772 118.601 -12.263  1.00 56.55           C  
ATOM   1666  CB  THR A 114     -28.357 120.584 -10.894  1.00 56.55           C  
ATOM   1667  HB  THR A 114     -27.273 120.692 -10.850  1.00 56.55           H  
ATOM   1668  O   THR A 114     -26.696 118.788 -12.815  1.00 56.55           O  
ATOM   1669  CG2 THR A 114     -28.986 121.978 -10.932  1.00 56.55           C  
ATOM   1670 HG21 THR A 114     -30.073 121.903 -10.940  1.00 56.55           H  
ATOM   1671 HG22 THR A 114     -28.670 122.537 -10.052  1.00 56.55           H  
ATOM   1672 HG23 THR A 114     -28.650 122.504 -11.826  1.00 56.55           H  
ATOM   1673  OG1 THR A 114     -28.827 119.963  -9.713  1.00 56.55           O  
ATOM   1674  HG1 THR A 114     -28.143 119.370  -9.393  1.00 56.55           H  
ATOM   1675  N   GLU A 115     -28.133 117.416 -11.771  1.00 57.64           N  
ATOM   1676  H   GLU A 115     -29.040 117.331 -11.335  1.00 57.64           H  
ATOM   1677  CA  GLU A 115     -27.297 116.207 -11.797  1.00 57.64           C  
ATOM   1678  HA  GLU A 115     -26.258 116.470 -11.993  1.00 57.64           H  
ATOM   1679  C   GLU A 115     -27.730 115.231 -12.899  1.00 57.64           C  
ATOM   1680  CB  GLU A 115     -27.360 115.522 -10.425  1.00 57.64           C  
ATOM   1681  HB2 GLU A 115     -26.850 114.561 -10.486  1.00 57.64           H  
ATOM   1682  HB3 GLU A 115     -28.405 115.345 -10.170  1.00 57.64           H  
ATOM   1683  O   GLU A 115     -26.947 114.378 -13.310  1.00 57.64           O  
ATOM   1684  CG  GLU A 115     -26.695 116.365  -9.324  1.00 57.64           C  
ATOM   1685  HG2 GLU A 115     -25.630 116.451  -9.542  1.00 57.64           H  
ATOM   1686  HG3 GLU A 115     -27.121 117.368  -9.336  1.00 57.64           H  
ATOM   1687  CD  GLU A 115     -26.885 115.775  -7.919  1.00 57.64           C  
ATOM   1688  OE1 GLU A 115     -26.655 116.542  -6.956  1.00 57.64           O  
ATOM   1689  OE2 GLU A 115     -27.313 114.604  -7.809  1.00 57.64           O  
ATOM   1690  N   ARG A 116     -28.955 115.370 -13.435  1.00 58.67           N  
ATOM   1691  H   ARG A 116     -29.568 116.046 -13.002  1.00 58.67           H  
ATOM   1692  CA  ARG A 116     -29.465 114.542 -14.545  1.00 58.67           C  
ATOM   1693  HA  ARG A 116     -29.550 113.509 -14.207  1.00 58.67           H  
ATOM   1694  C   ARG A 116     -28.531 114.510 -15.742  1.00 58.67           C  
ATOM   1695  CB  ARG A 116     -30.830 115.044 -15.034  1.00 58.67           C  
ATOM   1696  HB2 ARG A 116     -30.839 116.134 -15.058  1.00 58.67           H  
ATOM   1697  HB3 ARG A 116     -31.000 114.680 -16.047  1.00 58.67           H  
ATOM   1698  O   ARG A 116     -28.398 113.460 -16.354  1.00 58.67           O  
ATOM   1699  CG  ARG A 116     -31.967 114.523 -14.160  1.00 58.67           C  
ATOM   1700  HG2 ARG A 116     -31.844 114.894 -13.143  1.00 58.67           H  
ATOM   1701  HG3 ARG A 116     -31.946 113.434 -14.139  1.00 58.67           H  
ATOM   1702  CD  ARG A 116     -33.313 114.990 -14.716  1.00 58.67           C  
ATOM   1703  HD2 ARG A 116     -33.299 116.073 -14.833  1.00 58.67           H  
ATOM   1704  HD3 ARG A 116     -33.467 114.526 -15.690  1.00 58.67           H  
ATOM   1705  NE  ARG A 116     -34.392 114.604 -13.798  1.00 58.67           N  
ATOM   1706  HE  ARG A 116     -34.107 114.252 -12.896  1.00 58.67           H  
ATOM   1707  NH1 ARG A 116     -36.182 115.220 -15.082  1.00 58.67           N  
ATOM   1708 HH11 ARG A 116     -35.534 115.586 -15.765  1.00 58.67           H  
ATOM   1709 HH12 ARG A 116     -37.179 115.212 -15.241  1.00 58.67           H  
ATOM   1710  NH2 ARG A 116     -36.511 114.141 -13.144  1.00 58.67           N  
ATOM   1711 HH21 ARG A 116     -36.147 113.603 -12.370  1.00 58.67           H  
ATOM   1712 HH22 ARG A 116     -37.506 114.090 -13.307  1.00 58.67           H  
ATOM   1713  CZ  ARG A 116     -35.689 114.659 -14.010  1.00 58.67           C  
ATOM   1714  N   GLU A 117     -27.905 115.629 -16.084  1.00 61.32           N  
ATOM   1715  H   GLU A 117     -28.054 116.459 -15.528  1.00 61.32           H  
ATOM   1716  CA  GLU A 117     -26.995 115.703 -17.229  1.00 61.32           C  
ATOM   1717  HA  GLU A 117     -27.502 115.282 -18.097  1.00 61.32           H  
ATOM   1718  C   GLU A 117     -25.733 114.854 -16.987  1.00 61.32           C  
ATOM   1719  CB  GLU A 117     -26.709 117.188 -17.511  1.00 61.32           C  
ATOM   1720  HB2 GLU A 117     -25.930 117.548 -16.840  1.00 61.32           H  
ATOM   1721  HB3 GLU A 117     -27.620 117.751 -17.306  1.00 61.32           H  
ATOM   1722  O   GLU A 117     -25.305 114.112 -17.869  1.00 61.32           O  
ATOM   1723  CG  GLU A 117     -26.324 117.467 -18.970  1.00 61.32           C  
ATOM   1724  HG2 GLU A 117     -25.307 117.118 -19.146  1.00 61.32           H  
ATOM   1725  HG3 GLU A 117     -26.991 116.902 -19.621  1.00 61.32           H  
ATOM   1726  CD  GLU A 117     -26.435 118.965 -19.314  1.00 61.32           C  
ATOM   1727  OE1 GLU A 117     -26.869 119.267 -20.448  1.00 61.32           O  
ATOM   1728  OE2 GLU A 117     -26.088 119.799 -18.448  1.00 61.32           O  
ATOM   1729  N   GLU A 118     -25.209 114.845 -15.756  1.00 60.74           N  
ATOM   1730  H   GLU A 118     -25.645 115.407 -15.039  1.00 60.74           H  
ATOM   1731  CA  GLU A 118     -24.092 113.984 -15.355  1.00 60.74           C  
ATOM   1732  HA  GLU A 118     -23.330 114.043 -16.132  1.00 60.74           H  
ATOM   1733  C   GLU A 118     -24.510 112.505 -15.234  1.00 60.74           C  
ATOM   1734  CB  GLU A 118     -23.475 114.519 -14.050  1.00 60.74           C  
ATOM   1735  HB2 GLU A 118     -24.154 114.334 -13.218  1.00 60.74           H  
ATOM   1736  HB3 GLU A 118     -23.318 115.593 -14.150  1.00 60.74           H  
ATOM   1737  O   GLU A 118     -23.768 111.619 -15.666  1.00 60.74           O  
ATOM   1738  CG  GLU A 118     -22.119 113.847 -13.780  1.00 60.74           C  
ATOM   1739  HG2 GLU A 118     -21.486 113.983 -14.657  1.00 60.74           H  
ATOM   1740  HG3 GLU A 118     -22.276 112.776 -13.654  1.00 60.74           H  
ATOM   1741  CD  GLU A 118     -21.373 114.371 -12.545  1.00 60.74           C  
ATOM   1742  OE1 GLU A 118     -20.216 113.913 -12.379  1.00 60.74           O  
ATOM   1743  OE2 GLU A 118     -21.946 115.167 -11.773  1.00 60.74           O  
ATOM   1744  N   LEU A 119     -25.714 112.222 -14.717  1.00 62.11           N  
ATOM   1745  H   LEU A 119     -26.247 112.991 -14.337  1.00 62.11           H  
ATOM   1746  CA  LEU A 119     -26.284 110.871 -14.653  1.00 62.11           C  
ATOM   1747  HA  LEU A 119     -25.580 110.227 -14.127  1.00 62.11           H  
ATOM   1748  C   LEU A 119     -26.502 110.287 -16.054  1.00 62.11           C  
ATOM   1749  CB  LEU A 119     -27.610 110.893 -13.872  1.00 62.11           C  
ATOM   1750  HB2 LEU A 119     -28.334 111.475 -14.443  1.00 62.11           H  
ATOM   1751  HB3 LEU A 119     -27.461 111.407 -12.922  1.00 62.11           H  
ATOM   1752  O   LEU A 119     -26.093 109.156 -16.304  1.00 62.11           O  
ATOM   1753  CG  LEU A 119     -28.168 109.472 -13.619  1.00 62.11           C  
ATOM   1754  HG  LEU A 119     -27.676 108.746 -14.267  1.00 62.11           H  
ATOM   1755  CD1 LEU A 119     -27.917 109.031 -12.178  1.00 62.11           C  
ATOM   1756 HD11 LEU A 119     -26.847 109.048 -11.970  1.00 62.11           H  
ATOM   1757 HD12 LEU A 119     -28.425 109.702 -11.485  1.00 62.11           H  
ATOM   1758 HD13 LEU A 119     -28.292 108.018 -12.032  1.00 62.11           H  
ATOM   1759  CD2 LEU A 119     -29.663 109.406 -13.929  1.00 62.11           C  
ATOM   1760 HD21 LEU A 119     -30.203 110.168 -13.366  1.00 62.11           H  
ATOM   1761 HD22 LEU A 119     -29.820 109.579 -14.993  1.00 62.11           H  
ATOM   1762 HD23 LEU A 119     -30.054 108.421 -13.674  1.00 62.11           H  
ATOM   1763  N   VAL A 120     -27.092 111.056 -16.975  1.00 63.63           N  
ATOM   1764  H   VAL A 120     -27.399 111.978 -16.699  1.00 63.63           H  
ATOM   1765  CA  VAL A 120     -27.267 110.665 -18.381  1.00 63.63           C  
ATOM   1766  HA  VAL A 120     -27.795 109.712 -18.413  1.00 63.63           H  
ATOM   1767  C   VAL A 120     -25.903 110.424 -19.011  1.00 63.63           C  
ATOM   1768  CB  VAL A 120     -28.106 111.691 -19.169  1.00 63.63           C  
ATOM   1769  HB  VAL A 120     -27.732 112.695 -18.971  1.00 63.63           H  
ATOM   1770  O   VAL A 120     -25.682 109.323 -19.492  1.00 63.63           O  
ATOM   1771  CG1 VAL A 120     -28.075 111.450 -20.683  1.00 63.63           C  
ATOM   1772 HG11 VAL A 120     -27.072 111.619 -21.076  1.00 63.63           H  
ATOM   1773 HG12 VAL A 120     -28.744 112.147 -21.187  1.00 63.63           H  
ATOM   1774 HG13 VAL A 120     -28.378 110.430 -20.917  1.00 63.63           H  
ATOM   1775  CG2 VAL A 120     -29.579 111.603 -18.738  1.00 63.63           C  
ATOM   1776 HG21 VAL A 120     -29.991 110.632 -19.016  1.00 63.63           H  
ATOM   1777 HG22 VAL A 120     -30.149 112.391 -19.229  1.00 63.63           H  
ATOM   1778 HG23 VAL A 120     -29.671 111.726 -17.659  1.00 63.63           H  
ATOM   1779  N   GLN A 121     -24.933 111.336 -18.879  1.00 62.31           N  
ATOM   1780  H   GLN A 121     -25.153 112.232 -18.469  1.00 62.31           H  
ATOM   1781  CA  GLN A 121     -23.559 111.097 -19.350  1.00 62.31           C  
ATOM   1782  HA  GLN A 121     -23.573 110.963 -20.432  1.00 62.31           H  
ATOM   1783  C   GLN A 121     -22.900 109.855 -18.727  1.00 62.31           C  
ATOM   1784  CB  GLN A 121     -22.670 112.293 -18.997  1.00 62.31           C  
ATOM   1785  HB2 GLN A 121     -21.627 111.993 -19.093  1.00 62.31           H  
ATOM   1786  HB3 GLN A 121     -22.842 112.572 -17.957  1.00 62.31           H  
ATOM   1787  O   GLN A 121     -21.959 109.299 -19.295  1.00 62.31           O  
ATOM   1788  CG  GLN A 121     -22.874 113.519 -19.890  1.00 62.31           C  
ATOM   1789  HG2 GLN A 121     -23.927 113.800 -19.913  1.00 62.31           H  
ATOM   1790  HG3 GLN A 121     -22.571 113.282 -20.910  1.00 62.31           H  
ATOM   1791  CD  GLN A 121     -22.041 114.695 -19.389  1.00 62.31           C  
ATOM   1792  NE2 GLN A 121     -22.410 115.912 -19.717  1.00 62.31           N  
ATOM   1793 HE21 GLN A 121     -21.893 116.669 -19.294  1.00 62.31           H  
ATOM   1794 HE22 GLN A 121     -23.290 116.063 -20.189  1.00 62.31           H  
ATOM   1795  OE1 GLN A 121     -21.035 114.541 -18.708  1.00 62.31           O  
ATOM   1796  N   ARG A 122     -23.305 109.431 -17.526  1.00 61.48           N  
ATOM   1797  H   ARG A 122     -24.026 109.965 -17.062  1.00 61.48           H  
ATOM   1798  CA  ARG A 122     -22.745 108.257 -16.839  1.00 61.48           C  
ATOM   1799  HA  ARG A 122     -21.700 108.153 -17.131  1.00 61.48           H  
ATOM   1800  C   ARG A 122     -23.426 106.960 -17.281  1.00 61.48           C  
ATOM   1801  CB  ARG A 122     -22.782 108.512 -15.328  1.00 61.48           C  
ATOM   1802  HB2 ARG A 122     -22.473 109.542 -15.150  1.00 61.48           H  
ATOM   1803  HB3 ARG A 122     -23.797 108.387 -14.951  1.00 61.48           H  
ATOM   1804  O   ARG A 122     -22.718 105.998 -17.563  1.00 61.48           O  
ATOM   1805  CG  ARG A 122     -21.816 107.612 -14.549  1.00 61.48           C  
ATOM   1806  HG2 ARG A 122     -20.826 107.658 -15.002  1.00 61.48           H  
ATOM   1807  HG3 ARG A 122     -22.177 106.584 -14.564  1.00 61.48           H  
ATOM   1808  CD  ARG A 122     -21.734 108.123 -13.106  1.00 61.48           C  
ATOM   1809  HD2 ARG A 122     -21.411 109.165 -13.122  1.00 61.48           H  
ATOM   1810  HD3 ARG A 122     -22.728 108.076 -12.661  1.00 61.48           H  
ATOM   1811  NE  ARG A 122     -20.794 107.332 -12.292  1.00 61.48           N  
ATOM   1812  HE  ARG A 122     -20.439 106.479 -12.701  1.00 61.48           H  
ATOM   1813  NH1 ARG A 122     -20.892 108.651 -10.411  1.00 61.48           N  
ATOM   1814 HH11 ARG A 122     -20.620 108.855  -9.460  1.00 61.48           H  
ATOM   1815 HH12 ARG A 122     -21.501 109.297 -10.893  1.00 61.48           H  
ATOM   1816  NH2 ARG A 122     -19.641 106.803 -10.401  1.00 61.48           N  
ATOM   1817 HH21 ARG A 122     -19.303 105.957 -10.837  1.00 61.48           H  
ATOM   1818 HH22 ARG A 122     -19.405 107.007  -9.440  1.00 61.48           H  
ATOM   1819  CZ  ARG A 122     -20.448 107.600 -11.044  1.00 61.48           C  
ATOM   1820  N   LEU A 123     -24.749 106.959 -17.444  1.00 65.30           N  
ATOM   1821  H   LEU A 123     -25.248 107.802 -17.197  1.00 65.30           H  
ATOM   1822  CA  LEU A 123     -25.520 105.874 -18.066  1.00 65.30           C  
ATOM   1823  HA  LEU A 123     -25.294 104.934 -17.561  1.00 65.30           H  
ATOM   1824  C   LEU A 123     -25.137 105.694 -19.539  1.00 65.30           C  
ATOM   1825  CB  LEU A 123     -27.025 106.181 -17.942  1.00 65.30           C  
ATOM   1826  HB2 LEU A 123     -27.575 105.549 -18.639  1.00 65.30           H  
ATOM   1827  HB3 LEU A 123     -27.192 107.216 -18.241  1.00 65.30           H  
ATOM   1828  O   LEU A 123     -24.886 104.574 -19.974  1.00 65.30           O  
ATOM   1829  CG  LEU A 123     -27.603 105.960 -16.533  1.00 65.30           C  
ATOM   1830  HG  LEU A 123     -26.966 106.442 -15.792  1.00 65.30           H  
ATOM   1831  CD1 LEU A 123     -28.998 106.578 -16.446  1.00 65.30           C  
ATOM   1832 HD11 LEU A 123     -28.938 107.647 -16.652  1.00 65.30           H  
ATOM   1833 HD12 LEU A 123     -29.667 106.106 -17.165  1.00 65.30           H  
ATOM   1834 HD13 LEU A 123     -29.396 106.441 -15.440  1.00 65.30           H  
ATOM   1835  CD2 LEU A 123     -27.721 104.470 -16.199  1.00 65.30           C  
ATOM   1836 HD21 LEU A 123     -28.173 104.352 -15.214  1.00 65.30           H  
ATOM   1837 HD22 LEU A 123     -28.347 103.966 -16.935  1.00 65.30           H  
ATOM   1838 HD23 LEU A 123     -26.736 104.004 -16.180  1.00 65.30           H  
ATOM   1839  N   GLU A 124     -25.000 106.788 -20.286  1.00 65.20           N  
ATOM   1840  H   GLU A 124     -25.280 107.675 -19.893  1.00 65.20           H  
ATOM   1841  CA  GLU A 124     -24.483 106.800 -21.653  1.00 65.20           C  
ATOM   1842  HA  GLU A 124     -25.075 106.119 -22.265  1.00 65.20           H  
ATOM   1843  C   GLU A 124     -23.039 106.317 -21.704  1.00 65.20           C  
ATOM   1844  CB  GLU A 124     -24.558 108.195 -22.280  1.00 65.20           C  
ATOM   1845  HB2 GLU A 124     -23.957 108.194 -23.189  1.00 65.20           H  
ATOM   1846  HB3 GLU A 124     -24.127 108.922 -21.591  1.00 65.20           H  
ATOM   1847  O   GLU A 124     -22.730 105.539 -22.592  1.00 65.20           O  
ATOM   1848  CG  GLU A 124     -25.988 108.593 -22.668  1.00 65.20           C  
ATOM   1849  HG2 GLU A 124     -26.622 108.626 -21.782  1.00 65.20           H  
ATOM   1850  HG3 GLU A 124     -26.387 107.825 -23.330  1.00 65.20           H  
ATOM   1851  CD  GLU A 124     -26.022 109.952 -23.381  1.00 65.20           C  
ATOM   1852  OE1 GLU A 124     -26.890 110.102 -24.269  1.00 65.20           O  
ATOM   1853  OE2 GLU A 124     -25.169 110.811 -23.057  1.00 65.20           O  
ATOM   1854  N   ARG A 125     -22.162 106.674 -20.753  1.00 61.81           N  
ATOM   1855  H   ARG A 125     -22.440 107.376 -20.082  1.00 61.81           H  
ATOM   1856  CA  ARG A 125     -20.815 106.074 -20.667  1.00 61.81           C  
ATOM   1857  HA  ARG A 125     -20.345 106.151 -21.647  1.00 61.81           H  
ATOM   1858  C   ARG A 125     -20.856 104.577 -20.374  1.00 61.81           C  
ATOM   1859  CB  ARG A 125     -19.931 106.797 -19.640  1.00 61.81           C  
ATOM   1860  HB2 ARG A 125     -19.175 106.105 -19.270  1.00 61.81           H  
ATOM   1861  HB3 ARG A 125     -20.535 107.116 -18.790  1.00 61.81           H  
ATOM   1862  O   ARG A 125     -20.051 103.854 -20.945  1.00 61.81           O  
ATOM   1863  CG  ARG A 125     -19.199 107.990 -20.273  1.00 61.81           C  
ATOM   1864  HG2 ARG A 125     -18.537 107.614 -21.053  1.00 61.81           H  
ATOM   1865  HG3 ARG A 125     -19.911 108.672 -20.737  1.00 61.81           H  
ATOM   1866  CD  ARG A 125     -18.351 108.748 -19.243  1.00 61.81           C  
ATOM   1867  HD2 ARG A 125     -17.708 109.444 -19.782  1.00 61.81           H  
ATOM   1868  HD3 ARG A 125     -17.724 108.036 -18.706  1.00 61.81           H  
ATOM   1869  NE  ARG A 125     -19.190 109.507 -18.297  1.00 61.81           N  
ATOM   1870  HE  ARG A 125     -20.175 109.538 -18.519  1.00 61.81           H  
ATOM   1871  NH1 ARG A 125     -17.510 110.324 -16.960  1.00 61.81           N  
ATOM   1872 HH11 ARG A 125     -16.833 109.838 -17.531  1.00 61.81           H  
ATOM   1873 HH12 ARG A 125     -17.223 110.939 -16.212  1.00 61.81           H  
ATOM   1874  NH2 ARG A 125     -19.620 110.929 -16.563  1.00 61.81           N  
ATOM   1875 HH21 ARG A 125     -19.307 111.569 -15.847  1.00 61.81           H  
ATOM   1876 HH22 ARG A 125     -20.593 110.971 -16.828  1.00 61.81           H  
ATOM   1877  CZ  ARG A 125     -18.773 110.245 -17.281  1.00 61.81           C  
ATOM   1878  N   MET A 126     -21.780 104.090 -19.546  1.00 60.63           N  
ATOM   1879  H   MET A 126     -22.395 104.739 -19.076  1.00 60.63           H  
ATOM   1880  CA  MET A 126     -21.951 102.649 -19.315  1.00 60.63           C  
ATOM   1881  HA  MET A 126     -20.979 102.216 -19.075  1.00 60.63           H  
ATOM   1882  C   MET A 126     -22.433 101.941 -20.592  1.00 60.63           C  
ATOM   1883  CB  MET A 126     -22.884 102.404 -18.118  1.00 60.63           C  
ATOM   1884  HB2 MET A 126     -23.152 101.348 -18.089  1.00 60.63           H  
ATOM   1885  HB3 MET A 126     -23.797 102.989 -18.229  1.00 60.63           H  
ATOM   1886  O   MET A 126     -21.806 100.980 -21.031  1.00 60.63           O  
ATOM   1887  CG  MET A 126     -22.198 102.773 -16.794  1.00 60.63           C  
ATOM   1888  HG2 MET A 126     -21.779 103.775 -16.882  1.00 60.63           H  
ATOM   1889  HG3 MET A 126     -21.369 102.084 -16.628  1.00 60.63           H  
ATOM   1890  SD  MET A 126     -23.263 102.758 -15.325  1.00 60.63           S  
ATOM   1891  CE  MET A 126     -23.678 100.995 -15.222  1.00 60.63           C  
ATOM   1892  HE1 MET A 126     -24.255 100.696 -16.098  1.00 60.63           H  
ATOM   1893  HE2 MET A 126     -24.277 100.817 -14.329  1.00 60.63           H  
ATOM   1894  HE3 MET A 126     -22.765 100.401 -15.166  1.00 60.63           H  
ATOM   1895  N   LEU A 127     -23.463 102.469 -21.260  1.00 62.53           N  
ATOM   1896  H   LEU A 127     -23.932 103.261 -20.845  1.00 62.53           H  
ATOM   1897  CA  LEU A 127     -23.949 101.994 -22.564  1.00 62.53           C  
ATOM   1898  HA  LEU A 127     -24.214 100.940 -22.476  1.00 62.53           H  
ATOM   1899  C   LEU A 127     -22.889 102.090 -23.674  1.00 62.53           C  
ATOM   1900  CB  LEU A 127     -25.206 102.810 -22.942  1.00 62.53           C  
ATOM   1901  HB2 LEU A 127     -25.187 103.048 -24.006  1.00 62.53           H  
ATOM   1902  HB3 LEU A 127     -25.191 103.763 -22.414  1.00 62.53           H  
ATOM   1903  O   LEU A 127     -22.776 101.191 -24.503  1.00 62.53           O  
ATOM   1904  CG  LEU A 127     -26.514 102.064 -22.629  1.00 62.53           C  
ATOM   1905  HG  LEU A 127     -26.400 101.490 -21.709  1.00 62.53           H  
ATOM   1906  CD1 LEU A 127     -27.668 103.046 -22.442  1.00 62.53           C  
ATOM   1907 HD11 LEU A 127     -27.454 103.700 -21.596  1.00 62.53           H  
ATOM   1908 HD12 LEU A 127     -27.804 103.652 -23.337  1.00 62.53           H  
ATOM   1909 HD13 LEU A 127     -28.587 102.499 -22.229  1.00 62.53           H  
ATOM   1910  CD2 LEU A 127     -26.867 101.118 -23.782  1.00 62.53           C  
ATOM   1911 HD21 LEU A 127     -26.055 100.407 -23.938  1.00 62.53           H  
ATOM   1912 HD22 LEU A 127     -27.041 101.684 -24.696  1.00 62.53           H  
ATOM   1913 HD23 LEU A 127     -27.769 100.562 -23.526  1.00 62.53           H  
ATOM   1914  N   ALA A 128     -22.098 103.160 -23.702  1.00 61.10           N  
ATOM   1915  H   ALA A 128     -22.281 103.895 -23.033  1.00 61.10           H  
ATOM   1916  CA  ALA A 128     -21.056 103.411 -24.693  1.00 61.10           C  
ATOM   1917  HA  ALA A 128     -21.409 103.050 -25.659  1.00 61.10           H  
ATOM   1918  C   ALA A 128     -19.748 102.669 -24.396  1.00 61.10           C  
ATOM   1919  CB  ALA A 128     -20.818 104.919 -24.828  1.00 61.10           C  
ATOM   1920  HB1 ALA A 128     -20.096 105.105 -25.623  1.00 61.10           H  
ATOM   1921  HB2 ALA A 128     -21.752 105.425 -25.073  1.00 61.10           H  
ATOM   1922  HB3 ALA A 128     -20.422 105.318 -23.894  1.00 61.10           H  
ATOM   1923  O   ALA A 128     -18.954 102.505 -25.312  1.00 61.10           O  
ATOM   1924  N   ALA A 129     -19.531 102.184 -23.170  1.00 52.63           N  
ATOM   1925  H   ALA A 129     -20.138 102.478 -22.418  1.00 52.63           H  
ATOM   1926  CA  ALA A 129     -18.502 101.194 -22.860  1.00 52.63           C  
ATOM   1927  HA  ALA A 129     -17.609 101.408 -23.448  1.00 52.63           H  
ATOM   1928  C   ALA A 129     -18.971  99.777 -23.236  1.00 52.63           C  
ATOM   1929  CB  ALA A 129     -18.134 101.310 -21.376  1.00 52.63           C  
ATOM   1930  HB1 ALA A 129     -17.355 100.586 -21.138  1.00 52.63           H  
ATOM   1931  HB2 ALA A 129     -19.008 101.111 -20.755  1.00 52.63           H  
ATOM   1932  HB3 ALA A 129     -17.763 102.313 -21.166  1.00 52.63           H  
ATOM   1933  O   ALA A 129     -18.195  99.001 -23.787  1.00 52.63           O  
ATOM   1934  N   LEU A 130     -20.256  99.462 -23.028  1.00 51.05           N  
ATOM   1935  H   LEU A 130     -20.824 100.112 -22.503  1.00 51.05           H  
ATOM   1936  CA  LEU A 130     -20.875  98.201 -23.458  1.00 51.05           C  
ATOM   1937  HA  LEU A 130     -20.262  97.372 -23.105  1.00 51.05           H  
ATOM   1938  C   LEU A 130     -20.943  98.056 -24.995  1.00 51.05           C  
ATOM   1939  CB  LEU A 130     -22.278  98.099 -22.819  1.00 51.05           C  
ATOM   1940  HB2 LEU A 130     -22.788  99.055 -22.943  1.00 51.05           H  
ATOM   1941  HB3 LEU A 130     -22.861  97.351 -23.356  1.00 51.05           H  
ATOM   1942  O   LEU A 130     -20.787  96.956 -25.518  1.00 51.05           O  
ATOM   1943  CG  LEU A 130     -22.260  97.721 -21.324  1.00 51.05           C  
ATOM   1944  HG  LEU A 130     -21.472  98.273 -20.811  1.00 51.05           H  
ATOM   1945  CD1 LEU A 130     -23.597  98.061 -20.663  1.00 51.05           C  
ATOM   1946 HD11 LEU A 130     -23.565  97.788 -19.608  1.00 51.05           H  
ATOM   1947 HD12 LEU A 130     -24.406  97.515 -21.149  1.00 51.05           H  
ATOM   1948 HD13 LEU A 130     -23.786  99.131 -20.740  1.00 51.05           H  
ATOM   1949  CD2 LEU A 130     -22.018  96.221 -21.140  1.00 51.05           C  
ATOM   1950 HD21 LEU A 130     -21.054  95.940 -21.564  1.00 51.05           H  
ATOM   1951 HD22 LEU A 130     -22.804  95.647 -21.630  1.00 51.05           H  
ATOM   1952 HD23 LEU A 130     -22.009  95.978 -20.077  1.00 51.05           H  
ATOM   1953  N   ARG A 131     -21.142  99.151 -25.743  1.00 56.23           N  
ATOM   1954  H   ARG A 131     -21.344 100.006 -25.245  1.00 56.23           H  
ATOM   1955  CA  ARG A 131     -21.284  99.135 -27.216  1.00 56.23           C  
ATOM   1956  HA  ARG A 131     -22.060  98.408 -27.455  1.00 56.23           H  
ATOM   1957  C   ARG A 131     -20.069  98.642 -28.021  1.00 56.23           C  
ATOM   1958  CB  ARG A 131     -21.730 100.508 -27.736  1.00 56.23           C  
ATOM   1959  HB2 ARG A 131     -21.364 100.640 -28.755  1.00 56.23           H  
ATOM   1960  HB3 ARG A 131     -21.299 101.296 -27.119  1.00 56.23           H  
ATOM   1961  O   ARG A 131     -20.274  97.759 -28.851  1.00 56.23           O  
ATOM   1962  CG  ARG A 131     -23.256 100.632 -27.770  1.00 56.23           C  
ATOM   1963  HG2 ARG A 131     -23.667 100.499 -26.770  1.00 56.23           H  
ATOM   1964  HG3 ARG A 131     -23.667  99.865 -28.427  1.00 56.23           H  
ATOM   1965  CD  ARG A 131     -23.630 102.013 -28.311  1.00 56.23           C  
ATOM   1966  HD2 ARG A 131     -23.223 102.120 -29.316  1.00 56.23           H  
ATOM   1967  HD3 ARG A 131     -23.183 102.768 -27.664  1.00 56.23           H  
ATOM   1968  NE  ARG A 131     -25.090 102.200 -28.347  1.00 56.23           N  
ATOM   1969  HE  ARG A 131     -25.654 101.415 -28.056  1.00 56.23           H  
ATOM   1970  NH1 ARG A 131     -25.077 104.386 -29.050  1.00 56.23           N  
ATOM   1971 HH11 ARG A 131     -25.568 105.249 -29.233  1.00 56.23           H  
ATOM   1972 HH12 ARG A 131     -24.069 104.352 -29.099  1.00 56.23           H  
ATOM   1973  NH2 ARG A 131     -27.017 103.387 -28.589  1.00 56.23           N  
ATOM   1974 HH21 ARG A 131     -27.550 102.589 -28.272  1.00 56.23           H  
ATOM   1975 HH22 ARG A 131     -27.491 104.255 -28.795  1.00 56.23           H  
ATOM   1976  CZ  ARG A 131     -25.719 103.318 -28.664  1.00 56.23           C  
ATOM   1977  N   PRO A 132     -18.840  99.171 -27.867  1.00 48.57           N  
ATOM   1978  CA  PRO A 132     -17.695  98.718 -28.657  1.00 48.57           C  
ATOM   1979  HA  PRO A 132     -17.928  98.773 -29.720  1.00 48.57           H  
ATOM   1980  C   PRO A 132     -17.331  97.269 -28.326  1.00 48.57           C  
ATOM   1981  CB  PRO A 132     -16.555  99.694 -28.344  1.00 48.57           C  
ATOM   1982  HB2 PRO A 132     -16.576 100.515 -29.060  1.00 48.57           H  
ATOM   1983  HB3 PRO A 132     -15.579  99.207 -28.356  1.00 48.57           H  
ATOM   1984  O   PRO A 132     -16.949  96.529 -29.226  1.00 48.57           O  
ATOM   1985  CG  PRO A 132     -16.908 100.223 -26.956  1.00 48.57           C  
ATOM   1986  HG2 PRO A 132     -16.571  99.520 -26.193  1.00 48.57           H  
ATOM   1987  HG3 PRO A 132     -16.491 101.214 -26.777  1.00 48.57           H  
ATOM   1988  CD  PRO A 132     -18.434 100.250 -26.993  1.00 48.57           C  
ATOM   1989  HD2 PRO A 132     -18.826 100.119 -25.985  1.00 48.57           H  
ATOM   1990  HD3 PRO A 132     -18.771 101.195 -27.420  1.00 48.57           H  
ATOM   1991  N   VAL A 133     -17.541  96.842 -27.074  1.00 41.98           N  
ATOM   1992  H   VAL A 133     -17.859  97.506 -26.383  1.00 41.98           H  
ATOM   1993  CA  VAL A 133     -17.408  95.437 -26.656  1.00 41.98           C  
ATOM   1994  HA  VAL A 133     -16.403  95.093 -26.902  1.00 41.98           H  
ATOM   1995  C   VAL A 133     -18.382  94.534 -27.424  1.00 41.98           C  
ATOM   1996  CB  VAL A 133     -17.599  95.309 -25.129  1.00 41.98           C  
ATOM   1997  HB  VAL A 133     -18.580  95.699 -24.854  1.00 41.98           H  
ATOM   1998  O   VAL A 133     -18.007  93.427 -27.792  1.00 41.98           O  
ATOM   1999  CG1 VAL A 133     -17.502  93.860 -24.638  1.00 41.98           C  
ATOM   2000 HG11 VAL A 133     -18.317  93.266 -25.051  1.00 41.98           H  
ATOM   2001 HG12 VAL A 133     -16.553  93.422 -24.949  1.00 41.98           H  
ATOM   2002 HG13 VAL A 133     -17.577  93.827 -23.551  1.00 41.98           H  
ATOM   2003  CG2 VAL A 133     -16.530  96.113 -24.374  1.00 41.98           C  
ATOM   2004 HG21 VAL A 133     -16.704  96.039 -23.300  1.00 41.98           H  
ATOM   2005 HG22 VAL A 133     -15.538  95.724 -24.605  1.00 41.98           H  
ATOM   2006 HG23 VAL A 133     -16.571  97.167 -24.650  1.00 41.98           H  
ATOM   2007  N   ALA A 134     -19.591  95.012 -27.738  1.00 40.86           N  
ATOM   2008  H   ALA A 134     -19.875  95.908 -27.369  1.00 40.86           H  
ATOM   2009  CA  ALA A 134     -20.535  94.282 -28.585  1.00 40.86           C  
ATOM   2010  HA  ALA A 134     -20.535  93.238 -28.273  1.00 40.86           H  
ATOM   2011  C   ALA A 134     -20.165  94.294 -30.085  1.00 40.86           C  
ATOM   2012  CB  ALA A 134     -21.944  94.842 -28.340  1.00 40.86           C  
ATOM   2013  HB1 ALA A 134     -22.178  94.800 -27.277  1.00 40.86           H  
ATOM   2014  HB2 ALA A 134     -22.668  94.238 -28.886  1.00 40.86           H  
ATOM   2015  HB3 ALA A 134     -22.010  95.874 -28.687  1.00 40.86           H  
ATOM   2016  O   ALA A 134     -20.369  93.292 -30.761  1.00 40.86           O  
ATOM   2017  N   GLN A 135     -19.640  95.403 -30.626  1.00 43.03           N  
ATOM   2018  H   GLN A 135     -19.508  96.205 -30.027  1.00 43.03           H  
ATOM   2019  CA  GLN A 135     -19.387  95.541 -32.074  1.00 43.03           C  
ATOM   2020  HA  GLN A 135     -20.134  94.959 -32.613  1.00 43.03           H  
ATOM   2021  C   GLN A 135     -18.037  95.001 -32.564  1.00 43.03           C  
ATOM   2022  CB  GLN A 135     -19.526  97.008 -32.508  1.00 43.03           C  
ATOM   2023  HB2 GLN A 135     -19.048  97.662 -31.778  1.00 43.03           H  
ATOM   2024  HB3 GLN A 135     -19.022  97.141 -33.465  1.00 43.03           H  
ATOM   2025  O   GLN A 135     -17.932  94.623 -33.728  1.00 43.03           O  
ATOM   2026  CG  GLN A 135     -20.993  97.406 -32.700  1.00 43.03           C  
ATOM   2027  HG2 GLN A 135     -21.476  96.666 -33.339  1.00 43.03           H  
ATOM   2028  HG3 GLN A 135     -21.501  97.412 -31.736  1.00 43.03           H  
ATOM   2029  CD  GLN A 135     -21.147  98.777 -33.352  1.00 43.03           C  
ATOM   2030  NE2 GLN A 135     -22.238  99.019 -34.044  1.00 43.03           N  
ATOM   2031 HE21 GLN A 135     -22.894  98.271 -34.220  1.00 43.03           H  
ATOM   2032 HE22 GLN A 135     -22.258  99.903 -34.531  1.00 43.03           H  
ATOM   2033  OE1 GLN A 135     -20.320  99.668 -33.250  1.00 43.03           O  
ATOM   2034  N   ALA A 136     -17.000  94.959 -31.724  1.00 36.04           N  
ATOM   2035  H   ALA A 136     -17.118  95.293 -30.778  1.00 36.04           H  
ATOM   2036  CA  ALA A 136     -15.656  94.554 -32.151  1.00 36.04           C  
ATOM   2037  HA  ALA A 136     -15.397  95.133 -33.038  1.00 36.04           H  
ATOM   2038  C   ALA A 136     -15.536  93.067 -32.562  1.00 36.04           C  
ATOM   2039  CB  ALA A 136     -14.665  94.927 -31.042  1.00 36.04           C  
ATOM   2040  HB1 ALA A 136     -14.901  94.372 -30.134  1.00 36.04           H  
ATOM   2041  HB2 ALA A 136     -13.652  94.680 -31.357  1.00 36.04           H  
ATOM   2042  HB3 ALA A 136     -14.722  95.996 -30.836  1.00 36.04           H  
ATOM   2043  O   ALA A 136     -14.476  92.653 -33.025  1.00 36.04           O  
ATOM   2044  N   ALA A 137     -16.603  92.276 -32.405  1.00 30.85           N  
ATOM   2045  H   ALA A 137     -17.453  92.690 -32.049  1.00 30.85           H  
ATOM   2046  CA  ALA A 137     -16.635  90.848 -32.701  1.00 30.85           C  
ATOM   2047  HA  ALA A 137     -15.791  90.370 -32.204  1.00 30.85           H  
ATOM   2048  C   ALA A 137     -16.529  90.496 -34.202  1.00 30.85           C  
ATOM   2049  CB  ALA A 137     -17.930  90.291 -32.094  1.00 30.85           C  
ATOM   2050  HB1 ALA A 137     -17.973  89.214 -32.258  1.00 30.85           H  
ATOM   2051  HB2 ALA A 137     -17.959  90.489 -31.022  1.00 30.85           H  
ATOM   2052  HB3 ALA A 137     -18.796  90.751 -32.570  1.00 30.85           H  
ATOM   2053  O   ALA A 137     -15.913  89.487 -34.531  1.00 30.85           O  
ATOM   2054  N   ASP A 138     -17.112  91.295 -35.107  1.00 29.50           N  
ATOM   2055  H   ASP A 138     -17.623  92.097 -34.769  1.00 29.50           H  
ATOM   2056  CA  ASP A 138     -17.392  90.835 -36.485  1.00 29.50           C  
ATOM   2057  HA  ASP A 138     -17.675  89.783 -36.457  1.00 29.50           H  
ATOM   2058  C   ASP A 138     -16.216  90.935 -37.478  1.00 29.50           C  
ATOM   2059  CB  ASP A 138     -18.577  91.641 -37.065  1.00 29.50           C  
ATOM   2060  HB2 ASP A 138     -18.520  91.603 -38.153  1.00 29.50           H  
ATOM   2061  HB3 ASP A 138     -18.473  92.687 -36.777  1.00 29.50           H  
ATOM   2062  O   ASP A 138     -16.079  90.106 -38.377  1.00 29.50           O  
ATOM   2063  CG  ASP A 138     -19.977  91.140 -36.686  1.00 29.50           C  
ATOM   2064  OD1 ASP A 138     -20.096  90.013 -36.159  1.00 29.50           O  
ATOM   2065  OD2 ASP A 138     -20.932  91.902 -36.961  1.00 29.50           O  
ATOM   2066  N   ALA A 139     -15.416  92.004 -37.420  1.00 28.77           N  
ATOM   2067  H   ALA A 139     -15.532  92.618 -36.627  1.00 28.77           H  
ATOM   2068  CA  ALA A 139     -14.808  92.546 -38.646  1.00 28.77           C  
ATOM   2069  HA  ALA A 139     -15.509  92.368 -39.462  1.00 28.77           H  
ATOM   2070  C   ALA A 139     -13.472  91.919 -39.111  1.00 28.77           C  
ATOM   2071  CB  ALA A 139     -14.693  94.067 -38.482  1.00 28.77           C  
ATOM   2072  HB1 ALA A 139     -15.670  94.488 -38.242  1.00 28.77           H  
ATOM   2073  HB2 ALA A 139     -13.991  94.302 -37.682  1.00 28.77           H  
ATOM   2074  HB3 ALA A 139     -14.338  94.511 -39.412  1.00 28.77           H  
ATOM   2075  O   ALA A 139     -12.999  92.242 -40.202  1.00 28.77           O  
ATOM   2076  N   SER A 140     -12.826  91.058 -38.323  1.00 28.38           N  
ATOM   2077  H   SER A 140     -13.300  90.718 -37.498  1.00 28.38           H  
ATOM   2078  CA  SER A 140     -11.424  90.623 -38.509  1.00 28.38           C  
ATOM   2079  HA  SER A 140     -10.860  91.488 -38.857  1.00 28.38           H  
ATOM   2080  C   SER A 140     -11.196  89.534 -39.583  1.00 28.38           C  
ATOM   2081  CB  SER A 140     -10.835  90.237 -37.143  1.00 28.38           C  
ATOM   2082  HB2 SER A 140     -10.733  91.138 -36.537  1.00 28.38           H  
ATOM   2083  HB3 SER A 140      -9.848  89.790 -37.265  1.00 28.38           H  
ATOM   2084  O   SER A 140     -10.324  88.681 -39.434  1.00 28.38           O  
ATOM   2085  OG  SER A 140     -11.700  89.340 -36.472  1.00 28.38           O  
ATOM   2086  HG  SER A 140     -11.286  89.026 -35.665  1.00 28.38           H  
ATOM   2087  N   GLY A 141     -11.975  89.539 -40.671  1.00 22.71           N  
ATOM   2088  H   GLY A 141     -12.632  90.302 -40.750  1.00 22.71           H  
ATOM   2089  CA  GLY A 141     -12.149  88.365 -41.539  1.00 22.71           C  
ATOM   2090  HA2 GLY A 141     -13.119  88.457 -42.029  1.00 22.71           H  
ATOM   2091  HA3 GLY A 141     -12.195  87.478 -40.908  1.00 22.71           H  
ATOM   2092  C   GLY A 141     -11.108  88.085 -42.642  1.00 22.71           C  
ATOM   2093  O   GLY A 141     -10.673  86.945 -42.788  1.00 22.71           O  
ATOM   2094  N   THR A 142     -10.796  89.045 -43.521  1.00 23.59           N  
ATOM   2095  H   THR A 142     -11.122  89.985 -43.348  1.00 23.59           H  
ATOM   2096  CA  THR A 142     -10.327  88.722 -44.895  1.00 23.59           C  
ATOM   2097  HA  THR A 142     -10.778  87.766 -45.159  1.00 23.59           H  
ATOM   2098  C   THR A 142      -8.813  88.516 -45.077  1.00 23.59           C  
ATOM   2099  CB  THR A 142     -10.850  89.739 -45.918  1.00 23.59           C  
ATOM   2100  HB  THR A 142     -10.295  89.638 -46.850  1.00 23.59           H  
ATOM   2101  O   THR A 142      -8.007  89.207 -44.465  1.00 23.59           O  
ATOM   2102  CG2 THR A 142     -12.333  89.510 -46.214  1.00 23.59           C  
ATOM   2103 HG21 THR A 142     -12.673  90.249 -46.940  1.00 23.59           H  
ATOM   2104 HG22 THR A 142     -12.919  89.617 -45.301  1.00 23.59           H  
ATOM   2105 HG23 THR A 142     -12.483  88.513 -46.627  1.00 23.59           H  
ATOM   2106  OG1 THR A 142     -10.709  91.052 -45.431  1.00 23.59           O  
ATOM   2107  HG1 THR A 142      -9.795  91.165 -45.161  1.00 23.59           H  
ATOM   2108  N   GLY A 143      -8.446  87.573 -45.964  1.00 20.17           N  
ATOM   2109  H   GLY A 143      -9.189  87.097 -46.456  1.00 20.17           H  
ATOM   2110  CA  GLY A 143      -7.105  86.965 -46.064  1.00 20.17           C  
ATOM   2111  HA2 GLY A 143      -6.622  87.039 -45.089  1.00 20.17           H  
ATOM   2112  HA3 GLY A 143      -7.241  85.901 -46.259  1.00 20.17           H  
ATOM   2113  C   GLY A 143      -6.100  87.517 -47.100  1.00 20.17           C  
ATOM   2114  O   GLY A 143      -6.013  88.713 -47.357  1.00 20.17           O  
ATOM   2115  N   ALA A 144      -5.273  86.614 -47.649  1.00 20.59           N  
ATOM   2116  H   ALA A 144      -5.530  85.645 -47.529  1.00 20.59           H  
ATOM   2117  CA  ALA A 144      -3.819  86.817 -47.777  1.00 20.59           C  
ATOM   2118  HA  ALA A 144      -3.554  87.770 -47.320  1.00 20.59           H  
ATOM   2119  C   ALA A 144      -3.246  86.842 -49.221  1.00 20.59           C  
ATOM   2120  CB  ALA A 144      -3.185  85.695 -46.933  1.00 20.59           C  
ATOM   2121  HB1 ALA A 144      -2.102  85.815 -46.924  1.00 20.59           H  
ATOM   2122  HB2 ALA A 144      -3.546  85.746 -45.905  1.00 20.59           H  
ATOM   2123  HB3 ALA A 144      -3.424  84.719 -47.355  1.00 20.59           H  
ATOM   2124  O   ALA A 144      -2.517  85.929 -49.601  1.00 20.59           O  
ATOM   2125  N   ASN A 145      -3.594  87.839 -50.046  1.00 19.60           N  
ATOM   2126  H   ASN A 145      -4.128  88.605 -49.661  1.00 19.60           H  
ATOM   2127  CA  ASN A 145      -3.350  87.815 -51.511  1.00 19.60           C  
ATOM   2128  HA  ASN A 145      -3.104  86.783 -51.759  1.00 19.60           H  
ATOM   2129  C   ASN A 145      -2.057  88.599 -51.980  1.00 19.60           C  
ATOM   2130  CB  ASN A 145      -4.729  88.087 -52.157  1.00 19.60           C  
ATOM   2131  HB2 ASN A 145      -4.861  89.157 -52.316  1.00 19.60           H  
ATOM   2132  HB3 ASN A 145      -5.518  87.768 -51.476  1.00 19.60           H  
ATOM   2133  O   ASN A 145      -1.175  88.749 -51.136  1.00 19.60           O  
ATOM   2134  CG  ASN A 145      -4.974  87.302 -53.441  1.00 19.60           C  
ATOM   2135  ND2 ASN A 145      -5.960  87.689 -54.215  1.00 19.60           N  
ATOM   2136 HD21 ASN A 145      -6.533  88.482 -53.966  1.00 19.60           H  
ATOM   2137 HD22 ASN A 145      -6.078  87.156 -55.065  1.00 19.60           H  
ATOM   2138  OD1 ASN A 145      -4.297  86.353 -53.786  1.00 19.60           O  
ATOM   2139  N   PRO A 146      -1.815  89.026 -53.258  1.00 21.83           N  
ATOM   2140  CA  PRO A 146      -0.513  88.863 -53.960  1.00 21.83           C  
ATOM   2141  HA  PRO A 146       0.200  88.311 -53.347  1.00 21.83           H  
ATOM   2142  C   PRO A 146       0.137  90.224 -54.393  1.00 21.83           C  
ATOM   2143  CB  PRO A 146      -0.973  87.987 -55.126  1.00 21.83           C  
ATOM   2144  HB2 PRO A 146      -0.243  87.921 -55.933  1.00 21.83           H  
ATOM   2145  HB3 PRO A 146      -1.182  86.983 -54.757  1.00 21.83           H  
ATOM   2146  O   PRO A 146      -0.317  91.257 -53.908  1.00 21.83           O  
ATOM   2147  CG  PRO A 146      -2.287  88.636 -55.573  1.00 21.83           C  
ATOM   2148  HG2 PRO A 146      -3.018  87.876 -55.849  1.00 21.83           H  
ATOM   2149  HG3 PRO A 146      -2.118  89.327 -56.398  1.00 21.83           H  
ATOM   2150  CD  PRO A 146      -2.733  89.411 -54.330  1.00 21.83           C  
ATOM   2151  HD2 PRO A 146      -3.793  89.262 -54.129  1.00 21.83           H  
ATOM   2152  HD3 PRO A 146      -2.611  90.477 -54.523  1.00 21.83           H  
ATOM   2153  N   SER A 147       1.161  90.405 -55.257  1.00 20.55           N  
ATOM   2154  H   SER A 147       1.409  91.384 -55.287  1.00 20.55           H  
ATOM   2155  CA  SER A 147       2.078  89.607 -56.131  1.00 20.55           C  
ATOM   2156  HA  SER A 147       2.337  88.662 -55.652  1.00 20.55           H  
ATOM   2157  C   SER A 147       3.397  90.415 -56.350  1.00 20.55           C  
ATOM   2158  CB  SER A 147       1.458  89.331 -57.525  1.00 20.55           C  
ATOM   2159  HB2 SER A 147       0.840  88.433 -57.496  1.00 20.55           H  
ATOM   2160  HB3 SER A 147       2.231  89.109 -58.260  1.00 20.55           H  
ATOM   2161  O   SER A 147       3.603  91.404 -55.646  1.00 20.55           O  
ATOM   2162  OG  SER A 147       0.675  90.408 -58.002  1.00 20.55           O  
ATOM   2163  HG  SER A 147       1.269  91.109 -58.281  1.00 20.55           H  
ATOM   2164  N   GLY A 148       4.282  90.040 -57.297  1.00 21.73           N  
ATOM   2165  H   GLY A 148       4.101  89.228 -57.870  1.00 21.73           H  
ATOM   2166  CA  GLY A 148       5.417  90.877 -57.752  1.00 21.73           C  
ATOM   2167  HA2 GLY A 148       5.822  91.433 -56.907  1.00 21.73           H  
ATOM   2168  HA3 GLY A 148       6.219  90.230 -58.108  1.00 21.73           H  
ATOM   2169  C   GLY A 148       5.026  91.915 -58.836  1.00 21.73           C  
ATOM   2170  O   GLY A 148       3.905  92.417 -58.797  1.00 21.73           O  
ATOM   2171  N   ASP A 149       5.859  92.336 -59.803  1.00 22.06           N  
ATOM   2172  H   ASP A 149       5.457  93.035 -60.412  1.00 22.06           H  
ATOM   2173  CA  ASP A 149       7.229  91.897 -60.134  1.00 22.06           C  
ATOM   2174  HA  ASP A 149       7.732  91.592 -59.216  1.00 22.06           H  
ATOM   2175  C   ASP A 149       8.118  93.023 -60.751  1.00 22.06           C  
ATOM   2176  CB  ASP A 149       7.185  90.666 -61.068  1.00 22.06           C  
ATOM   2177  HB2 ASP A 149       8.204  90.437 -61.382  1.00 22.06           H  
ATOM   2178  HB3 ASP A 149       6.609  90.906 -61.962  1.00 22.06           H  
ATOM   2179  O   ASP A 149       8.990  93.534 -60.052  1.00 22.06           O  
ATOM   2180  CG  ASP A 149       6.600  89.414 -60.400  1.00 22.06           C  
ATOM   2181  OD1 ASP A 149       7.373  88.703 -59.721  1.00 22.06           O  
ATOM   2182  OD2 ASP A 149       5.367  89.205 -60.494  1.00 22.06           O  
ATOM   2183  N   ASP A 150       7.936  93.396 -62.034  1.00 21.75           N  
ATOM   2184  H   ASP A 150       7.137  93.017 -62.521  1.00 21.75           H  
ATOM   2185  CA  ASP A 150       8.982  93.997 -62.921  1.00 21.75           C  
ATOM   2186  HA  ASP A 150       9.642  94.622 -62.321  1.00 21.75           H  
ATOM   2187  C   ASP A 150       8.346  94.881 -64.058  1.00 21.75           C  
ATOM   2188  CB  ASP A 150       9.767  92.785 -63.484  1.00 21.75           C  
ATOM   2189  HB2 ASP A 150       9.618  91.919 -62.839  1.00 21.75           H  
ATOM   2190  HB3 ASP A 150       9.349  92.512 -64.453  1.00 21.75           H  
ATOM   2191  O   ASP A 150       7.119  94.899 -64.162  1.00 21.75           O  
ATOM   2192  CG  ASP A 150      11.285  92.952 -63.593  1.00 21.75           C  
ATOM   2193  OD1 ASP A 150      11.829  93.954 -63.080  1.00 21.75           O  
ATOM   2194  OD2 ASP A 150      11.896  92.067 -64.234  1.00 21.75           O  
ATOM   2195  N   LEU A 151       8.992  95.640 -64.979  1.00 21.50           N  
ATOM   2196  H   LEU A 151       8.330  96.154 -65.543  1.00 21.50           H  
ATOM   2197  CA  LEU A 151      10.418  95.873 -65.329  1.00 21.50           C  
ATOM   2198  HA  LEU A 151      11.015  95.833 -64.418  1.00 21.50           H  
ATOM   2199  C   LEU A 151      10.687  97.255 -66.013  1.00 21.50           C  
ATOM   2200  CB  LEU A 151      10.883  94.744 -66.291  1.00 21.50           C  
ATOM   2201  HB2 LEU A 151      10.434  93.808 -65.961  1.00 21.50           H  
ATOM   2202  HB3 LEU A 151      10.477  94.922 -67.287  1.00 21.50           H  
ATOM   2203  O   LEU A 151      11.462  98.058 -65.499  1.00 21.50           O  
ATOM   2204  CG  LEU A 151      12.406  94.489 -66.418  1.00 21.50           C  
ATOM   2205  HG  LEU A 151      12.830  94.252 -65.442  1.00 21.50           H  
ATOM   2206  CD1 LEU A 151      12.618  93.289 -67.345  1.00 21.50           C  
ATOM   2207 HD11 LEU A 151      13.676  93.027 -67.372  1.00 21.50           H  
ATOM   2208 HD12 LEU A 151      12.261  93.514 -68.350  1.00 21.50           H  
ATOM   2209 HD13 LEU A 151      12.075  92.433 -66.945  1.00 21.50           H  
ATOM   2210  CD2 LEU A 151      13.223  95.645 -67.003  1.00 21.50           C  
ATOM   2211 HD21 LEU A 151      12.776  95.998 -67.932  1.00 21.50           H  
ATOM   2212 HD22 LEU A 151      14.243  95.311 -67.189  1.00 21.50           H  
ATOM   2213 HD23 LEU A 151      13.275  96.455 -66.274  1.00 21.50           H  
ATOM   2214  N   GLY A 152      10.127  97.502 -67.216  1.00 23.98           N  
ATOM   2215  H   GLY A 152       9.438  96.833 -67.530  1.00 23.98           H  
ATOM   2216  CA  GLY A 152      10.709  98.387 -68.263  1.00 23.98           C  
ATOM   2217  HA2 GLY A 152      10.774  97.807 -69.184  1.00 23.98           H  
ATOM   2218  HA3 GLY A 152      11.731  98.640 -67.982  1.00 23.98           H  
ATOM   2219  C   GLY A 152       9.985  99.723 -68.573  1.00 23.98           C  
ATOM   2220  O   GLY A 152       9.368 100.308 -67.694  1.00 23.98           O  
ATOM   2221  N   GLU A 153      10.017 100.294 -69.792  1.00 25.20           N  
ATOM   2222  H   GLU A 153       9.529 101.177 -69.832  1.00 25.20           H  
ATOM   2223  CA  GLU A 153      10.725  99.865 -71.020  1.00 25.20           C  
ATOM   2224  HA  GLU A 153      11.687  99.438 -70.735  1.00 25.20           H  
ATOM   2225  C   GLU A 153      11.035 101.017 -72.022  1.00 25.20           C  
ATOM   2226  CB  GLU A 153       9.905  98.767 -71.740  1.00 25.20           C  
ATOM   2227  HB2 GLU A 153       9.505  98.064 -71.010  1.00 25.20           H  
ATOM   2228  HB3 GLU A 153       9.058  99.225 -72.251  1.00 25.20           H  
ATOM   2229  O   GLU A 153      12.199 101.258 -72.333  1.00 25.20           O  
ATOM   2230  CG  GLU A 153      10.768  97.974 -72.736  1.00 25.20           C  
ATOM   2231  HG2 GLU A 153      11.505  97.401 -72.173  1.00 25.20           H  
ATOM   2232  HG3 GLU A 153      11.311  98.672 -73.374  1.00 25.20           H  
ATOM   2233  CD  GLU A 153       9.945  97.043 -73.641  1.00 25.20           C  
ATOM   2234  OE1 GLU A 153      10.308  95.849 -73.737  1.00 25.20           O  
ATOM   2235  OE2 GLU A 153       8.980  97.546 -74.261  1.00 25.20           O  
ATOM   2236  N   ALA A 154      10.014 101.686 -72.578  1.00 24.40           N  
ATOM   2237  H   ALA A 154       9.084 101.478 -72.243  1.00 24.40           H  
ATOM   2238  CA  ALA A 154      10.098 102.308 -73.913  1.00 24.40           C  
ATOM   2239  HA  ALA A 154      10.758 101.682 -74.514  1.00 24.40           H  
ATOM   2240  C   ALA A 154      10.675 103.744 -73.979  1.00 24.40           C  
ATOM   2241  CB  ALA A 154       8.704 102.232 -74.552  1.00 24.40           C  
ATOM   2242  HB1 ALA A 154       8.357 101.199 -74.563  1.00 24.40           H  
ATOM   2243  HB2 ALA A 154       8.747 102.598 -75.578  1.00 24.40           H  
ATOM   2244  HB3 ALA A 154       8.003 102.846 -73.986  1.00 24.40           H  
ATOM   2245  O   ALA A 154      10.528 104.531 -73.047  1.00 24.40           O  
ATOM   2246  N   GLY A 155      11.271 104.108 -75.127  1.00 31.05           N  
ATOM   2247  H   GLY A 155      11.369 103.413 -75.854  1.00 31.05           H  
ATOM   2248  CA  GLY A 155      11.848 105.440 -75.387  1.00 31.05           C  
ATOM   2249  HA2 GLY A 155      11.250 106.203 -74.887  1.00 31.05           H  
ATOM   2250  HA3 GLY A 155      12.856 105.480 -74.976  1.00 31.05           H  
ATOM   2251  C   GLY A 155      11.924 105.775 -76.881  1.00 31.05           C  
ATOM   2252  O   GLY A 155      12.887 105.407 -77.549  1.00 31.05           O  
ATOM   2253  N   VAL A 156      10.878 106.416 -77.410  1.00 26.34           N  
ATOM   2254  H   VAL A 156      10.183 106.790 -76.779  1.00 26.34           H  
ATOM   2255  CA  VAL A 156      10.629 106.600 -78.855  1.00 26.34           C  
ATOM   2256  HA  VAL A 156      11.132 105.796 -79.392  1.00 26.34           H  
ATOM   2257  C   VAL A 156      11.242 107.911 -79.390  1.00 26.34           C  
ATOM   2258  CB  VAL A 156       9.106 106.448 -79.123  1.00 26.34           C  
ATOM   2259  HB  VAL A 156       8.566 107.166 -78.507  1.00 26.34           H  
ATOM   2260  O   VAL A 156      11.685 108.763 -78.625  1.00 26.34           O  
ATOM   2261  CG1 VAL A 156       8.658 106.645 -80.582  1.00 26.34           C  
ATOM   2262 HG11 VAL A 156       8.745 107.695 -80.858  1.00 26.34           H  
ATOM   2263 HG12 VAL A 156       9.256 106.027 -81.252  1.00 26.34           H  
ATOM   2264 HG13 VAL A 156       7.607 106.376 -80.688  1.00 26.34           H  
ATOM   2265  CG2 VAL A 156       8.644 105.030 -78.735  1.00 26.34           C  
ATOM   2266 HG21 VAL A 156       9.183 104.286 -79.322  1.00 26.34           H  
ATOM   2267 HG22 VAL A 156       8.820 104.851 -77.675  1.00 26.34           H  
ATOM   2268 HG23 VAL A 156       7.573 104.927 -78.911  1.00 26.34           H  
ATOM   2269  N   ASP A 157      11.282 108.052 -80.721  1.00 28.96           N  
ATOM   2270  H   ASP A 157      10.936 107.266 -81.252  1.00 28.96           H  
ATOM   2271  CA  ASP A 157      11.812 109.157 -81.545  1.00 28.96           C  
ATOM   2272  HA  ASP A 157      12.873 109.266 -81.318  1.00 28.96           H  
ATOM   2273  C   ASP A 157      11.139 110.542 -81.330  1.00 28.96           C  
ATOM   2274  CB  ASP A 157      11.671 108.756 -83.032  1.00 28.96           C  
ATOM   2275  HB2 ASP A 157      12.089 109.542 -83.662  1.00 28.96           H  
ATOM   2276  HB3 ASP A 157      10.611 108.677 -83.270  1.00 28.96           H  
ATOM   2277  O   ASP A 157      10.793 111.235 -82.289  1.00 28.96           O  
ATOM   2278  CG  ASP A 157      12.364 107.453 -83.423  1.00 28.96           C  
ATOM   2279  OD1 ASP A 157      13.584 107.344 -83.175  1.00 28.96           O  
ATOM   2280  OD2 ASP A 157      11.666 106.591 -84.004  1.00 28.96           O  
ATOM   2281  N   GLU A 158      10.913 110.970 -80.088  1.00 31.22           N  
ATOM   2282  H   GLU A 158      11.225 110.358 -79.347  1.00 31.22           H  
ATOM   2283  CA  GLU A 158      10.063 112.106 -79.670  1.00 31.22           C  
ATOM   2284  HA  GLU A 158       9.173 112.104 -80.300  1.00 31.22           H  
ATOM   2285  C   GLU A 158      10.734 113.490 -79.898  1.00 31.22           C  
ATOM   2286  CB  GLU A 158       9.592 111.838 -78.223  1.00 31.22           C  
ATOM   2287  HB2 GLU A 158       9.046 112.704 -77.849  1.00 31.22           H  
ATOM   2288  HB3 GLU A 158      10.470 111.676 -77.597  1.00 31.22           H  
ATOM   2289  O   GLU A 158      10.692 114.395 -79.069  1.00 31.22           O  
ATOM   2290  CG  GLU A 158       8.658 110.606 -78.156  1.00 31.22           C  
ATOM   2291  HG2 GLU A 158       7.716 110.873 -78.634  1.00 31.22           H  
ATOM   2292  HG3 GLU A 158       9.085 109.786 -78.733  1.00 31.22           H  
ATOM   2293  CD  GLU A 158       8.371 110.076 -76.739  1.00 31.22           C  
ATOM   2294  OE1 GLU A 158       7.639 109.060 -76.664  1.00 31.22           O  
ATOM   2295  OE2 GLU A 158       8.855 110.670 -75.751  1.00 31.22           O  
ATOM   2296  N   LEU A 159      11.397 113.627 -81.051  1.00 23.14           N  
ATOM   2297  H   LEU A 159      11.238 112.855 -81.683  1.00 23.14           H  
ATOM   2298  CA  LEU A 159      12.676 114.318 -81.249  1.00 23.14           C  
ATOM   2299  HA  LEU A 159      13.234 114.309 -80.313  1.00 23.14           H  
ATOM   2300  C   LEU A 159      12.620 115.781 -81.719  1.00 23.14           C  
ATOM   2301  CB  LEU A 159      13.443 113.497 -82.322  1.00 23.14           C  
ATOM   2302  HB2 LEU A 159      12.726 112.931 -82.917  1.00 23.14           H  
ATOM   2303  HB3 LEU A 159      13.941 114.171 -83.018  1.00 23.14           H  
ATOM   2304  O   LEU A 159      13.369 116.620 -81.227  1.00 23.14           O  
ATOM   2305  CG  LEU A 159      14.513 112.535 -81.794  1.00 23.14           C  
ATOM   2306  HG  LEU A 159      14.191 112.096 -80.849  1.00 23.14           H  
ATOM   2307  CD1 LEU A 159      14.762 111.418 -82.807  1.00 23.14           C  
ATOM   2308 HD11 LEU A 159      15.084 111.831 -83.763  1.00 23.14           H  
ATOM   2309 HD12 LEU A 159      15.522 110.735 -82.426  1.00 23.14           H  
ATOM   2310 HD13 LEU A 159      13.845 110.847 -82.956  1.00 23.14           H  
ATOM   2311  CD2 LEU A 159      15.834 113.286 -81.606  1.00 23.14           C  
ATOM   2312 HD21 LEU A 159      16.578 112.608 -81.189  1.00 23.14           H  
ATOM   2313 HD22 LEU A 159      16.192 113.677 -82.558  1.00 23.14           H  
ATOM   2314 HD23 LEU A 159      15.685 114.112 -80.910  1.00 23.14           H  
ATOM   2315  N   LEU A 160      11.930 116.020 -82.840  1.00 23.54           N  
ATOM   2316  H   LEU A 160      11.246 115.315 -83.076  1.00 23.54           H  
ATOM   2317  CA  LEU A 160      12.653 116.628 -83.971  1.00 23.54           C  
ATOM   2318  HA  LEU A 160      13.702 116.349 -83.880  1.00 23.54           H  
ATOM   2319  C   LEU A 160      12.687 118.155 -84.049  1.00 23.54           C  
ATOM   2320  CB  LEU A 160      12.115 116.067 -85.309  1.00 23.54           C  
ATOM   2321  HB2 LEU A 160      11.031 115.976 -85.239  1.00 23.54           H  
ATOM   2322  HB3 LEU A 160      12.321 116.789 -86.099  1.00 23.54           H  
ATOM   2323  O   LEU A 160      13.758 118.731 -84.247  1.00 23.54           O  
ATOM   2324  CG  LEU A 160      12.709 114.725 -85.767  1.00 23.54           C  
ATOM   2325  HG  LEU A 160      12.566 113.975 -84.989  1.00 23.54           H  
ATOM   2326  CD1 LEU A 160      11.974 114.259 -87.024  1.00 23.54           C  
ATOM   2327 HD11 LEU A 160      12.368 113.293 -87.341  1.00 23.54           H  
ATOM   2328 HD12 LEU A 160      12.097 114.986 -87.827  1.00 23.54           H  
ATOM   2329 HD13 LEU A 160      10.913 114.140 -86.804  1.00 23.54           H  
ATOM   2330  CD2 LEU A 160      14.198 114.831 -86.114  1.00 23.54           C  
ATOM   2331 HD21 LEU A 160      14.780 115.076 -85.225  1.00 23.54           H  
ATOM   2332 HD22 LEU A 160      14.552 113.872 -86.493  1.00 23.54           H  
ATOM   2333 HD23 LEU A 160      14.354 115.601 -86.870  1.00 23.54           H  
ATOM   2334  N   GLU A 161      11.518 118.780 -84.194  1.00 25.45           N  
ATOM   2335  H   GLU A 161      10.670 118.290 -83.946  1.00 25.45           H  
ATOM   2336  CA  GLU A 161      11.436 119.805 -85.238  1.00 25.45           C  
ATOM   2337  HA  GLU A 161      12.128 119.480 -86.014  1.00 25.45           H  
ATOM   2338  C   GLU A 161      11.930 121.186 -84.793  1.00 25.45           C  
ATOM   2339  CB  GLU A 161      10.068 119.818 -85.941  1.00 25.45           C  
ATOM   2340  HB2 GLU A 161       9.728 118.790 -86.068  1.00 25.45           H  
ATOM   2341  HB3 GLU A 161       9.338 120.360 -85.340  1.00 25.45           H  
ATOM   2342  O   GLU A 161      11.249 121.921 -84.089  1.00 25.45           O  
ATOM   2343  CG  GLU A 161      10.212 120.458 -87.335  1.00 25.45           C  
ATOM   2344  HG2 GLU A 161      11.047 119.984 -87.851  1.00 25.45           H  
ATOM   2345  HG3 GLU A 161      10.458 121.513 -87.218  1.00 25.45           H  
ATOM   2346  CD  GLU A 161       8.954 120.329 -88.208  1.00 25.45           C  
ATOM   2347  OE1 GLU A 161       9.125 120.076 -89.424  1.00 25.45           O  
ATOM   2348  OE2 GLU A 161       7.838 120.519 -87.677  1.00 25.45           O  
ATOM   2349  N   ALA A 162      13.116 121.523 -85.305  1.00 27.39           N  
ATOM   2350  H   ALA A 162      13.630 120.761 -85.724  1.00 27.39           H  
ATOM   2351  CA  ALA A 162      13.768 122.826 -85.311  1.00 27.39           C  
ATOM   2352  HA  ALA A 162      14.772 122.619 -85.680  1.00 27.39           H  
ATOM   2353  C   ALA A 162      13.929 123.488 -83.921  1.00 27.39           C  
ATOM   2354  CB  ALA A 162      13.105 123.701 -86.386  1.00 27.39           C  
ATOM   2355  HB1 ALA A 162      12.927 123.111 -87.285  1.00 27.39           H  
ATOM   2356  HB2 ALA A 162      12.148 124.070 -86.017  1.00 27.39           H  
ATOM   2357  HB3 ALA A 162      13.749 124.538 -86.656  1.00 27.39           H  
ATOM   2358  O   ALA A 162      13.011 124.078 -83.365  1.00 27.39           O  
ATOM   2359  N   LEU A 163      15.150 123.583 -83.388  1.00 22.24           N  
ATOM   2360  H   LEU A 163      15.099 123.553 -82.380  1.00 22.24           H  
ATOM   2361  CA  LEU A 163      16.198 124.519 -83.854  1.00 22.24           C  
ATOM   2362  HA  LEU A 163      16.945 124.571 -83.062  1.00 22.24           H  
ATOM   2363  C   LEU A 163      15.713 125.967 -84.043  1.00 22.24           C  
ATOM   2364  CB  LEU A 163      16.944 124.079 -85.138  1.00 22.24           C  
ATOM   2365  HB2 LEU A 163      16.264 124.021 -85.988  1.00 22.24           H  
ATOM   2366  HB3 LEU A 163      17.617 124.905 -85.368  1.00 22.24           H  
ATOM   2367  O   LEU A 163      16.325 126.902 -83.537  1.00 22.24           O  
ATOM   2368  CG  LEU A 163      17.817 122.812 -85.068  1.00 22.24           C  
ATOM   2369  HG  LEU A 163      18.346 122.792 -84.115  1.00 22.24           H  
ATOM   2370  CD1 LEU A 163      17.057 121.495 -85.250  1.00 22.24           C  
ATOM   2371 HD11 LEU A 163      16.316 121.378 -84.459  1.00 22.24           H  
ATOM   2372 HD12 LEU A 163      17.752 120.659 -85.172  1.00 22.24           H  
ATOM   2373 HD13 LEU A 163      16.572 121.461 -86.225  1.00 22.24           H  
ATOM   2374  CD2 LEU A 163      18.853 122.872 -86.195  1.00 22.24           C  
ATOM   2375 HD21 LEU A 163      19.482 123.754 -86.070  1.00 22.24           H  
ATOM   2376 HD22 LEU A 163      18.355 122.917 -87.163  1.00 22.24           H  
ATOM   2377 HD23 LEU A 163      19.491 121.989 -86.155  1.00 22.24           H  
ATOM   2378  N   GLY A 164      14.652 126.163 -84.824  1.00 23.36           N  
ATOM   2379  H   GLY A 164      14.112 125.357 -85.104  1.00 23.36           H  
ATOM   2380  CA  GLY A 164      14.258 127.461 -85.330  1.00 23.36           C  
ATOM   2381  HA2 GLY A 164      13.945 128.075 -84.485  1.00 23.36           H  
ATOM   2382  HA3 GLY A 164      13.411 127.346 -86.006  1.00 23.36           H  
ATOM   2383  C   GLY A 164      15.385 128.172 -86.074  1.00 23.36           C  
ATOM   2384  O   GLY A 164      16.186 127.557 -86.779  1.00 23.36           O  
ATOM   2385  N   ARG A 165      15.357 129.503 -85.990  1.00 23.34           N  
ATOM   2386  H   ARG A 165      14.744 129.920 -85.304  1.00 23.34           H  
ATOM   2387  CA  ARG A 165      16.075 130.359 -86.929  1.00 23.34           C  
ATOM   2388  HA  ARG A 165      16.548 129.713 -87.668  1.00 23.34           H  
ATOM   2389  C   ARG A 165      17.254 131.119 -86.329  1.00 23.34           C  
ATOM   2390  CB  ARG A 165      15.077 131.242 -87.692  1.00 23.34           C  
ATOM   2391  HB2 ARG A 165      14.702 132.022 -87.030  1.00 23.34           H  
ATOM   2392  HB3 ARG A 165      14.231 130.638 -88.020  1.00 23.34           H  
ATOM   2393  O   ARG A 165      18.373 130.868 -86.752  1.00 23.34           O  
ATOM   2394  CG  ARG A 165      15.746 131.855 -88.932  1.00 23.34           C  
ATOM   2395  HG2 ARG A 165      15.864 131.100 -89.709  1.00 23.34           H  
ATOM   2396  HG3 ARG A 165      16.736 132.227 -88.668  1.00 23.34           H  
ATOM   2397  CD  ARG A 165      14.948 133.041 -89.457  1.00 23.34           C  
ATOM   2398  HD2 ARG A 165      14.696 133.666 -88.600  1.00 23.34           H  
ATOM   2399  HD3 ARG A 165      15.584 133.618 -90.129  1.00 23.34           H  
ATOM   2400  NE  ARG A 165      13.705 132.668 -90.151  1.00 23.34           N  
ATOM   2401  HE  ARG A 165      13.542 131.688 -90.334  1.00 23.34           H  
ATOM   2402  NH1 ARG A 165      12.985 134.834 -90.304  1.00 23.34           N  
ATOM   2403 HH11 ARG A 165      12.310 135.540 -90.563  1.00 23.34           H  
ATOM   2404 HH12 ARG A 165      13.791 135.125 -89.769  1.00 23.34           H  
ATOM   2405  NH2 ARG A 165      11.736 133.175 -91.171  1.00 23.34           N  
ATOM   2406 HH21 ARG A 165      11.577 132.190 -91.329  1.00 23.34           H  
ATOM   2407 HH22 ARG A 165      11.047 133.864 -91.435  1.00 23.34           H  
ATOM   2408  CZ  ARG A 165      12.814 133.559 -90.541  1.00 23.34           C  
ATOM   2409  N   GLU A 166      16.987 132.152 -85.528  1.00 19.79           N  
ATOM   2410  H   GLU A 166      16.063 132.224 -85.128  1.00 19.79           H  
ATOM   2411  CA  GLU A 166      17.745 133.400 -85.716  1.00 19.79           C  
ATOM   2412  HA  GLU A 166      18.513 133.196 -86.461  1.00 19.79           H  
ATOM   2413  C   GLU A 166      18.594 133.876 -84.527  1.00 19.79           C  
ATOM   2414  CB  GLU A 166      16.835 134.476 -86.366  1.00 19.79           C  
ATOM   2415  HB2 GLU A 166      15.920 133.997 -86.712  1.00 19.79           H  
ATOM   2416  HB3 GLU A 166      16.528 135.232 -85.643  1.00 19.79           H  
ATOM   2417  O   GLU A 166      19.780 133.572 -84.496  1.00 19.79           O  
ATOM   2418  CG  GLU A 166      17.505 135.142 -87.582  1.00 19.79           C  
ATOM   2419  HG2 GLU A 166      18.424 135.631 -87.261  1.00 19.79           H  
ATOM   2420  HG3 GLU A 166      17.786 134.361 -88.288  1.00 19.79           H  
ATOM   2421  CD  GLU A 166      16.595 136.143 -88.325  1.00 19.79           C  
ATOM   2422  OE1 GLU A 166      17.140 137.113 -88.893  1.00 19.79           O  
ATOM   2423  OE2 GLU A 166      15.367 135.881 -88.447  1.00 19.79           O  
ATOM   2424  N   LEU A 167      18.050 134.734 -83.659  1.00 20.28           N  
ATOM   2425  H   LEU A 167      17.042 134.783 -83.622  1.00 20.28           H  
ATOM   2426  CA  LEU A 167      18.741 136.005 -83.411  1.00 20.28           C  
ATOM   2427  HA  LEU A 167      19.479 136.106 -84.207  1.00 20.28           H  
ATOM   2428  C   LEU A 167      19.618 136.104 -82.155  1.00 20.28           C  
ATOM   2429  CB  LEU A 167      17.749 137.184 -83.583  1.00 20.28           C  
ATOM   2430  HB2 LEU A 167      16.730 136.824 -83.441  1.00 20.28           H  
ATOM   2431  HB3 LEU A 167      17.921 137.951 -82.828  1.00 20.28           H  
ATOM   2432  O   LEU A 167      20.832 135.946 -82.253  1.00 20.28           O  
ATOM   2433  CG  LEU A 167      17.863 137.885 -84.945  1.00 20.28           C  
ATOM   2434  HG  LEU A 167      17.841 137.137 -85.738  1.00 20.28           H  
ATOM   2435  CD1 LEU A 167      16.670 138.818 -85.146  1.00 20.28           C  
ATOM   2436 HD11 LEU A 167      16.671 139.582 -84.368  1.00 20.28           H  
ATOM   2437 HD12 LEU A 167      16.742 139.289 -86.126  1.00 20.28           H  
ATOM   2438 HD13 LEU A 167      15.743 138.247 -85.097  1.00 20.28           H  
ATOM   2439  CD2 LEU A 167      19.150 138.701 -85.080  1.00 20.28           C  
ATOM   2440 HD21 LEU A 167      20.023 138.054 -84.989  1.00 20.28           H  
ATOM   2441 HD22 LEU A 167      19.175 139.189 -86.054  1.00 20.28           H  
ATOM   2442 HD23 LEU A 167      19.193 139.452 -84.292  1.00 20.28           H  
ATOM   2443  N   ASP A 168      19.041 136.577 -81.049  1.00 22.59           N  
ATOM   2444  H   ASP A 168      18.033 136.619 -81.011  1.00 22.59           H  
ATOM   2445  CA  ASP A 168      19.774 137.544 -80.225  1.00 22.59           C  
ATOM   2446  HA  ASP A 168      20.453 138.067 -80.898  1.00 22.59           H  
ATOM   2447  C   ASP A 168      20.718 136.917 -79.189  1.00 22.59           C  
ATOM   2448  CB  ASP A 168      18.827 138.625 -79.671  1.00 22.59           C  
ATOM   2449  HB2 ASP A 168      17.947 138.148 -79.240  1.00 22.59           H  
ATOM   2450  HB3 ASP A 168      19.336 139.166 -78.873  1.00 22.59           H  
ATOM   2451  O   ASP A 168      20.627 135.746 -78.842  1.00 22.59           O  
ATOM   2452  CG  ASP A 168      18.406 139.659 -80.731  1.00 22.59           C  
ATOM   2453  OD1 ASP A 168      19.240 140.005 -81.599  1.00 22.59           O  
ATOM   2454  OD2 ASP A 168      17.246 140.125 -80.660  1.00 22.59           O  
ATOM   2455  N   GLY A 169      21.707 137.718 -78.789  1.00 21.61           N  
ATOM   2456  H   GLY A 169      21.602 138.699 -79.005  1.00 21.61           H  
ATOM   2457  CA  GLY A 169      23.090 137.240 -78.707  1.00 21.61           C  
ATOM   2458  HA2 GLY A 169      23.192 136.386 -79.376  1.00 21.61           H  
ATOM   2459  HA3 GLY A 169      23.748 138.024 -79.082  1.00 21.61           H  
ATOM   2460  C   GLY A 169      23.639 136.788 -77.354  1.00 21.61           C  
ATOM   2461  O   GLY A 169      24.744 137.226 -77.034  1.00 21.61           O  
ATOM   2462  N   ASP A 170      22.925 135.930 -76.622  1.00 19.73           N  
ATOM   2463  H   ASP A 170      22.068 135.577 -77.024  1.00 19.73           H  
ATOM   2464  CA  ASP A 170      23.477 135.098 -75.527  1.00 19.73           C  
ATOM   2465  HA  ASP A 170      24.548 135.278 -75.434  1.00 19.73           H  
ATOM   2466  C   ASP A 170      23.344 133.598 -75.877  1.00 19.73           C  
ATOM   2467  CB  ASP A 170      22.816 135.436 -74.158  1.00 19.73           C  
ATOM   2468  HB2 ASP A 170      22.656 134.500 -73.624  1.00 19.73           H  
ATOM   2469  HB3 ASP A 170      21.827 135.858 -74.338  1.00 19.73           H  
ATOM   2470  O   ASP A 170      24.366 132.880 -75.769  1.00 19.73           O  
ATOM   2471  CG  ASP A 170      23.590 136.364 -73.186  1.00 19.73           C  
ATOM   2472  OD1 ASP A 170      24.791 136.666 -73.387  1.00 19.73           O  
ATOM   2473  OD2 ASP A 170      22.967 136.765 -72.168  1.00 19.73           O  
ATOM   2474  OXT ASP A 170      22.231 133.187 -76.281  1.00 19.73           O  
TER    2475      ASP A 170                                                       
ATOM   2475  N   MET B   1      13.709 -21.550  51.142  1.00 76.60           N  
ATOM   2476  H   MET B   1      14.656 -21.745  50.849  1.00 76.60           H  
ATOM   2477  H2  MET B   1      13.586 -21.843  52.101  1.00 76.60           H  
ATOM   2478  H3  MET B   1      13.525 -20.559  51.077  1.00 76.60           H  
ATOM   2479  CA  MET B   1      12.769 -22.283  50.280  1.00 76.60           C  
ATOM   2480  HA  MET B   1      11.754 -22.118  50.641  1.00 76.60           H  
ATOM   2481  C   MET B   1      13.057 -23.771  50.328  1.00 76.60           C  
ATOM   2482  CB  MET B   1      12.825 -21.825  48.823  1.00 76.60           C  
ATOM   2483  HB2 MET B   1      12.212 -22.496  48.222  1.00 76.60           H  
ATOM   2484  HB3 MET B   1      13.850 -21.883  48.459  1.00 76.60           H  
ATOM   2485  O   MET B   1      14.177 -24.189  50.038  1.00 76.60           O  
ATOM   2486  CG  MET B   1      12.298 -20.409  48.617  1.00 76.60           C  
ATOM   2487  HG2 MET B   1      12.929 -19.704  49.159  1.00 76.60           H  
ATOM   2488  HG3 MET B   1      11.273 -20.330  48.980  1.00 76.60           H  
ATOM   2489  SD  MET B   1      12.340 -20.007  46.862  1.00 76.60           S  
ATOM   2490  CE  MET B   1      12.657 -18.225  46.927  1.00 76.60           C  
ATOM   2491  HE1 MET B   1      13.579 -18.024  47.473  1.00 76.60           H  
ATOM   2492  HE2 MET B   1      11.821 -17.717  47.407  1.00 76.60           H  
ATOM   2493  HE3 MET B   1      12.757 -17.841  45.912  1.00 76.60           H  
ATOM   2494  N   THR B   2      12.036 -24.541  50.681  1.00 89.65           N  
ATOM   2495  H   THR B   2      11.186 -24.057  50.933  1.00 89.65           H  
ATOM   2496  CA  THR B   2      11.846 -25.948  50.321  1.00 89.65           C  
ATOM   2497  HA  THR B   2      12.621 -26.557  50.787  1.00 89.65           H  
ATOM   2498  C   THR B   2      11.916 -26.139  48.804  1.00 89.65           C  
ATOM   2499  CB  THR B   2      10.465 -26.432  50.801  1.00 89.65           C  
ATOM   2500  HB  THR B   2      10.342 -27.477  50.516  1.00 89.65           H  
ATOM   2501  O   THR B   2      11.822 -25.178  48.039  1.00 89.65           O  
ATOM   2502  CG2 THR B   2      10.283 -26.324  52.314  1.00 89.65           C  
ATOM   2503 HG21 THR B   2      11.069 -26.882  52.823  1.00 89.65           H  
ATOM   2504 HG22 THR B   2      10.309 -25.282  52.634  1.00 89.65           H  
ATOM   2505 HG23 THR B   2       9.317 -26.748  52.588  1.00 89.65           H  
ATOM   2506  OG1 THR B   2       9.445 -25.678  50.194  1.00 89.65           O  
ATOM   2507  HG1 THR B   2       9.446 -24.803  50.587  1.00 89.65           H  
ATOM   2508  N   ASP B   3      12.079 -27.380  48.351  1.00 81.83           N  
ATOM   2509  H   ASP B   3      12.157 -28.156  48.992  1.00 81.83           H  
ATOM   2510  CA  ASP B   3      12.127 -27.665  46.915  1.00 81.83           C  
ATOM   2511  HA  ASP B   3      12.883 -27.018  46.471  1.00 81.83           H  
ATOM   2512  C   ASP B   3      10.793 -27.326  46.223  1.00 81.83           C  
ATOM   2513  CB  ASP B   3      12.555 -29.126  46.719  1.00 81.83           C  
ATOM   2514  HB2 ASP B   3      11.677 -29.772  46.701  1.00 81.83           H  
ATOM   2515  HB3 ASP B   3      13.184 -29.438  47.553  1.00 81.83           H  
ATOM   2516  O   ASP B   3      10.778 -26.673  45.181  1.00 81.83           O  
ATOM   2517  CG  ASP B   3      13.375 -29.282  45.443  1.00 81.83           C  
ATOM   2518  OD1 ASP B   3      14.385 -28.537  45.341  1.00 81.83           O  
ATOM   2519  OD2 ASP B   3      13.001 -30.148  44.627  1.00 81.83           O  
ATOM   2520  N   SER B   4       9.669 -27.625  46.885  1.00 83.30           N  
ATOM   2521  H   SER B   4       9.736 -28.182  47.725  1.00 83.30           H  
ATOM   2522  CA  SER B   4       8.318 -27.250  46.449  1.00 83.30           C  
ATOM   2523  HA  SER B   4       8.110 -27.739  45.498  1.00 83.30           H  
ATOM   2524  C   SER B   4       8.141 -25.740  46.242  1.00 83.30           C  
ATOM   2525  CB  SER B   4       7.295 -27.734  47.484  1.00 83.30           C  
ATOM   2526  HB2 SER B   4       7.443 -27.186  48.415  1.00 83.30           H  
ATOM   2527  HB3 SER B   4       6.286 -27.542  47.121  1.00 83.30           H  
ATOM   2528  O   SER B   4       7.542 -25.338  45.249  1.00 83.30           O  
ATOM   2529  OG  SER B   4       7.457 -29.118  47.739  1.00 83.30           O  
ATOM   2530  HG  SER B   4       7.020 -29.610  47.040  1.00 83.30           H  
ATOM   2531  N   GLU B   5       8.681 -24.893  47.128  1.00 87.00           N  
ATOM   2532  H   GLU B   5       9.162 -25.268  47.933  1.00 87.00           H  
ATOM   2533  CA  GLU B   5       8.610 -23.429  46.972  1.00 87.00           C  
ATOM   2534  HA  GLU B   5       7.574 -23.131  46.814  1.00 87.00           H  
ATOM   2535  C   GLU B   5       9.397 -22.940  45.746  1.00 87.00           C  
ATOM   2536  CB  GLU B   5       9.126 -22.730  48.240  1.00 87.00           C  
ATOM   2537  HB2 GLU B   5      10.059 -23.210  48.533  1.00 87.00           H  
ATOM   2538  HB3 GLU B   5       9.342 -21.685  48.013  1.00 87.00           H  
ATOM   2539  O   GLU B   5       8.870 -22.147  44.967  1.00 87.00           O  
ATOM   2540  CG  GLU B   5       8.127 -22.764  49.409  1.00 87.00           C  
ATOM   2541  HG2 GLU B   5       7.307 -22.080  49.191  1.00 87.00           H  
ATOM   2542  HG3 GLU B   5       7.708 -23.767  49.502  1.00 87.00           H  
ATOM   2543  CD  GLU B   5       8.808 -22.386  50.732  1.00 87.00           C  
ATOM   2544  OE1 GLU B   5       8.318 -21.499  51.452  1.00 87.00           O  
ATOM   2545  OE2 GLU B   5       9.859 -23.004  51.035  1.00 87.00           O  
ATOM   2546  N   LYS B   6      10.617 -23.454  45.520  1.00 85.33           N  
ATOM   2547  H   LYS B   6      10.963 -24.156  46.159  1.00 85.33           H  
ATOM   2548  CA  LYS B   6      11.421 -23.093  44.335  1.00 85.33           C  
ATOM   2549  HA  LYS B   6      11.558 -22.012  44.300  1.00 85.33           H  
ATOM   2550  C   LYS B   6      10.711 -23.497  43.044  1.00 85.33           C  
ATOM   2551  CB  LYS B   6      12.783 -23.794  44.346  1.00 85.33           C  
ATOM   2552  HB2 LYS B   6      13.316 -23.516  43.437  1.00 85.33           H  
ATOM   2553  HB3 LYS B   6      12.610 -24.870  44.315  1.00 85.33           H  
ATOM   2554  O   LYS B   6      10.612 -22.716  42.102  1.00 85.33           O  
ATOM   2555  CG  LYS B   6      13.680 -23.475  45.545  1.00 85.33           C  
ATOM   2556  HG2 LYS B   6      13.154 -23.713  46.470  1.00 85.33           H  
ATOM   2557  HG3 LYS B   6      13.961 -22.422  45.543  1.00 85.33           H  
ATOM   2558  CD  LYS B   6      14.923 -24.360  45.429  1.00 85.33           C  
ATOM   2559  HD2 LYS B   6      15.551 -23.998  44.615  1.00 85.33           H  
ATOM   2560  HD3 LYS B   6      14.603 -25.374  45.190  1.00 85.33           H  
ATOM   2561  CE  LYS B   6      15.719 -24.413  46.728  1.00 85.33           C  
ATOM   2562  HE2 LYS B   6      15.023 -24.571  47.552  1.00 85.33           H  
ATOM   2563  HE3 LYS B   6      16.231 -23.462  46.878  1.00 85.33           H  
ATOM   2564  NZ  LYS B   6      16.677 -25.542  46.655  1.00 85.33           N  
ATOM   2565  HZ1 LYS B   6      16.173 -26.392  46.448  1.00 85.33           H  
ATOM   2566  HZ2 LYS B   6      17.333 -25.403  45.900  1.00 85.33           H  
ATOM   2567  HZ3 LYS B   6      17.173 -25.666  47.526  1.00 85.33           H  
ATOM   2568  N   VAL B   7      10.208 -24.732  42.998  1.00 85.53           N  
ATOM   2569  H   VAL B   7      10.336 -25.332  43.800  1.00 85.53           H  
ATOM   2570  CA  VAL B   7       9.523 -25.265  41.816  1.00 85.53           C  
ATOM   2571  HA  VAL B   7      10.158 -25.100  40.946  1.00 85.53           H  
ATOM   2572  C   VAL B   7       8.220 -24.504  41.546  1.00 85.53           C  
ATOM   2573  CB  VAL B   7       9.320 -26.784  41.953  1.00 85.53           C  
ATOM   2574  HB  VAL B   7       8.773 -27.001  42.871  1.00 85.53           H  
ATOM   2575  O   VAL B   7       7.901 -24.255  40.384  1.00 85.53           O  
ATOM   2576  CG1 VAL B   7       8.548 -27.353  40.764  1.00 85.53           C  
ATOM   2577 HG11 VAL B   7       8.524 -28.440  40.845  1.00 85.53           H  
ATOM   2578 HG12 VAL B   7       9.035 -27.076  39.829  1.00 85.53           H  
ATOM   2579 HG13 VAL B   7       7.527 -26.971  40.762  1.00 85.53           H  
ATOM   2580  CG2 VAL B   7      10.667 -27.523  41.974  1.00 85.53           C  
ATOM   2581 HG21 VAL B   7      11.191 -27.387  41.028  1.00 85.53           H  
ATOM   2582 HG22 VAL B   7      11.305 -27.154  42.778  1.00 85.53           H  
ATOM   2583 HG23 VAL B   7      10.505 -28.588  42.144  1.00 85.53           H  
ATOM   2584  N   ALA B   8       7.512 -24.044  42.584  1.00 85.57           N  
ATOM   2585  H   ALA B   8       7.795 -24.291  43.521  1.00 85.57           H  
ATOM   2586  CA  ALA B   8       6.345 -23.177  42.427  1.00 85.57           C  
ATOM   2587  HA  ALA B   8       5.644 -23.671  41.756  1.00 85.57           H  
ATOM   2588  C   ALA B   8       6.692 -21.813  41.794  1.00 85.57           C  
ATOM   2589  CB  ALA B   8       5.660 -23.015  43.790  1.00 85.57           C  
ATOM   2590  HB1 ALA B   8       6.331 -22.523  44.493  1.00 85.57           H  
ATOM   2591  HB2 ALA B   8       5.385 -23.994  44.182  1.00 85.57           H  
ATOM   2592  HB3 ALA B   8       4.758 -22.414  43.675  1.00 85.57           H  
ATOM   2593  O   ALA B   8       5.936 -21.335  40.946  1.00 85.57           O  
ATOM   2594  N   GLU B   9       7.831 -21.198  42.136  1.00 87.35           N  
ATOM   2595  H   GLU B   9       8.411 -21.601  42.859  1.00 87.35           H  
ATOM   2596  CA  GLU B   9       8.298 -19.972  41.467  1.00 87.35           C  
ATOM   2597  HA  GLU B   9       7.480 -19.251  41.450  1.00 87.35           H  
ATOM   2598  C   GLU B   9       8.681 -20.213  40.002  1.00 87.35           C  
ATOM   2599  CB  GLU B   9       9.475 -19.327  42.212  1.00 87.35           C  
ATOM   2600  HB2 GLU B   9      10.251 -20.069  42.401  1.00 87.35           H  
ATOM   2601  HB3 GLU B   9       9.888 -18.547  41.572  1.00 87.35           H  
ATOM   2602  O   GLU B   9       8.235 -19.465  39.128  1.00 87.35           O  
ATOM   2603  CG  GLU B   9       9.034 -18.678  43.528  1.00 87.35           C  
ATOM   2604  HG2 GLU B   9       8.787 -19.455  44.251  1.00 87.35           H  
ATOM   2605  HG3 GLU B   9       8.129 -18.099  43.341  1.00 87.35           H  
ATOM   2606  CD  GLU B   9      10.108 -17.750  44.112  1.00 87.35           C  
ATOM   2607  OE1 GLU B   9       9.690 -16.771  44.769  1.00 87.35           O  
ATOM   2608  OE2 GLU B   9      11.312 -18.009  43.889  1.00 87.35           O  
ATOM   2609  N   TYR B  10       9.432 -21.280  39.704  1.00 85.59           N  
ATOM   2610  H   TYR B  10       9.806 -21.833  40.461  1.00 85.59           H  
ATOM   2611  CA  TYR B  10       9.788 -21.622  38.322  1.00 85.59           C  
ATOM   2612  HA  TYR B  10      10.280 -20.759  37.872  1.00 85.59           H  
ATOM   2613  C   TYR B  10       8.553 -21.919  37.459  1.00 85.59           C  
ATOM   2614  CB  TYR B  10      10.762 -22.810  38.294  1.00 85.59           C  
ATOM   2615  HB2 TYR B  10      10.332 -23.633  38.865  1.00 85.59           H  
ATOM   2616  HB3 TYR B  10      10.861 -23.149  37.263  1.00 85.59           H  
ATOM   2617  O   TYR B  10       8.453 -21.420  36.337  1.00 85.59           O  
ATOM   2618  CG  TYR B  10      12.161 -22.509  38.803  1.00 85.59           C  
ATOM   2619  CD1 TYR B  10      12.922 -21.480  38.211  1.00 85.59           C  
ATOM   2620  HD1 TYR B  10      12.508 -20.897  37.401  1.00 85.59           H  
ATOM   2621  CD2 TYR B  10      12.720 -23.281  39.841  1.00 85.59           C  
ATOM   2622  HD2 TYR B  10      12.146 -24.075  40.294  1.00 85.59           H  
ATOM   2623  CE1 TYR B  10      14.223 -21.203  38.672  1.00 85.59           C  
ATOM   2624  HE1 TYR B  10      14.797 -20.405  38.224  1.00 85.59           H  
ATOM   2625  CE2 TYR B  10      14.024 -23.012  40.300  1.00 85.59           C  
ATOM   2626  HE2 TYR B  10      14.457 -23.596  41.098  1.00 85.59           H  
ATOM   2627  OH  TYR B  10      16.029 -21.710  40.173  1.00 85.59           O  
ATOM   2628  HH  TYR B  10      16.419 -20.962  39.716  1.00 85.59           H  
ATOM   2629  CZ  TYR B  10      14.774 -21.969  39.722  1.00 85.59           C  
ATOM   2630  N   LEU B  11       7.578 -22.669  37.985  1.00 84.73           N  
ATOM   2631  H   LEU B  11       7.723 -23.071  38.900  1.00 84.73           H  
ATOM   2632  CA  LEU B  11       6.332 -22.975  37.278  1.00 84.73           C  
ATOM   2633  HA  LEU B  11       6.599 -23.367  36.296  1.00 84.73           H  
ATOM   2634  C   LEU B  11       5.477 -21.714  37.056  1.00 84.73           C  
ATOM   2635  CB  LEU B  11       5.574 -24.060  38.064  1.00 84.73           C  
ATOM   2636  HB2 LEU B  11       5.209 -23.619  38.992  1.00 84.73           H  
ATOM   2637  HB3 LEU B  11       6.267 -24.860  38.328  1.00 84.73           H  
ATOM   2638  O   LEU B  11       4.894 -21.548  35.980  1.00 84.73           O  
ATOM   2639  CG  LEU B  11       4.390 -24.682  37.298  1.00 84.73           C  
ATOM   2640  HG  LEU B  11       3.736 -23.893  36.929  1.00 84.73           H  
ATOM   2641  CD1 LEU B  11       4.850 -25.547  36.120  1.00 84.73           C  
ATOM   2642 HD11 LEU B  11       5.357 -24.932  35.376  1.00 84.73           H  
ATOM   2643 HD12 LEU B  11       3.984 -26.006  35.642  1.00 84.73           H  
ATOM   2644 HD13 LEU B  11       5.522 -26.332  36.467  1.00 84.73           H  
ATOM   2645  CD2 LEU B  11       3.581 -25.569  38.243  1.00 84.73           C  
ATOM   2646 HD21 LEU B  11       4.206 -26.373  38.631  1.00 84.73           H  
ATOM   2647 HD22 LEU B  11       3.205 -24.974  39.075  1.00 84.73           H  
ATOM   2648 HD23 LEU B  11       2.732 -25.998  37.710  1.00 84.73           H  
ATOM   2649  N   ARG B  12       5.446 -20.790  38.029  1.00 86.43           N  
ATOM   2650  H   ARG B  12       5.915 -21.006  38.898  1.00 86.43           H  
ATOM   2651  CA  ARG B  12       4.804 -19.471  37.892  1.00 86.43           C  
ATOM   2652  HA  ARG B  12       3.770 -19.613  37.578  1.00 86.43           H  
ATOM   2653  C   ARG B  12       5.476 -18.629  36.805  1.00 86.43           C  
ATOM   2654  CB  ARG B  12       4.811 -18.750  39.251  1.00 86.43           C  
ATOM   2655  HB2 ARG B  12       4.390 -19.419  40.002  1.00 86.43           H  
ATOM   2656  HB3 ARG B  12       5.839 -18.521  39.533  1.00 86.43           H  
ATOM   2657  O   ARG B  12       4.776 -18.035  35.991  1.00 86.43           O  
ATOM   2658  CG  ARG B  12       3.988 -17.448  39.241  1.00 86.43           C  
ATOM   2659  HG2 ARG B  12       4.313 -16.815  38.415  1.00 86.43           H  
ATOM   2660  HG3 ARG B  12       2.934 -17.688  39.095  1.00 86.43           H  
ATOM   2661  CD  ARG B  12       4.160 -16.642  40.537  1.00 86.43           C  
ATOM   2662  HD2 ARG B  12       5.212 -16.375  40.632  1.00 86.43           H  
ATOM   2663  HD3 ARG B  12       3.588 -15.719  40.446  1.00 86.43           H  
ATOM   2664  NE  ARG B  12       3.691 -17.380  41.731  1.00 86.43           N  
ATOM   2665  HE  ARG B  12       2.807 -17.859  41.642  1.00 86.43           H  
ATOM   2666  NH1 ARG B  12       5.458 -16.926  43.150  1.00 86.43           N  
ATOM   2667 HH11 ARG B  12       5.946 -17.075  44.022  1.00 86.43           H  
ATOM   2668 HH12 ARG B  12       5.907 -16.361  42.444  1.00 86.43           H  
ATOM   2669  NH2 ARG B  12       3.780 -18.208  43.849  1.00 86.43           N  
ATOM   2670 HH21 ARG B  12       4.272 -18.298  44.727  1.00 86.43           H  
ATOM   2671 HH22 ARG B  12       2.900 -18.685  43.709  1.00 86.43           H  
ATOM   2672  CZ  ARG B  12       4.312 -17.497  42.896  1.00 86.43           C  
ATOM   2673  N   ARG B  13       6.813 -18.595  36.745  1.00 86.66           N  
ATOM   2674  H   ARG B  13       7.336 -19.085  37.457  1.00 86.66           H  
ATOM   2675  CA  ARG B  13       7.537 -17.864  35.691  1.00 86.66           C  
ATOM   2676  HA  ARG B  13       7.133 -16.852  35.653  1.00 86.66           H  
ATOM   2677  C   ARG B  13       7.259 -18.463  34.311  1.00 86.66           C  
ATOM   2678  CB  ARG B  13       9.043 -17.795  36.014  1.00 86.66           C  
ATOM   2679  HB2 ARG B  13       9.458 -18.803  35.996  1.00 86.66           H  
ATOM   2680  HB3 ARG B  13       9.183 -17.394  37.018  1.00 86.66           H  
ATOM   2681  O   ARG B  13       6.885 -17.726  33.405  1.00 86.66           O  
ATOM   2682  CG  ARG B  13       9.827 -16.924  35.012  1.00 86.66           C  
ATOM   2683  HG2 ARG B  13       9.606 -17.262  34.000  1.00 86.66           H  
ATOM   2684  HG3 ARG B  13      10.895 -17.068  35.175  1.00 86.66           H  
ATOM   2685  CD  ARG B  13       9.515 -15.424  35.147  1.00 86.66           C  
ATOM   2686  HD2 ARG B  13      10.211 -14.995  35.868  1.00 86.66           H  
ATOM   2687  HD3 ARG B  13       8.503 -15.285  35.528  1.00 86.66           H  
ATOM   2688  NE  ARG B  13       9.611 -14.721  33.856  1.00 86.66           N  
ATOM   2689  HE  ARG B  13       9.505 -15.274  33.017  1.00 86.66           H  
ATOM   2690  NH1 ARG B  13       9.865 -12.570  34.648  1.00 86.66           N  
ATOM   2691 HH11 ARG B  13       9.973 -12.926  35.588  1.00 86.66           H  
ATOM   2692 HH12 ARG B  13       9.947 -11.583  34.450  1.00 86.66           H  
ATOM   2693  NH2 ARG B  13       9.600 -12.932  32.470  1.00 86.66           N  
ATOM   2694 HH21 ARG B  13       9.262 -13.569  31.762  1.00 86.66           H  
ATOM   2695 HH22 ARG B  13       9.624 -11.941  32.276  1.00 86.66           H  
ATOM   2696  CZ  ARG B  13       9.698 -13.416  33.667  1.00 86.66           C  
ATOM   2697  N   ALA B  14       7.343 -19.788  34.175  1.00 87.07           N  
ATOM   2698  H   ALA B  14       7.677 -20.329  34.959  1.00 87.07           H  
ATOM   2699  CA  ALA B  14       7.068 -20.481  32.917  1.00 87.07           C  
ATOM   2700  HA  ALA B  14       7.743 -20.090  32.155  1.00 87.07           H  
ATOM   2701  C   ALA B  14       5.629 -20.256  32.410  1.00 87.07           C  
ATOM   2702  CB  ALA B  14       7.370 -21.973  33.110  1.00 87.07           C  
ATOM   2703  HB1 ALA B  14       7.219 -22.501  32.168  1.00 87.07           H  
ATOM   2704  HB2 ALA B  14       8.405 -22.104  33.425  1.00 87.07           H  
ATOM   2705  HB3 ALA B  14       6.710 -22.396  33.867  1.00 87.07           H  
ATOM   2706  O   ALA B  14       5.429 -20.039  31.217  1.00 87.07           O  
ATOM   2707  N   THR B  15       4.627 -20.257  33.299  1.00 89.06           N  
ATOM   2708  H   THR B  15       4.839 -20.444  34.269  1.00 89.06           H  
ATOM   2709  CA  THR B  15       3.229 -19.972  32.919  1.00 89.06           C  
ATOM   2710  HA  THR B  15       3.017 -20.518  32.000  1.00 89.06           H  
ATOM   2711  C   THR B  15       2.984 -18.501  32.579  1.00 89.06           C  
ATOM   2712  CB  THR B  15       2.208 -20.450  33.966  1.00 89.06           C  
ATOM   2713  HB  THR B  15       1.258 -19.950  33.778  1.00 89.06           H  
ATOM   2714  O   THR B  15       2.220 -18.226  31.654  1.00 89.06           O  
ATOM   2715  CG2 THR B  15       1.971 -21.953  33.876  1.00 89.06           C  
ATOM   2716 HG21 THR B  15       1.239 -22.246  34.629  1.00 89.06           H  
ATOM   2717 HG22 THR B  15       2.902 -22.492  34.050  1.00 89.06           H  
ATOM   2718 HG23 THR B  15       1.583 -22.208  32.890  1.00 89.06           H  
ATOM   2719  OG1 THR B  15       2.609 -20.188  35.290  1.00 89.06           O  
ATOM   2720  HG1 THR B  15       3.324 -20.789  35.509  1.00 89.06           H  
ATOM   2721  N   LEU B  16       3.658 -17.555  33.245  1.00 90.95           N  
ATOM   2722  H   LEU B  16       4.240 -17.834  34.022  1.00 90.95           H  
ATOM   2723  CA  LEU B  16       3.630 -16.136  32.868  1.00 90.95           C  
ATOM   2724  HA  LEU B  16       2.591 -15.817  32.787  1.00 90.95           H  
ATOM   2725  C   LEU B  16       4.254 -15.901  31.485  1.00 90.95           C  
ATOM   2726  CB  LEU B  16       4.341 -15.287  33.941  1.00 90.95           C  
ATOM   2727  HB2 LEU B  16       4.571 -14.309  33.519  1.00 90.95           H  
ATOM   2728  HB3 LEU B  16       5.291 -15.762  34.188  1.00 90.95           H  
ATOM   2729  O   LEU B  16       3.620 -15.271  30.638  1.00 90.95           O  
ATOM   2730  CG  LEU B  16       3.526 -15.077  35.229  1.00 90.95           C  
ATOM   2731  HG  LEU B  16       3.151 -16.032  35.595  1.00 90.95           H  
ATOM   2732  CD1 LEU B  16       4.419 -14.457  36.305  1.00 90.95           C  
ATOM   2733 HD11 LEU B  16       4.808 -13.498  35.962  1.00 90.95           H  
ATOM   2734 HD12 LEU B  16       3.848 -14.309  37.221  1.00 90.95           H  
ATOM   2735 HD13 LEU B  16       5.252 -15.129  36.514  1.00 90.95           H  
ATOM   2736  CD2 LEU B  16       2.335 -14.141  35.008  1.00 90.95           C  
ATOM   2737 HD21 LEU B  16       1.628 -14.598  34.315  1.00 90.95           H  
ATOM   2738 HD22 LEU B  16       2.679 -13.188  34.606  1.00 90.95           H  
ATOM   2739 HD23 LEU B  16       1.825 -13.968  35.956  1.00 90.95           H  
ATOM   2740  N   ASP B  17       5.442 -16.456  31.232  1.00 90.01           N  
ATOM   2741  H   ASP B  17       5.917 -16.937  31.982  1.00 90.01           H  
ATOM   2742  CA  ASP B  17       6.135 -16.332  29.944  1.00 90.01           C  
ATOM   2743  HA  ASP B  17       6.209 -15.275  29.686  1.00 90.01           H  
ATOM   2744  C   ASP B  17       5.351 -17.017  28.807  1.00 90.01           C  
ATOM   2745  CB  ASP B  17       7.564 -16.901  30.060  1.00 90.01           C  
ATOM   2746  HB2 ASP B  17       7.996 -16.952  29.061  1.00 90.01           H  
ATOM   2747  HB3 ASP B  17       7.513 -17.916  30.453  1.00 90.01           H  
ATOM   2748  O   ASP B  17       5.278 -16.484  27.700  1.00 90.01           O  
ATOM   2749  CG  ASP B  17       8.508 -16.058  30.932  1.00 90.01           C  
ATOM   2750  OD1 ASP B  17       8.342 -14.822  31.008  1.00 90.01           O  
ATOM   2751  OD2 ASP B  17       9.469 -16.610  31.508  1.00 90.01           O  
ATOM   2752  N   LEU B  18       4.703 -18.160  29.073  1.00 90.42           N  
ATOM   2753  H   LEU B  18       4.852 -18.591  29.975  1.00 90.42           H  
ATOM   2754  CA  LEU B  18       3.819 -18.838  28.114  1.00 90.42           C  
ATOM   2755  HA  LEU B  18       4.359 -18.969  27.176  1.00 90.42           H  
ATOM   2756  C   LEU B  18       2.569 -18.007  27.800  1.00 90.42           C  
ATOM   2757  CB  LEU B  18       3.444 -20.225  28.670  1.00 90.42           C  
ATOM   2758  HB2 LEU B  18       4.353 -20.821  28.756  1.00 90.42           H  
ATOM   2759  HB3 LEU B  18       3.034 -20.094  29.672  1.00 90.42           H  
ATOM   2760  O   LEU B  18       2.151 -17.941  26.643  1.00 90.42           O  
ATOM   2761  CG  LEU B  18       2.410 -21.009  27.835  1.00 90.42           C  
ATOM   2762  HG  LEU B  18       1.471 -20.455  27.795  1.00 90.42           H  
ATOM   2763  CD1 LEU B  18       2.884 -21.280  26.409  1.00 90.42           C  
ATOM   2764 HD11 LEU B  18       3.833 -21.815  26.444  1.00 90.42           H  
ATOM   2765 HD12 LEU B  18       3.020 -20.346  25.864  1.00 90.42           H  
ATOM   2766 HD13 LEU B  18       2.153 -21.889  25.878  1.00 90.42           H  
ATOM   2767  CD2 LEU B  18       2.129 -22.357  28.500  1.00 90.42           C  
ATOM   2768 HD21 LEU B  18       1.753 -22.198  29.511  1.00 90.42           H  
ATOM   2769 HD22 LEU B  18       3.045 -22.945  28.547  1.00 90.42           H  
ATOM   2770 HD23 LEU B  18       1.383 -22.908  27.928  1.00 90.42           H  
ATOM   2771  N   ARG B  19       1.968 -17.368  28.812  1.00 91.53           N  
ATOM   2772  H   ARG B  19       2.350 -17.475  29.740  1.00 91.53           H  
ATOM   2773  CA  ARG B  19       0.808 -16.489  28.617  1.00 91.53           C  
ATOM   2774  HA  ARG B  19       0.051 -17.036  28.053  1.00 91.53           H  
ATOM   2775  C   ARG B  19       1.177 -15.278  27.763  1.00 91.53           C  
ATOM   2776  CB  ARG B  19       0.221 -16.088  29.978  1.00 91.53           C  
ATOM   2777  HB2 ARG B  19       0.019 -16.990  30.555  1.00 91.53           H  
ATOM   2778  HB3 ARG B  19       0.949 -15.487  30.523  1.00 91.53           H  
ATOM   2779  O   ARG B  19       0.440 -14.979  26.831  1.00 91.53           O  
ATOM   2780  CG  ARG B  19      -1.092 -15.301  29.821  1.00 91.53           C  
ATOM   2781  HG2 ARG B  19      -0.923 -14.392  29.244  1.00 91.53           H  
ATOM   2782  HG3 ARG B  19      -1.811 -15.920  29.284  1.00 91.53           H  
ATOM   2783  CD  ARG B  19      -1.692 -14.922  31.179  1.00 91.53           C  
ATOM   2784  HD2 ARG B  19      -2.688 -14.514  31.008  1.00 91.53           H  
ATOM   2785  HD3 ARG B  19      -1.781 -15.820  31.790  1.00 91.53           H  
ATOM   2786  NE  ARG B  19      -0.873 -13.909  31.873  1.00 91.53           N  
ATOM   2787  HE  ARG B  19      -0.160 -13.454  31.321  1.00 91.53           H  
ATOM   2788  NH1 ARG B  19      -1.985 -13.930  33.884  1.00 91.53           N  
ATOM   2789 HH11 ARG B  19      -2.618 -14.624  33.513  1.00 91.53           H  
ATOM   2790 HH12 ARG B  19      -2.156 -13.512  34.787  1.00 91.53           H  
ATOM   2791  NH2 ARG B  19      -0.308 -12.493  33.559  1.00 91.53           N  
ATOM   2792 HH21 ARG B  19      -0.488 -12.094  34.469  1.00 91.53           H  
ATOM   2793 HH22 ARG B  19       0.363 -12.046  32.951  1.00 91.53           H  
ATOM   2794  CZ  ARG B  19      -1.056 -13.455  33.099  1.00 91.53           C  
ATOM   2795  N   ALA B  20       2.318 -14.644  28.043  1.00 93.51           N  
ATOM   2796  H   ALA B  20       2.865 -14.959  28.831  1.00 93.51           H  
ATOM   2797  CA  ALA B  20       2.835 -13.529  27.253  1.00 93.51           C  
ATOM   2798  HA  ALA B  20       2.087 -12.736  27.223  1.00 93.51           H  
ATOM   2799  C   ALA B  20       3.116 -13.944  25.798  1.00 93.51           C  
ATOM   2800  CB  ALA B  20       4.088 -12.982  27.949  1.00 93.51           C  
ATOM   2801  HB1 ALA B  20       4.858 -13.751  28.006  1.00 93.51           H  
ATOM   2802  HB2 ALA B  20       4.474 -12.134  27.383  1.00 93.51           H  
ATOM   2803  HB3 ALA B  20       3.838 -12.648  28.955  1.00 93.51           H  
ATOM   2804  O   ALA B  20       2.648 -13.286  24.875  1.00 93.51           O  
ATOM   2805  N   ALA B  21       3.778 -15.086  25.576  1.00 93.57           N  
ATOM   2806  H   ALA B  21       4.178 -15.583  26.359  1.00 93.57           H  
ATOM   2807  CA  ALA B  21       4.045 -15.580  24.224  1.00 93.57           C  
ATOM   2808  HA  ALA B  21       4.567 -14.794  23.678  1.00 93.57           H  
ATOM   2809  C   ALA B  21       2.752 -15.889  23.440  1.00 93.57           C  
ATOM   2810  CB  ALA B  21       4.974 -16.797  24.321  1.00 93.57           C  
ATOM   2811  HB1 ALA B  21       5.238 -17.130  23.318  1.00 93.57           H  
ATOM   2812  HB2 ALA B  21       5.886 -16.523  24.851  1.00 93.57           H  
ATOM   2813  HB3 ALA B  21       4.477 -17.608  24.855  1.00 93.57           H  
ATOM   2814  O   ALA B  21       2.609 -15.482  22.292  1.00 93.57           O  
ATOM   2815  N   ARG B  22       1.763 -16.549  24.062  1.00 92.36           N  
ATOM   2816  H   ARG B  22       1.923 -16.861  25.010  1.00 92.36           H  
ATOM   2817  CA  ARG B  22       0.452 -16.803  23.429  1.00 92.36           C  
ATOM   2818  HA  ARG B  22       0.609 -17.236  22.441  1.00 92.36           H  
ATOM   2819  C   ARG B  22      -0.360 -15.536  23.169  1.00 92.36           C  
ATOM   2820  CB  ARG B  22      -0.381 -17.761  24.285  1.00 92.36           C  
ATOM   2821  HB2 ARG B  22      -1.419 -17.711  23.955  1.00 92.36           H  
ATOM   2822  HB3 ARG B  22      -0.338 -17.454  25.330  1.00 92.36           H  
ATOM   2823  O   ARG B  22      -1.209 -15.543  22.284  1.00 92.36           O  
ATOM   2824  CG  ARG B  22       0.089 -19.211  24.139  1.00 92.36           C  
ATOM   2825  HG2 ARG B  22       0.045 -19.497  23.089  1.00 92.36           H  
ATOM   2826  HG3 ARG B  22       1.115 -19.310  24.495  1.00 92.36           H  
ATOM   2827  CD  ARG B  22      -0.835 -20.120  24.954  1.00 92.36           C  
ATOM   2828  HD2 ARG B  22      -0.724 -19.873  26.009  1.00 92.36           H  
ATOM   2829  HD3 ARG B  22      -1.865 -19.937  24.648  1.00 92.36           H  
ATOM   2830  NE  ARG B  22      -0.516 -21.542  24.738  1.00 92.36           N  
ATOM   2831  HE  ARG B  22       0.195 -21.744  24.050  1.00 92.36           H  
ATOM   2832  NH1 ARG B  22      -2.045 -22.435  26.202  1.00 92.36           N  
ATOM   2833 HH11 ARG B  22      -2.403 -21.507  26.380  1.00 92.36           H  
ATOM   2834 HH12 ARG B  22      -2.494 -23.249  26.596  1.00 92.36           H  
ATOM   2835  NH2 ARG B  22      -0.679 -23.787  25.068  1.00 92.36           N  
ATOM   2836 HH21 ARG B  22      -1.075 -24.586  25.542  1.00 92.36           H  
ATOM   2837 HH22 ARG B  22       0.049 -23.945  24.385  1.00 92.36           H  
ATOM   2838  CZ  ARG B  22      -1.082 -22.577  25.333  1.00 92.36           C  
ATOM   2839  N   GLN B  23      -0.149 -14.486  23.956  1.00 92.13           N  
ATOM   2840  H   GLN B  23       0.540 -14.553  24.691  1.00 92.13           H  
ATOM   2841  CA  GLN B  23      -0.760 -13.189  23.708  1.00 92.13           C  
ATOM   2842  HA  GLN B  23      -1.804 -13.339  23.433  1.00 92.13           H  
ATOM   2843  C   GLN B  23      -0.106 -12.507  22.497  1.00 92.13           C  
ATOM   2844  CB  GLN B  23      -0.743 -12.371  25.005  1.00 92.13           C  
ATOM   2845  HB2 GLN B  23       0.273 -12.299  25.395  1.00 92.13           H  
ATOM   2846  HB3 GLN B  23      -1.371 -12.871  25.742  1.00 92.13           H  
ATOM   2847  O   GLN B  23      -0.833 -12.158  21.575  1.00 92.13           O  
ATOM   2848  CG  GLN B  23      -1.274 -10.963  24.746  1.00 92.13           C  
ATOM   2849  HG2 GLN B  23      -0.534 -10.451  24.130  1.00 92.13           H  
ATOM   2850  HG3 GLN B  23      -2.212 -11.004  24.194  1.00 92.13           H  
ATOM   2851  CD  GLN B  23      -1.493 -10.129  25.998  1.00 92.13           C  
ATOM   2852  NE2 GLN B  23      -1.606  -8.836  25.816  1.00 92.13           N  
ATOM   2853 HE21 GLN B  23      -1.728  -8.216  26.604  1.00 92.13           H  
ATOM   2854 HE22 GLN B  23      -1.418  -8.476  24.891  1.00 92.13           H  
ATOM   2855  OE1 GLN B  23      -1.584 -10.627  27.117  1.00 92.13           O  
ATOM   2856  N   ARG B  24       1.233 -12.457  22.431  1.00 92.87           N  
ATOM   2857  H   ARG B  24       1.766 -12.739  23.241  1.00 92.87           H  
ATOM   2858  CA  ARG B  24       1.965 -11.886  21.286  1.00 92.87           C  
ATOM   2859  HA  ARG B  24       1.659 -10.844  21.196  1.00 92.87           H  
ATOM   2860  C   ARG B  24       1.603 -12.546  19.951  1.00 92.87           C  
ATOM   2861  CB  ARG B  24       3.482 -11.937  21.556  1.00 92.87           C  
ATOM   2862  HB2 ARG B  24       3.783 -12.976  21.695  1.00 92.87           H  
ATOM   2863  HB3 ARG B  24       3.686 -11.401  22.483  1.00 92.87           H  
ATOM   2864  O   ARG B  24       1.456 -11.849  18.958  1.00 92.87           O  
ATOM   2865  CG  ARG B  24       4.353 -11.324  20.440  1.00 92.87           C  
ATOM   2866  HG2 ARG B  24       5.398 -11.368  20.747  1.00 92.87           H  
ATOM   2867  HG3 ARG B  24       4.247 -11.909  19.526  1.00 92.87           H  
ATOM   2868  CD  ARG B  24       3.984  -9.864  20.146  1.00 92.87           C  
ATOM   2869  HD2 ARG B  24       4.081  -9.277  21.059  1.00 92.87           H  
ATOM   2870  HD3 ARG B  24       2.945  -9.819  19.822  1.00 92.87           H  
ATOM   2871  NE  ARG B  24       4.823  -9.271  19.090  1.00 92.87           N  
ATOM   2872  HE  ARG B  24       5.596  -9.791  18.698  1.00 92.87           H  
ATOM   2873  NH1 ARG B  24       3.537  -7.394  18.738  1.00 92.87           N  
ATOM   2874 HH11 ARG B  24       2.881  -7.701  19.442  1.00 92.87           H  
ATOM   2875 HH12 ARG B  24       3.304  -6.619  18.134  1.00 92.87           H  
ATOM   2876  NH2 ARG B  24       5.362  -7.774  17.498  1.00 92.87           N  
ATOM   2877 HH21 ARG B  24       5.152  -6.996  16.889  1.00 92.87           H  
ATOM   2878 HH22 ARG B  24       6.077  -8.437  17.234  1.00 92.87           H  
ATOM   2879  CZ  ARG B  24       4.567  -8.144  18.453  1.00 92.87           C  
ATOM   2880  N   ILE B  25       1.399 -13.867  19.926  1.00 93.45           N  
ATOM   2881  H   ILE B  25       1.611 -14.393  20.762  1.00 93.45           H  
ATOM   2882  CA  ILE B  25       0.932 -14.577  18.718  1.00 93.45           C  
ATOM   2883  HA  ILE B  25       1.631 -14.382  17.904  1.00 93.45           H  
ATOM   2884  C   ILE B  25      -0.430 -14.042  18.250  1.00 93.45           C  
ATOM   2885  CB  ILE B  25       0.890 -16.103  18.959  1.00 93.45           C  
ATOM   2886  HB  ILE B  25       0.314 -16.292  19.865  1.00 93.45           H  
ATOM   2887  O   ILE B  25      -0.585 -13.723  17.077  1.00 93.45           O  
ATOM   2888  CG1 ILE B  25       2.319 -16.653  19.148  1.00 93.45           C  
ATOM   2889 HG12 ILE B  25       2.848 -16.634  18.195  1.00 93.45           H  
ATOM   2890 HG13 ILE B  25       2.866 -16.011  19.839  1.00 93.45           H  
ATOM   2891  CG2 ILE B  25       0.217 -16.849  17.796  1.00 93.45           C  
ATOM   2892 HG21 ILE B  25       0.722 -16.625  16.856  1.00 93.45           H  
ATOM   2893 HG22 ILE B  25      -0.826 -16.549  17.691  1.00 93.45           H  
ATOM   2894 HG23 ILE B  25       0.219 -17.929  17.947  1.00 93.45           H  
ATOM   2895  CD1 ILE B  25       2.356 -18.073  19.720  1.00 93.45           C  
ATOM   2896 HD11 ILE B  25       1.985 -18.794  18.993  1.00 93.45           H  
ATOM   2897 HD12 ILE B  25       3.390 -18.321  19.960  1.00 93.45           H  
ATOM   2898 HD13 ILE B  25       1.761 -18.127  20.632  1.00 93.45           H  
ATOM   2899  N   ARG B  26      -1.404 -13.878  19.158  1.00 92.01           N  
ATOM   2900  H   ARG B  26      -1.195 -14.053  20.130  1.00 92.01           H  
ATOM   2901  CA  ARG B  26      -2.725 -13.335  18.791  1.00 92.01           C  
ATOM   2902  HA  ARG B  26      -3.108 -13.890  17.935  1.00 92.01           H  
ATOM   2903  C   ARG B  26      -2.662 -11.885  18.325  1.00 92.01           C  
ATOM   2904  CB  ARG B  26      -3.717 -13.443  19.949  1.00 92.01           C  
ATOM   2905  HB2 ARG B  26      -3.248 -13.085  20.865  1.00 92.01           H  
ATOM   2906  HB3 ARG B  26      -4.570 -12.801  19.729  1.00 92.01           H  
ATOM   2907  O   ARG B  26      -3.421 -11.535  17.431  1.00 92.01           O  
ATOM   2908  CG  ARG B  26      -4.237 -14.874  20.126  1.00 92.01           C  
ATOM   2909  HG2 ARG B  26      -4.642 -15.226  19.178  1.00 92.01           H  
ATOM   2910  HG3 ARG B  26      -3.424 -15.533  20.430  1.00 92.01           H  
ATOM   2911  CD  ARG B  26      -5.354 -14.892  21.174  1.00 92.01           C  
ATOM   2912  HD2 ARG B  26      -6.132 -14.196  20.859  1.00 92.01           H  
ATOM   2913  HD3 ARG B  26      -5.802 -15.885  21.197  1.00 92.01           H  
ATOM   2914  NE  ARG B  26      -4.849 -14.489  22.502  1.00 92.01           N  
ATOM   2915  HE  ARG B  26      -4.691 -13.498  22.613  1.00 92.01           H  
ATOM   2916  NH1 ARG B  26      -4.671 -16.575  23.429  1.00 92.01           N  
ATOM   2917 HH11 ARG B  26      -4.469 -17.177  24.214  1.00 92.01           H  
ATOM   2918 HH12 ARG B  26      -5.023 -16.936  22.554  1.00 92.01           H  
ATOM   2919  NH2 ARG B  26      -4.015 -14.777  24.595  1.00 92.01           N  
ATOM   2920 HH21 ARG B  26      -3.895 -13.776  24.647  1.00 92.01           H  
ATOM   2921 HH22 ARG B  26      -3.724 -15.371  25.359  1.00 92.01           H  
ATOM   2922  CZ  ARG B  26      -4.510 -15.282  23.498  1.00 92.01           C  
ATOM   2923  N   GLU B  27      -1.781 -11.076  18.909  1.00 91.97           N  
ATOM   2924  H   GLU B  27      -1.226 -11.436  19.672  1.00 91.97           H  
ATOM   2925  CA  GLU B  27      -1.543  -9.690  18.481  1.00 91.97           C  
ATOM   2926  HA  GLU B  27      -2.491  -9.152  18.466  1.00 91.97           H  
ATOM   2927  C   GLU B  27      -0.955  -9.637  17.053  1.00 91.97           C  
ATOM   2928  CB  GLU B  27      -0.617  -8.995  19.501  1.00 91.97           C  
ATOM   2929  HB2 GLU B  27       0.272  -9.614  19.627  1.00 91.97           H  
ATOM   2930  HB3 GLU B  27      -0.303  -8.030  19.104  1.00 91.97           H  
ATOM   2931  O   GLU B  27      -1.349  -8.806  16.244  1.00 91.97           O  
ATOM   2932  CG  GLU B  27      -1.291  -8.765  20.873  1.00 91.97           C  
ATOM   2933  HG2 GLU B  27      -2.010  -7.952  20.773  1.00 91.97           H  
ATOM   2934  HG3 GLU B  27      -1.851  -9.658  21.152  1.00 91.97           H  
ATOM   2935  CD  GLU B  27      -0.315  -8.449  22.026  1.00 91.97           C  
ATOM   2936  OE1 GLU B  27      -0.811  -8.259  23.168  1.00 91.97           O  
ATOM   2937  OE2 GLU B  27       0.923  -8.513  21.821  1.00 91.97           O  
ATOM   2938  N   LEU B  28      -0.070 -10.573  16.697  1.00 92.18           N  
ATOM   2939  H   LEU B  28       0.249 -11.227  17.397  1.00 92.18           H  
ATOM   2940  CA  LEU B  28       0.496 -10.669  15.345  1.00 92.18           C  
ATOM   2941  HA  LEU B  28       0.784  -9.673  15.008  1.00 92.18           H  
ATOM   2942  C   LEU B  28      -0.501 -11.207  14.302  1.00 92.18           C  
ATOM   2943  CB  LEU B  28       1.744 -11.564  15.408  1.00 92.18           C  
ATOM   2944  HB2 LEU B  28       1.478 -12.484  15.928  1.00 92.18           H  
ATOM   2945  HB3 LEU B  28       2.038 -11.835  14.394  1.00 92.18           H  
ATOM   2946  O   LEU B  28      -0.531 -10.725  13.175  1.00 92.18           O  
ATOM   2947  CG  LEU B  28       2.948 -10.912  16.109  1.00 92.18           C  
ATOM   2948  HG  LEU B  28       2.635 -10.430  17.035  1.00 92.18           H  
ATOM   2949  CD1 LEU B  28       3.970 -11.995  16.457  1.00 92.18           C  
ATOM   2950 HD11 LEU B  28       4.814 -11.543  16.979  1.00 92.18           H  
ATOM   2951 HD12 LEU B  28       3.509 -12.742  17.103  1.00 92.18           H  
ATOM   2952 HD13 LEU B  28       4.328 -12.469  15.543  1.00 92.18           H  
ATOM   2953  CD2 LEU B  28       3.615  -9.869  15.211  1.00 92.18           C  
ATOM   2954 HD21 LEU B  28       4.541  -9.520  15.668  1.00 92.18           H  
ATOM   2955 HD22 LEU B  28       2.948  -9.019  15.064  1.00 92.18           H  
ATOM   2956 HD23 LEU B  28       3.855 -10.305  14.241  1.00 92.18           H  
ATOM   2957  N   GLU B  29      -1.307 -12.213  14.653  1.00 90.55           N  
ATOM   2958  H   GLU B  29      -1.172 -12.624  15.566  1.00 90.55           H  
ATOM   2959  CA  GLU B  29      -2.178 -12.922  13.695  1.00 90.55           C  
ATOM   2960  HA  GLU B  29      -1.737 -12.875  12.700  1.00 90.55           H  
ATOM   2961  C   GLU B  29      -3.591 -12.317  13.577  1.00 90.55           C  
ATOM   2962  CB  GLU B  29      -2.273 -14.409  14.105  1.00 90.55           C  
ATOM   2963  HB2 GLU B  29      -3.008 -14.902  13.469  1.00 90.55           H  
ATOM   2964  HB3 GLU B  29      -2.622 -14.464  15.137  1.00 90.55           H  
ATOM   2965  O   GLU B  29      -4.234 -12.426  12.531  1.00 90.55           O  
ATOM   2966  CG  GLU B  29      -0.937 -15.167  13.969  1.00 90.55           C  
ATOM   2967  HG2 GLU B  29      -0.634 -15.131  12.923  1.00 90.55           H  
ATOM   2968  HG3 GLU B  29      -0.173 -14.654  14.553  1.00 90.55           H  
ATOM   2969  CD  GLU B  29      -0.985 -16.639  14.433  1.00 90.55           C  
ATOM   2970  OE1 GLU B  29      -0.135 -17.439  13.959  1.00 90.55           O  
ATOM   2971  OE2 GLU B  29      -1.805 -16.990  15.311  1.00 90.55           O  
ATOM   2972  N   SER B  30      -4.103 -11.722  14.660  1.00 87.40           N  
ATOM   2973  H   SER B  30      -3.494 -11.605  15.457  1.00 87.40           H  
ATOM   2974  CA  SER B  30      -5.549 -11.540  14.871  1.00 87.40           C  
ATOM   2975  HA  SER B  30      -6.020 -11.380  13.901  1.00 87.40           H  
ATOM   2976  C   SER B  30      -5.936 -10.328  15.735  1.00 87.40           C  
ATOM   2977  CB  SER B  30      -6.140 -12.836  15.455  1.00 87.40           C  
ATOM   2978  HB2 SER B  30      -5.946 -13.656  14.764  1.00 87.40           H  
ATOM   2979  HB3 SER B  30      -7.221 -12.736  15.562  1.00 87.40           H  
ATOM   2980  O   SER B  30      -7.066 -10.279  16.222  1.00 87.40           O  
ATOM   2981  OG  SER B  30      -5.560 -13.145  16.717  1.00 87.40           O  
ATOM   2982  HG  SER B  30      -4.858 -12.506  16.861  1.00 87.40           H  
ATOM   2983  N   ASP B  31      -5.044  -9.348  15.952  1.00 92.56           N  
ATOM   2984  H   ASP B  31      -4.107  -9.419  15.582  1.00 92.56           H  
ATOM   2985  CA  ASP B  31      -5.406  -8.168  16.758  1.00 92.56           C  
ATOM   2986  HA  ASP B  31      -5.699  -8.558  17.732  1.00 92.56           H  
ATOM   2987  C   ASP B  31      -6.585  -7.423  16.100  1.00 92.56           C  
ATOM   2988  CB  ASP B  31      -4.222  -7.208  16.991  1.00 92.56           C  
ATOM   2989  HB2 ASP B  31      -4.108  -6.548  16.131  1.00 92.56           H  
ATOM   2990  HB3 ASP B  31      -3.313  -7.802  17.079  1.00 92.56           H  
ATOM   2991  O   ASP B  31      -6.562  -7.232  14.872  1.00 92.56           O  
ATOM   2992  CG  ASP B  31      -4.324  -6.374  18.283  1.00 92.56           C  
ATOM   2993  OD1 ASP B  31      -5.076  -6.776  19.201  1.00 92.56           O  
ATOM   2994  OD2 ASP B  31      -3.606  -5.356  18.388  1.00 92.56           O  
ATOM   2995  N   PRO B  32      -7.626  -7.028  16.859  1.00 95.80           N  
ATOM   2996  CA  PRO B  32      -8.725  -6.243  16.321  1.00 95.80           C  
ATOM   2997  HA  PRO B  32      -9.071  -6.707  15.398  1.00 95.80           H  
ATOM   2998  C   PRO B  32      -8.271  -4.808  16.036  1.00 95.80           C  
ATOM   2999  CB  PRO B  32      -9.847  -6.307  17.364  1.00 95.80           C  
ATOM   3000  HB2 PRO B  32     -10.802  -6.530  16.888  1.00 95.80           H  
ATOM   3001  HB3 PRO B  32      -9.902  -5.376  17.927  1.00 95.80           H  
ATOM   3002  O   PRO B  32      -7.698  -4.136  16.897  1.00 95.80           O  
ATOM   3003  CG  PRO B  32      -9.449  -7.445  18.298  1.00 95.80           C  
ATOM   3004  HG2 PRO B  32      -9.811  -7.285  19.313  1.00 95.80           H  
ATOM   3005  HG3 PRO B  32      -9.814  -8.392  17.900  1.00 95.80           H  
ATOM   3006  CD  PRO B  32      -7.930  -7.417  18.228  1.00 95.80           C  
ATOM   3007  HD2 PRO B  32      -7.546  -6.661  18.913  1.00 95.80           H  
ATOM   3008  HD3 PRO B  32      -7.544  -8.403  18.485  1.00 95.80           H  
ATOM   3009  N   VAL B  33      -8.570  -4.315  14.836  1.00 98.54           N  
ATOM   3010  H   VAL B  33      -9.088  -4.896  14.192  1.00 98.54           H  
ATOM   3011  CA  VAL B  33      -8.197  -2.961  14.405  1.00 98.54           C  
ATOM   3012  HA  VAL B  33      -7.434  -2.562  15.073  1.00 98.54           H  
ATOM   3013  C   VAL B  33      -9.414  -2.048  14.517  1.00 98.54           C  
ATOM   3014  CB  VAL B  33      -7.571  -2.998  13.000  1.00 98.54           C  
ATOM   3015  HB  VAL B  33      -8.247  -3.506  12.312  1.00 98.54           H  
ATOM   3016  O   VAL B  33     -10.463  -2.327  13.943  1.00 98.54           O  
ATOM   3017  CG1 VAL B  33      -7.284  -1.601  12.452  1.00 98.54           C  
ATOM   3018 HG11 VAL B  33      -6.808  -1.683  11.475  1.00 98.54           H  
ATOM   3019 HG12 VAL B  33      -8.212  -1.040  12.339  1.00 98.54           H  
ATOM   3020 HG13 VAL B  33      -6.619  -1.061  13.125  1.00 98.54           H  
ATOM   3021  CG2 VAL B  33      -6.239  -3.764  13.034  1.00 98.54           C  
ATOM   3022 HG21 VAL B  33      -5.564  -3.311  13.761  1.00 98.54           H  
ATOM   3023 HG22 VAL B  33      -6.409  -4.805  13.307  1.00 98.54           H  
ATOM   3024 HG23 VAL B  33      -5.764  -3.736  12.053  1.00 98.54           H  
ATOM   3025  N   ALA B  34      -9.296  -0.970  15.283  1.00 98.62           N  
ATOM   3026  H   ALA B  34      -8.371  -0.717  15.599  1.00 98.62           H  
ATOM   3027  CA  ALA B  34     -10.323   0.049  15.426  1.00 98.62           C  
ATOM   3028  HA  ALA B  34     -11.296  -0.432  15.522  1.00 98.62           H  
ATOM   3029  C   ALA B  34     -10.358   0.969  14.199  1.00 98.62           C  
ATOM   3030  CB  ALA B  34     -10.050   0.846  16.707  1.00 98.62           C  
ATOM   3031  HB1 ALA B  34     -10.180   0.205  17.579  1.00 98.62           H  
ATOM   3032  HB2 ALA B  34      -9.034   1.241  16.691  1.00 98.62           H  
ATOM   3033  HB3 ALA B  34     -10.741   1.687  16.770  1.00 98.62           H  
ATOM   3034  O   ALA B  34      -9.320   1.406  13.703  1.00 98.62           O  
ATOM   3035  N   ILE B  35     -11.569   1.308  13.757  1.00 98.72           N  
ATOM   3036  H   ILE B  35     -12.369   0.880  14.200  1.00 98.72           H  
ATOM   3037  CA  ILE B  35     -11.827   2.453  12.883  1.00 98.72           C  
ATOM   3038  HA  ILE B  35     -10.948   2.665  12.274  1.00 98.72           H  
ATOM   3039  C   ILE B  35     -12.085   3.645  13.804  1.00 98.72           C  
ATOM   3040  CB  ILE B  35     -13.019   2.162  11.942  1.00 98.72           C  
ATOM   3041  HB  ILE B  35     -13.888   1.903  12.546  1.00 98.72           H  
ATOM   3042  O   ILE B  35     -13.141   3.699  14.441  1.00 98.72           O  
ATOM   3043  CG1 ILE B  35     -12.698   0.974  11.006  1.00 98.72           C  
ATOM   3044 HG12 ILE B  35     -11.959   1.293  10.271  1.00 98.72           H  
ATOM   3045 HG13 ILE B  35     -12.271   0.150  11.578  1.00 98.72           H  
ATOM   3046  CG2 ILE B  35     -13.351   3.424  11.119  1.00 98.72           C  
ATOM   3047 HG21 ILE B  35     -13.656   4.237  11.778  1.00 98.72           H  
ATOM   3048 HG22 ILE B  35     -12.470   3.747  10.565  1.00 98.72           H  
ATOM   3049 HG23 ILE B  35     -14.170   3.238  10.425  1.00 98.72           H  
ATOM   3050  CD1 ILE B  35     -13.911   0.418  10.258  1.00 98.72           C  
ATOM   3051 HD11 ILE B  35     -13.589  -0.405   9.619  1.00 98.72           H  
ATOM   3052 HD12 ILE B  35     -14.641   0.037  10.973  1.00 98.72           H  
ATOM   3053 HD13 ILE B  35     -14.371   1.188   9.640  1.00 98.72           H  
ATOM   3054  N   VAL B  36     -11.127   4.570  13.896  1.00 98.03           N  
ATOM   3055  H   VAL B  36     -10.291   4.460  13.340  1.00 98.03           H  
ATOM   3056  CA  VAL B  36     -11.233   5.741  14.789  1.00 98.03           C  
ATOM   3057  HA  VAL B  36     -11.907   5.475  15.603  1.00 98.03           H  
ATOM   3058  C   VAL B  36     -11.887   6.942  14.113  1.00 98.03           C  
ATOM   3059  CB  VAL B  36      -9.892   6.117  15.450  1.00 98.03           C  
ATOM   3060  HB  VAL B  36     -10.058   6.994  16.076  1.00 98.03           H  
ATOM   3061  O   VAL B  36     -12.586   7.722  14.750  1.00 98.03           O  
ATOM   3062  CG1 VAL B  36      -9.396   4.982  16.353  1.00 98.03           C  
ATOM   3063 HG11 VAL B  36      -8.487   5.297  16.866  1.00 98.03           H  
ATOM   3064 HG12 VAL B  36      -9.178   4.088  15.768  1.00 98.03           H  
ATOM   3065 HG13 VAL B  36     -10.155   4.756  17.102  1.00 98.03           H  
ATOM   3066  CG2 VAL B  36      -8.788   6.458  14.444  1.00 98.03           C  
ATOM   3067 HG21 VAL B  36      -7.906   6.792  14.990  1.00 98.03           H  
ATOM   3068 HG22 VAL B  36      -9.117   7.266  13.791  1.00 98.03           H  
ATOM   3069 HG23 VAL B  36      -8.521   5.581  13.855  1.00 98.03           H  
ATOM   3070  N   SER B  37     -11.751   7.058  12.792  1.00 98.11           N  
ATOM   3071  H   SER B  37     -11.156   6.404  12.304  1.00 98.11           H  
ATOM   3072  CA  SER B  37     -12.530   8.005  11.997  1.00 98.11           C  
ATOM   3073  HA  SER B  37     -13.510   8.107  12.462  1.00 98.11           H  
ATOM   3074  C   SER B  37     -12.746   7.508  10.573  1.00 98.11           C  
ATOM   3075  CB  SER B  37     -11.893   9.395  12.010  1.00 98.11           C  
ATOM   3076  HB2 SER B  37     -12.615  10.124  11.642  1.00 98.11           H  
ATOM   3077  HB3 SER B  37     -11.631   9.655  13.035  1.00 98.11           H  
ATOM   3078  O   SER B  37     -12.116   6.555  10.107  1.00 98.11           O  
ATOM   3079  OG  SER B  37     -10.752   9.430  11.186  1.00 98.11           O  
ATOM   3080  HG  SER B  37     -10.408  10.326  11.192  1.00 98.11           H  
ATOM   3081  N   MET B  38     -13.678   8.152   9.876  1.00 98.59           N  
ATOM   3082  H   MET B  38     -14.142   8.940  10.304  1.00 98.59           H  
ATOM   3083  CA  MET B  38     -13.985   7.869   8.480  1.00 98.59           C  
ATOM   3084  HA  MET B  38     -13.071   7.546   7.983  1.00 98.59           H  
ATOM   3085  C   MET B  38     -14.464   9.129   7.764  1.00 98.59           C  
ATOM   3086  CB  MET B  38     -14.996   6.719   8.378  1.00 98.59           C  
ATOM   3087  HB2 MET B  38     -15.173   6.500   7.325  1.00 98.59           H  
ATOM   3088  HB3 MET B  38     -14.560   5.835   8.844  1.00 98.59           H  
ATOM   3089  O   MET B  38     -15.121   9.987   8.361  1.00 98.59           O  
ATOM   3090  CG  MET B  38     -16.339   6.992   9.060  1.00 98.59           C  
ATOM   3091  HG2 MET B  38     -16.164   7.280  10.096  1.00 98.59           H  
ATOM   3092  HG3 MET B  38     -16.833   7.819   8.549  1.00 98.59           H  
ATOM   3093  SD  MET B  38     -17.442   5.558   9.041  1.00 98.59           S  
ATOM   3094  CE  MET B  38     -18.873   6.252   9.904  1.00 98.59           C  
ATOM   3095  HE1 MET B  38     -19.229   7.136   9.374  1.00 98.59           H  
ATOM   3096  HE2 MET B  38     -19.667   5.507   9.940  1.00 98.59           H  
ATOM   3097  HE3 MET B  38     -18.594   6.529  10.920  1.00 98.59           H  
ATOM   3098  N   ASN B  39     -14.154   9.232   6.476  1.00 98.09           N  
ATOM   3099  H   ASN B  39     -13.605   8.498   6.053  1.00 98.09           H  
ATOM   3100  CA  ASN B  39     -14.589  10.322   5.619  1.00 98.09           C  
ATOM   3101  HA  ASN B  39     -15.526  10.714   6.015  1.00 98.09           H  
ATOM   3102  C   ASN B  39     -14.861   9.826   4.194  1.00 98.09           C  
ATOM   3103  CB  ASN B  39     -13.539  11.444   5.648  1.00 98.09           C  
ATOM   3104  HB2 ASN B  39     -12.649  11.128   5.103  1.00 98.09           H  
ATOM   3105  HB3 ASN B  39     -13.248  11.653   6.677  1.00 98.09           H  
ATOM   3106  O   ASN B  39     -14.276   8.843   3.743  1.00 98.09           O  
ATOM   3107  CG  ASN B  39     -14.072  12.732   5.054  1.00 98.09           C  
ATOM   3108  ND2 ASN B  39     -13.202  13.661   4.763  1.00 98.09           N  
ATOM   3109 HD21 ASN B  39     -12.214  13.514   4.909  1.00 98.09           H  
ATOM   3110 HD22 ASN B  39     -13.561  14.572   4.514  1.00 98.09           H  
ATOM   3111  OD1 ASN B  39     -15.273  12.916   4.891  1.00 98.09           O  
ATOM   3112  N   CYS B  40     -15.753  10.501   3.476  1.00 98.58           N  
ATOM   3113  H   CYS B  40     -16.106  11.373   3.843  1.00 98.58           H  
ATOM   3114  CA  CYS B  40     -16.073  10.164   2.097  1.00 98.58           C  
ATOM   3115  HA  CYS B  40     -15.144   9.891   1.597  1.00 98.58           H  
ATOM   3116  C   CYS B  40     -16.678  11.347   1.342  1.00 98.58           C  
ATOM   3117  CB  CYS B  40     -17.035   8.961   2.064  1.00 98.58           C  
ATOM   3118  HB2 CYS B  40     -16.561   8.102   2.539  1.00 98.58           H  
ATOM   3119  HB3 CYS B  40     -17.238   8.699   1.026  1.00 98.58           H  
ATOM   3120  O   CYS B  40     -17.472  12.106   1.901  1.00 98.58           O  
ATOM   3121  SG  CYS B  40     -18.599   9.347   2.918  1.00 98.58           S  
ATOM   3122  HG  CYS B  40     -18.712  10.580   2.417  1.00 98.58           H  
ATOM   3123  N   ARG B  41     -16.403  11.425   0.040  1.00 98.56           N  
ATOM   3124  H   ARG B  41     -15.790  10.724  -0.351  1.00 98.56           H  
ATOM   3125  CA  ARG B  41     -17.172  12.247  -0.900  1.00 98.56           C  
ATOM   3126  HA  ARG B  41     -18.034  12.657  -0.373  1.00 98.56           H  
ATOM   3127  C   ARG B  41     -17.700  11.329  -1.996  1.00 98.56           C  
ATOM   3128  CB  ARG B  41     -16.352  13.441  -1.420  1.00 98.56           C  
ATOM   3129  HB2 ARG B  41     -15.492  13.075  -1.980  1.00 98.56           H  
ATOM   3130  HB3 ARG B  41     -16.972  14.021  -2.104  1.00 98.56           H  
ATOM   3131  O   ARG B  41     -16.929  10.571  -2.579  1.00 98.56           O  
ATOM   3132  CG  ARG B  41     -15.867  14.366  -0.285  1.00 98.56           C  
ATOM   3133  HG2 ARG B  41     -15.325  13.790   0.465  1.00 98.56           H  
ATOM   3134  HG3 ARG B  41     -16.722  14.849   0.188  1.00 98.56           H  
ATOM   3135  CD  ARG B  41     -14.913  15.427  -0.838  1.00 98.56           C  
ATOM   3136  HD2 ARG B  41     -15.431  16.008  -1.602  1.00 98.56           H  
ATOM   3137  HD3 ARG B  41     -14.071  14.912  -1.299  1.00 98.56           H  
ATOM   3138  NE  ARG B  41     -14.390  16.340   0.201  1.00 98.56           N  
ATOM   3139  HE  ARG B  41     -14.706  16.256   1.157  1.00 98.56           H  
ATOM   3140  NH1 ARG B  41     -12.901  17.415  -1.172  1.00 98.56           N  
ATOM   3141 HH11 ARG B  41     -13.168  16.882  -1.988  1.00 98.56           H  
ATOM   3142 HH12 ARG B  41     -12.258  18.190  -1.250  1.00 98.56           H  
ATOM   3143  NH2 ARG B  41     -13.069  18.081   0.902  1.00 98.56           N  
ATOM   3144 HH21 ARG B  41     -12.378  18.760   0.617  1.00 98.56           H  
ATOM   3145 HH22 ARG B  41     -13.313  17.997   1.878  1.00 98.56           H  
ATOM   3146  CZ  ARG B  41     -13.466  17.259  -0.014  1.00 98.56           C  
ATOM   3147  N   LEU B  42     -19.015  11.325  -2.202  1.00 98.69           N  
ATOM   3148  H   LEU B  42     -19.559  12.047  -1.750  1.00 98.69           H  
ATOM   3149  CA  LEU B  42     -19.736  10.371  -3.058  1.00 98.69           C  
ATOM   3150  HA  LEU B  42     -19.036   9.970  -3.791  1.00 98.69           H  
ATOM   3151  C   LEU B  42     -20.858  11.092  -3.848  1.00 98.69           C  
ATOM   3152  CB  LEU B  42     -20.276   9.196  -2.198  1.00 98.69           C  
ATOM   3153  HB2 LEU B  42     -20.952   9.598  -1.443  1.00 98.69           H  
ATOM   3154  HB3 LEU B  42     -20.870   8.532  -2.825  1.00 98.69           H  
ATOM   3155  O   LEU B  42     -21.217  12.229  -3.508  1.00 98.69           O  
ATOM   3156  CG  LEU B  42     -19.219   8.338  -1.470  1.00 98.69           C  
ATOM   3157  HG  LEU B  42     -18.550   8.984  -0.900  1.00 98.69           H  
ATOM   3158  CD1 LEU B  42     -19.896   7.395  -0.478  1.00 98.69           C  
ATOM   3159 HD11 LEU B  42     -19.146   6.771   0.008  1.00 98.69           H  
ATOM   3160 HD12 LEU B  42     -20.397   7.987   0.287  1.00 98.69           H  
ATOM   3161 HD13 LEU B  42     -20.619   6.759  -0.990  1.00 98.69           H  
ATOM   3162  CD2 LEU B  42     -18.390   7.488  -2.428  1.00 98.69           C  
ATOM   3163 HD21 LEU B  42     -17.906   8.136  -3.158  1.00 98.69           H  
ATOM   3164 HD22 LEU B  42     -17.616   6.959  -1.873  1.00 98.69           H  
ATOM   3165 HD23 LEU B  42     -19.024   6.768  -2.946  1.00 98.69           H  
ATOM   3166  N   PRO B  43     -21.426  10.468  -4.899  1.00 97.93           N  
ATOM   3167  CA  PRO B  43     -22.484  11.063  -5.715  1.00 97.93           C  
ATOM   3168  HA  PRO B  43     -22.075  11.954  -6.192  1.00 97.93           H  
ATOM   3169  C   PRO B  43     -23.727  11.464  -4.906  1.00 97.93           C  
ATOM   3170  CB  PRO B  43     -22.800  10.032  -6.807  1.00 97.93           C  
ATOM   3171  HB2 PRO B  43     -23.584   9.353  -6.471  1.00 97.93           H  
ATOM   3172  HB3 PRO B  43     -23.084  10.509  -7.744  1.00 97.93           H  
ATOM   3173  O   PRO B  43     -23.951  11.013  -3.783  1.00 97.93           O  
ATOM   3174  CG  PRO B  43     -21.488   9.260  -6.936  1.00 97.93           C  
ATOM   3175  HG2 PRO B  43     -20.774   9.831  -7.531  1.00 97.93           H  
ATOM   3176  HG3 PRO B  43     -21.636   8.263  -7.350  1.00 97.93           H  
ATOM   3177  CD  PRO B  43     -21.014   9.204  -5.490  1.00 97.93           C  
ATOM   3178  HD2 PRO B  43     -21.511   8.381  -4.976  1.00 97.93           H  
ATOM   3179  HD3 PRO B  43     -19.933   9.070  -5.455  1.00 97.93           H  
ATOM   3180  N   GLY B  44     -24.562  12.341  -5.472  1.00 97.18           N  
ATOM   3181  H   GLY B  44     -24.391  12.602  -6.432  1.00 97.18           H  
ATOM   3182  CA  GLY B  44     -25.789  12.804  -4.806  1.00 97.18           C  
ATOM   3183  HA2 GLY B  44     -26.296  11.950  -4.356  1.00 97.18           H  
ATOM   3184  HA3 GLY B  44     -26.449  13.230  -5.562  1.00 97.18           H  
ATOM   3185  C   GLY B  44     -25.574  13.861  -3.711  1.00 97.18           C  
ATOM   3186  O   GLY B  44     -26.444  14.023  -2.846  1.00 97.18           O  
ATOM   3187  N   LYS B  45     -24.450  14.597  -3.781  1.00 95.49           N  
ATOM   3188  H   LYS B  45     -23.821  14.357  -4.534  1.00 95.49           H  
ATOM   3189  CA  LYS B  45     -23.975  15.614  -2.815  1.00 95.49           C  
ATOM   3190  HA  LYS B  45     -23.019  15.976  -3.193  1.00 95.49           H  
ATOM   3191  C   LYS B  45     -23.626  15.047  -1.432  1.00 95.49           C  
ATOM   3192  CB  LYS B  45     -24.908  16.840  -2.749  1.00 95.49           C  
ATOM   3193  HB2 LYS B  45     -24.474  17.565  -2.060  1.00 95.49           H  
ATOM   3194  HB3 LYS B  45     -25.878  16.541  -2.353  1.00 95.49           H  
ATOM   3195  O   LYS B  45     -23.895  15.671  -0.405  1.00 95.49           O  
ATOM   3196  CG  LYS B  45     -25.096  17.532  -4.105  1.00 95.49           C  
ATOM   3197  HG2 LYS B  45     -25.588  16.856  -4.804  1.00 95.49           H  
ATOM   3198  HG3 LYS B  45     -24.118  17.803  -4.502  1.00 95.49           H  
ATOM   3199  CD  LYS B  45     -25.939  18.803  -3.946  1.00 95.49           C  
ATOM   3200  HD2 LYS B  45     -25.448  19.466  -3.234  1.00 95.49           H  
ATOM   3201  HD3 LYS B  45     -26.930  18.543  -3.574  1.00 95.49           H  
ATOM   3202  CE  LYS B  45     -26.049  19.501  -5.306  1.00 95.49           C  
ATOM   3203  HE2 LYS B  45     -26.587  18.849  -5.995  1.00 95.49           H  
ATOM   3204  HE3 LYS B  45     -25.043  19.631  -5.703  1.00 95.49           H  
ATOM   3205  NZ  LYS B  45     -26.722  20.820  -5.200  1.00 95.49           N  
ATOM   3206  HZ1 LYS B  45     -27.664  20.715  -4.852  1.00 95.49           H  
ATOM   3207  HZ2 LYS B  45     -26.752  21.265  -6.106  1.00 95.49           H  
ATOM   3208  HZ3 LYS B  45     -26.203  21.424  -4.579  1.00 95.49           H  
ATOM   3209  N   VAL B  46     -23.015  13.865  -1.399  1.00 97.68           N  
ATOM   3210  H   VAL B  46     -22.785  13.405  -2.269  1.00 97.68           H  
ATOM   3211  CA  VAL B  46     -22.458  13.294  -0.171  1.00 97.68           C  
ATOM   3212  HA  VAL B  46     -23.090  13.565   0.674  1.00 97.68           H  
ATOM   3213  C   VAL B  46     -21.070  13.889   0.060  1.00 97.68           C  
ATOM   3214  CB  VAL B  46     -22.432  11.760  -0.258  1.00 97.68           C  
ATOM   3215  HB  VAL B  46     -21.922  11.477  -1.179  1.00 97.68           H  
ATOM   3216  O   VAL B  46     -20.130  13.552  -0.649  1.00 97.68           O  
ATOM   3217  CG1 VAL B  46     -21.692  11.125   0.923  1.00 97.68           C  
ATOM   3218 HG11 VAL B  46     -22.125  11.459   1.866  1.00 97.68           H  
ATOM   3219 HG12 VAL B  46     -21.767  10.040   0.850  1.00 97.68           H  
ATOM   3220 HG13 VAL B  46     -20.634  11.382   0.897  1.00 97.68           H  
ATOM   3221  CG2 VAL B  46     -23.854  11.191  -0.307  1.00 97.68           C  
ATOM   3222 HG21 VAL B  46     -24.373  11.563  -1.191  1.00 97.68           H  
ATOM   3223 HG22 VAL B  46     -24.413  11.481   0.583  1.00 97.68           H  
ATOM   3224 HG23 VAL B  46     -23.816  10.104  -0.375  1.00 97.68           H  
ATOM   3225  N   THR B  47     -20.941  14.763   1.059  1.00 94.07           N  
ATOM   3226  H   THR B  47     -21.780  15.104   1.507  1.00 94.07           H  
ATOM   3227  CA  THR B  47     -19.676  15.415   1.471  1.00 94.07           C  
ATOM   3228  HA  THR B  47     -18.904  15.187   0.736  1.00 94.07           H  
ATOM   3229  C   THR B  47     -19.138  14.898   2.814  1.00 94.07           C  
ATOM   3230  CB  THR B  47     -19.838  16.942   1.504  1.00 94.07           C  
ATOM   3231  HB  THR B  47     -18.931  17.401   1.898  1.00 94.07           H  
ATOM   3232  O   THR B  47     -18.317  15.539   3.465  1.00 94.07           O  
ATOM   3233  CG2 THR B  47     -20.106  17.523   0.115  1.00 94.07           C  
ATOM   3234 HG21 THR B  47     -20.139  18.611   0.175  1.00 94.07           H  
ATOM   3235 HG22 THR B  47     -19.298  17.237  -0.559  1.00 94.07           H  
ATOM   3236 HG23 THR B  47     -21.053  17.156  -0.280  1.00 94.07           H  
ATOM   3237  OG1 THR B  47     -20.936  17.294   2.320  1.00 94.07           O  
ATOM   3238  HG1 THR B  47     -20.819  18.225   2.523  1.00 94.07           H  
ATOM   3239  N   GLY B  48     -19.642  13.753   3.276  1.00 96.12           N  
ATOM   3240  H   GLY B  48     -20.291  13.250   2.689  1.00 96.12           H  
ATOM   3241  CA  GLY B  48     -19.177  13.089   4.489  1.00 96.12           C  
ATOM   3242  HA2 GLY B  48     -19.075  13.821   5.290  1.00 96.12           H  
ATOM   3243  HA3 GLY B  48     -18.195  12.662   4.290  1.00 96.12           H  
ATOM   3244  C   GLY B  48     -20.128  11.980   4.952  1.00 96.12           C  
ATOM   3245  O   GLY B  48     -21.237  11.858   4.418  1.00 96.12           O  
ATOM   3246  N   PRO B  49     -19.754  11.202   5.985  1.00 97.65           N  
ATOM   3247  CA  PRO B  49     -20.503  10.010   6.392  1.00 97.65           C  
ATOM   3248  HA  PRO B  49     -20.512   9.314   5.553  1.00 97.65           H  
ATOM   3249  C   PRO B  49     -21.957  10.285   6.805  1.00 97.65           C  
ATOM   3250  CB  PRO B  49     -19.689   9.385   7.529  1.00 97.65           C  
ATOM   3251  HB2 PRO B  49     -20.038   9.754   8.494  1.00 97.65           H  
ATOM   3252  HB3 PRO B  49     -19.733   8.297   7.495  1.00 97.65           H  
ATOM   3253  O   PRO B  49     -22.851   9.528   6.443  1.00 97.65           O  
ATOM   3254  CG  PRO B  49     -18.268   9.884   7.284  1.00 97.65           C  
ATOM   3255  HG2 PRO B  49     -17.701   9.933   8.213  1.00 97.65           H  
ATOM   3256  HG3 PRO B  49     -17.771   9.244   6.555  1.00 97.65           H  
ATOM   3257  CD  PRO B  49     -18.481  11.271   6.690  1.00 97.65           C  
ATOM   3258  HD2 PRO B  49     -17.651  11.513   6.025  1.00 97.65           H  
ATOM   3259  HD3 PRO B  49     -18.546  12.009   7.490  1.00 97.65           H  
ATOM   3260  N   GLY B  50     -22.237  11.408   7.479  1.00 95.54           N  
ATOM   3261  H   GLY B  50     -21.473  11.991   7.791  1.00 95.54           H  
ATOM   3262  CA  GLY B  50     -23.614  11.796   7.819  1.00 95.54           C  
ATOM   3263  HA2 GLY B  50     -23.599  12.727   8.386  1.00 95.54           H  
ATOM   3264  HA3 GLY B  50     -24.066  11.022   8.441  1.00 95.54           H  
ATOM   3265  C   GLY B  50     -24.503  11.998   6.584  1.00 95.54           C  
ATOM   3266  O   GLY B  50     -25.642  11.543   6.557  1.00 95.54           O  
ATOM   3267  N   LYS B  51     -23.959  12.585   5.506  1.00 97.13           N  
ATOM   3268  H   LYS B  51     -22.977  12.819   5.534  1.00 97.13           H  
ATOM   3269  CA  LYS B  51     -24.679  12.738   4.231  1.00 97.13           C  
ATOM   3270  HA  LYS B  51     -25.701  13.043   4.460  1.00 97.13           H  
ATOM   3271  C   LYS B  51     -24.835  11.416   3.480  1.00 97.13           C  
ATOM   3272  CB  LYS B  51     -24.003  13.800   3.341  1.00 97.13           C  
ATOM   3273  HB2 LYS B  51     -22.939  13.577   3.260  1.00 97.13           H  
ATOM   3274  HB3 LYS B  51     -24.436  13.742   2.342  1.00 97.13           H  
ATOM   3275  O   LYS B  51     -25.825  11.249   2.773  1.00 97.13           O  
ATOM   3276  CG  LYS B  51     -24.178  15.239   3.850  1.00 97.13           C  
ATOM   3277  HG2 LYS B  51     -23.938  15.273   4.913  1.00 97.13           H  
ATOM   3278  HG3 LYS B  51     -23.486  15.894   3.320  1.00 97.13           H  
ATOM   3279  CD  LYS B  51     -25.611  15.738   3.612  1.00 97.13           C  
ATOM   3280  HD2 LYS B  51     -26.311  14.929   3.817  1.00 97.13           H  
ATOM   3281  HD3 LYS B  51     -25.732  16.021   2.566  1.00 97.13           H  
ATOM   3282  CE  LYS B  51     -25.950  16.922   4.519  1.00 97.13           C  
ATOM   3283  HE2 LYS B  51     -25.316  16.865   5.403  1.00 97.13           H  
ATOM   3284  HE3 LYS B  51     -25.736  17.859   4.005  1.00 97.13           H  
ATOM   3285  NZ  LYS B  51     -27.369  16.839   4.948  1.00 97.13           N  
ATOM   3286  HZ1 LYS B  51     -27.578  17.482   5.699  1.00 97.13           H  
ATOM   3287  HZ2 LYS B  51     -28.010  16.979   4.180  1.00 97.13           H  
ATOM   3288  HZ3 LYS B  51     -27.574  15.915   5.300  1.00 97.13           H  
ATOM   3289  N   LEU B  52     -23.903  10.472   3.644  1.00 98.39           N  
ATOM   3290  H   LEU B  52     -23.096  10.681   4.215  1.00 98.39           H  
ATOM   3291  CA  LEU B  52     -24.069   9.113   3.124  1.00 98.39           C  
ATOM   3292  HA  LEU B  52     -24.334   9.185   2.069  1.00 98.39           H  
ATOM   3293  C   LEU B  52     -25.222   8.402   3.840  1.00 98.39           C  
ATOM   3294  CB  LEU B  52     -22.753   8.322   3.253  1.00 98.39           C  
ATOM   3295  HB2 LEU B  52     -22.481   8.246   4.306  1.00 98.39           H  
ATOM   3296  HB3 LEU B  52     -21.954   8.864   2.747  1.00 98.39           H  
ATOM   3297  O   LEU B  52     -26.049   7.775   3.180  1.00 98.39           O  
ATOM   3298  CG  LEU B  52     -22.833   6.893   2.681  1.00 98.39           C  
ATOM   3299  HG  LEU B  52     -23.558   6.313   3.251  1.00 98.39           H  
ATOM   3300  CD1 LEU B  52     -23.243   6.867   1.208  1.00 98.39           C  
ATOM   3301 HD11 LEU B  52     -22.631   7.557   0.628  1.00 98.39           H  
ATOM   3302 HD12 LEU B  52     -23.114   5.858   0.816  1.00 98.39           H  
ATOM   3303 HD13 LEU B  52     -24.294   7.139   1.105  1.00 98.39           H  
ATOM   3304  CD2 LEU B  52     -21.476   6.209   2.828  1.00 98.39           C  
ATOM   3305 HD21 LEU B  52     -21.517   5.197   2.427  1.00 98.39           H  
ATOM   3306 HD22 LEU B  52     -20.702   6.771   2.306  1.00 98.39           H  
ATOM   3307 HD23 LEU B  52     -21.222   6.150   3.887  1.00 98.39           H  
ATOM   3308  N   TRP B  53     -25.316   8.547   5.166  1.00 97.88           N  
ATOM   3309  H   TRP B  53     -24.590   9.050   5.655  1.00 97.88           H  
ATOM   3310  CA  TRP B  53     -26.431   7.999   5.935  1.00 97.88           C  
ATOM   3311  HA  TRP B  53     -26.497   6.933   5.717  1.00 97.88           H  
ATOM   3312  C   TRP B  53     -27.776   8.612   5.528  1.00 97.88           C  
ATOM   3313  CB  TRP B  53     -26.190   8.136   7.438  1.00 97.88           C  
ATOM   3314  HB2 TRP B  53     -25.237   7.675   7.695  1.00 97.88           H  
ATOM   3315  HB3 TRP B  53     -26.147   9.190   7.712  1.00 97.88           H  
ATOM   3316  O   TRP B  53     -28.716   7.860   5.269  1.00 97.88           O  
ATOM   3317  CG  TRP B  53     -27.265   7.462   8.225  1.00 97.88           C  
ATOM   3318  CD1 TRP B  53     -28.200   8.085   8.974  1.00 97.88           C  
ATOM   3319  HD1 TRP B  53     -28.252   9.151   9.140  1.00 97.88           H  
ATOM   3320  CD2 TRP B  53     -27.604   6.040   8.259  1.00 97.88           C  
ATOM   3321  CE2 TRP B  53     -28.782   5.879   9.047  1.00 97.88           C  
ATOM   3322  CE3 TRP B  53     -27.051   4.877   7.678  1.00 97.88           C  
ATOM   3323  HE3 TRP B  53     -26.165   4.959   7.066  1.00 97.88           H  
ATOM   3324  NE1 TRP B  53     -29.090   7.154   9.470  1.00 97.88           N  
ATOM   3325  HE1 TRP B  53     -29.855   7.398  10.081  1.00 97.88           H  
ATOM   3326  CH2 TRP B  53     -28.807   3.492   8.658  1.00 97.88           C  
ATOM   3327  HH2 TRP B  53     -29.254   2.519   8.801  1.00 97.88           H  
ATOM   3328  CZ2 TRP B  53     -29.386   4.629   9.246  1.00 97.88           C  
ATOM   3329  HZ2 TRP B  53     -30.277   4.543   9.850  1.00 97.88           H  
ATOM   3330  CZ3 TRP B  53     -27.643   3.616   7.880  1.00 97.88           C  
ATOM   3331  HZ3 TRP B  53     -27.201   2.737   7.435  1.00 97.88           H  
ATOM   3332  N   ASP B  54     -27.860   9.942   5.372  1.00 97.45           N  
ATOM   3333  H   ASP B  54     -27.092  10.510   5.700  1.00 97.45           H  
ATOM   3334  CA  ASP B  54     -29.041  10.625   4.811  1.00 97.45           C  
ATOM   3335  HA  ASP B  54     -29.876  10.544   5.507  1.00 97.45           H  
ATOM   3336  C   ASP B  54     -29.466   9.986   3.473  1.00 97.45           C  
ATOM   3337  CB  ASP B  54     -28.754  12.123   4.541  1.00 97.45           C  
ATOM   3338  HB2 ASP B  54     -27.811  12.213   4.001  1.00 97.45           H  
ATOM   3339  HB3 ASP B  54     -29.532  12.495   3.873  1.00 97.45           H  
ATOM   3340  O   ASP B  54     -30.642   9.697   3.260  1.00 97.45           O  
ATOM   3341  CG  ASP B  54     -28.726  13.076   5.743  1.00 97.45           C  
ATOM   3342  OD1 ASP B  54     -29.304  12.724   6.789  1.00 97.45           O  
ATOM   3343  OD2 ASP B  54     -28.208  14.215   5.549  1.00 97.45           O  
ATOM   3344  N   LEU B  55     -28.510   9.735   2.569  1.00 98.16           N  
ATOM   3345  H   LEU B  55     -27.559   9.979   2.808  1.00 98.16           H  
ATOM   3346  CA  LEU B  55     -28.770   9.190   1.235  1.00 98.16           C  
ATOM   3347  HA  LEU B  55     -29.513   9.825   0.752  1.00 98.16           H  
ATOM   3348  C   LEU B  55     -29.350   7.764   1.277  1.00 98.16           C  
ATOM   3349  CB  LEU B  55     -27.465   9.250   0.417  1.00 98.16           C  
ATOM   3350  HB2 LEU B  55     -27.021  10.240   0.520  1.00 98.16           H  
ATOM   3351  HB3 LEU B  55     -26.752   8.538   0.834  1.00 98.16           H  
ATOM   3352  O   LEU B  55     -30.383   7.502   0.652  1.00 98.16           O  
ATOM   3353  CG  LEU B  55     -27.693   8.938  -1.076  1.00 98.16           C  
ATOM   3354  HG  LEU B  55     -28.719   8.602  -1.232  1.00 98.16           H  
ATOM   3355  CD1 LEU B  55     -27.479  10.191  -1.925  1.00 98.16           C  
ATOM   3356 HD11 LEU B  55     -26.418  10.435  -1.969  1.00 98.16           H  
ATOM   3357 HD12 LEU B  55     -27.850  10.007  -2.934  1.00 98.16           H  
ATOM   3358 HD13 LEU B  55     -28.027  11.025  -1.487  1.00 98.16           H  
ATOM   3359  CD2 LEU B  55     -26.767   7.830  -1.565  1.00 98.16           C  
ATOM   3360 HD21 LEU B  55     -25.725   8.134  -1.467  1.00 98.16           H  
ATOM   3361 HD22 LEU B  55     -26.986   7.616  -2.612  1.00 98.16           H  
ATOM   3362 HD23 LEU B  55     -26.939   6.924  -0.984  1.00 98.16           H  
ATOM   3363  N   VAL B  56     -28.705   6.849   2.011  1.00 98.07           N  
ATOM   3364  H   VAL B  56     -27.872   7.134   2.504  1.00 98.07           H  
ATOM   3365  CA  VAL B  56     -29.111   5.430   2.046  1.00 98.07           C  
ATOM   3366  HA  VAL B  56     -29.394   5.145   1.032  1.00 98.07           H  
ATOM   3367  C   VAL B  56     -30.351   5.194   2.908  1.00 98.07           C  
ATOM   3368  CB  VAL B  56     -27.964   4.481   2.453  1.00 98.07           C  
ATOM   3369  HB  VAL B  56     -28.333   3.458   2.372  1.00 98.07           H  
ATOM   3370  O   VAL B  56     -31.200   4.389   2.531  1.00 98.07           O  
ATOM   3371  CG1 VAL B  56     -26.773   4.608   1.496  1.00 98.07           C  
ATOM   3372 HG11 VAL B  56     -27.104   4.432   0.473  1.00 98.07           H  
ATOM   3373 HG12 VAL B  56     -26.328   5.600   1.565  1.00 98.07           H  
ATOM   3374 HG13 VAL B  56     -26.019   3.864   1.751  1.00 98.07           H  
ATOM   3375  CG2 VAL B  56     -27.470   4.676   3.892  1.00 98.07           C  
ATOM   3376 HG21 VAL B  56     -26.627   4.015   4.090  1.00 98.07           H  
ATOM   3377 HG22 VAL B  56     -28.262   4.443   4.604  1.00 98.07           H  
ATOM   3378 HG23 VAL B  56     -27.152   5.709   4.039  1.00 98.07           H  
ATOM   3379  N   SER B  57     -30.515   5.923   4.018  1.00 97.17           N  
ATOM   3380  H   SER B  57     -29.799   6.590   4.269  1.00 97.17           H  
ATOM   3381  CA  SER B  57     -31.693   5.804   4.894  1.00 97.17           C  
ATOM   3382  HA  SER B  57     -31.856   4.748   5.109  1.00 97.17           H  
ATOM   3383  C   SER B  57     -32.970   6.328   4.229  1.00 97.17           C  
ATOM   3384  CB  SER B  57     -31.459   6.513   6.233  1.00 97.17           C  
ATOM   3385  HB2 SER B  57     -30.582   6.089   6.722  1.00 97.17           H  
ATOM   3386  HB3 SER B  57     -32.326   6.355   6.874  1.00 97.17           H  
ATOM   3387  O   SER B  57     -34.030   5.722   4.369  1.00 97.17           O  
ATOM   3388  OG  SER B  57     -31.270   7.900   6.046  1.00 97.17           O  
ATOM   3389  HG  SER B  57     -30.347   8.032   5.817  1.00 97.17           H  
ATOM   3390  N   GLN B  58     -32.865   7.393   3.425  1.00 96.86           N  
ATOM   3391  H   GLN B  58     -31.987   7.893   3.413  1.00 96.86           H  
ATOM   3392  CA  GLN B  58     -33.957   7.891   2.579  1.00 96.86           C  
ATOM   3393  HA  GLN B  58     -34.885   7.857   3.151  1.00 96.86           H  
ATOM   3394  C   GLN B  58     -34.178   7.029   1.323  1.00 96.86           C  
ATOM   3395  CB  GLN B  58     -33.679   9.354   2.194  1.00 96.86           C  
ATOM   3396  HB2 GLN B  58     -32.714   9.409   1.691  1.00 96.86           H  
ATOM   3397  HB3 GLN B  58     -34.443   9.697   1.497  1.00 96.86           H  
ATOM   3398  O   GLN B  58     -35.133   7.258   0.580  1.00 96.86           O  
ATOM   3399  CG  GLN B  58     -33.687  10.290   3.415  1.00 96.86           C  
ATOM   3400  HG2 GLN B  58     -34.706  10.379   3.793  1.00 96.86           H  
ATOM   3401  HG3 GLN B  58     -33.078   9.866   4.213  1.00 96.86           H  
ATOM   3402  CD  GLN B  58     -33.152  11.689   3.116  1.00 96.86           C  
ATOM   3403  NE2 GLN B  58     -32.814  12.441   4.142  1.00 96.86           N  
ATOM   3404 HE21 GLN B  58     -32.782  12.038   5.068  1.00 96.86           H  
ATOM   3405 HE22 GLN B  58     -32.407  13.344   3.943  1.00 96.86           H  
ATOM   3406  OE1 GLN B  58     -33.042  12.148   1.984  1.00 96.86           O  
ATOM   3407  N   GLY B  59     -33.303   6.051   1.057  1.00 96.90           N  
ATOM   3408  H   GLY B  59     -32.558   5.884   1.719  1.00 96.90           H  
ATOM   3409  CA  GLY B  59     -33.385   5.177  -0.110  1.00 96.90           C  
ATOM   3410  HA2 GLY B  59     -34.324   4.625  -0.071  1.00 96.90           H  
ATOM   3411  HA3 GLY B  59     -32.555   4.472  -0.071  1.00 96.90           H  
ATOM   3412  C   GLY B  59     -33.310   5.935  -1.438  1.00 96.90           C  
ATOM   3413  O   GLY B  59     -34.037   5.569  -2.367  1.00 96.90           O  
ATOM   3414  N   ARG B  60     -32.487   6.992  -1.501  1.00 97.59           N  
ATOM   3415  H   ARG B  60     -31.902   7.169  -0.696  1.00 97.59           H  
ATOM   3416  CA  ARG B  60     -32.274   7.830  -2.690  1.00 97.59           C  
ATOM   3417  HA  ARG B  60     -33.231   7.982  -3.189  1.00 97.59           H  
ATOM   3418  C   ARG B  60     -31.341   7.155  -3.699  1.00 97.59           C  
ATOM   3419  CB  ARG B  60     -31.690   9.194  -2.284  1.00 97.59           C  
ATOM   3420  HB2 ARG B  60     -31.238   9.645  -3.167  1.00 97.59           H  
ATOM   3421  HB3 ARG B  60     -30.902   9.038  -1.547  1.00 97.59           H  
ATOM   3422  O   ARG B  60     -30.337   6.558  -3.311  1.00 97.59           O  
ATOM   3423  CG  ARG B  60     -32.728  10.176  -1.714  1.00 97.59           C  
ATOM   3424  HG2 ARG B  60     -33.278   9.695  -0.905  1.00 97.59           H  
ATOM   3425  HG3 ARG B  60     -33.434  10.443  -2.500  1.00 97.59           H  
ATOM   3426  CD  ARG B  60     -32.068  11.454  -1.167  1.00 97.59           C  
ATOM   3427  HD2 ARG B  60     -32.849  12.158  -0.880  1.00 97.59           H  
ATOM   3428  HD3 ARG B  60     -31.513  11.182  -0.269  1.00 97.59           H  
ATOM   3429  NE  ARG B  60     -31.155  12.081  -2.152  1.00 97.59           N  
ATOM   3430  HE  ARG B  60     -31.213  11.733  -3.098  1.00 97.59           H  
ATOM   3431  NH1 ARG B  60     -29.996  13.419  -0.696  1.00 97.59           N  
ATOM   3432 HH11 ARG B  60     -29.168  13.957  -0.487  1.00 97.59           H  
ATOM   3433 HH12 ARG B  60     -30.658  13.170   0.025  1.00 97.59           H  
ATOM   3434  NH2 ARG B  60     -29.260  13.163  -2.795  1.00 97.59           N  
ATOM   3435 HH21 ARG B  60     -29.324  12.702  -3.691  1.00 97.59           H  
ATOM   3436 HH22 ARG B  60     -28.393  13.628  -2.563  1.00 97.59           H  
ATOM   3437  CZ  ARG B  60     -30.149  12.893  -1.879  1.00 97.59           C  
ATOM   3438  N   ASP B  61     -31.674   7.327  -4.974  1.00 97.48           N  
ATOM   3439  H   ASP B  61     -32.525   7.831  -5.179  1.00 97.48           H  
ATOM   3440  CA  ASP B  61     -30.781   7.130  -6.121  1.00 97.48           C  
ATOM   3441  HA  ASP B  61     -30.096   6.307  -5.919  1.00 97.48           H  
ATOM   3442  C   ASP B  61     -29.953   8.420  -6.321  1.00 97.48           C  
ATOM   3443  CB  ASP B  61     -31.645   6.741  -7.343  1.00 97.48           C  
ATOM   3444  HB2 ASP B  61     -32.311   7.572  -7.577  1.00 97.48           H  
ATOM   3445  HB3 ASP B  61     -32.266   5.889  -7.066  1.00 97.48           H  
ATOM   3446  O   ASP B  61     -30.459   9.534  -6.126  1.00 97.48           O  
ATOM   3447  CG  ASP B  61     -30.868   6.365  -8.615  1.00 97.48           C  
ATOM   3448  OD1 ASP B  61     -29.628   6.519  -8.602  1.00 97.48           O  
ATOM   3449  OD2 ASP B  61     -31.537   5.969  -9.600  1.00 97.48           O  
ATOM   3450  N   ALA B  62     -28.666   8.266  -6.616  1.00 97.84           N  
ATOM   3451  H   ALA B  62     -28.351   7.318  -6.769  1.00 97.84           H  
ATOM   3452  CA  ALA B  62     -27.683   9.329  -6.802  1.00 97.84           C  
ATOM   3453  HA  ALA B  62     -28.172  10.292  -6.654  1.00 97.84           H  
ATOM   3454  C   ALA B  62     -27.073   9.358  -8.214  1.00 97.84           C  
ATOM   3455  CB  ALA B  62     -26.599   9.164  -5.735  1.00 97.84           C  
ATOM   3456  HB1 ALA B  62     -25.997   8.286  -5.972  1.00 97.84           H  
ATOM   3457  HB2 ALA B  62     -25.950  10.039  -5.733  1.00 97.84           H  
ATOM   3458  HB3 ALA B  62     -27.051   9.032  -4.751  1.00 97.84           H  
ATOM   3459  O   ALA B  62     -26.187  10.180  -8.469  1.00 97.84           O  
ATOM   3460  N   ILE B  63     -27.528   8.478  -9.110  1.00 97.76           N  
ATOM   3461  H   ILE B  63     -28.258   7.836  -8.838  1.00 97.76           H  
ATOM   3462  CA  ILE B  63     -27.174   8.497 -10.528  1.00 97.76           C  
ATOM   3463  HA  ILE B  63     -26.090   8.565 -10.618  1.00 97.76           H  
ATOM   3464  C   ILE B  63     -27.769   9.745 -11.194  1.00 97.76           C  
ATOM   3465  CB  ILE B  63     -27.640   7.182 -11.195  1.00 97.76           C  
ATOM   3466  HB  ILE B  63     -28.715   7.087 -11.040  1.00 97.76           H  
ATOM   3467  O   ILE B  63     -28.892  10.162 -10.906  1.00 97.76           O  
ATOM   3468  CG1 ILE B  63     -26.971   5.935 -10.564  1.00 97.76           C  
ATOM   3469 HG12 ILE B  63     -27.301   5.831  -9.530  1.00 97.76           H  
ATOM   3470 HG13 ILE B  63     -27.326   5.048 -11.090  1.00 97.76           H  
ATOM   3471  CG2 ILE B  63     -27.418   7.217 -12.715  1.00 97.76           C  
ATOM   3472 HG21 ILE B  63     -28.041   7.989 -13.166  1.00 97.76           H  
ATOM   3473 HG22 ILE B  63     -26.370   7.399 -12.954  1.00 97.76           H  
ATOM   3474 HG23 ILE B  63     -27.728   6.269 -13.156  1.00 97.76           H  
ATOM   3475  CD1 ILE B  63     -25.436   5.923 -10.566  1.00 97.76           C  
ATOM   3476 HD11 ILE B  63     -25.091   4.945 -10.229  1.00 97.76           H  
ATOM   3477 HD12 ILE B  63     -25.053   6.098 -11.571  1.00 97.76           H  
ATOM   3478 HD13 ILE B  63     -25.049   6.684  -9.888  1.00 97.76           H  
ATOM   3479  N   GLY B  64     -27.000  10.358 -12.092  1.00 95.23           N  
ATOM   3480  H   GLY B  64     -26.092   9.965 -12.298  1.00 95.23           H  
ATOM   3481  CA  GLY B  64     -27.410  11.526 -12.864  1.00 95.23           C  
ATOM   3482  HA2 GLY B  64     -28.487  11.494 -13.034  1.00 95.23           H  
ATOM   3483  HA3 GLY B  64     -27.169  12.427 -12.300  1.00 95.23           H  
ATOM   3484  C   GLY B  64     -26.714  11.592 -14.225  1.00 95.23           C  
ATOM   3485  O   GLY B  64     -25.905  10.722 -14.544  1.00 95.23           O  
ATOM   3486  N   PRO B  65     -27.020  12.607 -15.048  1.00 94.92           N  
ATOM   3487  CA  PRO B  65     -26.407  12.767 -16.363  1.00 94.92           C  
ATOM   3488  HA  PRO B  65     -26.572  11.868 -16.956  1.00 94.92           H  
ATOM   3489  C   PRO B  65     -24.897  13.027 -16.273  1.00 94.92           C  
ATOM   3490  CB  PRO B  65     -27.149  13.939 -17.013  1.00 94.92           C  
ATOM   3491  HB2 PRO B  65     -28.026  13.563 -17.540  1.00 94.92           H  
ATOM   3492  HB3 PRO B  65     -26.514  14.509 -17.691  1.00 94.92           H  
ATOM   3493  O   PRO B  65     -24.393  13.521 -15.262  1.00 94.92           O  
ATOM   3494  CG  PRO B  65     -27.593  14.776 -15.813  1.00 94.92           C  
ATOM   3495  HG2 PRO B  65     -28.462  15.391 -16.047  1.00 94.92           H  
ATOM   3496  HG3 PRO B  65     -26.763  15.393 -15.470  1.00 94.92           H  
ATOM   3497  CD  PRO B  65     -27.916  13.715 -14.762  1.00 94.92           C  
ATOM   3498  HD2 PRO B  65     -27.752  14.119 -13.763  1.00 94.92           H  
ATOM   3499  HD3 PRO B  65     -28.948  13.382 -14.875  1.00 94.92           H  
ATOM   3500  N   PHE B  66     -24.187  12.730 -17.362  1.00 95.39           N  
ATOM   3501  H   PHE B  66     -24.652  12.253 -18.122  1.00 95.39           H  
ATOM   3502  CA  PHE B  66     -22.763  13.040 -17.509  1.00 95.39           C  
ATOM   3503  HA  PHE B  66     -22.222  12.466 -16.757  1.00 95.39           H  
ATOM   3504  C   PHE B  66     -22.454  14.541 -17.286  1.00 95.39           C  
ATOM   3505  CB  PHE B  66     -22.286  12.606 -18.904  1.00 95.39           C  
ATOM   3506  HB2 PHE B  66     -22.975  13.028 -19.636  1.00 95.39           H  
ATOM   3507  HB3 PHE B  66     -21.308  13.055 -19.082  1.00 95.39           H  
ATOM   3508  O   PHE B  66     -23.248  15.404 -17.676  1.00 95.39           O  
ATOM   3509  CG  PHE B  66     -22.151  11.118 -19.200  1.00 95.39           C  
ATOM   3510  CD1 PHE B  66     -22.441  10.123 -18.244  1.00 95.39           C  
ATOM   3511  HD1 PHE B  66     -22.824  10.387 -17.270  1.00 95.39           H  
ATOM   3512  CD2 PHE B  66     -21.707  10.729 -20.479  1.00 95.39           C  
ATOM   3513  HD2 PHE B  66     -21.490  11.479 -21.225  1.00 95.39           H  
ATOM   3514  CE1 PHE B  66     -22.255   8.764 -18.550  1.00 95.39           C  
ATOM   3515  HE1 PHE B  66     -22.463   8.006 -17.810  1.00 95.39           H  
ATOM   3516  CE2 PHE B  66     -21.545   9.369 -20.793  1.00 95.39           C  
ATOM   3517  HE2 PHE B  66     -21.216   9.072 -21.778  1.00 95.39           H  
ATOM   3518  CZ  PHE B  66     -21.803   8.388 -19.824  1.00 95.39           C  
ATOM   3519  HZ  PHE B  66     -21.657   7.345 -20.062  1.00 95.39           H  
ATOM   3520  N   PRO B  67     -21.292  14.873 -16.690  1.00 93.84           N  
ATOM   3521  CA  PRO B  67     -20.883  16.248 -16.416  1.00 93.84           C  
ATOM   3522  HA  PRO B  67     -21.690  16.772 -15.905  1.00 93.84           H  
ATOM   3523  C   PRO B  67     -20.533  17.009 -17.704  1.00 93.84           C  
ATOM   3524  CB  PRO B  67     -19.687  16.128 -15.466  1.00 93.84           C  
ATOM   3525  HB2 PRO B  67     -18.974  16.943 -15.594  1.00 93.84           H  
ATOM   3526  HB3 PRO B  67     -20.041  16.090 -14.436  1.00 93.84           H  
ATOM   3527  O   PRO B  67     -19.822  16.508 -18.573  1.00 93.84           O  
ATOM   3528  CG  PRO B  67     -19.071  14.781 -15.842  1.00 93.84           C  
ATOM   3529  HG2 PRO B  67     -18.520  14.336 -15.014  1.00 93.84           H  
ATOM   3530  HG3 PRO B  67     -18.435  14.895 -16.720  1.00 93.84           H  
ATOM   3531  CD  PRO B  67     -20.288  13.942 -16.202  1.00 93.84           C  
ATOM   3532  HD2 PRO B  67     -20.670  13.451 -15.307  1.00 93.84           H  
ATOM   3533  HD3 PRO B  67     -20.019  13.202 -16.957  1.00 93.84           H  
ATOM   3534  N   THR B  68     -21.009  18.251 -17.812  1.00 92.31           N  
ATOM   3535  H   THR B  68     -21.596  18.605 -17.071  1.00 92.31           H  
ATOM   3536  CA  THR B  68     -20.856  19.104 -19.009  1.00 92.31           C  
ATOM   3537  HA  THR B  68     -20.723  18.468 -19.884  1.00 92.31           H  
ATOM   3538  C   THR B  68     -19.644  20.040 -18.959  1.00 92.31           C  
ATOM   3539  CB  THR B  68     -22.126  19.942 -19.227  1.00 92.31           C  
ATOM   3540  HB  THR B  68     -21.980  20.606 -20.079  1.00 92.31           H  
ATOM   3541  O   THR B  68     -19.357  20.733 -19.928  1.00 92.31           O  
ATOM   3542  CG2 THR B  68     -23.358  19.077 -19.497  1.00 92.31           C  
ATOM   3543 HG21 THR B  68     -23.578  18.444 -18.637  1.00 92.31           H  
ATOM   3544 HG22 THR B  68     -24.215  19.721 -19.695  1.00 92.31           H  
ATOM   3545 HG23 THR B  68     -23.179  18.447 -20.368  1.00 92.31           H  
ATOM   3546  OG1 THR B  68     -22.409  20.716 -18.078  1.00 92.31           O  
ATOM   3547  HG1 THR B  68     -21.694  21.348 -17.970  1.00 92.31           H  
ATOM   3548  N   ASP B  69     -18.953  20.106 -17.823  1.00 89.61           N  
ATOM   3549  H   ASP B  69     -19.207  19.491 -17.063  1.00 89.61           H  
ATOM   3550  CA  ASP B  69     -17.860  21.037 -17.511  1.00 89.61           C  
ATOM   3551  HA  ASP B  69     -17.907  21.875 -18.207  1.00 89.61           H  
ATOM   3552  C   ASP B  69     -16.454  20.428 -17.682  1.00 89.61           C  
ATOM   3553  CB  ASP B  69     -18.091  21.614 -16.098  1.00 89.61           C  
ATOM   3554  HB2 ASP B  69     -17.276  22.296 -15.858  1.00 89.61           H  
ATOM   3555  HB3 ASP B  69     -19.009  22.200 -16.120  1.00 89.61           H  
ATOM   3556  O   ASP B  69     -15.452  21.123 -17.531  1.00 89.61           O  
ATOM   3557  CG  ASP B  69     -18.220  20.571 -14.972  1.00 89.61           C  
ATOM   3558  OD1 ASP B  69     -18.260  19.352 -15.271  1.00 89.61           O  
ATOM   3559  OD2 ASP B  69     -18.357  21.000 -13.808  1.00 89.61           O  
ATOM   3560  N   ARG B  70     -16.365  19.147 -18.065  1.00 89.75           N  
ATOM   3561  H   ARG B  70     -17.237  18.640 -18.127  1.00 89.75           H  
ATOM   3562  CA  ARG B  70     -15.100  18.397 -18.225  1.00 89.75           C  
ATOM   3563  HA  ARG B  70     -14.326  18.918 -17.661  1.00 89.75           H  
ATOM   3564  C   ARG B  70     -14.561  18.336 -19.657  1.00 89.75           C  
ATOM   3565  CB  ARG B  70     -15.244  16.993 -17.622  1.00 89.75           C  
ATOM   3566  HB2 ARG B  70     -14.284  16.479 -17.679  1.00 89.75           H  
ATOM   3567  HB3 ARG B  70     -15.980  16.422 -18.188  1.00 89.75           H  
ATOM   3568  O   ARG B  70     -13.647  17.567 -19.936  1.00 89.75           O  
ATOM   3569  CG  ARG B  70     -15.673  17.069 -16.157  1.00 89.75           C  
ATOM   3570  HG2 ARG B  70     -15.018  17.747 -15.610  1.00 89.75           H  
ATOM   3571  HG3 ARG B  70     -16.699  17.434 -16.098  1.00 89.75           H  
ATOM   3572  CD  ARG B  70     -15.606  15.687 -15.528  1.00 89.75           C  
ATOM   3573  HD2 ARG B  70     -16.154  14.981 -16.151  1.00 89.75           H  
ATOM   3574  HD3 ARG B  70     -14.564  15.370 -15.474  1.00 89.75           H  
ATOM   3575  NE  ARG B  70     -16.192  15.720 -14.182  1.00 89.75           N  
ATOM   3576  HE  ARG B  70     -16.592  16.595 -13.873  1.00 89.75           H  
ATOM   3577  NH1 ARG B  70     -15.814  13.522 -13.722  1.00 89.75           N  
ATOM   3578 HH11 ARG B  70     -15.302  13.366 -14.579  1.00 89.75           H  
ATOM   3579 HH12 ARG B  70     -15.707  12.829 -12.996  1.00 89.75           H  
ATOM   3580  NH2 ARG B  70     -16.820  14.781 -12.206  1.00 89.75           N  
ATOM   3581 HH21 ARG B  70     -17.230  15.643 -11.876  1.00 89.75           H  
ATOM   3582 HH22 ARG B  70     -16.876  13.950 -11.634  1.00 89.75           H  
ATOM   3583  CZ  ARG B  70     -16.270  14.683 -13.378  1.00 89.75           C  
ATOM   3584  N   GLY B  71     -15.150  19.099 -20.579  1.00 88.14           N  
ATOM   3585  H   GLY B  71     -15.875  19.730 -20.270  1.00 88.14           H  
ATOM   3586  CA  GLY B  71     -14.771  19.087 -21.999  1.00 88.14           C  
ATOM   3587  HA2 GLY B  71     -13.692  19.208 -22.084  1.00 88.14           H  
ATOM   3588  HA3 GLY B  71     -15.252  19.930 -22.497  1.00 88.14           H  
ATOM   3589  C   GLY B  71     -15.167  17.812 -22.757  1.00 88.14           C  
ATOM   3590  O   GLY B  71     -14.639  17.558 -23.834  1.00 88.14           O  
ATOM   3591  N   TRP B  72     -16.074  16.999 -22.209  1.00 87.95           N  
ATOM   3592  H   TRP B  72     -16.493  17.259 -21.328  1.00 87.95           H  
ATOM   3593  CA  TRP B  72     -16.606  15.820 -22.894  1.00 87.95           C  
ATOM   3594  HA  TRP B  72     -15.791  15.286 -23.382  1.00 87.95           H  
ATOM   3595  C   TRP B  72     -17.617  16.248 -23.963  1.00 87.95           C  
ATOM   3596  CB  TRP B  72     -17.276  14.877 -21.881  1.00 87.95           C  
ATOM   3597  HB2 TRP B  72     -18.096  15.412 -21.401  1.00 87.95           H  
ATOM   3598  HB3 TRP B  72     -17.720  14.051 -22.437  1.00 87.95           H  
ATOM   3599  O   TRP B  72     -18.537  17.011 -23.668  1.00 87.95           O  
ATOM   3600  CG  TRP B  72     -16.430  14.277 -20.793  1.00 87.95           C  
ATOM   3601  CD1 TRP B  72     -15.133  14.555 -20.512  1.00 87.95           C  
ATOM   3602  HD1 TRP B  72     -14.513  15.268 -21.036  1.00 87.95           H  
ATOM   3603  CD2 TRP B  72     -16.837  13.270 -19.815  1.00 87.95           C  
ATOM   3604  CE2 TRP B  72     -15.714  12.966 -18.992  1.00 87.95           C  
ATOM   3605  CE3 TRP B  72     -18.034  12.565 -19.551  1.00 87.95           C  
ATOM   3606  HE3 TRP B  72     -18.909  12.778 -20.147  1.00 87.95           H  
ATOM   3607  NE1 TRP B  72     -14.716  13.802 -19.435  1.00 87.95           N  
ATOM   3608  HE1 TRP B  72     -13.792  13.870 -19.032  1.00 87.95           H  
ATOM   3609  CH2 TRP B  72     -16.961  11.295 -17.763  1.00 87.95           C  
ATOM   3610  HH2 TRP B  72     -17.006  10.535 -16.997  1.00 87.95           H  
ATOM   3611  CZ2 TRP B  72     -15.762  11.988 -17.995  1.00 87.95           C  
ATOM   3612  HZ2 TRP B  72     -14.872  11.771 -17.423  1.00 87.95           H  
ATOM   3613  CZ3 TRP B  72     -18.098  11.590 -18.535  1.00 87.95           C  
ATOM   3614  HZ3 TRP B  72     -19.021  11.057 -18.359  1.00 87.95           H  
ATOM   3615  N   ASP B  73     -17.505  15.720 -25.183  1.00 88.40           N  
ATOM   3616  H   ASP B  73     -16.710  15.137 -25.404  1.00 88.40           H  
ATOM   3617  CA  ASP B  73     -18.527  15.910 -26.220  1.00 88.40           C  
ATOM   3618  HA  ASP B  73     -18.899  16.932 -26.160  1.00 88.40           H  
ATOM   3619  C   ASP B  73     -19.723  14.978 -25.962  1.00 88.40           C  
ATOM   3620  CB  ASP B  73     -17.921  15.752 -27.621  1.00 88.40           C  
ATOM   3621  HB2 ASP B  73     -17.570  14.729 -27.755  1.00 88.40           H  
ATOM   3622  HB3 ASP B  73     -17.064  16.420 -27.708  1.00 88.40           H  
ATOM   3623  O   ASP B  73     -19.854  13.906 -26.550  1.00 88.40           O  
ATOM   3624  CG  ASP B  73     -18.926  16.098 -28.728  1.00 88.40           C  
ATOM   3625  OD1 ASP B  73     -20.135  16.266 -28.442  1.00 88.40           O  
ATOM   3626  OD2 ASP B  73     -18.500  16.150 -29.902  1.00 88.40           O  
ATOM   3627  N   VAL B  74     -20.573  15.370 -25.013  1.00 90.74           N  
ATOM   3628  H   VAL B  74     -20.343  16.223 -24.524  1.00 90.74           H  
ATOM   3629  CA  VAL B  74     -21.683  14.549 -24.502  1.00 90.74           C  
ATOM   3630  HA  VAL B  74     -21.256  13.591 -24.208  1.00 90.74           H  
ATOM   3631  C   VAL B  74     -22.755  14.225 -25.549  1.00 90.74           C  
ATOM   3632  CB  VAL B  74     -22.371  15.185 -23.268  1.00 90.74           C  
ATOM   3633  HB  VAL B  74     -23.412  15.397 -23.508  1.00 90.74           H  
ATOM   3634  O   VAL B  74     -23.441  13.214 -25.397  1.00 90.74           O  
ATOM   3635  CG1 VAL B  74     -22.360  14.194 -22.103  1.00 90.74           C  
ATOM   3636 HG11 VAL B  74     -22.901  14.624 -21.260  1.00 90.74           H  
ATOM   3637 HG12 VAL B  74     -22.855  13.270 -22.404  1.00 90.74           H  
ATOM   3638 HG13 VAL B  74     -21.334  13.981 -21.802  1.00 90.74           H  
ATOM   3639  CG2 VAL B  74     -21.762  16.497 -22.752  1.00 90.74           C  
ATOM   3640 HG21 VAL B  74     -21.784  17.256 -23.534  1.00 90.74           H  
ATOM   3641 HG22 VAL B  74     -20.736  16.336 -22.421  1.00 90.74           H  
ATOM   3642 HG23 VAL B  74     -22.345  16.861 -21.906  1.00 90.74           H  
ATOM   3643  N   GLU B  75     -22.918  15.047 -26.594  1.00 91.05           N  
ATOM   3644  H   GLU B  75     -22.257  15.798 -26.730  1.00 91.05           H  
ATOM   3645  CA  GLU B  75     -23.845  14.729 -27.689  1.00 91.05           C  
ATOM   3646  HA  GLU B  75     -24.745  14.273 -27.275  1.00 91.05           H  
ATOM   3647  C   GLU B  75     -23.238  13.690 -28.628  1.00 91.05           C  
ATOM   3648  CB  GLU B  75     -24.278  15.970 -28.493  1.00 91.05           C  
ATOM   3649  HB2 GLU B  75     -23.403  16.522 -28.835  1.00 91.05           H  
ATOM   3650  HB3 GLU B  75     -24.812  15.602 -29.370  1.00 91.05           H  
ATOM   3651  O   GLU B  75     -23.872  12.672 -28.906  1.00 91.05           O  
ATOM   3652  CG  GLU B  75     -25.217  16.908 -27.715  1.00 91.05           C  
ATOM   3653  HG2 GLU B  75     -24.618  17.617 -27.144  1.00 91.05           H  
ATOM   3654  HG3 GLU B  75     -25.786  16.311 -27.002  1.00 91.05           H  
ATOM   3655  CD  GLU B  75     -26.220  17.667 -28.611  1.00 91.05           C  
ATOM   3656  OE1 GLU B  75     -27.303  18.016 -28.081  1.00 91.05           O  
ATOM   3657  OE2 GLU B  75     -25.941  17.885 -29.812  1.00 91.05           O  
ATOM   3658  N   THR B  76     -22.000  13.907 -29.083  1.00 90.97           N  
ATOM   3659  H   THR B  76     -21.521  14.764 -28.843  1.00 90.97           H  
ATOM   3660  CA  THR B  76     -21.360  13.007 -30.048  1.00 90.97           C  
ATOM   3661  HA  THR B  76     -22.100  12.760 -30.810  1.00 90.97           H  
ATOM   3662  C   THR B  76     -20.915  11.692 -29.404  1.00 90.97           C  
ATOM   3663  CB  THR B  76     -20.181  13.697 -30.750  1.00 90.97           C  
ATOM   3664  HB  THR B  76     -19.347  13.775 -30.052  1.00 90.97           H  
ATOM   3665  O   THR B  76     -20.836  10.684 -30.102  1.00 90.97           O  
ATOM   3666  CG2 THR B  76     -19.710  12.966 -32.008  1.00 90.97           C  
ATOM   3667 HG21 THR B  76     -20.560  12.755 -32.656  1.00 90.97           H  
ATOM   3668 HG22 THR B  76     -19.202  12.045 -31.721  1.00 90.97           H  
ATOM   3669 HG23 THR B  76     -18.996  13.596 -32.539  1.00 90.97           H  
ATOM   3670  OG1 THR B  76     -20.542  14.980 -31.192  1.00 90.97           O  
ATOM   3671  HG1 THR B  76     -19.955  15.580 -30.725  1.00 90.97           H  
ATOM   3672  N   LEU B  77     -20.646  11.657 -28.096  1.00 91.68           N  
ATOM   3673  H   LEU B  77     -20.656  12.532 -27.592  1.00 91.68           H  
ATOM   3674  CA  LEU B  77     -20.263  10.449 -27.351  1.00 91.68           C  
ATOM   3675  HA  LEU B  77     -19.392  10.003 -27.832  1.00 91.68           H  
ATOM   3676  C   LEU B  77     -21.372   9.383 -27.321  1.00 91.68           C  
ATOM   3677  CB  LEU B  77     -19.879  10.887 -25.924  1.00 91.68           C  
ATOM   3678  HB2 LEU B  77     -19.067  11.611 -25.995  1.00 91.68           H  
ATOM   3679  HB3 LEU B  77     -20.741  11.389 -25.485  1.00 91.68           H  
ATOM   3680  O   LEU B  77     -21.066   8.197 -27.206  1.00 91.68           O  
ATOM   3681  CG  LEU B  77     -19.422   9.775 -24.965  1.00 91.68           C  
ATOM   3682  HG  LEU B  77     -20.179   8.994 -24.903  1.00 91.68           H  
ATOM   3683  CD1 LEU B  77     -18.089   9.162 -25.391  1.00 91.68           C  
ATOM   3684 HD11 LEU B  77     -18.204   8.653 -26.348  1.00 91.68           H  
ATOM   3685 HD12 LEU B  77     -17.775   8.428 -24.649  1.00 91.68           H  
ATOM   3686 HD13 LEU B  77     -17.327   9.935 -25.486  1.00 91.68           H  
ATOM   3687  CD2 LEU B  77     -19.250  10.362 -23.564  1.00 91.68           C  
ATOM   3688 HD21 LEU B  77     -20.182  10.834 -23.251  1.00 91.68           H  
ATOM   3689 HD22 LEU B  77     -19.010   9.564 -22.860  1.00 91.68           H  
ATOM   3690 HD23 LEU B  77     -18.456  11.109 -23.564  1.00 91.68           H  
ATOM   3691  N   PHE B  78     -22.645   9.775 -27.414  1.00 94.23           N  
ATOM   3692  H   PHE B  78     -22.851  10.747 -27.590  1.00 94.23           H  
ATOM   3693  CA  PHE B  78     -23.753   8.831 -27.305  1.00 94.23           C  
ATOM   3694  HA  PHE B  78     -23.464   8.064 -26.586  1.00 94.23           H  
ATOM   3695  C   PHE B  78     -24.081   8.130 -28.629  1.00 94.23           C  
ATOM   3696  CB  PHE B  78     -24.989   9.523 -26.730  1.00 94.23           C  
ATOM   3697  HB2 PHE B  78     -25.261  10.359 -27.375  1.00 94.23           H  
ATOM   3698  HB3 PHE B  78     -24.745   9.926 -25.748  1.00 94.23           H  
ATOM   3699  O   PHE B  78     -24.349   8.787 -29.634  1.00 94.23           O  
ATOM   3700  CG  PHE B  78     -26.173   8.584 -26.605  1.00 94.23           C  
ATOM   3701  CD1 PHE B  78     -27.090   8.455 -27.666  1.00 94.23           C  
ATOM   3702  HD1 PHE B  78     -26.914   8.991 -28.587  1.00 94.23           H  
ATOM   3703  CD2 PHE B  78     -26.325   7.787 -25.457  1.00 94.23           C  
ATOM   3704  HD2 PHE B  78     -25.569   7.803 -24.686  1.00 94.23           H  
ATOM   3705  CE1 PHE B  78     -28.197   7.595 -27.546  1.00 94.23           C  
ATOM   3706  HE1 PHE B  78     -28.872   7.463 -28.378  1.00 94.23           H  
ATOM   3707  CE2 PHE B  78     -27.451   6.958 -25.322  1.00 94.23           C  
ATOM   3708  HE2 PHE B  78     -27.578   6.359 -24.433  1.00 94.23           H  
ATOM   3709  CZ  PHE B  78     -28.394   6.870 -26.357  1.00 94.23           C  
ATOM   3710  HZ  PHE B  78     -29.230   6.195 -26.255  1.00 94.23           H  
ATOM   3711  N   ASP B  79     -24.197   6.803 -28.594  1.00 94.63           N  
ATOM   3712  H   ASP B  79     -23.985   6.320 -27.732  1.00 94.63           H  
ATOM   3713  CA  ASP B  79     -24.857   6.010 -29.636  1.00 94.63           C  
ATOM   3714  HA  ASP B  79     -25.616   6.629 -30.115  1.00 94.63           H  
ATOM   3715  C   ASP B  79     -25.562   4.803 -28.999  1.00 94.63           C  
ATOM   3716  CB  ASP B  79     -23.853   5.581 -30.716  1.00 94.63           C  
ATOM   3717  HB2 ASP B  79     -23.166   6.409 -30.892  1.00 94.63           H  
ATOM   3718  HB3 ASP B  79     -23.279   4.722 -30.368  1.00 94.63           H  
ATOM   3719  O   ASP B  79     -25.045   4.216 -28.055  1.00 94.63           O  
ATOM   3720  CG  ASP B  79     -24.542   5.244 -32.042  1.00 94.63           C  
ATOM   3721  OD1 ASP B  79     -25.609   4.584 -32.000  1.00 94.63           O  
ATOM   3722  OD2 ASP B  79     -24.038   5.717 -33.085  1.00 94.63           O  
ATOM   3723  N   LEU B  80     -26.748   4.437 -29.491  1.00 93.58           N  
ATOM   3724  H   LEU B  80     -26.947   4.773 -30.423  1.00 93.58           H  
ATOM   3725  CA  LEU B  80     -27.497   3.276 -28.993  1.00 93.58           C  
ATOM   3726  HA  LEU B  80     -27.459   3.278 -27.904  1.00 93.58           H  
ATOM   3727  C   LEU B  80     -26.884   1.940 -29.428  1.00 93.58           C  
ATOM   3728  CB  LEU B  80     -28.962   3.361 -29.468  1.00 93.58           C  
ATOM   3729  HB2 LEU B  80     -29.384   2.358 -29.521  1.00 93.58           H  
ATOM   3730  HB3 LEU B  80     -28.976   3.771 -30.478  1.00 93.58           H  
ATOM   3731  O   LEU B  80     -27.217   0.918 -28.828  1.00 93.58           O  
ATOM   3732  CG  LEU B  80     -29.855   4.203 -28.547  1.00 93.58           C  
ATOM   3733  HG  LEU B  80     -29.348   5.141 -28.318  1.00 93.58           H  
ATOM   3734  CD1 LEU B  80     -31.171   4.541 -29.249  1.00 93.58           C  
ATOM   3735 HD11 LEU B  80     -31.791   5.154 -28.594  1.00 93.58           H  
ATOM   3736 HD12 LEU B  80     -30.961   5.097 -30.163  1.00 93.58           H  
ATOM   3737 HD13 LEU B  80     -31.701   3.622 -29.500  1.00 93.58           H  
ATOM   3738  CD2 LEU B  80     -30.196   3.473 -27.243  1.00 93.58           C  
ATOM   3739 HD21 LEU B  80     -30.681   2.521 -27.460  1.00 93.58           H  
ATOM   3740 HD22 LEU B  80     -29.285   3.278 -26.677  1.00 93.58           H  
ATOM   3741 HD23 LEU B  80     -30.854   4.087 -26.628  1.00 93.58           H  
ATOM   3742  N   ASP B  81     -26.045   1.931 -30.465  1.00 93.67           N  
ATOM   3743  H   ASP B  81     -25.813   2.804 -30.917  1.00 93.67           H  
ATOM   3744  CA  ASP B  81     -25.332   0.735 -30.910  1.00 93.67           C  
ATOM   3745  HA  ASP B  81     -26.007  -0.117 -30.832  1.00 93.67           H  
ATOM   3746  C   ASP B  81     -24.076   0.482 -30.045  1.00 93.67           C  
ATOM   3747  CB  ASP B  81     -24.989   0.865 -32.402  1.00 93.67           C  
ATOM   3748  HB2 ASP B  81     -25.908   1.053 -32.956  1.00 93.67           H  
ATOM   3749  HB3 ASP B  81     -24.327   1.718 -32.549  1.00 93.67           H  
ATOM   3750  O   ASP B  81     -23.128   1.270 -30.104  1.00 93.67           O  
ATOM   3751  CG  ASP B  81     -24.330  -0.397 -32.974  1.00 93.67           C  
ATOM   3752  OD1 ASP B  81     -24.253  -1.410 -32.238  1.00 93.67           O  
ATOM   3753  OD2 ASP B  81     -23.943  -0.357 -34.162  1.00 93.67           O  
ATOM   3754  N   PRO B  82     -24.005  -0.623 -29.270  1.00 90.92           N  
ATOM   3755  CA  PRO B  82     -22.809  -0.973 -28.501  1.00 90.92           C  
ATOM   3756  HA  PRO B  82     -22.570  -0.153 -27.824  1.00 90.92           H  
ATOM   3757  C   PRO B  82     -21.578  -1.258 -29.375  1.00 90.92           C  
ATOM   3758  CB  PRO B  82     -23.193  -2.222 -27.696  1.00 90.92           C  
ATOM   3759  HB2 PRO B  82     -22.824  -3.114 -28.202  1.00 90.92           H  
ATOM   3760  HB3 PRO B  82     -22.802  -2.179 -26.679  1.00 90.92           H  
ATOM   3761  O   PRO B  82     -20.451  -1.193 -28.886  1.00 90.92           O  
ATOM   3762  CG  PRO B  82     -24.719  -2.230 -27.699  1.00 90.92           C  
ATOM   3763  HG2 PRO B  82     -25.096  -1.583 -26.907  1.00 90.92           H  
ATOM   3764  HG3 PRO B  82     -25.126  -3.237 -27.603  1.00 90.92           H  
ATOM   3765  CD  PRO B  82     -25.042  -1.618 -29.053  1.00 90.92           C  
ATOM   3766  HD2 PRO B  82     -24.980  -2.376 -29.833  1.00 90.92           H  
ATOM   3767  HD3 PRO B  82     -26.042  -1.185 -29.025  1.00 90.92           H  
ATOM   3768  N   ASP B  83     -21.780  -1.580 -30.657  1.00 89.20           N  
ATOM   3769  H   ASP B  83     -22.722  -1.583 -31.022  1.00 89.20           H  
ATOM   3770  CA  ASP B  83     -20.706  -1.871 -31.607  1.00 89.20           C  
ATOM   3771  HA  ASP B  83     -19.853  -2.248 -31.044  1.00 89.20           H  
ATOM   3772  C   ASP B  83     -20.208  -0.601 -32.341  1.00 89.20           C  
ATOM   3773  CB  ASP B  83     -21.143  -3.007 -32.553  1.00 89.20           C  
ATOM   3774  HB2 ASP B  83     -20.309  -3.254 -33.211  1.00 89.20           H  
ATOM   3775  HB3 ASP B  83     -21.965  -2.655 -33.176  1.00 89.20           H  
ATOM   3776  O   ASP B  83     -19.262  -0.666 -33.139  1.00 89.20           O  
ATOM   3777  CG  ASP B  83     -21.572  -4.290 -31.817  1.00 89.20           C  
ATOM   3778  OD1 ASP B  83     -20.940  -4.686 -30.809  1.00 89.20           O  
ATOM   3779  OD2 ASP B  83     -22.561  -4.943 -32.219  1.00 89.20           O  
ATOM   3780  N   ALA B  84     -20.755   0.582 -32.024  1.00 90.50           N  
ATOM   3781  H   ALA B  84     -21.514   0.598 -31.357  1.00 90.50           H  
ATOM   3782  CA  ALA B  84     -20.254   1.866 -32.508  1.00 90.50           C  
ATOM   3783  HA  ALA B  84     -20.066   1.760 -33.577  1.00 90.50           H  
ATOM   3784  C   ALA B  84     -18.924   2.254 -31.825  1.00 90.50           C  
ATOM   3785  CB  ALA B  84     -21.340   2.933 -32.350  1.00 90.50           C  
ATOM   3786  HB1 ALA B  84     -21.571   3.078 -31.294  1.00 90.50           H  
ATOM   3787  HB2 ALA B  84     -21.001   3.872 -32.785  1.00 90.50           H  
ATOM   3788  HB3 ALA B  84     -22.244   2.618 -32.870  1.00 90.50           H  
ATOM   3789  O   ALA B  84     -18.767   2.174 -30.607  1.00 90.50           O  
ATOM   3790  N   VAL B  85     -17.930   2.646 -32.628  1.00 85.66           N  
ATOM   3791  H   VAL B  85     -18.134   2.742 -33.613  1.00 85.66           H  
ATOM   3792  CA  VAL B  85     -16.546   2.909 -32.177  1.00 85.66           C  
ATOM   3793  HA  VAL B  85     -16.241   2.127 -31.482  1.00 85.66           H  
ATOM   3794  C   VAL B  85     -16.460   4.248 -31.448  1.00 85.66           C  
ATOM   3795  CB  VAL B  85     -15.563   2.920 -33.363  1.00 85.66           C  
ATOM   3796  HB  VAL B  85     -15.805   3.767 -34.005  1.00 85.66           H  
ATOM   3797  O   VAL B  85     -16.961   5.252 -31.961  1.00 85.66           O  
ATOM   3798  CG1 VAL B  85     -14.104   3.064 -32.904  1.00 85.66           C  
ATOM   3799 HG11 VAL B  85     -13.441   3.130 -33.766  1.00 85.66           H  
ATOM   3800 HG12 VAL B  85     -13.819   2.218 -32.277  1.00 85.66           H  
ATOM   3801 HG13 VAL B  85     -13.970   3.978 -32.326  1.00 85.66           H  
ATOM   3802  CG2 VAL B  85     -15.656   1.651 -34.225  1.00 85.66           C  
ATOM   3803 HG21 VAL B  85     -15.257   0.807 -33.662  1.00 85.66           H  
ATOM   3804 HG22 VAL B  85     -15.072   1.794 -35.134  1.00 85.66           H  
ATOM   3805 HG23 VAL B  85     -16.685   1.446 -34.520  1.00 85.66           H  
ATOM   3806  N   GLY B  86     -15.797   4.292 -30.291  1.00 86.00           N  
ATOM   3807  H   GLY B  86     -15.302   3.474 -29.965  1.00 86.00           H  
ATOM   3808  CA  GLY B  86     -15.631   5.523 -29.514  1.00 86.00           C  
ATOM   3809  HA2 GLY B  86     -14.918   5.331 -28.712  1.00 86.00           H  
ATOM   3810  HA3 GLY B  86     -15.212   6.298 -30.157  1.00 86.00           H  
ATOM   3811  C   GLY B  86     -16.927   6.066 -28.895  1.00 86.00           C  
ATOM   3812  O   GLY B  86     -16.972   7.237 -28.518  1.00 86.00           O  
ATOM   3813  N   LYS B  87     -17.993   5.255 -28.829  1.00 91.96           N  
ATOM   3814  H   LYS B  87     -17.871   4.299 -29.130  1.00 91.96           H  
ATOM   3815  CA  LYS B  87     -19.327   5.645 -28.339  1.00 91.96           C  
ATOM   3816  HA  LYS B  87     -19.330   6.715 -28.133  1.00 91.96           H  
ATOM   3817  C   LYS B  87     -19.704   4.952 -27.032  1.00 91.96           C  
ATOM   3818  CB  LYS B  87     -20.408   5.346 -29.392  1.00 91.96           C  
ATOM   3819  HB2 LYS B  87     -20.471   4.266 -29.525  1.00 91.96           H  
ATOM   3820  HB3 LYS B  87     -21.372   5.685 -29.013  1.00 91.96           H  
ATOM   3821  O   LYS B  87     -19.116   3.949 -26.642  1.00 91.96           O  
ATOM   3822  CG  LYS B  87     -20.196   5.985 -30.765  1.00 91.96           C  
ATOM   3823  HG2 LYS B  87     -19.301   5.565 -31.224  1.00 91.96           H  
ATOM   3824  HG3 LYS B  87     -21.042   5.710 -31.396  1.00 91.96           H  
ATOM   3825  CD  LYS B  87     -20.091   7.509 -30.731  1.00 91.96           C  
ATOM   3826  HD2 LYS B  87     -20.960   7.924 -30.220  1.00 91.96           H  
ATOM   3827  HD3 LYS B  87     -19.179   7.807 -30.215  1.00 91.96           H  
ATOM   3828  CE  LYS B  87     -20.061   7.977 -32.184  1.00 91.96           C  
ATOM   3829  HE2 LYS B  87     -19.251   7.461 -32.699  1.00 91.96           H  
ATOM   3830  HE3 LYS B  87     -21.004   7.691 -32.649  1.00 91.96           H  
ATOM   3831  NZ  LYS B  87     -19.875   9.437 -32.253  1.00 91.96           N  
ATOM   3832  HZ1 LYS B  87     -20.548   9.874 -31.641  1.00 91.96           H  
ATOM   3833  HZ2 LYS B  87     -18.971   9.686 -31.878  1.00 91.96           H  
ATOM   3834  HZ3 LYS B  87     -19.990   9.791 -33.192  1.00 91.96           H  
ATOM   3835  N   SER B  88     -20.734   5.482 -26.381  1.00 93.70           N  
ATOM   3836  H   SER B  88     -21.133   6.326 -26.768  1.00 93.70           H  
ATOM   3837  CA  SER B  88     -21.384   4.915 -25.200  1.00 93.70           C  
ATOM   3838  HA  SER B  88     -21.031   3.896 -25.046  1.00 93.70           H  
ATOM   3839  C   SER B  88     -22.901   4.882 -25.389  1.00 93.70           C  
ATOM   3840  CB  SER B  88     -21.003   5.757 -23.977  1.00 93.70           C  
ATOM   3841  HB2 SER B  88     -21.128   6.813 -24.216  1.00 93.70           H  
ATOM   3842  HB3 SER B  88     -19.955   5.577 -23.738  1.00 93.70           H  
ATOM   3843  O   SER B  88     -23.487   5.896 -25.769  1.00 93.70           O  
ATOM   3844  OG  SER B  88     -21.803   5.455 -22.849  1.00 93.70           O  
ATOM   3845  HG  SER B  88     -22.451   6.154 -22.736  1.00 93.70           H  
ATOM   3846  N   TYR B  89     -23.553   3.766 -25.049  1.00 95.82           N  
ATOM   3847  H   TYR B  89     -23.022   2.970 -24.724  1.00 95.82           H  
ATOM   3848  CA  TYR B  89     -25.024   3.679 -25.042  1.00 95.82           C  
ATOM   3849  HA  TYR B  89     -25.411   4.374 -25.787  1.00 95.82           H  
ATOM   3850  C   TYR B  89     -25.661   4.157 -23.735  1.00 95.82           C  
ATOM   3851  CB  TYR B  89     -25.497   2.280 -25.457  1.00 95.82           C  
ATOM   3852  HB2 TYR B  89     -25.103   2.060 -26.450  1.00 95.82           H  
ATOM   3853  HB3 TYR B  89     -26.584   2.289 -25.546  1.00 95.82           H  
ATOM   3854  O   TYR B  89     -26.886   4.218 -23.634  1.00 95.82           O  
ATOM   3855  CG  TYR B  89     -25.103   1.169 -24.506  1.00 95.82           C  
ATOM   3856  CD1 TYR B  89     -24.119   0.243 -24.893  1.00 95.82           C  
ATOM   3857  HD1 TYR B  89     -23.656   0.323 -25.865  1.00 95.82           H  
ATOM   3858  CD2 TYR B  89     -25.726   1.046 -23.248  1.00 95.82           C  
ATOM   3859  HD2 TYR B  89     -26.507   1.734 -22.959  1.00 95.82           H  
ATOM   3860  CE1 TYR B  89     -23.759  -0.799 -24.021  1.00 95.82           C  
ATOM   3861  HE1 TYR B  89     -23.036  -1.541 -24.325  1.00 95.82           H  
ATOM   3862  CE2 TYR B  89     -25.335   0.028 -22.359  1.00 95.82           C  
ATOM   3863  HE2 TYR B  89     -25.799  -0.056 -21.387  1.00 95.82           H  
ATOM   3864  OH  TYR B  89     -23.967  -1.894 -21.906  1.00 95.82           O  
ATOM   3865  HH  TYR B  89     -24.521  -1.907 -21.122  1.00 95.82           H  
ATOM   3866  CZ  TYR B  89     -24.342  -0.895 -22.744  1.00 95.82           C  
ATOM   3867  N   VAL B  90     -24.853   4.531 -22.739  1.00 95.47           N  
ATOM   3868  H   VAL B  90     -23.857   4.441 -22.883  1.00 95.47           H  
ATOM   3869  CA  VAL B  90     -25.315   5.195 -21.513  1.00 95.47           C  
ATOM   3870  HA  VAL B  90     -26.401   5.107 -21.466  1.00 95.47           H  
ATOM   3871  C   VAL B  90     -25.003   6.691 -21.532  1.00 95.47           C  
ATOM   3872  CB  VAL B  90     -24.785   4.523 -20.234  1.00 95.47           C  
ATOM   3873  HB  VAL B  90     -25.143   5.099 -19.381  1.00 95.47           H  
ATOM   3874  O   VAL B  90     -24.021   7.130 -22.135  1.00 95.47           O  
ATOM   3875  CG1 VAL B  90     -25.334   3.105 -20.095  1.00 95.47           C  
ATOM   3876 HG11 VAL B  90     -26.423   3.125 -20.137  1.00 95.47           H  
ATOM   3877 HG12 VAL B  90     -25.030   2.691 -19.134  1.00 95.47           H  
ATOM   3878 HG13 VAL B  90     -24.950   2.468 -20.892  1.00 95.47           H  
ATOM   3879  CG2 VAL B  90     -23.262   4.451 -20.150  1.00 95.47           C  
ATOM   3880 HG21 VAL B  90     -22.989   4.056 -19.172  1.00 95.47           H  
ATOM   3881 HG22 VAL B  90     -22.865   3.802 -20.931  1.00 95.47           H  
ATOM   3882 HG23 VAL B  90     -22.834   5.448 -20.252  1.00 95.47           H  
ATOM   3883  N   ARG B  91     -25.857   7.466 -20.850  1.00 94.19           N  
ATOM   3884  H   ARG B  91     -26.641   6.998 -20.420  1.00 94.19           H  
ATOM   3885  CA  ARG B  91     -25.752   8.929 -20.655  1.00 94.19           C  
ATOM   3886  HA  ARG B  91     -24.838   9.299 -21.122  1.00 94.19           H  
ATOM   3887  C   ARG B  91     -25.673   9.339 -19.181  1.00 94.19           C  
ATOM   3888  CB  ARG B  91     -26.970   9.631 -21.281  1.00 94.19           C  
ATOM   3889  HB2 ARG B  91     -27.867   9.327 -20.741  1.00 94.19           H  
ATOM   3890  HB3 ARG B  91     -26.852  10.707 -21.159  1.00 94.19           H  
ATOM   3891  O   ARG B  91     -25.598  10.530 -18.878  1.00 94.19           O  
ATOM   3892  CG  ARG B  91     -27.164   9.338 -22.769  1.00 94.19           C  
ATOM   3893  HG2 ARG B  91     -26.269   9.642 -23.310  1.00 94.19           H  
ATOM   3894  HG3 ARG B  91     -27.340   8.271 -22.905  1.00 94.19           H  
ATOM   3895  CD  ARG B  91     -28.374  10.114 -23.297  1.00 94.19           C  
ATOM   3896  HD2 ARG B  91     -28.196  11.174 -23.117  1.00 94.19           H  
ATOM   3897  HD3 ARG B  91     -29.260   9.806 -22.741  1.00 94.19           H  
ATOM   3898  NE  ARG B  91     -28.593   9.872 -24.734  1.00 94.19           N  
ATOM   3899  HE  ARG B  91     -28.188   9.029 -25.116  1.00 94.19           H  
ATOM   3900  NH1 ARG B  91     -29.702  11.823 -25.216  1.00 94.19           N  
ATOM   3901 HH11 ARG B  91     -29.591  12.094 -24.250  1.00 94.19           H  
ATOM   3902 HH12 ARG B  91     -30.032  12.485 -25.904  1.00 94.19           H  
ATOM   3903  NH2 ARG B  91     -29.251  10.387 -26.850  1.00 94.19           N  
ATOM   3904 HH21 ARG B  91     -28.769   9.554 -27.156  1.00 94.19           H  
ATOM   3905 HH22 ARG B  91     -29.574  11.063 -27.527  1.00 94.19           H  
ATOM   3906  CZ  ARG B  91     -29.182  10.688 -25.588  1.00 94.19           C  
ATOM   3907  N   GLU B  92     -25.777   8.366 -18.280  1.00 96.03           N  
ATOM   3908  H   GLU B  92     -25.703   7.408 -18.593  1.00 96.03           H  
ATOM   3909  CA  GLU B  92     -25.937   8.562 -16.840  1.00 96.03           C  
ATOM   3910  HA  GLU B  92     -25.763   9.615 -16.621  1.00 96.03           H  
ATOM   3911  C   GLU B  92     -24.873   7.765 -16.065  1.00 96.03           C  
ATOM   3912  CB  GLU B  92     -27.377   8.220 -16.384  1.00 96.03           C  
ATOM   3913  HB2 GLU B  92     -27.447   8.425 -15.316  1.00 96.03           H  
ATOM   3914  HB3 GLU B  92     -27.569   7.160 -16.551  1.00 96.03           H  
ATOM   3915  O   GLU B  92     -24.382   6.736 -16.531  1.00 96.03           O  
ATOM   3916  CG  GLU B  92     -28.459   9.053 -17.105  1.00 96.03           C  
ATOM   3917  HG2 GLU B  92     -28.488   8.755 -18.153  1.00 96.03           H  
ATOM   3918  HG3 GLU B  92     -28.152  10.098 -17.070  1.00 96.03           H  
ATOM   3919  CD  GLU B  92     -29.890   8.950 -16.526  1.00 96.03           C  
ATOM   3920  OE1 GLU B  92     -30.687   9.867 -16.824  1.00 96.03           O  
ATOM   3921  OE2 GLU B  92     -30.235   7.978 -15.812  1.00 96.03           O  
ATOM   3922  N   GLY B  93     -24.497   8.271 -14.892  1.00 97.01           N  
ATOM   3923  H   GLY B  93     -24.948   9.120 -14.584  1.00 97.01           H  
ATOM   3924  CA  GLY B  93     -23.507   7.697 -13.980  1.00 97.01           C  
ATOM   3925  HA2 GLY B  93     -22.512   7.758 -14.421  1.00 97.01           H  
ATOM   3926  HA3 GLY B  93     -23.742   6.648 -13.802  1.00 97.01           H  
ATOM   3927  C   GLY B  93     -23.504   8.433 -12.636  1.00 97.01           C  
ATOM   3928  O   GLY B  93     -24.232   9.412 -12.452  1.00 97.01           O  
ATOM   3929  N   GLY B  94     -22.711   7.978 -11.667  1.00 98.25           N  
ATOM   3930  H   GLY B  94     -22.130   7.171 -11.843  1.00 98.25           H  
ATOM   3931  CA  GLY B  94     -22.600   8.660 -10.372  1.00 98.25           C  
ATOM   3932  HA2 GLY B  94     -22.452   7.918  -9.587  1.00 98.25           H  
ATOM   3933  HA3 GLY B  94     -23.519   9.196 -10.139  1.00 98.25           H  
ATOM   3934  C   GLY B  94     -21.423   9.632 -10.342  1.00 98.25           C  
ATOM   3935  O   GLY B  94     -20.289   9.195 -10.209  1.00 98.25           O  
ATOM   3936  N   PHE B  95     -21.660  10.943 -10.396  1.00 98.07           N  
ATOM   3937  H   PHE B  95     -22.611  11.258 -10.522  1.00 98.07           H  
ATOM   3938  CA  PHE B  95     -20.579  11.944 -10.437  1.00 98.07           C  
ATOM   3939  HA  PHE B  95     -19.625  11.430 -10.553  1.00 98.07           H  
ATOM   3940  C   PHE B  95     -20.459  12.765  -9.148  1.00 98.07           C  
ATOM   3941  CB  PHE B  95     -20.728  12.826 -11.681  1.00 98.07           C  
ATOM   3942  HB2 PHE B  95     -21.693  13.333 -11.655  1.00 98.07           H  
ATOM   3943  HB3 PHE B  95     -19.951  13.590 -11.670  1.00 98.07           H  
ATOM   3944  O   PHE B  95     -21.452  13.062  -8.473  1.00 98.07           O  
ATOM   3945  CG  PHE B  95     -20.604  12.032 -12.966  1.00 98.07           C  
ATOM   3946  CD1 PHE B  95     -19.334  11.759 -13.509  1.00 98.07           C  
ATOM   3947  HD1 PHE B  95     -18.447  12.152 -13.033  1.00 98.07           H  
ATOM   3948  CD2 PHE B  95     -21.754  11.506 -13.583  1.00 98.07           C  
ATOM   3949  HD2 PHE B  95     -22.734  11.699 -13.173  1.00 98.07           H  
ATOM   3950  CE1 PHE B  95     -19.214  10.967 -14.664  1.00 98.07           C  
ATOM   3951  HE1 PHE B  95     -18.236  10.760 -15.071  1.00 98.07           H  
ATOM   3952  CE2 PHE B  95     -21.631  10.700 -14.724  1.00 98.07           C  
ATOM   3953  HE2 PHE B  95     -22.523  10.278 -15.165  1.00 98.07           H  
ATOM   3954  CZ  PHE B  95     -20.365  10.437 -15.275  1.00 98.07           C  
ATOM   3955  HZ  PHE B  95     -20.277   9.822 -16.159  1.00 98.07           H  
ATOM   3956  N   LEU B  96     -19.230  13.171  -8.822  1.00 97.60           N  
ATOM   3957  H   LEU B  96     -18.474  12.930  -9.447  1.00 97.60           H  
ATOM   3958  CA  LEU B  96     -18.947  14.108  -7.740  1.00 97.60           C  
ATOM   3959  HA  LEU B  96     -19.593  13.865  -6.896  1.00 97.60           H  
ATOM   3960  C   LEU B  96     -19.289  15.538  -8.167  1.00 97.60           C  
ATOM   3961  CB  LEU B  96     -17.479  13.996  -7.287  1.00 97.60           C  
ATOM   3962  HB2 LEU B  96     -16.838  14.095  -8.163  1.00 97.60           H  
ATOM   3963  HB3 LEU B  96     -17.257  14.824  -6.613  1.00 97.60           H  
ATOM   3964  O   LEU B  96     -18.878  16.022  -9.221  1.00 97.60           O  
ATOM   3965  CG  LEU B  96     -17.116  12.682  -6.577  1.00 97.60           C  
ATOM   3966  HG  LEU B  96     -17.292  11.845  -7.253  1.00 97.60           H  
ATOM   3967  CD1 LEU B  96     -15.639  12.687  -6.188  1.00 97.60           C  
ATOM   3968 HD11 LEU B  96     -15.029  12.805  -7.084  1.00 97.60           H  
ATOM   3969 HD12 LEU B  96     -15.373  11.741  -5.717  1.00 97.60           H  
ATOM   3970 HD13 LEU B  96     -15.429  13.507  -5.501  1.00 97.60           H  
ATOM   3971  CD2 LEU B  96     -17.940  12.451  -5.314  1.00 97.60           C  
ATOM   3972 HD21 LEU B  96     -17.828  13.292  -4.629  1.00 97.60           H  
ATOM   3973 HD22 LEU B  96     -18.989  12.310  -5.574  1.00 97.60           H  
ATOM   3974 HD23 LEU B  96     -17.588  11.536  -4.838  1.00 97.60           H  
ATOM   3975  N   THR B  97     -20.027  16.238  -7.306  1.00 89.62           N  
ATOM   3976  H   THR B  97     -20.264  15.804  -6.425  1.00 89.62           H  
ATOM   3977  CA  THR B  97     -20.244  17.683  -7.440  1.00 89.62           C  
ATOM   3978  HA  THR B  97     -20.418  17.924  -8.489  1.00 89.62           H  
ATOM   3979  C   THR B  97     -18.982  18.403  -6.969  1.00 89.62           C  
ATOM   3980  CB  THR B  97     -21.451  18.144  -6.606  1.00 89.62           C  
ATOM   3981  HB  THR B  97     -21.154  18.281  -5.566  1.00 89.62           H  
ATOM   3982  O   THR B  97     -18.534  18.127  -5.860  1.00 89.62           O  
ATOM   3983  CG2 THR B  97     -22.035  19.448  -7.141  1.00 89.62           C  
ATOM   3984 HG21 THR B  97     -21.278  20.231  -7.100  1.00 89.62           H  
ATOM   3985 HG22 THR B  97     -22.882  19.749  -6.524  1.00 89.62           H  
ATOM   3986 HG23 THR B  97     -22.360  19.319  -8.174  1.00 89.62           H  
ATOM   3987  OG1 THR B  97     -22.496  17.191  -6.643  1.00 89.62           O  
ATOM   3988  HG1 THR B  97     -22.305  16.620  -7.391  1.00 89.62           H  
ATOM   3989  N   GLY B  98     -18.415  19.296  -7.786  1.00 89.17           N  
ATOM   3990  H   GLY B  98     -18.823  19.491  -8.689  1.00 89.17           H  
ATOM   3991  CA  GLY B  98     -17.170  19.993  -7.432  1.00 89.17           C  
ATOM   3992  HA2 GLY B  98     -17.236  20.366  -6.410  1.00 89.17           H  
ATOM   3993  HA3 GLY B  98     -17.039  20.855  -8.087  1.00 89.17           H  
ATOM   3994  C   GLY B  98     -15.911  19.124  -7.534  1.00 89.17           C  
ATOM   3995  O   GLY B  98     -14.954  19.337  -6.804  1.00 89.17           O  
ATOM   3996  N   ALA B  99     -15.880  18.122  -8.425  1.00 91.31           N  
ATOM   3997  H   ALA B  99     -16.702  17.946  -8.984  1.00 91.31           H  
ATOM   3998  CA  ALA B  99     -14.725  17.221  -8.573  1.00 91.31           C  
ATOM   3999  HA  ALA B  99     -14.557  16.718  -7.621  1.00 91.31           H  
ATOM   4000  C   ALA B  99     -13.404  17.932  -8.952  1.00 91.31           C  
ATOM   4001  CB  ALA B  99     -15.075  16.168  -9.630  1.00 91.31           C  
ATOM   4002  HB1 ALA B  99     -16.066  15.754  -9.443  1.00 91.31           H  
ATOM   4003  HB2 ALA B  99     -14.342  15.362  -9.598  1.00 91.31           H  
ATOM   4004  HB3 ALA B  99     -15.059  16.618 -10.623  1.00 91.31           H  
ATOM   4005  O   ALA B  99     -12.328  17.368  -8.771  1.00 91.31           O  
ATOM   4006  N   GLY B 100     -13.492  19.143  -9.515  1.00 91.71           N  
ATOM   4007  H   GLY B 100     -14.411  19.552  -9.606  1.00 91.71           H  
ATOM   4008  CA  GLY B 100     -12.349  19.997  -9.840  1.00 91.71           C  
ATOM   4009  HA2 GLY B 100     -12.581  20.551 -10.750  1.00 91.71           H  
ATOM   4010  HA3 GLY B 100     -11.471  19.379 -10.026  1.00 91.71           H  
ATOM   4011  C   GLY B 100     -11.987  21.024  -8.761  1.00 91.71           C  
ATOM   4012  O   GLY B 100     -10.959  21.684  -8.919  1.00 91.71           O  
ATOM   4013  N   ASP B 101     -12.790  21.157  -7.700  1.00 94.02           N  
ATOM   4014  H   ASP B 101     -13.552  20.507  -7.569  1.00 94.02           H  
ATOM   4015  CA  ASP B 101     -12.586  22.131  -6.624  1.00 94.02           C  
ATOM   4016  HA  ASP B 101     -12.273  23.075  -7.069  1.00 94.02           H  
ATOM   4017  C   ASP B 101     -11.474  21.644  -5.677  1.00 94.02           C  
ATOM   4018  CB  ASP B 101     -13.899  22.389  -5.852  1.00 94.02           C  
ATOM   4019  HB2 ASP B 101     -13.699  23.135  -5.082  1.00 94.02           H  
ATOM   4020  HB3 ASP B 101     -14.195  21.470  -5.346  1.00 94.02           H  
ATOM   4021  O   ASP B 101     -11.388  20.451  -5.375  1.00 94.02           O  
ATOM   4022  CG  ASP B 101     -15.076  22.891  -6.705  1.00 94.02           C  
ATOM   4023  OD1 ASP B 101     -14.835  23.457  -7.795  1.00 94.02           O  
ATOM   4024  OD2 ASP B 101     -16.237  22.707  -6.267  1.00 94.02           O  
ATOM   4025  N   PHE B 102     -10.595  22.551  -5.236  1.00 96.42           N  
ATOM   4026  H   PHE B 102     -10.703  23.516  -5.515  1.00 96.42           H  
ATOM   4027  CA  PHE B 102      -9.486  22.237  -4.328  1.00 96.42           C  
ATOM   4028  HA  PHE B 102      -9.849  21.568  -3.548  1.00 96.42           H  
ATOM   4029  C   PHE B 102      -8.910  23.500  -3.672  1.00 96.42           C  
ATOM   4030  CB  PHE B 102      -8.382  21.530  -5.131  1.00 96.42           C  
ATOM   4031  HB2 PHE B 102      -8.802  20.624  -5.567  1.00 96.42           H  
ATOM   4032  HB3 PHE B 102      -8.079  22.180  -5.952  1.00 96.42           H  
ATOM   4033  O   PHE B 102      -8.594  24.460  -4.381  1.00 96.42           O  
ATOM   4034  CG  PHE B 102      -7.153  21.123  -4.340  1.00 96.42           C  
ATOM   4035  CD1 PHE B 102      -5.874  21.571  -4.726  1.00 96.42           C  
ATOM   4036  HD1 PHE B 102      -5.769  22.249  -5.560  1.00 96.42           H  
ATOM   4037  CD2 PHE B 102      -7.282  20.258  -3.239  1.00 96.42           C  
ATOM   4038  HD2 PHE B 102      -8.259  19.913  -2.933  1.00 96.42           H  
ATOM   4039  CE1 PHE B 102      -4.733  21.148  -4.020  1.00 96.42           C  
ATOM   4040  HE1 PHE B 102      -3.755  21.502  -4.310  1.00 96.42           H  
ATOM   4041  CE2 PHE B 102      -6.145  19.845  -2.527  1.00 96.42           C  
ATOM   4042  HE2 PHE B 102      -6.254  19.199  -1.669  1.00 96.42           H  
ATOM   4043  CZ  PHE B 102      -4.871  20.288  -2.916  1.00 96.42           C  
ATOM   4044  HZ  PHE B 102      -4.008  19.978  -2.347  1.00 96.42           H  
ATOM   4045  N   ASP B 103      -8.703  23.494  -2.352  1.00 96.53           N  
ATOM   4046  H   ASP B 103      -8.997  22.685  -1.824  1.00 96.53           H  
ATOM   4047  CA  ASP B 103      -7.987  24.573  -1.651  1.00 96.53           C  
ATOM   4048  HA  ASP B 103      -8.230  25.512  -2.149  1.00 96.53           H  
ATOM   4049  C   ASP B 103      -6.462  24.395  -1.771  1.00 96.53           C  
ATOM   4050  CB  ASP B 103      -8.476  24.738  -0.202  1.00 96.53           C  
ATOM   4051  HB2 ASP B 103      -9.566  24.718  -0.201  1.00 96.53           H  
ATOM   4052  HB3 ASP B 103      -8.122  23.906   0.406  1.00 96.53           H  
ATOM   4053  O   ASP B 103      -5.772  23.901  -0.877  1.00 96.53           O  
ATOM   4054  CG  ASP B 103      -8.016  26.070   0.419  1.00 96.53           C  
ATOM   4055  OD1 ASP B 103      -7.007  26.646  -0.059  1.00 96.53           O  
ATOM   4056  OD2 ASP B 103      -8.683  26.521   1.380  1.00 96.53           O  
ATOM   4057  N   ALA B 104      -5.923  24.781  -2.930  1.00 95.56           N  
ATOM   4058  H   ALA B 104      -6.552  25.105  -3.650  1.00 95.56           H  
ATOM   4059  CA  ALA B 104      -4.496  24.655  -3.221  1.00 95.56           C  
ATOM   4060  HA  ALA B 104      -4.214  23.609  -3.104  1.00 95.56           H  
ATOM   4061  C   ALA B 104      -3.615  25.468  -2.250  1.00 95.56           C  
ATOM   4062  CB  ALA B 104      -4.274  25.070  -4.681  1.00 95.56           C  
ATOM   4063  HB1 ALA B 104      -4.452  26.140  -4.795  1.00 95.56           H  
ATOM   4064  HB2 ALA B 104      -3.248  24.845  -4.970  1.00 95.56           H  
ATOM   4065  HB3 ALA B 104      -4.954  24.521  -5.333  1.00 95.56           H  
ATOM   4066  O   ALA B 104      -2.546  25.005  -1.847  1.00 95.56           O  
ATOM   4067  N   GLU B 105      -4.077  26.651  -1.836  1.00 92.02           N  
ATOM   4068  H   GLU B 105      -5.032  26.894  -2.060  1.00 92.02           H  
ATOM   4069  CA  GLU B 105      -3.324  27.579  -0.986  1.00 92.02           C  
ATOM   4070  HA  GLU B 105      -2.314  27.653  -1.389  1.00 92.02           H  
ATOM   4071  C   GLU B 105      -3.192  27.048   0.452  1.00 92.02           C  
ATOM   4072  CB  GLU B 105      -3.989  28.973  -1.056  1.00 92.02           C  
ATOM   4073  HB2 GLU B 105      -4.685  28.994  -1.894  1.00 92.02           H  
ATOM   4074  HB3 GLU B 105      -4.555  29.160  -0.144  1.00 92.02           H  
ATOM   4075  O   GLU B 105      -2.125  27.167   1.060  1.00 92.02           O  
ATOM   4076  CG  GLU B 105      -2.964  30.098  -1.275  1.00 92.02           C  
ATOM   4077  HG2 GLU B 105      -2.360  30.206  -0.373  1.00 92.02           H  
ATOM   4078  HG3 GLU B 105      -2.300  29.802  -2.087  1.00 92.02           H  
ATOM   4079  CD  GLU B 105      -3.600  31.456  -1.639  1.00 92.02           C  
ATOM   4080  OE1 GLU B 105      -2.873  32.283  -2.237  1.00 92.02           O  
ATOM   4081  OE2 GLU B 105      -4.794  31.676  -1.330  1.00 92.02           O  
ATOM   4082  N   PHE B 106      -4.221  26.360   0.963  1.00 95.91           N  
ATOM   4083  H   PHE B 106      -5.088  26.335   0.445  1.00 95.91           H  
ATOM   4084  CA  PHE B 106      -4.181  25.664   2.251  1.00 95.91           C  
ATOM   4085  HA  PHE B 106      -4.022  26.405   3.035  1.00 95.91           H  
ATOM   4086  C   PHE B 106      -3.035  24.643   2.339  1.00 95.91           C  
ATOM   4087  CB  PHE B 106      -5.541  24.994   2.482  1.00 95.91           C  
ATOM   4088  HB2 PHE B 106      -5.723  24.251   1.706  1.00 95.91           H  
ATOM   4089  HB3 PHE B 106      -6.309  25.763   2.398  1.00 95.91           H  
ATOM   4090  O   PHE B 106      -2.303  24.620   3.332  1.00 95.91           O  
ATOM   4091  CG  PHE B 106      -5.701  24.337   3.834  1.00 95.91           C  
ATOM   4092  CD1 PHE B 106      -5.261  23.017   4.044  1.00 95.91           C  
ATOM   4093  HD1 PHE B 106      -4.818  22.456   3.235  1.00 95.91           H  
ATOM   4094  CD2 PHE B 106      -6.305  25.053   4.882  1.00 95.91           C  
ATOM   4095  HD2 PHE B 106      -6.680  26.050   4.702  1.00 95.91           H  
ATOM   4096  CE1 PHE B 106      -5.396  22.429   5.313  1.00 95.91           C  
ATOM   4097  HE1 PHE B 106      -5.055  21.418   5.477  1.00 95.91           H  
ATOM   4098  CE2 PHE B 106      -6.433  24.469   6.153  1.00 95.91           C  
ATOM   4099  HE2 PHE B 106      -6.903  25.013   6.959  1.00 95.91           H  
ATOM   4100  CZ  PHE B 106      -5.975  23.160   6.366  1.00 95.91           C  
ATOM   4101  HZ  PHE B 106      -6.089  22.709   7.341  1.00 95.91           H  
ATOM   4102  N   PHE B 107      -2.834  23.849   1.281  1.00 94.39           N  
ATOM   4103  H   PHE B 107      -3.474  23.941   0.505  1.00 94.39           H  
ATOM   4104  CA  PHE B 107      -1.764  22.845   1.188  1.00 94.39           C  
ATOM   4105  HA  PHE B 107      -1.559  22.478   2.193  1.00 94.39           H  
ATOM   4106  C   PHE B 107      -0.423  23.398   0.671  1.00 94.39           C  
ATOM   4107  CB  PHE B 107      -2.252  21.648   0.355  1.00 94.39           C  
ATOM   4108  HB2 PHE B 107      -1.429  20.949   0.207  1.00 94.39           H  
ATOM   4109  HB3 PHE B 107      -2.561  22.003  -0.628  1.00 94.39           H  
ATOM   4110  O   PHE B 107       0.528  22.632   0.519  1.00 94.39           O  
ATOM   4111  CG  PHE B 107      -3.390  20.894   1.011  1.00 94.39           C  
ATOM   4112  CD1 PHE B 107      -3.146  20.067   2.125  1.00 94.39           C  
ATOM   4113  HD1 PHE B 107      -2.139  19.942   2.494  1.00 94.39           H  
ATOM   4114  CD2 PHE B 107      -4.705  21.071   0.551  1.00 94.39           C  
ATOM   4115  HD2 PHE B 107      -4.906  21.712  -0.294  1.00 94.39           H  
ATOM   4116  CE1 PHE B 107      -4.215  19.429   2.779  1.00 94.39           C  
ATOM   4117  HE1 PHE B 107      -4.031  18.808   3.644  1.00 94.39           H  
ATOM   4118  CE2 PHE B 107      -5.774  20.457   1.220  1.00 94.39           C  
ATOM   4119  HE2 PHE B 107      -6.781  20.659   0.886  1.00 94.39           H  
ATOM   4120  CZ  PHE B 107      -5.532  19.636   2.335  1.00 94.39           C  
ATOM   4121  HZ  PHE B 107      -6.355  19.188   2.871  1.00 94.39           H  
ATOM   4122  N   GLY B 108      -0.318  24.704   0.398  1.00 91.22           N  
ATOM   4123  H   GLY B 108      -1.125  25.293   0.548  1.00 91.22           H  
ATOM   4124  CA  GLY B 108       0.897  25.321  -0.150  1.00 91.22           C  
ATOM   4125  HA2 GLY B 108       1.751  25.047   0.469  1.00 91.22           H  
ATOM   4126  HA3 GLY B 108       0.776  26.404  -0.120  1.00 91.22           H  
ATOM   4127  C   GLY B 108       1.209  24.924  -1.600  1.00 91.22           C  
ATOM   4128  O   GLY B 108       2.358  25.013  -2.029  1.00 91.22           O  
ATOM   4129  N   ILE B 109       0.203  24.473  -2.351  1.00 91.88           N  
ATOM   4130  H   ILE B 109      -0.727  24.527  -1.961  1.00 91.88           H  
ATOM   4131  CA  ILE B 109       0.312  24.033  -3.744  1.00 91.88           C  
ATOM   4132  HA  ILE B 109       1.339  23.724  -3.939  1.00 91.88           H  
ATOM   4133  C   ILE B 109      -0.001  25.218  -4.664  1.00 91.88           C  
ATOM   4134  CB  ILE B 109      -0.599  22.804  -3.975  1.00 91.88           C  
ATOM   4135  HB  ILE B 109      -1.601  23.042  -3.619  1.00 91.88           H  
ATOM   4136  O   ILE B 109      -0.987  25.930  -4.482  1.00 91.88           O  
ATOM   4137  CG1 ILE B 109      -0.046  21.606  -3.163  1.00 91.88           C  
ATOM   4138 HG12 ILE B 109       0.918  21.307  -3.576  1.00 91.88           H  
ATOM   4139 HG13 ILE B 109       0.119  21.909  -2.129  1.00 91.88           H  
ATOM   4140  CG2 ILE B 109      -0.694  22.431  -5.465  1.00 91.88           C  
ATOM   4141 HG21 ILE B 109      -1.380  21.596  -5.608  1.00 91.88           H  
ATOM   4142 HG22 ILE B 109       0.291  22.155  -5.841  1.00 91.88           H  
ATOM   4143 HG23 ILE B 109      -1.084  23.269  -6.043  1.00 91.88           H  
ATOM   4144  CD1 ILE B 109      -0.964  20.382  -3.118  1.00 91.88           C  
ATOM   4145 HD11 ILE B 109      -0.517  19.624  -2.475  1.00 91.88           H  
ATOM   4146 HD12 ILE B 109      -1.930  20.673  -2.705  1.00 91.88           H  
ATOM   4147 HD13 ILE B 109      -1.097  19.959  -4.114  1.00 91.88           H  
ATOM   4148  N   SER B 110       0.830  25.442  -5.685  1.00 90.96           N  
ATOM   4149  H   SER B 110       1.609  24.813  -5.816  1.00 90.96           H  
ATOM   4150  CA  SER B 110       0.584  26.541  -6.630  1.00 90.96           C  
ATOM   4151  HA  SER B 110       0.403  27.433  -6.031  1.00 90.96           H  
ATOM   4152  C   SER B 110      -0.659  26.267  -7.496  1.00 90.96           C  
ATOM   4153  CB  SER B 110       1.812  26.820  -7.502  1.00 90.96           C  
ATOM   4154  HB2 SER B 110       1.679  27.785  -7.991  1.00 90.96           H  
ATOM   4155  HB3 SER B 110       2.702  26.873  -6.875  1.00 90.96           H  
ATOM   4156  O   SER B 110      -0.894  25.112  -7.857  1.00 90.96           O  
ATOM   4157  OG  SER B 110       1.987  25.833  -8.503  1.00 90.96           O  
ATOM   4158  HG  SER B 110       2.284  25.024  -8.078  1.00 90.96           H  
ATOM   4159  N   PRO B 111      -1.413  27.291  -7.948  1.00 90.66           N  
ATOM   4160  CA  PRO B 111      -2.553  27.084  -8.848  1.00 90.66           C  
ATOM   4161  HA  PRO B 111      -3.325  26.530  -8.314  1.00 90.66           H  
ATOM   4162  C   PRO B 111      -2.185  26.322 -10.128  1.00 90.66           C  
ATOM   4163  CB  PRO B 111      -3.072  28.489  -9.176  1.00 90.66           C  
ATOM   4164  HB2 PRO B 111      -4.152  28.493  -9.326  1.00 90.66           H  
ATOM   4165  HB3 PRO B 111      -2.565  28.887 -10.055  1.00 90.66           H  
ATOM   4166  O   PRO B 111      -2.988  25.558 -10.653  1.00 90.66           O  
ATOM   4167  CG  PRO B 111      -2.669  29.307  -7.951  1.00 90.66           C  
ATOM   4168  HG2 PRO B 111      -2.571  30.368  -8.182  1.00 90.66           H  
ATOM   4169  HG3 PRO B 111      -3.397  29.154  -7.154  1.00 90.66           H  
ATOM   4170  CD  PRO B 111      -1.332  28.688  -7.545  1.00 90.66           C  
ATOM   4171  HD2 PRO B 111      -0.516  29.177  -8.079  1.00 90.66           H  
ATOM   4172  HD3 PRO B 111      -1.197  28.790  -6.469  1.00 90.66           H  
ATOM   4173  N   ARG B 112      -0.948  26.497 -10.610  1.00 88.68           N  
ATOM   4174  H   ARG B 112      -0.329  27.091 -10.077  1.00 88.68           H  
ATOM   4175  CA  ARG B 112      -0.421  25.846 -11.815  1.00 88.68           C  
ATOM   4176  HA  ARG B 112      -1.197  25.879 -12.580  1.00 88.68           H  
ATOM   4177  C   ARG B 112      -0.120  24.361 -11.590  1.00 88.68           C  
ATOM   4178  CB  ARG B 112       0.811  26.635 -12.292  1.00 88.68           C  
ATOM   4179  HB2 ARG B 112       1.718  26.199 -11.873  1.00 88.68           H  
ATOM   4180  HB3 ARG B 112       0.739  27.666 -11.945  1.00 88.68           H  
ATOM   4181  O   ARG B 112      -0.398  23.547 -12.462  1.00 88.68           O  
ATOM   4182  CG  ARG B 112       0.895  26.673 -13.822  1.00 88.68           C  
ATOM   4183  HG2 ARG B 112      -0.027  27.102 -14.215  1.00 88.68           H  
ATOM   4184  HG3 ARG B 112       1.005  25.659 -14.208  1.00 88.68           H  
ATOM   4185  CD  ARG B 112       2.069  27.527 -14.303  1.00 88.68           C  
ATOM   4186  HD2 ARG B 112       2.096  28.458 -13.736  1.00 88.68           H  
ATOM   4187  HD3 ARG B 112       1.892  27.778 -15.349  1.00 88.68           H  
ATOM   4188  NE  ARG B 112       3.348  26.805 -14.164  1.00 88.68           N  
ATOM   4189  HE  ARG B 112       3.284  25.810 -14.002  1.00 88.68           H  
ATOM   4190  NH1 ARG B 112       4.721  28.437 -14.987  1.00 88.68           N  
ATOM   4191 HH11 ARG B 112       5.643  28.766 -15.238  1.00 88.68           H  
ATOM   4192 HH12 ARG B 112       3.895  28.950 -15.261  1.00 88.68           H  
ATOM   4193  NH2 ARG B 112       5.608  26.533 -14.221  1.00 88.68           N  
ATOM   4194 HH21 ARG B 112       6.530  26.875 -14.454  1.00 88.68           H  
ATOM   4195 HH22 ARG B 112       5.493  25.582 -13.900  1.00 88.68           H  
ATOM   4196  CZ  ARG B 112       4.551  27.260 -14.453  1.00 88.68           C  
ATOM   4197  N   GLU B 113       0.390  24.003 -10.414  1.00 90.02           N  
ATOM   4198  H   GLU B 113       0.569  24.719  -9.724  1.00 90.02           H  
ATOM   4199  CA  GLU B 113       0.538  22.604 -10.005  1.00 90.02           C  
ATOM   4200  HA  GLU B 113       1.012  22.044 -10.812  1.00 90.02           H  
ATOM   4201  C   GLU B 113      -0.831  21.960  -9.748  1.00 90.02           C  
ATOM   4202  CB  GLU B 113       1.447  22.518  -8.774  1.00 90.02           C  
ATOM   4203  HB2 GLU B 113       0.987  23.065  -7.951  1.00 90.02           H  
ATOM   4204  HB3 GLU B 113       2.401  22.988  -9.013  1.00 90.02           H  
ATOM   4205  O   GLU B 113      -1.092  20.880 -10.265  1.00 90.02           O  
ATOM   4206  CG  GLU B 113       1.700  21.062  -8.352  1.00 90.02           C  
ATOM   4207  HG2 GLU B 113       0.746  20.587  -8.120  1.00 90.02           H  
ATOM   4208  HG3 GLU B 113       2.147  20.528  -9.191  1.00 90.02           H  
ATOM   4209  CD  GLU B 113       2.608  20.929  -7.125  1.00 90.02           C  
ATOM   4210  OE1 GLU B 113       2.880  19.759  -6.753  1.00 90.02           O  
ATOM   4211  OE2 GLU B 113       3.006  21.974  -6.562  1.00 90.02           O  
ATOM   4212  N   ALA B 114      -1.744  22.642  -9.048  1.00 94.29           N  
ATOM   4213  H   ALA B 114      -1.474  23.522  -8.633  1.00 94.29           H  
ATOM   4214  CA  ALA B 114      -3.100  22.149  -8.795  1.00 94.29           C  
ATOM   4215  HA  ALA B 114      -3.028  21.212  -8.242  1.00 94.29           H  
ATOM   4216  C   ALA B 114      -3.889  21.864 -10.088  1.00 94.29           C  
ATOM   4217  CB  ALA B 114      -3.830  23.173  -7.919  1.00 94.29           C  
ATOM   4218  HB1 ALA B 114      -4.841  22.820  -7.713  1.00 94.29           H  
ATOM   4219  HB2 ALA B 114      -3.299  23.299  -6.976  1.00 94.29           H  
ATOM   4220  HB3 ALA B 114      -3.889  24.133  -8.432  1.00 94.29           H  
ATOM   4221  O   ALA B 114      -4.693  20.933 -10.118  1.00 94.29           O  
ATOM   4222  N   LEU B 115      -3.636  22.624 -11.161  1.00 91.20           N  
ATOM   4223  H   LEU B 115      -3.036  23.428 -11.039  1.00 91.20           H  
ATOM   4224  CA  LEU B 115      -4.220  22.389 -12.485  1.00 91.20           C  
ATOM   4225  HA  LEU B 115      -5.273  22.148 -12.337  1.00 91.20           H  
ATOM   4226  C   LEU B 115      -3.585  21.196 -13.222  1.00 91.20           C  
ATOM   4227  CB  LEU B 115      -4.100  23.677 -13.326  1.00 91.20           C  
ATOM   4228  HB2 LEU B 115      -3.214  23.611 -13.959  1.00 91.20           H  
ATOM   4229  HB3 LEU B 115      -3.936  24.527 -12.664  1.00 91.20           H  
ATOM   4230  O   LEU B 115      -4.254  20.560 -14.027  1.00 91.20           O  
ATOM   4231  CG  LEU B 115      -5.353  23.965 -14.179  1.00 91.20           C  
ATOM   4232  HG  LEU B 115      -6.095  23.177 -14.045  1.00 91.20           H  
ATOM   4233  CD1 LEU B 115      -5.985  25.295 -13.759  1.00 91.20           C  
ATOM   4234 HD11 LEU B 115      -6.253  25.251 -12.703  1.00 91.20           H  
ATOM   4235 HD12 LEU B 115      -5.282  26.113 -13.917  1.00 91.20           H  
ATOM   4236 HD13 LEU B 115      -6.889  25.474 -14.341  1.00 91.20           H  
ATOM   4237  CD2 LEU B 115      -5.015  24.045 -15.666  1.00 91.20           C  
ATOM   4238 HD21 LEU B 115      -4.285  24.835 -15.844  1.00 91.20           H  
ATOM   4239 HD22 LEU B 115      -4.602  23.089 -15.987  1.00 91.20           H  
ATOM   4240 HD23 LEU B 115      -5.920  24.246 -16.239  1.00 91.20           H  
ATOM   4241  N   ALA B 116      -2.310  20.892 -12.963  1.00 89.12           N  
ATOM   4242  H   ALA B 116      -1.813  21.455 -12.288  1.00 89.12           H  
ATOM   4243  CA  ALA B 116      -1.626  19.707 -13.491  1.00 89.12           C  
ATOM   4244  HA  ALA B 116      -1.977  19.513 -14.505  1.00 89.12           H  
ATOM   4245  C   ALA B 116      -1.899  18.436 -12.663  1.00 89.12           C  
ATOM   4246  CB  ALA B 116      -0.123  20.002 -13.550  1.00 89.12           C  
ATOM   4247  HB1 ALA B 116       0.071  20.868 -14.183  1.00 89.12           H  
ATOM   4248  HB2 ALA B 116       0.402  19.139 -13.961  1.00 89.12           H  
ATOM   4249  HB3 ALA B 116       0.250  20.199 -12.545  1.00 89.12           H  
ATOM   4250  O   ALA B 116      -1.737  17.329 -13.171  1.00 89.12           O  
ATOM   4251  N   MET B 117      -2.296  18.584 -11.396  1.00 92.71           N  
ATOM   4252  H   MET B 117      -2.325  19.521 -11.021  1.00 92.71           H  
ATOM   4253  CA  MET B 117      -2.621  17.479 -10.497  1.00 92.71           C  
ATOM   4254  HA  MET B 117      -1.840  16.722 -10.574  1.00 92.71           H  
ATOM   4255  C   MET B 117      -3.945  16.810 -10.852  1.00 92.71           C  
ATOM   4256  CB  MET B 117      -2.686  17.956  -9.041  1.00 92.71           C  
ATOM   4257  HB2 MET B 117      -3.237  17.215  -8.462  1.00 92.71           H  
ATOM   4258  HB3 MET B 117      -3.227  18.901  -8.988  1.00 92.71           H  
ATOM   4259  O   MET B 117      -5.003  17.456 -10.874  1.00 92.71           O  
ATOM   4260  CG  MET B 117      -1.306  18.115  -8.401  1.00 92.71           C  
ATOM   4261  HG2 MET B 117      -0.829  17.137  -8.345  1.00 92.71           H  
ATOM   4262  HG3 MET B 117      -0.689  18.754  -9.033  1.00 92.71           H  
ATOM   4263  SD  MET B 117      -1.355  18.835  -6.737  1.00 92.71           S  
ATOM   4264  CE  MET B 117      -2.292  17.569  -5.841  1.00 92.71           C  
ATOM   4265  HE1 MET B 117      -2.318  17.815  -4.779  1.00 92.71           H  
ATOM   4266  HE2 MET B 117      -3.314  17.526  -6.218  1.00 92.71           H  
ATOM   4267  HE3 MET B 117      -1.826  16.595  -5.986  1.00 92.71           H  
ATOM   4268  N   ASP B 118      -3.889  15.483 -10.981  1.00 93.49           N  
ATOM   4269  H   ASP B 118      -2.991  15.023 -10.967  1.00 93.49           H  
ATOM   4270  CA  ASP B 118      -5.062  14.619 -10.994  1.00 93.49           C  
ATOM   4271  HA  ASP B 118      -5.585  14.784 -11.936  1.00 93.49           H  
ATOM   4272  C   ASP B 118      -5.985  14.977  -9.807  1.00 93.49           C  
ATOM   4273  CB  ASP B 118      -4.609  13.145 -10.984  1.00 93.49           C  
ATOM   4274  HB2 ASP B 118      -3.993  12.967 -11.866  1.00 93.49           H  
ATOM   4275  HB3 ASP B 118      -3.993  12.971 -10.101  1.00 93.49           H  
ATOM   4276  O   ASP B 118      -5.527  14.992  -8.653  1.00 93.49           O  
ATOM   4277  CG  ASP B 118      -5.755  12.127 -10.983  1.00 93.49           C  
ATOM   4278  OD1 ASP B 118      -6.932  12.544 -10.944  1.00 93.49           O  
ATOM   4279  OD2 ASP B 118      -5.472  10.914 -10.937  1.00 93.49           O  
ATOM   4280  N   PRO B 119      -7.276  15.291 -10.046  1.00 96.22           N  
ATOM   4281  CA  PRO B 119      -8.247  15.511  -8.977  1.00 96.22           C  
ATOM   4282  HA  PRO B 119      -7.975  16.417  -8.435  1.00 96.22           H  
ATOM   4283  C   PRO B 119      -8.317  14.360  -7.959  1.00 96.22           C  
ATOM   4284  CB  PRO B 119      -9.588  15.747  -9.679  1.00 96.22           C  
ATOM   4285  HB2 PRO B 119     -10.422  15.306  -9.133  1.00 96.22           H  
ATOM   4286  HB3 PRO B 119      -9.747  16.819  -9.799  1.00 96.22           H  
ATOM   4287  O   PRO B 119      -8.663  14.610  -6.806  1.00 96.22           O  
ATOM   4288  CG  PRO B 119      -9.407  15.107 -11.053  1.00 96.22           C  
ATOM   4289  HG2 PRO B 119     -10.058  15.554 -11.804  1.00 96.22           H  
ATOM   4290  HG3 PRO B 119      -9.566  14.031 -10.986  1.00 96.22           H  
ATOM   4291  CD  PRO B 119      -7.939  15.373 -11.342  1.00 96.22           C  
ATOM   4292  HD2 PRO B 119      -7.811  16.373 -11.756  1.00 96.22           H  
ATOM   4293  HD3 PRO B 119      -7.586  14.625 -12.052  1.00 96.22           H  
ATOM   4294  N   GLN B 120      -7.915  13.131  -8.309  1.00 97.29           N  
ATOM   4295  H   GLN B 120      -7.637  12.962  -9.265  1.00 97.29           H  
ATOM   4296  CA  GLN B 120      -7.761  12.040  -7.339  1.00 97.29           C  
ATOM   4297  HA  GLN B 120      -8.725  11.880  -6.856  1.00 97.29           H  
ATOM   4298  C   GLN B 120      -6.748  12.381  -6.226  1.00 97.29           C  
ATOM   4299  CB  GLN B 120      -7.359  10.737  -8.052  1.00 97.29           C  
ATOM   4300  HB2 GLN B 120      -6.392  10.872  -8.537  1.00 97.29           H  
ATOM   4301  HB3 GLN B 120      -7.244   9.954  -7.303  1.00 97.29           H  
ATOM   4302  O   GLN B 120      -7.040  12.152  -5.050  1.00 97.29           O  
ATOM   4303  CG  GLN B 120      -8.402  10.271  -9.083  1.00 97.29           C  
ATOM   4304  HG2 GLN B 120      -9.382  10.250  -8.607  1.00 97.29           H  
ATOM   4305  HG3 GLN B 120      -8.455  10.969  -9.918  1.00 97.29           H  
ATOM   4306  CD  GLN B 120      -8.118   8.882  -9.638  1.00 97.29           C  
ATOM   4307  NE2 GLN B 120      -7.064   8.689 -10.395  1.00 97.29           N  
ATOM   4308 HE21 GLN B 120      -6.890   7.763 -10.760  1.00 97.29           H  
ATOM   4309 HE22 GLN B 120      -6.462   9.463 -10.634  1.00 97.29           H  
ATOM   4310  OE1 GLN B 120      -8.875   7.956  -9.389  1.00 97.29           O  
ATOM   4311  N   GLN B 121      -5.600  12.992  -6.557  1.00 97.45           N  
ATOM   4312  H   GLN B 121      -5.455  13.244  -7.524  1.00 97.45           H  
ATOM   4313  CA  GLN B 121      -4.607  13.437  -5.564  1.00 97.45           C  
ATOM   4314  HA  GLN B 121      -4.379  12.606  -4.895  1.00 97.45           H  
ATOM   4315  C   GLN B 121      -5.139  14.595  -4.703  1.00 97.45           C  
ATOM   4316  CB  GLN B 121      -3.296  13.893  -6.235  1.00 97.45           C  
ATOM   4317  HB2 GLN B 121      -2.616  14.180  -5.433  1.00 97.45           H  
ATOM   4318  HB3 GLN B 121      -3.488  14.778  -6.842  1.00 97.45           H  
ATOM   4319  O   GLN B 121      -4.887  14.649  -3.499  1.00 97.45           O  
ATOM   4320  CG  GLN B 121      -2.588  12.846  -7.114  1.00 97.45           C  
ATOM   4321  HG2 GLN B 121      -2.553  11.893  -6.587  1.00 97.45           H  
ATOM   4322  HG3 GLN B 121      -3.161  12.698  -8.029  1.00 97.45           H  
ATOM   4323  CD  GLN B 121      -1.154  13.249  -7.487  1.00 97.45           C  
ATOM   4324  NE2 GLN B 121      -0.477  12.498  -8.323  1.00 97.45           N  
ATOM   4325 HE21 GLN B 121      -0.906  11.717  -8.798  1.00 97.45           H  
ATOM   4326 HE22 GLN B 121       0.431  12.839  -8.604  1.00 97.45           H  
ATOM   4327  OE1 GLN B 121      -0.596  14.231  -7.008  1.00 97.45           O  
ATOM   4328  N   ARG B 122      -5.896  15.516  -5.315  1.00 97.69           N  
ATOM   4329  H   ARG B 122      -6.067  15.388  -6.302  1.00 97.69           H  
ATOM   4330  CA  ARG B 122      -6.494  16.682  -4.638  1.00 97.69           C  
ATOM   4331  HA  ARG B 122      -5.729  17.198  -4.058  1.00 97.69           H  
ATOM   4332  C   ARG B 122      -7.554  16.264  -3.618  1.00 97.69           C  
ATOM   4333  CB  ARG B 122      -7.052  17.656  -5.691  1.00 97.69           C  
ATOM   4334  HB2 ARG B 122      -7.624  18.433  -5.185  1.00 97.69           H  
ATOM   4335  HB3 ARG B 122      -7.726  17.134  -6.370  1.00 97.69           H  
ATOM   4336  O   ARG B 122      -7.495  16.675  -2.460  1.00 97.69           O  
ATOM   4337  CG  ARG B 122      -5.903  18.307  -6.480  1.00 97.69           C  
ATOM   4338  HG2 ARG B 122      -5.364  17.547  -7.046  1.00 97.69           H  
ATOM   4339  HG3 ARG B 122      -5.219  18.758  -5.761  1.00 97.69           H  
ATOM   4340  CD  ARG B 122      -6.358  19.411  -7.435  1.00 97.69           C  
ATOM   4341  HD2 ARG B 122      -7.184  19.955  -6.978  1.00 97.69           H  
ATOM   4342  HD3 ARG B 122      -5.529  20.108  -7.562  1.00 97.69           H  
ATOM   4343  NE  ARG B 122      -6.723  18.901  -8.768  1.00 97.69           N  
ATOM   4344  HE  ARG B 122      -6.080  18.261  -9.212  1.00 97.69           H  
ATOM   4345  NH1 ARG B 122      -8.459  20.346  -9.180  1.00 97.69           N  
ATOM   4346 HH11 ARG B 122      -8.490  20.591  -8.201  1.00 97.69           H  
ATOM   4347 HH12 ARG B 122      -9.178  20.743  -9.769  1.00 97.69           H  
ATOM   4348  NH2 ARG B 122      -7.612  19.065 -10.826  1.00 97.69           N  
ATOM   4349 HH21 ARG B 122      -8.157  19.579 -11.505  1.00 97.69           H  
ATOM   4350 HH22 ARG B 122      -6.833  18.505 -11.139  1.00 97.69           H  
ATOM   4351  CZ  ARG B 122      -7.607  19.442  -9.582  1.00 97.69           C  
ATOM   4352  N   LEU B 123      -8.454  15.360  -4.011  1.00 97.76           N  
ATOM   4353  H   LEU B 123      -8.449  15.075  -4.980  1.00 97.76           H  
ATOM   4354  CA  LEU B 123      -9.436  14.762  -3.106  1.00 97.76           C  
ATOM   4355  HA  LEU B 123     -10.001  15.562  -2.627  1.00 97.76           H  
ATOM   4356  C   LEU B 123      -8.773  13.968  -1.975  1.00 97.76           C  
ATOM   4357  CB  LEU B 123     -10.391  13.853  -3.898  1.00 97.76           C  
ATOM   4358  HB2 LEU B 123     -10.950  13.242  -3.189  1.00 97.76           H  
ATOM   4359  HB3 LEU B 123      -9.796  13.179  -4.514  1.00 97.76           H  
ATOM   4360  O   LEU B 123      -9.241  14.057  -0.840  1.00 97.76           O  
ATOM   4361  CG  LEU B 123     -11.404  14.591  -4.792  1.00 97.76           C  
ATOM   4362  HG  LEU B 123     -10.882  15.212  -5.520  1.00 97.76           H  
ATOM   4363  CD1 LEU B 123     -12.234  13.546  -5.533  1.00 97.76           C  
ATOM   4364 HD11 LEU B 123     -12.846  12.976  -4.834  1.00 97.76           H  
ATOM   4365 HD12 LEU B 123     -12.870  14.042  -6.266  1.00 97.76           H  
ATOM   4366 HD13 LEU B 123     -11.563  12.864  -6.055  1.00 97.76           H  
ATOM   4367  CD2 LEU B 123     -12.371  15.464  -3.989  1.00 97.76           C  
ATOM   4368 HD21 LEU B 123     -13.133  15.866  -4.656  1.00 97.76           H  
ATOM   4369 HD22 LEU B 123     -11.824  16.307  -3.567  1.00 97.76           H  
ATOM   4370 HD23 LEU B 123     -12.836  14.872  -3.200  1.00 97.76           H  
ATOM   4371  N   LEU B 124      -7.697  13.220  -2.250  1.00 98.09           N  
ATOM   4372  H   LEU B 124      -7.387  13.150  -3.209  1.00 98.09           H  
ATOM   4373  CA  LEU B 124      -6.942  12.495  -1.221  1.00 98.09           C  
ATOM   4374  HA  LEU B 124      -7.626  11.834  -0.689  1.00 98.09           H  
ATOM   4375  C   LEU B 124      -6.361  13.434  -0.156  1.00 98.09           C  
ATOM   4376  CB  LEU B 124      -5.835  11.645  -1.876  1.00 98.09           C  
ATOM   4377  HB2 LEU B 124      -5.025  11.496  -1.162  1.00 98.09           H  
ATOM   4378  HB3 LEU B 124      -5.419  12.195  -2.720  1.00 98.09           H  
ATOM   4379  O   LEU B 124      -6.497  13.130   1.029  1.00 98.09           O  
ATOM   4380  CG  LEU B 124      -6.309  10.260  -2.350  1.00 98.09           C  
ATOM   4381  HG  LEU B 124      -7.259  10.354  -2.877  1.00 98.09           H  
ATOM   4382  CD1 LEU B 124      -5.273   9.657  -3.294  1.00 98.09           C  
ATOM   4383 HD11 LEU B 124      -4.302   9.611  -2.800  1.00 98.09           H  
ATOM   4384 HD12 LEU B 124      -5.573   8.653  -3.594  1.00 98.09           H  
ATOM   4385 HD13 LEU B 124      -5.198  10.282  -4.184  1.00 98.09           H  
ATOM   4386  CD2 LEU B 124      -6.473   9.281  -1.184  1.00 98.09           C  
ATOM   4387 HD21 LEU B 124      -7.173   9.680  -0.450  1.00 98.09           H  
ATOM   4388 HD22 LEU B 124      -6.854   8.330  -1.556  1.00 98.09           H  
ATOM   4389 HD23 LEU B 124      -5.512   9.117  -0.697  1.00 98.09           H  
ATOM   4390  N   ALA B 125      -5.779  14.573  -0.544  1.00 97.68           N  
ATOM   4391  H   ALA B 125      -5.689  14.760  -1.532  1.00 97.68           H  
ATOM   4392  CA  ALA B 125      -5.220  15.548   0.397  1.00 97.68           C  
ATOM   4393  HA  ALA B 125      -4.480  15.043   1.018  1.00 97.68           H  
ATOM   4394  C   ALA B 125      -6.288  16.121   1.350  1.00 97.68           C  
ATOM   4395  CB  ALA B 125      -4.498  16.643  -0.400  1.00 97.68           C  
ATOM   4396  HB1 ALA B 125      -3.698  16.201  -0.994  1.00 97.68           H  
ATOM   4397  HB2 ALA B 125      -5.198  17.149  -1.064  1.00 97.68           H  
ATOM   4398  HB3 ALA B 125      -4.071  17.374   0.287  1.00 97.68           H  
ATOM   4399  O   ALA B 125      -6.167  15.978   2.569  1.00 97.68           O  
ATOM   4400  N   GLU B 126      -7.376  16.686   0.813  1.00 97.96           N  
ATOM   4401  H   GLU B 126      -7.428  16.778  -0.191  1.00 97.96           H  
ATOM   4402  CA  GLU B 126      -8.464  17.246   1.631  1.00 97.96           C  
ATOM   4403  HA  GLU B 126      -8.065  17.996   2.315  1.00 97.96           H  
ATOM   4404  C   GLU B 126      -9.155  16.190   2.497  1.00 97.96           C  
ATOM   4405  CB  GLU B 126      -9.518  17.913   0.741  1.00 97.96           C  
ATOM   4406  HB2 GLU B 126      -9.775  17.249  -0.084  1.00 97.96           H  
ATOM   4407  HB3 GLU B 126     -10.406  18.078   1.351  1.00 97.96           H  
ATOM   4408  O   GLU B 126      -9.351  16.386   3.697  1.00 97.96           O  
ATOM   4409  CG  GLU B 126      -9.056  19.270   0.203  1.00 97.96           C  
ATOM   4410  HG2 GLU B 126      -8.813  19.902   1.057  1.00 97.96           H  
ATOM   4411  HG3 GLU B 126      -8.159  19.124  -0.400  1.00 97.96           H  
ATOM   4412  CD  GLU B 126     -10.126  19.979  -0.635  1.00 97.96           C  
ATOM   4413  OE1 GLU B 126      -9.804  21.026  -1.232  1.00 97.96           O  
ATOM   4414  OE2 GLU B 126     -11.272  19.470  -0.675  1.00 97.96           O  
ATOM   4415  N   THR B 127      -9.491  15.038   1.907  1.00 98.21           N  
ATOM   4416  H   THR B 127      -9.268  14.916   0.929  1.00 98.21           H  
ATOM   4417  CA  THR B 127     -10.225  13.982   2.617  1.00 98.21           C  
ATOM   4418  HA  THR B 127     -11.109  14.438   3.062  1.00 98.21           H  
ATOM   4419  C   THR B 127      -9.386  13.402   3.757  1.00 98.21           C  
ATOM   4420  CB  THR B 127     -10.704  12.876   1.660  1.00 98.21           C  
ATOM   4421  HB  THR B 127      -9.840  12.333   1.277  1.00 98.21           H  
ATOM   4422  O   THR B 127      -9.972  13.044   4.777  1.00 98.21           O  
ATOM   4423  CG2 THR B 127     -11.688  11.879   2.275  1.00 98.21           C  
ATOM   4424 HG21 THR B 127     -12.625  12.383   2.510  1.00 98.21           H  
ATOM   4425 HG22 THR B 127     -11.270  11.430   3.177  1.00 98.21           H  
ATOM   4426 HG23 THR B 127     -11.890  11.086   1.555  1.00 98.21           H  
ATOM   4427  OG1 THR B 127     -11.409  13.449   0.584  1.00 98.21           O  
ATOM   4428  HG1 THR B 127     -10.732  13.793  -0.003  1.00 98.21           H  
ATOM   4429  N   SER B 128      -8.050  13.359   3.620  1.00 98.24           N  
ATOM   4430  H   SER B 128      -7.651  13.689   2.753  1.00 98.24           H  
ATOM   4431  CA  SER B 128      -7.110  12.913   4.665  1.00 98.24           C  
ATOM   4432  HA  SER B 128      -7.490  11.995   5.112  1.00 98.24           H  
ATOM   4433  C   SER B 128      -6.929  13.935   5.791  1.00 98.24           C  
ATOM   4434  CB  SER B 128      -5.726  12.607   4.082  1.00 98.24           C  
ATOM   4435  HB2 SER B 128      -5.297  13.511   3.651  1.00 98.24           H  
ATOM   4436  HB3 SER B 128      -5.072  12.259   4.882  1.00 98.24           H  
ATOM   4437  O   SER B 128      -6.865  13.540   6.952  1.00 98.24           O  
ATOM   4438  OG  SER B 128      -5.808  11.608   3.089  1.00 98.24           O  
ATOM   4439  HG  SER B 128      -6.056  12.054   2.276  1.00 98.24           H  
ATOM   4440  N   TRP B 129      -6.897  15.239   5.492  1.00 98.22           N  
ATOM   4441  H   TRP B 129      -6.929  15.528   4.525  1.00 98.22           H  
ATOM   4442  CA  TRP B 129      -6.873  16.276   6.534  1.00 98.22           C  
ATOM   4443  HA  TRP B 129      -6.023  16.109   7.195  1.00 98.22           H  
ATOM   4444  C   TRP B 129      -8.141  16.213   7.398  1.00 98.22           C  
ATOM   4445  CB  TRP B 129      -6.722  17.660   5.889  1.00 98.22           C  
ATOM   4446  HB2 TRP B 129      -7.561  17.851   5.221  1.00 98.22           H  
ATOM   4447  HB3 TRP B 129      -5.813  17.669   5.287  1.00 98.22           H  
ATOM   4448  O   TRP B 129      -8.089  16.052   8.618  1.00 98.22           O  
ATOM   4449  CG  TRP B 129      -6.641  18.772   6.889  1.00 98.22           C  
ATOM   4450  CD1 TRP B 129      -7.689  19.332   7.538  1.00 98.22           C  
ATOM   4451  HD1 TRP B 129      -8.726  19.065   7.400  1.00 98.22           H  
ATOM   4452  CD2 TRP B 129      -5.450  19.422   7.426  1.00 98.22           C  
ATOM   4453  CE2 TRP B 129      -5.857  20.348   8.433  1.00 98.22           C  
ATOM   4454  CE3 TRP B 129      -4.064  19.312   7.169  1.00 98.22           C  
ATOM   4455  HE3 TRP B 129      -3.720  18.619   6.415  1.00 98.22           H  
ATOM   4456  NE1 TRP B 129      -7.233  20.246   8.466  1.00 98.22           N  
ATOM   4457  HE1 TRP B 129      -7.851  20.694   9.128  1.00 98.22           H  
ATOM   4458  CH2 TRP B 129      -3.562  20.994   8.869  1.00 98.22           C  
ATOM   4459  HH2 TRP B 129      -2.839  21.581   9.415  1.00 98.22           H  
ATOM   4460  CZ2 TRP B 129      -4.933  21.116   9.156  1.00 98.22           C  
ATOM   4461  HZ2 TRP B 129      -5.280  21.798   9.919  1.00 98.22           H  
ATOM   4462  CZ3 TRP B 129      -3.131  20.094   7.877  1.00 98.22           C  
ATOM   4463  HZ3 TRP B 129      -2.076  19.993   7.667  1.00 98.22           H  
ATOM   4464  N   GLU B 130      -9.299  16.230   6.735  1.00 97.39           N  
ATOM   4465  H   GLU B 130      -9.262  16.358   5.734  1.00 97.39           H  
ATOM   4466  CA  GLU B 130     -10.615  16.088   7.358  1.00 97.39           C  
ATOM   4467  HA  GLU B 130     -10.806  16.922   8.033  1.00 97.39           H  
ATOM   4468  C   GLU B 130     -10.798  14.770   8.148  1.00 97.39           C  
ATOM   4469  CB  GLU B 130     -11.657  16.070   6.237  1.00 97.39           C  
ATOM   4470  HB2 GLU B 130     -11.307  15.412   5.441  1.00 97.39           H  
ATOM   4471  HB3 GLU B 130     -12.539  15.606   6.677  1.00 97.39           H  
ATOM   4472  O   GLU B 130     -11.701  14.662   8.985  1.00 97.39           O  
ATOM   4473  CG  GLU B 130     -12.114  17.396   5.615  1.00 97.39           C  
ATOM   4474  HG2 GLU B 130     -11.284  17.851   5.074  1.00 97.39           H  
ATOM   4475  HG3 GLU B 130     -12.426  18.070   6.412  1.00 97.39           H  
ATOM   4476  CD  GLU B 130     -13.310  17.144   4.668  1.00 97.39           C  
ATOM   4477  OE1 GLU B 130     -13.413  17.788   3.602  1.00 97.39           O  
ATOM   4478  OE2 GLU B 130     -14.157  16.269   4.999  1.00 97.39           O  
ATOM   4479  N   LEU B 131     -10.003  13.738   7.847  1.00 97.50           N  
ATOM   4480  H   LEU B 131      -9.289  13.885   7.148  1.00 97.50           H  
ATOM   4481  CA  LEU B 131     -10.055  12.433   8.504  1.00 97.50           C  
ATOM   4482  HA  LEU B 131     -11.100  12.135   8.596  1.00 97.50           H  
ATOM   4483  C   LEU B 131      -9.461  12.500   9.919  1.00 97.50           C  
ATOM   4484  CB  LEU B 131      -9.318  11.420   7.613  1.00 97.50           C  
ATOM   4485  HB2 LEU B 131      -8.257  11.668   7.622  1.00 97.50           H  
ATOM   4486  HB3 LEU B 131      -9.682  11.505   6.589  1.00 97.50           H  
ATOM   4487  O   LEU B 131     -10.072  11.979  10.854  1.00 97.50           O  
ATOM   4488  CG  LEU B 131      -9.453   9.953   8.021  1.00 97.50           C  
ATOM   4489  HG  LEU B 131      -9.211   9.859   9.079  1.00 97.50           H  
ATOM   4490  CD1 LEU B 131     -10.858   9.411   7.763  1.00 97.50           C  
ATOM   4491 HD11 LEU B 131     -11.581   9.965   8.362  1.00 97.50           H  
ATOM   4492 HD12 LEU B 131     -10.889   8.365   8.071  1.00 97.50           H  
ATOM   4493 HD13 LEU B 131     -11.106   9.489   6.705  1.00 97.50           H  
ATOM   4494  CD2 LEU B 131      -8.454   9.139   7.200  1.00 97.50           C  
ATOM   4495 HD21 LEU B 131      -8.632   9.288   6.135  1.00 97.50           H  
ATOM   4496 HD22 LEU B 131      -7.443   9.468   7.439  1.00 97.50           H  
ATOM   4497 HD23 LEU B 131      -8.536   8.079   7.442  1.00 97.50           H  
ATOM   4498  N   PHE B 132      -8.328  13.187  10.098  1.00 97.96           N  
ATOM   4499  H   PHE B 132      -7.886  13.611   9.296  1.00 97.96           H  
ATOM   4500  CA  PHE B 132      -7.744  13.437  11.422  1.00 97.96           C  
ATOM   4501  HA  PHE B 132      -7.688  12.496  11.971  1.00 97.96           H  
ATOM   4502  C   PHE B 132      -8.617  14.381  12.256  1.00 97.96           C  
ATOM   4503  CB  PHE B 132      -6.324  13.988  11.269  1.00 97.96           C  
ATOM   4504  HB2 PHE B 132      -6.005  14.416  12.219  1.00 97.96           H  
ATOM   4505  HB3 PHE B 132      -6.335  14.787  10.528  1.00 97.96           H  
ATOM   4506  O   PHE B 132      -8.914  14.075  13.412  1.00 97.96           O  
ATOM   4507  CG  PHE B 132      -5.302  12.949  10.865  1.00 97.96           C  
ATOM   4508  CD1 PHE B 132      -4.957  11.916  11.759  1.00 97.96           C  
ATOM   4509  HD1 PHE B 132      -5.421  11.868  12.733  1.00 97.96           H  
ATOM   4510  CD2 PHE B 132      -4.676  13.024   9.609  1.00 97.96           C  
ATOM   4511  HD2 PHE B 132      -4.923  13.819   8.921  1.00 97.96           H  
ATOM   4512  CE1 PHE B 132      -4.003  10.951  11.393  1.00 97.96           C  
ATOM   4513  HE1 PHE B 132      -3.737  10.165  12.085  1.00 97.96           H  
ATOM   4514  CE2 PHE B 132      -3.704  12.073   9.260  1.00 97.96           C  
ATOM   4515  HE2 PHE B 132      -3.194  12.152   8.311  1.00 97.96           H  
ATOM   4516  CZ  PHE B 132      -3.371  11.034  10.143  1.00 97.96           C  
ATOM   4517  HZ  PHE B 132      -2.614  10.315   9.867  1.00 97.96           H  
ATOM   4518  N   GLU B 133      -9.156  15.448  11.654  1.00 96.58           N  
ATOM   4519  H   GLU B 133      -8.849  15.685  10.721  1.00 96.58           H  
ATOM   4520  CA  GLU B 133     -10.082  16.351  12.354  1.00 96.58           C  
ATOM   4521  HA  GLU B 133      -9.560  16.782  13.208  1.00 96.58           H  
ATOM   4522  C   GLU B 133     -11.333  15.623  12.883  1.00 96.58           C  
ATOM   4523  CB  GLU B 133     -10.544  17.485  11.429  1.00 96.58           C  
ATOM   4524  HB2 GLU B 133     -11.345  18.023  11.936  1.00 96.58           H  
ATOM   4525  HB3 GLU B 133     -10.951  17.057  10.513  1.00 96.58           H  
ATOM   4526  O   GLU B 133     -11.829  15.948  13.969  1.00 96.58           O  
ATOM   4527  CG  GLU B 133      -9.446  18.497  11.079  1.00 96.58           C  
ATOM   4528  HG2 GLU B 133      -8.699  18.015  10.448  1.00 96.58           H  
ATOM   4529  HG3 GLU B 133      -8.961  18.814  12.003  1.00 96.58           H  
ATOM   4530  CD  GLU B 133     -10.009  19.735  10.358  1.00 96.58           C  
ATOM   4531  OE1 GLU B 133      -9.319  20.780  10.385  1.00 96.58           O  
ATOM   4532  OE2 GLU B 133     -11.135  19.659   9.808  1.00 96.58           O  
ATOM   4533  N   ARG B 134     -11.835  14.618  12.145  1.00 96.68           N  
ATOM   4534  H   ARG B 134     -11.396  14.439  11.254  1.00 96.68           H  
ATOM   4535  CA  ARG B 134     -12.937  13.738  12.580  1.00 96.68           C  
ATOM   4536  HA  ARG B 134     -13.693  14.342  13.080  1.00 96.68           H  
ATOM   4537  C   ARG B 134     -12.534  12.694  13.627  1.00 96.68           C  
ATOM   4538  CB  ARG B 134     -13.580  13.031  11.374  1.00 96.68           C  
ATOM   4539  HB2 ARG B 134     -14.129  12.162  11.736  1.00 96.68           H  
ATOM   4540  HB3 ARG B 134     -12.803  12.675  10.698  1.00 96.68           H  
ATOM   4541  O   ARG B 134     -13.425  12.179  14.287  1.00 96.68           O  
ATOM   4542  CG  ARG B 134     -14.574  13.919  10.613  1.00 96.68           C  
ATOM   4543  HG2 ARG B 134     -14.045  14.746  10.140  1.00 96.68           H  
ATOM   4544  HG3 ARG B 134     -15.311  14.321  11.309  1.00 96.68           H  
ATOM   4545  CD  ARG B 134     -15.293  13.065   9.558  1.00 96.68           C  
ATOM   4546  HD2 ARG B 134     -15.829  12.262  10.064  1.00 96.68           H  
ATOM   4547  HD3 ARG B 134     -14.547  12.598   8.914  1.00 96.68           H  
ATOM   4548  NE  ARG B 134     -16.249  13.836   8.732  1.00 96.68           N  
ATOM   4549  HE  ARG B 134     -17.226  13.768   8.978  1.00 96.68           H  
ATOM   4550  NH1 ARG B 134     -14.709  14.748   7.309  1.00 96.68           N  
ATOM   4551 HH11 ARG B 134     -14.504  15.258   6.461  1.00 96.68           H  
ATOM   4552 HH12 ARG B 134     -13.948  14.521   7.932  1.00 96.68           H  
ATOM   4553  NH2 ARG B 134     -16.831  14.960   6.807  1.00 96.68           N  
ATOM   4554 HH21 ARG B 134     -16.481  15.360   5.948  1.00 96.68           H  
ATOM   4555 HH22 ARG B 134     -17.823  14.874   6.976  1.00 96.68           H  
ATOM   4556  CZ  ARG B 134     -15.935  14.500   7.631  1.00 96.68           C  
ATOM   4557  N   ALA B 135     -11.247  12.385  13.783  1.00 97.06           N  
ATOM   4558  H   ALA B 135     -10.563  12.854  13.207  1.00 97.06           H  
ATOM   4559  CA  ALA B 135     -10.740  11.517  14.853  1.00 97.06           C  
ATOM   4560  HA  ALA B 135     -11.461  10.722  15.044  1.00 97.06           H  
ATOM   4561  C   ALA B 135     -10.536  12.263  16.186  1.00 97.06           C  
ATOM   4562  CB  ALA B 135      -9.428  10.875  14.382  1.00 97.06           C  
ATOM   4563  HB1 ALA B 135      -9.111  10.126  15.108  1.00 97.06           H  
ATOM   4564  HB2 ALA B 135      -9.559  10.395  13.413  1.00 97.06           H  
ATOM   4565  HB3 ALA B 135      -8.648  11.632  14.301  1.00 97.06           H  
ATOM   4566  O   ALA B 135     -10.226  11.635  17.194  1.00 97.06           O  
ATOM   4567  N   GLY B 136     -10.672  13.596  16.191  1.00 96.66           N  
ATOM   4568  H   GLY B 136     -10.920  14.055  15.327  1.00 96.66           H  
ATOM   4569  CA  GLY B 136     -10.281  14.429  17.330  1.00 96.66           C  
ATOM   4570  HA2 GLY B 136     -10.615  13.965  18.258  1.00 96.66           H  
ATOM   4571  HA3 GLY B 136     -10.762  15.402  17.237  1.00 96.66           H  
ATOM   4572  C   GLY B 136      -8.766  14.649  17.424  1.00 96.66           C  
ATOM   4573  O   GLY B 136      -8.264  14.929  18.506  1.00 96.66           O  
ATOM   4574  N   ILE B 137      -8.038  14.535  16.310  1.00 97.11           N  
ATOM   4575  H   ILE B 137      -8.509  14.347  15.436  1.00 97.11           H  
ATOM   4576  CA  ILE B 137      -6.576  14.658  16.252  1.00 97.11           C  
ATOM   4577  HA  ILE B 137      -6.175  14.751  17.261  1.00 97.11           H  
ATOM   4578  C   ILE B 137      -6.211  15.929  15.477  1.00 97.11           C  
ATOM   4579  CB  ILE B 137      -5.968  13.381  15.619  1.00 97.11           C  
ATOM   4580  HB  ILE B 137      -6.390  13.266  14.620  1.00 97.11           H  
ATOM   4581  O   ILE B 137      -6.720  16.143  14.377  1.00 97.11           O  
ATOM   4582  CG1 ILE B 137      -6.331  12.121  16.445  1.00 97.11           C  
ATOM   4583 HG12 ILE B 137      -7.409  12.079  16.596  1.00 97.11           H  
ATOM   4584 HG13 ILE B 137      -5.863  12.182  17.428  1.00 97.11           H  
ATOM   4585  CG2 ILE B 137      -4.440  13.508  15.478  1.00 97.11           C  
ATOM   4586 HG21 ILE B 137      -4.186  14.339  14.820  1.00 97.11           H  
ATOM   4587 HG22 ILE B 137      -3.981  13.669  16.453  1.00 97.11           H  
ATOM   4588 HG23 ILE B 137      -4.019  12.607  15.032  1.00 97.11           H  
ATOM   4589  CD1 ILE B 137      -5.932  10.795  15.784  1.00 97.11           C  
ATOM   4590 HD11 ILE B 137      -6.294  10.765  14.756  1.00 97.11           H  
ATOM   4591 HD12 ILE B 137      -4.850  10.667  15.799  1.00 97.11           H  
ATOM   4592 HD13 ILE B 137      -6.385   9.973  16.339  1.00 97.11           H  
ATOM   4593  N   ASP B 138      -5.306  16.751  16.019  1.00 96.53           N  
ATOM   4594  H   ASP B 138      -4.918  16.525  16.923  1.00 96.53           H  
ATOM   4595  CA  ASP B 138      -4.692  17.854  15.268  1.00 96.53           C  
ATOM   4596  HA  ASP B 138      -5.484  18.492  14.874  1.00 96.53           H  
ATOM   4597  C   ASP B 138      -3.841  17.288  14.106  1.00 96.53           C  
ATOM   4598  CB  ASP B 138      -3.849  18.741  16.205  1.00 96.53           C  
ATOM   4599  HB2 ASP B 138      -3.205  18.103  16.809  1.00 96.53           H  
ATOM   4600  HB3 ASP B 138      -4.518  19.278  16.877  1.00 96.53           H  
ATOM   4601  O   ASP B 138      -2.851  16.596  14.375  1.00 96.53           O  
ATOM   4602  CG  ASP B 138      -2.969  19.758  15.455  1.00 96.53           C  
ATOM   4603  OD1 ASP B 138      -3.239  20.027  14.261  1.00 96.53           O  
ATOM   4604  OD2 ASP B 138      -1.971  20.216  16.042  1.00 96.53           O  
ATOM   4605  N   PRO B 139      -4.155  17.589  12.829  1.00 96.52           N  
ATOM   4606  CA  PRO B 139      -3.397  17.089  11.680  1.00 96.52           C  
ATOM   4607  HA  PRO B 139      -3.401  16.000  11.720  1.00 96.52           H  
ATOM   4608  C   PRO B 139      -1.933  17.566  11.618  1.00 96.52           C  
ATOM   4609  CB  PRO B 139      -4.180  17.540  10.441  1.00 96.52           C  
ATOM   4610  HB2 PRO B 139      -3.754  18.467  10.057  1.00 96.52           H  
ATOM   4611  HB3 PRO B 139      -4.185  16.774   9.666  1.00 96.52           H  
ATOM   4612  O   PRO B 139      -1.146  16.995  10.866  1.00 96.52           O  
ATOM   4613  CG  PRO B 139      -5.586  17.816  10.967  1.00 96.52           C  
ATOM   4614  HG2 PRO B 139      -6.124  18.547  10.363  1.00 96.52           H  
ATOM   4615  HG3 PRO B 139      -6.159  16.891  11.033  1.00 96.52           H  
ATOM   4616  CD  PRO B 139      -5.316  18.336  12.369  1.00 96.52           C  
ATOM   4617  HD2 PRO B 139      -6.200  18.169  12.984  1.00 96.52           H  
ATOM   4618  HD3 PRO B 139      -5.075  19.399  12.333  1.00 96.52           H  
ATOM   4619  N   VAL B 140      -1.532  18.579  12.396  1.00 94.19           N  
ATOM   4620  H   VAL B 140      -2.214  19.050  12.973  1.00 94.19           H  
ATOM   4621  CA  VAL B 140      -0.119  18.991  12.518  1.00 94.19           C  
ATOM   4622  HA  VAL B 140       0.368  18.844  11.554  1.00 94.19           H  
ATOM   4623  C   VAL B 140       0.639  18.112  13.525  1.00 94.19           C  
ATOM   4624  CB  VAL B 140      -0.018  20.494  12.858  1.00 94.19           C  
ATOM   4625  HB  VAL B 140      -0.515  20.688  13.808  1.00 94.19           H  
ATOM   4626  O   VAL B 140       1.824  17.839  13.332  1.00 94.19           O  
ATOM   4627  CG1 VAL B 140       1.436  20.976  12.961  1.00 94.19           C  
ATOM   4628 HG11 VAL B 140       1.976  20.743  12.043  1.00 94.19           H  
ATOM   4629 HG12 VAL B 140       1.456  22.052  13.136  1.00 94.19           H  
ATOM   4630 HG13 VAL B 140       1.927  20.490  13.804  1.00 94.19           H  
ATOM   4631  CG2 VAL B 140      -0.686  21.341  11.763  1.00 94.19           C  
ATOM   4632 HG21 VAL B 140      -0.611  22.398  12.018  1.00 94.19           H  
ATOM   4633 HG22 VAL B 140      -0.207  21.159  10.801  1.00 94.19           H  
ATOM   4634 HG23 VAL B 140      -1.741  21.081  11.691  1.00 94.19           H  
ATOM   4635  N   SER B 141      -0.042  17.591  14.553  1.00 94.75           N  
ATOM   4636  H   SER B 141      -1.017  17.840  14.635  1.00 94.75           H  
ATOM   4637  CA  SER B 141       0.549  16.751  15.614  1.00 94.75           C  
ATOM   4638  HA  SER B 141       1.435  17.263  15.989  1.00 94.75           H  
ATOM   4639  C   SER B 141       1.004  15.354  15.157  1.00 94.75           C  
ATOM   4640  CB  SER B 141      -0.437  16.621  16.782  1.00 94.75           C  
ATOM   4641  HB2 SER B 141       0.100  16.242  17.651  1.00 94.75           H  
ATOM   4642  HB3 SER B 141      -0.845  17.601  17.030  1.00 94.75           H  
ATOM   4643  O   SER B 141       1.781  14.687  15.847  1.00 94.75           O  
ATOM   4644  OG  SER B 141      -1.492  15.724  16.481  1.00 94.75           O  
ATOM   4645  HG  SER B 141      -2.002  16.068  15.744  1.00 94.75           H  
ATOM   4646  N   VAL B 142       0.551  14.903  13.982  1.00 96.59           N  
ATOM   4647  H   VAL B 142      -0.108  15.482  13.481  1.00 96.59           H  
ATOM   4648  CA  VAL B 142       0.925  13.601  13.397  1.00 96.59           C  
ATOM   4649  HA  VAL B 142       1.134  12.914  14.217  1.00 96.59           H  
ATOM   4650  C   VAL B 142       2.215  13.638  12.571  1.00 96.59           C  
ATOM   4651  CB  VAL B 142      -0.232  12.975  12.604  1.00 96.59           C  
ATOM   4652  HB  VAL B 142       0.124  12.038  12.174  1.00 96.59           H  
ATOM   4653  O   VAL B 142       2.723  12.586  12.177  1.00 96.59           O  
ATOM   4654  CG1 VAL B 142      -1.402  12.651  13.539  1.00 96.59           C  
ATOM   4655 HG11 VAL B 142      -1.065  11.991  14.338  1.00 96.59           H  
ATOM   4656 HG12 VAL B 142      -1.805  13.564  13.977  1.00 96.59           H  
ATOM   4657 HG13 VAL B 142      -2.191  12.149  12.979  1.00 96.59           H  
ATOM   4658  CG2 VAL B 142      -0.745  13.854  11.462  1.00 96.59           C  
ATOM   4659 HG21 VAL B 142      -1.458  13.292  10.859  1.00 96.59           H  
ATOM   4660 HG22 VAL B 142       0.079  14.178  10.825  1.00 96.59           H  
ATOM   4661 HG23 VAL B 142      -1.254  14.726  11.873  1.00 96.59           H  
ATOM   4662  N   ARG B 143       2.789  14.826  12.342  1.00 94.39           N  
ATOM   4663  H   ARG B 143       2.342  15.650  12.720  1.00 94.39           H  
ATOM   4664  CA  ARG B 143       4.076  14.985  11.655  1.00 94.39           C  
ATOM   4665  HA  ARG B 143       3.982  14.535  10.667  1.00 94.39           H  
ATOM   4666  C   ARG B 143       5.190  14.246  12.410  1.00 94.39           C  
ATOM   4667  CB  ARG B 143       4.366  16.484  11.484  1.00 94.39           C  
ATOM   4668  HB2 ARG B 143       4.331  16.969  12.459  1.00 94.39           H  
ATOM   4669  HB3 ARG B 143       3.586  16.917  10.857  1.00 94.39           H  
ATOM   4670  O   ARG B 143       5.353  14.412  13.614  1.00 94.39           O  
ATOM   4671  CG  ARG B 143       5.741  16.749  10.851  1.00 94.39           C  
ATOM   4672  HG2 ARG B 143       6.516  16.424  11.545  1.00 94.39           H  
ATOM   4673  HG3 ARG B 143       5.848  16.177   9.929  1.00 94.39           H  
ATOM   4674  CD  ARG B 143       5.966  18.237  10.564  1.00 94.39           C  
ATOM   4675  HD2 ARG B 143       5.664  18.815  11.437  1.00 94.39           H  
ATOM   4676  HD3 ARG B 143       7.033  18.387  10.397  1.00 94.39           H  
ATOM   4677  NE  ARG B 143       5.228  18.692   9.370  1.00 94.39           N  
ATOM   4678  HE  ARG B 143       4.606  18.025   8.936  1.00 94.39           H  
ATOM   4679  NH1 ARG B 143       6.003  20.852   9.359  1.00 94.39           N  
ATOM   4680 HH11 ARG B 143       6.457  20.675  10.243  1.00 94.39           H  
ATOM   4681 HH12 ARG B 143       6.052  21.761   8.921  1.00 94.39           H  
ATOM   4682  NH2 ARG B 143       4.696  20.138   7.692  1.00 94.39           N  
ATOM   4683 HH21 ARG B 143       4.766  21.044   7.251  1.00 94.39           H  
ATOM   4684 HH22 ARG B 143       4.143  19.420   7.245  1.00 94.39           H  
ATOM   4685  CZ  ARG B 143       5.310  19.888   8.814  1.00 94.39           C  
ATOM   4686  N   GLY B 144       5.983  13.458  11.688  1.00 94.96           N  
ATOM   4687  H   GLY B 144       5.779  13.353  10.705  1.00 94.96           H  
ATOM   4688  CA  GLY B 144       7.062  12.639  12.249  1.00 94.96           C  
ATOM   4689  HA2 GLY B 144       7.569  13.200  13.034  1.00 94.96           H  
ATOM   4690  HA3 GLY B 144       7.789  12.429  11.465  1.00 94.96           H  
ATOM   4691  C   GLY B 144       6.605  11.304  12.851  1.00 94.96           C  
ATOM   4692  O   GLY B 144       7.429  10.583  13.408  1.00 94.96           O  
ATOM   4693  N   GLN B 145       5.315  10.952  12.769  1.00 96.73           N  
ATOM   4694  H   GLN B 145       4.659  11.579  12.325  1.00 96.73           H  
ATOM   4695  CA  GLN B 145       4.817   9.663  13.254  1.00 96.73           C  
ATOM   4696  HA  GLN B 145       5.480   9.317  14.047  1.00 96.73           H  
ATOM   4697  C   GLN B 145       4.828   8.584  12.163  1.00 96.73           C  
ATOM   4698  CB  GLN B 145       3.421   9.800  13.877  1.00 96.73           C  
ATOM   4699  HB2 GLN B 145       2.712  10.148  13.127  1.00 96.73           H  
ATOM   4700  HB3 GLN B 145       3.112   8.807  14.201  1.00 96.73           H  
ATOM   4701  O   GLN B 145       4.625   8.860  10.979  1.00 96.73           O  
ATOM   4702  CG  GLN B 145       3.394  10.754  15.086  1.00 96.73           C  
ATOM   4703  HG2 GLN B 145       3.473  11.783  14.736  1.00 96.73           H  
ATOM   4704  HG3 GLN B 145       4.249  10.551  15.731  1.00 96.73           H  
ATOM   4705  CD  GLN B 145       2.129  10.597  15.927  1.00 96.73           C  
ATOM   4706  NE2 GLN B 145       1.648  11.648  16.556  1.00 96.73           N  
ATOM   4707 HE21 GLN B 145       2.020  12.574  16.402  1.00 96.73           H  
ATOM   4708 HE22 GLN B 145       0.786  11.515  17.065  1.00 96.73           H  
ATOM   4709  OE1 GLN B 145       1.568   9.518  16.056  1.00 96.73           O  
ATOM   4710  N   ALA B 146       4.993   7.324  12.579  1.00 97.78           N  
ATOM   4711  H   ALA B 146       5.144   7.171  13.566  1.00 97.78           H  
ATOM   4712  CA  ALA B 146       4.943   6.139  11.720  1.00 97.78           C  
ATOM   4713  HA  ALA B 146       5.487   6.361  10.801  1.00 97.78           H  
ATOM   4714  C   ALA B 146       3.499   5.779  11.309  1.00 97.78           C  
ATOM   4715  CB  ALA B 146       5.682   4.993  12.428  1.00 97.78           C  
ATOM   4716  HB1 ALA B 146       5.700   4.117  11.780  1.00 97.78           H  
ATOM   4717  HB2 ALA B 146       6.708   5.291  12.645  1.00 97.78           H  
ATOM   4718  HB3 ALA B 146       5.170   4.734  13.355  1.00 97.78           H  
ATOM   4719  O   ALA B 146       2.997   4.700  11.621  1.00 97.78           O  
ATOM   4720  N   ILE B 147       2.810   6.704  10.638  1.00 98.67           N  
ATOM   4721  H   ILE B 147       3.272   7.579  10.435  1.00 98.67           H  
ATOM   4722  CA  ILE B 147       1.466   6.493  10.094  1.00 98.67           C  
ATOM   4723  HA  ILE B 147       1.008   5.667  10.638  1.00 98.67           H  
ATOM   4724  C   ILE B 147       1.581   6.087   8.625  1.00 98.67           C  
ATOM   4725  CB  ILE B 147       0.566   7.729  10.304  1.00 98.67           C  
ATOM   4726  HB  ILE B 147       1.021   8.571   9.783  1.00 98.67           H  
ATOM   4727  O   ILE B 147       2.179   6.812   7.831  1.00 98.67           O  
ATOM   4728  CG1 ILE B 147       0.498   8.071  11.812  1.00 98.67           C  
ATOM   4729 HG12 ILE B 147       0.245   7.176  12.381  1.00 98.67           H  
ATOM   4730 HG13 ILE B 147       1.485   8.399  12.137  1.00 98.67           H  
ATOM   4731  CG2 ILE B 147      -0.834   7.498   9.700  1.00 98.67           C  
ATOM   4732 HG21 ILE B 147      -0.761   7.259   8.639  1.00 98.67           H  
ATOM   4733 HG22 ILE B 147      -1.343   6.684  10.217  1.00 98.67           H  
ATOM   4734 HG23 ILE B 147      -1.434   8.404   9.780  1.00 98.67           H  
ATOM   4735  CD1 ILE B 147      -0.494   9.180  12.176  1.00 98.67           C  
ATOM   4736 HD11 ILE B 147      -0.375  10.018  11.489  1.00 98.67           H  
ATOM   4737 HD12 ILE B 147      -0.308   9.514  13.197  1.00 98.67           H  
ATOM   4738 HD13 ILE B 147      -1.517   8.809  12.112  1.00 98.67           H  
ATOM   4739  N   GLY B 148       1.025   4.929   8.269  1.00 98.78           N  
ATOM   4740  H   GLY B 148       0.541   4.397   8.978  1.00 98.78           H  
ATOM   4741  CA  GLY B 148       0.999   4.441   6.887  1.00 98.78           C  
ATOM   4742  HA2 GLY B 148       1.951   4.668   6.407  1.00 98.78           H  
ATOM   4743  HA3 GLY B 148       0.876   3.358   6.882  1.00 98.78           H  
ATOM   4744  C   GLY B 148      -0.126   5.062   6.053  1.00 98.78           C  
ATOM   4745  O   GLY B 148      -1.155   5.479   6.589  1.00 98.78           O  
ATOM   4746  N   VAL B 149       0.047   5.082   4.731  1.00 98.89           N  
ATOM   4747  H   VAL B 149       0.910   4.702   4.370  1.00 98.89           H  
ATOM   4748  CA  VAL B 149      -0.956   5.530   3.752  1.00 98.89           C  
ATOM   4749  HA  VAL B 149      -1.915   5.662   4.254  1.00 98.89           H  
ATOM   4750  C   VAL B 149      -1.121   4.450   2.686  1.00 98.89           C  
ATOM   4751  CB  VAL B 149      -0.574   6.881   3.108  1.00 98.89           C  
ATOM   4752  HB  VAL B 149       0.339   6.766   2.525  1.00 98.89           H  
ATOM   4753  O   VAL B 149      -0.252   4.276   1.836  1.00 98.89           O  
ATOM   4754  CG1 VAL B 149      -1.691   7.369   2.173  1.00 98.89           C  
ATOM   4755 HG11 VAL B 149      -1.858   6.649   1.372  1.00 98.89           H  
ATOM   4756 HG12 VAL B 149      -1.397   8.315   1.718  1.00 98.89           H  
ATOM   4757 HG13 VAL B 149      -2.616   7.510   2.733  1.00 98.89           H  
ATOM   4758  CG2 VAL B 149      -0.329   7.975   4.154  1.00 98.89           C  
ATOM   4759 HG21 VAL B 149      -0.134   8.927   3.659  1.00 98.89           H  
ATOM   4760 HG22 VAL B 149       0.540   7.723   4.762  1.00 98.89           H  
ATOM   4761 HG23 VAL B 149      -1.200   8.068   4.803  1.00 98.89           H  
ATOM   4762  N   PHE B 150      -2.248   3.741   2.704  1.00 98.82           N  
ATOM   4763  H   PHE B 150      -2.926   3.936   3.427  1.00 98.82           H  
ATOM   4764  CA  PHE B 150      -2.547   2.655   1.767  1.00 98.82           C  
ATOM   4765  HA  PHE B 150      -1.698   2.493   1.103  1.00 98.82           H  
ATOM   4766  C   PHE B 150      -3.750   3.043   0.900  1.00 98.82           C  
ATOM   4767  CB  PHE B 150      -2.759   1.351   2.550  1.00 98.82           C  
ATOM   4768  HB2 PHE B 150      -3.040   0.566   1.847  1.00 98.82           H  
ATOM   4769  HB3 PHE B 150      -3.592   1.480   3.242  1.00 98.82           H  
ATOM   4770  O   PHE B 150      -4.889   3.064   1.366  1.00 98.82           O  
ATOM   4771  CG  PHE B 150      -1.537   0.883   3.325  1.00 98.82           C  
ATOM   4772  CD1 PHE B 150      -0.624  -0.011   2.733  1.00 98.82           C  
ATOM   4773  HD1 PHE B 150      -0.791  -0.367   1.727  1.00 98.82           H  
ATOM   4774  CD2 PHE B 150      -1.307   1.345   4.637  1.00 98.82           C  
ATOM   4775  HD2 PHE B 150      -1.999   2.038   5.092  1.00 98.82           H  
ATOM   4776  CE1 PHE B 150       0.508  -0.443   3.449  1.00 98.82           C  
ATOM   4777  HE1 PHE B 150       1.209  -1.129   2.995  1.00 98.82           H  
ATOM   4778  CE2 PHE B 150      -0.177   0.909   5.353  1.00 98.82           C  
ATOM   4779  HE2 PHE B 150      -0.003   1.256   6.361  1.00 98.82           H  
ATOM   4780  CZ  PHE B 150       0.731   0.016   4.758  1.00 98.82           C  
ATOM   4781  HZ  PHE B 150       1.601  -0.316   5.305  1.00 98.82           H  
ATOM   4782  N   ALA B 151      -3.511   3.389  -0.366  1.00 98.55           N  
ATOM   4783  H   ALA B 151      -2.568   3.314  -0.720  1.00 98.55           H  
ATOM   4784  CA  ALA B 151      -4.541   3.952  -1.240  1.00 98.55           C  
ATOM   4785  HA  ALA B 151      -5.483   4.024  -0.696  1.00 98.55           H  
ATOM   4786  C   ALA B 151      -4.800   3.076  -2.471  1.00 98.55           C  
ATOM   4787  CB  ALA B 151      -4.144   5.387  -1.615  1.00 98.55           C  
ATOM   4788  HB1 ALA B 151      -3.998   5.979  -0.711  1.00 98.55           H  
ATOM   4789  HB2 ALA B 151      -4.933   5.842  -2.214  1.00 98.55           H  
ATOM   4790  HB3 ALA B 151      -3.220   5.377  -2.193  1.00 98.55           H  
ATOM   4791  O   ALA B 151      -3.900   2.829  -3.274  1.00 98.55           O  
ATOM   4792  N   GLY B 152      -6.055   2.661  -2.656  1.00 98.46           N  
ATOM   4793  H   GLY B 152      -6.731   2.832  -1.926  1.00 98.46           H  
ATOM   4794  CA  GLY B 152      -6.532   2.106  -3.918  1.00 98.46           C  
ATOM   4795  HA2 GLY B 152      -5.808   1.384  -4.294  1.00 98.46           H  
ATOM   4796  HA3 GLY B 152      -7.482   1.597  -3.754  1.00 98.46           H  
ATOM   4797  C   GLY B 152      -6.747   3.215  -4.950  1.00 98.46           C  
ATOM   4798  O   GLY B 152      -7.670   4.019  -4.785  1.00 98.46           O  
ATOM   4799  N   VAL B 153      -5.916   3.261  -5.995  1.00 97.25           N  
ATOM   4800  H   VAL B 153      -5.217   2.538  -6.087  1.00 97.25           H  
ATOM   4801  CA  VAL B 153      -5.955   4.289  -7.056  1.00 97.25           C  
ATOM   4802  HA  VAL B 153      -6.954   4.724  -7.083  1.00 97.25           H  
ATOM   4803  C   VAL B 153      -5.679   3.637  -8.410  1.00 97.25           C  
ATOM   4804  CB  VAL B 153      -4.936   5.432  -6.824  1.00 97.25           C  
ATOM   4805  HB  VAL B 153      -3.940   5.075  -7.085  1.00 97.25           H  
ATOM   4806  O   VAL B 153      -4.837   2.751  -8.510  1.00 97.25           O  
ATOM   4807  CG1 VAL B 153      -5.242   6.650  -7.709  1.00 97.25           C  
ATOM   4808 HG11 VAL B 153      -4.532   7.451  -7.503  1.00 97.25           H  
ATOM   4809 HG12 VAL B 153      -5.147   6.392  -8.763  1.00 97.25           H  
ATOM   4810 HG13 VAL B 153      -6.253   7.012  -7.522  1.00 97.25           H  
ATOM   4811  CG2 VAL B 153      -4.895   5.920  -5.369  1.00 97.25           C  
ATOM   4812 HG21 VAL B 153      -5.900   6.178  -5.035  1.00 97.25           H  
ATOM   4813 HG22 VAL B 153      -4.492   5.136  -4.729  1.00 97.25           H  
ATOM   4814 HG23 VAL B 153      -4.245   6.791  -5.281  1.00 97.25           H  
ATOM   4815  N   ILE B 154      -6.377   4.096  -9.447  1.00 92.74           N  
ATOM   4816  H   ILE B 154      -6.987   4.886  -9.294  1.00 92.74           H  
ATOM   4817  CA  ILE B 154      -6.206   3.681 -10.847  1.00 92.74           C  
ATOM   4818  HA  ILE B 154      -5.356   3.004 -10.938  1.00 92.74           H  
ATOM   4819  C   ILE B 154      -5.914   4.956 -11.650  1.00 92.74           C  
ATOM   4820  CB  ILE B 154      -7.483   2.956 -11.352  1.00 92.74           C  
ATOM   4821  HB  ILE B 154      -8.305   3.671 -11.329  1.00 92.74           H  
ATOM   4822  O   ILE B 154      -6.526   5.987 -11.358  1.00 92.74           O  
ATOM   4823  CG1 ILE B 154      -7.866   1.753 -10.460  1.00 92.74           C  
ATOM   4824 HG12 ILE B 154      -7.114   0.974 -10.590  1.00 92.74           H  
ATOM   4825 HG13 ILE B 154      -7.854   2.048  -9.410  1.00 92.74           H  
ATOM   4826  CG2 ILE B 154      -7.304   2.468 -12.801  1.00 92.74           C  
ATOM   4827 HG21 ILE B 154      -8.219   2.003 -13.168  1.00 92.74           H  
ATOM   4828 HG22 ILE B 154      -6.490   1.745 -12.854  1.00 92.74           H  
ATOM   4829 HG23 ILE B 154      -7.082   3.304 -13.464  1.00 92.74           H  
ATOM   4830  CD1 ILE B 154      -9.255   1.163 -10.742  1.00 92.74           C  
ATOM   4831 HD11 ILE B 154      -9.499   0.435  -9.968  1.00 92.74           H  
ATOM   4832 HD12 ILE B 154      -9.270   0.659 -11.709  1.00 92.74           H  
ATOM   4833 HD13 ILE B 154     -10.005   1.954 -10.729  1.00 92.74           H  
ATOM   4834  N   ASP B 155      -5.024   4.919 -12.648  1.00 89.29           N  
ATOM   4835  H   ASP B 155      -4.554   4.055 -12.879  1.00 89.29           H  
ATOM   4836  CA  ASP B 155      -4.891   6.050 -13.581  1.00 89.29           C  
ATOM   4837  HA  ASP B 155      -4.790   6.959 -12.987  1.00 89.29           H  
ATOM   4838  C   ASP B 155      -6.176   6.177 -14.422  1.00 89.29           C  
ATOM   4839  CB  ASP B 155      -3.622   5.959 -14.456  1.00 89.29           C  
ATOM   4840  HB2 ASP B 155      -2.759   5.812 -13.807  1.00 89.29           H  
ATOM   4841  HB3 ASP B 155      -3.704   5.095 -15.116  1.00 89.29           H  
ATOM   4842  O   ASP B 155      -6.641   5.221 -15.042  1.00 89.29           O  
ATOM   4843  CG  ASP B 155      -3.386   7.230 -15.305  1.00 89.29           C  
ATOM   4844  OD1 ASP B 155      -4.176   8.198 -15.170  1.00 89.29           O  
ATOM   4845  OD2 ASP B 155      -2.430   7.256 -16.108  1.00 89.29           O  
ATOM   4846  N   GLN B 156      -6.777   7.367 -14.399  1.00 85.71           N  
ATOM   4847  H   GLN B 156      -6.274   8.106 -13.929  1.00 85.71           H  
ATOM   4848  CA  GLN B 156      -8.011   7.714 -15.115  1.00 85.71           C  
ATOM   4849  HA  GLN B 156      -8.425   6.811 -15.562  1.00 85.71           H  
ATOM   4850  C   GLN B 156      -7.741   8.683 -16.288  1.00 85.71           C  
ATOM   4851  CB  GLN B 156      -9.046   8.257 -14.109  1.00 85.71           C  
ATOM   4852  HB2 GLN B 156      -9.930   8.607 -14.642  1.00 85.71           H  
ATOM   4853  HB3 GLN B 156      -8.607   9.115 -13.601  1.00 85.71           H  
ATOM   4854  O   GLN B 156      -8.679   9.214 -16.893  1.00 85.71           O  
ATOM   4855  CG  GLN B 156      -9.479   7.230 -13.040  1.00 85.71           C  
ATOM   4856  HG2 GLN B 156      -9.908   7.768 -12.194  1.00 85.71           H  
ATOM   4857  HG3 GLN B 156      -8.602   6.708 -12.656  1.00 85.71           H  
ATOM   4858  CD  GLN B 156     -10.514   6.197 -13.490  1.00 85.71           C  
ATOM   4859  NE2 GLN B 156     -10.552   5.055 -12.835  1.00 85.71           N  
ATOM   4860 HE21 GLN B 156     -11.227   4.358 -13.118  1.00 85.71           H  
ATOM   4861 HE22 GLN B 156      -9.829   4.853 -12.160  1.00 85.71           H  
ATOM   4862  OE1 GLN B 156     -11.344   6.407 -14.365  1.00 85.71           O  
ATOM   4863  N   GLY B 157      -6.468   8.941 -16.618  1.00 79.41           N  
ATOM   4864  H   GLY B 157      -5.736   8.499 -16.080  1.00 79.41           H  
ATOM   4865  CA  GLY B 157      -6.050   9.690 -17.802  1.00 79.41           C  
ATOM   4866  HA2 GLY B 157      -4.995   9.476 -17.978  1.00 79.41           H  
ATOM   4867  HA3 GLY B 157      -6.623   9.338 -18.659  1.00 79.41           H  
ATOM   4868  C   GLY B 157      -6.221  11.208 -17.707  1.00 79.41           C  
ATOM   4869  O   GLY B 157      -6.497  11.853 -18.727  1.00 79.41           O  
ATOM   4870  N   TYR B 158      -6.106  11.791 -16.507  1.00 83.59           N  
ATOM   4871  H   TYR B 158      -5.848  11.209 -15.723  1.00 83.59           H  
ATOM   4872  CA  TYR B 158      -6.248  13.239 -16.296  1.00 83.59           C  
ATOM   4873  HA  TYR B 158      -7.148  13.569 -16.814  1.00 83.59           H  
ATOM   4874  C   TYR B 158      -5.058  14.022 -16.866  1.00 83.59           C  
ATOM   4875  CB  TYR B 158      -6.425  13.578 -14.810  1.00 83.59           C  
ATOM   4876  HB2 TYR B 158      -5.566  13.210 -14.248  1.00 83.59           H  
ATOM   4877  HB3 TYR B 158      -7.310  13.074 -14.422  1.00 83.59           H  
ATOM   4878  O   TYR B 158      -3.969  13.994 -16.297  1.00 83.59           O  
ATOM   4879  CG  TYR B 158      -6.565  15.077 -14.596  1.00 83.59           C  
ATOM   4880  CD1 TYR B 158      -5.456  15.853 -14.199  1.00 83.59           C  
ATOM   4881  HD1 TYR B 158      -4.499  15.384 -14.026  1.00 83.59           H  
ATOM   4882  CD2 TYR B 158      -7.797  15.706 -14.857  1.00 83.59           C  
ATOM   4883  HD2 TYR B 158      -8.649  15.117 -15.163  1.00 83.59           H  
ATOM   4884  CE1 TYR B 158      -5.595  17.241 -14.010  1.00 83.59           C  
ATOM   4885  HE1 TYR B 158      -4.757  17.839 -13.685  1.00 83.59           H  
ATOM   4886  CE2 TYR B 158      -7.930  17.098 -14.707  1.00 83.59           C  
ATOM   4887  HE2 TYR B 158      -8.880  17.574 -14.904  1.00 83.59           H  
ATOM   4888  OH  TYR B 158      -6.986  19.202 -14.085  1.00 83.59           O  
ATOM   4889  HH  TYR B 158      -7.803  19.526 -14.471  1.00 83.59           H  
ATOM   4890  CZ  TYR B 158      -6.832  17.866 -14.266  1.00 83.59           C  
ATOM   4891  N   ILE B 159      -5.282  14.737 -17.978  1.00 65.86           N  
ATOM   4892  H   ILE B 159      -6.223  14.681 -18.340  1.00 65.86           H  
ATOM   4893  CA  ILE B 159      -4.301  15.466 -18.823  1.00 65.86           C  
ATOM   4894  HA  ILE B 159      -4.861  15.833 -19.683  1.00 65.86           H  
ATOM   4895  C   ILE B 159      -3.194  14.575 -19.416  1.00 65.86           C  
ATOM   4896  CB  ILE B 159      -3.713  16.721 -18.124  1.00 65.86           C  
ATOM   4897  HB  ILE B 159      -3.076  16.400 -17.299  1.00 65.86           H  
ATOM   4898  O   ILE B 159      -2.835  14.750 -20.582  1.00 65.86           O  
ATOM   4899  CG1 ILE B 159      -4.822  17.637 -17.557  1.00 65.86           C  
ATOM   4900 HG12 ILE B 159      -5.464  17.058 -16.892  1.00 65.86           H  
ATOM   4901 HG13 ILE B 159      -5.438  18.013 -18.373  1.00 65.86           H  
ATOM   4902  CG2 ILE B 159      -2.855  17.510 -19.139  1.00 65.86           C  
ATOM   4903 HG21 ILE B 159      -3.444  17.750 -20.024  1.00 65.86           H  
ATOM   4904 HG22 ILE B 159      -1.982  16.929 -19.436  1.00 65.86           H  
ATOM   4905 HG23 ILE B 159      -2.485  18.439 -18.705  1.00 65.86           H  
ATOM   4906  CD1 ILE B 159      -4.296  18.825 -16.740  1.00 65.86           C  
ATOM   4907 HD11 ILE B 159      -3.609  18.473 -15.971  1.00 65.86           H  
ATOM   4908 HD12 ILE B 159      -5.138  19.326 -16.263  1.00 65.86           H  
ATOM   4909 HD13 ILE B 159      -3.795  19.552 -17.379  1.00 65.86           H  
ATOM   4910  N   ALA B 160      -2.695  13.606 -18.649  1.00 54.78           N  
ATOM   4911  H   ALA B 160      -3.012  13.572 -17.691  1.00 54.78           H  
ATOM   4912  CA  ALA B 160      -1.766  12.568 -19.043  1.00 54.78           C  
ATOM   4913  HA  ALA B 160      -0.766  13.001 -19.062  1.00 54.78           H  
ATOM   4914  C   ALA B 160      -2.100  12.018 -20.433  1.00 54.78           C  
ATOM   4915  CB  ALA B 160      -1.791  11.466 -17.977  1.00 54.78           C  
ATOM   4916  HB1 ALA B 160      -1.561  11.893 -17.001  1.00 54.78           H  
ATOM   4917  HB2 ALA B 160      -2.775  11.000 -17.934  1.00 54.78           H  
ATOM   4918  HB3 ALA B 160      -1.046  10.704 -18.209  1.00 54.78           H  
ATOM   4919  O   ALA B 160      -3.259  11.741 -20.772  1.00 54.78           O  
ATOM   4920  N   HIS B 161      -1.043  11.884 -21.232  1.00 50.28           N  
ATOM   4921  H   HIS B 161      -0.137  12.107 -20.844  1.00 50.28           H  
ATOM   4922  CA  HIS B 161      -1.079  11.413 -22.613  1.00 50.28           C  
ATOM   4923  HA  HIS B 161      -0.046  11.394 -22.959  1.00 50.28           H  
ATOM   4924  C   HIS B 161      -1.824  12.308 -23.621  1.00 50.28           C  
ATOM   4925  CB  HIS B 161      -1.588   9.969 -22.639  1.00 50.28           C  
ATOM   4926  HB2 HIS B 161      -2.662  10.008 -22.458  1.00 50.28           H  
ATOM   4927  HB3 HIS B 161      -1.422   9.545 -23.629  1.00 50.28           H  
ATOM   4928  O   HIS B 161      -1.986  11.884 -24.762  1.00 50.28           O  
ATOM   4929  CG  HIS B 161      -0.968   9.065 -21.605  1.00 50.28           C  
ATOM   4930  CD2 HIS B 161       0.264   8.485 -21.688  1.00 50.28           C  
ATOM   4931  HD2 HIS B 161       0.966   8.587 -22.503  1.00 50.28           H  
ATOM   4932  ND1 HIS B 161      -1.503   8.706 -20.384  1.00 50.28           N  
ATOM   4933  HD1 HIS B 161      -2.410   8.951 -20.014  1.00 50.28           H  
ATOM   4934  CE1 HIS B 161      -0.618   7.914 -19.753  1.00 50.28           C  
ATOM   4935  HE1 HIS B 161      -0.765   7.458 -18.785  1.00 50.28           H  
ATOM   4936  NE2 HIS B 161       0.476   7.761 -20.520  1.00 50.28           N  
ATOM   4937  N   SER B 162      -2.228  13.534 -23.259  1.00 49.06           N
[truncated: 1,877,185 more chars]
