# Supplementary material for: Module-Based Polyketide Synthase Engineering for de Novo Polyketide Biosynthesis
Source: ACS Synth Biol. 2023 Oct 23;12(11):3148–55. doi: 10.1021/acssynbio.3c00282 (PMC10661043; doi:10.1021/acssynbio.3c00282)
Supplement: Supplementary file 2 — sb3c00282_si_002.zip [file sb3c00282_si_002.zip › Final_PKS_Structures/menzella_pdbs/rapM3_ACP_eryM6_KSAT_dimer.pdb]

ATOM      1  N   LEU A   1      18.945  48.592 -10.959  1.00 71.05           N  
ATOM      2  H   LEU A   1      19.529  48.272 -11.718  1.00 71.05           H  
ATOM      3  H2  LEU A   1      19.416  49.328 -10.452  1.00 71.05           H  
ATOM      4  H3  LEU A   1      18.087  48.960 -11.344  1.00 71.05           H  
ATOM      5  CA  LEU A   1      18.634  47.471 -10.042  1.00 71.05           C  
ATOM      6  HA  LEU A   1      18.010  47.857  -9.236  1.00 71.05           H  
ATOM      7  C   LEU A   1      19.886  46.960  -9.339  1.00 71.05           C  
ATOM      8  CB  LEU A   1      17.821  46.369 -10.737  1.00 71.05           C  
ATOM      9  HB2 LEU A   1      18.215  46.209 -11.740  1.00 71.05           H  
ATOM     10  HB3 LEU A   1      17.919  45.435 -10.185  1.00 71.05           H  
ATOM     11  O   LEU A   1      19.979  47.181  -8.145  1.00 71.05           O  
ATOM     12  CG  LEU A   1      16.328  46.756 -10.801  1.00 71.05           C  
ATOM     13  HG  LEU A   1      16.248  47.820 -11.021  1.00 71.05           H  
ATOM     14  CD1 LEU A   1      15.622  45.997 -11.913  1.00 71.05           C  
ATOM     15 HD11 LEU A   1      15.663  44.924 -11.724  1.00 71.05           H  
ATOM     16 HD12 LEU A   1      14.575  46.297 -11.966  1.00 71.05           H  
ATOM     17 HD13 LEU A   1      16.085  46.204 -12.878  1.00 71.05           H  
ATOM     18  CD2 LEU A   1      15.622  46.471  -9.474  1.00 71.05           C  
ATOM     19 HD21 LEU A   1      16.070  47.034  -8.655  1.00 71.05           H  
ATOM     20 HD22 LEU A   1      14.571  46.748  -9.547  1.00 71.05           H  
ATOM     21 HD23 LEU A   1      15.675  45.408  -9.240  1.00 71.05           H  
ATOM     22  N   ALA A   2      20.878  46.399 -10.041  1.00 66.00           N  
ATOM     23  H   ALA A   2      20.715  46.099 -10.991  1.00 66.00           H  
ATOM     24  CA  ALA A   2      22.104  45.874  -9.410  1.00 66.00           C  
ATOM     25  HA  ALA A   2      21.831  45.053  -8.747  1.00 66.00           H  
ATOM     26  C   ALA A   2      22.896  46.896  -8.563  1.00 66.00           C  
ATOM     27  CB  ALA A   2      22.993  45.308 -10.524  1.00 66.00           C  
ATOM     28  HB1 ALA A   2      22.456  44.544 -11.084  1.00 66.00           H  
ATOM     29  HB2 ALA A   2      23.313  46.099 -11.203  1.00 66.00           H  
ATOM     30  HB3 ALA A   2      23.875  44.846 -10.081  1.00 66.00           H  
ATOM     31  O   ALA A   2      23.444  46.546  -7.526  1.00 66.00           O  
ATOM     32  N   ALA A   3      22.923  48.167  -8.982  1.00 68.14           N  
ATOM     33  H   ALA A   3      22.540  48.380  -9.892  1.00 68.14           H  
ATOM     34  CA  ALA A   3      23.602  49.242  -8.253  1.00 68.14           C  
ATOM     35  HA  ALA A   3      24.565  48.869  -7.907  1.00 68.14           H  
ATOM     36  C   ALA A   3      22.850  49.737  -6.997  1.00 68.14           C  
ATOM     37  CB  ALA A   3      23.860  50.392  -9.237  1.00 68.14           C  
ATOM     38  HB1 ALA A   3      22.916  50.814  -9.582  1.00 68.14           H  
ATOM     39  HB2 ALA A   3      24.432  51.173  -8.736  1.00 68.14           H  
ATOM     40  HB3 ALA A   3      24.438  50.032 -10.088  1.00 68.14           H  
ATOM     41  O   ALA A   3      23.394  50.555  -6.260  1.00 68.14           O  
ATOM     42  N   LEU A   4      21.604  49.295  -6.770  1.00 75.46           N  
ATOM     43  H   LEU A   4      21.267  48.503  -7.298  1.00 75.46           H  
ATOM     44  CA  LEU A   4      20.841  49.672  -5.578  1.00 75.46           C  
ATOM     45  HA  LEU A   4      20.980  50.737  -5.390  1.00 75.46           H  
ATOM     46  C   LEU A   4      21.378  48.926  -4.357  1.00 75.46           C  
ATOM     47  CB  LEU A   4      19.337  49.393  -5.760  1.00 75.46           C  
ATOM     48  HB2 LEU A   4      18.837  49.536  -4.802  1.00 75.46           H  
ATOM     49  HB3 LEU A   4      19.211  48.344  -6.029  1.00 75.46           H  
ATOM     50  O   LEU A   4      21.743  47.748  -4.441  1.00 75.46           O  
ATOM     51  CG  LEU A   4      18.638  50.279  -6.804  1.00 75.46           C  
ATOM     52  HG  LEU A   4      19.195  50.249  -7.740  1.00 75.46           H  
ATOM     53  CD1 LEU A   4      17.233  49.744  -7.083  1.00 75.46           C  
ATOM     54 HD11 LEU A   4      17.282  48.697  -7.380  1.00 75.46           H  
ATOM     55 HD12 LEU A   4      16.750  50.335  -7.861  1.00 75.46           H  
ATOM     56 HD13 LEU A   4      16.636  49.810  -6.173  1.00 75.46           H  
ATOM     57  CD2 LEU A   4      18.518  51.730  -6.337  1.00 75.46           C  
ATOM     58 HD21 LEU A   4      17.951  52.316  -7.060  1.00 75.46           H  
ATOM     59 HD22 LEU A   4      18.012  51.773  -5.373  1.00 75.46           H  
ATOM     60 HD23 LEU A   4      19.505  52.177  -6.224  1.00 75.46           H  
ATOM     61  N   ALA A   5      21.375  49.606  -3.211  1.00 73.00           N  
ATOM     62  H   ALA A   5      20.998  50.543  -3.193  1.00 73.00           H  
ATOM     63  CA  ALA A   5      21.646  48.959  -1.938  1.00 73.00           C  
ATOM     64  HA  ALA A   5      22.652  48.544  -1.994  1.00 73.00           H  
ATOM     65  C   ALA A   5      20.622  47.827  -1.699  1.00 73.00           C  
ATOM     66  CB  ALA A   5      21.611  50.013  -0.828  1.00 73.00           C  
ATOM     67  HB1 ALA A   5      21.830  49.550   0.135  1.00 73.00           H  
ATOM     68  HB2 ALA A   5      22.352  50.787  -1.028  1.00 73.00           H  
ATOM     69  HB3 ALA A   5      20.624  50.474  -0.786  1.00 73.00           H  
ATOM     70  O   ALA A   5      19.470  47.967  -2.111  1.00 73.00           O  
ATOM     71  N   PRO A   6      20.989  46.723  -1.024  1.00 71.16           N  
ATOM     72  CA  PRO A   6      20.152  45.521  -0.937  1.00 71.16           C  
ATOM     73  HA  PRO A   6      20.120  45.055  -1.922  1.00 71.16           H  
ATOM     74  C   PRO A   6      18.702  45.761  -0.492  1.00 71.16           C  
ATOM     75  CB  PRO A   6      20.892  44.589   0.026  1.00 71.16           C  
ATOM     76  HB2 PRO A   6      20.714  43.541  -0.214  1.00 71.16           H  
ATOM     77  HB3 PRO A   6      20.599  44.794   1.056  1.00 71.16           H  
ATOM     78  O   PRO A   6      17.780  45.316  -1.161  1.00 71.16           O  
ATOM     79  CG  PRO A   6      22.356  44.978  -0.168  1.00 71.16           C  
ATOM     80  HG2 PRO A   6      22.955  44.749   0.714  1.00 71.16           H  
ATOM     81  HG3 PRO A   6      22.754  44.467  -1.044  1.00 71.16           H  
ATOM     82  CD  PRO A   6      22.297  46.478  -0.436  1.00 71.16           C  
ATOM     83  HD2 PRO A   6      23.110  46.750  -1.109  1.00 71.16           H  
ATOM     84  HD3 PRO A   6      22.381  47.026   0.503  1.00 71.16           H  
ATOM     85  N   ALA A   7      18.478  46.535   0.574  1.00 68.27           N  
ATOM     86  H   ALA A   7      19.265  46.880   1.104  1.00 68.27           H  
ATOM     87  CA  ALA A   7      17.125  46.800   1.075  1.00 68.27           C  
ATOM     88  HA  ALA A   7      16.610  45.851   1.222  1.00 68.27           H  
ATOM     89  C   ALA A   7      16.271  47.639   0.102  1.00 68.27           C  
ATOM     90  CB  ALA A   7      17.259  47.501   2.431  1.00 68.27           C  
ATOM     91  HB1 ALA A   7      17.769  48.458   2.316  1.00 68.27           H  
ATOM     92  HB2 ALA A   7      17.816  46.867   3.121  1.00 68.27           H  
ATOM     93  HB3 ALA A   7      16.266  47.674   2.845  1.00 68.27           H  
ATOM     94  O   ALA A   7      15.070  47.412  -0.051  1.00 68.27           O  
ATOM     95  N   GLU A   8      16.883  48.611  -0.580  1.00 77.96           N  
ATOM     96  H   GLU A   8      17.882  48.724  -0.481  1.00 77.96           H  
ATOM     97  CA  GLU A   8      16.205  49.367  -1.639  1.00 77.96           C  
ATOM     98  HA  GLU A   8      15.241  49.725  -1.278  1.00 77.96           H  
ATOM     99  C   GLU A   8      15.936  48.480  -2.856  1.00 77.96           C  
ATOM    100  CB  GLU A   8      17.049  50.569  -2.077  1.00 77.96           C  
ATOM    101  HB2 GLU A   8      18.049  50.223  -2.337  1.00 77.96           H  
ATOM    102  HB3 GLU A   8      16.596  51.004  -2.968  1.00 77.96           H  
ATOM    103  O   GLU A   8      14.890  48.608  -3.492  1.00 77.96           O  
ATOM    104  CG  GLU A   8      17.136  51.661  -1.004  1.00 77.96           C  
ATOM    105  HG2 GLU A   8      17.606  51.250  -0.111  1.00 77.96           H  
ATOM    106  HG3 GLU A   8      16.125  51.976  -0.744  1.00 77.96           H  
ATOM    107  CD  GLU A   8      17.953  52.866  -1.493  1.00 77.96           C  
ATOM    108  OE1 GLU A   8      17.612  53.996  -1.083  1.00 77.96           O  
ATOM    109  OE2 GLU A   8      18.919  52.644  -2.264  1.00 77.96           O  
ATOM    110  N   ARG A   9      16.861  47.563  -3.163  1.00 80.76           N  
ATOM    111  H   ARG A   9      17.685  47.514  -2.581  1.00 80.76           H  
ATOM    112  CA  ARG A   9      16.733  46.599  -4.254  1.00 80.76           C  
ATOM    113  HA  ARG A   9      16.487  47.148  -5.163  1.00 80.76           H  
ATOM    114  C   ARG A   9      15.575  45.638  -4.006  1.00 80.76           C  
ATOM    115  CB  ARG A   9      18.065  45.866  -4.458  1.00 80.76           C  
ATOM    116  HB2 ARG A   9      18.876  46.594  -4.477  1.00 80.76           H  
ATOM    117  HB3 ARG A   9      18.233  45.186  -3.623  1.00 80.76           H  
ATOM    118  O   ARG A   9      14.760  45.493  -4.904  1.00 80.76           O  
ATOM    119  CG  ARG A   9      18.085  45.068  -5.771  1.00 80.76           C  
ATOM    120  HG2 ARG A   9      17.340  44.274  -5.729  1.00 80.76           H  
ATOM    121  HG3 ARG A   9      17.845  45.731  -6.602  1.00 80.76           H  
ATOM    122  CD  ARG A   9      19.466  44.449  -6.017  1.00 80.76           C  
ATOM    123  HD2 ARG A   9      20.212  45.242  -6.070  1.00 80.76           H  
ATOM    124  HD3 ARG A   9      19.447  43.922  -6.971  1.00 80.76           H  
ATOM    125  NE  ARG A   9      19.781  43.488  -4.958  1.00 80.76           N  
ATOM    126  HE  ARG A   9      19.034  42.857  -4.705  1.00 80.76           H  
ATOM    127  NH1 ARG A   9      21.769  44.298  -4.151  1.00 80.76           N  
ATOM    128 HH11 ARG A   9      21.736  45.055  -4.819  1.00 80.76           H  
ATOM    129 HH12 ARG A   9      22.532  44.215  -3.495  1.00 80.76           H  
ATOM    130  NH2 ARG A   9      20.741  42.561  -3.149  1.00 80.76           N  
ATOM    131 HH21 ARG A   9      19.899  42.015  -3.036  1.00 80.76           H  
ATOM    132 HH22 ARG A   9      21.485  42.412  -2.482  1.00 80.76           H  
ATOM    133  CZ  ARG A   9      20.772  43.453  -4.099  1.00 80.76           C  
ATOM    134  N   GLU A  10      15.433  45.077  -2.810  1.00 78.75           N  
ATOM    135  H   GLU A  10      16.186  45.177  -2.145  1.00 78.75           H  
ATOM    136  CA  GLU A  10      14.330  44.172  -2.459  1.00 78.75           C  
ATOM    137  HA  GLU A  10      14.342  43.320  -3.138  1.00 78.75           H  
ATOM    138  C   GLU A  10      12.961  44.858  -2.578  1.00 78.75           C  
ATOM    139  CB  GLU A  10      14.549  43.646  -1.038  1.00 78.75           C  
ATOM    140  HB2 GLU A  10      15.563  43.252  -0.959  1.00 78.75           H  
ATOM    141  HB3 GLU A  10      14.441  44.475  -0.339  1.00 78.75           H  
ATOM    142  O   GLU A  10      12.069  44.341  -3.248  1.00 78.75           O  
ATOM    143  CG  GLU A  10      13.559  42.526  -0.680  1.00 78.75           C  
ATOM    144  HG2 GLU A  10      12.542  42.882  -0.847  1.00 78.75           H  
ATOM    145  HG3 GLU A  10      13.733  41.679  -1.344  1.00 78.75           H  
ATOM    146  CD  GLU A  10      13.674  42.071   0.783  1.00 78.75           C  
ATOM    147  OE1 GLU A  10      12.897  41.165   1.153  1.00 78.75           O  
ATOM    148  OE2 GLU A  10      14.480  42.670   1.536  1.00 78.75           O  
ATOM    149  N   LYS A  11      12.793  46.070  -2.023  1.00 80.38           N  
ATOM    150  H   LYS A  11      13.547  46.441  -1.463  1.00 80.38           H  
ATOM    151  CA  LYS A  11      11.552  46.850  -2.206  1.00 80.38           C  
ATOM    152  HA  LYS A  11      10.708  46.246  -1.874  1.00 80.38           H  
ATOM    153  C   LYS A  11      11.286  47.162  -3.674  1.00 80.38           C  
ATOM    154  CB  LYS A  11      11.598  48.162  -1.407  1.00 80.38           C  
ATOM    155  HB2 LYS A  11      12.612  48.561  -1.402  1.00 80.38           H  
ATOM    156  HB3 LYS A  11      10.948  48.891  -1.892  1.00 80.38           H  
ATOM    157  O   LYS A  11      10.146  47.064  -4.127  1.00 80.38           O  
ATOM    158  CG  LYS A  11      11.095  47.972   0.028  1.00 80.38           C  
ATOM    159  HG2 LYS A  11      10.096  47.538   0.002  1.00 80.38           H  
ATOM    160  HG3 LYS A  11      11.763  47.293   0.558  1.00 80.38           H  
ATOM    161  CD  LYS A  11      11.037  49.317   0.766  1.00 80.38           C  
ATOM    162  HD2 LYS A  11      10.405  50.008   0.208  1.00 80.38           H  
ATOM    163  HD3 LYS A  11      12.044  49.727   0.840  1.00 80.38           H  
ATOM    164  CE  LYS A  11      10.453  49.105   2.169  1.00 80.38           C  
ATOM    165  HE2 LYS A  11       9.467  48.652   2.068  1.00 80.38           H  
ATOM    166  HE3 LYS A  11      11.084  48.392   2.699  1.00 80.38           H  
ATOM    167  NZ  LYS A  11      10.351  50.371   2.941  1.00 80.38           N  
ATOM    168  HZ1 LYS A  11       9.948  50.192   3.850  1.00 80.38           H  
ATOM    169  HZ2 LYS A  11       9.747  51.030   2.472  1.00 80.38           H  
ATOM    170  HZ3 LYS A  11      11.261  50.789   3.074  1.00 80.38           H  
ATOM    171  N   ALA A  12      12.324  47.539  -4.420  1.00 84.31           N  
ATOM    172  H   ALA A  12      13.233  47.620  -3.988  1.00 84.31           H  
ATOM    173  CA  ALA A  12      12.203  47.787  -5.849  1.00 84.31           C  
ATOM    174  HA  ALA A  12      11.404  48.510  -6.008  1.00 84.31           H  
ATOM    175  C   ALA A  12      11.820  46.512  -6.615  1.00 84.31           C  
ATOM    176  CB  ALA A  12      13.510  48.396  -6.369  1.00 84.31           C  
ATOM    177  HB1 ALA A  12      13.724  49.322  -5.835  1.00 84.31           H  
ATOM    178  HB2 ALA A  12      13.412  48.612  -7.433  1.00 84.31           H  
ATOM    179  HB3 ALA A  12      14.335  47.698  -6.223  1.00 84.31           H  
ATOM    180  O   ALA A  12      11.030  46.597  -7.550  1.00 84.31           O  
ATOM    181  N   LEU A  13      12.326  45.346  -6.207  1.00 89.66           N  
ATOM    182  H   LEU A  13      12.991  45.356  -5.447  1.00 89.66           H  
ATOM    183  CA  LEU A  13      12.005  44.046  -6.790  1.00 89.66           C  
ATOM    184  HA  LEU A  13      12.041  44.130  -7.877  1.00 89.66           H  
ATOM    185  C   LEU A  13      10.593  43.590  -6.439  1.00 89.66           C  
ATOM    186  CB  LEU A  13      13.029  42.998  -6.338  1.00 89.66           C  
ATOM    187  HB2 LEU A  13      13.166  43.075  -5.259  1.00 89.66           H  
ATOM    188  HB3 LEU A  13      12.631  42.003  -6.541  1.00 89.66           H  
ATOM    189  O   LEU A  13       9.878  43.162  -7.332  1.00 89.66           O  
ATOM    190  CG  LEU A  13      14.390  43.123  -7.036  1.00 89.66           C  
ATOM    191  HG  LEU A  13      14.771  44.142  -6.972  1.00 89.66           H  
ATOM    192  CD1 LEU A  13      15.371  42.189  -6.348  1.00 89.66           C  
ATOM    193 HD11 LEU A  13      16.330  42.186  -6.866  1.00 89.66           H  
ATOM    194 HD12 LEU A  13      15.529  42.514  -5.320  1.00 89.66           H  
ATOM    195 HD13 LEU A  13      14.955  41.182  -6.333  1.00 89.66           H  
ATOM    196  CD2 LEU A  13      14.312  42.750  -8.516  1.00 89.66           C  
ATOM    197 HD21 LEU A  13      13.743  43.500  -9.065  1.00 89.66           H  
ATOM    198 HD22 LEU A  13      15.322  42.705  -8.926  1.00 89.66           H  
ATOM    199 HD23 LEU A  13      13.834  41.777  -8.629  1.00 89.66           H  
ATOM    200  N   LEU A  14      10.147  43.730  -5.191  1.00 89.29           N  
ATOM    201  H   LEU A  14      10.795  44.018  -4.472  1.00 89.29           H  
ATOM    202  CA  LEU A  14       8.770  43.410  -4.819  1.00 89.29           C  
ATOM    203  HA  LEU A  14       8.559  42.387  -5.131  1.00 89.29           H  
ATOM    204  C   LEU A  14       7.784  44.300  -5.562  1.00 89.29           C  
ATOM    205  CB  LEU A  14       8.593  43.525  -3.299  1.00 89.29           C  
ATOM    206  HB2 LEU A  14       9.297  42.849  -2.812  1.00 89.29           H  
ATOM    207  HB3 LEU A  14       8.831  44.541  -2.987  1.00 89.29           H  
ATOM    208  O   LEU A  14       6.826  43.804  -6.149  1.00 89.29           O  
ATOM    209  CG  LEU A  14       7.162  43.181  -2.839  1.00 89.29           C  
ATOM    210  HG  LEU A  14       6.451  43.882  -3.276  1.00 89.29           H  
ATOM    211  CD1 LEU A  14       6.772  41.759  -3.244  1.00 89.29           C  
ATOM    212 HD11 LEU A  14       6.594  41.708  -4.318  1.00 89.29           H  
ATOM    213 HD12 LEU A  14       7.577  41.070  -2.984  1.00 89.29           H  
ATOM    214 HD13 LEU A  14       5.851  41.456  -2.746  1.00 89.29           H  
ATOM    215  CD2 LEU A  14       7.070  43.315  -1.321  1.00 89.29           C  
ATOM    216 HD21 LEU A  14       7.337  44.329  -1.023  1.00 89.29           H  
ATOM    217 HD22 LEU A  14       6.050  43.110  -0.994  1.00 89.29           H  
ATOM    218 HD23 LEU A  14       7.751  42.610  -0.843  1.00 89.29           H  
ATOM    219  N   LYS A  15       8.061  45.606  -5.608  1.00 85.33           N  
ATOM    220  H   LYS A  15       8.861  45.948  -5.096  1.00 85.33           H  
ATOM    221  CA  LYS A  15       7.278  46.532  -6.421  1.00 85.33           C  
ATOM    222  HA  LYS A  15       6.239  46.480  -6.097  1.00 85.33           H  
ATOM    223  C   LYS A  15       7.294  46.107  -7.889  1.00 85.33           C  
ATOM    224  CB  LYS A  15       7.796  47.960  -6.226  1.00 85.33           C  
ATOM    225  HB2 LYS A  15       8.807  48.043  -6.624  1.00 85.33           H  
ATOM    226  HB3 LYS A  15       7.812  48.199  -5.162  1.00 85.33           H  
ATOM    227  O   LYS A  15       6.240  46.086  -8.505  1.00 85.33           O  
ATOM    228  CG  LYS A  15       6.869  48.943  -6.945  1.00 85.33           C  
ATOM    229  HG2 LYS A  15       5.875  48.890  -6.501  1.00 85.33           H  
ATOM    230  HG3 LYS A  15       6.800  48.654  -7.994  1.00 85.33           H  
ATOM    231  CD  LYS A  15       7.380  50.385  -6.878  1.00 85.33           C  
ATOM    232  HD2 LYS A  15       7.470  50.683  -5.833  1.00 85.33           H  
ATOM    233  HD3 LYS A  15       8.360  50.448  -7.349  1.00 85.33           H  
ATOM    234  CE  LYS A  15       6.396  51.326  -7.586  1.00 85.33           C  
ATOM    235  HE2 LYS A  15       6.745  52.352  -7.475  1.00 85.33           H  
ATOM    236  HE3 LYS A  15       5.429  51.240  -7.089  1.00 85.33           H  
ATOM    237  NZ  LYS A  15       6.228  50.997  -9.024  1.00 85.33           N  
ATOM    238  HZ1 LYS A  15       5.502  51.533  -9.477  1.00 85.33           H  
ATOM    239  HZ2 LYS A  15       7.084  51.023  -9.559  1.00 85.33           H  
ATOM    240  HZ3 LYS A  15       5.914  50.046  -9.158  1.00 85.33           H  
ATOM    241  N   LEU A  16       8.452  45.726  -8.430  1.00 88.92           N  
ATOM    242  H   LEU A  16       9.290  45.787  -7.870  1.00 88.92           H  
ATOM    243  CA  LEU A  16       8.573  45.246  -9.805  1.00 88.92           C  
ATOM    244  HA  LEU A  16       8.178  46.020 -10.463  1.00 88.92           H  
ATOM    245  C   LEU A  16       7.744  43.978 -10.050  1.00 88.92           C  
ATOM    246  CB  LEU A  16      10.062  45.019 -10.127  1.00 88.92           C  
ATOM    247  HB2 LEU A  16      10.593  45.967 -10.048  1.00 88.92           H  
ATOM    248  HB3 LEU A  16      10.477  44.333  -9.389  1.00 88.92           H  
ATOM    249  O   LEU A  16       7.099  43.883 -11.091  1.00 88.92           O  
ATOM    250  CG  LEU A  16      10.328  44.415 -11.513  1.00 88.92           C  
ATOM    251  HG  LEU A  16       9.743  43.505 -11.640  1.00 88.92           H  
ATOM    252  CD1 LEU A  16       9.957  45.402 -12.619  1.00 88.92           C  
ATOM    253 HD11 LEU A  16       9.997  44.888 -13.580  1.00 88.92           H  
ATOM    254 HD12 LEU A  16       8.929  45.742 -12.494  1.00 88.92           H  
ATOM    255 HD13 LEU A  16      10.631  46.259 -12.613  1.00 88.92           H  
ATOM    256  CD2 LEU A  16      11.804  44.031 -11.627  1.00 88.92           C  
ATOM    257 HD21 LEU A  16      11.987  43.576 -12.601  1.00 88.92           H  
ATOM    258 HD22 LEU A  16      12.435  44.911 -11.505  1.00 88.92           H  
ATOM    259 HD23 LEU A  16      12.044  43.296 -10.859  1.00 88.92           H  
ATOM    260  N   VAL A  17       7.741  43.020  -9.121  1.00 91.55           N  
ATOM    261  H   VAL A  17       8.323  43.145  -8.305  1.00 91.55           H  
ATOM    262  CA  VAL A  17       6.947  41.790  -9.224  1.00 91.55           C  
ATOM    263  HA  VAL A  17       7.097  41.354 -10.212  1.00 91.55           H  
ATOM    264  C   VAL A  17       5.460  42.099  -9.135  1.00 91.55           C  
ATOM    265  CB  VAL A  17       7.372  40.740  -8.180  1.00 91.55           C  
ATOM    266  HB  VAL A  17       7.318  41.171  -7.180  1.00 91.55           H  
ATOM    267  O   VAL A  17       4.717  41.636  -9.992  1.00 91.55           O  
ATOM    268  CG1 VAL A  17       6.476  39.500  -8.244  1.00 91.55           C  
ATOM    269 HG11 VAL A  17       6.456  39.102  -9.258  1.00 91.55           H  
ATOM    270 HG12 VAL A  17       5.457  39.746  -7.944  1.00 91.55           H  
ATOM    271 HG13 VAL A  17       6.866  38.741  -7.566  1.00 91.55           H  
ATOM    272  CG2 VAL A  17       8.796  40.232  -8.435  1.00 91.55           C  
ATOM    273 HG21 VAL A  17       8.831  39.662  -9.363  1.00 91.55           H  
ATOM    274 HG22 VAL A  17       9.104  39.587  -7.613  1.00 91.55           H  
ATOM    275 HG23 VAL A  17       9.500  41.062  -8.511  1.00 91.55           H  
ATOM    276  N   CYS A  18       5.020  42.919  -8.178  1.00 88.80           N  
ATOM    277  H   CYS A  18       5.667  43.249  -7.477  1.00 88.80           H  
ATOM    278  CA  CYS A  18       3.619  43.325  -8.075  1.00 88.80           C  
ATOM    279  HA  CYS A  18       2.994  42.433  -8.062  1.00 88.80           H  
ATOM    280  C   CYS A  18       3.167  44.163  -9.281  1.00 88.80           C  
ATOM    281  CB  CYS A  18       3.385  44.091  -6.767  1.00 88.80           C  
ATOM    282  HB2 CYS A  18       2.371  44.490  -6.778  1.00 88.80           H  
ATOM    283  HB3 CYS A  18       4.090  44.918  -6.687  1.00 88.80           H  
ATOM    284  O   CYS A  18       2.075  43.936  -9.784  1.00 88.80           O  
ATOM    285  SG  CYS A  18       3.545  42.992  -5.330  1.00 88.80           S  
ATOM    286  HG  CYS A  18       2.422  43.376  -4.716  1.00 88.80           H  
ATOM    287  N   ASP A  19       3.993  45.087  -9.784  1.00 87.38           N  
ATOM    288  H   ASP A  19       4.863  45.270  -9.304  1.00 87.38           H  
ATOM    289  CA  ASP A  19       3.706  45.859 -11.003  1.00 87.38           C  
ATOM    290  HA  ASP A  19       2.751  46.376 -10.905  1.00 87.38           H  
ATOM    291  C   ASP A  19       3.605  44.925 -12.217  1.00 87.38           C  
ATOM    292  CB  ASP A  19       4.812  46.895 -11.295  1.00 87.38           C  
ATOM    293  HB2 ASP A  19       5.780  46.397 -11.240  1.00 87.38           H  
ATOM    294  HB3 ASP A  19       4.690  47.227 -12.326  1.00 87.38           H  
ATOM    295  O   ASP A  19       2.693  45.060 -13.029  1.00 87.38           O  
ATOM    296  CG  ASP A  19       4.859  48.169 -10.437  1.00 87.38           C  
ATOM    297  OD1 ASP A  19       3.842  48.654  -9.905  1.00 87.38           O  
ATOM    298  OD2 ASP A  19       5.950  48.785 -10.378  1.00 87.38           O  
ATOM    299  N   SER A  20       4.527  43.963 -12.340  1.00 89.23           N  
ATOM    300  H   SER A  20       5.251  43.900 -11.638  1.00 89.23           H  
ATOM    301  CA  SER A  20       4.530  42.999 -13.447  1.00 89.23           C  
ATOM    302  HA  SER A  20       4.454  43.545 -14.387  1.00 89.23           H  
ATOM    303  C   SER A  20       3.324  42.065 -13.369  1.00 89.23           C  
ATOM    304  CB  SER A  20       5.824  42.180 -13.484  1.00 89.23           C  
ATOM    305  HB2 SER A  20       5.918  41.598 -12.567  1.00 89.23           H  
ATOM    306  HB3 SER A  20       5.786  41.499 -14.334  1.00 89.23           H  
ATOM    307  O   SER A  20       2.678  41.824 -14.382  1.00 89.23           O  
ATOM    308  OG  SER A  20       6.954  43.021 -13.621  1.00 89.23           O  
ATOM    309  HG  SER A  20       7.072  43.442 -12.767  1.00 89.23           H  
ATOM    310  N   ALA A  21       2.977  41.585 -12.175  1.00 88.53           N  
ATOM    311  H   ALA A  21       3.551  41.807 -11.375  1.00 88.53           H  
ATOM    312  CA  ALA A  21       1.811  40.739 -11.956  1.00 88.53           C  
ATOM    313  HA  ALA A  21       1.837  39.905 -12.657  1.00 88.53           H  
ATOM    314  C   ALA A  21       0.512  41.508 -12.214  1.00 88.53           C  
ATOM    315  CB  ALA A  21       1.873  40.176 -10.534  1.00 88.53           C  
ATOM    316  HB1 ALA A  21       2.796  39.610 -10.410  1.00 88.53           H  
ATOM    317  HB2 ALA A  21       1.023  39.514 -10.366  1.00 88.53           H  
ATOM    318  HB3 ALA A  21       1.846  40.988  -9.808  1.00 88.53           H  
ATOM    319  O   ALA A  21      -0.358  40.998 -12.909  1.00 88.53           O  
ATOM    320  N   ALA A  22       0.407  42.754 -11.740  1.00 84.92           N  
ATOM    321  H   ALA A  22       1.149  43.119 -11.160  1.00 84.92           H  
ATOM    322  CA  ALA A  22      -0.721  43.635 -12.032  1.00 84.92           C  
ATOM    323  HA  ALA A  22      -1.639  43.182 -11.658  1.00 84.92           H  
ATOM    324  C   ALA A  22      -0.892  43.835 -13.536  1.00 84.92           C  
ATOM    325  CB  ALA A  22      -0.510  44.987 -11.338  1.00 84.92           C  
ATOM    326  HB1 ALA A  22       0.421  45.444 -11.672  1.00 84.92           H  
ATOM    327  HB2 ALA A  22      -0.467  44.849 -10.257  1.00 84.92           H  
ATOM    328  HB3 ALA A  22      -1.335  45.659 -11.575  1.00 84.92           H  
ATOM    329  O   ALA A  22      -1.996  43.686 -14.048  1.00 84.92           O  
ATOM    330  N   MET A  23       0.203  44.119 -14.245  1.00 84.31           N  
ATOM    331  H   MET A  23       1.074  44.245 -13.750  1.00 84.31           H  
ATOM    332  CA  MET A  23       0.188  44.332 -15.690  1.00 84.31           C  
ATOM    333  HA  MET A  23      -0.481  45.164 -15.909  1.00 84.31           H  
ATOM    334  C   MET A  23      -0.328  43.103 -16.441  1.00 84.31           C  
ATOM    335  CB  MET A  23       1.606  44.689 -16.142  1.00 84.31           C  
ATOM    336  HB2 MET A  23       2.243  43.807 -16.071  1.00 84.31           H  
ATOM    337  HB3 MET A  23       1.992  45.458 -15.474  1.00 84.31           H  
ATOM    338  O   MET A  23      -1.164  43.244 -17.328  1.00 84.31           O  
ATOM    339  CG  MET A  23       1.663  45.240 -17.570  1.00 84.31           C  
ATOM    340  HG2 MET A  23       1.114  44.572 -18.233  1.00 84.31           H  
ATOM    341  HG3 MET A  23       1.157  46.205 -17.577  1.00 84.31           H  
ATOM    342  SD  MET A  23       3.335  45.461 -18.265  1.00 84.31           S  
ATOM    343  CE  MET A  23       4.340  45.771 -16.784  1.00 84.31           C  
ATOM    344  HE1 MET A  23       5.362  46.006 -17.081  1.00 84.31           H  
ATOM    345  HE2 MET A  23       4.354  44.883 -16.153  1.00 84.31           H  
ATOM    346  HE3 MET A  23       3.925  46.609 -16.223  1.00 84.31           H  
ATOM    347  N   VAL A  24       0.142  41.915 -16.061  1.00 82.65           N  
ATOM    348  H   VAL A  24       0.832  41.881 -15.324  1.00 82.65           H  
ATOM    349  CA  VAL A  24      -0.275  40.649 -16.672  1.00 82.65           C  
ATOM    350  HA  VAL A  24      -0.219  40.734 -17.758  1.00 82.65           H  
ATOM    351  C   VAL A  24      -1.732  40.317 -16.337  1.00 82.65           C  
ATOM    352  CB  VAL A  24       0.691  39.544 -16.234  1.00 82.65           C  
ATOM    353  HB  VAL A  24       0.777  39.545 -15.147  1.00 82.65           H  
ATOM    354  O   VAL A  24      -2.486  39.932 -17.220  1.00 82.65           O  
ATOM    355  CG1 VAL A  24       0.213  38.176 -16.680  1.00 82.65           C  
ATOM    356 HG11 VAL A  24       0.095  38.146 -17.763  1.00 82.65           H  
ATOM    357 HG12 VAL A  24      -0.739  37.945 -16.202  1.00 82.65           H  
ATOM    358 HG13 VAL A  24       0.948  37.438 -16.359  1.00 82.65           H  
ATOM    359  CG2 VAL A  24       2.083  39.754 -16.844  1.00 82.65           C  
ATOM    360 HG21 VAL A  24       2.021  39.655 -17.928  1.00 82.65           H  
ATOM    361 HG22 VAL A  24       2.471  40.745 -16.608  1.00 82.65           H  
ATOM    362 HG23 VAL A  24       2.764  39.001 -16.448  1.00 82.65           H  
ATOM    363  N   LEU A  25      -2.168  40.553 -15.097  1.00 79.73           N  
ATOM    364  H   LEU A  25      -1.495  40.859 -14.409  1.00 79.73           H  
ATOM    365  CA  LEU A  25      -3.554  40.359 -14.648  1.00 79.73           C  
ATOM    366  HA  LEU A  25      -3.920  39.415 -15.052  1.00 79.73           H  
ATOM    367  C   LEU A  25      -4.531  41.440 -15.152  1.00 79.73           C  
ATOM    368  CB  LEU A  25      -3.551  40.281 -13.111  1.00 79.73           C  
ATOM    369  HB2 LEU A  25      -4.573  40.376 -12.742  1.00 79.73           H  
ATOM    370  HB3 LEU A  25      -2.984  41.128 -12.726  1.00 79.73           H  
ATOM    371  O   LEU A  25      -5.725  41.385 -14.864  1.00 79.73           O  
ATOM    372  CG  LEU A  25      -2.962  38.971 -12.562  1.00 79.73           C  
ATOM    373  HG  LEU A  25      -2.034  38.724 -13.078  1.00 79.73           H  
ATOM    374  CD1 LEU A  25      -2.660  39.118 -11.073  1.00 79.73           C  
ATOM    375 HD11 LEU A  25      -3.564  39.417 -10.543  1.00 79.73           H  
ATOM    376 HD12 LEU A  25      -2.302  38.168 -10.678  1.00 79.73           H  
ATOM    377 HD13 LEU A  25      -1.879  39.867 -10.943  1.00 79.73           H  
ATOM    378  CD2 LEU A  25      -3.954  37.830 -12.739  1.00 79.73           C  
ATOM    379 HD21 LEU A  25      -4.137  37.641 -13.797  1.00 79.73           H  
ATOM    380 HD22 LEU A  25      -4.907  38.098 -12.282  1.00 79.73           H  
ATOM    381 HD23 LEU A  25      -3.573  36.920 -12.277  1.00 79.73           H  
ATOM    382  N   GLY A  26      -4.049  42.447 -15.887  1.00 76.97           N  
ATOM    383  H   GLY A  26      -3.066  42.431 -16.118  1.00 76.97           H  
ATOM    384  CA  GLY A  26      -4.869  43.550 -16.394  1.00 76.97           C  
ATOM    385  HA2 GLY A  26      -4.298  44.076 -17.159  1.00 76.97           H  
ATOM    386  HA3 GLY A  26      -5.771  43.143 -16.851  1.00 76.97           H  
ATOM    387  C   GLY A  26      -5.288  44.571 -15.329  1.00 76.97           C  
ATOM    388  O   GLY A  26      -6.199  45.371 -15.555  1.00 76.97           O  
ATOM    389  N   HIS A  27      -4.633  44.579 -14.171  1.00 76.42           N  
ATOM    390  H   HIS A  27      -3.851  43.949 -14.071  1.00 76.42           H  
ATOM    391  CA  HIS A  27      -4.844  45.586 -13.142  1.00 76.42           C  
ATOM    392  HA  HIS A  27      -5.903  45.844 -13.134  1.00 76.42           H  
ATOM    393  C   HIS A  27      -4.052  46.871 -13.430  1.00 76.42           C  
ATOM    394  CB  HIS A  27      -4.504  45.021 -11.767  1.00 76.42           C  
ATOM    395  HB2 HIS A  27      -4.633  45.839 -11.059  1.00 76.42           H  
ATOM    396  HB3 HIS A  27      -3.459  44.710 -11.749  1.00 76.42           H  
ATOM    397  O   HIS A  27      -2.905  46.845 -13.871  1.00 76.42           O  
ATOM    398  CG  HIS A  27      -5.369  43.870 -11.321  1.00 76.42           C  
ATOM    399  CD2 HIS A  27      -4.939  42.624 -10.957  1.00 76.42           C  
ATOM    400  HD2 HIS A  27      -3.916  42.278 -10.968  1.00 76.42           H  
ATOM    401  ND1 HIS A  27      -6.740  43.874 -11.180  1.00 76.42           N  
ATOM    402  HD1 HIS A  27      -7.369  44.617 -11.447  1.00 76.42           H  
ATOM    403  CE1 HIS A  27      -7.117  42.658 -10.748  1.00 76.42           C  
ATOM    404  HE1 HIS A  27      -8.134  42.339 -10.577  1.00 76.42           H  
ATOM    405  NE2 HIS A  27      -6.050  41.870 -10.583  1.00 76.42           N  
ATOM    406  N   ALA A  28      -4.654  48.028 -13.137  1.00 70.42           N  
ATOM    407  H   ALA A  28      -5.604  47.998 -12.797  1.00 70.42           H  
ATOM    408  CA  ALA A  28      -4.053  49.335 -13.423  1.00 70.42           C  
ATOM    409  HA  ALA A  28      -3.673  49.322 -14.445  1.00 70.42           H  
ATOM    410  C   ALA A  28      -2.866  49.707 -12.510  1.00 70.42           C  
ATOM    411  CB  ALA A  28      -5.163  50.392 -13.329  1.00 70.42           C  
ATOM    412  HB1 ALA A  28      -5.968  50.146 -14.022  1.00 70.42           H  
ATOM    413  HB2 ALA A  28      -4.755  51.368 -13.593  1.00 70.42           H  
ATOM    414  HB3 ALA A  28      -5.554  50.433 -12.313  1.00 70.42           H  
ATOM    415  O   ALA A  28      -2.095  50.603 -12.850  1.00 70.42           O  
ATOM    416  N   ASP A  29      -2.746  49.080 -11.337  1.00 69.09           N  
ATOM    417  H   ASP A  29      -3.353  48.296 -11.144  1.00 69.09           H  
ATOM    418  CA  ASP A  29      -1.770  49.447 -10.306  1.00 69.09           C  
ATOM    419  HA  ASP A  29      -0.861  49.816 -10.779  1.00 69.09           H  
ATOM    420  C   ASP A  29      -1.410  48.239  -9.426  1.00 69.09           C  
ATOM    421  CB  ASP A  29      -2.386  50.573  -9.460  1.00 69.09           C  
ATOM    422  HB2 ASP A  29      -3.254  50.185  -8.928  1.00 69.09           H  
ATOM    423  HB3 ASP A  29      -2.735  51.360 -10.129  1.00 69.09           H  
ATOM    424  O   ASP A  29      -2.301  47.513  -8.980  1.00 69.09           O  
ATOM    425  CG  ASP A  29      -1.440  51.212  -8.445  1.00 69.09           C  
ATOM    426  OD1 ASP A  29      -0.425  50.620  -8.034  1.00 69.09           O  
ATOM    427  OD2 ASP A  29      -1.783  52.318  -7.984  1.00 69.09           O  
ATOM    428  N   ALA A  30      -0.124  48.071  -9.102  1.00 71.91           N  
ATOM    429  H   ALA A  30       0.536  48.759  -9.433  1.00 71.91           H  
ATOM    430  CA  ALA A  30       0.402  47.071  -8.169  1.00 71.91           C  
ATOM    431  HA  ALA A  30       0.317  46.079  -8.613  1.00 71.91           H  
ATOM    432  C   ALA A  30      -0.292  47.021  -6.804  1.00 71.91           C  
ATOM    433  CB  ALA A  30       1.879  47.374  -7.937  1.00 71.91           C  
ATOM    434  HB1 ALA A  30       2.260  46.790  -7.099  1.00 71.91           H  
ATOM    435  HB2 ALA A  30       2.031  48.434  -7.734  1.00 71.91           H  
ATOM    436  HB3 ALA A  30       2.429  47.080  -8.831  1.00 71.91           H  
ATOM    437  O   ALA A  30      -0.265  45.976  -6.163  1.00 71.91           O  
ATOM    438  N   ARG A  31      -0.936  48.105  -6.348  1.00 70.33           N  
ATOM    439  H   ARG A  31      -0.864  48.945  -6.904  1.00 70.33           H  
ATOM    440  CA  ARG A  31      -1.701  48.116  -5.081  1.00 70.33           C  
ATOM    441  HA  ARG A  31      -1.035  47.838  -4.264  1.00 70.33           H  
ATOM    442  C   ARG A  31      -2.833  47.085  -5.026  1.00 70.33           C  
ATOM    443  CB  ARG A  31      -2.263  49.521  -4.829  1.00 70.33           C  
ATOM    444  HB2 ARG A  31      -2.756  49.888  -5.730  1.00 70.33           H  
ATOM    445  HB3 ARG A  31      -3.000  49.470  -4.028  1.00 70.33           H  
ATOM    446  O   ARG A  31      -3.282  46.740  -3.940  1.00 70.33           O  
ATOM    447  CG  ARG A  31      -1.154  50.487  -4.400  1.00 70.33           C  
ATOM    448  HG2 ARG A  31      -0.687  50.095  -3.497  1.00 70.33           H  
ATOM    449  HG3 ARG A  31      -0.391  50.560  -5.176  1.00 70.33           H  
ATOM    450  CD  ARG A  31      -1.707  51.881  -4.089  1.00 70.33           C  
ATOM    451  HD2 ARG A  31      -0.968  52.407  -3.484  1.00 70.33           H  
ATOM    452  HD3 ARG A  31      -2.623  51.782  -3.507  1.00 70.33           H  
ATOM    453  NE  ARG A  31      -1.952  52.658  -5.312  1.00 70.33           N  
ATOM    454  HE  ARG A  31      -1.676  52.247  -6.192  1.00 70.33           H  
ATOM    455  NH1 ARG A  31      -2.884  54.531  -4.380  1.00 70.33           N  
ATOM    456 HH11 ARG A  31      -2.837  54.073  -3.481  1.00 70.33           H  
ATOM    457 HH12 ARG A  31      -3.277  55.455  -4.484  1.00 70.33           H  
ATOM    458  NH2 ARG A  31      -2.541  54.434  -6.583  1.00 70.33           N  
ATOM    459 HH21 ARG A  31      -2.965  55.338  -6.736  1.00 70.33           H  
ATOM    460 HH22 ARG A  31      -2.252  53.843  -7.350  1.00 70.33           H  
ATOM    461  CZ  ARG A  31      -2.458  53.869  -5.418  1.00 70.33           C  
ATOM    462  N   SER A  32      -3.288  46.610  -6.180  1.00 70.56           N  
ATOM    463  H   SER A  32      -2.840  46.931  -7.026  1.00 70.56           H  
ATOM    464  CA  SER A  32      -4.290  45.544  -6.287  1.00 70.56           C  
ATOM    465  HA  SER A  32      -5.015  45.661  -5.481  1.00 70.56           H  
ATOM    466  C   SER A  32      -3.714  44.132  -6.138  1.00 70.56           C  
ATOM    467  CB  SER A  32      -5.047  45.688  -7.604  1.00 70.56           C  
ATOM    468  HB2 SER A  32      -5.607  46.624  -7.597  1.00 70.56           H  
ATOM    469  HB3 SER A  32      -5.752  44.863  -7.711  1.00 70.56           H  
ATOM    470  O   SER A  32      -4.478  43.182  -6.004  1.00 70.56           O  
ATOM    471  OG  SER A  32      -4.163  45.689  -8.701  1.00 70.56           O  
ATOM    472  HG  SER A  32      -3.538  46.417  -8.682  1.00 70.56           H  
ATOM    473  N   ILE A  33      -2.385  43.992  -6.111  1.00 81.28           N  
ATOM    474  H   ILE A  33      -1.805  44.816  -6.172  1.00 81.28           H  
ATOM    475  CA  ILE A  33      -1.692  42.716  -5.952  1.00 81.28           C  
ATOM    476  HA  ILE A  33      -2.373  41.907  -6.218  1.00 81.28           H  
ATOM    477  C   ILE A  33      -1.256  42.557  -4.494  1.00 81.28           C  
ATOM    478  CB  ILE A  33      -0.503  42.611  -6.926  1.00 81.28           C  
ATOM    479  HB  ILE A  33       0.213  43.401  -6.700  1.00 81.28           H  
ATOM    480  O   ILE A  33      -0.243  43.140  -4.089  1.00 81.28           O  
ATOM    481  CG1 ILE A  33      -0.945  42.800  -8.387  1.00 81.28           C  
ATOM    482 HG12 ILE A  33      -0.070  42.677  -9.025  1.00 81.28           H  
ATOM    483 HG13 ILE A  33      -1.314  43.818  -8.517  1.00 81.28           H  
ATOM    484  CG2 ILE A  33       0.223  41.265  -6.754  1.00 81.28           C  
ATOM    485 HG21 ILE A  33       0.979  41.141  -7.530  1.00 81.28           H  
ATOM    486 HG22 ILE A  33      -0.486  40.438  -6.806  1.00 81.28           H  
ATOM    487 HG23 ILE A  33       0.720  41.234  -5.785  1.00 81.28           H  
ATOM    488  CD1 ILE A  33      -2.030  41.836  -8.873  1.00 81.28           C  
ATOM    489 HD11 ILE A  33      -2.990  42.072  -8.414  1.00 81.28           H  
ATOM    490 HD12 ILE A  33      -1.761  40.803  -8.651  1.00 81.28           H  
ATOM    491 HD13 ILE A  33      -2.118  41.936  -9.955  1.00 81.28           H  
ATOM    492  N   PRO A  34      -1.977  41.772  -3.674  1.00 77.01           N  
ATOM    493  CA  PRO A  34      -1.501  41.419  -2.347  1.00 77.01           C  
ATOM    494  HA  PRO A  34      -1.351  42.326  -1.760  1.00 77.01           H  
ATOM    495  C   PRO A  34      -0.174  40.666  -2.468  1.00 77.01           C  
ATOM    496  CB  PRO A  34      -2.618  40.588  -1.706  1.00 77.01           C  
ATOM    497  HB2 PRO A  34      -2.231  39.788  -1.075  1.00 77.01           H  
ATOM    498  HB3 PRO A  34      -3.268  41.244  -1.127  1.00 77.01           H  
ATOM    499  O   PRO A  34      -0.104  39.588  -3.051  1.00 77.01           O  
ATOM    500  CG  PRO A  34      -3.396  40.040  -2.897  1.00 77.01           C  
ATOM    501  HG2 PRO A  34      -4.439  39.840  -2.653  1.00 77.01           H  
ATOM    502  HG3 PRO A  34      -2.898  39.135  -3.245  1.00 77.01           H  
ATOM    503  CD  PRO A  34      -3.257  41.140  -3.943  1.00 77.01           C  
ATOM    504  HD2 PRO A  34      -3.312  40.711  -4.944  1.00 77.01           H  
ATOM    505  HD3 PRO A  34      -4.052  41.872  -3.807  1.00 77.01           H  
ATOM    506  N   ALA A  35       0.888  41.232  -1.892  1.00 77.78           N  
ATOM    507  H   ALA A  35       0.772  42.158  -1.506  1.00 77.78           H  
ATOM    508  CA  ALA A  35       2.253  40.722  -2.031  1.00 77.78           C  
ATOM    509  HA  ALA A  35       2.527  40.767  -3.085  1.00 77.78           H  
ATOM    510  C   ALA A  35       2.423  39.261  -1.564  1.00 77.78           C  
ATOM    511  CB  ALA A  35       3.172  41.662  -1.244  1.00 77.78           C  
ATOM    512  HB1 ALA A  35       4.197  41.294  -1.299  1.00 77.78           H  
ATOM    513  HB2 ALA A  35       3.132  42.665  -1.669  1.00 77.78           H  
ATOM    514  HB3 ALA A  35       2.873  41.693  -0.196  1.00 77.78           H  
ATOM    515  O   ALA A  35       3.241  38.523  -2.106  1.00 77.78           O  
ATOM    516  N   ALA A  36       1.627  38.836  -0.583  1.00 72.00           N  
ATOM    517  H   ALA A  36       0.976  39.496  -0.182  1.00 72.00           H  
ATOM    518  CA  ALA A  36       1.617  37.468  -0.072  1.00 72.00           C  
ATOM    519  HA  ALA A  36       2.573  36.997  -0.299  1.00 72.00           H  
ATOM    520  C   ALA A  36       0.528  36.576  -0.702  1.00 72.00           C  
ATOM    521  CB  ALA A  36       1.489  37.543   1.454  1.00 72.00           C  
ATOM    522  HB1 ALA A  36       2.302  38.141   1.866  1.00 72.00           H  
ATOM    523  HB2 ALA A  36       1.547  36.538   1.873  1.00 72.00           H  
ATOM    524  HB3 ALA A  36       0.533  37.985   1.730  1.00 72.00           H  
ATOM    525  O   ALA A  36       0.458  35.397  -0.369  1.00 72.00           O  
ATOM    526  N   GLY A  37      -0.330  37.114  -1.576  1.00 72.18           N  
ATOM    527  H   GLY A  37      -0.144  38.040  -1.933  1.00 72.18           H  
ATOM    528  CA  GLY A  37      -1.361  36.335  -2.260  1.00 72.18           C  
ATOM    529  HA2 GLY A  37      -2.051  36.999  -2.779  1.00 72.18           H  
ATOM    530  HA3 GLY A  37      -1.921  35.748  -1.532  1.00 72.18           H  
ATOM    531  C   GLY A  37      -0.737  35.399  -3.287  1.00 72.18           C  
ATOM    532  O   GLY A  37       0.197  35.792  -3.991  1.00 72.18           O  
ATOM    533  N   ALA A  38      -1.227  34.161  -3.369  1.00 74.69           N  
ATOM    534  H   ALA A  38      -2.020  33.874  -2.814  1.00 74.69           H  
ATOM    535  CA  ALA A  38      -0.726  33.248  -4.378  1.00 74.69           C  
ATOM    536  HA  ALA A  38       0.361  33.272  -4.303  1.00 74.69           H  
ATOM    537  C   ALA A  38      -1.132  33.740  -5.768  1.00 74.69           C  
ATOM    538  CB  ALA A  38      -1.173  31.810  -4.107  1.00 74.69           C  
ATOM    539  HB1 ALA A  38      -2.251  31.725  -4.243  1.00 74.69           H  
ATOM    540  HB2 ALA A  38      -0.677  31.134  -4.803  1.00 74.69           H  
ATOM    541  HB3 ALA A  38      -0.917  31.524  -3.087  1.00 74.69           H  
ATOM    542  O   ALA A  38      -2.271  34.136  -5.994  1.00 74.69           O  
ATOM    543  N   PHE A  39      -0.217  33.669  -6.724  1.00 80.38           N  
ATOM    544  H   PHE A  39       0.715  33.377  -6.465  1.00 80.38           H  
ATOM    545  CA  PHE A  39      -0.467  34.030  -8.110  1.00 80.38           C  
ATOM    546  HA  PHE A  39      -0.699  35.093  -8.172  1.00 80.38           H  
ATOM    547  C   PHE A  39      -1.677  33.279  -8.680  1.00 80.38           C  
ATOM    548  CB  PHE A  39       0.818  33.745  -8.888  1.00 80.38           C  
ATOM    549  HB2 PHE A  39       0.623  33.838  -9.957  1.00 80.38           H  
ATOM    550  HB3 PHE A  39       1.121  32.715  -8.703  1.00 80.38           H  
ATOM    551  O   PHE A  39      -2.495  33.882  -9.368  1.00 80.38           O  
ATOM    552  CG  PHE A  39       1.968  34.684  -8.579  1.00 80.38           C  
ATOM    553  CD1 PHE A  39       1.817  36.068  -8.784  1.00 80.38           C  
ATOM    554  HD1 PHE A  39       0.868  36.471  -9.106  1.00 80.38           H  
ATOM    555  CD2 PHE A  39       3.214  34.175  -8.167  1.00 80.38           C  
ATOM    556  HD2 PHE A  39       3.351  33.113  -8.025  1.00 80.38           H  
ATOM    557  CE1 PHE A  39       2.907  36.930  -8.595  1.00 80.38           C  
ATOM    558  HE1 PHE A  39       2.792  37.990  -8.768  1.00 80.38           H  
ATOM    559  CE2 PHE A  39       4.304  35.038  -7.983  1.00 80.38           C  
ATOM    560  HE2 PHE A  39       5.263  34.644  -7.683  1.00 80.38           H  
ATOM    561  CZ  PHE A  39       4.152  36.413  -8.206  1.00 80.38           C  
ATOM    562  HZ  PHE A  39       4.999  37.073  -8.089  1.00 80.38           H  
ATOM    563  N   LYS A  40      -1.861  32.007  -8.308  1.00 67.67           N  
ATOM    564  H   LYS A  40      -1.167  31.590  -7.705  1.00 67.67           H  
ATOM    565  CA  LYS A  40      -3.042  31.221  -8.684  1.00 67.67           C  
ATOM    566  HA  LYS A  40      -3.116  31.208  -9.771  1.00 67.67           H  
ATOM    567  C   LYS A  40      -4.351  31.843  -8.178  1.00 67.67           C  
ATOM    568  CB  LYS A  40      -2.866  29.782  -8.181  1.00 67.67           C  
ATOM    569  HB2 LYS A  40      -1.957  29.362  -8.613  1.00 67.67           H  
ATOM    570  HB3 LYS A  40      -2.773  29.781  -7.095  1.00 67.67           H  
ATOM    571  O   LYS A  40      -5.292  31.967  -8.954  1.00 67.67           O  
ATOM    572  CG  LYS A  40      -4.063  28.913  -8.584  1.00 67.67           C  
ATOM    573  HG2 LYS A  40      -4.194  28.955  -9.665  1.00 67.67           H  
ATOM    574  HG3 LYS A  40      -4.964  29.297  -8.106  1.00 67.67           H  
ATOM    575  CD  LYS A  40      -3.881  27.456  -8.156  1.00 67.67           C  
ATOM    576  HD2 LYS A  40      -3.060  27.010  -8.718  1.00 67.67           H  
ATOM    577  HD3 LYS A  40      -3.664  27.409  -7.089  1.00 67.67           H  
ATOM    578  CE  LYS A  40      -5.194  26.728  -8.449  1.00 67.67           C  
ATOM    579  HE2 LYS A  40      -5.469  26.894  -9.491  1.00 67.67           H  
ATOM    580  HE3 LYS A  40      -5.970  27.175  -7.827  1.00 67.67           H  
ATOM    581  NZ  LYS A  40      -5.097  25.281  -8.168  1.00 67.67           N  
ATOM    582  HZ1 LYS A  40      -4.475  24.823  -8.819  1.00 67.67           H  
ATOM    583  HZ2 LYS A  40      -4.698  25.117  -7.255  1.00 67.67           H  
ATOM    584  HZ3 LYS A  40      -6.004  24.839  -8.204  1.00 67.67           H  
ATOM    585  N   ASP A  41      -4.396  32.270  -6.918  1.00 70.03           N  
ATOM    586  H   ASP A  41      -3.580  32.161  -6.332  1.00 70.03           H  
ATOM    587  CA  ASP A  41      -5.585  32.894  -6.315  1.00 70.03           C  
ATOM    588  HA  ASP A  41      -6.455  32.266  -6.505  1.00 70.03           H  
ATOM    589  C   ASP A  41      -5.867  34.281  -6.908  1.00 70.03           C  
ATOM    590  CB  ASP A  41      -5.405  33.026  -4.795  1.00 70.03           C  
ATOM    591  HB2 ASP A  41      -4.570  33.698  -4.596  1.00 70.03           H  
ATOM    592  HB3 ASP A  41      -6.303  33.479  -4.376  1.00 70.03           H  
ATOM    593  O   ASP A  41      -7.003  34.752  -6.905  1.00 70.03           O  
ATOM    594  CG  ASP A  41      -5.160  31.698  -4.077  1.00 70.03           C  
ATOM    595  OD1 ASP A  41      -5.625  30.651  -4.581  1.00 70.03           O  
ATOM    596  OD2 ASP A  41      -4.471  31.750  -3.034  1.00 70.03           O  
ATOM    597  N   LEU A  42      -4.828  34.926  -7.445  1.00 71.49           N  
ATOM    598  H   LEU A  42      -3.918  34.497  -7.352  1.00 71.49           H  
ATOM    599  CA  LEU A  42      -4.932  36.174  -8.195  1.00 71.49           C  
ATOM    600  HA  LEU A  42      -5.692  36.798  -7.725  1.00 71.49           H  
ATOM    601  C   LEU A  42      -5.420  35.970  -9.635  1.00 71.49           C  
ATOM    602  CB  LEU A  42      -3.575  36.902  -8.154  1.00 71.49           C  
ATOM    603  HB2 LEU A  42      -3.649  37.800  -8.767  1.00 71.49           H  
ATOM    604  HB3 LEU A  42      -2.815  36.257  -8.595  1.00 71.49           H  
ATOM    605  O   LEU A  42      -5.731  36.953 -10.296  1.00 71.49           O  
ATOM    606  CG  LEU A  42      -3.126  37.317  -6.746  1.00 71.49           C  
ATOM    607  HG  LEU A  42      -3.189  36.475  -6.057  1.00 71.49           H  
ATOM    608  CD1 LEU A  42      -1.677  37.806  -6.775  1.00 71.49           C  
ATOM    609 HD11 LEU A  42      -1.555  38.551  -7.561  1.00 71.49           H  
ATOM    610 HD12 LEU A  42      -1.408  38.230  -5.807  1.00 71.49           H  
ATOM    611 HD13 LEU A  42      -1.017  36.960  -6.970  1.00 71.49           H  
ATOM    612  CD2 LEU A  42      -4.012  38.433  -6.202  1.00 71.49           C  
ATOM    613 HD21 LEU A  42      -3.871  39.347  -6.779  1.00 71.49           H  
ATOM    614 HD22 LEU A  42      -3.759  38.587  -5.153  1.00 71.49           H  
ATOM    615 HD23 LEU A  42      -5.063  38.144  -6.239  1.00 71.49           H  
ATOM    616  N   GLY A  43      -5.509  34.724 -10.113  1.00 72.29           N  
ATOM    617  H   GLY A  43      -5.303  33.958  -9.488  1.00 72.29           H  
ATOM    618  CA  GLY A  43      -5.918  34.390 -11.478  1.00 72.29           C  
ATOM    619  HA2 GLY A  43      -6.432  33.429 -11.457  1.00 72.29           H  
ATOM    620  HA3 GLY A  43      -6.615  35.141 -11.849  1.00 72.29           H  
ATOM    621  C   GLY A  43      -4.766  34.276 -12.479  1.00 72.29           C  
ATOM    622  O   GLY A  43      -5.023  34.240 -13.677  1.00 72.29           O  
ATOM    623  N   VAL A  44      -3.508  34.211 -12.023  1.00 77.05           N  
ATOM    624  H   VAL A  44      -3.362  34.212 -11.023  1.00 77.05           H  
ATOM    625  CA  VAL A  44      -2.345  33.986 -12.896  1.00 77.05           C  
ATOM    626  HA  VAL A  44      -2.420  34.655 -13.753  1.00 77.05           H  
ATOM    627  C   VAL A  44      -2.381  32.547 -13.403  1.00 77.05           C  
ATOM    628  CB  VAL A  44      -1.012  34.279 -12.184  1.00 77.05           C  
ATOM    629  HB  VAL A  44      -0.928  33.591 -11.343  1.00 77.05           H  
ATOM    630  O   VAL A  44      -2.004  31.606 -12.701  1.00 77.05           O  
ATOM    631  CG1 VAL A  44       0.223  34.074 -13.070  1.00 77.05           C  
ATOM    632 HG11 VAL A  44       0.202  34.770 -13.908  1.00 77.05           H  
ATOM    633 HG12 VAL A  44       0.250  33.051 -13.446  1.00 77.05           H  
ATOM    634 HG13 VAL A  44       1.128  34.256 -12.490  1.00 77.05           H  
ATOM    635  CG2 VAL A  44      -0.941  35.723 -11.669  1.00 77.05           C  
ATOM    636 HG21 VAL A  44      -1.089  36.416 -12.497  1.00 77.05           H  
ATOM    637 HG22 VAL A  44      -1.717  35.888 -10.921  1.00 77.05           H  
ATOM    638 HG23 VAL A  44       0.031  35.913 -11.213  1.00 77.05           H  
ATOM    639  N   ASP A  45      -2.842  32.386 -14.637  1.00 57.61           N  
ATOM    640  H   ASP A  45      -3.252  33.187 -15.097  1.00 57.61           H  
ATOM    641  CA  ASP A  45      -2.761  31.132 -15.380  1.00 57.61           C  
ATOM    642  HA  ASP A  45      -2.985  30.319 -14.690  1.00 57.61           H  
ATOM    643  C   ASP A  45      -1.339  30.875 -15.923  1.00 57.61           C  
ATOM    644  CB  ASP A  45      -3.858  31.111 -16.460  1.00 57.61           C  
ATOM    645  HB2 ASP A  45      -3.908  30.108 -16.883  1.00 57.61           H  
ATOM    646  HB3 ASP A  45      -4.818  31.307 -15.983  1.00 57.61           H  
ATOM    647  O   ASP A  45      -0.390  31.607 -15.642  1.00 57.61           O  
ATOM    648  CG  ASP A  45      -3.656  32.105 -17.611  1.00 57.61           C  
ATOM    649  OD1 ASP A  45      -2.485  32.351 -17.982  1.00 57.61           O  
ATOM    650  OD2 ASP A  45      -4.670  32.546 -18.184  1.00 57.61           O  
ATOM    651  N   SER A  46      -1.148  29.812 -16.706  1.00 54.44           N  
ATOM    652  H   SER A  46      -1.935  29.217 -16.920  1.00 54.44           H  
ATOM    653  CA  SER A  46       0.170  29.470 -17.255  1.00 54.44           C  
ATOM    654  HA  SER A  46       0.884  29.415 -16.434  1.00 54.44           H  
ATOM    655  C   SER A  46       0.708  30.489 -18.265  1.00 54.44           C  
ATOM    656  CB  SER A  46       0.116  28.106 -17.941  1.00 54.44           C  
ATOM    657  HB2 SER A  46      -0.546  28.162 -18.805  1.00 54.44           H  
ATOM    658  HB3 SER A  46       1.115  27.833 -18.281  1.00 54.44           H  
ATOM    659  O   SER A  46       1.922  30.695 -18.318  1.00 54.44           O  
ATOM    660  OG  SER A  46      -0.366  27.114 -17.058  1.00 54.44           O  
ATOM    661  HG  SER A  46       0.229  27.034 -16.309  1.00 54.44           H  
ATOM    662  N   LEU A  47      -0.154  31.116 -19.074  1.00 55.48           N  
ATOM    663  H   LEU A  47      -1.135  31.102 -18.835  1.00 55.48           H  
ATOM    664  CA  LEU A  47       0.283  32.135 -20.029  1.00 55.48           C  
ATOM    665  HA  LEU A  47       1.147  31.753 -20.574  1.00 55.48           H  
ATOM    666  C   LEU A  47       0.724  33.375 -19.262  1.00 55.48           C  
ATOM    667  CB  LEU A  47      -0.846  32.457 -21.024  1.00 55.48           C  
ATOM    668  HB2 LEU A  47      -1.137  31.542 -21.539  1.00 55.48           H  
ATOM    669  HB3 LEU A  47      -1.712  32.817 -20.468  1.00 55.48           H  
ATOM    670  O   LEU A  47       1.833  33.861 -19.469  1.00 55.48           O  
ATOM    671  CG  LEU A  47      -0.460  33.525 -22.067  1.00 55.48           C  
ATOM    672  HG  LEU A  47      -0.155  34.443 -21.564  1.00 55.48           H  
ATOM    673  CD1 LEU A  47       0.682  33.056 -22.975  1.00 55.48           C  
ATOM    674 HD11 LEU A  47       0.416  32.117 -23.461  1.00 55.48           H  
ATOM    675 HD12 LEU A  47       0.871  33.821 -23.729  1.00 55.48           H  
ATOM    676 HD13 LEU A  47       1.593  32.933 -22.389  1.00 55.48           H  
ATOM    677  CD2 LEU A  47      -1.669  33.845 -22.945  1.00 55.48           C  
ATOM    678 HD21 LEU A  47      -2.024  32.946 -23.449  1.00 55.48           H  
ATOM    679 HD22 LEU A  47      -1.399  34.605 -23.679  1.00 55.48           H  
ATOM    680 HD23 LEU A  47      -2.466  34.245 -22.319  1.00 55.48           H  
ATOM    681  N   MET A  48      -0.096  33.798 -18.306  1.00 71.59           N  
ATOM    682  H   MET A  48      -0.984  33.329 -18.199  1.00 71.59           H  
ATOM    683  CA  MET A  48       0.213  34.880 -17.390  1.00 71.59           C  
ATOM    684  HA  MET A  48       0.373  35.791 -17.967  1.00 71.59           H  
ATOM    685  C   MET A  48       1.478  34.594 -16.578  1.00 71.59           C  
ATOM    686  CB  MET A  48      -0.976  35.079 -16.453  1.00 71.59           C  
ATOM    687  HB2 MET A  48      -0.683  35.760 -15.653  1.00 71.59           H  
ATOM    688  HB3 MET A  48      -1.252  34.127 -15.998  1.00 71.59           H  
ATOM    689  O   MET A  48       2.306  35.477 -16.390  1.00 71.59           O  
ATOM    690  CG  MET A  48      -2.193  35.674 -17.154  1.00 71.59           C  
ATOM    691  HG2 MET A  48      -2.638  34.943 -17.828  1.00 71.59           H  
ATOM    692  HG3 MET A  48      -1.884  36.543 -17.736  1.00 71.59           H  
ATOM    693  SD  MET A  48      -3.412  36.190 -15.932  1.00 71.59           S  
ATOM    694  CE  MET A  48      -4.430  37.293 -16.932  1.00 71.59           C  
ATOM    695  HE1 MET A  48      -5.006  36.696 -17.640  1.00 71.59           H  
ATOM    696  HE2 MET A  48      -3.798  37.983 -17.491  1.00 71.59           H  
ATOM    697  HE3 MET A  48      -5.114  37.848 -16.289  1.00 71.59           H  
ATOM    698  N   ALA A  49       1.700  33.356 -16.141  1.00 75.28           N  
ATOM    699  H   ALA A  49       0.957  32.677 -16.229  1.00 75.28           H  
ATOM    700  CA  ALA A  49       2.913  32.983 -15.427  1.00 75.28           C  
ATOM    701  HA  ALA A  49       3.002  33.642 -14.564  1.00 75.28           H  
ATOM    702  C   ALA A  49       4.167  33.174 -16.293  1.00 75.28           C  
ATOM    703  CB  ALA A  49       2.788  31.533 -14.950  1.00 75.28           C  
ATOM    704  HB1 ALA A  49       3.731  31.210 -14.509  1.00 75.28           H  
ATOM    705  HB2 ALA A  49       1.988  31.449 -14.214  1.00 75.28           H  
ATOM    706  HB3 ALA A  49       2.566  30.879 -15.793  1.00 75.28           H  
ATOM    707  O   ALA A  49       5.173  33.725 -15.835  1.00 75.28           O  
ATOM    708  N   VAL A  50       4.099  32.764 -17.562  1.00 68.52           N  
ATOM    709  H   VAL A  50       3.242  32.331 -17.875  1.00 68.52           H  
ATOM    710  CA  VAL A  50       5.187  32.955 -18.526  1.00 68.52           C  
ATOM    711  HA  VAL A  50       6.117  32.638 -18.054  1.00 68.52           H  
ATOM    712  C   VAL A  50       5.351  34.429 -18.890  1.00 68.52           C  
ATOM    713  CB  VAL A  50       4.971  32.087 -19.779  1.00 68.52           C  
ATOM    714  HB  VAL A  50       3.974  32.262 -20.183  1.00 68.52           H  
ATOM    715  O   VAL A  50       6.485  34.896 -18.975  1.00 68.52           O  
ATOM    716  CG1 VAL A  50       6.003  32.391 -20.875  1.00 68.52           C  
ATOM    717 HG11 VAL A  50       5.805  33.378 -21.292  1.00 68.52           H  
ATOM    718 HG12 VAL A  50       5.907  31.663 -21.681  1.00 68.52           H  
ATOM    719 HG13 VAL A  50       7.010  32.357 -20.459  1.00 68.52           H  
ATOM    720  CG2 VAL A  50       5.113  30.601 -19.429  1.00 68.52           C  
ATOM    721 HG21 VAL A  50       4.906  29.990 -20.307  1.00 68.52           H  
ATOM    722 HG22 VAL A  50       4.399  30.325 -18.652  1.00 68.52           H  
ATOM    723 HG23 VAL A  50       6.117  30.390 -19.060  1.00 68.52           H  
ATOM    724  N   GLU A  51       4.266  35.179 -19.078  1.00 72.22           N  
ATOM    725  H   GLU A  51       3.359  34.738 -19.031  1.00 72.22           H  
ATOM    726  CA  GLU A  51       4.303  36.622 -19.333  1.00 72.22           C  
ATOM    727  HA  GLU A  51       4.935  36.821 -20.197  1.00 72.22           H  
ATOM    728  C   GLU A  51       4.901  37.386 -18.153  1.00 72.22           C  
ATOM    729  CB  GLU A  51       2.902  37.166 -19.631  1.00 72.22           C  
ATOM    730  HB2 GLU A  51       2.197  36.791 -18.889  1.00 72.22           H  
ATOM    731  HB3 GLU A  51       2.944  38.253 -19.559  1.00 72.22           H  
ATOM    732  O   GLU A  51       5.774  38.230 -18.356  1.00 72.22           O  
ATOM    733  CG  GLU A  51       2.432  36.811 -21.047  1.00 72.22           C  
ATOM    734  HG2 GLU A  51       2.349  35.729 -21.151  1.00 72.22           H  
ATOM    735  HG3 GLU A  51       3.191  37.150 -21.751  1.00 72.22           H  
ATOM    736  CD  GLU A  51       1.091  37.468 -21.406  1.00 72.22           C  
ATOM    737  OE1 GLU A  51       0.786  37.476 -22.620  1.00 72.22           O  
ATOM    738  OE2 GLU A  51       0.429  38.009 -20.494  1.00 72.22           O  
ATOM    739  N   LEU A  52       4.518  37.031 -16.925  1.00 84.68           N  
ATOM    740  H   LEU A  52       3.767  36.361 -16.845  1.00 84.68           H  
ATOM    741  CA  LEU A  52       5.076  37.574 -15.693  1.00 84.68           C  
ATOM    742  HA  LEU A  52       4.944  38.656 -15.701  1.00 84.68           H  
ATOM    743  C   LEU A  52       6.572  37.288 -15.634  1.00 84.68           C  
ATOM    744  CB  LEU A  52       4.321  36.982 -14.486  1.00 84.68           C  
ATOM    745  HB2 LEU A  52       3.282  37.306 -14.540  1.00 84.68           H  
ATOM    746  HB3 LEU A  52       4.331  35.894 -14.554  1.00 84.68           H  
ATOM    747  O   LEU A  52       7.377  38.209 -15.488  1.00 84.68           O  
ATOM    748  CG  LEU A  52       4.897  37.379 -13.115  1.00 84.68           C  
ATOM    749  HG  LEU A  52       5.890  36.947 -12.996  1.00 84.68           H  
ATOM    750  CD1 LEU A  52       4.992  38.894 -12.960  1.00 84.68           C  
ATOM    751 HD11 LEU A  52       5.793  39.276 -13.593  1.00 84.68           H  
ATOM    752 HD12 LEU A  52       4.044  39.340 -13.261  1.00 84.68           H  
ATOM    753 HD13 LEU A  52       5.210  39.155 -11.924  1.00 84.68           H  
ATOM    754  CD2 LEU A  52       4.010  36.853 -11.992  1.00 84.68           C  
ATOM    755 HD21 LEU A  52       3.034  37.338 -12.022  1.00 84.68           H  
ATOM    756 HD22 LEU A  52       4.480  37.044 -11.027  1.00 84.68           H  
ATOM    757 HD23 LEU A  52       3.862  35.778 -12.101  1.00 84.68           H  
ATOM    758  N   ARG A  53       6.967  36.029 -15.840  1.00 80.95           N  
ATOM    759  H   ARG A  53       6.255  35.321 -15.947  1.00 80.95           H  
ATOM    760  CA  ARG A  53       8.376  35.646 -15.930  1.00 80.95           C  
ATOM    761  HA  ARG A  53       8.857  35.877 -14.980  1.00 80.95           H  
ATOM    762  C   ARG A  53       9.107  36.453 -16.998  1.00 80.95           C  
ATOM    763  CB  ARG A  53       8.461  34.134 -16.171  1.00 80.95           C  
ATOM    764  HB2 ARG A  53       7.962  33.635 -15.341  1.00 80.95           H  
ATOM    765  HB3 ARG A  53       7.930  33.862 -17.084  1.00 80.95           H  
ATOM    766  O   ARG A  53      10.181  36.974 -16.723  1.00 80.95           O  
ATOM    767  CG  ARG A  53       9.899  33.607 -16.235  1.00 80.95           C  
ATOM    768  HG2 ARG A  53       9.848  32.546 -15.993  1.00 80.95           H  
ATOM    769  HG3 ARG A  53      10.495  34.100 -15.467  1.00 80.95           H  
ATOM    770  CD  ARG A  53      10.641  33.743 -17.571  1.00 80.95           C  
ATOM    771  HD2 ARG A  53      10.702  34.787 -17.878  1.00 80.95           H  
ATOM    772  HD3 ARG A  53      11.669  33.417 -17.415  1.00 80.95           H  
ATOM    773  NE  ARG A  53      10.014  32.972 -18.656  1.00 80.95           N  
ATOM    774  HE  ARG A  53       9.198  33.390 -19.080  1.00 80.95           H  
ATOM    775  NH1 ARG A  53      11.692  31.420 -18.994  1.00 80.95           N  
ATOM    776 HH11 ARG A  53      12.021  30.590 -19.466  1.00 80.95           H  
ATOM    777 HH12 ARG A  53      12.195  31.744 -18.180  1.00 80.95           H  
ATOM    778  NH2 ARG A  53       9.878  31.384 -20.271  1.00 80.95           N  
ATOM    779 HH21 ARG A  53       8.995  31.783 -20.557  1.00 80.95           H  
ATOM    780 HH22 ARG A  53      10.251  30.563 -20.726  1.00 80.95           H  
ATOM    781  CZ  ARG A  53      10.533  31.938 -19.292  1.00 80.95           C  
ATOM    782  N   ASN A  54       8.559  36.573 -18.205  1.00 74.11           N  
ATOM    783  H   ASN A  54       7.668  36.124 -18.359  1.00 74.11           H  
ATOM    784  CA  ASN A  54       9.186  37.289 -19.318  1.00 74.11           C  
ATOM    785  HA  ASN A  54      10.191  36.897 -19.475  1.00 74.11           H  
ATOM    786  C   ASN A  54       9.325  38.790 -19.016  1.00 74.11           C  
ATOM    787  CB  ASN A  54       8.360  37.066 -20.596  1.00 74.11           C  
ATOM    788  HB2 ASN A  54       8.720  37.740 -21.374  1.00 74.11           H  
ATOM    789  HB3 ASN A  54       7.317  37.311 -20.398  1.00 74.11           H  
ATOM    790  O   ASN A  54      10.362  39.389 -19.312  1.00 74.11           O  
ATOM    791  CG  ASN A  54       8.432  35.655 -21.158  1.00 74.11           C  
ATOM    792  ND2 ASN A  54       7.592  35.353 -22.120  1.00 74.11           N  
ATOM    793 HD21 ASN A  54       7.606  34.403 -22.462  1.00 74.11           H  
ATOM    794 HD22 ASN A  54       6.848  35.991 -22.362  1.00 74.11           H  
ATOM    795  OD1 ASN A  54       9.245  34.823 -20.781  1.00 74.11           O  
ATOM    796  N   GLY A  55       8.308  39.388 -18.389  1.00 82.01           N  
ATOM    797  H   GLY A  55       7.474  38.848 -18.208  1.00 82.01           H  
ATOM    798  CA  GLY A  55       8.337  40.760 -17.889  1.00 82.01           C  
ATOM    799  HA2 GLY A  55       8.470  41.455 -18.718  1.00 82.01           H  
ATOM    800  HA3 GLY A  55       7.391  40.971 -17.392  1.00 82.01           H  
ATOM    801  C   GLY A  55       9.465  40.964 -16.881  1.00 82.01           C  
ATOM    802  O   GLY A  55      10.240  41.914 -17.000  1.00 82.01           O  
ATOM    803  N   LEU A  56       9.635  40.014 -15.961  1.00 87.24           N  
ATOM    804  H   LEU A  56       8.947  39.276 -15.908  1.00 87.24           H  
ATOM    805  CA  LEU A  56      10.705  40.033 -14.968  1.00 87.24           C  
ATOM    806  HA  LEU A  56      10.733  41.023 -14.514  1.00 87.24           H  
ATOM    807  C   LEU A  56      12.086  39.817 -15.586  1.00 87.24           C  
ATOM    808  CB  LEU A  56      10.407  38.994 -13.880  1.00 87.24           C  
ATOM    809  HB2 LEU A  56      11.274  38.909 -13.224  1.00 87.24           H  
ATOM    810  HB3 LEU A  56      10.244  38.024 -14.348  1.00 87.24           H  
ATOM    811  O   LEU A  56      13.006  40.554 -15.241  1.00 87.24           O  
ATOM    812  CG  LEU A  56       9.182  39.350 -13.023  1.00 87.24           C  
ATOM    813  HG  LEU A  56       8.315  39.543 -13.655  1.00 87.24           H  
ATOM    814  CD1 LEU A  56       8.853  38.175 -12.109  1.00 87.24           C  
ATOM    815 HD11 LEU A  56       8.581  37.313 -12.719  1.00 87.24           H  
ATOM    816 HD12 LEU A  56       8.000  38.429 -11.481  1.00 87.24           H  
ATOM    817 HD13 LEU A  56       9.708  37.919 -11.483  1.00 87.24           H  
ATOM    818  CD2 LEU A  56       9.425  40.608 -12.193  1.00 87.24           C  
ATOM    819 HD21 LEU A  56       8.585  40.752 -11.514  1.00 87.24           H  
ATOM    820 HD22 LEU A  56      10.348  40.521 -11.619  1.00 87.24           H  
ATOM    821 HD23 LEU A  56       9.469  41.480 -12.845  1.00 87.24           H  
ATOM    822  N   VAL A  57      12.242  38.897 -16.540  1.00 80.66           N  
ATOM    823  H   VAL A  57      11.457  38.295 -16.743  1.00 80.66           H  
ATOM    824  CA  VAL A  57      13.495  38.716 -17.299  1.00 80.66           C  
ATOM    825  HA  VAL A  57      14.299  38.447 -16.614  1.00 80.66           H  
ATOM    826  C   VAL A  57      13.889  40.027 -17.975  1.00 80.66           C  
ATOM    827  CB  VAL A  57      13.355  37.596 -18.353  1.00 80.66           C  
ATOM    828  HB  VAL A  57      12.426  37.743 -18.903  1.00 80.66           H  
ATOM    829  O   VAL A  57      15.025  40.475 -17.854  1.00 80.66           O  
ATOM    830  CG1 VAL A  57      14.500  37.577 -19.377  1.00 80.66           C  
ATOM    831 HG11 VAL A  57      15.462  37.538 -18.865  1.00 80.66           H  
ATOM    832 HG12 VAL A  57      14.468  38.468 -20.005  1.00 80.66           H  
ATOM    833 HG13 VAL A  57      14.405  36.706 -20.025  1.00 80.66           H  
ATOM    834  CG2 VAL A  57      13.302  36.213 -17.696  1.00 80.66           C  
ATOM    835 HG21 VAL A  57      12.489  36.173 -16.971  1.00 80.66           H  
ATOM    836 HG22 VAL A  57      14.238  36.007 -17.178  1.00 80.66           H  
ATOM    837 HG23 VAL A  57      13.134  35.448 -18.454  1.00 80.66           H  
ATOM    838  N   LYS A  58      12.945  40.699 -18.641  1.00 80.63           N  
ATOM    839  H   LYS A  58      12.023  40.290 -18.698  1.00 80.63           H  
ATOM    840  CA  LYS A  58      13.214  41.961 -19.340  1.00 80.63           C  
ATOM    841  HA  LYS A  58      14.081  41.816 -19.985  1.00 80.63           H  
ATOM    842  C   LYS A  58      13.572  43.098 -18.381  1.00 80.63           C  
ATOM    843  CB  LYS A  58      11.993  42.302 -20.199  1.00 80.63           C  
ATOM    844  HB2 LYS A  58      11.157  42.570 -19.554  1.00 80.63           H  
ATOM    845  HB3 LYS A  58      11.713  41.417 -20.771  1.00 80.63           H  
ATOM    846  O   LYS A  58      14.434  43.914 -18.697  1.00 80.63           O  
ATOM    847  CG  LYS A  58      12.283  43.444 -21.180  1.00 80.63           C  
ATOM    848  HG2 LYS A  58      12.539  44.352 -20.633  1.00 80.63           H  
ATOM    849  HG3 LYS A  58      13.117  43.165 -21.825  1.00 80.63           H  
ATOM    850  CD  LYS A  58      11.040  43.706 -22.033  1.00 80.63           C  
ATOM    851  HD2 LYS A  58      10.758  42.784 -22.542  1.00 80.63           H  
ATOM    852  HD3 LYS A  58      10.223  44.012 -21.380  1.00 80.63           H  
ATOM    853  CE  LYS A  58      11.318  44.798 -23.066  1.00 80.63           C  
ATOM    854  HE2 LYS A  58      12.146  44.476 -23.698  1.00 80.63           H  
ATOM    855  HE3 LYS A  58      11.624  45.702 -22.541  1.00 80.63           H  
ATOM    856  NZ  LYS A  58      10.108  45.055 -23.885  1.00 80.63           N  
ATOM    857  HZ1 LYS A  58       9.823  44.210 -24.359  1.00 80.63           H  
ATOM    858  HZ2 LYS A  58      10.281  45.774 -24.573  1.00 80.63           H  
ATOM    859  HZ3 LYS A  58       9.343  45.345 -23.292  1.00 80.63           H  
ATOM    860  N   ALA A  59      12.907  43.166 -17.231  1.00 82.22           N  
ATOM    861  H   ALA A  59      12.167  42.499 -17.063  1.00 82.22           H  
ATOM    862  CA  ALA A  59      13.122  44.224 -16.252  1.00 82.22           C  
ATOM    863  HA  ALA A  59      13.229  45.175 -16.773  1.00 82.22           H  
ATOM    864  C   ALA A  59      14.389  44.023 -15.409  1.00 82.22           C  
ATOM    865  CB  ALA A  59      11.878  44.298 -15.374  1.00 82.22           C  
ATOM    866  HB1 ALA A  59      11.714  43.343 -14.876  1.00 82.22           H  
ATOM    867  HB2 ALA A  59      12.018  45.084 -14.631  1.00 82.22           H  
ATOM    868  HB3 ALA A  59      11.004  44.533 -15.982  1.00 82.22           H  
ATOM    869  O   ALA A  59      15.015  45.000 -14.998  1.00 82.22           O  
ATOM    870  N   THR A  60      14.770  42.772 -15.151  1.00 82.48           N  
ATOM    871  H   THR A  60      14.187  42.016 -15.481  1.00 82.48           H  
ATOM    872  CA  THR A  60      15.923  42.436 -14.309  1.00 82.48           C  
ATOM    873  HA  THR A  60      16.161  43.304 -13.694  1.00 82.48           H  
ATOM    874  C   THR A  60      17.185  42.115 -15.113  1.00 82.48           C  
ATOM    875  CB  THR A  60      15.601  41.287 -13.344  1.00 82.48           C  
ATOM    876  HB  THR A  60      16.479  41.113 -12.722  1.00 82.48           H  
ATOM    877  O   THR A  60      18.288  42.289 -14.610  1.00 82.48           O  
ATOM    878  CG2 THR A  60      14.420  41.587 -12.420  1.00 82.48           C  
ATOM    879 HG21 THR A  60      14.328  40.783 -11.690  1.00 82.48           H  
ATOM    880 HG22 THR A  60      13.491  41.661 -12.985  1.00 82.48           H  
ATOM    881 HG23 THR A  60      14.590  42.526 -11.892  1.00 82.48           H  
ATOM    882  OG1 THR A  60      15.319  40.111 -14.056  1.00 82.48           O  
ATOM    883  HG1 THR A  60      14.440  40.197 -14.433  1.00 82.48           H  
ATOM    884  N   GLY A  61      17.050  41.676 -16.365  1.00 75.32           N  
ATOM    885  H   GLY A  61      16.120  41.525 -16.729  1.00 75.32           H  
ATOM    886  CA  GLY A  61      18.150  41.106 -17.147  1.00 75.32           C  
ATOM    887  HA2 GLY A  61      17.851  41.058 -18.195  1.00 75.32           H  
ATOM    888  HA3 GLY A  61      19.030  41.744 -17.061  1.00 75.32           H  
ATOM    889  C   GLY A  61      18.547  39.692 -16.708  1.00 75.32           C  
ATOM    890  O   GLY A  61      19.411  39.088 -17.337  1.00 75.32           O  
ATOM    891  N   LEU A  62      17.908  39.150 -15.666  1.00 77.54           N  
ATOM    892  H   LEU A  62      17.158  39.670 -15.234  1.00 77.54           H  
ATOM    893  CA  LEU A  62      18.173  37.812 -15.153  1.00 77.54           C  
ATOM    894  HA  LEU A  62      19.250  37.650 -15.124  1.00 77.54           H  
ATOM    895  C   LEU A  62      17.551  36.761 -16.072  1.00 77.54           C  
ATOM    896  CB  LEU A  62      17.603  37.679 -13.731  1.00 77.54           C  
ATOM    897  HB2 LEU A  62      17.782  36.664 -13.378  1.00 77.54           H  
ATOM    898  HB3 LEU A  62      16.522  37.814 -13.780  1.00 77.54           H  
ATOM    899  O   LEU A  62      16.459  36.957 -16.608  1.00 77.54           O  
ATOM    900  CG  LEU A  62      18.188  38.669 -12.707  1.00 77.54           C  
ATOM    901  HG  LEU A  62      18.103  39.691 -13.078  1.00 77.54           H  
ATOM    902  CD1 LEU A  62      17.370  38.573 -11.419  1.00 77.54           C  
ATOM    903 HD11 LEU A  62      16.378  38.991 -11.587  1.00 77.54           H  
ATOM    904 HD12 LEU A  62      17.255  37.527 -11.135  1.00 77.54           H  
ATOM    905 HD13 LEU A  62      17.858  39.125 -10.616  1.00 77.54           H  
ATOM    906  CD2 LEU A  62      19.667  38.396 -12.438  1.00 77.54           C  
ATOM    907 HD21 LEU A  62      19.843  37.335 -12.261  1.00 77.54           H  
ATOM    908 HD22 LEU A  62      20.007  38.973 -11.577  1.00 77.54           H  
ATOM    909 HD23 LEU A  62      20.260  38.701 -13.300  1.00 77.54           H  
ATOM    910  N   ARG A  63      18.198  35.602 -16.198  1.00 69.29           N  
ATOM    911  H   ARG A  63      19.069  35.492 -15.698  1.00 69.29           H  
ATOM    912  CA  ARG A  63      17.531  34.402 -16.715  1.00 69.29           C  
ATOM    913  HA  ARG A  63      16.857  34.685 -17.523  1.00 69.29           H  
ATOM    914  C   ARG A  63      16.681  33.799 -15.602  1.00 69.29           C  
ATOM    915  CB  ARG A  63      18.549  33.394 -17.253  1.00 69.29           C  
ATOM    916  HB2 ARG A  63      18.050  32.437 -17.401  1.00 69.29           H  
ATOM    917  HB3 ARG A  63      19.349  33.252 -16.526  1.00 69.29           H  
ATOM    918  O   ARG A  63      17.176  33.582 -14.502  1.00 69.29           O  
ATOM    919  CG  ARG A  63      19.125  33.863 -18.593  1.00 69.29           C  
ATOM    920  HG2 ARG A  63      19.660  34.803 -18.456  1.00 69.29           H  
ATOM    921  HG3 ARG A  63      18.312  34.013 -19.304  1.00 69.29           H  
ATOM    922  CD  ARG A  63      20.085  32.805 -19.135  1.00 69.29           C  
ATOM    923  HD2 ARG A  63      20.899  32.682 -18.421  1.00 69.29           H  
ATOM    924  HD3 ARG A  63      19.551  31.859 -19.225  1.00 69.29           H  
ATOM    925  NE  ARG A  63      20.627  33.195 -20.449  1.00 69.29           N  
ATOM    926  HE  ARG A  63      20.298  34.070 -20.831  1.00 69.29           H  
ATOM    927  NH1 ARG A  63      22.053  31.416 -20.684  1.00 69.29           N  
ATOM    928 HH11 ARG A  63      22.762  30.915 -21.200  1.00 69.29           H  
ATOM    929 HH12 ARG A  63      21.730  31.067 -19.793  1.00 69.29           H  
ATOM    930  NH2 ARG A  63      21.947  32.964 -22.291  1.00 69.29           N  
ATOM    931 HH21 ARG A  63      22.647  32.447 -22.803  1.00 69.29           H  
ATOM    932 HH22 ARG A  63      21.577  33.829 -22.660  1.00 69.29           H  
ATOM    933  CZ  ARG A  63      21.537  32.526 -21.133  1.00 69.29           C  
ATOM    934  N   LEU A  64      15.400  33.577 -15.891  1.00 73.62           N  
ATOM    935  H   LEU A  64      15.082  33.753 -16.833  1.00 73.62           H  
ATOM    936  CA  LEU A  64      14.432  33.030 -14.944  1.00 73.62           C  
ATOM    937  HA  LEU A  64      14.967  32.732 -14.042  1.00 73.62           H  
ATOM    938  C   LEU A  64      13.769  31.785 -15.552  1.00 73.62           C  
ATOM    939  CB  LEU A  64      13.386  34.099 -14.569  1.00 73.62           C  
ATOM    940  HB2 LEU A  64      12.849  34.376 -15.476  1.00 73.62           H  
ATOM    941  HB3 LEU A  64      12.668  33.655 -13.880  1.00 73.62           H  
ATOM    942  O   LEU A  64      13.375  31.835 -16.728  1.00 73.62           O  
ATOM    943  CG  LEU A  64      13.959  35.379 -13.933  1.00 73.62           C  
ATOM    944  HG  LEU A  64      14.720  35.803 -14.588  1.00 73.62           H  
ATOM    945  CD1 LEU A  64      12.860  36.426 -13.762  1.00 73.62           C  
ATOM    946 HD11 LEU A  64      12.118  36.078 -13.044  1.00 73.62           H  
ATOM    947 HD12 LEU A  64      13.305  37.357 -13.409  1.00 73.62           H  
ATOM    948 HD13 LEU A  64      12.372  36.614 -14.718  1.00 73.62           H  
ATOM    949  CD2 LEU A  64      14.581  35.107 -12.566  1.00 73.62           C  
ATOM    950 HD21 LEU A  64      13.827  34.747 -11.866  1.00 73.62           H  
ATOM    951 HD22 LEU A  64      15.033  36.025 -12.193  1.00 73.62           H  
ATOM    952 HD23 LEU A  64      15.373  34.364 -12.657  1.00 73.62           H  
ATOM    953  N   PRO A  65      13.602  30.699 -14.780  1.00 67.31           N  
ATOM    954  CA  PRO A  65      12.912  29.493 -15.238  1.00 67.31           C  
ATOM    955  HA  PRO A  65      13.404  29.082 -16.120  1.00 67.31           H  
ATOM    956  C   PRO A  65      11.456  29.822 -15.568  1.00 67.31           C  
ATOM    957  CB  PRO A  65      13.022  28.501 -14.077  1.00 67.31           C  
ATOM    958  HB2 PRO A  65      13.933  27.913 -14.189  1.00 67.31           H  
ATOM    959  HB3 PRO A  65      12.157  27.841 -14.007  1.00 67.31           H  
ATOM    960  O   PRO A  65      10.887  30.711 -14.950  1.00 67.31           O  
ATOM    961  CG  PRO A  65      13.152  29.395 -12.844  1.00 67.31           C  
ATOM    962  HG2 PRO A  65      12.165  29.732 -12.527  1.00 67.31           H  
ATOM    963  HG3 PRO A  65      13.665  28.887 -12.028  1.00 67.31           H  
ATOM    964  CD  PRO A  65      13.957  30.577 -13.373  1.00 67.31           C  
ATOM    965  HD2 PRO A  65      13.706  31.473 -12.806  1.00 67.31           H  
ATOM    966  HD3 PRO A  65      15.022  30.359 -13.291  1.00 67.31           H  
ATOM    967  N   ALA A  66      10.807  29.161 -16.527  1.00 61.19           N  
ATOM    968  H   ALA A  66      11.230  28.358 -16.972  1.00 61.19           H  
ATOM    969  CA  ALA A  66       9.426  29.543 -16.857  1.00 61.19           C  
ATOM    970  HA  ALA A  66       9.364  30.631 -16.896  1.00 61.19           H  
ATOM    971  C   ALA A  66       8.393  29.073 -15.823  1.00 61.19           C  
ATOM    972  CB  ALA A  66       9.046  29.027 -18.220  1.00 61.19           C  
ATOM    973  HB1 ALA A  66       9.911  28.974 -18.881  1.00 61.19           H  
ATOM    974  HB2 ALA A  66       8.285  29.678 -18.650  1.00 61.19           H  
ATOM    975  HB3 ALA A  66       8.593  28.050 -18.049  1.00 61.19           H  
ATOM    976  O   ALA A  66       7.300  29.627 -15.758  1.00 61.19           O  
ATOM    977  N   THR A  67       8.747  28.082 -15.006  1.00 62.19           N  
ATOM    978  H   THR A  67       9.638  27.623 -15.136  1.00 62.19           H  
ATOM    979  CA  THR A  67       7.965  27.614 -13.855  1.00 62.19           C  
ATOM    980  HA  THR A  67       6.916  27.545 -14.144  1.00 62.19           H  
ATOM    981  C   THR A  67       8.034  28.553 -12.657  1.00 62.19           C  
ATOM    982  CB  THR A  67       8.436  26.224 -13.414  1.00 62.19           C  
ATOM    983  HB  THR A  67       7.964  25.936 -12.475  1.00 62.19           H  
ATOM    984  O   THR A  67       7.434  28.252 -11.634  1.00 62.19           O  
ATOM    985  CG2 THR A  67       8.084  25.184 -14.472  1.00 62.19           C  
ATOM    986 HG21 THR A  67       8.419  24.211 -14.113  1.00 62.19           H  
ATOM    987 HG22 THR A  67       7.005  25.156 -14.623  1.00 62.19           H  
ATOM    988 HG23 THR A  67       8.586  25.407 -15.414  1.00 62.19           H  
ATOM    989  OG1 THR A  67       9.836  26.229 -13.267  1.00 62.19           O  
ATOM    990  HG1 THR A  67      10.024  26.395 -12.341  1.00 62.19           H  
ATOM    991  N   LEU A  68       8.705  29.704 -12.785  1.00 75.21           N  
ATOM    992  H   LEU A  68       9.190  29.851 -13.658  1.00 75.21           H  
ATOM    993  CA  LEU A  68       8.942  30.692 -11.732  1.00 75.21           C  
ATOM    994  HA  LEU A  68       9.796  30.362 -11.141  1.00 75.21           H  
ATOM    995  C   LEU A  68       7.756  30.906 -10.782  1.00 75.21           C  
ATOM    996  CB  LEU A  68       9.254  32.016 -12.447  1.00 75.21           C  
ATOM    997  HB2 LEU A  68      10.026  31.846 -13.197  1.00 75.21           H  
ATOM    998  HB3 LEU A  68       8.356  32.349 -12.967  1.00 75.21           H  
ATOM    999  O   LEU A  68       7.939  30.971  -9.577  1.00 75.21           O  
ATOM   1000  CG  LEU A  68       9.778  33.149 -11.570  1.00 75.21           C  
ATOM   1001  HG  LEU A  68       9.089  33.300 -10.739  1.00 75.21           H  
ATOM   1002  CD1 LEU A  68      11.199  32.839 -11.076  1.00 75.21           C  
ATOM   1003 HD11 LEU A  68      11.593  33.668 -10.489  1.00 75.21           H  
ATOM   1004 HD12 LEU A  68      11.194  31.943 -10.454  1.00 75.21           H  
ATOM   1005 HD13 LEU A  68      11.857  32.662 -11.926  1.00 75.21           H  
ATOM   1006  CD2 LEU A  68       9.807  34.407 -12.445  1.00 75.21           C  
ATOM   1007 HD21 LEU A  68       8.790  34.666 -12.740  1.00 75.21           H  
ATOM   1008 HD22 LEU A  68      10.409  34.212 -13.332  1.00 75.21           H  
ATOM   1009 HD23 LEU A  68      10.250  35.259 -11.930  1.00 75.21           H  
ATOM   1010  N   VAL A  69       6.548  31.017 -11.327  1.00 78.45           N  
ATOM   1011  H   VAL A  69       6.483  30.914 -12.330  1.00 78.45           H  
ATOM   1012  CA  VAL A  69       5.312  31.295 -10.582  1.00 78.45           C  
ATOM   1013  HA  VAL A  69       5.497  32.068  -9.835  1.00 78.45           H  
ATOM   1014  C   VAL A  69       4.786  30.072  -9.837  1.00 78.45           C  
ATOM   1015  CB  VAL A  69       4.265  31.802 -11.582  1.00 78.45           C  
ATOM   1016  HB  VAL A  69       4.166  31.058 -12.372  1.00 78.45           H  
ATOM   1017  O   VAL A  69       4.165  30.211  -8.795  1.00 78.45           O  
ATOM   1018  CG1 VAL A  69       2.875  32.046 -11.005  1.00 78.45           C  
ATOM   1019 HG11 VAL A  69       2.929  32.888 -10.315  1.00 78.45           H  
ATOM   1020 HG12 VAL A  69       2.184  32.290 -11.811  1.00 78.45           H  
ATOM   1021 HG13 VAL A  69       2.488  31.162 -10.499  1.00 78.45           H  
ATOM   1022  CG2 VAL A  69       4.757  33.125 -12.188  1.00 78.45           C  
ATOM   1023 HG21 VAL A  69       3.947  33.598 -12.743  1.00 78.45           H  
ATOM   1024 HG22 VAL A  69       5.072  33.802 -11.395  1.00 78.45           H  
ATOM   1025 HG23 VAL A  69       5.587  32.951 -12.873  1.00 78.45           H  
ATOM   1026  N   PHE A  70       5.029  28.869 -10.343  1.00 67.47           N  
ATOM   1027  H   PHE A  70       5.639  28.793 -11.145  1.00 67.47           H  
ATOM   1028  CA  PHE A  70       4.667  27.634  -9.651  1.00 67.47           C  
ATOM   1029  HA  PHE A  70       3.728  27.784  -9.119  1.00 67.47           H  
ATOM   1030  C   PHE A  70       5.717  27.267  -8.594  1.00 67.47           C  
ATOM   1031  CB  PHE A  70       4.449  26.528 -10.691  1.00 67.47           C  
ATOM   1032  HB2 PHE A  70       4.149  25.616 -10.174  1.00 67.47           H  
ATOM   1033  HB3 PHE A  70       5.393  26.321 -11.196  1.00 67.47           H  
ATOM   1034  O   PHE A  70       5.359  26.755  -7.536  1.00 67.47           O  
ATOM   1035  CG  PHE A  70       3.385  26.873 -11.722  1.00 67.47           C  
ATOM   1036  CD1 PHE A  70       2.031  26.937 -11.340  1.00 67.47           C  
ATOM   1037  HD1 PHE A  70       1.749  26.716 -10.321  1.00 67.47           H  
ATOM   1038  CD2 PHE A  70       3.746  27.173 -13.050  1.00 67.47           C  
ATOM   1039  HD2 PHE A  70       4.782  27.126 -13.349  1.00 67.47           H  
ATOM   1040  CE1 PHE A  70       1.048  27.307 -12.275  1.00 67.47           C  
ATOM   1041  HE1 PHE A  70       0.012  27.374 -11.975  1.00 67.47           H  
ATOM   1042  CE2 PHE A  70       2.763  27.543 -13.986  1.00 67.47           C  
ATOM   1043  HE2 PHE A  70       3.048  27.787 -14.999  1.00 67.47           H  
ATOM   1044  CZ  PHE A  70       1.413  27.616 -13.596  1.00 67.47           C  
ATOM   1045  HZ  PHE A  70       0.656  27.929 -14.300  1.00 67.47           H  
ATOM   1046  N   ASP A  71       6.986  27.604  -8.849  1.00 67.02           N  
ATOM   1047  H   ASP A  71       7.205  27.940  -9.776  1.00 67.02           H  
ATOM   1048  CA  ASP A  71       8.101  27.431  -7.911  1.00 67.02           C  
ATOM   1049  HA  ASP A  71       8.052  26.433  -7.476  1.00 67.02           H  
ATOM   1050  C   ASP A  71       8.052  28.455  -6.761  1.00 67.02           C  
ATOM   1051  CB  ASP A  71       9.435  27.573  -8.669  1.00 67.02           C  
ATOM   1052  HB2 ASP A  71       9.487  28.570  -9.106  1.00 67.02           H  
ATOM   1053  HB3 ASP A  71      10.252  27.482  -7.953  1.00 67.02           H  
ATOM   1054  O   ASP A  71       8.341  28.127  -5.609  1.00 67.02           O  
ATOM   1055  CG  ASP A  71       9.653  26.533  -9.775  1.00 67.02           C  
ATOM   1056  OD1 ASP A  71       9.192  25.382  -9.627  1.00 67.02           O  
ATOM   1057  OD2 ASP A  71      10.311  26.894 -10.780  1.00 67.02           O  
ATOM   1058  N   TYR A  72       7.666  29.698  -7.068  1.00 75.65           N  
ATOM   1059  H   TYR A  72       7.497  29.899  -8.043  1.00 75.65           H  
ATOM   1060  CA  TYR A  72       7.585  30.828  -6.139  1.00 75.65           C  
ATOM   1061  HA  TYR A  72       7.765  30.472  -5.125  1.00 75.65           H  
ATOM   1062  C   TYR A  72       6.185  31.453  -6.201  1.00 75.65           C  
ATOM   1063  CB  TYR A  72       8.691  31.840  -6.452  1.00 75.65           C  
ATOM   1064  HB2 TYR A  72       8.659  32.643  -5.715  1.00 75.65           H  
ATOM   1065  HB3 TYR A  72       8.492  32.300  -7.420  1.00 75.65           H  
ATOM   1066  O   TYR A  72       5.985  32.481  -6.848  1.00 75.65           O  
ATOM   1067  CG  TYR A  72      10.079  31.236  -6.474  1.00 75.65           C  
ATOM   1068  CD1 TYR A  72      10.701  30.783  -5.294  1.00 75.65           C  
ATOM   1069  HD1 TYR A  72      10.177  30.799  -4.350  1.00 75.65           H  
ATOM   1070  CD2 TYR A  72      10.715  31.037  -7.710  1.00 75.65           C  
ATOM   1071  HD2 TYR A  72      10.200  31.315  -8.617  1.00 75.65           H  
ATOM   1072  CE1 TYR A  72      11.982  30.213  -5.336  1.00 75.65           C  
ATOM   1073  HE1 TYR A  72      12.447  29.873  -4.422  1.00 75.65           H  
ATOM   1074  CE2 TYR A  72      11.973  30.413  -7.769  1.00 75.65           C  
ATOM   1075  HE2 TYR A  72      12.440  30.214  -8.723  1.00 75.65           H  
ATOM   1076  OH  TYR A  72      13.847  29.453  -6.619  1.00 75.65           O  
ATOM   1077  HH  TYR A  72      14.102  29.159  -5.741  1.00 75.65           H  
ATOM   1078  CZ  TYR A  72      12.616  30.023  -6.578  1.00 75.65           C  
ATOM   1079  N   PRO A  73       5.197  30.839  -5.531  1.00 72.36           N  
ATOM   1080  CA  PRO A  73       3.783  31.095  -5.774  1.00 72.36           C  
ATOM   1081  HA  PRO A  73       3.593  31.097  -6.847  1.00 72.36           H  
ATOM   1082  C   PRO A  73       3.255  32.443  -5.310  1.00 72.36           C  
ATOM   1083  CB  PRO A  73       3.028  29.904  -5.176  1.00 72.36           C  
ATOM   1084  HB2 PRO A  73       2.891  29.145  -5.946  1.00 72.36           H  
ATOM   1085  HB3 PRO A  73       2.065  30.185  -4.749  1.00 72.36           H  
ATOM   1086  O   PRO A  73       2.106  32.725  -5.612  1.00 72.36           O  
ATOM   1087  CG  PRO A  73       3.982  29.374  -4.111  1.00 72.36           C  
ATOM   1088  HG2 PRO A  73       3.832  28.311  -3.927  1.00 72.36           H  
ATOM   1089  HG3 PRO A  73       3.857  29.946  -3.192  1.00 72.36           H  
ATOM   1090  CD  PRO A  73       5.355  29.655  -4.704  1.00 72.36           C  
ATOM   1091  HD2 PRO A  73       5.652  28.812  -5.327  1.00 72.36           H  
ATOM   1092  HD3 PRO A  73       6.081  29.812  -3.907  1.00 72.36           H  
ATOM   1093  N   THR A  74       4.035  33.292  -4.640  1.00 80.22           N  
ATOM   1094  H   THR A  74       5.012  33.065  -4.527  1.00 80.22           H  
ATOM   1095  CA  THR A  74       3.590  34.629  -4.215  1.00 80.22           C  
ATOM   1096  HA  THR A  74       2.623  34.834  -4.676  1.00 80.22           H  
ATOM   1097  C   THR A  74       4.571  35.713  -4.666  1.00 80.22           C  
ATOM   1098  CB  THR A  74       3.380  34.725  -2.694  1.00 80.22           C  
ATOM   1099  HB  THR A  74       2.867  35.660  -2.471  1.00 80.22           H  
ATOM   1100  O   THR A  74       5.773  35.444  -4.783  1.00 80.22           O  
ATOM   1101  CG2 THR A  74       2.566  33.578  -2.099  1.00 80.22           C  
ATOM   1102 HG21 THR A  74       3.058  32.620  -2.266  1.00 80.22           H  
ATOM   1103 HG22 THR A  74       1.576  33.561  -2.556  1.00 80.22           H  
ATOM   1104 HG23 THR A  74       2.438  33.731  -1.028  1.00 80.22           H  
ATOM   1105  OG1 THR A  74       4.609  34.724  -2.006  1.00 80.22           O  
ATOM   1106  HG1 THR A  74       4.394  34.473  -1.105  1.00 80.22           H  
ATOM   1107  N   PRO A  75       4.112  36.962  -4.866  1.00 83.60           N  
ATOM   1108  CA  PRO A  75       4.987  38.084  -5.192  1.00 83.60           C  
ATOM   1109  HA  PRO A  75       5.387  37.920  -6.192  1.00 83.60           H  
ATOM   1110  C   PRO A  75       6.165  38.267  -4.231  1.00 83.60           C  
ATOM   1111  CB  PRO A  75       4.090  39.322  -5.204  1.00 83.60           C  
ATOM   1112  HB2 PRO A  75       4.404  40.044  -5.957  1.00 83.60           H  
ATOM   1113  HB3 PRO A  75       4.100  39.797  -4.223  1.00 83.60           H  
ATOM   1114  O   PRO A  75       7.282  38.502  -4.685  1.00 83.60           O  
ATOM   1115  CG  PRO A  75       2.693  38.779  -5.497  1.00 83.60           C  
ATOM   1116  HG2 PRO A  75       2.525  38.765  -6.574  1.00 83.60           H  
ATOM   1117  HG3 PRO A  75       1.922  39.372  -5.005  1.00 83.60           H  
ATOM   1118  CD  PRO A  75       2.710  37.352  -4.958  1.00 83.60           C  
ATOM   1119  HD2 PRO A  75       2.244  37.322  -3.974  1.00 83.60           H  
ATOM   1120  HD3 PRO A  75       2.165  36.703  -5.643  1.00 83.60           H  
ATOM   1121  N   THR A  76       5.949  38.128  -2.919  1.00 82.86           N  
ATOM   1122  H   THR A  76       4.997  38.017  -2.603  1.00 82.86           H  
ATOM   1123  CA  THR A  76       7.007  38.241  -1.903  1.00 82.86           C  
ATOM   1124  HA  THR A  76       7.506  39.205  -2.006  1.00 82.86           H  
ATOM   1125  C   THR A  76       8.079  37.173  -2.082  1.00 82.86           C  
ATOM   1126  CB  THR A  76       6.419  38.156  -0.487  1.00 82.86           C  
ATOM   1127  HB  THR A  76       5.908  37.202  -0.360  1.00 82.86           H  
ATOM   1128  O   THR A  76       9.267  37.494  -2.094  1.00 82.86           O  
ATOM   1129  CG2 THR A  76       7.471  38.322   0.608  1.00 82.86           C  
ATOM   1130 HG21 THR A  76       6.984  38.368   1.582  1.00 82.86           H  
ATOM   1131 HG22 THR A  76       8.148  37.467   0.610  1.00 82.86           H  
ATOM   1132 HG23 THR A  76       8.051  39.230   0.447  1.00 82.86           H  
ATOM   1133  OG1 THR A  76       5.501  39.199  -0.280  1.00 82.86           O  
ATOM   1134  HG1 THR A  76       6.012  39.995  -0.118  1.00 82.86           H  
ATOM   1135  N   VAL A  77       7.671  35.913  -2.259  1.00 82.79           N  
ATOM   1136  H   VAL A  77       6.682  35.721  -2.325  1.00 82.79           H  
ATOM   1137  CA  VAL A  77       8.612  34.798  -2.427  1.00 82.79           C  
ATOM   1138  HA  VAL A  77       9.343  34.820  -1.619  1.00 82.79           H  
ATOM   1139  C   VAL A  77       9.387  34.957  -3.735  1.00 82.79           C  
ATOM   1140  CB  VAL A  77       7.857  33.457  -2.363  1.00 82.79           C  
ATOM   1141  HB  VAL A  77       7.057  33.455  -3.103  1.00 82.79           H  
ATOM   1142  O   VAL A  77      10.604  34.763  -3.775  1.00 82.79           O  
ATOM   1143  CG1 VAL A  77       8.783  32.278  -2.636  1.00 82.79           C  
ATOM   1144 HG11 VAL A  77       9.232  32.424  -3.618  1.00 82.79           H  
ATOM   1145 HG12 VAL A  77       9.576  32.233  -1.890  1.00 82.79           H  
ATOM   1146 HG13 VAL A  77       8.217  31.347  -2.633  1.00 82.79           H  
ATOM   1147  CG2 VAL A  77       7.263  33.215  -0.970  1.00 82.79           C  
ATOM   1148 HG21 VAL A  77       6.652  34.061  -0.655  1.00 82.79           H  
ATOM   1149 HG22 VAL A  77       8.060  33.083  -0.239  1.00 82.79           H  
ATOM   1150 HG23 VAL A  77       6.641  32.320  -0.988  1.00 82.79           H  
ATOM   1151  N   LEU A  78       8.703  35.379  -4.796  1.00 87.00           N  
ATOM   1152  H   LEU A  78       7.703  35.501  -4.720  1.00 87.00           H  
ATOM   1153  CA  LEU A  78       9.343  35.631  -6.072  1.00 87.00           C  
ATOM   1154  HA  LEU A  78       9.917  34.738  -6.320  1.00 87.00           H  
ATOM   1155  C   LEU A  78      10.336  36.807  -6.007  1.00 87.00           C  
ATOM   1156  CB  LEU A  78       8.236  35.814  -7.120  1.00 87.00           C  
ATOM   1157  HB2 LEU A  78       7.577  36.628  -6.819  1.00 87.00           H  
ATOM   1158  HB3 LEU A  78       7.647  34.897  -7.150  1.00 87.00           H  
ATOM   1159  O   LEU A  78      11.457  36.701  -6.499  1.00 87.00           O  
ATOM   1160  CG  LEU A  78       8.775  36.104  -8.524  1.00 87.00           C  
ATOM   1161  HG  LEU A  78       9.182  37.114  -8.561  1.00 87.00           H  
ATOM   1162  CD1 LEU A  78       9.875  35.121  -8.903  1.00 87.00           C  
ATOM   1163 HD11 LEU A  78      10.758  35.223  -8.271  1.00 87.00           H  
ATOM   1164 HD12 LEU A  78       9.506  34.100  -8.817  1.00 87.00           H  
ATOM   1165 HD13 LEU A  78      10.214  35.365  -9.910  1.00 87.00           H  
ATOM   1166  CD2 LEU A  78       7.650  35.988  -9.553  1.00 87.00           C  
ATOM   1167 HD21 LEU A  78       6.899  36.756  -9.371  1.00 87.00           H  
ATOM   1168 HD22 LEU A  78       7.180  35.007  -9.480  1.00 87.00           H  
ATOM   1169 HD23 LEU A  78       8.046  36.106 -10.562  1.00 87.00           H  
ATOM   1170  N   ALA A  79       9.981  37.916  -5.362  1.00 86.37           N  
ATOM   1171  H   ALA A  79       9.055  37.972  -4.965  1.00 86.37           H  
ATOM   1172  CA  ALA A  79      10.869  39.071  -5.219  1.00 86.37           C  
ATOM   1173  HA  ALA A  79      11.150  39.423  -6.211  1.00 86.37           H  
ATOM   1174  C   ALA A  79      12.162  38.731  -4.464  1.00 86.37           C  
ATOM   1175  CB  ALA A  79      10.096  40.178  -4.508  1.00 86.37           C  
ATOM   1176  HB1 ALA A  79      10.717  41.071  -4.441  1.00 86.37           H  
ATOM   1177  HB2 ALA A  79       9.821  39.858  -3.503  1.00 86.37           H  
ATOM   1178  HB3 ALA A  79       9.190  40.392  -5.075  1.00 86.37           H  
ATOM   1179  O   ALA A  79      13.245  39.125  -4.902  1.00 86.37           O  
ATOM   1180  N   ALA A  80      12.055  37.948  -3.387  1.00 83.98           N  
ATOM   1181  H   ALA A  80      11.135  37.682  -3.065  1.00 83.98           H  
ATOM   1182  CA  ALA A  80      13.212  37.456  -2.645  1.00 83.98           C  
ATOM   1183  HA  ALA A  80      13.784  38.306  -2.275  1.00 83.98           H  
ATOM   1184  C   ALA A  80      14.140  36.619  -3.541  1.00 83.98           C  
ATOM   1185  CB  ALA A  80      12.703  36.649  -1.446  1.00 83.98           C  
ATOM   1186  HB1 ALA A  80      12.082  37.284  -0.813  1.00 83.98           H  
ATOM   1187  HB2 ALA A  80      12.118  35.794  -1.782  1.00 83.98           H  
ATOM   1188  HB3 ALA A  80      13.552  36.295  -0.861  1.00 83.98           H  
ATOM   1189  O   ALA A  80      15.359  36.797  -3.514  1.00 83.98           O  
ATOM   1190  N   ARG A  81      13.571  35.769  -4.410  1.00 82.77           N  
ATOM   1191  H   ARG A  81      12.569  35.650  -4.380  1.00 82.77           H  
ATOM   1192  CA  ARG A  81      14.361  34.985  -5.366  1.00 82.77           C  
ATOM   1193  HA  ARG A  81      15.124  34.461  -4.790  1.00 82.77           H  
ATOM   1194  C   ARG A  81      15.112  35.860  -6.371  1.00 82.77           C  
ATOM   1195  CB  ARG A  81      13.455  33.967  -6.080  1.00 82.77           C  
ATOM   1196  HB2 ARG A  81      12.990  33.316  -5.340  1.00 82.77           H  
ATOM   1197  HB3 ARG A  81      12.662  34.485  -6.619  1.00 82.77           H  
ATOM   1198  O   ARG A  81      16.259  35.568  -6.706  1.00 82.77           O  
ATOM   1199  CG  ARG A  81      14.236  33.110  -7.084  1.00 82.77           C  
ATOM   1200  HG2 ARG A  81      14.650  33.735  -7.875  1.00 82.77           H  
ATOM   1201  HG3 ARG A  81      13.546  32.412  -7.557  1.00 82.77           H  
ATOM   1202  CD  ARG A  81      15.366  32.339  -6.393  1.00 82.77           C  
ATOM   1203  HD2 ARG A  81      14.955  31.761  -5.565  1.00 82.77           H  
ATOM   1204  HD3 ARG A  81      16.095  33.044  -5.993  1.00 82.77           H  
ATOM   1205  NE  ARG A  81      16.045  31.444  -7.333  1.00 82.77           N  
ATOM   1206  HE  ARG A  81      15.515  31.146  -8.139  1.00 82.77           H  
ATOM   1207  NH1 ARG A  81      17.961  31.127  -6.087  1.00 82.77           N  
ATOM   1208 HH11 ARG A  81      18.895  30.763  -5.970  1.00 82.77           H  
ATOM   1209 HH12 ARG A  81      17.627  31.703  -5.327  1.00 82.77           H  
ATOM   1210  NH2 ARG A  81      17.771  30.206  -8.108  1.00 82.77           N  
ATOM   1211 HH21 ARG A  81      17.253  30.052  -8.961  1.00 82.77           H  
ATOM   1212 HH22 ARG A  81      18.722  29.876  -8.014  1.00 82.77           H  
ATOM   1213  CZ  ARG A  81      17.249  30.937  -7.163  1.00 82.77           C  
ATOM   1214  N   LEU A  82      14.484  36.924  -6.864  1.00 83.39           N  
ATOM   1215  H   LEU A  82      13.537  37.099  -6.560  1.00 83.39           H  
ATOM   1216  CA  LEU A  82      15.141  37.854  -7.785  1.00 83.39           C  
ATOM   1217  HA  LEU A  82      15.575  37.290  -8.611  1.00 83.39           H  
ATOM   1218  C   LEU A  82      16.300  38.608  -7.120  1.00 83.39           C  
ATOM   1219  CB  LEU A  82      14.118  38.854  -8.341  1.00 83.39           C  
ATOM   1220  HB2 LEU A  82      13.678  39.397  -7.505  1.00 83.39           H  
ATOM   1221  HB3 LEU A  82      14.652  39.571  -8.965  1.00 83.39           H  
ATOM   1222  O   LEU A  82      17.312  38.861  -7.775  1.00 83.39           O  
ATOM   1223  CG  LEU A  82      12.985  38.240  -9.176  1.00 83.39           C  
ATOM   1224  HG  LEU A  82      12.444  37.498  -8.590  1.00 83.39           H  
ATOM   1225  CD1 LEU A  82      12.010  39.343  -9.573  1.00 83.39           C  
ATOM   1226 HD11 LEU A  82      11.660  39.855  -8.677  1.00 83.39           H  
ATOM   1227 HD12 LEU A  82      12.493  40.060 -10.238  1.00 83.39           H  
ATOM   1228 HD13 LEU A  82      11.150  38.895 -10.070  1.00 83.39           H  
ATOM   1229  CD2 LEU A  82      13.492  37.564 -10.444  1.00 83.39           C  
ATOM   1230 HD21 LEU A  82      14.113  36.711 -10.172  1.00 83.39           H  
ATOM   1231 HD22 LEU A  82      14.066  38.265 -11.051  1.00 83.39           H  
ATOM   1232 HD23 LEU A  82      12.638  37.196 -11.012  1.00 83.39           H  
ATOM   1233  N   ASP A  83      16.177  38.958  -5.836  1.00 75.81           N  
ATOM   1234  H   ASP A  83      15.318  38.746  -5.348  1.00 75.81           H  
ATOM   1235  CA  ASP A  83      17.239  39.659  -5.102  1.00 75.81           C  
ATOM   1236  HA  ASP A  83      17.511  40.554  -5.662  1.00 75.81           H  
ATOM   1237  C   ASP A  83      18.499  38.798  -4.988  1.00 75.81           C  
ATOM   1238  CB  ASP A  83      16.749  40.084  -3.708  1.00 75.81           C  
ATOM   1239  HB2 ASP A  83      15.760  40.535  -3.787  1.00 75.81           H  
ATOM   1240  HB3 ASP A  83      16.682  39.218  -3.048  1.00 75.81           H  
ATOM   1241  O   ASP A  83      19.618  39.269  -5.207  1.00 75.81           O  
ATOM   1242  CG  ASP A  83      17.719  41.117  -3.134  1.00 75.81           C  
ATOM   1243  OD1 ASP A  83      17.800  42.210  -3.733  1.00 75.81           O  
ATOM   1244  OD2 ASP A  83      18.518  40.837  -2.218  1.00 75.81           O  
ATOM   1245  N   GLU A  84      18.285  37.507  -4.745  1.00 77.68           N  
ATOM   1246  H   GLU A  84      17.337  37.223  -4.544  1.00 77.68           H  
ATOM   1247  CA  GLU A  84      19.327  36.493  -4.653  1.00 77.68           C  
ATOM   1248  HA  GLU A  84      20.013  36.776  -3.854  1.00 77.68           H  
ATOM   1249  C   GLU A  84      20.135  36.371  -5.959  1.00 77.68           C  
ATOM   1250  CB  GLU A  84      18.640  35.166  -4.290  1.00 77.68           C  
ATOM   1251  HB2 GLU A  84      17.724  35.364  -3.733  1.00 77.68           H  
ATOM   1252  HB3 GLU A  84      18.375  34.637  -5.205  1.00 77.68           H  
ATOM   1253  O   GLU A  84      21.366  36.278  -5.940  1.00 77.68           O  
ATOM   1254  CG  GLU A  84      19.525  34.281  -3.410  1.00 77.68           C  
ATOM   1255  HG2 GLU A  84      20.471  34.112  -3.925  1.00 77.68           H  
ATOM   1256  HG3 GLU A  84      19.735  34.808  -2.480  1.00 77.68           H  
ATOM   1257  CD  GLU A  84      18.880  32.921  -3.098  1.00 77.68           C  
ATOM   1258  OE1 GLU A  84      19.448  32.205  -2.246  1.00 77.68           O  
ATOM   1259  OE2 GLU A  84      17.895  32.536  -3.780  1.00 77.68           O  
ATOM   1260  N   LEU A  85      19.456  36.438  -7.109  1.00 73.28           N  
ATOM   1261  H   LEU A  85      18.453  36.538  -7.049  1.00 73.28           H  
ATOM   1262  CA  LEU A  85      20.078  36.326  -8.431  1.00 73.28           C  
ATOM   1263  HA  LEU A  85      20.758  35.474  -8.430  1.00 73.28           H  
ATOM   1264  C   LEU A  85      20.934  37.551  -8.801  1.00 73.28           C  
ATOM   1265  CB  LEU A  85      18.968  36.086  -9.464  1.00 73.28           C  
ATOM   1266  HB2 LEU A  85      18.197  36.838  -9.294  1.00 73.28           H  
ATOM   1267  HB3 LEU A  85      19.385  36.232 -10.460  1.00 73.28           H  
ATOM   1268  O   LEU A  85      21.974  37.404  -9.438  1.00 73.28           O  
ATOM   1269  CG  LEU A  85      18.315  34.694  -9.427  1.00 73.28           C  
ATOM   1270  HG  LEU A  85      17.980  34.463  -8.416  1.00 73.28           H  
ATOM   1271  CD1 LEU A  85      17.104  34.677 -10.359  1.00 73.28           C  
ATOM   1272 HD11 LEU A  85      16.380  35.420 -10.026  1.00 73.28           H  
ATOM   1273 HD12 LEU A  85      17.416  34.896 -11.380  1.00 73.28           H  
ATOM   1274 HD13 LEU A  85      16.630  33.695 -10.332  1.00 73.28           H  
ATOM   1275  CD2 LEU A  85      19.273  33.594  -9.891  1.00 73.28           C  
ATOM   1276 HD21 LEU A  85      19.645  33.820 -10.890  1.00 73.28           H  
ATOM   1277 HD22 LEU A  85      20.114  33.516  -9.201  1.00 73.28           H  
ATOM   1278 HD23 LEU A  85      18.751  32.637  -9.914  1.00 73.28           H  
ATOM   1279  N   PHE A  86      20.570  38.761  -8.368  1.00 67.28           N  
ATOM   1280  H   PHE A  86      19.721  38.841  -7.826  1.00 67.28           H  
ATOM   1281  CA  PHE A  86      21.362  39.965  -8.662  1.00 67.28           C  
ATOM   1282  HA  PHE A  86      21.601  39.962  -9.725  1.00 67.28           H  
ATOM   1283  C   PHE A  86      22.707  40.035  -7.928  1.00 67.28           C  
ATOM   1284  CB  PHE A  86      20.540  41.218  -8.342  1.00 67.28           C  
ATOM   1285  HB2 PHE A  86      19.853  41.012  -7.521  1.00 67.28           H  
ATOM   1286  HB3 PHE A  86      21.208  42.009  -8.001  1.00 67.28           H  
ATOM   1287  O   PHE A  86      23.622  40.721  -8.388  1.00 67.28           O  
ATOM   1288  CG  PHE A  86      19.789  41.767  -9.530  1.00 67.28           C  
ATOM   1289  CD1 PHE A  86      20.506  42.292 -10.623  1.00 67.28           C  
ATOM   1290  HD1 PHE A  86      21.584  42.232 -10.639  1.00 67.28           H  
ATOM   1291  CD2 PHE A  86      18.385  41.767  -9.541  1.00 67.28           C  
ATOM   1292  HD2 PHE A  86      17.836  41.316  -8.727  1.00 67.28           H  
ATOM   1293  CE1 PHE A  86      19.818  42.863 -11.704  1.00 67.28           C  
ATOM   1294  HE1 PHE A  86      20.359  43.220 -12.568  1.00 67.28           H  
ATOM   1295  CE2 PHE A  86      17.699  42.345 -10.619  1.00 67.28           C  
ATOM   1296  HE2 PHE A  86      16.619  42.332 -10.639  1.00 67.28           H  
ATOM   1297  CZ  PHE A  86      18.417  42.920 -11.679  1.00 67.28           C  
ATOM   1298  HZ  PHE A  86      17.890  43.384 -12.500  1.00 67.28           H  
ATOM   1299  N   GLY A  87      22.852  39.361  -6.786  1.00 56.39           N  
ATOM   1300  H   GLY A  87      22.070  38.817  -6.451  1.00 56.39           H  
ATOM   1301  CA  GLY A  87      24.070  39.427  -5.977  1.00 56.39           C  
ATOM   1302  HA2 GLY A  87      24.291  40.470  -5.748  1.00 56.39           H  
ATOM   1303  HA3 GLY A  87      23.886  38.899  -5.041  1.00 56.39           H  
ATOM   1304  C   GLY A  87      25.316  38.806  -6.626  1.00 56.39           C  
ATOM   1305  O   GLY A  87      26.428  39.089  -6.180  1.00 56.39           O  
ATOM   1306  N   THR A  88      25.169  37.973  -7.662  1.00 47.27           N  
ATOM   1307  H   THR A  88      24.242  37.813  -8.028  1.00 47.27           H  
ATOM   1308  CA  THR A  88      26.263  37.133  -8.190  1.00 47.27           C  
ATOM   1309  HA  THR A  88      27.048  37.096  -7.434  1.00 47.27           H  
ATOM   1310  C   THR A  88      26.979  37.670  -9.443  1.00 47.27           C  
ATOM   1311  CB  THR A  88      25.802  35.674  -8.399  1.00 47.27           C  
ATOM   1312  HB  THR A  88      26.334  35.251  -9.251  1.00 47.27           H  
ATOM   1313  O   THR A  88      28.191  37.489  -9.542  1.00 47.27           O  
ATOM   1314  CG2 THR A  88      26.095  34.800  -7.181  1.00 47.27           C  
ATOM   1315 HG21 THR A  88      27.170  34.761  -7.009  1.00 47.27           H  
ATOM   1316 HG22 THR A  88      25.600  35.208  -6.299  1.00 47.27           H  
ATOM   1317 HG23 THR A  88      25.731  33.788  -7.364  1.00 47.27           H  
ATOM   1318  OG1 THR A  88      24.418  35.569  -8.637  1.00 47.27           O  
ATOM   1319  HG1 THR A  88      23.932  35.669  -7.815  1.00 47.27           H  
ATOM   1320  N   GLU A  89      26.318  38.357 -10.383  1.00 40.10           N  
ATOM   1321  H   GLU A  89      25.319  38.464 -10.278  1.00 40.10           H  
ATOM   1322  CA  GLU A  89      26.899  38.641 -11.721  1.00 40.10           C  
ATOM   1323  HA  GLU A  89      27.453  37.760 -12.044  1.00 40.10           H  
ATOM   1324  C   GLU A  89      27.917  39.805 -11.819  1.00 40.10           C  
ATOM   1325  CB  GLU A  89      25.773  38.867 -12.749  1.00 40.10           C  
ATOM   1326  HB2 GLU A  89      24.966  39.434 -12.284  1.00 40.10           H  
ATOM   1327  HB3 GLU A  89      26.166  39.460 -13.575  1.00 40.10           H  
ATOM   1328  O   GLU A  89      28.705  39.852 -12.762  1.00 40.10           O  
ATOM   1329  CG  GLU A  89      25.231  37.558 -13.346  1.00 40.10           C  
ATOM   1330  HG2 GLU A  89      26.074  36.966 -13.704  1.00 40.10           H  
ATOM   1331  HG3 GLU A  89      24.730  36.992 -12.561  1.00 40.10           H  
ATOM   1332  CD  GLU A  89      24.254  37.805 -14.511  1.00 40.10           C  
ATOM   1333  OE1 GLU A  89      24.180  36.926 -15.401  1.00 40.10           O  
ATOM   1334  OE2 GLU A  89      23.600  38.873 -14.511  1.00 40.10           O  
ATOM   1335  N   VAL A  90      27.966  40.759 -10.882  1.00 36.96           N  
ATOM   1336  H   VAL A  90      27.319  40.675 -10.112  1.00 36.96           H  
ATOM   1337  CA  VAL A  90      28.662  42.057 -11.104  1.00 36.96           C  
ATOM   1338  HA  VAL A  90      28.346  42.418 -12.083  1.00 36.96           H  
ATOM   1339  C   VAL A  90      30.208  41.976 -11.190  1.00 36.96           C  
ATOM   1340  CB  VAL A  90      28.190  43.109 -10.066  1.00 36.96           C  
ATOM   1341  HB  VAL A  90      28.487  42.777  -9.072  1.00 36.96           H  
ATOM   1342  O   VAL A  90      30.853  42.950 -11.566  1.00 36.96           O  
ATOM   1343  CG1 VAL A  90      28.751  44.525 -10.287  1.00 36.96           C  
ATOM   1344 HG11 VAL A  90      28.247  45.239  -9.636  1.00 36.96           H  
ATOM   1345 HG12 VAL A  90      29.812  44.555 -10.039  1.00 36.96           H  
ATOM   1346 HG13 VAL A  90      28.613  44.823 -11.326  1.00 36.96           H  
ATOM   1347  CG2 VAL A  90      26.659  43.258 -10.085  1.00 36.96           C  
ATOM   1348 HG21 VAL A  90      26.324  43.552 -11.080  1.00 36.96           H  
ATOM   1349 HG22 VAL A  90      26.344  44.008  -9.360  1.00 36.96           H  
ATOM   1350 HG23 VAL A  90      26.175  42.321  -9.812  1.00 36.96           H  
ATOM   1351  N   ARG A  91      30.858  40.847 -10.870  1.00 34.08           N  
ATOM   1352  H   ARG A  91      30.293  40.029 -10.690  1.00 34.08           H  
ATOM   1353  CA  ARG A  91      32.341  40.743 -10.851  1.00 34.08           C  
ATOM   1354  HA  ARG A  91      32.744  41.684 -10.477  1.00 34.08           H  
ATOM   1355  C   ARG A  91      33.030  40.592 -12.225  1.00 34.08           C  
ATOM   1356  CB  ARG A  91      32.781  39.608  -9.905  1.00 34.08           C  
ATOM   1357  HB2 ARG A  91      33.762  39.243 -10.209  1.00 34.08           H  
ATOM   1358  HB3 ARG A  91      32.085  38.773  -9.989  1.00 34.08           H  
ATOM   1359  O   ARG A  91      34.258  40.573 -12.248  1.00 34.08           O  
ATOM   1360  CG  ARG A  91      32.894  40.052  -8.442  1.00 34.08           C  
ATOM   1361  HG2 ARG A  91      31.909  40.326  -8.064  1.00 34.08           H  
ATOM   1362  HG3 ARG A  91      33.561  40.911  -8.375  1.00 34.08           H  
ATOM   1363  CD  ARG A  91      33.470  38.895  -7.614  1.00 34.08           C  
ATOM   1364  HD2 ARG A  91      34.423  38.596  -8.050  1.00 34.08           H  
ATOM   1365  HD3 ARG A  91      32.779  38.054  -7.675  1.00 34.08           H  
ATOM   1366  NE  ARG A  91      33.677  39.267  -6.202  1.00 34.08           N  
ATOM   1367  HE  ARG A  91      33.451  40.218  -5.948  1.00 34.08           H  
ATOM   1368  NH1 ARG A  91      34.377  37.204  -5.476  1.00 34.08           N  
ATOM   1369 HH11 ARG A  91      34.248  36.850  -6.414  1.00 34.08           H  
ATOM   1370 HH12 ARG A  91      34.660  36.582  -4.733  1.00 34.08           H  
ATOM   1371  NH2 ARG A  91      34.223  38.888  -4.020  1.00 34.08           N  
ATOM   1372 HH21 ARG A  91      33.973  39.841  -3.795  1.00 34.08           H  
ATOM   1373 HH22 ARG A  91      34.510  38.253  -3.290  1.00 34.08           H  
ATOM   1374  CZ  ARG A  91      34.091  38.456  -5.244  1.00 34.08           C  
ATOM   1375  N   GLY A  92      32.288  40.407 -13.318  1.00 32.32           N  
ATOM   1376  H   GLY A  92      31.286  40.474 -13.219  1.00 32.32           H  
ATOM   1377  CA  GLY A  92      32.821  39.970 -14.622  1.00 32.32           C  
ATOM   1378  HA2 GLY A  92      31.977  39.686 -15.252  1.00 32.32           H  
ATOM   1379  HA3 GLY A  92      33.422  39.074 -14.469  1.00 32.32           H  
ATOM   1380  C   GLY A  92      33.680  40.968 -15.428  1.00 32.32           C  
ATOM   1381  O   GLY A  92      34.004  42.065 -14.982  1.00 32.32           O  
ATOM   1382  N   GLU A  93      34.055  40.539 -16.641  1.00 33.40           N  
ATOM   1383  H   GLU A  93      33.650  39.672 -16.963  1.00 33.40           H  
ATOM   1384  CA  GLU A  93      35.142  41.061 -17.493  1.00 33.40           C  
ATOM   1385  HA  GLU A  93      36.064  41.028 -16.913  1.00 33.40           H  
ATOM   1386  C   GLU A  93      34.969  42.511 -17.995  1.00 33.40           C  
ATOM   1387  CB  GLU A  93      35.324  40.121 -18.703  1.00 33.40           C  
ATOM   1388  HB2 GLU A  93      34.361  39.999 -19.198  1.00 33.40           H  
ATOM   1389  HB3 GLU A  93      36.017  40.585 -19.405  1.00 33.40           H  
ATOM   1390  O   GLU A  93      34.016  42.851 -18.696  1.00 33.40           O  
ATOM   1391  CG  GLU A  93      35.893  38.746 -18.311  1.00 33.40           C  
ATOM   1392  HG2 GLU A  93      35.243  38.294 -17.563  1.00 33.40           H  
ATOM   1393  HG3 GLU A  93      36.870  38.899 -17.853  1.00 33.40           H  
ATOM   1394  CD  GLU A  93      36.020  37.774 -19.498  1.00 33.40           C  
ATOM   1395  OE1 GLU A  93      36.945  36.932 -19.446  1.00 33.40           O  
ATOM   1396  OE2 GLU A  93      35.189  37.863 -20.428  1.00 33.40           O  
ATOM   1397  N   ALA A  94      35.955  43.367 -17.698  1.00 39.65           N  
ATOM   1398  H   ALA A  94      36.727  43.031 -17.140  1.00 39.65           H  
ATOM   1399  CA  ALA A  94      36.031  44.735 -18.211  1.00 39.65           C  
ATOM   1400  HA  ALA A  94      35.027  45.154 -18.148  1.00 39.65           H  
ATOM   1401  C   ALA A  94      36.538  44.766 -19.680  1.00 39.65           C  
ATOM   1402  CB  ALA A  94      36.924  45.564 -17.279  1.00 39.65           C  
ATOM   1403  HB1 ALA A  94      36.525  45.535 -16.265  1.00 39.65           H  
ATOM   1404  HB2 ALA A  94      36.949  46.598 -17.624  1.00 39.65           H  
ATOM   1405  HB3 ALA A  94      37.937  45.162 -17.283  1.00 39.65           H  
ATOM   1406  O   ALA A  94      37.557  44.135 -19.972  1.00 39.65           O  
ATOM   1407  N   PRO A  95      35.900  45.512 -20.608  1.00 41.64           N  
ATOM   1408  CA  PRO A  95      36.277  45.533 -22.028  1.00 41.64           C  
ATOM   1409  HA  PRO A  95      36.201  44.513 -22.405  1.00 41.64           H  
ATOM   1410  C   PRO A  95      37.700  46.065 -22.293  1.00 41.64           C  
ATOM   1411  CB  PRO A  95      35.226  46.399 -22.734  1.00 41.64           C  
ATOM   1412  HB2 PRO A  95      34.959  45.990 -23.709  1.00 41.64           H  
ATOM   1413  HB3 PRO A  95      35.592  47.419 -22.842  1.00 41.64           H  
ATOM   1414  O   PRO A  95      38.123  47.067 -21.718  1.00 41.64           O  
ATOM   1415  CG  PRO A  95      34.035  46.399 -21.781  1.00 41.64           C  
ATOM   1416  HG2 PRO A  95      33.448  47.314 -21.864  1.00 41.64           H  
ATOM   1417  HG3 PRO A  95      33.413  45.527 -21.980  1.00 41.64           H  
ATOM   1418  CD  PRO A  95      34.670  46.259 -20.404  1.00 41.64           C  
ATOM   1419  HD2 PRO A  95      34.906  47.243 -19.997  1.00 41.64           H  
ATOM   1420  HD3 PRO A  95      33.970  45.734 -19.755  1.00 41.64           H  
ATOM   1421  N   SER A  96      38.427  45.412 -23.207  1.00 49.64           N  
ATOM   1422  H   SER A  96      37.991  44.614 -23.646  1.00 49.64           H  
ATOM   1423  CA  SER A  96      39.827  45.711 -23.567  1.00 49.64           C  
ATOM   1424  HA  SER A  96      40.408  45.752 -22.646  1.00 49.64           H  
ATOM   1425  C   SER A  96      40.013  47.050 -24.305  1.00 49.64           C  
ATOM   1426  CB  SER A  96      40.363  44.549 -24.414  1.00 49.64           C  
ATOM   1427  HB2 SER A  96      40.551  43.692 -23.767  1.00 49.64           H  
ATOM   1428  HB3 SER A  96      39.603  44.269 -25.143  1.00 49.64           H  
ATOM   1429  O   SER A  96      39.220  47.419 -25.170  1.00 49.64           O  
ATOM   1430  OG  SER A  96      41.542  44.881 -25.126  1.00 49.64           O  
ATOM   1431  HG  SER A  96      41.812  44.099 -25.613  1.00 49.64           H  
ATOM   1432  N   ALA A  97      41.123  47.747 -24.025  1.00 58.62           N  
ATOM   1433  H   ALA A  97      41.740  47.368 -23.322  1.00 58.62           H  
ATOM   1434  CA  ALA A  97      41.468  49.053 -24.602  1.00 58.62           C  
ATOM   1435  HA  ALA A  97      40.634  49.733 -24.430  1.00 58.62           H  
ATOM   1436  C   ALA A  97      41.736  49.044 -26.125  1.00 58.62           C  
ATOM   1437  CB  ALA A  97      42.695  49.581 -23.843  1.00 58.62           C  
ATOM   1438  HB1 ALA A  97      42.949  50.575 -24.213  1.00 58.62           H  
ATOM   1439  HB2 ALA A  97      43.546  48.917 -23.996  1.00 58.62           H  
ATOM   1440  HB3 ALA A  97      42.472  49.649 -22.778  1.00 58.62           H  
ATOM   1441  O   ALA A  97      41.568  50.076 -26.775  1.00 58.62           O  
ATOM   1442  N   LEU A  98      42.148  47.906 -26.703  1.00 59.40           N  
ATOM   1443  H   LEU A  98      42.193  47.077 -26.128  1.00 59.40           H  
ATOM   1444  CA  LEU A  98      42.554  47.802 -28.116  1.00 59.40           C  
ATOM   1445  HA  LEU A  98      43.303  48.566 -28.326  1.00 59.40           H  
ATOM   1446  C   LEU A  98      41.400  48.065 -29.095  1.00 59.40           C  
ATOM   1447  CB  LEU A  98      43.165  46.410 -28.369  1.00 59.40           C  
ATOM   1448  HB2 LEU A  98      42.530  45.661 -27.897  1.00 59.40           H  
ATOM   1449  HB3 LEU A  98      43.159  46.208 -29.440  1.00 59.40           H  
ATOM   1450  O   LEU A  98      41.603  48.726 -30.107  1.00 59.40           O  
ATOM   1451  CG  LEU A  98      44.611  46.260 -27.860  1.00 59.40           C  
ATOM   1452  HG  LEU A  98      44.692  46.691 -26.862  1.00 59.40           H  
ATOM   1453  CD1 LEU A  98      44.988  44.781 -27.772  1.00 59.40           C  
ATOM   1454 HD11 LEU A  98      44.904  44.318 -28.756  1.00 59.40           H  
ATOM   1455 HD12 LEU A  98      46.012  44.681 -27.414  1.00 59.40           H  
ATOM   1456 HD13 LEU A  98      44.321  44.270 -27.077  1.00 59.40           H  
ATOM   1457  CD2 LEU A  98      45.612  46.951 -28.789  1.00 59.40           C  
ATOM   1458 HD21 LEU A  98      45.400  48.019 -28.846  1.00 59.40           H  
ATOM   1459 HD22 LEU A  98      45.547  46.528 -29.791  1.00 59.40           H  
ATOM   1460 HD23 LEU A  98      46.625  46.817 -28.408  1.00 59.40           H  
ATOM   1461  N   ALA A  99      40.181  47.632 -28.762  1.00 56.72           N  
ATOM   1462  H   ALA A  99      40.061  47.147 -27.885  1.00 56.72           H  
ATOM   1463  CA  ALA A  99      39.012  47.778 -29.635  1.00 56.72           C  
ATOM   1464  HA  ALA A  99      39.236  47.326 -30.601  1.00 56.72           H  
ATOM   1465  C   ALA A  99      38.629  49.249 -29.902  1.00 56.72           C  
ATOM   1466  CB  ALA A  99      37.854  47.011 -28.987  1.00 56.72           C  
ATOM   1467  HB1 ALA A  99      36.975  47.076 -29.629  1.00 56.72           H  
ATOM   1468  HB2 ALA A  99      37.617  47.437 -28.012  1.00 56.72           H  
ATOM   1469  HB3 ALA A  99      38.123  45.961 -28.871  1.00 56.72           H  
ATOM   1470  O   ALA A  99      37.986  49.558 -30.902  1.00 56.72           O  
ATOM   1471  N   GLY A 100      39.037  50.173 -29.023  1.00 58.56           N  
ATOM   1472  H   GLY A 100      39.600  49.876 -28.239  1.00 58.56           H  
ATOM   1473  CA  GLY A 100      38.802  51.604 -29.219  1.00 58.56           C  
ATOM   1474  HA2 GLY A 100      39.051  52.128 -28.297  1.00 58.56           H  
ATOM   1475  HA3 GLY A 100      37.748  51.770 -29.442  1.00 58.56           H  
ATOM   1476  C   GLY A 100      39.632  52.221 -30.352  1.00 58.56           C  
ATOM   1477  O   GLY A 100      39.213  53.227 -30.923  1.00 58.56           O  
ATOM   1478  N   LEU A 101      40.791  51.640 -30.690  1.00 62.39           N  
ATOM   1479  H   LEU A 101      41.028  50.755 -30.266  1.00 62.39           H  
ATOM   1480  CA  LEU A 101      41.700  52.167 -31.717  1.00 62.39           C  
ATOM   1481  HA  LEU A 101      41.741  53.252 -31.619  1.00 62.39           H  
ATOM   1482  C   LEU A 101      41.191  51.909 -33.145  1.00 62.39           C  
ATOM   1483  CB  LEU A 101      43.116  51.599 -31.481  1.00 62.39           C  
ATOM   1484  HB2 LEU A 101      43.591  51.396 -32.442  1.00 62.39           H  
ATOM   1485  HB3 LEU A 101      43.040  50.639 -30.970  1.00 62.39           H  
ATOM   1486  O   LEU A 101      41.236  52.827 -33.963  1.00 62.39           O  
ATOM   1487  CG  LEU A 101      44.012  52.555 -30.671  1.00 62.39           C  
ATOM   1488  HG  LEU A 101      43.397  53.153 -29.999  1.00 62.39           H  
ATOM   1489  CD1 LEU A 101      45.021  51.790 -29.814  1.00 62.39           C  
ATOM   1490 HD11 LEU A 101      45.646  52.490 -29.259  1.00 62.39           H  
ATOM   1491 HD12 LEU A 101      45.646  51.165 -30.452  1.00 62.39           H  
ATOM   1492 HD13 LEU A 101      44.485  51.155 -29.109  1.00 62.39           H  
ATOM   1493  CD2 LEU A 101      44.787  53.490 -31.605  1.00 62.39           C  
ATOM   1494 HD21 LEU A 101      44.083  54.041 -32.228  1.00 62.39           H  
ATOM   1495 HD22 LEU A 101      45.377  54.194 -31.019  1.00 62.39           H  
ATOM   1496 HD23 LEU A 101      45.444  52.909 -32.251  1.00 62.39           H  
ATOM   1497  N   ASP A 102      40.641  50.724 -33.425  1.00 59.35           N  
ATOM   1498  H   ASP A 102      40.706  49.990 -32.733  1.00 59.35           H  
ATOM   1499  CA  ASP A 102      40.163  50.336 -34.766  1.00 59.35           C  
ATOM   1500  HA  ASP A 102      40.992  50.384 -35.473  1.00 59.35           H  
ATOM   1501  C   ASP A 102      39.043  51.258 -35.282  1.00 59.35           C  
ATOM   1502  CB  ASP A 102      39.634  48.890 -34.727  1.00 59.35           C  
ATOM   1503  HB2 ASP A 102      38.838  48.827 -33.985  1.00 59.35           H  
ATOM   1504  HB3 ASP A 102      39.200  48.655 -35.699  1.00 59.35           H  
ATOM   1505  O   ASP A 102      39.012  51.651 -36.451  1.00 59.35           O  
ATOM   1506  CG  ASP A 102      40.695  47.828 -34.417  1.00 59.35           C  
ATOM   1507  OD1 ASP A 102      41.890  48.088 -34.666  1.00 59.35           O  
ATOM   1508  OD2 ASP A 102      40.292  46.758 -33.907  1.00 59.35           O  
ATOM   1509  N   ALA A 103      38.129  51.659 -34.392  1.00 62.43           N  
ATOM   1510  H   ALA A 103      38.204  51.304 -33.449  1.00 62.43           H  
ATOM   1511  CA  ALA A 103      37.011  52.533 -34.740  1.00 62.43           C  
ATOM   1512  HA  ALA A 103      36.461  52.083 -35.566  1.00 62.43           H  
ATOM   1513  C   ALA A 103      37.474  53.926 -35.200  1.00 62.43           C  
ATOM   1514  CB  ALA A 103      36.084  52.633 -33.524  1.00 62.43           C  
ATOM   1515  HB1 ALA A 103      35.225  53.257 -33.770  1.00 62.43           H  
ATOM   1516  HB2 ALA A 103      36.618  53.071 -32.681  1.00 62.43           H  
ATOM   1517  HB3 ALA A 103      35.733  51.638 -33.247  1.00 62.43           H  
ATOM   1518  O   ALA A 103      36.861  54.525 -36.087  1.00 62.43           O  
ATOM   1519  N   LEU A 104      38.565  54.438 -34.618  1.00 65.35           N  
ATOM   1520  H   LEU A 104      39.074  53.860 -33.964  1.00 65.35           H  
ATOM   1521  CA  LEU A 104      39.135  55.722 -35.012  1.00 65.35           C  
ATOM   1522  HA  LEU A 104      38.338  56.466 -35.000  1.00 65.35           H  
ATOM   1523  C   LEU A 104      39.683  55.653 -36.442  1.00 65.35           C  
ATOM   1524  CB  LEU A 104      40.226  56.120 -34.001  1.00 65.35           C  
ATOM   1525  HB2 LEU A 104      39.818  56.062 -32.992  1.00 65.35           H  
ATOM   1526  HB3 LEU A 104      41.038  55.397 -34.073  1.00 65.35           H  
ATOM   1527  O   LEU A 104      39.450  56.572 -37.223  1.00 65.35           O  
ATOM   1528  CG  LEU A 104      40.809  57.528 -34.228  1.00 65.35           C  
ATOM   1529  HG  LEU A 104      41.112  57.645 -35.268  1.00 65.35           H  
ATOM   1530  CD1 LEU A 104      39.805  58.629 -33.873  1.00 65.35           C  
ATOM   1531 HD11 LEU A 104      40.271  59.607 -33.998  1.00 65.35           H  
ATOM   1532 HD12 LEU A 104      38.948  58.571 -34.543  1.00 65.35           H  
ATOM   1533 HD13 LEU A 104      39.468  58.511 -32.843  1.00 65.35           H  
ATOM   1534  CD2 LEU A 104      42.050  57.720 -33.356  1.00 65.35           C  
ATOM   1535 HD21 LEU A 104      42.799  56.976 -33.627  1.00 65.35           H  
ATOM   1536 HD22 LEU A 104      42.467  58.715 -33.518  1.00 65.35           H  
ATOM   1537 HD23 LEU A 104      41.789  57.596 -32.305  1.00 65.35           H  
ATOM   1538  N   GLU A 105      40.376  54.566 -36.791  1.00 64.85           N  
ATOM   1539  H   GLU A 105      40.473  53.823 -36.113  1.00 64.85           H  
ATOM   1540  CA  GLU A 105      41.054  54.393 -38.079  1.00 64.85           C  
ATOM   1541  HA  GLU A 105      41.709  55.253 -38.225  1.00 64.85           H  
ATOM   1542  C   GLU A 105      40.066  54.363 -39.257  1.00 64.85           C  
ATOM   1543  CB  GLU A 105      41.927  53.125 -38.006  1.00 64.85           C  
ATOM   1544  HB2 GLU A 105      41.334  52.255 -38.287  1.00 64.85           H  
ATOM   1545  HB3 GLU A 105      42.269  52.990 -36.980  1.00 64.85           H  
ATOM   1546  O   GLU A 105      40.291  55.012 -40.281  1.00 64.85           O  
ATOM   1547  CG  GLU A 105      43.175  53.232 -38.893  1.00 64.85           C  
ATOM   1548  HG2 GLU A 105      43.696  54.156 -38.645  1.00 64.85           H  
ATOM   1549  HG3 GLU A 105      42.863  53.297 -39.936  1.00 64.85           H  
ATOM   1550  CD  GLU A 105      44.141  52.046 -38.722  1.00 64.85           C  
ATOM   1551  OE1 GLU A 105      45.364  52.281 -38.873  1.00 64.85           O  
ATOM   1552  OE2 GLU A 105      43.661  50.917 -38.492  1.00 64.85           O  
ATOM   1553  N   ALA A 106      38.917  53.701 -39.078  1.00 62.30           N  
ATOM   1554  H   ALA A 106      38.809  53.174 -38.224  1.00 62.30           H  
ATOM   1555  CA  ALA A 106      37.854  53.629 -40.082  1.00 62.30           C  
ATOM   1556  HA  ALA A 106      38.293  53.308 -41.026  1.00 62.30           H  
ATOM   1557  C   ALA A 106      37.150  54.974 -40.337  1.00 62.30           C  
ATOM   1558  CB  ALA A 106      36.845  52.569 -39.630  1.00 62.30           C  
ATOM   1559  HB1 ALA A 106      37.350  51.611 -39.501  1.00 62.30           H  
ATOM   1560  HB2 ALA A 106      36.396  52.863 -38.682  1.00 62.30           H  
ATOM   1561  HB3 ALA A 106      36.063  52.461 -40.381  1.00 62.30           H  
ATOM   1562  O   ALA A 106      36.661  55.204 -41.442  1.00 62.30           O  
ATOM   1563  N   ALA A 107      37.104  55.866 -39.343  1.00 67.30           N  
ATOM   1564  H   ALA A 107      37.509  55.613 -38.453  1.00 67.30           H  
ATOM   1565  CA  ALA A 107      36.475  57.181 -39.473  1.00 67.30           C  
ATOM   1566  HA  ALA A 107      35.588  57.083 -40.099  1.00 67.30           H  
ATOM   1567  C   ALA A 107      37.388  58.226 -40.148  1.00 67.30           C  
ATOM   1568  CB  ALA A 107      36.018  57.628 -38.080  1.00 67.30           C  
ATOM   1569  HB1 ALA A 107      35.494  58.580 -38.156  1.00 67.30           H  
ATOM   1570  HB2 ALA A 107      36.882  57.743 -37.425  1.00 67.30           H  
ATOM   1571  HB3 ALA A 107      35.345  56.883 -37.656  1.00 67.30           H  
ATOM   1572  O   ALA A 107      36.896  59.226 -40.674  1.00 67.30           O  
ATOM   1573  N   LEU A 108      38.710  57.999 -40.179  1.00 69.52           N  
ATOM   1574  H   LEU A 108      39.049  57.153 -39.743  1.00 69.52           H  
ATOM   1575  CA  LEU A 108      39.693  58.922 -40.770  1.00 69.52           C  
ATOM   1576  HA  LEU A 108      39.665  59.844 -40.191  1.00 69.52           H  
ATOM   1577  C   LEU A 108      39.417  59.343 -42.233  1.00 69.52           C  
ATOM   1578  CB  LEU A 108      41.114  58.324 -40.681  1.00 69.52           C  
ATOM   1579  HB2 LEU A 108      41.785  58.931 -41.290  1.00 69.52           H  
ATOM   1580  HB3 LEU A 108      41.103  57.325 -41.117  1.00 69.52           H  
ATOM   1581  O   LEU A 108      39.637  60.520 -42.538  1.00 69.52           O  
ATOM   1582  CG  LEU A 108      41.711  58.242 -39.269  1.00 69.52           C  
ATOM   1583  HG  LEU A 108      41.020  57.711 -38.614  1.00 69.52           H  
ATOM   1584  CD1 LEU A 108      43.033  57.478 -39.281  1.00 69.52           C  
ATOM   1585 HD11 LEU A 108      43.780  58.019 -39.862  1.00 69.52           H  
ATOM   1586 HD12 LEU A 108      43.389  57.338 -38.261  1.00 69.52           H  
ATOM   1587 HD13 LEU A 108      42.882  56.496 -39.729  1.00 69.52           H  
ATOM   1588  CD2 LEU A 108      41.984  59.624 -38.684  1.00 69.52           C  
ATOM   1589 HD21 LEU A 108      41.032  60.134 -38.537  1.00 69.52           H  
ATOM   1590 HD22 LEU A 108      42.455  59.503 -37.708  1.00 69.52           H  
ATOM   1591 HD23 LEU A 108      42.630  60.199 -39.346  1.00 69.52           H  
ATOM   1592  N   PRO A 109      38.964  58.467 -43.159  1.00 66.22           N  
ATOM   1593  CA  PRO A 109      38.801  58.823 -44.571  1.00 66.22           C  
ATOM   1594  HA  PRO A 109      39.760  59.164 -44.961  1.00 66.22           H  
ATOM   1595  C   PRO A 109      37.750  59.910 -44.806  1.00 66.22           C  
ATOM   1596  CB  PRO A 109      38.389  57.529 -45.290  1.00 66.22           C  
ATOM   1597  HB2 PRO A 109      38.870  57.441 -46.263  1.00 66.22           H  
ATOM   1598  HB3 PRO A 109      37.306  57.486 -45.402  1.00 66.22           H  
ATOM   1599  O   PRO A 109      37.909  60.741 -45.706  1.00 66.22           O  
ATOM   1600  CG  PRO A 109      38.827  56.415 -44.346  1.00 66.22           C  
ATOM   1601  HG2 PRO A 109      38.208  55.523 -44.449  1.00 66.22           H  
ATOM   1602  HG3 PRO A 109      39.878  56.179 -44.512  1.00 66.22           H  
ATOM   1603  CD  PRO A 109      38.660  57.058 -42.979  1.00 66.22           C  
ATOM   1604  HD2 PRO A 109      39.315  56.567 -42.259  1.00 66.22           H  
ATOM   1605  HD3 PRO A 109      37.617  56.979 -42.673  1.00 66.22           H  
ATOM   1606  N   GLU A 110      36.691  59.909 -43.994  1.00 63.86           N  
ATOM   1607  H   GLU A 110      36.642  59.223 -43.254  1.00 63.86           H  
ATOM   1608  CA  GLU A 110      35.558  60.826 -44.133  1.00 63.86           C  
ATOM   1609  HA  GLU A 110      35.394  61.019 -45.193  1.00 63.86           H  
ATOM   1610  C   GLU A 110      35.815  62.194 -43.496  1.00 63.86           C  
ATOM   1611  CB  GLU A 110      34.269  60.194 -43.590  1.00 63.86           C  
ATOM   1612  HB2 GLU A 110      33.478  60.932 -43.722  1.00 63.86           H  
ATOM   1613  HB3 GLU A 110      34.373  59.985 -42.525  1.00 63.86           H  
ATOM   1614  O   GLU A 110      35.017  63.113 -43.680  1.00 63.86           O  
ATOM   1615  CG  GLU A 110      33.898  58.900 -44.340  1.00 63.86           C  
ATOM   1616  HG2 GLU A 110      34.367  58.920 -45.324  1.00 63.86           H  
ATOM   1617  HG3 GLU A 110      34.313  58.048 -43.801  1.00 63.86           H  
ATOM   1618  CD  GLU A 110      32.385  58.708 -44.544  1.00 63.86           C  
ATOM   1619  OE1 GLU A 110      32.039  57.938 -45.470  1.00 63.86           O  
ATOM   1620  OE2 GLU A 110      31.584  59.351 -43.829  1.00 63.86           O  
ATOM   1621  N   VAL A 111      36.950  62.372 -42.802  1.00 69.25           N  
ATOM   1622  H   VAL A 111      37.567  61.583 -42.674  1.00 69.25           H  
ATOM   1623  CA  VAL A 111      37.286  63.654 -42.177  1.00 69.25           C  
ATOM   1624  HA  VAL A 111      36.464  63.881 -41.498  1.00 69.25           H  
ATOM   1625  C   VAL A 111      37.397  64.739 -43.263  1.00 69.25           C  
ATOM   1626  CB  VAL A 111      38.540  63.586 -41.290  1.00 69.25           C  
ATOM   1627  HB  VAL A 111      39.400  63.277 -41.885  1.00 69.25           H  
ATOM   1628  O   VAL A 111      38.243  64.614 -44.172  1.00 69.25           O  
ATOM   1629  CG1 VAL A 111      38.830  64.962 -40.668  1.00 69.25           C  
ATOM   1630 HG11 VAL A 111      37.956  65.321 -40.124  1.00 69.25           H  
ATOM   1631 HG12 VAL A 111      39.664  64.898 -39.969  1.00 69.25           H  
ATOM   1632 HG13 VAL A 111      39.091  65.687 -41.439  1.00 69.25           H  
ATOM   1633  CG2 VAL A 111      38.321  62.585 -40.147  1.00 69.25           C  
ATOM   1634 HG21 VAL A 111      38.104  61.595 -40.547  1.00 69.25           H  
ATOM   1635 HG22 VAL A 111      37.481  62.900 -39.528  1.00 69.25           H  
ATOM   1636 HG23 VAL A 111      39.214  62.512 -39.526  1.00 69.25           H  
ATOM   1637  N   PRO A 112      36.563  65.802 -43.193  1.00 73.88           N  
ATOM   1638  CA  PRO A 112      36.525  66.871 -44.185  1.00 73.88           C  
ATOM   1639  HA  PRO A 112      36.170  66.450 -45.125  1.00 73.88           H  
ATOM   1640  C   PRO A 112      37.897  67.515 -44.382  1.00 73.88           C  
ATOM   1641  CB  PRO A 112      35.507  67.898 -43.671  1.00 73.88           C  
ATOM   1642  HB2 PRO A 112      36.009  68.660 -43.076  1.00 73.88           H  
ATOM   1643  HB3 PRO A 112      34.950  68.360 -44.487  1.00 73.88           H  
ATOM   1644  O   PRO A 112      38.649  67.716 -43.430  1.00 73.88           O  
ATOM   1645  CG  PRO A 112      34.595  67.086 -42.758  1.00 73.88           C  
ATOM   1646  HG2 PRO A 112      33.821  66.599 -43.351  1.00 73.88           H  
ATOM   1647  HG3 PRO A 112      34.152  67.700 -41.974  1.00 73.88           H  
ATOM   1648  CD  PRO A 112      35.531  66.031 -42.185  1.00 73.88           C  
ATOM   1649  HD2 PRO A 112      35.990  66.407 -41.270  1.00 73.88           H  
ATOM   1650  HD3 PRO A 112      34.950  65.133 -41.976  1.00 73.88           H  
ATOM   1651  N   ALA A 113      38.226  67.887 -45.623  1.00 73.59           N  
ATOM   1652  H   ALA A 113      37.563  67.704 -46.363  1.00 73.59           H  
ATOM   1653  CA  ALA A 113      39.552  68.400 -45.986  1.00 73.59           C  
ATOM   1654  HA  ALA A 113      40.284  67.608 -45.827  1.00 73.59           H  
ATOM   1655  C   ALA A 113      40.005  69.611 -45.147  1.00 73.59           C  
ATOM   1656  CB  ALA A 113      39.535  68.754 -47.478  1.00 73.59           C  
ATOM   1657  HB1 ALA A 113      39.280  67.873 -48.066  1.00 73.59           H  
ATOM   1658  HB2 ALA A 113      40.523  69.105 -47.777  1.00 73.59           H  
ATOM   1659  HB3 ALA A 113      38.807  69.543 -47.668  1.00 73.59           H  
ATOM   1660  O   ALA A 113      41.188  69.727 -44.842  1.00 73.59           O  
ATOM   1661  N   THR A 114      39.068  70.481 -44.758  1.00 68.05           N  
ATOM   1662  H   THR A 114      38.102  70.285 -44.980  1.00 68.05           H  
ATOM   1663  CA  THR A 114      39.310  71.682 -43.940  1.00 68.05           C  
ATOM   1664  HA  THR A 114      40.106  72.275 -44.390  1.00 68.05           H  
ATOM   1665  C   THR A 114      39.748  71.373 -42.513  1.00 68.05           C  
ATOM   1666  CB  THR A 114      38.031  72.531 -43.863  1.00 68.05           C  
ATOM   1667  HB  THR A 114      38.122  73.274 -43.070  1.00 68.05           H  
ATOM   1668  O   THR A 114      40.487  72.152 -41.929  1.00 68.05           O  
ATOM   1669  CG2 THR A 114      37.771  73.258 -45.182  1.00 68.05           C  
ATOM   1670 HG21 THR A 114      37.640  72.539 -45.991  1.00 68.05           H  
ATOM   1671 HG22 THR A 114      36.867  73.860 -45.088  1.00 68.05           H  
ATOM   1672 HG23 THR A 114      38.611  73.914 -45.410  1.00 68.05           H  
ATOM   1673  OG1 THR A 114      36.902  71.712 -43.623  1.00 68.05           O  
ATOM   1674  HG1 THR A 114      36.773  71.645 -42.675  1.00 68.05           H  
ATOM   1675  N   GLU A 115      39.303  70.248 -41.954  1.00 71.87           N  
ATOM   1676  H   GLU A 115      38.708  69.636 -42.495  1.00 71.87           H  
ATOM   1677  CA  GLU A 115      39.638  69.819 -40.589  1.00 71.87           C  
ATOM   1678  HA  GLU A 115      39.930  70.674 -39.979  1.00 71.87           H  
ATOM   1679  C   GLU A 115      40.803  68.830 -40.578  1.00 71.87           C  
ATOM   1680  CB  GLU A 115      38.410  69.167 -39.948  1.00 71.87           C  
ATOM   1681  HB2 GLU A 115      38.061  68.356 -40.588  1.00 71.87           H  
ATOM   1682  HB3 GLU A 115      38.700  68.753 -38.983  1.00 71.87           H  
ATOM   1683  O   GLU A 115      41.456  68.635 -39.557  1.00 71.87           O  
ATOM   1684  CG  GLU A 115      37.278  70.180 -39.732  1.00 71.87           C  
ATOM   1685  HG2 GLU A 115      37.636  70.972 -39.074  1.00 71.87           H  
ATOM   1686  HG3 GLU A 115      37.014  70.632 -40.688  1.00 71.87           H  
ATOM   1687  CD  GLU A 115      36.020  69.545 -39.127  1.00 71.87           C  
ATOM   1688  OE1 GLU A 115      34.982  70.244 -39.147  1.00 71.87           O  
ATOM   1689  OE2 GLU A 115      36.086  68.373 -38.693  1.00 71.87           O  
ATOM   1690  N   ARG A 116      41.093  68.216 -41.729  1.00 72.71           N  
ATOM   1691  H   ARG A 116      40.472  68.403 -42.503  1.00 72.71           H  
ATOM   1692  CA  ARG A 116      42.111  67.178 -41.894  1.00 72.71           C  
ATOM   1693  HA  ARG A 116      41.840  66.343 -41.248  1.00 72.71           H  
ATOM   1694  C   ARG A 116      43.498  67.648 -41.449  1.00 72.71           C  
ATOM   1695  CB  ARG A 116      42.070  66.729 -43.363  1.00 72.71           C  
ATOM   1696  HB2 ARG A 116      42.678  67.400 -43.970  1.00 72.71           H  
ATOM   1697  HB3 ARG A 116      41.042  66.786 -43.723  1.00 72.71           H  
ATOM   1698  O   ARG A 116      44.233  66.873 -40.850  1.00 72.71           O  
ATOM   1699  CG  ARG A 116      42.528  65.283 -43.554  1.00 72.71           C  
ATOM   1700  HG2 ARG A 116      43.570  65.208 -43.244  1.00 72.71           H  
ATOM   1701  HG3 ARG A 116      41.932  64.615 -42.932  1.00 72.71           H  
ATOM   1702  CD  ARG A 116      42.419  64.856 -45.025  1.00 72.71           C  
ATOM   1703  HD2 ARG A 116      42.788  65.661 -45.661  1.00 72.71           H  
ATOM   1704  HD3 ARG A 116      43.065  63.988 -45.158  1.00 72.71           H  
ATOM   1705  NE  ARG A 116      41.045  64.481 -45.418  1.00 72.71           N  
ATOM   1706  HE  ARG A 116      40.317  64.560 -44.723  1.00 72.71           H  
ATOM   1707  NH1 ARG A 116      41.528  63.742 -47.538  1.00 72.71           N  
ATOM   1708 HH11 ARG A 116      41.231  63.239 -48.363  1.00 72.71           H  
ATOM   1709 HH12 ARG A 116      42.472  64.084 -47.425  1.00 72.71           H  
ATOM   1710  NH2 ARG A 116      39.493  63.398 -46.654  1.00 72.71           N  
ATOM   1711 HH21 ARG A 116      39.237  62.731 -47.368  1.00 72.71           H  
ATOM   1712 HH22 ARG A 116      38.879  63.464 -45.855  1.00 72.71           H  
ATOM   1713  CZ  ARG A 116      40.696  63.879 -46.539  1.00 72.71           C  
ATOM   1714  N   GLU A 117      43.838  68.912 -41.692  1.00 74.92           N  
ATOM   1715  H   GLU A 117      43.165  69.497 -42.165  1.00 74.92           H  
ATOM   1716  CA  GLU A 117      45.113  69.512 -41.277  1.00 74.92           C  
ATOM   1717  HA  GLU A 117      45.926  68.858 -41.594  1.00 74.92           H  
ATOM   1718  C   GLU A 117      45.206  69.652 -39.746  1.00 74.92           C  
ATOM   1719  CB  GLU A 117      45.254  70.861 -42.006  1.00 74.92           C  
ATOM   1720  HB2 GLU A 117      44.805  70.759 -42.994  1.00 74.92           H  
ATOM   1721  HB3 GLU A 117      44.702  71.630 -41.466  1.00 74.92           H  
ATOM   1722  O   GLU A 117      46.226  69.319 -39.142  1.00 74.92           O  
ATOM   1723  CG  GLU A 117      46.707  71.305 -42.219  1.00 74.92           C  
ATOM   1724  HG2 GLU A 117      47.273  70.458 -42.609  1.00 74.92           H  
ATOM   1725  HG3 GLU A 117      47.138  71.586 -41.259  1.00 74.92           H  
ATOM   1726  CD  GLU A 117      46.817  72.482 -43.208  1.00 74.92           C  
ATOM   1727  OE1 GLU A 117      47.863  72.568 -43.892  1.00 74.92           O  
ATOM   1728  OE2 GLU A 117      45.870  73.298 -43.276  1.00 74.92           O  
ATOM   1729  N   GLU A 118      44.108  70.050 -39.097  1.00 74.83           N  
ATOM   1730  H   GLU A 118      43.270  70.238 -39.629  1.00 74.83           H  
ATOM   1731  CA  GLU A 118      44.022  70.147 -37.639  1.00 74.83           C  
ATOM   1732  HA  GLU A 118      44.916  70.658 -37.280  1.00 74.83           H  
ATOM   1733  C   GLU A 118      43.987  68.758 -36.982  1.00 74.83           C  
ATOM   1734  CB  GLU A 118      42.798  70.996 -37.259  1.00 74.83           C  
ATOM   1735  HB2 GLU A 118      41.886  70.418 -37.410  1.00 74.83           H  
ATOM   1736  HB3 GLU A 118      42.769  71.875 -37.902  1.00 74.83           H  
ATOM   1737  O   GLU A 118      44.645  68.534 -35.964  1.00 74.83           O  
ATOM   1738  CG  GLU A 118      42.890  71.467 -35.800  1.00 74.83           C  
ATOM   1739  HG2 GLU A 118      43.843  71.976 -35.660  1.00 74.83           H  
ATOM   1740  HG3 GLU A 118      42.884  70.595 -35.148  1.00 74.83           H  
ATOM   1741  CD  GLU A 118      41.757  72.411 -35.368  1.00 74.83           C  
ATOM   1742  OE1 GLU A 118      41.874  72.921 -34.227  1.00 74.83           O  
ATOM   1743  OE2 GLU A 118      40.786  72.592 -36.133  1.00 74.83           O  
ATOM   1744  N   LEU A 119      43.289  67.798 -37.597  1.00 70.36           N  
ATOM   1745  H   LEU A 119      42.732  68.066 -38.396  1.00 70.36           H  
ATOM   1746  CA  LEU A 119      43.271  66.399 -37.181  1.00 70.36           C  
ATOM   1747  HA  LEU A 119      42.951  66.354 -36.140  1.00 70.36           H  
ATOM   1748  C   LEU A 119      44.666  65.777 -37.280  1.00 70.36           C  
ATOM   1749  CB  LEU A 119      42.272  65.613 -38.042  1.00 70.36           C  
ATOM   1750  HB2 LEU A 119      41.333  66.162 -38.112  1.00 70.36           H  
ATOM   1751  HB3 LEU A 119      42.676  65.529 -39.051  1.00 70.36           H  
ATOM   1752  O   LEU A 119      45.099  65.149 -36.322  1.00 70.36           O  
ATOM   1753  CG  LEU A 119      42.009  64.209 -37.462  1.00 70.36           C  
ATOM   1754  HG  LEU A 119      42.820  63.910 -36.798  1.00 70.36           H  
ATOM   1755  CD1 LEU A 119      40.715  64.182 -36.650  1.00 70.36           C  
ATOM   1756 HD11 LEU A 119      39.865  64.407 -37.293  1.00 70.36           H  
ATOM   1757 HD12 LEU A 119      40.576  63.194 -36.212  1.00 70.36           H  
ATOM   1758 HD13 LEU A 119      40.765  64.922 -35.851  1.00 70.36           H  
ATOM   1759  CD2 LEU A 119      41.939  63.177 -38.579  1.00 70.36           C  
ATOM   1760 HD21 LEU A 119      41.621  62.225 -38.154  1.00 70.36           H  
ATOM   1761 HD22 LEU A 119      41.231  63.487 -39.347  1.00 70.36           H  
ATOM   1762 HD23 LEU A 119      42.924  63.056 -39.030  1.00 70.36           H  
ATOM   1763  N   VAL A 120      45.392  65.992 -38.383  1.00 73.97           N  
ATOM   1764  H   VAL A 120      44.969  66.501 -39.145  1.00 73.97           H  
ATOM   1765  CA  VAL A 120      46.786  65.549 -38.530  1.00 73.97           C  
ATOM   1766  HA  VAL A 120      46.828  64.472 -38.368  1.00 73.97           H  
ATOM   1767  C   VAL A 120      47.649  66.185 -37.449  1.00 73.97           C  
ATOM   1768  CB  VAL A 120      47.340  65.831 -39.940  1.00 73.97           C  
ATOM   1769  HB  VAL A 120      47.098  66.854 -40.227  1.00 73.97           H  
ATOM   1770  O   VAL A 120      48.315  65.449 -36.737  1.00 73.97           O  
ATOM   1771  CG1 VAL A 120      48.862  65.644 -40.027  1.00 73.97           C  
ATOM   1772 HG11 VAL A 120      49.376  66.421 -39.460  1.00 73.97           H  
ATOM   1773 HG12 VAL A 120      49.192  65.723 -41.063  1.00 73.97           H  
ATOM   1774 HG13 VAL A 120      49.152  64.670 -39.633  1.00 73.97           H  
ATOM   1775  CG2 VAL A 120      46.718  64.863 -40.956  1.00 73.97           C  
ATOM   1776 HG21 VAL A 120      45.632  64.841 -40.857  1.00 73.97           H  
ATOM   1777 HG22 VAL A 120      46.973  65.183 -41.966  1.00 73.97           H  
ATOM   1778 HG23 VAL A 120      47.096  63.855 -40.790  1.00 73.97           H  
ATOM   1779  N   GLN A 121      47.564  67.498 -37.207  1.00 73.48           N  
ATOM   1780  H   GLN A 121      47.007  68.072 -37.824  1.00 73.48           H  
ATOM   1781  CA  GLN A 121      48.313  68.139 -36.115  1.00 73.48           C  
ATOM   1782  HA  GLN A 121      49.381  67.989 -36.275  1.00 73.48           H  
ATOM   1783  C   GLN A 121      47.960  67.579 -34.732  1.00 73.48           C  
ATOM   1784  CB  GLN A 121      48.005  69.638 -36.076  1.00 73.48           C  
ATOM   1785  HB2 GLN A 121      46.931  69.795 -36.176  1.00 73.48           H  
ATOM   1786  HB3 GLN A 121      48.316  70.032 -35.109  1.00 73.48           H  
ATOM   1787  O   GLN A 121      48.781  67.584 -33.809  1.00 73.48           O  
ATOM   1788  CG  GLN A 121      48.739  70.436 -37.153  1.00 73.48           C  
ATOM   1789  HG2 GLN A 121      49.815  70.314 -37.029  1.00 73.48           H  
ATOM   1790  HG3 GLN A 121      48.468  70.063 -38.141  1.00 73.48           H  
ATOM   1791  CD  GLN A 121      48.400  71.920 -37.072  1.00 73.48           C  
ATOM   1792  NE2 GLN A 121      48.821  72.704 -38.037  1.00 73.48           N  
ATOM   1793 HE21 GLN A 121      48.474  73.653 -38.014  1.00 73.48           H  
ATOM   1794 HE22 GLN A 121      49.224  72.297 -38.868  1.00 73.48           H  
ATOM   1795  OE1 GLN A 121      47.781  72.410 -36.137  1.00 73.48           O  
ATOM   1796  N   ARG A 122      46.711  67.160 -34.529  1.00 75.47           N  
ATOM   1797  H   ARG A 122      46.056  67.248 -35.294  1.00 75.47           H  
ATOM   1798  CA  ARG A 122      46.242  66.625 -33.250  1.00 75.47           C  
ATOM   1799  HA  ARG A 122      46.741  67.170 -32.449  1.00 75.47           H  
ATOM   1800  C   ARG A 122      46.651  65.164 -33.075  1.00 75.47           C  
ATOM   1801  CB  ARG A 122      44.736  66.876 -33.134  1.00 75.47           C  
ATOM   1802  HB2 ARG A 122      44.512  67.842 -33.588  1.00 75.47           H  
ATOM   1803  HB3 ARG A 122      44.182  66.107 -33.672  1.00 75.47           H  
ATOM   1804  O   ARG A 122      47.143  64.825 -32.004  1.00 75.47           O  
ATOM   1805  CG  ARG A 122      44.274  66.954 -31.678  1.00 75.47           C  
ATOM   1806  HG2 ARG A 122      44.331  65.966 -31.220  1.00 75.47           H  
ATOM   1807  HG3 ARG A 122      44.908  67.649 -31.127  1.00 75.47           H  
ATOM   1808  CD  ARG A 122      42.832  67.465 -31.655  1.00 75.47           C  
ATOM   1809  HD2 ARG A 122      42.792  68.431 -32.160  1.00 75.47           H  
ATOM   1810  HD3 ARG A 122      42.204  66.763 -32.204  1.00 75.47           H  
ATOM   1811  NE  ARG A 122      42.322  67.609 -30.280  1.00 75.47           N  
ATOM   1812  HE  ARG A 122      42.890  67.228 -29.537  1.00 75.47           H  
ATOM   1813  NH1 ARG A 122      40.292  68.518 -30.855  1.00 75.47           N  
ATOM   1814 HH11 ARG A 122      40.558  68.509 -31.829  1.00 75.47           H  
ATOM   1815 HH12 ARG A 122      39.377  68.869 -30.608  1.00 75.47           H  
ATOM   1816  NH2 ARG A 122      40.758  68.125 -28.708  1.00 75.47           N  
ATOM   1817 HH21 ARG A 122      39.829  68.452 -28.484  1.00 75.47           H  
ATOM   1818 HH22 ARG A 122      41.347  67.741 -27.983  1.00 75.47           H  
ATOM   1819  CZ  ARG A 122      41.131  68.084 -29.956  1.00 75.47           C  
ATOM   1820  N   LEU A 123      46.553  64.349 -34.123  1.00 71.13           N  
ATOM   1821  H   LEU A 123      46.143  64.722 -34.967  1.00 71.13           H  
ATOM   1822  CA  LEU A 123      47.078  62.984 -34.183  1.00 71.13           C  
ATOM   1823  HA  LEU A 123      46.685  62.410 -33.344  1.00 71.13           H  
ATOM   1824  C   LEU A 123      48.597  62.979 -34.060  1.00 71.13           C  
ATOM   1825  CB  LEU A 123      46.659  62.315 -35.503  1.00 71.13           C  
ATOM   1826  HB2 LEU A 123      46.829  63.017 -36.319  1.00 71.13           H  
ATOM   1827  HB3 LEU A 123      47.297  61.449 -35.683  1.00 71.13           H  
ATOM   1828  O   LEU A 123      49.122  62.196 -33.285  1.00 71.13           O  
ATOM   1829  CG  LEU A 123      45.197  61.843 -35.525  1.00 71.13           C  
ATOM   1830  HG  LEU A 123      44.546  62.643 -35.171  1.00 71.13           H  
ATOM   1831  CD1 LEU A 123      44.799  61.494 -36.956  1.00 71.13           C  
ATOM   1832 HD11 LEU A 123      44.954  62.356 -37.604  1.00 71.13           H  
ATOM   1833 HD12 LEU A 123      43.740  61.234 -36.977  1.00 71.13           H  
ATOM   1834 HD13 LEU A 123      45.387  60.651 -37.321  1.00 71.13           H  
ATOM   1835  CD2 LEU A 123      44.988  60.602 -34.651  1.00 71.13           C  
ATOM   1836 HD21 LEU A 123      43.960  60.255 -34.756  1.00 71.13           H  
ATOM   1837 HD22 LEU A 123      45.163  60.839 -33.601  1.00 71.13           H  
ATOM   1838 HD23 LEU A 123      45.659  59.803 -34.963  1.00 71.13           H  
ATOM   1839  N   GLU A 124      49.303  63.889 -34.729  1.00 73.70           N  
ATOM   1840  H   GLU A 124      48.823  64.457 -35.412  1.00 73.70           H  
ATOM   1841  CA  GLU A 124      50.743  64.097 -34.582  1.00 73.70           C  
ATOM   1842  HA  GLU A 124      51.269  63.165 -34.789  1.00 73.70           H  
ATOM   1843  C   GLU A 124      51.095  64.516 -33.161  1.00 73.70           C  
ATOM   1844  CB  GLU A 124      51.257  65.175 -35.542  1.00 73.70           C  
ATOM   1845  HB2 GLU A 124      50.581  66.030 -35.513  1.00 73.70           H  
ATOM   1846  HB3 GLU A 124      52.235  65.509 -35.195  1.00 73.70           H  
ATOM   1847  O   GLU A 124      52.065  64.000 -32.623  1.00 73.70           O  
ATOM   1848  CG  GLU A 124      51.429  64.665 -36.979  1.00 73.70           C  
ATOM   1849  HG2 GLU A 124      50.483  64.276 -37.356  1.00 73.70           H  
ATOM   1850  HG3 GLU A 124      52.138  63.837 -36.960  1.00 73.70           H  
ATOM   1851  CD  GLU A 124      51.952  65.760 -37.921  1.00 73.70           C  
ATOM   1852  OE1 GLU A 124      52.546  65.379 -38.955  1.00 73.70           O  
ATOM   1853  OE2 GLU A 124      51.798  66.960 -37.591  1.00 73.70           O  
ATOM   1854  N   ARG A 125      50.303  65.380 -32.507  1.00 72.24           N  
ATOM   1855  H   ARG A 125      49.561  65.827 -33.027  1.00 72.24           H  
ATOM   1856  CA  ARG A 125      50.485  65.688 -31.078  1.00 72.24           C  
ATOM   1857  HA  ARG A 125      51.527  65.962 -30.914  1.00 72.24           H  
ATOM   1858  C   ARG A 125      50.250  64.472 -30.193  1.00 72.24           C  
ATOM   1859  CB  ARG A 125      49.582  66.846 -30.631  1.00 72.24           C  
ATOM   1860  HB2 ARG A 125      48.636  66.815 -31.172  1.00 72.24           H  
ATOM   1861  HB3 ARG A 125      49.366  66.739 -29.568  1.00 72.24           H  
ATOM   1862  O   ARG A 125      51.009  64.277 -29.252  1.00 72.24           O  
ATOM   1863  CG  ARG A 125      50.273  68.199 -30.833  1.00 72.24           C  
ATOM   1864  HG2 ARG A 125      51.200  68.207 -30.260  1.00 72.24           H  
ATOM   1865  HG3 ARG A 125      50.518  68.344 -31.885  1.00 72.24           H  
ATOM   1866  CD  ARG A 125      49.389  69.350 -30.340  1.00 72.24           C  
ATOM   1867  HD2 ARG A 125      50.005  70.248 -30.289  1.00 72.24           H  
ATOM   1868  HD3 ARG A 125      49.026  69.117 -29.339  1.00 72.24           H  
ATOM   1869  NE  ARG A 125      48.259  69.598 -31.253  1.00 72.24           N  
ATOM   1870  HE  ARG A 125      48.276  69.089 -32.125  1.00 72.24           H  
ATOM   1871  NH1 ARG A 125      47.227  71.237 -30.016  1.00 72.24           N  
ATOM   1872 HH11 ARG A 125      47.927  71.120 -29.297  1.00 72.24           H  
ATOM   1873 HH12 ARG A 125      46.512  71.947 -29.947  1.00 72.24           H  
ATOM   1874  NH2 ARG A 125      46.414  70.694 -32.025  1.00 72.24           N  
ATOM   1875 HH21 ARG A 125      45.727  71.431 -31.959  1.00 72.24           H  
ATOM   1876 HH22 ARG A 125      46.492  70.214 -32.910  1.00 72.24           H  
ATOM   1877  CZ  ARG A 125      47.307  70.503 -31.094  1.00 72.24           C  
ATOM   1878  N   MET A 126      49.243  63.653 -30.484  1.00 70.56           N  
ATOM   1879  H   MET A 126      48.640  63.891 -31.259  1.00 70.56           H  
ATOM   1880  CA  MET A 126      48.974  62.424 -29.733  1.00 70.56           C  
ATOM   1881  HA  MET A 126      48.953  62.657 -28.669  1.00 70.56           H  
ATOM   1882  C   MET A 126      50.089  61.394 -29.933  1.00 70.56           C  
ATOM   1883  CB  MET A 126      47.609  61.842 -30.120  1.00 70.56           C  
ATOM   1884  HB2 MET A 126      47.515  61.792 -31.205  1.00 70.56           H  
ATOM   1885  HB3 MET A 126      47.538  60.829 -29.723  1.00 70.56           H  
ATOM   1886  O   MET A 126      50.600  60.863 -28.954  1.00 70.56           O  
ATOM   1887  CG  MET A 126      46.458  62.672 -29.540  1.00 70.56           C  
ATOM   1888  HG2 MET A 126      46.525  62.652 -28.452  1.00 70.56           H  
ATOM   1889  HG3 MET A 126      46.571  63.707 -29.862  1.00 70.56           H  
ATOM   1890  SD  MET A 126      44.803  62.116 -30.025  1.00 70.56           S  
ATOM   1891  CE  MET A 126      44.719  60.516 -29.171  1.00 70.56           C  
ATOM   1892  HE1 MET A 126      44.902  60.652 -28.105  1.00 70.56           H  
ATOM   1893  HE2 MET A 126      43.728  60.083 -29.312  1.00 70.56           H  
ATOM   1894  HE3 MET A 126      45.459  59.831 -29.585  1.00 70.56           H  
ATOM   1895  N   LEU A 127      50.541  61.174 -31.168  1.00 70.67           N  
ATOM   1896  H   LEU A 127      50.055  61.629 -31.928  1.00 70.67           H  
ATOM   1897  CA  LEU A 127      51.689  60.334 -31.514  1.00 70.67           C  
ATOM   1898  HA  LEU A 127      51.538  59.339 -31.096  1.00 70.67           H  
ATOM   1899  C   LEU A 127      52.987  60.877 -30.917  1.00 70.67           C  
ATOM   1900  CB  LEU A 127      51.812  60.236 -33.049  1.00 70.67           C  
ATOM   1901  HB2 LEU A 127      51.252  61.044 -33.519  1.00 70.67           H  
ATOM   1902  HB3 LEU A 127      52.849  60.389 -33.350  1.00 70.67           H  
ATOM   1903  O   LEU A 127      53.794  60.101 -30.421  1.00 70.67           O  
ATOM   1904  CG  LEU A 127      51.335  58.881 -33.598  1.00 70.67           C  
ATOM   1905  HG  LEU A 127      50.559  58.470 -32.952  1.00 70.67           H  
ATOM   1906  CD1 LEU A 127      50.751  59.037 -35.000  1.00 70.67           C  
ATOM   1907 HD11 LEU A 127      51.491  59.460 -35.679  1.00 70.67           H  
ATOM   1908 HD12 LEU A 127      50.427  58.066 -35.374  1.00 70.67           H  
ATOM   1909 HD13 LEU A 127      49.883  59.694 -34.960  1.00 70.67           H  
ATOM   1910  CD2 LEU A 127      52.516  57.908 -33.662  1.00 70.67           C  
ATOM   1911 HD21 LEU A 127      53.270  58.274 -34.360  1.00 70.67           H  
ATOM   1912 HD22 LEU A 127      52.949  57.793 -32.669  1.00 70.67           H  
ATOM   1913 HD23 LEU A 127      52.158  56.935 -33.999  1.00 70.67           H  
ATOM   1914  N   ALA A 128      53.199  62.192 -30.937  1.00 68.94           N  
ATOM   1915  H   ALA A 128      52.533  62.778 -31.421  1.00 68.94           H  
ATOM   1916  CA  ALA A 128      54.357  62.842 -30.334  1.00 68.94           C  
ATOM   1917  HA  ALA A 128      55.257  62.316 -30.653  1.00 68.94           H  
ATOM   1918  C   ALA A 128      54.317  62.784 -28.807  1.00 68.94           C  
ATOM   1919  CB  ALA A 128      54.457  64.294 -30.815  1.00 68.94           C  
ATOM   1920  HB1 ALA A 128      54.552  64.321 -31.901  1.00 68.94           H  
ATOM   1921  HB2 ALA A 128      55.335  64.765 -30.374  1.00 68.94           H  
ATOM   1922  HB3 ALA A 128      53.569  64.848 -30.512  1.00 68.94           H  
ATOM   1923  O   ALA A 128      55.377  62.761 -28.196  1.00 68.94           O  
ATOM   1924  N   ALA A 129      53.131  62.732 -28.195  1.00 64.88           N  
ATOM   1925  H   ALA A 129      52.296  62.873 -28.745  1.00 64.88           H  
ATOM   1926  CA  ALA A 129      52.968  62.491 -26.765  1.00 64.88           C  
ATOM   1927  HA  ALA A 129      53.731  63.049 -26.223  1.00 64.88           H  
ATOM   1928  C   ALA A 129      53.156  61.005 -26.408  1.00 64.88           C  
ATOM   1929  CB  ALA A 129      51.596  63.019 -26.330  1.00 64.88           C  
ATOM   1930  HB1 ALA A 129      51.474  62.872 -25.257  1.00 64.88           H  
ATOM   1931  HB2 ALA A 129      50.802  62.485 -26.852  1.00 64.88           H  
ATOM   1932  HB3 ALA A 129      51.522  64.084 -26.552  1.00 64.88           H  
ATOM   1933  O   ALA A 129      53.743  60.698 -25.375  1.00 64.88           O  
ATOM   1934  N   LEU A 130      52.726  60.085 -27.278  1.00 60.94           N  
ATOM   1935  H   LEU A 130      52.171  60.405 -28.059  1.00 60.94           H  
ATOM   1936  CA  LEU A 130      52.893  58.635 -27.114  1.00 60.94           C  
ATOM   1937  HA  LEU A 130      52.662  58.367 -26.082  1.00 60.94           H  
ATOM   1938  C   LEU A 130      54.333  58.165 -27.366  1.00 60.94           C  
ATOM   1939  CB  LEU A 130      51.909  57.911 -28.057  1.00 60.94           C  
ATOM   1940  HB2 LEU A 130      51.766  58.511 -28.956  1.00 60.94           H  
ATOM   1941  HB3 LEU A 130      52.340  56.963 -28.378  1.00 60.94           H  
ATOM   1942  O   LEU A 130      54.830  57.285 -26.667  1.00 60.94           O  
ATOM   1943  CG  LEU A 130      50.552  57.626 -27.391  1.00 60.94           C  
ATOM   1944  HG  LEU A 130      50.281  58.456 -26.738  1.00 60.94           H  
ATOM   1945  CD1 LEU A 130      49.452  57.464 -28.438  1.00 60.94           C  
ATOM   1946 HD11 LEU A 130      49.693  56.641 -29.112  1.00 60.94           H  
ATOM   1947 HD12 LEU A 130      48.503  57.254 -27.945  1.00 60.94           H  
ATOM   1948 HD13 LEU A 130      49.352  58.385 -29.013  1.00 60.94           H  
ATOM   1949  CD2 LEU A 130      50.629  56.335 -26.570  1.00 60.94           C  
ATOM   1950 HD21 LEU A 130      51.405  56.419 -25.809  1.00 60.94           H  
ATOM   1951 HD22 LEU A 130      49.674  56.160 -26.074  1.00 60.94           H  
ATOM   1952 HD23 LEU A 130      50.851  55.486 -27.216  1.00 60.94           H  
ATOM   1953  N   ARG A 131      55.032  58.756 -28.339  1.00 62.28           N  
ATOM   1954  H   ARG A 131      54.543  59.438 -28.902  1.00 62.28           H  
ATOM   1955  CA  ARG A 131      56.411  58.397 -28.713  1.00 62.28           C  
ATOM   1956  HA  ARG A 131      56.403  57.364 -29.060  1.00 62.28           H  
ATOM   1957  C   ARG A 131      57.409  58.401 -27.553  1.00 62.28           C  
ATOM   1958  CB  ARG A 131      56.928  59.306 -29.838  1.00 62.28           C  
ATOM   1959  HB2 ARG A 131      58.003  59.444 -29.720  1.00 62.28           H  
ATOM   1960  HB3 ARG A 131      56.456  60.286 -29.777  1.00 62.28           H  
ATOM   1961  O   ARG A 131      58.108  57.399 -27.417  1.00 62.28           O  
ATOM   1962  CG  ARG A 131      56.689  58.684 -31.215  1.00 62.28           C  
ATOM   1963  HG2 ARG A 131      57.186  57.716 -31.269  1.00 62.28           H  
ATOM   1964  HG3 ARG A 131      55.621  58.545 -31.380  1.00 62.28           H  
ATOM   1965  CD  ARG A 131      57.265  59.610 -32.286  1.00 62.28           C  
ATOM   1966  HD2 ARG A 131      58.339  59.708 -32.127  1.00 62.28           H  
ATOM   1967  HD3 ARG A 131      56.797  60.589 -32.182  1.00 62.28           H  
ATOM   1968  NE  ARG A 131      57.008  59.087 -33.638  1.00 62.28           N  
ATOM   1969  HE  ARG A 131      56.524  58.202 -33.695  1.00 62.28           H  
ATOM   1970  NH1 ARG A 131      57.917  60.842 -34.804  1.00 62.28           N  
ATOM   1971 HH11 ARG A 131      58.163  61.278 -33.927  1.00 62.28           H  
ATOM   1972 HH12 ARG A 131      58.076  61.317 -35.681  1.00 62.28           H  
ATOM   1973  NH2 ARG A 131      56.948  59.162 -35.911  1.00 62.28           N  
ATOM   1974 HH21 ARG A 131      56.440  58.289 -35.926  1.00 62.28           H  
ATOM   1975 HH22 ARG A 131      57.124  59.647 -36.779  1.00 62.28           H  
ATOM   1976  CZ  ARG A 131      57.295  59.695 -34.774  1.00 62.28           C  
ATOM   1977  N   PRO A 132      57.528  59.465 -26.735  1.00 56.23           N  
ATOM   1978  CA  PRO A 132      58.500  59.480 -25.649  1.00 56.23           C  
ATOM   1979  HA  PRO A 132      59.497  59.289 -26.046  1.00 56.23           H  
ATOM   1980  C   PRO A 132      58.198  58.401 -24.607  1.00 56.23           C  
ATOM   1981  CB  PRO A 132      58.463  60.898 -25.067  1.00 56.23           C  
ATOM   1982  HB2 PRO A 132      58.574  60.902 -23.982  1.00 56.23           H  
ATOM   1983  HB3 PRO A 132      59.253  61.493 -25.525  1.00 56.23           H  
ATOM   1984  O   PRO A 132      59.130  57.848 -24.031  1.00 56.23           O  
ATOM   1985  CG  PRO A 132      57.107  61.452 -25.493  1.00 56.23           C  
ATOM   1986  HG2 PRO A 132      57.126  62.535 -25.613  1.00 56.23           H  
ATOM   1987  HG3 PRO A 132      56.351  61.157 -24.766  1.00 56.23           H  
ATOM   1988  CD  PRO A 132      56.850  60.742 -26.815  1.00 56.23           C  
ATOM   1989  HD2 PRO A 132      55.774  60.632 -26.955  1.00 56.23           H  
ATOM   1990  HD3 PRO A 132      57.289  61.319 -27.629  1.00 56.23           H  
ATOM   1991  N   VAL A 133      56.921  58.047 -24.413  1.00 52.75           N  
ATOM   1992  H   VAL A 133      56.197  58.507 -24.947  1.00 52.75           H  
ATOM   1993  CA  VAL A 133      56.524  56.960 -23.508  1.00 52.75           C  
ATOM   1994  HA  VAL A 133      57.014  57.115 -22.547  1.00 52.75           H  
ATOM   1995  C   VAL A 133      57.010  55.610 -24.038  1.00 52.75           C  
ATOM   1996  CB  VAL A 133      55.001  56.947 -23.270  1.00 52.75           C  
ATOM   1997  HB  VAL A 133      54.484  56.726 -24.203  1.00 52.75           H  
ATOM   1998  O   VAL A 133      57.587  54.838 -23.278  1.00 52.75           O  
ATOM   1999  CG1 VAL A 133      54.605  55.881 -22.242  1.00 52.75           C  
ATOM   2000 HG11 VAL A 133      53.530  55.918 -22.063  1.00 52.75           H  
ATOM   2001 HG12 VAL A 133      54.849  54.886 -22.615  1.00 52.75           H  
ATOM   2002 HG13 VAL A 133      55.132  56.047 -21.303  1.00 52.75           H  
ATOM   2003  CG2 VAL A 133      54.505  58.304 -22.750  1.00 52.75           C  
ATOM   2004 HG21 VAL A 133      55.022  58.562 -21.826  1.00 52.75           H  
ATOM   2005 HG22 VAL A 133      54.681  59.083 -23.492  1.00 52.75           H  
ATOM   2006 HG23 VAL A 133      53.433  58.257 -22.562  1.00 52.75           H  
ATOM   2007  N   ALA A 134      56.850  55.347 -25.339  1.00 48.27           N  
ATOM   2008  H   ALA A 134      56.349  56.012 -25.911  1.00 48.27           H  
ATOM   2009  CA  ALA A 134      57.338  54.115 -25.959  1.00 48.27           C  
ATOM   2010  HA  ALA A 134      56.930  53.264 -25.413  1.00 48.27           H  
ATOM   2011  C   ALA A 134      58.874  53.992 -25.903  1.00 48.27           C  
ATOM   2012  CB  ALA A 134      56.818  54.057 -27.401  1.00 48.27           C  
ATOM   2013  HB1 ALA A 134      57.219  54.888 -27.981  1.00 48.27           H  
ATOM   2014  HB2 ALA A 134      55.729  54.106 -27.403  1.00 48.27           H  
ATOM   2015  HB3 ALA A 134      57.130  53.119 -27.859  1.00 48.27           H  
ATOM   2016  O   ALA A 134      59.393  52.921 -25.607  1.00 48.27           O  
ATOM   2017  N   GLN A 135      59.605  55.088 -26.143  1.00 43.37           N  
ATOM   2018  H   GLN A 135      59.120  55.943 -26.373  1.00 43.37           H  
ATOM   2019  CA  GLN A 135      61.074  55.073 -26.181  1.00 43.37           C  
ATOM   2020  HA  GLN A 135      61.404  54.295 -26.869  1.00 43.37           H  
ATOM   2021  C   GLN A 135      61.729  54.756 -24.832  1.00 43.37           C  
ATOM   2022  CB  GLN A 135      61.595  56.432 -26.670  1.00 43.37           C  
ATOM   2023  HB2 GLN A 135      61.050  57.234 -26.171  1.00 43.37           H  
ATOM   2024  HB3 GLN A 135      62.650  56.524 -26.411  1.00 43.37           H  
ATOM   2025  O   GLN A 135      62.806  54.168 -24.805  1.00 43.37           O  
ATOM   2026  CG  GLN A 135      61.474  56.577 -28.189  1.00 43.37           C  
ATOM   2027  HG2 GLN A 135      62.042  55.776 -28.663  1.00 43.37           H  
ATOM   2028  HG3 GLN A 135      60.430  56.476 -28.488  1.00 43.37           H  
ATOM   2029  CD  GLN A 135      61.996  57.916 -28.701  1.00 43.37           C  
ATOM   2030  NE2 GLN A 135      62.254  58.026 -29.985  1.00 43.37           N  
ATOM   2031 HE21 GLN A 135      62.204  57.204 -30.570  1.00 43.37           H  
ATOM   2032 HE22 GLN A 135      62.677  58.898 -30.267  1.00 43.37           H  
ATOM   2033  OE1 GLN A 135      62.171  58.895 -27.994  1.00 43.37           O  
ATOM   2034  N   ALA A 136      61.122  55.155 -23.711  1.00 38.00           N  
ATOM   2035  H   ALA A 136      60.234  55.632 -23.773  1.00 38.00           H  
ATOM   2036  CA  ALA A 136      61.761  55.015 -22.403  1.00 38.00           C  
ATOM   2037  HA  ALA A 136      62.746  55.479 -22.451  1.00 38.00           H  
ATOM   2038  C   ALA A 136      61.983  53.548 -21.981  1.00 38.00           C  
ATOM   2039  CB  ALA A 136      60.921  55.780 -21.375  1.00 38.00           C  
ATOM   2040  HB1 ALA A 136      61.409  55.738 -20.401  1.00 38.00           H  
ATOM   2041  HB2 ALA A 136      59.931  55.331 -21.299  1.00 38.00           H  
ATOM   2042  HB3 ALA A 136      60.820  56.821 -21.681  1.00 38.00           H  
ATOM   2043  O   ALA A 136      62.902  53.274 -21.209  1.00 38.00           O  
ATOM   2044  N   ALA A 137      61.172  52.611 -22.488  1.00 36.10           N  
ATOM   2045  H   ALA A 137      60.467  52.887 -23.156  1.00 36.10           H  
ATOM   2046  CA  ALA A 137      61.269  51.193 -22.141  1.00 36.10           C  
ATOM   2047  HA  ALA A 137      61.293  51.099 -21.056  1.00 36.10           H  
ATOM   2048  C   ALA A 137      62.546  50.519 -22.679  1.00 36.10           C  
ATOM   2049  CB  ALA A 137      60.010  50.488 -22.658  1.00 36.10           C  
ATOM   2050  HB1 ALA A 137      60.042  49.435 -22.379  1.00 36.10           H  
ATOM   2051  HB2 ALA A 137      59.960  50.563 -23.744  1.00 36.10           H  
ATOM   2052  HB3 ALA A 137      59.121  50.945 -22.223  1.00 36.10           H  
ATOM   2053  O   ALA A 137      63.059  49.600 -22.046  1.00 36.10           O  
ATOM   2054  N   ASP A 138      63.094  50.999 -23.802  1.00 33.35           N  
ATOM   2055  H   ASP A 138      62.642  51.774 -24.266  1.00 33.35           H  
ATOM   2056  CA  ASP A 138      64.220  50.360 -24.505  1.00 33.35           C  
ATOM   2057  HA  ASP A 138      63.978  49.312 -24.682  1.00 33.35           H  
ATOM   2058  C   ASP A 138      65.540  50.364 -23.716  1.00 33.35           C  
ATOM   2059  CB  ASP A 138      64.455  51.071 -25.855  1.00 33.35           C  
ATOM   2060  HB2 ASP A 138      64.195  52.125 -25.765  1.00 33.35           H  
ATOM   2061  HB3 ASP A 138      65.517  51.035 -26.099  1.00 33.35           H  
ATOM   2062  O   ASP A 138      66.494  49.673 -24.077  1.00 33.35           O  
ATOM   2063  CG  ASP A 138      63.721  50.460 -27.053  1.00 33.35           C  
ATOM   2064  OD1 ASP A 138      63.228  49.317 -26.941  1.00 33.35           O  
ATOM   2065  OD2 ASP A 138      63.702  51.145 -28.102  1.00 33.35           O  
ATOM   2066  N   ALA A 139      65.641  51.157 -22.645  1.00 29.85           N  
ATOM   2067  H   ALA A 139      64.820  51.671 -22.360  1.00 29.85           H  
ATOM   2068  CA  ALA A 139      66.909  51.391 -21.958  1.00 29.85           C  
ATOM   2069  HA  ALA A 139      67.634  51.732 -22.698  1.00 29.85           H  
ATOM   2070  C   ALA A 139      67.505  50.132 -21.301  1.00 29.85           C  
ATOM   2071  CB  ALA A 139      66.705  52.510 -20.934  1.00 29.85           C  
ATOM   2072  HB1 ALA A 139      67.651  52.737 -20.443  1.00 29.85           H  
ATOM   2073  HB2 ALA A 139      66.338  53.406 -21.435  1.00 29.85           H  
ATOM   2074  HB3 ALA A 139      65.977  52.198 -20.185  1.00 29.85           H  
ATOM   2075  O   ALA A 139      68.693  50.121 -20.977  1.00 29.85           O  
ATOM   2076  N   SER A 140      66.718  49.065 -21.122  1.00 29.68           N  
ATOM   2077  H   SER A 140      65.775  49.112 -21.482  1.00 29.68           H  
ATOM   2078  CA  SER A 140      67.125  47.798 -20.499  1.00 29.68           C  
ATOM   2079  HA  SER A 140      67.646  48.037 -19.571  1.00 29.68           H  
ATOM   2080  C   SER A 140      68.099  46.961 -21.339  1.00 29.68           C  
ATOM   2081  CB  SER A 140      65.882  46.981 -20.132  1.00 29.68           C  
ATOM   2082  HB2 SER A 140      66.173  46.063 -19.622  1.00 29.68           H  
ATOM   2083  HB3 SER A 140      65.259  47.568 -19.458  1.00 29.68           H  
ATOM   2084  O   SER A 140      68.267  45.770 -21.085  1.00 29.68           O  
ATOM   2085  OG  SER A 140      65.133  46.671 -21.288  1.00 29.68           O  
ATOM   2086  HG  SER A 140      65.591  45.994 -21.793  1.00 29.68           H  
ATOM   2087  N   GLY A 141      68.761  47.553 -22.336  1.00 25.90           N  
ATOM   2088  H   GLY A 141      68.566  48.532 -22.492  1.00 25.90           H  
ATOM   2089  CA  GLY A 141      69.686  46.888 -23.255  1.00 25.90           C  
ATOM   2090  HA2 GLY A 141      69.936  47.577 -24.062  1.00 25.90           H  
ATOM   2091  HA3 GLY A 141      69.180  46.025 -23.688  1.00 25.90           H  
ATOM   2092  C   GLY A 141      70.991  46.396 -22.620  1.00 25.90           C  
ATOM   2093  O   GLY A 141      71.980  46.230 -23.332  1.00 25.90           O  
ATOM   2094  N   THR A 142      71.040  46.194 -21.300  1.00 25.88           N  
ATOM   2095  H   THR A 142      70.168  46.263 -20.794  1.00 25.88           H  
ATOM   2096  CA  THR A 142      72.211  45.769 -20.517  1.00 25.88           C  
ATOM   2097  HA  THR A 142      73.067  46.369 -20.826  1.00 25.88           H  
ATOM   2098  C   THR A 142      72.572  44.308 -20.798  1.00 25.88           C  
ATOM   2099  CB  THR A 142      71.984  46.010 -19.010  1.00 25.88           C  
ATOM   2100  HB  THR A 142      72.730  45.466 -18.431  1.00 25.88           H  
ATOM   2101  O   THR A 142      72.547  43.465 -19.912  1.00 25.88           O  
ATOM   2102  CG2 THR A 142      72.110  47.488 -18.651  1.00 25.88           C  
ATOM   2103 HG21 THR A 142      73.108  47.848 -18.902  1.00 25.88           H  
ATOM   2104 HG22 THR A 142      71.365  48.069 -19.194  1.00 25.88           H  
ATOM   2105 HG23 THR A 142      71.945  47.613 -17.580  1.00 25.88           H  
ATOM   2106  OG1 THR A 142      70.694  45.600 -18.618  1.00 25.88           O  
ATOM   2107  HG1 THR A 142      70.655  44.645 -18.715  1.00 25.88           H  
ATOM   2108  N   GLY A 143      72.853  43.978 -22.058  1.00 23.09           N  
ATOM   2109  H   GLY A 143      72.774  44.707 -22.753  1.00 23.09           H  
ATOM   2110  CA  GLY A 143      72.910  42.595 -22.524  1.00 23.09           C  
ATOM   2111  HA2 GLY A 143      72.221  41.983 -21.942  1.00 23.09           H  
ATOM   2112  HA3 GLY A 143      72.580  42.567 -23.562  1.00 23.09           H  
ATOM   2113  C   GLY A 143      74.283  41.934 -22.462  1.00 23.09           C  
ATOM   2114  O   GLY A 143      74.365  40.731 -22.663  1.00 23.09           O  
ATOM   2115  N   ALA A 144      75.370  42.692 -22.291  1.00 22.23           N  
ATOM   2116  H   ALA A 144      75.242  43.677 -22.108  1.00 22.23           H  
ATOM   2117  CA  ALA A 144      76.629  42.230 -22.867  1.00 22.23           C  
ATOM   2118  HA  ALA A 144      76.407  41.847 -23.862  1.00 22.23           H  
ATOM   2119  C   ALA A 144      77.299  41.066 -22.127  1.00 22.23           C  
ATOM   2120  CB  ALA A 144      77.583  43.415 -23.057  1.00 22.23           C  
ATOM   2121  HB1 ALA A 144      77.111  44.171 -23.685  1.00 22.23           H  
ATOM   2122  HB2 ALA A 144      78.495  43.073 -23.546  1.00 22.23           H  
ATOM   2123  HB3 ALA A 144      77.838  43.857 -22.093  1.00 22.23           H  
ATOM   2124  O   ALA A 144      77.571  40.039 -22.742  1.00 22.23           O  
ATOM   2125  N   ASN A 145      77.735  41.283 -20.883  1.00 19.37           N  
ATOM   2126  H   ASN A 145      77.377  42.069 -20.359  1.00 19.37           H  
ATOM   2127  CA  ASN A 145      79.012  40.690 -20.493  1.00 19.37           C  
ATOM   2128  HA  ASN A 145      79.578  40.604 -21.421  1.00 19.37           H  
ATOM   2129  C   ASN A 145      78.839  39.276 -19.903  1.00 19.37           C  
ATOM   2130  CB  ASN A 145      79.805  41.666 -19.605  1.00 19.37           C  
ATOM   2131  HB2 ASN A 145      79.471  42.688 -19.788  1.00 19.37           H  
ATOM   2132  HB3 ASN A 145      79.634  41.434 -18.554  1.00 19.37           H  
ATOM   2133  O   ASN A 145      78.304  39.152 -18.804  1.00 19.37           O  
ATOM   2134  CG  ASN A 145      81.299  41.632 -19.894  1.00 19.37           C  
ATOM   2135  ND2 ASN A 145      82.077  42.391 -19.163  1.00 19.37           N  
ATOM   2136 HD21 ASN A 145      83.067  42.293 -19.338  1.00 19.37           H  
ATOM   2137 HD22 ASN A 145      81.703  42.876 -18.360  1.00 19.37           H  
ATOM   2138  OD1 ASN A 145      81.795  40.975 -20.793  1.00 19.37           O  
ATOM   2139  N   PRO A 146      79.282  38.214 -20.600  1.00 23.68           N  
ATOM   2140  CA  PRO A 146      78.822  36.848 -20.351  1.00 23.68           C  
ATOM   2141  HA  PRO A 146      77.779  36.845 -20.032  1.00 23.68           H  
ATOM   2142  C   PRO A 146      79.647  36.081 -19.311  1.00 23.68           C  
ATOM   2143  CB  PRO A 146      78.948  36.175 -21.725  1.00 23.68           C  
ATOM   2144  HB2 PRO A 146      79.027  35.090 -21.668  1.00 23.68           H  
ATOM   2145  HB3 PRO A 146      78.093  36.452 -22.342  1.00 23.68           H  
ATOM   2146  O   PRO A 146      79.423  34.886 -19.159  1.00 23.68           O  
ATOM   2147  CG  PRO A 146      80.214  36.809 -22.297  1.00 23.68           C  
ATOM   2148  HG2 PRO A 146      81.094  36.327 -21.872  1.00 23.68           H  
ATOM   2149  HG3 PRO A 146      80.234  36.761 -23.386  1.00 23.68           H  
ATOM   2150  CD  PRO A 146      80.117  38.245 -21.797  1.00 23.68           C  
ATOM   2151  HD2 PRO A 146      81.113  38.627 -21.570  1.00 23.68           H  
ATOM   2152  HD3 PRO A 146      79.654  38.848 -22.578  1.00 23.68           H  
ATOM   2153  N   SER A 147      80.699  36.692 -18.748  1.00 20.99           N  
ATOM   2154  H   SER A 147      80.745  37.700 -18.786  1.00 20.99           H  
ATOM   2155  CA  SER A 147      81.923  35.955 -18.383  1.00 20.99           C  
ATOM   2156  HA  SER A 147      82.326  35.528 -19.300  1.00 20.99           H  
ATOM   2157  C   SER A 147      81.690  34.789 -17.418  1.00 20.99           C  
ATOM   2158  CB  SER A 147      82.988  36.888 -17.811  1.00 20.99           C  
ATOM   2159  HB2 SER A 147      83.249  37.644 -18.552  1.00 20.99           H  
ATOM   2160  HB3 SER A 147      83.882  36.313 -17.568  1.00 20.99           H  
ATOM   2161  O   SER A 147      80.822  34.871 -16.554  1.00 20.99           O  
ATOM   2162  OG  SER A 147      82.508  37.520 -16.646  1.00 20.99           O  
ATOM   2163  HG  SER A 147      82.003  36.880 -16.141  1.00 20.99           H  
ATOM   2164  N   GLY A 148      82.494  33.729 -17.556  1.00 21.57           N  
ATOM   2165  H   GLY A 148      83.299  33.796 -18.162  1.00 21.57           H  
ATOM   2166  CA  GLY A 148      82.021  32.372 -17.274  1.00 21.57           C  
ATOM   2167  HA2 GLY A 148      81.955  31.836 -18.220  1.00 21.57           H  
ATOM   2168  HA3 GLY A 148      81.009  32.424 -16.872  1.00 21.57           H  
ATOM   2169  C   GLY A 148      82.806  31.478 -16.315  1.00 21.57           C  
ATOM   2170  O   GLY A 148      82.548  30.279 -16.349  1.00 21.57           O  
ATOM   2171  N   ASP A 149      83.761  31.986 -15.533  1.00 21.81           N  
ATOM   2172  H   ASP A 149      83.939  32.980 -15.554  1.00 21.81           H  
ATOM   2173  CA  ASP A 149      84.633  31.145 -14.678  1.00 21.81           C  
ATOM   2174  HA  ASP A 149      84.943  30.267 -15.245  1.00 21.81           H  
ATOM   2175  C   ASP A 149      83.873  30.653 -13.412  1.00 21.81           C  
ATOM   2176  CB  ASP A 149      85.902  31.936 -14.305  1.00 21.81           C  
ATOM   2177  HB2 ASP A 149      85.647  32.685 -13.556  1.00 21.81           H  
ATOM   2178  HB3 ASP A 149      86.612  31.229 -13.874  1.00 21.81           H  
ATOM   2179  O   ASP A 149      82.703  30.975 -13.236  1.00 21.81           O  
ATOM   2180  CG  ASP A 149      86.665  32.610 -15.452  1.00 21.81           C  
ATOM   2181  OD1 ASP A 149      86.580  32.135 -16.609  1.00 21.81           O  
ATOM   2182  OD2 ASP A 149      87.337  33.628 -15.168  1.00 21.81           O  
ATOM   2183  N   ASP A 150      84.391  29.929 -12.413  1.00 22.35           N  
ATOM   2184  H   ASP A 150      83.723  29.815 -11.665  1.00 22.35           H  
ATOM   2185  CA  ASP A 150      85.526  29.007 -12.271  1.00 22.35           C  
ATOM   2186  HA  ASP A 150      85.798  28.625 -13.255  1.00 22.35           H  
ATOM   2187  C   ASP A 150      85.049  27.834 -11.369  1.00 22.35           C  
ATOM   2188  CB  ASP A 150      86.762  29.661 -11.608  1.00 22.35           C  
ATOM   2189  HB2 ASP A 150      86.619  29.664 -10.528  1.00 22.35           H  
ATOM   2190  HB3 ASP A 150      86.857  30.707 -11.897  1.00 22.35           H  
ATOM   2191  O   ASP A 150      84.148  27.995 -10.545  1.00 22.35           O  
ATOM   2192  CG  ASP A 150      88.078  28.926 -11.925  1.00 22.35           C  
ATOM   2193  OD1 ASP A 150      88.015  27.799 -12.476  1.00 22.35           O  
ATOM   2194  OD2 ASP A 150      89.145  29.480 -11.582  1.00 22.35           O  
ATOM   2195  N   LEU A 151      85.680  26.668 -11.506  1.00 23.47           N  
ATOM   2196  H   LEU A 151      86.522  26.725 -12.061  1.00 23.47           H  
ATOM   2197  CA  LEU A 151      85.293  25.319 -11.040  1.00 23.47           C  
ATOM   2198  HA  LEU A 151      84.247  25.138 -11.287  1.00 23.47           H  
ATOM   2199  C   LEU A 151      85.459  24.993  -9.534  1.00 23.47           C  
ATOM   2200  CB  LEU A 151      86.202  24.346 -11.832  1.00 23.47           C  
ATOM   2201  HB2 LEU A 151      86.295  23.396 -11.308  1.00 23.47           H  
ATOM   2202  HB3 LEU A 151      87.205  24.770 -11.861  1.00 23.47           H  
ATOM   2203  O   LEU A 151      85.187  23.858  -9.161  1.00 23.47           O  
ATOM   2204  CG  LEU A 151      85.733  24.042 -13.262  1.00 23.47           C  
ATOM   2205  HG  LEU A 151      85.260  24.922 -13.698  1.00 23.47           H  
ATOM   2206  CD1 LEU A 151      86.928  23.653 -14.135  1.00 23.47           C  
ATOM   2207 HD11 LEU A 151      87.625  24.490 -14.180  1.00 23.47           H  
ATOM   2208 HD12 LEU A 151      86.586  23.428 -15.145  1.00 23.47           H  
ATOM   2209 HD13 LEU A 151      87.433  22.785 -13.711  1.00 23.47           H  
ATOM   2210  CD2 LEU A 151      84.743  22.874 -13.267  1.00 23.47           C  
ATOM   2211 HD21 LEU A 151      84.392  22.693 -14.283  1.00 23.47           H  
ATOM   2212 HD22 LEU A 151      85.216  21.974 -12.875  1.00 23.47           H  
ATOM   2213 HD23 LEU A 151      83.888  23.125 -12.639  1.00 23.47           H  
ATOM   2214  N   GLY A 152      86.008  25.908  -8.726  1.00 27.68           N  
ATOM   2215  H   GLY A 152      86.011  26.840  -9.114  1.00 27.68           H  
ATOM   2216  CA  GLY A 152      87.021  25.647  -7.671  1.00 27.68           C  
ATOM   2217  HA2 GLY A 152      87.946  25.382  -8.182  1.00 27.68           H  
ATOM   2218  HA3 GLY A 152      87.210  26.598  -7.172  1.00 27.68           H  
ATOM   2219  C   GLY A 152      86.829  24.590  -6.545  1.00 27.68           C  
ATOM   2220  O   GLY A 152      85.821  23.918  -6.411  1.00 27.68           O  
ATOM   2221  N   GLU A 153      87.854  24.495  -5.676  1.00 28.06           N  
ATOM   2222  H   GLU A 153      88.486  25.282  -5.708  1.00 28.06           H  
ATOM   2223  CA  GLU A 153      88.554  23.247  -5.274  1.00 28.06           C  
ATOM   2224  HA  GLU A 153      88.677  22.619  -6.156  1.00 28.06           H  
ATOM   2225  C   GLU A 153      88.029  22.320  -4.152  1.00 28.06           C  
ATOM   2226  CB  GLU A 153      89.951  23.645  -4.755  1.00 28.06           C  
ATOM   2227  HB2 GLU A 153      89.813  24.274  -3.876  1.00 28.06           H  
ATOM   2228  HB3 GLU A 153      90.473  22.741  -4.442  1.00 28.06           H  
ATOM   2229  O   GLU A 153      88.184  21.105  -4.262  1.00 28.06           O  
ATOM   2230  CG  GLU A 153      90.874  24.383  -5.730  1.00 28.06           C  
ATOM   2231  HG2 GLU A 153      90.406  25.320  -6.030  1.00 28.06           H  
ATOM   2232  HG3 GLU A 153      91.007  23.766  -6.618  1.00 28.06           H  
ATOM   2233  CD  GLU A 153      92.243  24.684  -5.087  1.00 28.06           C  
ATOM   2234  OE1 GLU A 153      93.230  24.787  -5.848  1.00 28.06           O  
ATOM   2235  OE2 GLU A 153      92.307  24.827  -3.842  1.00 28.06           O  
ATOM   2236  N   ALA A 154      87.666  22.851  -2.980  1.00 23.65           N  
ATOM   2237  H   ALA A 154      87.501  23.846  -2.931  1.00 23.65           H  
ATOM   2238  CA  ALA A 154      87.659  22.050  -1.738  1.00 23.65           C  
ATOM   2239  HA  ALA A 154      88.513  21.373  -1.756  1.00 23.65           H  
ATOM   2240  C   ALA A 154      86.389  21.176  -1.643  1.00 23.65           C  
ATOM   2241  CB  ALA A 154      87.830  23.002  -0.548  1.00 23.65           C  
ATOM   2242  HB1 ALA A 154      86.983  23.686  -0.500  1.00 23.65           H  
ATOM   2243  HB2 ALA A 154      88.752  23.573  -0.664  1.00 23.65           H  
ATOM   2244  HB3 ALA A 154      87.880  22.430   0.378  1.00 23.65           H  
ATOM   2245  O   ALA A 154      85.420  21.435  -2.337  1.00 23.65           O  
ATOM   2246  N   GLY A 155      86.224  20.160  -0.797  1.00 32.79           N  
ATOM   2247  H   GLY A 155      85.339  19.701  -0.959  1.00 32.79           H  
ATOM   2248  CA  GLY A 155      87.022  19.477   0.218  1.00 32.79           C  
ATOM   2249  HA2 GLY A 155      87.146  20.118   1.091  1.00 32.79           H  
ATOM   2250  HA3 GLY A 155      87.994  19.196  -0.187  1.00 32.79           H  
ATOM   2251  C   GLY A 155      86.246  18.201   0.618  1.00 32.79           C  
ATOM   2252  O   GLY A 155      85.364  17.783  -0.122  1.00 32.79           O  
ATOM   2253  N   VAL A 156      86.579  17.586   1.757  1.00 29.00           N  
ATOM   2254  H   VAL A 156      87.241  18.057   2.357  1.00 29.00           H  
ATOM   2255  CA  VAL A 156      86.203  16.203   2.147  1.00 29.00           C  
ATOM   2256  HA  VAL A 156      86.731  15.526   1.476  1.00 29.00           H  
ATOM   2257  C   VAL A 156      84.708  15.849   2.020  1.00 29.00           C  
ATOM   2258  CB  VAL A 156      86.696  15.914   3.587  1.00 29.00           C  
ATOM   2259  HB  VAL A 156      86.241  16.635   4.266  1.00 29.00           H  
ATOM   2260  O   VAL A 156      83.843  16.705   2.176  1.00 29.00           O  
ATOM   2261  CG1 VAL A 156      86.390  14.504   4.116  1.00 29.00           C  
ATOM   2262 HG11 VAL A 156      86.871  14.344   5.081  1.00 29.00           H  
ATOM   2263 HG12 VAL A 156      85.317  14.390   4.272  1.00 29.00           H  
ATOM   2264 HG13 VAL A 156      86.733  13.745   3.413  1.00 29.00           H  
ATOM   2265  CG2 VAL A 156      88.224  16.080   3.673  1.00 29.00           C  
ATOM   2266 HG21 VAL A 156      88.708  15.390   2.983  1.00 29.00           H  
ATOM   2267 HG22 VAL A 156      88.519  17.101   3.432  1.00 29.00           H  
ATOM   2268 HG23 VAL A 156      88.562  15.865   4.687  1.00 29.00           H  
ATOM   2269  N   ASP A 157      84.491  14.549   1.785  1.00 30.48           N  
ATOM   2270  H   ASP A 157      85.313  13.998   1.587  1.00 30.48           H  
ATOM   2271  CA  ASP A 157      83.268  13.733   1.777  1.00 30.48           C  
ATOM   2272  HA  ASP A 157      82.985  13.586   0.735  1.00 30.48           H  
ATOM   2273  C   ASP A 157      82.028  14.243   2.527  1.00 30.48           C  
ATOM   2274  CB  ASP A 157      83.600  12.346   2.377  1.00 30.48           C  
ATOM   2275  HB2 ASP A 157      83.925  12.476   3.409  1.00 30.48           H  
ATOM   2276  HB3 ASP A 157      82.697  11.736   2.390  1.00 30.48           H  
ATOM   2277  O   ASP A 157      82.111  14.955   3.524  1.00 30.48           O  
ATOM   2278  CG  ASP A 157      84.665  11.563   1.606  1.00 30.48           C  
ATOM   2279  OD1 ASP A 157      84.740  11.737   0.370  1.00 30.48           O  
ATOM   2280  OD2 ASP A 157      85.449  10.842   2.265  1.00 30.48           O  
ATOM   2281  N   GLU A 158      80.886  13.733   2.045  1.00 30.90           N  
ATOM   2282  H   GLU A 158      81.017  13.190   1.203  1.00 30.90           H  
ATOM   2283  CA  GLU A 158      79.554  13.511   2.647  1.00 30.90           C  
ATOM   2284  HA  GLU A 158      78.834  14.097   2.075  1.00 30.90           H  
ATOM   2285  C   GLU A 158      79.387  13.964   4.120  1.00 30.90           C  
ATOM   2286  CB  GLU A 158      79.179  12.024   2.431  1.00 30.90           C  
ATOM   2287  HB2 GLU A 158      79.932  11.400   2.913  1.00 30.90           H  
ATOM   2288  HB3 GLU A 158      78.213  11.832   2.900  1.00 30.90           H  
ATOM   2289  O   GLU A 158      79.158  13.175   5.033  1.00 30.90           O  
ATOM   2290  CG  GLU A 158      79.073  11.642   0.935  1.00 30.90           C  
ATOM   2291  HG2 GLU A 158      80.007  11.895   0.435  1.00 30.90           H  
ATOM   2292  HG3 GLU A 158      78.286  12.246   0.485  1.00 30.90           H  
ATOM   2293  CD  GLU A 158      78.785  10.149   0.668  1.00 30.90           C  
ATOM   2294  OE1 GLU A 158      78.614   9.807  -0.526  1.00 30.90           O  
ATOM   2295  OE2 GLU A 158      78.782   9.348   1.632  1.00 30.90           O  
ATOM   2296  N   LEU A 159      79.532  15.269   4.374  1.00 25.24           N  
ATOM   2297  H   LEU A 159      79.861  15.810   3.587  1.00 25.24           H  
ATOM   2298  CA  LEU A 159      79.877  15.799   5.701  1.00 25.24           C  
ATOM   2299  HA  LEU A 159      80.755  15.251   6.042  1.00 25.24           H  
ATOM   2300  C   LEU A 159      78.782  15.613   6.772  1.00 25.24           C  
ATOM   2301  CB  LEU A 159      80.277  17.276   5.484  1.00 25.24           C  
ATOM   2302  HB2 LEU A 159      79.388  17.884   5.317  1.00 25.24           H  
ATOM   2303  HB3 LEU A 159      80.857  17.306   4.562  1.00 25.24           H  
ATOM   2304  O   LEU A 159      79.076  15.220   7.901  1.00 25.24           O  
ATOM   2305  CG  LEU A 159      81.153  17.913   6.580  1.00 25.24           C  
ATOM   2306  HG  LEU A 159      81.812  17.158   7.011  1.00 25.24           H  
ATOM   2307  CD1 LEU A 159      82.027  19.009   5.964  1.00 25.24           C  
ATOM   2308 HD11 LEU A 159      82.661  19.455   6.730  1.00 25.24           H  
ATOM   2309 HD12 LEU A 159      82.666  18.571   5.197  1.00 25.24           H  
ATOM   2310 HD13 LEU A 159      81.401  19.776   5.509  1.00 25.24           H  
ATOM   2311  CD2 LEU A 159      80.337  18.565   7.698  1.00 25.24           C  
ATOM   2312 HD21 LEU A 159      79.631  19.284   7.281  1.00 25.24           H  
ATOM   2313 HD22 LEU A 159      81.003  19.069   8.398  1.00 25.24           H  
ATOM   2314 HD23 LEU A 159      79.801  17.787   8.240  1.00 25.24           H  
ATOM   2315  N   LEU A 160      77.529  15.954   6.446  1.00 25.55           N  
ATOM   2316  H   LEU A 160      77.372  16.200   5.479  1.00 25.55           H  
ATOM   2317  CA  LEU A 160      76.419  16.142   7.400  1.00 25.55           C  
ATOM   2318  HA  LEU A 160      76.786  15.911   8.400  1.00 25.55           H  
ATOM   2319  C   LEU A 160      75.217  15.206   7.204  1.00 25.55           C  
ATOM   2320  CB  LEU A 160      75.960  17.619   7.376  1.00 25.55           C  
ATOM   2321  HB2 LEU A 160      74.876  17.670   7.475  1.00 25.55           H  
ATOM   2322  HB3 LEU A 160      76.205  18.048   6.405  1.00 25.55           H  
ATOM   2323  O   LEU A 160      74.366  15.160   8.086  1.00 25.55           O  
ATOM   2324  CG  LEU A 160      76.572  18.491   8.486  1.00 25.55           C  
ATOM   2325  HG  LEU A 160      77.650  18.334   8.516  1.00 25.55           H  
ATOM   2326  CD1 LEU A 160      76.307  19.967   8.188  1.00 25.55           C  
ATOM   2327 HD11 LEU A 160      76.755  20.587   8.964  1.00 25.55           H  
ATOM   2328 HD12 LEU A 160      75.233  20.152   8.148  1.00 25.55           H  
ATOM   2329 HD13 LEU A 160      76.752  20.231   7.228  1.00 25.55           H  
ATOM   2330  CD2 LEU A 160      75.992  18.180   9.870  1.00 25.55           C  
ATOM   2331 HD21 LEU A 160      76.444  18.833  10.616  1.00 25.55           H  
ATOM   2332 HD22 LEU A 160      76.203  17.145  10.138  1.00 25.55           H  
ATOM   2333 HD23 LEU A 160      74.912  18.327   9.861  1.00 25.55           H  
ATOM   2334  N   GLU A 161      75.137  14.407   6.140  1.00 31.09           N  
ATOM   2335  H   GLU A 161      75.863  14.420   5.437  1.00 31.09           H  
ATOM   2336  CA  GLU A 161      74.071  13.386   6.021  1.00 31.09           C  
ATOM   2337  HA  GLU A 161      73.138  13.811   6.391  1.00 31.09           H  
ATOM   2338  C   GLU A 161      74.322  12.148   6.924  1.00 31.09           C  
ATOM   2339  CB  GLU A 161      73.835  13.015   4.542  1.00 31.09           C  
ATOM   2340  HB2 GLU A 161      73.314  12.059   4.491  1.00 31.09           H  
ATOM   2341  HB3 GLU A 161      74.795  12.912   4.036  1.00 31.09           H  
ATOM   2342  O   GLU A 161      73.608  11.154   6.853  1.00 31.09           O  
ATOM   2343  CG  GLU A 161      72.958  14.055   3.823  1.00 31.09           C  
ATOM   2344  HG2 GLU A 161      73.495  15.003   3.790  1.00 31.09           H  
ATOM   2345  HG3 GLU A 161      72.052  14.207   4.410  1.00 31.09           H  
ATOM   2346  CD  GLU A 161      72.567  13.641   2.393  1.00 31.09           C  
ATOM   2347  OE1 GLU A 161      71.522  14.146   1.919  1.00 31.09           O  
ATOM   2348  OE2 GLU A 161      73.317  12.856   1.776  1.00 31.09           O  
ATOM   2349  N   ALA A 162      75.345  12.205   7.789  1.00 27.26           N  
ATOM   2350  H   ALA A 162      75.835  13.087   7.801  1.00 27.26           H  
ATOM   2351  CA  ALA A 162      76.089  11.059   8.317  1.00 27.26           C  
ATOM   2352  HA  ALA A 162      76.067  10.265   7.571  1.00 27.26           H  
ATOM   2353  C   ALA A 162      75.647  10.433   9.663  1.00 27.26           C  
ATOM   2354  CB  ALA A 162      77.538  11.555   8.455  1.00 27.26           C  
ATOM   2355  HB1 ALA A 162      77.907  11.892   7.486  1.00 27.26           H  
ATOM   2356  HB2 ALA A 162      77.601  12.383   9.162  1.00 27.26           H  
ATOM   2357  HB3 ALA A 162      78.175  10.739   8.797  1.00 27.26           H  
ATOM   2358  O   ALA A 162      75.663   9.211   9.819  1.00 27.26           O  
ATOM   2359  N   LEU A 163      75.476  11.255  10.708  1.00 23.82           N  
ATOM   2360  H   LEU A 163      75.386  12.236  10.481  1.00 23.82           H  
ATOM   2361  CA  LEU A 163      75.965  10.909  12.062  1.00 23.82           C  
ATOM   2362  HA  LEU A 163      76.844  10.277  11.932  1.00 23.82           H  
ATOM   2363  C   LEU A 163      75.021  10.081  12.958  1.00 23.82           C  
ATOM   2364  CB  LEU A 163      76.422  12.204  12.777  1.00 23.82           C  
ATOM   2365  HB2 LEU A 163      75.947  13.059  12.295  1.00 23.82           H  
ATOM   2366  HB3 LEU A 163      76.080  12.205  13.812  1.00 23.82           H  
ATOM   2367  O   LEU A 163      75.359   8.958  13.338  1.00 23.82           O  
ATOM   2368  CG  LEU A 163      77.946  12.414  12.787  1.00 23.82           C  
ATOM   2369  HG  LEU A 163      78.363  12.120  11.824  1.00 23.82           H  
ATOM   2370  CD1 LEU A 163      78.266  13.889  13.024  1.00 23.82           C  
ATOM   2371 HD11 LEU A 163      77.851  14.488  12.213  1.00 23.82           H  
ATOM   2372 HD12 LEU A 163      79.346  14.032  13.038  1.00 23.82           H  
ATOM   2373 HD13 LEU A 163      77.842  14.220  13.973  1.00 23.82           H  
ATOM   2374  CD2 LEU A 163      78.609  11.597  13.901  1.00 23.82           C  
ATOM   2375 HD21 LEU A 163      78.388  10.539  13.764  1.00 23.82           H  
ATOM   2376 HD22 LEU A 163      79.689  11.739  13.865  1.00 23.82           H  
ATOM   2377 HD23 LEU A 163      78.236  11.914  14.876  1.00 23.82           H  
ATOM   2378  N   GLY A 164      73.912  10.684  13.406  1.00 25.94           N  
ATOM   2379  H   GLY A 164      73.660  11.566  12.984  1.00 25.94           H  
ATOM   2380  CA  GLY A 164      73.078  10.195  14.512  1.00 25.94           C  
ATOM   2381  HA2 GLY A 164      72.415  10.995  14.842  1.00 25.94           H  
ATOM   2382  HA3 GLY A 164      73.718   9.921  15.351  1.00 25.94           H  
ATOM   2383  C   GLY A 164      72.210   8.998  14.121  1.00 25.94           C  
ATOM   2384  O   GLY A 164      71.295   9.142  13.318  1.00 25.94           O  
ATOM   2385  N   ARG A 165      72.507   7.828  14.708  1.00 28.87           N  
ATOM   2386  H   ARG A 165      73.311   7.841  15.319  1.00 28.87           H  
ATOM   2387  CA  ARG A 165      71.892   6.505  14.449  1.00 28.87           C  
ATOM   2388  HA  ARG A 165      71.184   6.576  13.624  1.00 28.87           H  
ATOM   2389  C   ARG A 165      71.127   5.879  15.637  1.00 28.87           C  
ATOM   2390  CB  ARG A 165      73.009   5.498  14.098  1.00 28.87           C  
ATOM   2391  HB2 ARG A 165      73.733   5.504  14.913  1.00 28.87           H  
ATOM   2392  HB3 ARG A 165      72.573   4.500  14.058  1.00 28.87           H  
ATOM   2393  O   ARG A 165      70.411   4.914  15.409  1.00 28.87           O  
ATOM   2394  CG  ARG A 165      73.756   5.707  12.778  1.00 28.87           C  
ATOM   2395  HG2 ARG A 165      74.200   6.702  12.776  1.00 28.87           H  
ATOM   2396  HG3 ARG A 165      73.060   5.636  11.942  1.00 28.87           H  
ATOM   2397  CD  ARG A 165      74.852   4.633  12.639  1.00 28.87           C  
ATOM   2398  HD2 ARG A 165      74.983   4.124  13.594  1.00 28.87           H  
ATOM   2399  HD3 ARG A 165      74.531   3.899  11.899  1.00 28.87           H  
ATOM   2400  NE  ARG A 165      76.136   5.228  12.230  1.00 28.87           N  
ATOM   2401  HE  ARG A 165      76.088   6.177  11.889  1.00 28.87           H  
ATOM   2402  NH1 ARG A 165      77.506   3.464  12.777  1.00 28.87           N  
ATOM   2403 HH11 ARG A 165      78.433   3.074  12.867  1.00 28.87           H  
ATOM   2404 HH12 ARG A 165      76.690   2.966  13.104  1.00 28.87           H  
ATOM   2405  NH2 ARG A 165      78.381   5.341  11.930  1.00 28.87           N  
ATOM   2406 HH21 ARG A 165      78.253   6.273  11.562  1.00 28.87           H  
ATOM   2407 HH22 ARG A 165      79.306   4.940  11.986  1.00 28.87           H  
ATOM   2408  CZ  ARG A 165      77.331   4.674  12.315  1.00 28.87           C  
ATOM   2409  N   GLU A 166      71.390   6.307  16.882  1.00 22.15           N  
ATOM   2410  H   GLU A 166      71.642   7.284  16.937  1.00 22.15           H  
ATOM   2411  CA  GLU A 166      72.139   5.479  17.868  1.00 22.15           C  
ATOM   2412  HA  GLU A 166      72.608   4.669  17.309  1.00 22.15           H  
ATOM   2413  C   GLU A 166      71.399   4.759  19.041  1.00 22.15           C  
ATOM   2414  CB  GLU A 166      73.284   6.364  18.405  1.00 22.15           C  
ATOM   2415  HB2 GLU A 166      73.640   6.998  17.593  1.00 22.15           H  
ATOM   2416  HB3 GLU A 166      72.884   7.021  19.177  1.00 22.15           H  
ATOM   2417  O   GLU A 166      71.382   3.531  19.041  1.00 22.15           O  
ATOM   2418  CG  GLU A 166      74.508   5.603  18.939  1.00 22.15           C  
ATOM   2419  HG2 GLU A 166      74.187   4.869  19.678  1.00 22.15           H  
ATOM   2420  HG3 GLU A 166      74.952   5.056  18.108  1.00 22.15           H  
ATOM   2421  CD  GLU A 166      75.566   6.543  19.556  1.00 22.15           C  
ATOM   2422  OE1 GLU A 166      76.707   6.065  19.758  1.00 22.15           O  
ATOM   2423  OE2 GLU A 166      75.258   7.738  19.764  1.00 22.15           O  
ATOM   2424  N   LEU A 167      70.943   5.478  20.089  1.00 22.72           N  
ATOM   2425  H   LEU A 167      70.900   6.479  19.958  1.00 22.72           H  
ATOM   2426  CA  LEU A 167      70.989   5.046  21.516  1.00 22.72           C  
ATOM   2427  HA  LEU A 167      71.585   4.137  21.591  1.00 22.72           H  
ATOM   2428  C   LEU A 167      69.649   4.733  22.246  1.00 22.72           C  
ATOM   2429  CB  LEU A 167      71.697   6.162  22.329  1.00 22.72           C  
ATOM   2430  HB2 LEU A 167      71.336   6.097  23.355  1.00 22.72           H  
ATOM   2431  HB3 LEU A 167      71.383   7.131  21.942  1.00 22.72           H  
ATOM   2432  O   LEU A 167      69.351   3.577  22.539  1.00 22.72           O  
ATOM   2433  CG  LEU A 167      73.213   6.155  22.511  1.00 22.72           C  
ATOM   2434  HG  LEU A 167      73.697   5.929  21.561  1.00 22.72           H  
ATOM   2435  CD1 LEU A 167      73.664   7.537  22.988  1.00 22.72           C  
ATOM   2436 HD11 LEU A 167      74.740   7.532  23.158  1.00 22.72           H  
ATOM   2437 HD12 LEU A 167      73.140   7.802  23.906  1.00 22.72           H  
ATOM   2438 HD13 LEU A 167      73.441   8.277  22.219  1.00 22.72           H  
ATOM   2439  CD2 LEU A 167      73.638   5.124  23.561  1.00 22.72           C  
ATOM   2440 HD21 LEU A 167      73.184   5.371  24.521  1.00 22.72           H  
ATOM   2441 HD22 LEU A 167      73.304   4.133  23.257  1.00 22.72           H  
ATOM   2442 HD23 LEU A 167      74.723   5.129  23.658  1.00 22.72           H  
ATOM   2443  N   ASP A 168      68.957   5.797  22.680  1.00 21.87           N  
ATOM   2444  H   ASP A 168      69.263   6.689  22.317  1.00 21.87           H  
ATOM   2445  CA  ASP A 168      68.202   5.909  23.948  1.00 21.87           C  
ATOM   2446  HA  ASP A 168      68.475   5.096  24.621  1.00 21.87           H  
ATOM   2447  C   ASP A 168      66.675   5.875  23.700  1.00 21.87           C  
ATOM   2448  CB  ASP A 168      68.559   7.261  24.619  1.00 21.87           C  
ATOM   2449  HB2 ASP A 168      68.226   8.063  23.960  1.00 21.87           H  
ATOM   2450  HB3 ASP A 168      67.990   7.355  25.544  1.00 21.87           H  
ATOM   2451  O   ASP A 168      66.218   5.916  22.562  1.00 21.87           O  
ATOM   2452  CG  ASP A 168      70.035   7.495  24.972  1.00 21.87           C  
ATOM   2453  OD1 ASP A 168      70.653   6.608  25.600  1.00 21.87           O  
ATOM   2454  OD2 ASP A 168      70.552   8.570  24.584  1.00 21.87           O  
ATOM   2455  N   GLY A 169      65.768   5.890  24.668  1.00 19.13           N  
ATOM   2456  H   GLY A 169      64.818   5.872  24.327  1.00 19.13           H  
ATOM   2457  CA  GLY A 169      65.886   5.571  26.078  1.00 19.13           C  
ATOM   2458  HA2 GLY A 169      65.710   6.482  26.649  1.00 19.13           H  
ATOM   2459  HA3 GLY A 169      66.875   5.179  26.316  1.00 19.13           H  
ATOM   2460  C   GLY A 169      64.825   4.516  26.431  1.00 19.13           C  
ATOM   2461  O   GLY A 169      63.866   4.312  25.677  1.00 19.13           O  
ATOM   2462  N   ASP A 170      64.932   3.782  27.534  1.00 19.45           N  
ATOM   2463  H   ASP A 170      64.238   3.054  27.626  1.00 19.45           H  
ATOM   2464  CA  ASP A 170      65.774   3.978  28.735  1.00 19.45           C  
ATOM   2465  HA  ASP A 170      65.103   3.817  29.578  1.00 19.45           H  
ATOM   2466  C   ASP A 170      66.234   5.419  29.043  1.00 19.45           C  
ATOM   2467  CB  ASP A 170      66.826   2.845  28.847  1.00 19.45           C  
ATOM   2468  HB2 ASP A 170      67.610   3.145  29.542  1.00 19.45           H  
ATOM   2469  HB3 ASP A 170      67.290   2.684  27.874  1.00 19.45           H  
ATOM   2470  O   ASP A 170      67.393   5.632  29.456  1.00 19.45           O  
ATOM   2471  CG  ASP A 170      66.248   1.510  29.380  1.00 19.45           C  
ATOM   2472  OD1 ASP A 170      65.029   1.430  29.685  1.00 19.45           O  
ATOM   2473  OD2 ASP A 170      67.034   0.542  29.521  1.00 19.45           O  
ATOM   2474  OXT ASP A 170      65.351   6.302  28.938  1.00 19.45           O  
TER    2475      ASP A 170                                                       
ATOM   2475  N   MET B   1      43.644 -24.824  29.493  1.00 71.17           N  
ATOM   2476  H   MET B   1      43.185 -24.855  30.392  1.00 71.17           H  
ATOM   2477  H2  MET B   1      44.635 -24.977  29.613  1.00 71.17           H  
ATOM   2478  H3  MET B   1      43.277 -25.542  28.885  1.00 71.17           H  
ATOM   2479  CA  MET B   1      43.437 -23.508  28.878  1.00 71.17           C  
ATOM   2480  HA  MET B   1      44.008 -23.481  27.950  1.00 71.17           H  
ATOM   2481  C   MET B   1      43.976 -22.429  29.789  1.00 71.17           C  
ATOM   2482  CB  MET B   1      41.982 -23.239  28.499  1.00 71.17           C  
ATOM   2483  HB2 MET B   1      41.296 -23.829  29.107  1.00 71.17           H  
ATOM   2484  HB3 MET B   1      41.774 -22.180  28.652  1.00 71.17           H  
ATOM   2485  O   MET B   1      43.453 -22.260  30.892  1.00 71.17           O  
ATOM   2486  CG  MET B   1      41.769 -23.522  27.017  1.00 71.17           C  
ATOM   2487  HG2 MET B   1      42.558 -23.030  26.448  1.00 71.17           H  
ATOM   2488  HG3 MET B   1      41.833 -24.593  26.824  1.00 71.17           H  
ATOM   2489  SD  MET B   1      40.185 -22.890  26.436  1.00 71.17           S  
ATOM   2490  CE  MET B   1      39.213 -24.417  26.376  1.00 71.17           C  
ATOM   2491  HE1 MET B   1      38.213 -24.181  26.012  1.00 71.17           H  
ATOM   2492  HE2 MET B   1      39.142 -24.860  27.370  1.00 71.17           H  
ATOM   2493  HE3 MET B   1      39.676 -25.120  25.684  1.00 71.17           H  
ATOM   2494  N   THR B   2      45.036 -21.757  29.353  1.00 86.96           N  
ATOM   2495  H   THR B   2      45.361 -21.957  28.418  1.00 86.96           H  
ATOM   2496  CA  THR B   2      45.500 -20.501  29.950  1.00 86.96           C  
ATOM   2497  HA  THR B   2      45.760 -20.673  30.995  1.00 86.96           H  
ATOM   2498  C   THR B   2      44.377 -19.465  29.906  1.00 86.96           C  
ATOM   2499  CB  THR B   2      46.740 -19.952  29.225  1.00 86.96           C  
ATOM   2500  HB  THR B   2      47.057 -19.036  29.725  1.00 86.96           H  
ATOM   2501  O   THR B   2      43.421 -19.607  29.140  1.00 86.96           O  
ATOM   2502  CG2 THR B   2      47.909 -20.935  29.223  1.00 86.96           C  
ATOM   2503 HG21 THR B   2      48.779 -20.457  28.774  1.00 86.96           H  
ATOM   2504 HG22 THR B   2      48.155 -21.219  30.246  1.00 86.96           H  
ATOM   2505 HG23 THR B   2      47.662 -21.827  28.647  1.00 86.96           H  
ATOM   2506  OG1 THR B   2      46.432 -19.649  27.891  1.00 86.96           O  
ATOM   2507  HG1 THR B   2      46.788 -20.346  27.336  1.00 86.96           H  
ATOM   2508  N   ASP B   3      44.462 -18.432  30.739  1.00 79.89           N  
ATOM   2509  H   ASP B   3      45.249 -18.331  31.363  1.00 79.89           H  
ATOM   2510  CA  ASP B   3      43.451 -17.372  30.729  1.00 79.89           C  
ATOM   2511  HA  ASP B   3      42.480 -17.828  30.923  1.00 79.89           H  
ATOM   2512  C   ASP B   3      43.369 -16.702  29.345  1.00 79.89           C  
ATOM   2513  CB  ASP B   3      43.763 -16.380  31.857  1.00 79.89           C  
ATOM   2514  HB2 ASP B   3      44.207 -16.915  32.697  1.00 79.89           H  
ATOM   2515  HB3 ASP B   3      44.484 -15.639  31.511  1.00 79.89           H  
ATOM   2516  O   ASP B   3      42.281 -16.524  28.802  1.00 79.89           O  
ATOM   2517  CG  ASP B   3      42.489 -15.707  32.362  1.00 79.89           C  
ATOM   2518  OD1 ASP B   3      41.556 -16.473  32.710  1.00 79.89           O  
ATOM   2519  OD2 ASP B   3      42.485 -14.462  32.427  1.00 79.89           O  
ATOM   2520  N   SER B   4      44.524 -16.499  28.700  1.00 81.39           N  
ATOM   2521  H   SER B   4      45.390 -16.625  29.204  1.00 81.39           H  
ATOM   2522  CA  SER B   4      44.628 -16.029  27.315  1.00 81.39           C  
ATOM   2523  HA  SER B   4      44.182 -15.036  27.250  1.00 81.39           H  
ATOM   2524  C   SER B   4      43.895 -16.931  26.315  1.00 81.39           C  
ATOM   2525  CB  SER B   4      46.102 -15.927  26.910  1.00 81.39           C  
ATOM   2526  HB2 SER B   4      46.179 -15.503  25.909  1.00 81.39           H  
ATOM   2527  HB3 SER B   4      46.542 -16.925  26.902  1.00 81.39           H  
ATOM   2528  O   SER B   4      43.176 -16.421  25.459  1.00 81.39           O  
ATOM   2529  OG  SER B   4      46.817 -15.119  27.826  1.00 81.39           O  
ATOM   2530  HG  SER B   4      46.750 -14.202  27.549  1.00 81.39           H  
ATOM   2531  N   GLU B   5      44.022 -18.260  26.422  1.00 84.33           N  
ATOM   2532  H   GLU B   5      44.617 -18.640  27.145  1.00 84.33           H  
ATOM   2533  CA  GLU B   5      43.311 -19.192  25.532  1.00 84.33           C  
ATOM   2534  HA  GLU B   5      43.513 -18.921  24.495  1.00 84.33           H  
ATOM   2535  C   GLU B   5      41.787 -19.117  25.715  1.00 84.33           C  
ATOM   2536  CB  GLU B   5      43.785 -20.636  25.754  1.00 84.33           C  
ATOM   2537  HB2 GLU B   5      43.081 -21.305  25.258  1.00 84.33           H  
ATOM   2538  HB3 GLU B   5      43.761 -20.844  26.823  1.00 84.33           H  
ATOM   2539  O   GLU B   5      41.061 -19.075  24.723  1.00 84.33           O  
ATOM   2540  CG  GLU B   5      45.178 -20.934  25.174  1.00 84.33           C  
ATOM   2541  HG2 GLU B   5      45.873 -20.143  25.459  1.00 84.33           H  
ATOM   2542  HG3 GLU B   5      45.104 -20.922  24.087  1.00 84.33           H  
ATOM   2543  CD  GLU B   5      45.742 -22.288  25.644  1.00 84.33           C  
ATOM   2544  OE1 GLU B   5      46.527 -22.898  24.898  1.00 84.33           O  
ATOM   2545  OE2 GLU B   5      45.443 -22.699  26.794  1.00 84.33           O  
ATOM   2546  N   LYS B   6      41.294 -19.029  26.961  1.00 84.18           N  
ATOM   2547  H   LYS B   6      41.949 -18.999  27.729  1.00 84.18           H  
ATOM   2548  CA  LYS B   6      39.848 -18.889  27.225  1.00 84.18           C  
ATOM   2549  HA  LYS B   6      39.311 -19.697  26.728  1.00 84.18           H  
ATOM   2550  C   LYS B   6      39.305 -17.586  26.649  1.00 84.18           C  
ATOM   2551  CB  LYS B   6      39.538 -18.905  28.727  1.00 84.18           C  
ATOM   2552  HB2 LYS B   6      40.066 -18.082  29.208  1.00 84.18           H  
ATOM   2553  HB3 LYS B   6      38.468 -18.744  28.857  1.00 84.18           H  
ATOM   2554  O   LYS B   6      38.264 -17.573  25.996  1.00 84.18           O  
ATOM   2555  CG  LYS B   6      39.919 -20.212  29.417  1.00 84.18           C  
ATOM   2556  HG2 LYS B   6      40.999 -20.334  29.341  1.00 84.18           H  
ATOM   2557  HG3 LYS B   6      39.410 -21.054  28.948  1.00 84.18           H  
ATOM   2558  CD  LYS B   6      39.550 -20.129  30.897  1.00 84.18           C  
ATOM   2559  HD2 LYS B   6      39.949 -19.197  31.299  1.00 84.18           H  
ATOM   2560  HD3 LYS B   6      38.466 -20.125  31.005  1.00 84.18           H  
ATOM   2561  CE  LYS B   6      40.159 -21.301  31.664  1.00 84.18           C  
ATOM   2562  HE2 LYS B   6      41.214 -21.368  31.398  1.00 84.18           H  
ATOM   2563  HE3 LYS B   6      39.663 -22.222  31.358  1.00 84.18           H  
ATOM   2564  NZ  LYS B   6      40.021 -21.071  33.120  1.00 84.18           N  
ATOM   2565  HZ1 LYS B   6      40.471 -21.801  33.653  1.00 84.18           H  
ATOM   2566  HZ2 LYS B   6      40.457 -20.190  33.355  1.00 84.18           H  
ATOM   2567  HZ3 LYS B   6      39.048 -21.004  33.380  1.00 84.18           H  
ATOM   2568  N   VAL B   7      40.008 -16.481  26.893  1.00 84.27           N  
ATOM   2569  H   VAL B   7      40.848 -16.557  27.450  1.00 84.27           H  
ATOM   2570  CA  VAL B   7      39.589 -15.158  26.422  1.00 84.27           C  
ATOM   2571  HA  VAL B   7      38.558 -14.988  26.733  1.00 84.27           H  
ATOM   2572  C   VAL B   7      39.598 -15.092  24.893  1.00 84.27           C  
ATOM   2573  CB  VAL B   7      40.453 -14.060  27.063  1.00 84.27           C  
ATOM   2574  HB  VAL B   7      41.507 -14.259  26.870  1.00 84.27           H  
ATOM   2575  O   VAL B   7      38.672 -14.527  24.311  1.00 84.27           O  
ATOM   2576  CG1 VAL B   7      40.090 -12.685  26.509  1.00 84.27           C  
ATOM   2577 HG11 VAL B   7      40.399 -12.604  25.466  1.00 84.27           H  
ATOM   2578 HG12 VAL B   7      40.607 -11.926  27.097  1.00 84.27           H  
ATOM   2579 HG13 VAL B   7      39.015 -12.516  26.581  1.00 84.27           H  
ATOM   2580  CG2 VAL B   7      40.217 -13.984  28.579  1.00 84.27           C  
ATOM   2581 HG21 VAL B   7      40.911 -13.273  29.027  1.00 84.27           H  
ATOM   2582 HG22 VAL B   7      39.195 -13.667  28.790  1.00 84.27           H  
ATOM   2583 HG23 VAL B   7      40.381 -14.951  29.054  1.00 84.27           H  
ATOM   2584  N   ALA B   8      40.568 -15.728  24.228  1.00 82.91           N  
ATOM   2585  H   ALA B   8      41.321 -16.156  24.747  1.00 82.91           H  
ATOM   2586  CA  ALA B   8      40.596 -15.822  22.769  1.00 82.91           C  
ATOM   2587  HA  ALA B   8      40.591 -14.812  22.358  1.00 82.91           H  
ATOM   2588  C   ALA B   8      39.366 -16.557  22.203  1.00 82.91           C  
ATOM   2589  CB  ALA B   8      41.901 -16.508  22.348  1.00 82.91           C  
ATOM   2590  HB1 ALA B   8      41.940 -17.522  22.748  1.00 82.91           H  
ATOM   2591  HB2 ALA B   8      41.959 -16.549  21.261  1.00 82.91           H  
ATOM   2592  HB3 ALA B   8      42.753 -15.944  22.727  1.00 82.91           H  
ATOM   2593  O   ALA B   8      38.806 -16.135  21.188  1.00 82.91           O  
ATOM   2594  N   GLU B   9      38.911 -17.626  22.861  1.00 85.57           N  
ATOM   2595  H   GLU B   9      39.416 -17.951  23.672  1.00 85.57           H  
ATOM   2596  CA  GLU B   9      37.715 -18.369  22.452  1.00 85.57           C  
ATOM   2597  HA  GLU B   9      37.800 -18.588  21.387  1.00 85.57           H  
ATOM   2598  C   GLU B   9      36.429 -17.544  22.639  1.00 85.57           C  
ATOM   2599  CB  GLU B   9      37.680 -19.706  23.206  1.00 85.57           C  
ATOM   2600  HB2 GLU B   9      37.407 -19.536  24.247  1.00 85.57           H  
ATOM   2601  HB3 GLU B   9      38.677 -20.146  23.171  1.00 85.57           H  
ATOM   2602  O   GLU B   9      35.610 -17.458  21.717  1.00 85.57           O  
ATOM   2603  CG  GLU B   9      36.698 -20.692  22.561  1.00 85.57           C  
ATOM   2604  HG2 GLU B   9      35.686 -20.302  22.665  1.00 85.57           H  
ATOM   2605  HG3 GLU B   9      36.925 -20.756  21.496  1.00 85.57           H  
ATOM   2606  CD  GLU B   9      36.763 -22.102  23.171  1.00 85.57           C  
ATOM   2607  OE1 GLU B   9      36.211 -23.014  22.516  1.00 85.57           O  
ATOM   2608  OE2 GLU B   9      37.361 -22.271  24.257  1.00 85.57           O  
ATOM   2609  N   TYR B  10      36.290 -16.843  23.772  1.00 84.63           N  
ATOM   2610  H   TYR B  10      36.973 -16.976  24.504  1.00 84.63           H  
ATOM   2611  CA  TYR B  10      35.170 -15.924  24.001  1.00 84.63           C  
ATOM   2612  HA  TYR B  10      34.240 -16.478  23.869  1.00 84.63           H  
ATOM   2613  C   TYR B  10      35.140 -14.770  22.993  1.00 84.63           C  
ATOM   2614  CB  TYR B  10      35.215 -15.361  25.429  1.00 84.63           C  
ATOM   2615  HB2 TYR B  10      36.209 -14.956  25.621  1.00 84.63           H  
ATOM   2616  HB3 TYR B  10      34.510 -14.532  25.495  1.00 84.63           H  
ATOM   2617  O   TYR B  10      34.078 -14.454  22.452  1.00 84.63           O  
ATOM   2618  CG  TYR B  10      34.842 -16.350  26.514  1.00 84.63           C  
ATOM   2619  CD1 TYR B  10      33.591 -16.996  26.475  1.00 84.63           C  
ATOM   2620  HD1 TYR B  10      32.899 -16.797  25.670  1.00 84.63           H  
ATOM   2621  CD2 TYR B  10      35.728 -16.601  27.580  1.00 84.63           C  
ATOM   2622  HD2 TYR B  10      36.686 -16.103  27.612  1.00 84.63           H  
ATOM   2623  CE1 TYR B  10      33.236 -17.910  27.484  1.00 84.63           C  
ATOM   2624  HE1 TYR B  10      32.284 -18.420  27.459  1.00 84.63           H  
ATOM   2625  CE2 TYR B  10      35.375 -17.508  28.595  1.00 84.63           C  
ATOM   2626  HE2 TYR B  10      36.060 -17.698  29.408  1.00 84.63           H  
ATOM   2627  OH  TYR B  10      33.777 -19.041  29.523  1.00 84.63           O  
ATOM   2628  HH  TYR B  10      34.466 -19.119  30.187  1.00 84.63           H  
ATOM   2629  CZ  TYR B  10      34.128 -18.168  28.544  1.00 84.63           C  
ATOM   2630  N   LEU B  11      36.294 -14.164  22.695  1.00 83.02           N  
ATOM   2631  H   LEU B  11      37.129 -14.447  23.189  1.00 83.02           H  
ATOM   2632  CA  LEU B  11      36.387 -13.069  21.731  1.00 83.02           C  
ATOM   2633  HA  LEU B  11      35.673 -12.302  22.030  1.00 83.02           H  
ATOM   2634  C   LEU B  11      36.006 -13.538  20.321  1.00 83.02           C  
ATOM   2635  CB  LEU B  11      37.809 -12.481  21.769  1.00 83.02           C  
ATOM   2636  HB2 LEU B  11      38.109 -12.331  22.807  1.00 83.02           H  
ATOM   2637  HB3 LEU B  11      38.495 -13.204  21.328  1.00 83.02           H  
ATOM   2638  O   LEU B  11      35.282 -12.830  19.615  1.00 83.02           O  
ATOM   2639  CG  LEU B  11      37.941 -11.136  21.029  1.00 83.02           C  
ATOM   2640  HG  LEU B  11      37.503 -11.217  20.034  1.00 83.02           H  
ATOM   2641  CD1 LEU B  11      37.251  -9.998  21.789  1.00 83.02           C  
ATOM   2642 HD11 LEU B  11      37.414  -9.057  21.264  1.00 83.02           H  
ATOM   2643 HD12 LEU B  11      36.177 -10.174  21.843  1.00 83.02           H  
ATOM   2644 HD13 LEU B  11      37.661  -9.915  22.796  1.00 83.02           H  
ATOM   2645  CD2 LEU B  11      39.416 -10.776  20.869  1.00 83.02           C  
ATOM   2646 HD21 LEU B  11      39.511  -9.831  20.333  1.00 83.02           H  
ATOM   2647 HD22 LEU B  11      39.888 -10.681  21.847  1.00 83.02           H  
ATOM   2648 HD23 LEU B  11      39.927 -11.552  20.299  1.00 83.02           H  
ATOM   2649  N   ARG B  12      36.426 -14.751  19.931  1.00 84.49           N  
ATOM   2650  H   ARG B  12      37.032 -15.262  20.557  1.00 84.49           H  
ATOM   2651  CA  ARG B  12      36.047 -15.373  18.654  1.00 84.49           C  
ATOM   2652  HA  ARG B  12      36.308 -14.692  17.844  1.00 84.49           H  
ATOM   2653  C   ARG B  12      34.538 -15.598  18.563  1.00 84.49           C  
ATOM   2654  CB  ARG B  12      36.826 -16.684  18.470  1.00 84.49           C  
ATOM   2655  HB2 ARG B  12      36.491 -17.414  19.207  1.00 84.49           H  
ATOM   2656  HB3 ARG B  12      37.884 -16.487  18.638  1.00 84.49           H  
ATOM   2657  O   ARG B  12      33.939 -15.284  17.537  1.00 84.49           O  
ATOM   2658  CG  ARG B  12      36.648 -17.264  17.056  1.00 84.49           C  
ATOM   2659  HG2 ARG B  12      35.587 -17.404  16.848  1.00 84.49           H  
ATOM   2660  HG3 ARG B  12      37.053 -16.567  16.322  1.00 84.49           H  
ATOM   2661  CD  ARG B  12      37.337 -18.626  16.909  1.00 84.49           C  
ATOM   2662  HD2 ARG B  12      36.901 -19.305  17.642  1.00 84.49           H  
ATOM   2663  HD3 ARG B  12      37.121 -19.018  15.915  1.00 84.49           H  
ATOM   2664  NE  ARG B  12      38.802 -18.534  17.079  1.00 84.49           N  
ATOM   2665  HE  ARG B  12      39.252 -17.728  16.670  1.00 84.49           H  
ATOM   2666  NH1 ARG B  12      39.126 -20.454  18.316  1.00 84.49           N  
ATOM   2667 HH11 ARG B  12      38.135 -20.648  18.297  1.00 84.49           H  
ATOM   2668 HH12 ARG B  12      39.733 -21.055  18.854  1.00 84.49           H  
ATOM   2669  NH2 ARG B  12      40.866 -19.161  17.805  1.00 84.49           N  
ATOM   2670 HH21 ARG B  12      41.272 -18.340  17.380  1.00 84.49           H  
ATOM   2671 HH22 ARG B  12      41.455 -19.803  18.317  1.00 84.49           H  
ATOM   2672  CZ  ARG B  12      39.584 -19.381  17.729  1.00 84.49           C  
ATOM   2673  N   ARG B  13      33.901 -16.101  19.628  1.00 85.73           N  
ATOM   2674  H   ARG B  13      34.451 -16.367  20.432  1.00 85.73           H  
ATOM   2675  CA  ARG B  13      32.441 -16.279  19.653  1.00 85.73           C  
ATOM   2676  HA  ARG B  13      32.164 -16.850  18.767  1.00 85.73           H  
ATOM   2677  C   ARG B  13      31.712 -14.942  19.530  1.00 85.73           C  
ATOM   2678  CB  ARG B  13      32.016 -17.049  20.919  1.00 85.73           C  
ATOM   2679  HB2 ARG B  13      32.560 -17.993  20.970  1.00 85.73           H  
ATOM   2680  HB3 ARG B  13      32.283 -16.462  21.798  1.00 85.73           H  
ATOM   2681  O   ARG B  13      30.817 -14.823  18.699  1.00 85.73           O  
ATOM   2682  CG  ARG B  13      30.504 -17.335  20.962  1.00 85.73           C  
ATOM   2683  HG2 ARG B  13      29.954 -16.402  20.843  1.00 85.73           H  
ATOM   2684  HG3 ARG B  13      30.248 -17.742  21.941  1.00 85.73           H  
ATOM   2685  CD  ARG B  13      30.068 -18.341  19.889  1.00 85.73           C  
ATOM   2686  HD2 ARG B  13      30.617 -18.167  18.963  1.00 85.73           H  
ATOM   2687  HD3 ARG B  13      30.301 -19.345  20.244  1.00 85.73           H  
ATOM   2688  NE  ARG B  13      28.638 -18.219  19.584  1.00 85.73           N  
ATOM   2689  HE  ARG B  13      28.210 -17.318  19.744  1.00 85.73           H  
ATOM   2690  NH1 ARG B  13      28.352 -20.248  18.533  1.00 85.73           N  
ATOM   2691 HH11 ARG B  13      29.285 -20.520  18.806  1.00 85.73           H  
ATOM   2692 HH12 ARG B  13      27.751 -20.876  18.017  1.00 85.73           H  
ATOM   2693  NH2 ARG B  13      26.703 -18.747  18.559  1.00 85.73           N  
ATOM   2694 HH21 ARG B  13      26.555 -17.749  18.513  1.00 85.73           H  
ATOM   2695 HH22 ARG B  13      26.126 -19.349  17.989  1.00 85.73           H  
ATOM   2696  CZ  ARG B  13      27.905 -19.079  18.905  1.00 85.73           C  
ATOM   2697  N   ALA B  14      32.134 -13.931  20.291  1.00 85.93           N  
ATOM   2698  H   ALA B  14      32.868 -14.109  20.962  1.00 85.93           H  
ATOM   2699  CA  ALA B  14      31.531 -12.602  20.251  1.00 85.93           C  
ATOM   2700  HA  ALA B  14      30.469 -12.696  20.479  1.00 85.93           H  
ATOM   2701  C   ALA B  14      31.644 -11.949  18.862  1.00 85.93           C  
ATOM   2702  CB  ALA B  14      32.186 -11.735  21.332  1.00 85.93           C  
ATOM   2703  HB1 ALA B  14      33.252 -11.625  21.133  1.00 85.93           H  
ATOM   2704  HB2 ALA B  14      31.721 -10.749  21.341  1.00 85.93           H  
ATOM   2705  HB3 ALA B  14      32.052 -12.198  22.310  1.00 85.93           H  
ATOM   2706  O   ALA B  14      30.677 -11.360  18.382  1.00 85.93           O  
ATOM   2707  N   THR B  15      32.791 -12.084  18.185  1.00 84.32           N  
ATOM   2708  H   THR B  15      33.553 -12.583  18.621  1.00 84.32           H  
ATOM   2709  CA  THR B  15      32.969 -11.558  16.818  1.00 84.32           C  
ATOM   2710  HA  THR B  15      32.591 -10.536  16.801  1.00 84.32           H  
ATOM   2711  C   THR B  15      32.142 -12.316  15.782  1.00 84.32           C  
ATOM   2712  CB  THR B  15      34.440 -11.512  16.362  1.00 84.32           C  
ATOM   2713  HB  THR B  15      34.475 -11.642  15.281  1.00 84.32           H  
ATOM   2714  O   THR B  15      31.587 -11.682  14.883  1.00 84.32           O  
ATOM   2715  CG2 THR B  15      35.085 -10.168  16.674  1.00 84.32           C  
ATOM   2716 HG21 THR B  15      35.049  -9.977  17.747  1.00 84.32           H  
ATOM   2717 HG22 THR B  15      36.123 -10.177  16.344  1.00 84.32           H  
ATOM   2718 HG23 THR B  15      34.557  -9.373  16.147  1.00 84.32           H  
ATOM   2719  OG1 THR B  15      35.241 -12.508  16.950  1.00 84.32           O  
ATOM   2720  HG1 THR B  15      35.284 -12.370  17.899  1.00 84.32           H  
ATOM   2721  N   LEU B  16      31.996 -13.640  15.912  1.00 87.46           N  
ATOM   2722  H   LEU B  16      32.505 -14.114  16.645  1.00 87.46           H  
ATOM   2723  CA  LEU B  16      31.105 -14.428  15.053  1.00 87.46           C  
ATOM   2724  HA  LEU B  16      31.342 -14.210  14.012  1.00 87.46           H  
ATOM   2725  C   LEU B  16      29.635 -14.034  15.240  1.00 87.46           C  
ATOM   2726  CB  LEU B  16      31.306 -15.930  15.321  1.00 87.46           C  
ATOM   2727  HB2 LEU B  16      30.456 -16.476  14.911  1.00 87.46           H  
ATOM   2728  HB3 LEU B  16      31.307 -16.095  16.399  1.00 87.46           H  
ATOM   2729  O   LEU B  16      28.952 -13.774  14.250  1.00 87.46           O  
ATOM   2730  CG  LEU B  16      32.592 -16.518  14.716  1.00 87.46           C  
ATOM   2731  HG  LEU B  16      33.453 -15.918  15.010  1.00 87.46           H  
ATOM   2732  CD1 LEU B  16      32.792 -17.944  15.231  1.00 87.46           C  
ATOM   2733 HD11 LEU B  16      32.880 -17.927  16.317  1.00 87.46           H  
ATOM   2734 HD12 LEU B  16      33.706 -18.364  14.812  1.00 87.46           H  
ATOM   2735 HD13 LEU B  16      31.944 -18.568  14.947  1.00 87.46           H  
ATOM   2736  CD2 LEU B  16      32.531 -16.572  13.186  1.00 87.46           C  
ATOM   2737 HD21 LEU B  16      32.498 -15.561  12.781  1.00 87.46           H  
ATOM   2738 HD22 LEU B  16      33.426 -17.065  12.805  1.00 87.46           H  
ATOM   2739 HD23 LEU B  16      31.649 -17.128  12.869  1.00 87.46           H  
ATOM   2740  N   ASP B  17      29.171 -13.925  16.487  1.00 86.15           N  
ATOM   2741  H   ASP B  17      29.775 -14.187  17.252  1.00 86.15           H  
ATOM   2742  CA  ASP B  17      27.795 -13.523  16.798  1.00 86.15           C  
ATOM   2743  HA  ASP B  17      27.107 -14.169  16.254  1.00 86.15           H  
ATOM   2744  C   ASP B  17      27.514 -12.078  16.343  1.00 86.15           C  
ATOM   2745  CB  ASP B  17      27.520 -13.688  18.306  1.00 86.15           C  
ATOM   2746  HB2 ASP B  17      26.572 -13.202  18.536  1.00 86.15           H  
ATOM   2747  HB3 ASP B  17      28.297 -13.172  18.870  1.00 86.15           H  
ATOM   2748  O   ASP B  17      26.439 -11.799  15.814  1.00 86.15           O  
ATOM   2749  CG  ASP B  17      27.419 -15.146  18.790  1.00 86.15           C  
ATOM   2750  OD1 ASP B  17      27.101 -16.060  17.998  1.00 86.15           O  
ATOM   2751  OD2 ASP B  17      27.581 -15.389  20.005  1.00 86.15           O  
ATOM   2752  N   LEU B  18      28.482 -11.161  16.477  1.00 86.21           N  
ATOM   2753  H   LEU B  18      29.323 -11.423  16.971  1.00 86.21           H  
ATOM   2754  CA  LEU B  18      28.365  -9.787  15.974  1.00 86.21           C  
ATOM   2755  HA  LEU B  18      27.437  -9.361  16.354  1.00 86.21           H  
ATOM   2756  C   LEU B  18      28.287  -9.745  14.445  1.00 86.21           C  
ATOM   2757  CB  LEU B  18      29.550  -8.950  16.491  1.00 86.21           C  
ATOM   2758  HB2 LEU B  18      29.527  -8.950  17.581  1.00 86.21           H  
ATOM   2759  HB3 LEU B  18      30.476  -9.430  16.176  1.00 86.21           H  
ATOM   2760  O   LEU B  18      27.490  -8.984  13.894  1.00 86.21           O  
ATOM   2761  CG  LEU B  18      29.568  -7.489  15.995  1.00 86.21           C  
ATOM   2762  HG  LEU B  18      29.607  -7.467  14.906  1.00 86.21           H  
ATOM   2763  CD1 LEU B  18      28.344  -6.700  16.461  1.00 86.21           C  
ATOM   2764 HD11 LEU B  18      28.280  -6.736  17.549  1.00 86.21           H  
ATOM   2765 HD12 LEU B  18      28.428  -5.658  16.150  1.00 86.21           H  
ATOM   2766 HD13 LEU B  18      27.434  -7.116  16.030  1.00 86.21           H  
ATOM   2767  CD2 LEU B  18      30.816  -6.781  16.518  1.00 86.21           C  
ATOM   2768 HD21 LEU B  18      30.806  -6.766  17.608  1.00 86.21           H  
ATOM   2769 HD22 LEU B  18      30.845  -5.755  16.152  1.00 86.21           H  
ATOM   2770 HD23 LEU B  18      31.709  -7.304  16.176  1.00 86.21           H  
ATOM   2771  N   ARG B  19      29.095 -10.554  13.749  1.00 85.64           N  
ATOM   2772  H   ARG B  19      29.738 -11.142  14.259  1.00 85.64           H  
ATOM   2773  CA  ARG B  19      29.050 -10.646  12.284  1.00 85.64           C  
ATOM   2774  HA  ARG B  19      29.147  -9.642  11.871  1.00 85.64           H  
ATOM   2775  C   ARG B  19      27.696 -11.170  11.814  1.00 85.64           C  
ATOM   2776  CB  ARG B  19      30.211 -11.510  11.775  1.00 85.64           C  
ATOM   2777  HB2 ARG B  19      30.086 -12.532  12.132  1.00 85.64           H  
ATOM   2778  HB3 ARG B  19      31.146 -11.117  12.175  1.00 85.64           H  
ATOM   2779  O   ARG B  19      27.120 -10.570  10.912  1.00 85.64           O  
ATOM   2780  CG  ARG B  19      30.289 -11.498  10.238  1.00 85.64           C  
ATOM   2781  HG2 ARG B  19      30.414 -10.470   9.899  1.00 85.64           H  
ATOM   2782  HG3 ARG B  19      29.368 -11.893   9.808  1.00 85.64           H  
ATOM   2783  CD  ARG B  19      31.469 -12.329   9.724  1.00 85.64           C  
ATOM   2784  HD2 ARG B  19      31.558 -12.165   8.650  1.00 85.64           H  
ATOM   2785  HD3 ARG B  19      32.382 -11.982  10.207  1.00 85.64           H  
ATOM   2786  NE  ARG B  19      31.272 -13.768   9.975  1.00 85.64           N  
ATOM   2787  HE  ARG B  19      30.347 -14.055  10.262  1.00 85.64           H  
ATOM   2788  NH1 ARG B  19      33.357 -14.475   9.319  1.00 85.64           N  
ATOM   2789 HH11 ARG B  19      33.600 -13.521   9.093  1.00 85.64           H  
ATOM   2790 HH12 ARG B  19      33.986 -15.228   9.079  1.00 85.64           H  
ATOM   2791  NH2 ARG B  19      31.828 -15.972   9.956  1.00 85.64           N  
ATOM   2792 HH21 ARG B  19      30.880 -16.208  10.212  1.00 85.64           H  
ATOM   2793 HH22 ARG B  19      32.476 -16.711   9.726  1.00 85.64           H  
ATOM   2794  CZ  ARG B  19      32.152 -14.727   9.753  1.00 85.64           C  
ATOM   2795  N   ALA B  20      27.185 -12.224  12.451  1.00 86.50           N  
ATOM   2796  H   ALA B  20      27.727 -12.656  13.186  1.00 86.50           H  
ATOM   2797  CA  ALA B  20      25.866 -12.778  12.155  1.00 86.50           C  
ATOM   2798  HA  ALA B  20      25.821 -13.047  11.100  1.00 86.50           H  
ATOM   2799  C   ALA B  20      24.753 -11.750  12.413  1.00 86.50           C  
ATOM   2800  CB  ALA B  20      25.672 -14.051  12.987  1.00 86.50           C  
ATOM   2801  HB1 ALA B  20      26.453 -14.773  12.749  1.00 86.50           H  
ATOM   2802  HB2 ALA B  20      24.703 -14.491  12.753  1.00 86.50           H  
ATOM   2803  HB3 ALA B  20      25.710 -13.819  14.051  1.00 86.50           H  
ATOM   2804  O   ALA B  20      23.912 -11.535  11.548  1.00 86.50           O  
ATOM   2805  N   ALA B  21      24.794 -11.042  13.547  1.00 86.05           N  
ATOM   2806  H   ALA B  21      25.479 -11.282  14.250  1.00 86.05           H  
ATOM   2807  CA  ALA B  21      23.822  -9.995  13.854  1.00 86.05           C  
ATOM   2808  HA  ALA B  21      22.824 -10.432  13.812  1.00 86.05           H  
ATOM   2809  C   ALA B  21      23.860  -8.851  12.824  1.00 86.05           C  
ATOM   2810  CB  ALA B  21      24.072  -9.491  15.282  1.00 86.05           C  
ATOM   2811  HB1 ALA B  21      23.990 -10.321  15.984  1.00 86.05           H  
ATOM   2812  HB2 ALA B  21      25.066  -9.052  15.358  1.00 86.05           H  
ATOM   2813  HB3 ALA B  21      23.326  -8.737  15.537  1.00 86.05           H  
ATOM   2814  O   ALA B  21      22.823  -8.445  12.313  1.00 86.05           O  
ATOM   2815  N   ARG B  22      25.049  -8.359  12.452  1.00 82.14           N  
ATOM   2816  H   ARG B  22      25.876  -8.729  12.897  1.00 82.14           H  
ATOM   2817  CA  ARG B  22      25.186  -7.310  11.424  1.00 82.14           C  
ATOM   2818  HA  ARG B  22      24.532  -6.474  11.671  1.00 82.14           H  
ATOM   2819  C   ARG B  22      24.731  -7.767  10.042  1.00 82.14           C  
ATOM   2820  CB  ARG B  22      26.636  -6.824  11.346  1.00 82.14           C  
ATOM   2821  HB2 ARG B  22      27.311  -7.680  11.327  1.00 82.14           H  
ATOM   2822  HB3 ARG B  22      26.766  -6.262  10.421  1.00 82.14           H  
ATOM   2823  O   ARG B  22      24.216  -6.957   9.282  1.00 82.14           O  
ATOM   2824  CG  ARG B  22      26.988  -5.900  12.516  1.00 82.14           C  
ATOM   2825  HG2 ARG B  22      26.877  -6.429  13.463  1.00 82.14           H  
ATOM   2826  HG3 ARG B  22      26.314  -5.044  12.508  1.00 82.14           H  
ATOM   2827  CD  ARG B  22      28.431  -5.414  12.361  1.00 82.14           C  
ATOM   2828  HD2 ARG B  22      29.097  -6.271  12.449  1.00 82.14           H  
ATOM   2829  HD3 ARG B  22      28.546  -4.969  11.372  1.00 82.14           H  
ATOM   2830  NE  ARG B  22      28.771  -4.409  13.381  1.00 82.14           N  
ATOM   2831  HE  ARG B  22      28.018  -4.097  13.978  1.00 82.14           H  
ATOM   2832  NH1 ARG B  22      30.984  -4.139  12.825  1.00 82.14           N  
ATOM   2833 HH11 ARG B  22      31.859  -3.652  12.961  1.00 82.14           H  
ATOM   2834 HH12 ARG B  22      30.860  -4.773  12.049  1.00 82.14           H  
ATOM   2835  NH2 ARG B  22      30.121  -2.977  14.525  1.00 82.14           N  
ATOM   2836 HH21 ARG B  22      31.024  -2.557  14.696  1.00 82.14           H  
ATOM   2837 HH22 ARG B  22      29.348  -2.704  15.114  1.00 82.14           H  
ATOM   2838  CZ  ARG B  22      29.953  -3.847  13.570  1.00 82.14           C  
ATOM   2839  N   GLN B  23      24.948  -9.035   9.706  1.00 81.52           N  
ATOM   2840  H   GLN B  23      25.400  -9.652  10.365  1.00 81.52           H  
ATOM   2841  CA  GLN B  23      24.440  -9.598   8.464  1.00 81.52           C  
ATOM   2842  HA  GLN B  23      24.710  -8.935   7.642  1.00 81.52           H  
ATOM   2843  C   GLN B  23      22.910  -9.660   8.481  1.00 81.52           C  
ATOM   2844  CB  GLN B  23      25.099 -10.956   8.216  1.00 81.52           C  
ATOM   2845  HB2 GLN B  23      24.853 -11.645   9.024  1.00 81.52           H  
ATOM   2846  HB3 GLN B  23      26.180 -10.825   8.177  1.00 81.52           H  
ATOM   2847  O   GLN B  23      22.299  -9.171   7.539  1.00 81.52           O  
ATOM   2848  CG  GLN B  23      24.611 -11.540   6.890  1.00 81.52           C  
ATOM   2849  HG2 GLN B  23      24.786 -10.834   6.079  1.00 81.52           H  
ATOM   2850  HG3 GLN B  23      23.536 -11.709   6.965  1.00 81.52           H  
ATOM   2851  CD  GLN B  23      25.266 -12.861   6.527  1.00 81.52           C  
ATOM   2852  NE2 GLN B  23      24.657 -13.581   5.617  1.00 81.52           N  
ATOM   2853 HE21 GLN B  23      25.029 -14.487   5.371  1.00 81.52           H  
ATOM   2854 HE22 GLN B  23      23.700 -13.342   5.396  1.00 81.52           H  
ATOM   2855  OE1 GLN B  23      26.320 -13.232   7.034  1.00 81.52           O  
ATOM   2856  N   ARG B  24      22.305 -10.135   9.576  1.00 79.44           N  
ATOM   2857  H   ARG B  24      22.870 -10.558  10.299  1.00 79.44           H  
ATOM   2858  CA  ARG B  24      20.846 -10.171   9.727  1.00 79.44           C  
ATOM   2859  HA  ARG B  24      20.451 -10.745   8.889  1.00 79.44           H  
ATOM   2860  C   ARG B  24      20.214  -8.782   9.625  1.00 79.44           C  
ATOM   2861  CB  ARG B  24      20.474 -10.870  11.047  1.00 79.44           C  
ATOM   2862  HB2 ARG B  24      20.887 -10.306  11.883  1.00 79.44           H  
ATOM   2863  HB3 ARG B  24      20.925 -11.863  11.055  1.00 79.44           H  
ATOM   2864  O   ARG B  24      19.204  -8.641   8.956  1.00 79.44           O  
ATOM   2865  CG  ARG B  24      18.958 -11.024  11.267  1.00 79.44           C  
ATOM   2866  HG2 ARG B  24      18.496 -10.041  11.363  1.00 79.44           H  
ATOM   2867  HG3 ARG B  24      18.791 -11.568  12.197  1.00 79.44           H  
ATOM   2868  CD  ARG B  24      18.295 -11.788  10.116  1.00 79.44           C  
ATOM   2869  HD2 ARG B  24      18.422 -11.219   9.195  1.00 79.44           H  
ATOM   2870  HD3 ARG B  24      18.786 -12.754   9.993  1.00 79.44           H  
ATOM   2871  NE  ARG B  24      16.855 -11.994  10.327  1.00 79.44           N  
ATOM   2872  HE  ARG B  24      16.402 -11.645  11.159  1.00 79.44           H  
ATOM   2873  NH1 ARG B  24      16.410 -12.743   8.197  1.00 79.44           N  
ATOM   2874 HH11 ARG B  24      17.381 -12.632   7.941  1.00 79.44           H  
ATOM   2875 HH12 ARG B  24      15.727 -12.931   7.478  1.00 79.44           H  
ATOM   2876  NH2 ARG B  24      14.753 -12.473   9.683  1.00 79.44           N  
ATOM   2877 HH21 ARG B  24      14.054 -12.592   8.964  1.00 79.44           H  
ATOM   2878 HH22 ARG B  24      14.486 -12.055  10.562  1.00 79.44           H  
ATOM   2879  CZ  ARG B  24      16.017 -12.409   9.398  1.00 79.44           C  
ATOM   2880  N   ILE B  25      20.824  -7.755  10.224  1.00 78.71           N  
ATOM   2881  H   ILE B  25      21.616  -7.954  10.818  1.00 78.71           H  
ATOM   2882  CA  ILE B  25      20.359  -6.362  10.079  1.00 78.71           C  
ATOM   2883  HA  ILE B  25      19.328  -6.294  10.427  1.00 78.71           H  
ATOM   2884  C   ILE B  25      20.346  -5.945   8.607  1.00 78.71           C  
ATOM   2885  CB  ILE B  25      21.220  -5.388  10.913  1.00 78.71           C  
ATOM   2886  HB  ILE B  25      22.269  -5.560  10.672  1.00 78.71           H  
ATOM   2887  O   ILE B  25      19.350  -5.410   8.144  1.00 78.71           O  
ATOM   2888  CG1 ILE B  25      20.998  -5.649  12.413  1.00 78.71           C  
ATOM   2889 HG12 ILE B  25      21.067  -6.720  12.601  1.00 78.71           H  
ATOM   2890 HG13 ILE B  25      19.997  -5.324  12.696  1.00 78.71           H  
ATOM   2891  CG2 ILE B  25      20.889  -3.916  10.605  1.00 78.71           C  
ATOM   2892 HG21 ILE B  25      21.109  -3.667   9.567  1.00 78.71           H  
ATOM   2893 HG22 ILE B  25      21.473  -3.231  11.220  1.00 78.71           H  
ATOM   2894 HG23 ILE B  25      19.830  -3.722  10.771  1.00 78.71           H  
ATOM   2895  CD1 ILE B  25      22.026  -4.963  13.316  1.00 78.71           C  
ATOM   2896 HD11 ILE B  25      23.036  -5.186  12.971  1.00 78.71           H  
ATOM   2897 HD12 ILE B  25      21.869  -3.885  13.330  1.00 78.71           H  
ATOM   2898 HD13 ILE B  25      21.908  -5.348  14.329  1.00 78.71           H  
ATOM   2899  N   ARG B  26      21.419  -6.229   7.856  1.00 74.37           N  
ATOM   2900  H   ARG B  26      22.195  -6.718   8.278  1.00 74.37           H  
ATOM   2901  CA  ARG B  26      21.465  -5.897   6.424  1.00 74.37           C  
ATOM   2902  HA  ARG B  26      21.211  -4.845   6.296  1.00 74.37           H  
ATOM   2903  C   ARG B  26      20.426  -6.655   5.611  1.00 74.37           C  
ATOM   2904  CB  ARG B  26      22.849  -6.162   5.833  1.00 74.37           C  
ATOM   2905  HB2 ARG B  26      23.189  -7.155   6.128  1.00 74.37           H  
ATOM   2906  HB3 ARG B  26      22.767  -6.137   4.747  1.00 74.37           H  
ATOM   2907  O   ARG B  26      19.867  -6.067   4.698  1.00 74.37           O  
ATOM   2908  CG  ARG B  26      23.859  -5.093   6.258  1.00 74.37           C  
ATOM   2909  HG2 ARG B  26      23.466  -4.111   5.996  1.00 74.37           H  
ATOM   2910  HG3 ARG B  26      24.021  -5.131   7.335  1.00 74.37           H  
ATOM   2911  CD  ARG B  26      25.181  -5.304   5.517  1.00 74.37           C  
ATOM   2912  HD2 ARG B  26      25.837  -4.458   5.724  1.00 74.37           H  
ATOM   2913  HD3 ARG B  26      24.981  -5.296   4.445  1.00 74.37           H  
ATOM   2914  NE  ARG B  26      25.810  -6.589   5.885  1.00 74.37           N  
ATOM   2915  HE  ARG B  26      25.364  -7.407   5.494  1.00 74.37           H  
ATOM   2916  NH1 ARG B  26      27.473  -5.763   7.226  1.00 74.37           N  
ATOM   2917 HH11 ARG B  26      28.349  -5.889   7.712  1.00 74.37           H  
ATOM   2918 HH12 ARG B  26      27.104  -4.844   7.027  1.00 74.37           H  
ATOM   2919  NH2 ARG B  26      27.298  -7.972   6.903  1.00 74.37           N  
ATOM   2920 HH21 ARG B  26      28.100  -8.127   7.497  1.00 74.37           H  
ATOM   2921 HH22 ARG B  26      26.843  -8.748   6.444  1.00 74.37           H  
ATOM   2922  CZ  ARG B  26      26.851  -6.768   6.673  1.00 74.37           C  
ATOM   2923  N   GLU B  27      20.179  -7.922   5.930  1.00 73.26           N  
ATOM   2924  H   GLU B  27      20.717  -8.355   6.667  1.00 73.26           H  
ATOM   2925  CA  GLU B  27      19.129  -8.713   5.278  1.00 73.26           C  
ATOM   2926  HA  GLU B  27      19.278  -8.688   4.199  1.00 73.26           H  
ATOM   2927  C   GLU B  27      17.736  -8.122   5.560  1.00 73.26           C  
ATOM   2928  CB  GLU B  27      19.210 -10.176   5.751  1.00 73.26           C  
ATOM   2929  HB2 GLU B  27      18.321 -10.709   5.412  1.00 73.26           H  
ATOM   2930  HB3 GLU B  27      19.213 -10.185   6.841  1.00 73.26           H  
ATOM   2931  O   GLU B  27      16.917  -8.005   4.658  1.00 73.26           O  
ATOM   2932  CG  GLU B  27      20.452 -10.923   5.225  1.00 73.26           C  
ATOM   2933  HG2 GLU B  27      21.331 -10.288   5.341  1.00 73.26           H  
ATOM   2934  HG3 GLU B  27      20.323 -11.105   4.158  1.00 73.26           H  
ATOM   2935  CD  GLU B  27      20.727 -12.259   5.943  1.00 73.26           C  
ATOM   2936  OE1 GLU B  27      21.808 -12.849   5.669  1.00 73.26           O  
ATOM   2937  OE2 GLU B  27      19.925 -12.657   6.827  1.00 73.26           O  
ATOM   2938  N   LEU B  28      17.479  -7.681   6.792  1.00 72.78           N  
ATOM   2939  H   LEU B  28      18.178  -7.805   7.510  1.00 72.78           H  
ATOM   2940  CA  LEU B  28      16.205  -7.060   7.160  1.00 72.78           C  
ATOM   2941  HA  LEU B  28      15.385  -7.676   6.790  1.00 72.78           H  
ATOM   2942  C   LEU B  28      16.012  -5.676   6.523  1.00 72.78           C  
ATOM   2943  CB  LEU B  28      16.127  -6.977   8.689  1.00 72.78           C  
ATOM   2944  HB2 LEU B  28      15.281  -6.348   8.965  1.00 72.78           H  
ATOM   2945  HB3 LEU B  28      17.031  -6.489   9.053  1.00 72.78           H  
ATOM   2946  O   LEU B  28      14.964  -5.409   5.953  1.00 72.78           O  
ATOM   2947  CG  LEU B  28      15.968  -8.344   9.372  1.00 72.78           C  
ATOM   2948  HG  LEU B  28      16.678  -9.065   8.965  1.00 72.78           H  
ATOM   2949  CD1 LEU B  28      16.277  -8.162  10.857  1.00 72.78           C  
ATOM   2950 HD11 LEU B  28      15.605  -7.412  11.275  1.00 72.78           H  
ATOM   2951 HD12 LEU B  28      17.307  -7.824  10.976  1.00 72.78           H  
ATOM   2952 HD13 LEU B  28      16.148  -9.111  11.377  1.00 72.78           H  
ATOM   2953  CD2 LEU B  28      14.560  -8.903   9.177  1.00 72.78           C  
ATOM   2954 HD21 LEU B  28      13.819  -8.171   9.498  1.00 72.78           H  
ATOM   2955 HD22 LEU B  28      14.429  -9.810   9.767  1.00 72.78           H  
ATOM   2956 HD23 LEU B  28      14.383  -9.135   8.126  1.00 72.78           H  
ATOM   2957  N   GLU B  29      17.017  -4.799   6.592  1.00 65.79           N  
ATOM   2958  H   GLU B  29      17.847  -5.058   7.106  1.00 65.79           H  
ATOM   2959  CA  GLU B  29      16.892  -3.410   6.118  1.00 65.79           C  
ATOM   2960  HA  GLU B  29      15.887  -3.044   6.331  1.00 65.79           H  
ATOM   2961  C   GLU B  29      17.096  -3.266   4.604  1.00 65.79           C  
ATOM   2962  CB  GLU B  29      17.907  -2.508   6.854  1.00 65.79           C  
ATOM   2963  HB2 GLU B  29      17.890  -1.516   6.401  1.00 65.79           H  
ATOM   2964  HB3 GLU B  29      18.907  -2.923   6.731  1.00 65.79           H  
ATOM   2965  O   GLU B  29      16.587  -2.332   3.988  1.00 65.79           O  
ATOM   2966  CG  GLU B  29      17.589  -2.352   8.349  1.00 65.79           C  
ATOM   2967  HG2 GLU B  29      16.578  -1.956   8.442  1.00 65.79           H  
ATOM   2968  HG3 GLU B  29      17.617  -3.341   8.805  1.00 65.79           H  
ATOM   2969  CD  GLU B  29      18.564  -1.436   9.118  1.00 65.79           C  
ATOM   2970  OE1 GLU B  29      18.147  -0.838  10.145  1.00 65.79           O  
ATOM   2971  OE2 GLU B  29      19.761  -1.367   8.765  1.00 65.79           O  
ATOM   2972  N   SER B  30      17.895  -4.147   4.001  1.00 68.02           N  
ATOM   2973  H   SER B  30      18.241  -4.922   4.548  1.00 68.02           H  
ATOM   2974  CA  SER B  30      18.522  -3.874   2.705  1.00 68.02           C  
ATOM   2975  HA  SER B  30      17.823  -3.290   2.105  1.00 68.02           H  
ATOM   2976  C   SER B  30      18.818  -5.124   1.866  1.00 68.02           C  
ATOM   2977  CB  SER B  30      19.775  -2.998   2.913  1.00 68.02           C  
ATOM   2978  HB2 SER B  30      19.458  -2.016   3.265  1.00 68.02           H  
ATOM   2979  HB3 SER B  30      20.301  -2.857   1.969  1.00 68.02           H  
ATOM   2980  O   SER B  30      19.664  -5.041   0.977  1.00 68.02           O  
ATOM   2981  OG  SER B  30      20.651  -3.564   3.877  1.00 68.02           O  
ATOM   2982  HG  SER B  30      20.287  -4.426   4.091  1.00 68.02           H  
ATOM   2983  N   ASP B  31      18.148  -6.271   2.092  1.00 75.27           N  
ATOM   2984  H   ASP B  31      17.490  -6.339   2.855  1.00 75.27           H  
ATOM   2985  CA  ASP B  31      18.251  -7.388   1.133  1.00 75.27           C  
ATOM   2986  HA  ASP B  31      19.311  -7.627   1.053  1.00 75.27           H  
ATOM   2987  C   ASP B  31      17.705  -6.910  -0.229  1.00 75.27           C  
ATOM   2988  CB  ASP B  31      17.576  -8.699   1.601  1.00 75.27           C  
ATOM   2989  HB2 ASP B  31      17.824  -8.852   2.651  1.00 75.27           H  
ATOM   2990  HB3 ASP B  31      16.493  -8.618   1.506  1.00 75.27           H  
ATOM   2991  O   ASP B  31      16.537  -6.480  -0.313  1.00 75.27           O  
ATOM   2992  CG  ASP B  31      18.081  -9.972   0.884  1.00 75.27           C  
ATOM   2993  OD1 ASP B  31      18.909  -9.866  -0.046  1.00 75.27           O  
ATOM   2994  OD2 ASP B  31      17.696 -11.095   1.290  1.00 75.27           O  
ATOM   2995  N   PRO B  32      18.537  -6.896  -1.290  1.00 88.01           N  
ATOM   2996  CA  PRO B  32      18.096  -6.481  -2.609  1.00 88.01           C  
ATOM   2997  HA  PRO B  32      17.644  -5.492  -2.535  1.00 88.01           H  
ATOM   2998  C   PRO B  32      17.076  -7.478  -3.159  1.00 88.01           C  
ATOM   2999  CB  PRO B  32      19.357  -6.394  -3.474  1.00 88.01           C  
ATOM   3000  HB2 PRO B  32      19.347  -5.490  -4.082  1.00 88.01           H  
ATOM   3001  HB3 PRO B  32      19.452  -7.286  -4.093  1.00 88.01           H  
ATOM   3002  O   PRO B  32      17.207  -8.693  -2.990  1.00 88.01           O  
ATOM   3003  CG  PRO B  32      20.508  -6.353  -2.474  1.00 88.01           C  
ATOM   3004  HG2 PRO B  32      21.423  -6.777  -2.886  1.00 88.01           H  
ATOM   3005  HG3 PRO B  32      20.669  -5.328  -2.139  1.00 88.01           H  
ATOM   3006  CD  PRO B  32      19.966  -7.184  -1.322  1.00 88.01           C  
ATOM   3007  HD2 PRO B  32      20.117  -8.242  -1.533  1.00 88.01           H  
ATOM   3008  HD3 PRO B  32      20.486  -6.904  -0.406  1.00 88.01           H  
ATOM   3009  N   ILE B  33      16.060  -6.977  -3.856  1.00 97.29           N  
ATOM   3010  H   ILE B  33      16.019  -5.982  -4.023  1.00 97.29           H  
ATOM   3011  CA  ILE B  33      15.019  -7.830  -4.435  1.00 97.29           C  
ATOM   3012  HA  ILE B  33      15.034  -8.807  -3.952  1.00 97.29           H  
ATOM   3013  C   ILE B  33      15.340  -8.062  -5.911  1.00 97.29           C  
ATOM   3014  CB  ILE B  33      13.624  -7.233  -4.171  1.00 97.29           C  
ATOM   3015  HB  ILE B  33      13.570  -6.256  -4.651  1.00 97.29           H  
ATOM   3016  O   ILE B  33      15.443  -7.119  -6.688  1.00 97.29           O  
ATOM   3017  CG1 ILE B  33      13.336  -7.007  -2.666  1.00 97.29           C  
ATOM   3018 HG12 ILE B  33      12.324  -6.617  -2.560  1.00 97.29           H  
ATOM   3019 HG13 ILE B  33      14.012  -6.241  -2.285  1.00 97.29           H  
ATOM   3020  CG2 ILE B  33      12.533  -8.107  -4.803  1.00 97.29           C  
ATOM   3021 HG21 ILE B  33      12.646  -8.124  -5.887  1.00 97.29           H  
ATOM   3022 HG22 ILE B  33      12.593  -9.129  -4.429  1.00 97.29           H  
ATOM   3023 HG23 ILE B  33      11.553  -7.692  -4.569  1.00 97.29           H  
ATOM   3024  CD1 ILE B  33      13.459  -8.244  -1.767  1.00 97.29           C  
ATOM   3025 HD11 ILE B  33      13.157  -7.980  -0.754  1.00 97.29           H  
ATOM   3026 HD12 ILE B  33      12.814  -9.047  -2.124  1.00 97.29           H  
ATOM   3027 HD13 ILE B  33      14.494  -8.587  -1.737  1.00 97.29           H  
ATOM   3028  N   ALA B  34      15.528  -9.316  -6.302  1.00 97.98           N  
ATOM   3029  H   ALA B  34      15.320 -10.051  -5.641  1.00 97.98           H  
ATOM   3030  CA  ALA B  34      15.746  -9.725  -7.680  1.00 97.98           C  
ATOM   3031  HA  ALA B  34      16.427  -9.023  -8.162  1.00 97.98           H  
ATOM   3032  C   ALA B  34      14.427  -9.738  -8.466  1.00 97.98           C  
ATOM   3033  CB  ALA B  34      16.404 -11.110  -7.674  1.00 97.98           C  
ATOM   3034  HB1 ALA B  34      15.819 -11.798  -7.063  1.00 97.98           H  
ATOM   3035  HB2 ALA B  34      17.415 -11.036  -7.275  1.00 97.98           H  
ATOM   3036  HB3 ALA B  34      16.440 -11.507  -8.688  1.00 97.98           H  
ATOM   3037  O   ALA B  34      13.426 -10.285  -8.003  1.00 97.98           O  
ATOM   3038  N   ILE B  35      14.460  -9.200  -9.683  1.00 98.76           N  
ATOM   3039  H   ILE B  35      15.322  -8.766  -9.981  1.00 98.76           H  
ATOM   3040  CA  ILE B  35      13.458  -9.443 -10.722  1.00 98.76           C  
ATOM   3041  HA  ILE B  35      12.484  -9.611 -10.261  1.00 98.76           H  
ATOM   3042  C   ILE B  35      13.888 -10.715 -11.455  1.00 98.76           C  
ATOM   3043  CB  ILE B  35      13.343  -8.233 -11.680  1.00 98.76           C  
ATOM   3044  HB  ILE B  35      14.315  -8.059 -12.140  1.00 98.76           H  
ATOM   3045  O   ILE B  35      14.950 -10.734 -12.076  1.00 98.76           O  
ATOM   3046  CG1 ILE B  35      12.932  -6.953 -10.914  1.00 98.76           C  
ATOM   3047 HG12 ILE B  35      11.901  -7.056 -10.574  1.00 98.76           H  
ATOM   3048 HG13 ILE B  35      13.568  -6.827 -10.038  1.00 98.76           H  
ATOM   3049  CG2 ILE B  35      12.326  -8.551 -12.793  1.00 98.76           C  
ATOM   3050 HG21 ILE B  35      12.668  -9.391 -13.398  1.00 98.76           H  
ATOM   3051 HG22 ILE B  35      11.359  -8.804 -12.358  1.00 98.76           H  
ATOM   3052 HG23 ILE B  35      12.205  -7.701 -13.465  1.00 98.76           H  
ATOM   3053  CD1 ILE B  35      13.041  -5.661 -11.731  1.00 98.76           C  
ATOM   3054 HD11 ILE B  35      12.328  -5.666 -12.555  1.00 98.76           H  
ATOM   3055 HD12 ILE B  35      12.811  -4.812 -11.086  1.00 98.76           H  
ATOM   3056 HD13 ILE B  35      14.054  -5.550 -12.116  1.00 98.76           H  
ATOM   3057  N   VAL B  36      13.091 -11.779 -11.364  1.00 98.25           N  
ATOM   3058  H   VAL B  36      12.244 -11.681 -10.824  1.00 98.25           H  
ATOM   3059  CA  VAL B  36      13.408 -13.110 -11.926  1.00 98.25           C  
ATOM   3060  HA  VAL B  36      14.413 -13.083 -12.345  1.00 98.25           H  
ATOM   3061  C   VAL B  36      12.509 -13.509 -13.099  1.00 98.25           C  
ATOM   3062  CB  VAL B  36      13.416 -14.202 -10.837  1.00 98.25           C  
ATOM   3063  HB  VAL B  36      13.647 -15.160 -11.303  1.00 98.25           H  
ATOM   3064  O   VAL B  36      12.696 -14.561 -13.695  1.00 98.25           O  
ATOM   3065  CG1 VAL B  36      14.494 -13.938  -9.779  1.00 98.25           C  
ATOM   3066 HG11 VAL B  36      14.523 -14.766  -9.071  1.00 98.25           H  
ATOM   3067 HG12 VAL B  36      15.466 -13.857 -10.267  1.00 98.25           H  
ATOM   3068 HG13 VAL B  36      14.282 -13.015  -9.240  1.00 98.25           H  
ATOM   3069  CG2 VAL B  36      12.069 -14.338 -10.118  1.00 98.25           C  
ATOM   3070 HG21 VAL B  36      11.282 -14.506 -10.854  1.00 98.25           H  
ATOM   3071 HG22 VAL B  36      12.104 -15.179  -9.426  1.00 98.25           H  
ATOM   3072 HG23 VAL B  36      11.847 -13.434  -9.551  1.00 98.25           H  
ATOM   3073  N   GLY B  37      11.531 -12.673 -13.438  1.00 98.48           N  
ATOM   3074  H   GLY B  37      11.412 -11.829 -12.896  1.00 98.48           H  
ATOM   3075  CA  GLY B  37      10.638 -12.861 -14.577  1.00 98.48           C  
ATOM   3076  HA2 GLY B  37      11.213 -13.170 -15.450  1.00 98.48           H  
ATOM   3077  HA3 GLY B  37       9.902 -13.634 -14.355  1.00 98.48           H  
ATOM   3078  C   GLY B  37       9.892 -11.572 -14.891  1.00 98.48           C  
ATOM   3079  O   GLY B  37       9.715 -10.730 -14.007  1.00 98.48           O  
ATOM   3080  N   MET B  38       9.463 -11.416 -16.141  1.00 98.77           N  
ATOM   3081  H   MET B  38       9.610 -12.164 -16.804  1.00 98.77           H  
ATOM   3082  CA  MET B  38       8.642 -10.293 -16.600  1.00 98.77           C  
ATOM   3083  HA  MET B  38       8.079  -9.885 -15.761  1.00 98.77           H  
ATOM   3084  C   MET B  38       7.641 -10.778 -17.656  1.00 98.77           C  
ATOM   3085  CB  MET B  38       9.520  -9.175 -17.190  1.00 98.77           C  
ATOM   3086  HB2 MET B  38       8.883  -8.323 -17.424  1.00 98.77           H  
ATOM   3087  HB3 MET B  38       9.966  -9.534 -18.118  1.00 98.77           H  
ATOM   3088  O   MET B  38       7.971 -11.650 -18.463  1.00 98.77           O  
ATOM   3089  CG  MET B  38      10.647  -8.708 -16.258  1.00 98.77           C  
ATOM   3090  HG2 MET B  38      11.366  -9.518 -16.138  1.00 98.77           H  
ATOM   3091  HG3 MET B  38      10.224  -8.495 -15.276  1.00 98.77           H  
ATOM   3092  SD  MET B  38      11.548  -7.234 -16.806  1.00 98.77           S  
ATOM   3093  CE  MET B  38      12.305  -7.838 -18.340  1.00 98.77           C  
ATOM   3094  HE1 MET B  38      12.947  -8.692 -18.126  1.00 98.77           H  
ATOM   3095  HE2 MET B  38      11.529  -8.128 -19.048  1.00 98.77           H  
ATOM   3096  HE3 MET B  38      12.901  -7.039 -18.782  1.00 98.77           H  
ATOM   3097  N   ALA B  39       6.449 -10.192 -17.680  1.00 98.85           N  
ATOM   3098  H   ALA B  39       6.214  -9.527 -16.957  1.00 98.85           H  
ATOM   3099  CA  ALA B  39       5.467 -10.350 -18.751  1.00 98.85           C  
ATOM   3100  HA  ALA B  39       5.985 -10.538 -19.691  1.00 98.85           H  
ATOM   3101  C   ALA B  39       4.660  -9.056 -18.903  1.00 98.85           C  
ATOM   3102  CB  ALA B  39       4.557 -11.547 -18.460  1.00 98.85           C  
ATOM   3103  HB1 ALA B  39       4.023 -11.392 -17.523  1.00 98.85           H  
ATOM   3104  HB2 ALA B  39       3.827 -11.665 -19.261  1.00 98.85           H  
ATOM   3105  HB3 ALA B  39       5.148 -12.461 -18.399  1.00 98.85           H  
ATOM   3106  O   ALA B  39       4.466  -8.317 -17.933  1.00 98.85           O  
ATOM   3107  N   CYS B  40       4.215  -8.759 -20.119  1.00 98.74           N  
ATOM   3108  H   CYS B  40       4.327  -9.414 -20.880  1.00 98.74           H  
ATOM   3109  CA  CYS B  40       3.393  -7.588 -20.385  1.00 98.74           C  
ATOM   3110  HA  CYS B  40       2.654  -7.513 -19.588  1.00 98.74           H  
ATOM   3111  C   CYS B  40       2.623  -7.725 -21.695  1.00 98.74           C  
ATOM   3112  CB  CYS B  40       4.259  -6.311 -20.385  1.00 98.74           C  
ATOM   3113  HB2 CYS B  40       4.703  -6.196 -19.396  1.00 98.74           H  
ATOM   3114  HB3 CYS B  40       3.608  -5.453 -20.557  1.00 98.74           H  
ATOM   3115  O   CYS B  40       3.108  -8.362 -22.624  1.00 98.74           O  
ATOM   3116  SG  CYS B  40       5.585  -6.327 -21.639  1.00 98.74           S  
ATOM   3117  HG  CYS B  40       4.823  -6.023 -22.694  1.00 98.74           H  
ATOM   3118  N   ARG B  41       1.483  -7.038 -21.784  1.00 98.62           N  
ATOM   3119  H   ARG B  41       1.176  -6.535 -20.963  1.00 98.62           H  
ATOM   3120  CA  ARG B  41       0.855  -6.664 -23.052  1.00 98.62           C  
ATOM   3121  HA  ARG B  41       1.531  -6.929 -23.866  1.00 98.62           H  
ATOM   3122  C   ARG B  41       0.659  -5.159 -23.087  1.00 98.62           C  
ATOM   3123  CB  ARG B  41      -0.474  -7.387 -23.305  1.00 98.62           C  
ATOM   3124  HB2 ARG B  41      -0.867  -7.028 -24.256  1.00 98.62           H  
ATOM   3125  HB3 ARG B  41      -1.196  -7.131 -22.529  1.00 98.62           H  
ATOM   3126  O   ARG B  41       0.193  -4.573 -22.106  1.00 98.62           O  
ATOM   3127  CG  ARG B  41      -0.332  -8.910 -23.390  1.00 98.62           C  
ATOM   3128  HG2 ARG B  41       0.495  -9.173 -24.049  1.00 98.62           H  
ATOM   3129  HG3 ARG B  41      -0.125  -9.313 -22.398  1.00 98.62           H  
ATOM   3130  CD  ARG B  41      -1.624  -9.524 -23.932  1.00 98.62           C  
ATOM   3131  HD2 ARG B  41      -1.845  -9.104 -24.914  1.00 98.62           H  
ATOM   3132  HD3 ARG B  41      -2.437  -9.267 -23.253  1.00 98.62           H  
ATOM   3133  NE  ARG B  41      -1.506 -10.987 -24.051  1.00 98.62           N  
ATOM   3134  HE  ARG B  41      -0.578 -11.385 -24.077  1.00 98.62           H  
ATOM   3135  NH1 ARG B  41      -3.749 -11.518 -23.898  1.00 98.62           N  
ATOM   3136 HH11 ARG B  41      -3.991 -10.574 -23.631  1.00 98.62           H  
ATOM   3137 HH12 ARG B  41      -4.385 -12.269 -23.674  1.00 98.62           H  
ATOM   3138  NH2 ARG B  41      -2.254 -13.132 -24.024  1.00 98.62           N  
ATOM   3139 HH21 ARG B  41      -3.047 -13.704 -23.770  1.00 98.62           H  
ATOM   3140 HH22 ARG B  41      -1.330 -13.480 -23.813  1.00 98.62           H  
ATOM   3141  CZ  ARG B  41      -2.498 -11.857 -24.019  1.00 98.62           C  
ATOM   3142  N   PHE B  42       1.012  -4.550 -24.208  1.00 98.63           N  
ATOM   3143  H   PHE B  42       1.279  -5.121 -24.997  1.00 98.63           H  
ATOM   3144  CA  PHE B  42       0.864  -3.122 -24.450  1.00 98.63           C  
ATOM   3145  HA  PHE B  42       0.129  -2.734 -23.746  1.00 98.63           H  
ATOM   3146  C   PHE B  42       0.337  -2.864 -25.866  1.00 98.63           C  
ATOM   3147  CB  PHE B  42       2.199  -2.400 -24.215  1.00 98.63           C  
ATOM   3148  HB2 PHE B  42       2.121  -1.372 -24.568  1.00 98.63           H  
ATOM   3149  HB3 PHE B  42       2.976  -2.879 -24.809  1.00 98.63           H  
ATOM   3150  O   PHE B  42       0.479  -3.722 -26.739  1.00 98.63           O  
ATOM   3151  CG  PHE B  42       2.626  -2.349 -22.764  1.00 98.63           C  
ATOM   3152  CD1 PHE B  42       1.825  -1.676 -21.822  1.00 98.63           C  
ATOM   3153  HD1 PHE B  42       0.904  -1.206 -22.132  1.00 98.63           H  
ATOM   3154  CD2 PHE B  42       3.825  -2.963 -22.359  1.00 98.63           C  
ATOM   3155  HD2 PHE B  42       4.430  -3.492 -23.079  1.00 98.63           H  
ATOM   3156  CE1 PHE B  42       2.223  -1.614 -20.477  1.00 98.63           C  
ATOM   3157  HE1 PHE B  42       1.602  -1.106 -19.755  1.00 98.63           H  
ATOM   3158  CE2 PHE B  42       4.233  -2.885 -21.017  1.00 98.63           C  
ATOM   3159  HE2 PHE B  42       5.154  -3.353 -20.702  1.00 98.63           H  
ATOM   3160  CZ  PHE B  42       3.430  -2.212 -20.083  1.00 98.63           C  
ATOM   3161  HZ  PHE B  42       3.741  -2.155 -19.050  1.00 98.63           H  
ATOM   3162  N   PRO B  43      -0.254  -1.682 -26.103  1.00 98.21           N  
ATOM   3163  CA  PRO B  43      -0.682  -1.266 -27.430  1.00 98.21           C  
ATOM   3164  HA  PRO B  43      -1.507  -1.902 -27.751  1.00 98.21           H  
ATOM   3165  C   PRO B  43       0.450  -1.325 -28.462  1.00 98.21           C  
ATOM   3166  CB  PRO B  43      -1.179   0.168 -27.245  1.00 98.21           C  
ATOM   3167  HB2 PRO B  43      -0.342   0.859 -27.346  1.00 98.21           H  
ATOM   3168  HB3 PRO B  43      -1.973   0.424 -27.947  1.00 98.21           H  
ATOM   3169  O   PRO B  43       1.627  -1.178 -28.124  1.00 98.21           O  
ATOM   3170  CG  PRO B  43      -1.644   0.206 -25.793  1.00 98.21           C  
ATOM   3171  HG2 PRO B  43      -2.631  -0.247 -25.697  1.00 98.21           H  
ATOM   3172  HG3 PRO B  43      -1.637   1.215 -25.380  1.00 98.21           H  
ATOM   3173  CD  PRO B  43      -0.612  -0.676 -25.113  1.00 98.21           C  
ATOM   3174  HD2 PRO B  43       0.262  -0.081 -24.848  1.00 98.21           H  
ATOM   3175  HD3 PRO B  43      -1.059  -1.125 -24.226  1.00 98.21           H  
ATOM   3176  N   GLY B  44       0.082  -1.468 -29.735  1.00 97.00           N  
ATOM   3177  H   GLY B  44      -0.902  -1.590 -29.931  1.00 97.00           H  
ATOM   3178  CA  GLY B  44       1.036  -1.544 -30.844  1.00 97.00           C  
ATOM   3179  HA2 GLY B  44       1.913  -0.936 -30.620  1.00 97.00           H  
ATOM   3180  HA3 GLY B  44       0.561  -1.142 -31.738  1.00 97.00           H  
ATOM   3181  C   GLY B  44       1.512  -2.963 -31.166  1.00 97.00           C  
ATOM   3182  O   GLY B  44       2.590  -3.108 -31.742  1.00 97.00           O  
ATOM   3183  N   GLY B  45       0.734  -3.996 -30.811  1.00 96.08           N  
ATOM   3184  H   GLY B  45      -0.146  -3.835 -30.342  1.00 96.08           H  
ATOM   3185  CA  GLY B  45       1.086  -5.396 -31.068  1.00 96.08           C  
ATOM   3186  HA2 GLY B  45       1.395  -5.520 -32.106  1.00 96.08           H  
ATOM   3187  HA3 GLY B  45       0.211  -6.021 -30.892  1.00 96.08           H  
ATOM   3188  C   GLY B  45       2.199  -5.915 -30.162  1.00 96.08           C  
ATOM   3189  O   GLY B  45       3.015  -6.726 -30.592  1.00 96.08           O  
ATOM   3190  N   VAL B  46       2.286  -5.395 -28.934  1.00 97.94           N  
ATOM   3191  H   VAL B  46       1.556  -4.767 -28.630  1.00 97.94           H  
ATOM   3192  CA  VAL B  46       3.288  -5.811 -27.950  1.00 97.94           C  
ATOM   3193  HA  VAL B  46       4.118  -6.299 -28.461  1.00 97.94           H  
ATOM   3194  C   VAL B  46       2.657  -6.829 -27.009  1.00 97.94           C  
ATOM   3195  CB  VAL B  46       3.849  -4.596 -27.192  1.00 97.94           C  
ATOM   3196  HB  VAL B  46       3.026  -4.020 -26.770  1.00 97.94           H  
ATOM   3197  O   VAL B  46       1.847  -6.477 -26.152  1.00 97.94           O  
ATOM   3198  CG1 VAL B  46       4.770  -5.022 -26.043  1.00 97.94           C  
ATOM   3199 HG11 VAL B  46       4.203  -5.551 -25.277  1.00 97.94           H  
ATOM   3200 HG12 VAL B  46       5.556  -5.675 -26.423  1.00 97.94           H  
ATOM   3201 HG13 VAL B  46       5.203  -4.130 -25.591  1.00 97.94           H  
ATOM   3202  CG2 VAL B  46       4.648  -3.670 -28.120  1.00 97.94           C  
ATOM   3203 HG21 VAL B  46       5.484  -4.210 -28.563  1.00 97.94           H  
ATOM   3204 HG22 VAL B  46       5.016  -2.807 -27.565  1.00 97.94           H  
ATOM   3205 HG23 VAL B  46       4.002  -3.305 -28.919  1.00 97.94           H  
ATOM   3206  N   HIS B  47       3.070  -8.087 -27.115  1.00 96.69           N  
ATOM   3207  H   HIS B  47       3.655  -8.337 -27.898  1.00 96.69           H  
ATOM   3208  CA  HIS B  47       2.540  -9.193 -26.315  1.00 96.69           C  
ATOM   3209  HA  HIS B  47       1.695  -8.832 -25.729  1.00 96.69           H  
ATOM   3210  C   HIS B  47       3.554  -9.769 -25.323  1.00 96.69           C  
ATOM   3211  CB  HIS B  47       2.017 -10.279 -27.254  1.00 96.69           C  
ATOM   3212  HB2 HIS B  47       2.865 -10.767 -27.736  1.00 96.69           H  
ATOM   3213  HB3 HIS B  47       1.482 -11.030 -26.672  1.00 96.69           H  
ATOM   3214  O   HIS B  47       3.226 -10.667 -24.552  1.00 96.69           O  
ATOM   3215  CG  HIS B  47       1.096  -9.755 -28.322  1.00 96.69           C  
ATOM   3216  CD2 HIS B  47       1.236  -9.956 -29.667  1.00 96.69           C  
ATOM   3217  HD2 HIS B  47       2.031 -10.510 -30.144  1.00 96.69           H  
ATOM   3218  ND1 HIS B  47      -0.006  -8.948 -28.143  1.00 96.69           N  
ATOM   3219  HD1 HIS B  47      -0.326  -8.530 -27.281  1.00 96.69           H  
ATOM   3220  CE1 HIS B  47      -0.534  -8.698 -29.352  1.00 96.69           C  
ATOM   3221  HE1 HIS B  47      -1.411  -8.092 -29.527  1.00 96.69           H  
ATOM   3222  NE2 HIS B  47       0.180  -9.310 -30.311  1.00 96.69           N  
ATOM   3223  N   ASN B  48       4.799  -9.289 -25.349  1.00 97.01           N  
ATOM   3224  H   ASN B  48       5.019  -8.603 -26.057  1.00 97.01           H  
ATOM   3225  CA  ASN B  48       5.847  -9.703 -24.422  1.00 97.01           C  
ATOM   3226  HA  ASN B  48       5.377  -9.837 -23.448  1.00 97.01           H  
ATOM   3227  C   ASN B  48       6.952  -8.630 -24.277  1.00 97.01           C  
ATOM   3228  CB  ASN B  48       6.400 -11.066 -24.894  1.00 97.01           C  
ATOM   3229  HB2 ASN B  48       5.594 -11.800 -24.873  1.00 97.01           H  
ATOM   3230  HB3 ASN B  48       7.173 -11.428 -24.216  1.00 97.01           H  
ATOM   3231  O   ASN B  48       7.034  -7.690 -25.074  1.00 97.01           O  
ATOM   3232  CG  ASN B  48       6.988 -11.011 -26.290  1.00 97.01           C  
ATOM   3233  ND2 ASN B  48       6.338 -11.640 -27.239  1.00 97.01           N  
ATOM   3234 HD21 ASN B  48       6.544 -11.434 -28.207  1.00 97.01           H  
ATOM   3235 HD22 ASN B  48       5.407 -11.986 -27.055  1.00 97.01           H  
ATOM   3236  OD1 ASN B  48       8.037 -10.411 -26.495  1.00 97.01           O  
ATOM   3237  N   PRO B  49       7.859  -8.760 -23.284  1.00 98.14           N  
ATOM   3238  CA  PRO B  49       8.954  -7.805 -23.088  1.00 98.14           C  
ATOM   3239  HA  PRO B  49       8.524  -6.820 -22.908  1.00 98.14           H  
ATOM   3240  C   PRO B  49       9.939  -7.706 -24.267  1.00 98.14           C  
ATOM   3241  CB  PRO B  49       9.672  -8.283 -21.819  1.00 98.14           C  
ATOM   3242  HB2 PRO B  49      10.469  -8.979 -22.078  1.00 98.14           H  
ATOM   3243  HB3 PRO B  49      10.071  -7.448 -21.244  1.00 98.14           H  
ATOM   3244  O   PRO B  49      10.558  -6.660 -24.468  1.00 98.14           O  
ATOM   3245  CG  PRO B  49       8.590  -9.031 -21.045  1.00 98.14           C  
ATOM   3246  HG2 PRO B  49       7.962  -8.322 -20.504  1.00 98.14           H  
ATOM   3247  HG3 PRO B  49       9.013  -9.772 -20.367  1.00 98.14           H  
ATOM   3248  CD  PRO B  49       7.784  -9.686 -22.160  1.00 98.14           C  
ATOM   3249  HD2 PRO B  49       8.247 -10.635 -22.432  1.00 98.14           H  
ATOM   3250  HD3 PRO B  49       6.759  -9.846 -21.827  1.00 98.14           H  
ATOM   3251  N   GLY B  50      10.119  -8.783 -25.040  1.00 96.72           N  
ATOM   3252  H   GLY B  50       9.488  -9.564 -24.932  1.00 96.72           H  
ATOM   3253  CA  GLY B  50      10.997  -8.789 -26.211  1.00 96.72           C  
ATOM   3254  HA2 GLY B  50      12.004  -8.485 -25.924  1.00 96.72           H  
ATOM   3255  HA3 GLY B  50      11.029  -9.798 -26.624  1.00 96.72           H  
ATOM   3256  C   GLY B  50      10.486  -7.850 -27.302  1.00 96.72           C  
ATOM   3257  O   GLY B  50      11.232  -6.988 -27.768  1.00 96.72           O  
ATOM   3258  N   GLU B  51       9.200  -7.967 -27.628  1.00 97.48           N  
ATOM   3259  H   GLU B  51       8.670  -8.722 -27.217  1.00 97.48           H  
ATOM   3260  CA  GLU B  51       8.488  -7.097 -28.569  1.00 97.48           C  
ATOM   3261  HA  GLU B  51       9.002  -7.088 -29.530  1.00 97.48           H  
ATOM   3262  C   GLU B  51       8.415  -5.652 -28.079  1.00 97.48           C  
ATOM   3263  CB  GLU B  51       7.072  -7.638 -28.778  1.00 97.48           C  
ATOM   3264  HB2 GLU B  51       6.456  -6.878 -29.258  1.00 97.48           H  
ATOM   3265  HB3 GLU B  51       6.646  -7.862 -27.800  1.00 97.48           H  
ATOM   3266  O   GLU B  51       8.618  -4.740 -28.875  1.00 97.48           O  
ATOM   3267  CG  GLU B  51       7.083  -8.892 -29.664  1.00 97.48           C  
ATOM   3268  HG2 GLU B  51       7.246  -8.591 -30.699  1.00 97.48           H  
ATOM   3269  HG3 GLU B  51       7.915  -9.531 -29.369  1.00 97.48           H  
ATOM   3270  CD  GLU B  51       5.793  -9.707 -29.552  1.00 97.48           C  
ATOM   3271  OE1 GLU B  51       5.834 -10.873 -30.004  1.00 97.48           O  
ATOM   3272  OE2 GLU B  51       4.853  -9.259 -28.861  1.00 97.48           O  
ATOM   3273  N   LEU B  52       8.230  -5.418 -26.772  1.00 98.29           N  
ATOM   3274  H   LEU B  52       7.992  -6.198 -26.176  1.00 98.29           H  
ATOM   3275  CA  LEU B  52       8.265  -4.061 -26.212  1.00 98.29           C  
ATOM   3276  HA  LEU B  52       7.469  -3.483 -26.682  1.00 98.29           H  
ATOM   3277  C   LEU B  52       9.596  -3.364 -26.520  1.00 98.29           C  
ATOM   3278  CB  LEU B  52       8.035  -4.115 -24.689  1.00 98.29           C  
ATOM   3279  HB2 LEU B  52       7.091  -4.616 -24.479  1.00 98.29           H  
ATOM   3280  HB3 LEU B  52       8.828  -4.714 -24.241  1.00 98.29           H  
ATOM   3281  O   LEU B  52       9.626  -2.180 -26.855  1.00 98.29           O  
ATOM   3282  CG  LEU B  52       8.040  -2.729 -24.011  1.00 98.29           C  
ATOM   3283  HG  LEU B  52       9.009  -2.254 -24.166  1.00 98.29           H  
ATOM   3284  CD1 LEU B  52       6.947  -1.791 -24.529  1.00 98.29           C  
ATOM   3285 HD11 LEU B  52       7.121  -1.555 -25.579  1.00 98.29           H  
ATOM   3286 HD12 LEU B  52       5.967  -2.255 -24.425  1.00 98.29           H  
ATOM   3287 HD13 LEU B  52       6.956  -0.858 -23.965  1.00 98.29           H  
ATOM   3288  CD2 LEU B  52       7.863  -2.900 -22.504  1.00 98.29           C  
ATOM   3289 HD21 LEU B  52       7.882  -1.928 -22.012  1.00 98.29           H  
ATOM   3290 HD22 LEU B  52       8.674  -3.515 -22.114  1.00 98.29           H  
ATOM   3291 HD23 LEU B  52       6.911  -3.392 -22.300  1.00 98.29           H  
ATOM   3292  N   TRP B  53      10.712  -4.089 -26.410  1.00 97.63           N  
ATOM   3293  H   TRP B  53      10.628  -5.067 -26.170  1.00 97.63           H  
ATOM   3294  CA  TRP B  53      12.012  -3.525 -26.747  1.00 97.63           C  
ATOM   3295  HA  TRP B  53      12.143  -2.588 -26.206  1.00 97.63           H  
ATOM   3296  C   TRP B  53      12.150  -3.202 -28.233  1.00 97.63           C  
ATOM   3297  CB  TRP B  53      13.128  -4.475 -26.358  1.00 97.63           C  
ATOM   3298  HB2 TRP B  53      12.984  -5.437 -26.849  1.00 97.63           H  
ATOM   3299  HB3 TRP B  53      13.110  -4.637 -25.280  1.00 97.63           H  
ATOM   3300  O   TRP B  53      12.595  -2.104 -28.565  1.00 97.63           O  
ATOM   3301  CG  TRP B  53      14.463  -3.936 -26.738  1.00 97.63           C  
ATOM   3302  CD1 TRP B  53      15.130  -4.200 -27.885  1.00 97.63           C  
ATOM   3303  HD1 TRP B  53      14.752  -4.802 -28.698  1.00 97.63           H  
ATOM   3304  CD2 TRP B  53      15.294  -3.010 -25.987  1.00 97.63           C  
ATOM   3305  CE2 TRP B  53      16.502  -2.804 -26.714  1.00 97.63           C  
ATOM   3306  CE3 TRP B  53      15.138  -2.317 -24.771  1.00 97.63           C  
ATOM   3307  HE3 TRP B  53      14.218  -2.422 -24.215  1.00 97.63           H  
ATOM   3308  NE1 TRP B  53      16.352  -3.562 -27.859  1.00 97.63           N  
ATOM   3309  HE1 TRP B  53      16.964  -3.539 -28.662  1.00 97.63           H  
ATOM   3310  CH2 TRP B  53      17.339  -1.288 -25.026  1.00 97.63           C  
ATOM   3311  HH2 TRP B  53      18.099  -0.617 -24.655  1.00 97.63           H  
ATOM   3312  CZ2 TRP B  53      17.522  -1.966 -26.243  1.00 97.63           C  
ATOM   3313  HZ2 TRP B  53      18.417  -1.811 -26.829  1.00 97.63           H  
ATOM   3314  CZ3 TRP B  53      16.151  -1.468 -24.295  1.00 97.63           C  
ATOM   3315  HZ3 TRP B  53      16.010  -0.944 -23.361  1.00 97.63           H  
ATOM   3316  N   GLU B  54      11.802  -4.153 -29.106  1.00 97.38           N  
ATOM   3317  H   GLU B  54      11.407  -5.014 -28.756  1.00 97.38           H  
ATOM   3318  CA  GLU B  54      11.828  -3.956 -30.562  1.00 97.38           C  
ATOM   3319  HA  GLU B  54      12.843  -3.755 -30.903  1.00 97.38           H  
ATOM   3320  C   GLU B  54      10.971  -2.745 -30.950  1.00 97.38           C  
ATOM   3321  CB  GLU B  54      11.307  -5.219 -31.271  1.00 97.38           C  
ATOM   3322  HB2 GLU B  54      10.381  -5.532 -30.790  1.00 97.38           H  
ATOM   3323  HB3 GLU B  54      11.061  -4.977 -32.305  1.00 97.38           H  
ATOM   3324  O   GLU B  54      11.416  -1.892 -31.716  1.00 97.38           O  
ATOM   3325  CG  GLU B  54      12.287  -6.406 -31.251  1.00 97.38           C  
ATOM   3326  HG2 GLU B  54      12.627  -6.567 -30.228  1.00 97.38           H  
ATOM   3327  HG3 GLU B  54      11.741  -7.299 -31.555  1.00 97.38           H  
ATOM   3328  CD  GLU B  54      13.496  -6.238 -32.185  1.00 97.38           C  
ATOM   3329  OE1 GLU B  54      14.596  -6.685 -31.776  1.00 97.38           O  
ATOM   3330  OE2 GLU B  54      13.339  -5.653 -33.279  1.00 97.38           O  
ATOM   3331  N   PHE B  55       9.793  -2.606 -30.338  1.00 97.75           N  
ATOM   3332  H   PHE B  55       9.471  -3.356 -29.743  1.00 97.75           H  
ATOM   3333  CA  PHE B  55       8.892  -1.481 -30.549  1.00 97.75           C  
ATOM   3334  HA  PHE B  55       8.653  -1.428 -31.612  1.00 97.75           H  
ATOM   3335  C   PHE B  55       9.528  -0.140 -30.153  1.00 97.75           C  
ATOM   3336  CB  PHE B  55       7.593  -1.742 -29.776  1.00 97.75           C  
ATOM   3337  HB2 PHE B  55       7.785  -1.715 -28.703  1.00 97.75           H  
ATOM   3338  HB3 PHE B  55       7.231  -2.741 -30.020  1.00 97.75           H  
ATOM   3339  O   PHE B  55       9.535   0.803 -30.944  1.00 97.75           O  
ATOM   3340  CG  PHE B  55       6.502  -0.757 -30.119  1.00 97.75           C  
ATOM   3341  CD1 PHE B  55       6.269   0.372 -29.310  1.00 97.75           C  
ATOM   3342  HD1 PHE B  55       6.857   0.533 -28.418  1.00 97.75           H  
ATOM   3343  CD2 PHE B  55       5.730  -0.968 -31.274  1.00 97.75           C  
ATOM   3344  HD2 PHE B  55       5.884  -1.850 -31.879  1.00 97.75           H  
ATOM   3345  CE1 PHE B  55       5.262   1.288 -29.663  1.00 97.75           C  
ATOM   3346  HE1 PHE B  55       5.066   2.154 -29.048  1.00 97.75           H  
ATOM   3347  CE2 PHE B  55       4.728  -0.053 -31.627  1.00 97.75           C  
ATOM   3348  HE2 PHE B  55       4.113  -0.235 -32.496  1.00 97.75           H  
ATOM   3349  CZ  PHE B  55       4.497   1.073 -30.823  1.00 97.75           C  
ATOM   3350  HZ  PHE B  55       3.713   1.763 -31.096  1.00 97.75           H  
ATOM   3351  N   ILE B  56      10.121  -0.048 -28.957  1.00 97.33           N  
ATOM   3352  H   ILE B  56      10.085  -0.856 -28.352  1.00 97.33           H  
ATOM   3353  CA  ILE B  56      10.756   1.188 -28.467  1.00 97.33           C  
ATOM   3354  HA  ILE B  56      10.044   2.007 -28.571  1.00 97.33           H  
ATOM   3355  C   ILE B  56      11.980   1.557 -29.315  1.00 97.33           C  
ATOM   3356  CB  ILE B  56      11.117   1.050 -26.970  1.00 97.33           C  
ATOM   3357  HB  ILE B  56      11.678   0.125 -26.840  1.00 97.33           H  
ATOM   3358  O   ILE B  56      12.117   2.706 -29.735  1.00 97.33           O  
ATOM   3359  CG1 ILE B  56       9.831   0.981 -26.115  1.00 97.33           C  
ATOM   3360 HG12 ILE B  56       9.115   0.294 -26.569  1.00 97.33           H  
ATOM   3361 HG13 ILE B  56       9.358   1.963 -26.085  1.00 97.33           H  
ATOM   3362  CG2 ILE B  56      11.998   2.220 -26.480  1.00 97.33           C  
ATOM   3363 HG21 ILE B  56      11.478   3.167 -26.626  1.00 97.33           H  
ATOM   3364 HG22 ILE B  56      12.939   2.248 -27.028  1.00 97.33           H  
ATOM   3365 HG23 ILE B  56      12.244   2.102 -25.425  1.00 97.33           H  
ATOM   3366  CD1 ILE B  56      10.087   0.501 -24.682  1.00 97.33           C  
ATOM   3367 HD11 ILE B  56       9.133   0.354 -24.176  1.00 97.33           H  
ATOM   3368 HD12 ILE B  56      10.633  -0.442 -24.695  1.00 97.33           H  
ATOM   3369 HD13 ILE B  56      10.658   1.251 -24.135  1.00 97.33           H  
ATOM   3370  N   VAL B  57      12.872   0.599 -29.583  1.00 96.09           N  
ATOM   3371  H   VAL B  57      12.677  -0.338 -29.260  1.00 96.09           H  
ATOM   3372  CA  VAL B  57      14.095   0.832 -30.372  1.00 96.09           C  
ATOM   3373  HA  VAL B  57      14.590   1.724 -29.989  1.00 96.09           H  
ATOM   3374  C   VAL B  57      13.778   1.131 -31.836  1.00 96.09           C  
ATOM   3375  CB  VAL B  57      15.063  -0.357 -30.234  1.00 96.09           C  
ATOM   3376  HB  VAL B  57      14.527  -1.293 -30.389  1.00 96.09           H  
ATOM   3377  O   VAL B  57      14.466   1.946 -32.449  1.00 96.09           O  
ATOM   3378  CG1 VAL B  57      16.233  -0.313 -31.227  1.00 96.09           C  
ATOM   3379 HG11 VAL B  57      16.712   0.666 -31.198  1.00 96.09           H  
ATOM   3380 HG12 VAL B  57      15.862  -0.494 -32.236  1.00 96.09           H  
ATOM   3381 HG13 VAL B  57      16.958  -1.093 -30.995  1.00 96.09           H  
ATOM   3382  CG2 VAL B  57      15.653  -0.344 -28.819  1.00 96.09           C  
ATOM   3383 HG21 VAL B  57      14.882  -0.609 -28.096  1.00 96.09           H  
ATOM   3384 HG22 VAL B  57      16.047   0.645 -28.581  1.00 96.09           H  
ATOM   3385 HG23 VAL B  57      16.467  -1.065 -28.757  1.00 96.09           H  
ATOM   3386  N   GLY B  58      12.716   0.533 -32.377  1.00 96.03           N  
ATOM   3387  H   GLY B  58      12.227  -0.172 -31.845  1.00 96.03           H  
ATOM   3388  CA  GLY B  58      12.190   0.835 -33.706  1.00 96.03           C  
ATOM   3389  HA2 GLY B  58      11.444   0.082 -33.959  1.00 96.03           H  
ATOM   3390  HA3 GLY B  58      12.999   0.783 -34.434  1.00 96.03           H  
ATOM   3391  C   GLY B  58      11.526   2.212 -33.822  1.00 96.03           C  
ATOM   3392  O   GLY B  58      11.182   2.616 -34.930  1.00 96.03           O  
ATOM   3393  N   GLY B  59      11.357   2.944 -32.714  1.00 96.04           N  
ATOM   3394  H   GLY B  59      11.668   2.562 -31.832  1.00 96.04           H  
ATOM   3395  CA  GLY B  59      10.687   4.245 -32.697  1.00 96.04           C  
ATOM   3396  HA2 GLY B  59      10.896   4.732 -31.744  1.00 96.04           H  
ATOM   3397  HA3 GLY B  59      11.077   4.868 -33.502  1.00 96.04           H  
ATOM   3398  C   GLY B  59       9.168   4.148 -32.854  1.00 96.04           C  
ATOM   3399  O   GLY B  59       8.557   5.053 -33.418  1.00 96.04           O  
ATOM   3400  N   GLY B  60       8.563   3.052 -32.388  1.00 97.08           N  
ATOM   3401  H   GLY B  60       9.121   2.342 -31.936  1.00 97.08           H  
ATOM   3402  CA  GLY B  60       7.124   2.815 -32.464  1.00 97.08           C  
ATOM   3403  HA2 GLY B  60       6.904   1.826 -32.064  1.00 97.08           H  
ATOM   3404  HA3 GLY B  60       6.817   2.835 -33.509  1.00 97.08           H  
ATOM   3405  C   GLY B  60       6.303   3.845 -31.678  1.00 97.08           C  
ATOM   3406  O   GLY B  60       6.654   4.203 -30.550  1.00 97.08           O  
ATOM   3407  N   ASP B  61       5.205   4.297 -32.287  1.00 97.75           N  
ATOM   3408  H   ASP B  61       4.996   3.923 -33.201  1.00 97.75           H  
ATOM   3409  CA  ASP B  61       4.144   5.130 -31.703  1.00 97.75           C  
ATOM   3410  HA  ASP B  61       4.377   5.378 -30.667  1.00 97.75           H  
ATOM   3411  C   ASP B  61       2.847   4.314 -31.739  1.00 97.75           C  
ATOM   3412  CB  ASP B  61       4.013   6.441 -32.509  1.00 97.75           C  
ATOM   3413  HB2 ASP B  61       4.945   6.998 -32.413  1.00 97.75           H  
ATOM   3414  HB3 ASP B  61       3.882   6.197 -33.563  1.00 97.75           H  
ATOM   3415  O   ASP B  61       2.368   3.972 -32.820  1.00 97.75           O  
ATOM   3416  CG  ASP B  61       2.856   7.362 -32.080  1.00 97.75           C  
ATOM   3417  OD1 ASP B  61       2.203   7.091 -31.054  1.00 97.75           O  
ATOM   3418  OD2 ASP B  61       2.668   8.416 -32.750  1.00 97.75           O  
ATOM   3419  N   ALA B  62       2.323   3.948 -30.569  1.00 98.18           N  
ATOM   3420  H   ALA B  62       2.763   4.274 -29.721  1.00 98.18           H  
ATOM   3421  CA  ALA B  62       1.175   3.051 -30.444  1.00 98.18           C  
ATOM   3422  HA  ALA B  62       1.157   2.391 -31.311  1.00 98.18           H  
ATOM   3423  C   ALA B  62      -0.177   3.781 -30.420  1.00 98.18           C  
ATOM   3424  CB  ALA B  62       1.356   2.178 -29.201  1.00 98.18           C  
ATOM   3425  HB1 ALA B  62       1.118   2.756 -28.308  1.00 98.18           H  
ATOM   3426  HB2 ALA B  62       0.665   1.339 -29.275  1.00 98.18           H  
ATOM   3427  HB3 ALA B  62       2.371   1.787 -29.133  1.00 98.18           H  
ATOM   3428  O   ALA B  62      -1.212   3.134 -30.267  1.00 98.18           O  
ATOM   3429  N   VAL B  63      -0.186   5.115 -30.523  1.00 98.06           N  
ATOM   3430  H   VAL B  63       0.686   5.601 -30.676  1.00 98.06           H  
ATOM   3431  CA  VAL B  63      -1.422   5.902 -30.485  1.00 98.06           C  
ATOM   3432  HA  VAL B  63      -2.036   5.526 -29.667  1.00 98.06           H  
ATOM   3433  C   VAL B  63      -2.210   5.712 -31.782  1.00 98.06           C  
ATOM   3434  CB  VAL B  63      -1.132   7.387 -30.197  1.00 98.06           C  
ATOM   3435  HB  VAL B  63      -0.463   7.784 -30.960  1.00 98.06           H  
ATOM   3436  O   VAL B  63      -1.713   5.966 -32.881  1.00 98.06           O  
ATOM   3437  CG1 VAL B  63      -2.410   8.235 -30.195  1.00 98.06           C  
ATOM   3438 HG11 VAL B  63      -3.115   7.847 -29.459  1.00 98.06           H  
ATOM   3439 HG12 VAL B  63      -2.170   9.269 -29.948  1.00 98.06           H  
ATOM   3440 HG13 VAL B  63      -2.877   8.221 -31.180  1.00 98.06           H  
ATOM   3441  CG2 VAL B  63      -0.467   7.541 -28.820  1.00 98.06           C  
ATOM   3442 HG21 VAL B  63       0.500   7.038 -28.814  1.00 98.06           H  
ATOM   3443 HG22 VAL B  63      -0.307   8.597 -28.599  1.00 98.06           H  
ATOM   3444 HG23 VAL B  63      -1.105   7.112 -28.047  1.00 98.06           H  
ATOM   3445  N   THR B  64      -3.470   5.311 -31.643  1.00 97.25           N  
ATOM   3446  H   THR B  64      -3.810   5.139 -30.708  1.00 97.25           H  
ATOM   3447  CA  THR B  64      -4.444   5.113 -32.721  1.00 97.25           C  
ATOM   3448  HA  THR B  64      -4.016   5.456 -33.663  1.00 97.25           H  
ATOM   3449  C   THR B  64      -5.706   5.941 -32.466  1.00 97.25           C  
ATOM   3450  CB  THR B  64      -4.795   3.619 -32.881  1.00 97.25           C  
ATOM   3451  HB  THR B  64      -5.460   3.508 -33.737  1.00 97.25           H  
ATOM   3452  O   THR B  64      -5.813   6.654 -31.466  1.00 97.25           O  
ATOM   3453  CG2 THR B  64      -3.555   2.759 -33.142  1.00 97.25           C  
ATOM   3454 HG21 THR B  64      -3.867   1.742 -33.376  1.00 97.25           H  
ATOM   3455 HG22 THR B  64      -2.986   3.167 -33.977  1.00 97.25           H  
ATOM   3456 HG23 THR B  64      -2.924   2.732 -32.253  1.00 97.25           H  
ATOM   3457  OG1 THR B  64      -5.450   3.104 -31.743  1.00 97.25           O  
ATOM   3458  HG1 THR B  64      -6.347   3.445 -31.711  1.00 97.25           H  
ATOM   3459  N   GLU B  65      -6.685   5.859 -33.369  1.00 95.76           N  
ATOM   3460  H   GLU B  65      -6.564   5.264 -34.176  1.00 95.76           H  
ATOM   3461  CA  GLU B  65      -8.062   6.240 -33.033  1.00 95.76           C  
ATOM   3462  HA  GLU B  65      -8.057   7.233 -32.582  1.00 95.76           H  
ATOM   3463  C   GLU B  65      -8.658   5.274 -31.991  1.00 95.76           C  
ATOM   3464  CB  GLU B  65      -8.941   6.301 -34.296  1.00 95.76           C  
ATOM   3465  HB2 GLU B  65      -9.981   6.411 -33.991  1.00 95.76           H  
ATOM   3466  HB3 GLU B  65      -8.840   5.370 -34.853  1.00 95.76           H  
ATOM   3467  O   GLU B  65      -8.125   4.182 -31.757  1.00 95.76           O  
ATOM   3468  CG  GLU B  65      -8.587   7.495 -35.200  1.00 95.76           C  
ATOM   3469  HG2 GLU B  65      -7.589   7.346 -35.611  1.00 95.76           H  
ATOM   3470  HG3 GLU B  65      -8.567   8.396 -34.587  1.00 95.76           H  
ATOM   3471  CD  GLU B  65      -9.585   7.700 -36.357  1.00 95.76           C  
ATOM   3472  OE1 GLU B  65      -9.690   8.853 -36.840  1.00 95.76           O  
ATOM   3473  OE2 GLU B  65     -10.216   6.711 -36.793  1.00 95.76           O  
ATOM   3474  N   MET B  66      -9.758   5.691 -31.360  1.00 96.27           N  
ATOM   3475  H   MET B  66     -10.096   6.620 -31.567  1.00 96.27           H  
ATOM   3476  CA  MET B  66     -10.526   4.881 -30.411  1.00 96.27           C  
ATOM   3477  HA  MET B  66      -9.860   4.623 -29.587  1.00 96.27           H  
ATOM   3478  C   MET B  66     -11.058   3.568 -31.028  1.00 96.27           C  
ATOM   3479  CB  MET B  66     -11.692   5.708 -29.853  1.00 96.27           C  
ATOM   3480  HB2 MET B  66     -12.396   5.052 -29.341  1.00 96.27           H  
ATOM   3481  HB3 MET B  66     -12.215   6.187 -30.681  1.00 96.27           H  
ATOM   3482  O   MET B  66     -11.377   3.523 -32.220  1.00 96.27           O  
ATOM   3483  CG  MET B  66     -11.230   6.774 -28.856  1.00 96.27           C  
ATOM   3484  HG2 MET B  66     -10.408   7.347 -29.286  1.00 96.27           H  
ATOM   3485  HG3 MET B  66     -10.865   6.277 -27.957  1.00 96.27           H  
ATOM   3486  SD  MET B  66     -12.549   7.922 -28.387  1.00 96.27           S  
ATOM   3487  CE  MET B  66     -11.677   8.933 -27.165  1.00 96.27           C  
ATOM   3488  HE1 MET B  66     -11.371   8.303 -26.330  1.00 96.27           H  
ATOM   3489  HE2 MET B  66     -10.797   9.391 -27.616  1.00 96.27           H  
ATOM   3490  HE3 MET B  66     -12.340   9.717 -26.799  1.00 96.27           H  
ATOM   3491  N   PRO B  67     -11.191   2.496 -30.225  1.00 95.18           N  
ATOM   3492  CA  PRO B  67     -11.710   1.209 -30.676  1.00 95.18           C  
ATOM   3493  HA  PRO B  67     -11.134   0.873 -31.538  1.00 95.18           H  
ATOM   3494  C   PRO B  67     -13.188   1.305 -31.077  1.00 95.18           C  
ATOM   3495  CB  PRO B  67     -11.475   0.239 -29.514  1.00 95.18           C  
ATOM   3496  HB2 PRO B  67     -12.257  -0.517 -29.442  1.00 95.18           H  
ATOM   3497  HB3 PRO B  67     -10.501  -0.236 -29.629  1.00 95.18           H  
ATOM   3498  O   PRO B  67     -13.982   2.003 -30.451  1.00 95.18           O  
ATOM   3499  CG  PRO B  67     -11.453   1.148 -28.287  1.00 95.18           C  
ATOM   3500  HG2 PRO B  67     -12.473   1.340 -27.955  1.00 95.18           H  
ATOM   3501  HG3 PRO B  67     -10.850   0.733 -27.479  1.00 95.18           H  
ATOM   3502  CD  PRO B  67     -10.848   2.437 -28.816  1.00 95.18           C  
ATOM   3503  HD2 PRO B  67     -11.241   3.288 -28.260  1.00 95.18           H  
ATOM   3504  HD3 PRO B  67      -9.763   2.389 -28.725  1.00 95.18           H  
ATOM   3505  N   THR B  68     -13.566   0.573 -32.125  1.00 94.79           N  
ATOM   3506  H   THR B  68     -12.883  -0.047 -32.536  1.00 94.79           H  
ATOM   3507  CA  THR B  68     -14.919   0.613 -32.722  1.00 94.79           C  
ATOM   3508  HA  THR B  68     -15.433   1.512 -32.379  1.00 94.79           H  
ATOM   3509  C   THR B  68     -15.808  -0.562 -32.304  1.00 94.79           C  
ATOM   3510  CB  THR B  68     -14.845   0.685 -34.255  1.00 94.79           C  
ATOM   3511  HB  THR B  68     -15.852   0.612 -34.667  1.00 94.79           H  
ATOM   3512  O   THR B  68     -16.994  -0.593 -32.617  1.00 94.79           O  
ATOM   3513  CG2 THR B  68     -14.215   1.985 -34.754  1.00 94.79           C  
ATOM   3514 HG21 THR B  68     -14.846   2.824 -34.462  1.00 94.79           H  
ATOM   3515 HG22 THR B  68     -13.222   2.128 -34.328  1.00 94.79           H  
ATOM   3516 HG23 THR B  68     -14.146   1.968 -35.842  1.00 94.79           H  
ATOM   3517  OG1 THR B  68     -14.059  -0.360 -34.783  1.00 94.79           O  
ATOM   3518  HG1 THR B  68     -13.143  -0.089 -34.693  1.00 94.79           H  
ATOM   3519  N   ASP B  69     -15.251  -1.533 -31.587  1.00 92.26           N  
ATOM   3520  H   ASP B  69     -14.278  -1.452 -31.328  1.00 92.26           H  
ATOM   3521  CA  ASP B  69     -15.859  -2.817 -31.233  1.00 92.26           C  
ATOM   3522  HA  ASP B  69     -16.774  -2.943 -31.812  1.00 92.26           H  
ATOM   3523  C   ASP B  69     -16.274  -2.920 -29.753  1.00 92.26           C  
ATOM   3524  CB  ASP B  69     -14.898  -3.942 -31.656  1.00 92.26           C  
ATOM   3525  HB2 ASP B  69     -14.764  -3.891 -32.736  1.00 92.26           H  
ATOM   3526  HB3 ASP B  69     -15.360  -4.904 -31.432  1.00 92.26           H  
ATOM   3527  O   ASP B  69     -16.758  -3.964 -29.321  1.00 92.26           O  
ATOM   3528  CG  ASP B  69     -13.511  -3.885 -30.994  1.00 92.26           C  
ATOM   3529  OD1 ASP B  69     -13.170  -2.841 -30.383  1.00 92.26           O  
ATOM   3530  OD2 ASP B  69     -12.770  -4.874 -31.165  1.00 92.26           O  
ATOM   3531  N   ARG B  70     -16.147  -1.830 -28.981  1.00 91.65           N  
ATOM   3532  H   ARG B  70     -15.686  -1.035 -29.400  1.00 91.65           H  
ATOM   3533  CA  ARG B  70     -16.516  -1.761 -27.550  1.00 91.65           C  
ATOM   3534  HA  ARG B  70     -16.549  -2.775 -27.152  1.00 91.65           H  
ATOM   3535  C   ARG B  70     -17.908  -1.195 -27.272  1.00 91.65           C  
ATOM   3536  CB  ARG B  70     -15.446  -0.991 -26.764  1.00 91.65           C  
ATOM   3537  HB2 ARG B  70     -15.372   0.030 -27.138  1.00 91.65           H  
ATOM   3538  HB3 ARG B  70     -15.730  -0.956 -25.712  1.00 91.65           H  
ATOM   3539  O   ARG B  70     -18.302  -1.075 -26.120  1.00 91.65           O  
ATOM   3540  CG  ARG B  70     -14.091  -1.687 -26.882  1.00 91.65           C  
ATOM   3541  HG2 ARG B  70     -14.193  -2.740 -26.619  1.00 91.65           H  
ATOM   3542  HG3 ARG B  70     -13.727  -1.610 -27.906  1.00 91.65           H  
ATOM   3543  CD  ARG B  70     -13.089  -1.034 -25.943  1.00 91.65           C  
ATOM   3544  HD2 ARG B  70     -13.397  -1.208 -24.912  1.00 91.65           H  
ATOM   3545  HD3 ARG B  70     -13.070   0.041 -26.122  1.00 91.65           H  
ATOM   3546  NE  ARG B  70     -11.756  -1.603 -26.178  1.00 91.65           N  
ATOM   3547  HE  ARG B  70     -11.659  -2.261 -26.938  1.00 91.65           H  
ATOM   3548  NH1 ARG B  70     -10.714  -0.417 -24.547  1.00 91.65           N  
ATOM   3549 HH11 ARG B  70     -11.590  -0.093 -24.161  1.00 91.65           H  
ATOM   3550 HH12 ARG B  70      -9.914  -0.370 -23.932  1.00 91.65           H  
ATOM   3551  NH2 ARG B  70      -9.536  -1.839 -25.783  1.00 91.65           N  
ATOM   3552 HH21 ARG B  70      -8.727  -1.597 -25.229  1.00 91.65           H  
ATOM   3553 HH22 ARG B  70      -9.421  -2.485 -26.551  1.00 91.65           H  
ATOM   3554  CZ  ARG B  70     -10.677  -1.285 -25.502  1.00 91.65           C  
ATOM   3555  N   GLY B  71     -18.654  -0.838 -28.319  1.00 90.94           N  
ATOM   3556  H   GLY B  71     -18.268  -0.987 -29.240  1.00 90.94           H  
ATOM   3557  CA  GLY B  71     -19.998  -0.261 -28.193  1.00 90.94           C  
ATOM   3558  HA2 GLY B  71     -20.524  -0.385 -29.140  1.00 90.94           H  
ATOM   3559  HA3 GLY B  71     -20.550  -0.798 -27.422  1.00 90.94           H  
ATOM   3560  C   GLY B  71     -20.032   1.230 -27.836  1.00 90.94           C  
ATOM   3561  O   GLY B  71     -21.099   1.739 -27.513  1.00 90.94           O  
ATOM   3562  N   TRP B  72     -18.899   1.935 -27.906  1.00 91.14           N  
ATOM   3563  H   TRP B  72     -18.042   1.465 -28.158  1.00 91.14           H  
ATOM   3564  CA  TRP B  72     -18.836   3.381 -27.672  1.00 91.14           C  
ATOM   3565  HA  TRP B  72     -19.385   3.616 -26.760  1.00 91.14           H  
ATOM   3566  C   TRP B  72     -19.479   4.150 -28.833  1.00 91.14           C  
ATOM   3567  CB  TRP B  72     -17.374   3.815 -27.485  1.00 91.14           C  
ATOM   3568  HB2 TRP B  72     -16.841   3.644 -28.420  1.00 91.14           H  
ATOM   3569  HB3 TRP B  72     -17.360   4.889 -27.296  1.00 91.14           H  
ATOM   3570  O   TRP B  72     -19.176   3.882 -29.998  1.00 91.14           O  
ATOM   3571  CG  TRP B  72     -16.592   3.151 -26.388  1.00 91.14           C  
ATOM   3572  CD1 TRP B  72     -17.071   2.285 -25.462  1.00 91.14           C  
ATOM   3573  HD1 TRP B  72     -18.093   1.946 -25.376  1.00 91.14           H  
ATOM   3574  CD2 TRP B  72     -15.176   3.329 -26.065  1.00 91.14           C  
ATOM   3575  CE2 TRP B  72     -14.878   2.537 -24.919  1.00 91.14           C  
ATOM   3576  CE3 TRP B  72     -14.120   4.104 -26.598  1.00 91.14           C  
ATOM   3577  HE3 TRP B  72     -14.313   4.731 -27.456  1.00 91.14           H  
ATOM   3578  NE1 TRP B  72     -16.056   1.903 -24.615  1.00 91.14           N  
ATOM   3579  HE1 TRP B  72     -16.190   1.284 -23.828  1.00 91.14           H  
ATOM   3580  CH2 TRP B  72     -12.591   3.315 -24.861  1.00 91.14           C  
ATOM   3581  HH2 TRP B  72     -11.628   3.345 -24.374  1.00 91.14           H  
ATOM   3582  CZ2 TRP B  72     -13.618   2.531 -24.316  1.00 91.14           C  
ATOM   3583  HZ2 TRP B  72     -13.468   1.975 -23.403  1.00 91.14           H  
ATOM   3584  CZ3 TRP B  72     -12.841   4.096 -26.004  1.00 91.14           C  
ATOM   3585  HZ3 TRP B  72     -12.058   4.721 -26.408  1.00 91.14           H  
ATOM   3586  N   ASP B  73     -20.323   5.141 -28.537  1.00 92.25           N  
ATOM   3587  H   ASP B  73     -20.564   5.316 -27.572  1.00 92.25           H  
ATOM   3588  CA  ASP B  73     -20.860   6.055 -29.554  1.00 92.25           C  
ATOM   3589  HA  ASP B  73     -21.059   5.486 -30.462  1.00 92.25           H  
ATOM   3590  C   ASP B  73     -19.816   7.125 -29.906  1.00 92.25           C  
ATOM   3591  CB  ASP B  73     -22.208   6.648 -29.110  1.00 92.25           C  
ATOM   3592  HB2 ASP B  73     -22.059   7.302 -28.251  1.00 92.25           H  
ATOM   3593  HB3 ASP B  73     -22.859   5.831 -28.801  1.00 92.25           H  
ATOM   3594  O   ASP B  73     -19.838   8.242 -29.395  1.00 92.25           O  
ATOM   3595  CG  ASP B  73     -22.911   7.429 -30.236  1.00 92.25           C  
ATOM   3596  OD1 ASP B  73     -22.244   7.799 -31.234  1.00 92.25           O  
ATOM   3597  OD2 ASP B  73     -24.137   7.645 -30.108  1.00 92.25           O  
ATOM   3598  N   LEU B  74     -18.860   6.763 -30.765  1.00 94.44           N  
ATOM   3599  H   LEU B  74     -18.863   5.800 -31.068  1.00 94.44           H  
ATOM   3600  CA  LEU B  74     -17.728   7.622 -31.135  1.00 94.44           C  
ATOM   3601  HA  LEU B  74     -17.190   7.896 -30.228  1.00 94.44           H  
ATOM   3602  C   LEU B  74     -18.147   8.942 -31.813  1.00 94.44           C  
ATOM   3603  CB  LEU B  74     -16.781   6.841 -32.066  1.00 94.44           C  
ATOM   3604  HB2 LEU B  74     -15.961   7.502 -32.347  1.00 94.44           H  
ATOM   3605  HB3 LEU B  74     -17.329   6.590 -32.975  1.00 94.44           H  
ATOM   3606  O   LEU B  74     -17.399   9.921 -31.751  1.00 94.44           O  
ATOM   3607  CG  LEU B  74     -16.181   5.548 -31.484  1.00 94.44           C  
ATOM   3608  HG  LEU B  74     -16.981   4.851 -31.235  1.00 94.44           H  
ATOM   3609  CD1 LEU B  74     -15.293   4.891 -32.540  1.00 94.44           C  
ATOM   3610 HD11 LEU B  74     -14.463   5.549 -32.797  1.00 94.44           H  
ATOM   3611 HD12 LEU B  74     -14.893   3.957 -32.145  1.00 94.44           H  
ATOM   3612 HD13 LEU B  74     -15.884   4.681 -33.431  1.00 94.44           H  
ATOM   3613  CD2 LEU B  74     -15.339   5.803 -30.234  1.00 94.44           C  
ATOM   3614 HD21 LEU B  74     -14.859   4.874 -29.924  1.00 94.44           H  
ATOM   3615 HD22 LEU B  74     -15.977   6.145 -29.420  1.00 94.44           H  
ATOM   3616 HD23 LEU B  74     -14.580   6.558 -30.439  1.00 94.44           H  
ATOM   3617  N   ASP B  75     -19.317   8.981 -32.460  1.00 93.64           N  
ATOM   3618  H   ASP B  75     -19.941   8.191 -32.368  1.00 93.64           H  
ATOM   3619  CA  ASP B  75     -19.837  10.189 -33.109  1.00 93.64           C  
ATOM   3620  HA  ASP B  75     -19.016  10.712 -33.600  1.00 93.64           H  
ATOM   3621  C   ASP B  75     -20.425  11.161 -32.081  1.00 93.64           C  
ATOM   3622  CB  ASP B  75     -20.894   9.831 -34.171  1.00 93.64           C  
ATOM   3623  HB2 ASP B  75     -21.560   9.065 -33.774  1.00 93.64           H  
ATOM   3624  HB3 ASP B  75     -21.497  10.717 -34.368  1.00 93.64           H  
ATOM   3625  O   ASP B  75     -20.169  12.364 -32.170  1.00 93.64           O  
ATOM   3626  CG  ASP B  75     -20.318   9.373 -35.518  1.00 93.64           C  
ATOM   3627  OD1 ASP B  75     -19.228   9.864 -35.906  1.00 93.64           O  
ATOM   3628  OD2 ASP B  75     -21.024   8.616 -36.225  1.00 93.64           O  
ATOM   3629  N   ALA B  76     -21.181  10.656 -31.101  1.00 94.34           N  
ATOM   3630  H   ALA B  76     -21.384   9.666 -31.097  1.00 94.34           H  
ATOM   3631  CA  ALA B  76     -21.707  11.471 -30.007  1.00 94.34           C  
ATOM   3632  HA  ALA B  76     -22.109  12.395 -30.421  1.00 94.34           H  
ATOM   3633  C   ALA B  76     -20.627  11.861 -28.986  1.00 94.34           C  
ATOM   3634  CB  ALA B  76     -22.850  10.710 -29.329  1.00 94.34           C  
ATOM   3635  HB1 ALA B  76     -23.598  10.420 -30.067  1.00 94.34           H  
ATOM   3636  HB2 ALA B  76     -22.460   9.814 -28.846  1.00 94.34           H  
ATOM   3637  HB3 ALA B  76     -23.314  11.341 -28.572  1.00 94.34           H  
ATOM   3638  O   ALA B  76     -20.707  12.937 -28.396  1.00 94.34           O  
ATOM   3639  N   LEU B  77     -19.617  11.007 -28.797  1.00 94.29           N  
ATOM   3640  H   LEU B  77     -19.676  10.107 -29.251  1.00 94.29           H  
ATOM   3641  CA  LEU B  77     -18.554  11.200 -27.815  1.00 94.29           C  
ATOM   3642  HA  LEU B  77     -19.017  11.430 -26.855  1.00 94.29           H  
ATOM   3643  C   LEU B  77     -17.630  12.365 -28.172  1.00 94.29           C  
ATOM   3644  CB  LEU B  77     -17.760   9.886 -27.692  1.00 94.29           C  
ATOM   3645  HB2 LEU B  77     -18.453   9.081 -27.446  1.00 94.29           H  
ATOM   3646  HB3 LEU B  77     -17.316   9.667 -28.663  1.00 94.29           H  
ATOM   3647  O   LEU B  77     -17.089  12.991 -27.269  1.00 94.29           O  
ATOM   3648  CG  LEU B  77     -16.647   9.888 -26.629  1.00 94.29           C  
ATOM   3649  HG  LEU B  77     -15.962  10.718 -26.803  1.00 94.29           H  
ATOM   3650  CD1 LEU B  77     -17.215   9.990 -25.214  1.00 94.29           C  
ATOM   3651 HD11 LEU B  77     -17.913   9.175 -25.024  1.00 94.29           H  
ATOM   3652 HD12 LEU B  77     -17.733  10.940 -25.082  1.00 94.29           H  
ATOM   3653 HD13 LEU B  77     -16.400   9.943 -24.492  1.00 94.29           H  
ATOM   3654  CD2 LEU B  77     -15.836   8.598 -26.742  1.00 94.29           C  
ATOM   3655 HD21 LEU B  77     -14.996   8.632 -26.048  1.00 94.29           H  
ATOM   3656 HD22 LEU B  77     -16.466   7.738 -26.514  1.00 94.29           H  
ATOM   3657 HD23 LEU B  77     -15.444   8.497 -27.754  1.00 94.29           H  
ATOM   3658  N   PHE B  78     -17.407  12.672 -29.452  1.00 95.71           N  
ATOM   3659  H   PHE B  78     -17.907  12.167 -30.170  1.00 95.71           H  
ATOM   3660  CA  PHE B  78     -16.472  13.734 -29.813  1.00 95.71           C  
ATOM   3661  HA  PHE B  78     -15.696  13.770 -29.048  1.00 95.71           H  
ATOM   3662  C   PHE B  78     -17.117  15.116 -29.888  1.00 95.71           C  
ATOM   3663  CB  PHE B  78     -15.760  13.427 -31.120  1.00 95.71           C  
ATOM   3664  HB2 PHE B  78     -16.510  13.273 -31.896  1.00 95.71           H  
ATOM   3665  HB3 PHE B  78     -15.204  12.496 -31.007  1.00 95.71           H  
ATOM   3666  O   PHE B  78     -18.002  15.354 -30.711  1.00 95.71           O  
ATOM   3667  CG  PHE B  78     -14.807  14.536 -31.542  1.00 95.71           C  
ATOM   3668  CD1 PHE B  78     -15.216  15.534 -32.450  1.00 95.71           C  
ATOM   3669  HD1 PHE B  78     -16.258  15.614 -32.723  1.00 95.71           H  
ATOM   3670  CD2 PHE B  78     -13.489  14.554 -31.058  1.00 95.71           C  
ATOM   3671  HD2 PHE B  78     -13.193  13.866 -30.280  1.00 95.71           H  
ATOM   3672  CE1 PHE B  78     -14.275  16.416 -33.010  1.00 95.71           C  
ATOM   3673  HE1 PHE B  78     -14.591  17.162 -33.724  1.00 95.71           H  
ATOM   3674  CE2 PHE B  78     -12.554  15.458 -31.594  1.00 95.71           C  
ATOM   3675  HE2 PHE B  78     -11.537  15.456 -31.228  1.00 95.71           H  
ATOM   3676  CZ  PHE B  78     -12.937  16.368 -32.590  1.00 95.71           C  
ATOM   3677  HZ  PHE B  78     -12.214  17.069 -32.982  1.00 95.71           H  
ATOM   3678  N   ASP B  79     -16.526  16.076 -29.183  1.00 94.67           N  
ATOM   3679  H   ASP B  79     -15.794  15.826 -28.533  1.00 94.67           H  
ATOM   3680  CA  ASP B  79     -16.709  17.495 -29.461  1.00 94.67           C  
ATOM   3681  HA  ASP B  79     -16.994  17.590 -30.509  1.00 94.67           H  
ATOM   3682  C   ASP B  79     -15.411  18.272 -29.208  1.00 94.67           C  
ATOM   3683  CB  ASP B  79     -17.842  18.080 -28.622  1.00 94.67           C  
ATOM   3684  HB2 ASP B  79     -18.677  17.381 -28.589  1.00 94.67           H  
ATOM   3685  HB3 ASP B  79     -17.495  18.272 -27.606  1.00 94.67           H  
ATOM   3686  O   ASP B  79     -14.779  18.079 -28.172  1.00 94.67           O  
ATOM   3687  CG  ASP B  79     -18.308  19.384 -29.252  1.00 94.67           C  
ATOM   3688  OD1 ASP B  79     -17.599  20.405 -29.158  1.00 94.67           O  
ATOM   3689  OD2 ASP B  79     -19.382  19.365 -29.895  1.00 94.67           O  
ATOM   3690  N   PRO B  80     -14.976  19.153 -30.126  1.00 92.48           N  
ATOM   3691  CA  PRO B  80     -13.756  19.930 -29.938  1.00 92.48           C  
ATOM   3692  HA  PRO B  80     -12.932  19.256 -29.702  1.00 92.48           H  
ATOM   3693  C   PRO B  80     -13.840  20.971 -28.809  1.00 92.48           C  
ATOM   3694  CB  PRO B  80     -13.498  20.588 -31.296  1.00 92.48           C  
ATOM   3695  HB2 PRO B  80     -13.001  21.553 -31.202  1.00 92.48           H  
ATOM   3696  HB3 PRO B  80     -12.904  19.915 -31.913  1.00 92.48           H  
ATOM   3697  O   PRO B  80     -12.797  21.516 -28.451  1.00 92.48           O  
ATOM   3698  CG  PRO B  80     -14.896  20.725 -31.895  1.00 92.48           C  
ATOM   3699  HG2 PRO B  80     -14.872  20.771 -32.984  1.00 92.48           H  
ATOM   3700  HG3 PRO B  80     -15.389  21.604 -31.479  1.00 92.48           H  
ATOM   3701  CD  PRO B  80     -15.600  19.469 -31.400  1.00 92.48           C  
ATOM   3702  HD2 PRO B  80     -15.428  18.648 -32.096  1.00 92.48           H  
ATOM   3703  HD3 PRO B  80     -16.669  19.657 -31.309  1.00 92.48           H  
ATOM   3704  N   ASP B  81     -15.029  21.291 -28.285  1.00 91.15           N  
ATOM   3705  H   ASP B  81     -15.859  20.812 -28.605  1.00 91.15           H  
ATOM   3706  CA  ASP B  81     -15.205  22.172 -27.130  1.00 91.15           C  
ATOM   3707  HA  ASP B  81     -14.470  22.975 -27.196  1.00 91.15           H  
ATOM   3708  C   ASP B  81     -15.015  21.398 -25.808  1.00 91.15           C  
ATOM   3709  CB  ASP B  81     -16.576  22.866 -27.186  1.00 91.15           C  
ATOM   3710  HB2 ASP B  81     -16.657  23.399 -28.133  1.00 91.15           H  
ATOM   3711  HB3 ASP B  81     -17.366  22.115 -27.154  1.00 91.15           H  
ATOM   3712  O   ASP B  81     -15.881  20.605 -25.432  1.00 91.15           O  
ATOM   3713  CG  ASP B  81     -16.796  23.870 -26.044  1.00 91.15           C  
ATOM   3714  OD1 ASP B  81     -15.854  24.097 -25.244  1.00 91.15           O  
ATOM   3715  OD2 ASP B  81     -17.898  24.460 -26.003  1.00 91.15           O  
ATOM   3716  N   PRO B  82     -13.938  21.661 -25.037  1.00 87.36           N  
ATOM   3717  CA  PRO B  82     -13.697  21.000 -23.754  1.00 87.36           C  
ATOM   3718  HA  PRO B  82     -13.622  19.925 -23.918  1.00 87.36           H  
ATOM   3719  C   PRO B  82     -14.790  21.254 -22.707  1.00 87.36           C  
ATOM   3720  CB  PRO B  82     -12.358  21.556 -23.249  1.00 87.36           C  
ATOM   3721  HB2 PRO B  82     -11.736  20.771 -22.818  1.00 87.36           H  
ATOM   3722  HB3 PRO B  82     -12.529  22.341 -22.513  1.00 87.36           H  
ATOM   3723  O   PRO B  82     -14.851  20.540 -21.712  1.00 87.36           O  
ATOM   3724  CG  PRO B  82     -11.696  22.168 -24.479  1.00 87.36           C  
ATOM   3725  HG2 PRO B  82     -11.041  23.000 -24.218  1.00 87.36           H  
ATOM   3726  HG3 PRO B  82     -11.145  21.401 -25.022  1.00 87.36           H  
ATOM   3727  CD  PRO B  82     -12.883  22.622 -25.311  1.00 87.36           C  
ATOM   3728  HD2 PRO B  82     -12.593  22.646 -26.361  1.00 87.36           H  
ATOM   3729  HD3 PRO B  82     -13.208  23.611 -24.989  1.00 87.36           H  
ATOM   3730  N   GLN B  83     -15.615  22.294 -22.877  1.00 84.83           N  
ATOM   3731  H   GLN B  83     -15.548  22.836 -23.727  1.00 84.83           H  
ATOM   3732  CA  GLN B  83     -16.711  22.613 -21.957  1.00 84.83           C  
ATOM   3733  HA  GLN B  83     -16.423  22.332 -20.944  1.00 84.83           H  
ATOM   3734  C   GLN B  83     -17.995  21.835 -22.264  1.00 84.83           C  
ATOM   3735  CB  GLN B  83     -16.984  24.127 -21.984  1.00 84.83           C  
ATOM   3736  HB2 GLN B  83     -17.198  24.433 -23.008  1.00 84.83           H  
ATOM   3737  HB3 GLN B  83     -17.870  24.344 -21.387  1.00 84.83           H  
ATOM   3738  O   GLN B  83     -18.944  21.900 -21.481  1.00 84.83           O  
ATOM   3739  CG  GLN B  83     -15.819  24.966 -21.442  1.00 84.83           C  
ATOM   3740  HG2 GLN B  83     -16.045  26.020 -21.603  1.00 84.83           H  
ATOM   3741  HG3 GLN B  83     -14.910  24.736 -21.998  1.00 84.83           H  
ATOM   3742  CD  GLN B  83     -15.588  24.758 -19.947  1.00 84.83           C  
ATOM   3743  NE2 GLN B  83     -14.378  24.465 -19.528  1.00 84.83           N  
ATOM   3744 HE21 GLN B  83     -14.309  24.213 -18.552  1.00 84.83           H  
ATOM   3745 HE22 GLN B  83     -13.665  24.214 -20.197  1.00 84.83           H  
ATOM   3746  OE1 GLN B  83     -16.474  24.875 -19.118  1.00 84.83           O  
ATOM   3747  N   ARG B  84     -18.063  21.112 -23.389  1.00 86.54           N  
ATOM   3748  H   ARG B  84     -17.245  21.026 -23.975  1.00 86.54           H  
ATOM   3749  CA  ARG B  84     -19.276  20.402 -23.785  1.00 86.54           C  
ATOM   3750  HA  ARG B  84     -20.117  21.039 -23.512  1.00 86.54           H  
ATOM   3751  C   ARG B  84     -19.411  19.097 -22.998  1.00 86.54           C  
ATOM   3752  CB  ARG B  84     -19.286  20.236 -25.306  1.00 86.54           C  
ATOM   3753  HB2 ARG B  84     -18.818  21.114 -25.751  1.00 86.54           H  
ATOM   3754  HB3 ARG B  84     -18.709  19.361 -25.604  1.00 86.54           H  
ATOM   3755  O   ARG B  84     -18.578  18.198 -23.088  1.00 86.54           O  
ATOM   3756  CG  ARG B  84     -20.718  20.156 -25.839  1.00 86.54           C  
ATOM   3757  HG2 ARG B  84     -21.255  21.059 -25.546  1.00 86.54           H  
ATOM   3758  HG3 ARG B  84     -21.224  19.281 -25.432  1.00 86.54           H  
ATOM   3759  CD  ARG B  84     -20.671  20.064 -27.360  1.00 86.54           C  
ATOM   3760  HD2 ARG B  84     -19.938  20.778 -27.735  1.00 86.54           H  
ATOM   3761  HD3 ARG B  84     -20.348  19.053 -27.606  1.00 86.54           H  
ATOM   3762  NE  ARG B  84     -21.973  20.371 -27.976  1.00 86.54           N  
ATOM   3763  HE  ARG B  84     -22.487  21.130 -27.551  1.00 86.54           H  
ATOM   3764  NH1 ARG B  84     -21.944  18.745 -29.610  1.00 86.54           N  
ATOM   3765 HH11 ARG B  84     -22.378  18.146 -30.298  1.00 86.54           H  
ATOM   3766 HH12 ARG B  84     -20.937  18.732 -29.536  1.00 86.54           H  
ATOM   3767  NH2 ARG B  84     -23.748  20.004 -29.341  1.00 86.54           N  
ATOM   3768 HH21 ARG B  84     -24.270  20.664 -28.782  1.00 86.54           H  
ATOM   3769 HH22 ARG B  84     -24.182  19.409 -30.032  1.00 86.54           H  
ATOM   3770  CZ  ARG B  84     -22.534  19.708 -28.971  1.00 86.54           C  
ATOM   3771  N   HIS B  85     -20.475  19.022 -22.208  1.00 82.48           N  
ATOM   3772  H   HIS B  85     -21.079  19.829 -22.156  1.00 82.48           H  
ATOM   3773  CA  HIS B  85     -20.722  17.941 -21.255  1.00 82.48           C  
ATOM   3774  HA  HIS B  85     -19.935  17.959 -20.501  1.00 82.48           H  
ATOM   3775  C   HIS B  85     -20.749  16.559 -21.912  1.00 82.48           C  
ATOM   3776  CB  HIS B  85     -22.068  18.203 -20.582  1.00 82.48           C  
ATOM   3777  HB2 HIS B  85     -22.879  17.837 -21.212  1.00 82.48           H  
ATOM   3778  HB3 HIS B  85     -22.206  19.278 -20.468  1.00 82.48           H  
ATOM   3779  O   HIS B  85     -21.330  16.409 -22.987  1.00 82.48           O  
ATOM   3780  CG  HIS B  85     -22.186  17.588 -19.220  1.00 82.48           C  
ATOM   3781  CD2 HIS B  85     -22.287  18.308 -18.075  1.00 82.48           C  
ATOM   3782  HD2 HIS B  85     -22.276  19.387 -18.043  1.00 82.48           H  
ATOM   3783  ND1 HIS B  85     -22.126  16.264 -18.852  1.00 82.48           N  
ATOM   3784  HD1 HIS B  85     -21.740  15.503 -19.393  1.00 82.48           H  
ATOM   3785  CE1 HIS B  85     -22.200  16.205 -17.511  1.00 82.48           C  
ATOM   3786  HE1 HIS B  85     -22.082  15.300 -16.934  1.00 82.48           H  
ATOM   3787  NE2 HIS B  85     -22.293  17.437 -16.985  1.00 82.48           N  
ATOM   3788  N   GLY B  86     -20.178  15.550 -21.250  1.00 85.30           N  
ATOM   3789  H   GLY B  86     -19.782  15.714 -20.336  1.00 85.30           H  
ATOM   3790  CA  GLY B  86     -20.229  14.156 -21.700  1.00 85.30           C  
ATOM   3791  HA2 GLY B  86     -21.268  13.862 -21.844  1.00 85.30           H  
ATOM   3792  HA3 GLY B  86     -19.801  13.525 -20.921  1.00 85.30           H  
ATOM   3793  C   GLY B  86     -19.473  13.873 -23.000  1.00 85.30           C  
ATOM   3794  O   GLY B  86     -19.685  12.825 -23.605  1.00 85.30           O  
ATOM   3795  N   THR B  87     -18.611  14.790 -23.450  1.00 91.96           N  
ATOM   3796  H   THR B  87     -18.453  15.614 -22.888  1.00 91.96           H  
ATOM   3797  CA  THR B  87     -17.846  14.645 -24.697  1.00 91.96           C  
ATOM   3798  HA  THR B  87     -18.019  13.646 -25.095  1.00 91.96           H  
ATOM   3799  C   THR B  87     -16.341  14.759 -24.466  1.00 91.96           C  
ATOM   3800  CB  THR B  87     -18.300  15.632 -25.784  1.00 91.96           C  
ATOM   3801  HB  THR B  87     -17.773  15.389 -26.707  1.00 91.96           H  
ATOM   3802  O   THR B  87     -15.880  15.187 -23.408  1.00 91.96           O  
ATOM   3803  CG2 THR B  87     -19.794  15.577 -26.092  1.00 91.96           C  
ATOM   3804 HG21 THR B  87     -20.372  15.944 -25.243  1.00 91.96           H  
ATOM   3805 HG22 THR B  87     -20.008  16.190 -26.967  1.00 91.96           H  
ATOM   3806 HG23 THR B  87     -20.081  14.547 -26.303  1.00 91.96           H  
ATOM   3807  OG1 THR B  87     -17.969  16.955 -25.449  1.00 91.96           O  
ATOM   3808  HG1 THR B  87     -18.201  17.135 -24.535  1.00 91.96           H  
ATOM   3809  N   SER B  88     -15.557  14.359 -25.464  1.00 95.17           N  
ATOM   3810  H   SER B  88     -16.008  13.984 -26.286  1.00 95.17           H  
ATOM   3811  CA  SER B  88     -14.109  14.493 -25.497  1.00 95.17           C  
ATOM   3812  HA  SER B  88     -13.810  15.084 -24.631  1.00 95.17           H  
ATOM   3813  C   SER B  88     -13.644  15.232 -26.744  1.00 95.17           C  
ATOM   3814  CB  SER B  88     -13.436  13.122 -25.407  1.00 95.17           C  
ATOM   3815  HB2 SER B  88     -13.691  12.526 -26.283  1.00 95.17           H  
ATOM   3816  HB3 SER B  88     -13.781  12.606 -24.511  1.00 95.17           H  
ATOM   3817  O   SER B  88     -14.081  14.946 -27.858  1.00 95.17           O  
ATOM   3818  OG  SER B  88     -12.031  13.301 -25.343  1.00 95.17           O  
ATOM   3819  HG  SER B  88     -11.856  13.863 -24.585  1.00 95.17           H  
ATOM   3820  N   TYR B  89     -12.678  16.134 -26.572  1.00 95.22           N  
ATOM   3821  H   TYR B  89     -12.369  16.341 -25.633  1.00 95.22           H  
ATOM   3822  CA  TYR B  89     -12.019  16.809 -27.694  1.00 95.22           C  
ATOM   3823  HA  TYR B  89     -12.748  16.955 -28.492  1.00 95.22           H  
ATOM   3824  C   TYR B  89     -10.896  15.981 -28.326  1.00 95.22           C  
ATOM   3825  CB  TYR B  89     -11.535  18.193 -27.252  1.00 95.22           C  
ATOM   3826  HB2 TYR B  89     -12.393  18.767 -26.900  1.00 95.22           H  
ATOM   3827  HB3 TYR B  89     -11.134  18.720 -28.117  1.00 95.22           H  
ATOM   3828  O   TYR B  89     -10.314  16.402 -29.328  1.00 95.22           O  
ATOM   3829  CG  TYR B  89     -10.471  18.162 -26.173  1.00 95.22           C  
ATOM   3830  CD1 TYR B  89     -10.798  18.551 -24.864  1.00 95.22           C  
ATOM   3831  HD1 TYR B  89     -11.804  18.865 -24.628  1.00 95.22           H  
ATOM   3832  CD2 TYR B  89      -9.152  17.768 -26.479  1.00 95.22           C  
ATOM   3833  HD2 TYR B  89      -8.888  17.496 -27.490  1.00 95.22           H  
ATOM   3834  CE1 TYR B  89      -9.801  18.566 -23.874  1.00 95.22           C  
ATOM   3835  HE1 TYR B  89     -10.017  18.928 -22.880  1.00 95.22           H  
ATOM   3836  CE2 TYR B  89      -8.168  17.738 -25.475  1.00 95.22           C  
ATOM   3837  HE2 TYR B  89      -7.159  17.431 -25.712  1.00 95.22           H  
ATOM   3838  OH  TYR B  89      -7.550  18.171 -23.193  1.00 95.22           O  
ATOM   3839  HH  TYR B  89      -6.685  17.946 -23.544  1.00 95.22           H  
ATOM   3840  CZ  TYR B  89      -8.494  18.144 -24.166  1.00 95.22           C  
ATOM   3841  N   SER B  90     -10.565  14.818 -27.759  1.00 95.21           N  
ATOM   3842  H   SER B  90     -11.128  14.485 -26.990  1.00 95.21           H  
ATOM   3843  CA  SER B  90      -9.593  13.883 -28.322  1.00 95.21           C  
ATOM   3844  HA  SER B  90      -9.104  14.343 -29.181  1.00 95.21           H  
ATOM   3845  C   SER B  90     -10.299  12.618 -28.798  1.00 95.21           C  
ATOM   3846  CB  SER B  90      -8.495  13.559 -27.311  1.00 95.21           C  
ATOM   3847  HB2 SER B  90      -8.065  14.489 -26.938  1.00 95.21           H  
ATOM   3848  HB3 SER B  90      -8.910  12.994 -26.477  1.00 95.21           H  
ATOM   3849  O   SER B  90     -11.174  12.085 -28.126  1.00 95.21           O  
ATOM   3850  OG  SER B  90      -7.485  12.806 -27.958  1.00 95.21           O  
ATOM   3851  HG  SER B  90      -6.684  12.895 -27.435  1.00 95.21           H  
ATOM   3852  N   ARG B  91      -9.903  12.121 -29.972  1.00 94.81           N  
ATOM   3853  H   ARG B  91      -9.163  12.615 -30.450  1.00 94.81           H  
ATOM   3854  CA  ARG B  91     -10.371  10.840 -30.543  1.00 94.81           C  
ATOM   3855  HA  ARG B  91     -11.210  10.465 -29.956  1.00 94.81           H  
ATOM   3856  C   ARG B  91      -9.304   9.751 -30.479  1.00 94.81           C  
ATOM   3857  CB  ARG B  91     -10.840  11.023 -31.994  1.00 94.81           C  
ATOM   3858  HB2 ARG B  91      -9.988  11.300 -32.615  1.00 94.81           H  
ATOM   3859  HB3 ARG B  91     -11.229  10.071 -32.357  1.00 94.81           H  
ATOM   3860  O   ARG B  91      -9.441   8.717 -31.130  1.00 94.81           O  
ATOM   3861  CG  ARG B  91     -11.936  12.073 -32.144  1.00 94.81           C  
ATOM   3862  HG2 ARG B  91     -11.513  13.046 -31.892  1.00 94.81           H  
ATOM   3863  HG3 ARG B  91     -12.762  11.827 -31.477  1.00 94.81           H  
ATOM   3864  CD  ARG B  91     -12.435  12.105 -33.592  1.00 94.81           C  
ATOM   3865  HD2 ARG B  91     -11.612  12.399 -34.244  1.00 94.81           H  
ATOM   3866  HD3 ARG B  91     -12.736  11.091 -33.856  1.00 94.81           H  
ATOM   3867  NE  ARG B  91     -13.568  13.033 -33.776  1.00 94.81           N  
ATOM   3868  HE  ARG B  91     -13.624  13.811 -33.135  1.00 94.81           H  
ATOM   3869  NH1 ARG B  91     -14.627  11.873 -35.446  1.00 94.81           N  
ATOM   3870 HH11 ARG B  91     -15.502  11.603 -35.874  1.00 94.81           H  
ATOM   3871 HH12 ARG B  91     -13.856  11.222 -35.455  1.00 94.81           H  
ATOM   3872  NH2 ARG B  91     -15.669  13.580 -34.526  1.00 94.81           N  
ATOM   3873 HH21 ARG B  91     -16.510  13.248 -34.976  1.00 94.81           H  
ATOM   3874 HH22 ARG B  91     -15.765  14.202 -33.735  1.00 94.81           H  
ATOM   3875  CZ  ARG B  91     -14.604  12.838 -34.576  1.00 94.81           C  
ATOM   3876  N   HIS B  92      -8.207  10.019 -29.776  1.00 96.34           N  
ATOM   3877  H   HIS B  92      -8.197  10.836 -29.181  1.00 96.34           H  
ATOM   3878  CA  HIS B  92      -6.980   9.246 -29.880  1.00 96.34           C  
ATOM   3879  HA  HIS B  92      -7.158   8.380 -30.519  1.00 96.34           H  
ATOM   3880  C   HIS B  92      -6.530   8.730 -28.517  1.00 96.34           C  
ATOM   3881  CB  HIS B  92      -5.884  10.093 -30.535  1.00 96.34           C  
ATOM   3882  HB2 HIS B  92      -4.985   9.487 -30.651  1.00 96.34           H  
ATOM   3883  HB3 HIS B  92      -5.652  10.924 -29.868  1.00 96.34           H  
ATOM   3884  O   HIS B  92      -6.645   9.414 -27.500  1.00 96.34           O  
ATOM   3885  CG  HIS B  92      -6.249  10.675 -31.874  1.00 96.34           C  
ATOM   3886  CD2 HIS B  92      -6.162  10.061 -33.095  1.00 96.34           C  
ATOM   3887  HD2 HIS B  92      -5.842   9.045 -33.271  1.00 96.34           H  
ATOM   3888  ND1 HIS B  92      -6.695  11.959 -32.088  1.00 96.34           N  
ATOM   3889  HD1 HIS B  92      -6.780  12.679 -31.384  1.00 96.34           H  
ATOM   3890  CE1 HIS B  92      -6.883  12.112 -33.408  1.00 96.34           C  
ATOM   3891  HE1 HIS B  92      -7.218  13.022 -33.884  1.00 96.34           H  
ATOM   3892  NE2 HIS B  92      -6.548  10.993 -34.067  1.00 96.34           N  
ATOM   3893  N   GLY B  93      -5.961   7.532 -28.524  1.00 97.07           N  
ATOM   3894  H   GLY B  93      -5.867   7.056 -29.410  1.00 97.07           H  
ATOM   3895  CA  GLY B  93      -5.386   6.854 -27.368  1.00 97.07           C  
ATOM   3896  HA2 GLY B  93      -4.704   7.521 -26.840  1.00 97.07           H  
ATOM   3897  HA3 GLY B  93      -6.177   6.544 -26.685  1.00 97.07           H  
ATOM   3898  C   GLY B  93      -4.617   5.623 -27.831  1.00 97.07           C  
ATOM   3899  O   GLY B  93      -4.525   5.365 -29.027  1.00 97.07           O  
ATOM   3900  N   ALA B  94      -4.052   4.860 -26.906  1.00 98.43           N  
ATOM   3901  H   ALA B  94      -4.127   5.128 -25.935  1.00 98.43           H  
ATOM   3902  CA  ALA B  94      -3.355   3.621 -27.231  1.00 98.43           C  
ATOM   3903  HA  ALA B  94      -3.347   3.459 -28.309  1.00 98.43           H  
ATOM   3904  C   ALA B  94      -4.087   2.433 -26.594  1.00 98.43           C  
ATOM   3905  CB  ALA B  94      -1.898   3.779 -26.801  1.00 98.43           C  
ATOM   3906  HB1 ALA B  94      -1.467   4.665 -27.269  1.00 98.43           H  
ATOM   3907  HB2 ALA B  94      -1.849   3.884 -25.718  1.00 98.43           H  
ATOM   3908  HB3 ALA B  94      -1.318   2.912 -27.117  1.00 98.43           H  
ATOM   3909  O   ALA B  94      -4.236   2.357 -25.375  1.00 98.43           O  
ATOM   3910  N   PHE B  95      -4.560   1.503 -27.417  1.00 98.21           N  
ATOM   3911  H   PHE B  95      -4.370   1.578 -28.407  1.00 98.21           H  
ATOM   3912  CA  PHE B  95      -5.463   0.434 -26.987  1.00 98.21           C  
ATOM   3913  HA  PHE B  95      -5.652   0.516 -25.917  1.00 98.21           H  
ATOM   3914  C   PHE B  95      -4.844  -0.939 -27.225  1.00 98.21           C  
ATOM   3915  CB  PHE B  95      -6.813   0.599 -27.692  1.00 98.21           C  
ATOM   3916  HB2 PHE B  95      -6.674   0.478 -28.767  1.00 98.21           H  
ATOM   3917  HB3 PHE B  95      -7.485  -0.191 -27.357  1.00 98.21           H  
ATOM   3918  O   PHE B  95      -4.090  -1.128 -28.181  1.00 98.21           O  
ATOM   3919  CG  PHE B  95      -7.462   1.944 -27.421  1.00 98.21           C  
ATOM   3920  CD1 PHE B  95      -8.268   2.121 -26.280  1.00 98.21           C  
ATOM   3921  HD1 PHE B  95      -8.440   1.295 -25.606  1.00 98.21           H  
ATOM   3922  CD2 PHE B  95      -7.237   3.028 -28.292  1.00 98.21           C  
ATOM   3923  HD2 PHE B  95      -6.619   2.903 -29.169  1.00 98.21           H  
ATOM   3924  CE1 PHE B  95      -8.857   3.372 -26.022  1.00 98.21           C  
ATOM   3925  HE1 PHE B  95      -9.482   3.504 -25.151  1.00 98.21           H  
ATOM   3926  CE2 PHE B  95      -7.820   4.279 -28.028  1.00 98.21           C  
ATOM   3927  HE2 PHE B  95      -7.650   5.100 -28.709  1.00 98.21           H  
ATOM   3928  CZ  PHE B  95      -8.636   4.450 -26.896  1.00 98.21           C  
ATOM   3929  HZ  PHE B  95      -9.096   5.407 -26.700  1.00 98.21           H  
ATOM   3930  N   LEU B  96      -5.154  -1.890 -26.344  1.00 97.86           N  
ATOM   3931  H   LEU B  96      -5.840  -1.681 -25.633  1.00 97.86           H  
ATOM   3932  CA  LEU B  96      -4.764  -3.281 -26.526  1.00 97.86           C  
ATOM   3933  HA  LEU B  96      -3.707  -3.325 -26.789  1.00 97.86           H  
ATOM   3934  C   LEU B  96      -5.545  -3.882 -27.691  1.00 97.86           C  
ATOM   3935  CB  LEU B  96      -5.008  -4.097 -25.243  1.00 97.86           C  
ATOM   3936  HB2 LEU B  96      -6.031  -3.917 -24.914  1.00 97.86           H  
ATOM   3937  HB3 LEU B  96      -4.918  -5.155 -25.488  1.00 97.86           H  
ATOM   3938  O   LEU B  96      -6.779  -3.873 -27.723  1.00 97.86           O  
ATOM   3939  CG  LEU B  96      -4.063  -3.790 -24.074  1.00 97.86           C  
ATOM   3940  HG  LEU B  96      -4.134  -2.735 -23.810  1.00 97.86           H  
ATOM   3941  CD1 LEU B  96      -4.465  -4.622 -22.855  1.00 97.86           C  
ATOM   3942 HD11 LEU B  96      -4.366  -5.684 -23.079  1.00 97.86           H  
ATOM   3943 HD12 LEU B  96      -3.832  -4.368 -22.004  1.00 97.86           H  
ATOM   3944 HD13 LEU B  96      -5.503  -4.407 -22.600  1.00 97.86           H  
ATOM   3945  CD2 LEU B  96      -2.606  -4.104 -24.406  1.00 97.86           C  
ATOM   3946 HD21 LEU B  96      -1.985  -3.954 -23.523  1.00 97.86           H  
ATOM   3947 HD22 LEU B  96      -2.263  -3.437 -25.197  1.00 97.86           H  
ATOM   3948 HD23 LEU B  96      -2.516  -5.135 -24.748  1.00 97.86           H  
ATOM   3949  N   ASP B  97      -4.808  -4.467 -28.618  1.00 91.23           N  
ATOM   3950  H   ASP B  97      -3.801  -4.415 -28.555  1.00 91.23           H  
ATOM   3951  CA  ASP B  97      -5.323  -5.420 -29.576  1.00 91.23           C  
ATOM   3952  HA  ASP B  97      -6.213  -4.987 -30.032  1.00 91.23           H  
ATOM   3953  C   ASP B  97      -5.765  -6.699 -28.846  1.00 91.23           C  
ATOM   3954  CB  ASP B  97      -4.304  -5.638 -30.710  1.00 91.23           C  
ATOM   3955  HB2 ASP B  97      -4.596  -6.531 -31.263  1.00 91.23           H  
ATOM   3956  HB3 ASP B  97      -4.403  -4.798 -31.398  1.00 91.23           H  
ATOM   3957  O   ASP B  97      -5.074  -7.210 -27.966  1.00 91.23           O  
ATOM   3958  CG  ASP B  97      -2.810  -5.731 -30.334  1.00 91.23           C  
ATOM   3959  OD1 ASP B  97      -2.312  -4.959 -29.477  1.00 91.23           O  
ATOM   3960  OD2 ASP B  97      -2.126  -6.509 -31.026  1.00 91.23           O  
ATOM   3961  N   GLY B  98      -6.976  -7.178 -29.148  1.00 90.77           N  
ATOM   3962  H   GLY B  98      -7.511  -6.732 -29.879  1.00 90.77           H  
ATOM   3963  CA  GLY B  98      -7.544  -8.352 -28.479  1.00 90.77           C  
ATOM   3964  HA2 GLY B  98      -6.846  -9.186 -28.561  1.00 90.77           H  
ATOM   3965  HA3 GLY B  98      -8.464  -8.643 -28.988  1.00 90.77           H  
ATOM   3966  C   GLY B  98      -7.865  -8.145 -26.992  1.00 90.77           C  
ATOM   3967  O   GLY B  98      -7.838  -9.099 -26.222  1.00 90.77           O  
ATOM   3968  N   ALA B  99      -8.190  -6.922 -26.546  1.00 93.42           N  
ATOM   3969  H   ALA B  99      -8.080  -6.140 -27.175  1.00 93.42           H  
ATOM   3970  CA  ALA B  99      -8.532  -6.657 -25.138  1.00 93.42           C  
ATOM   3971  HA  ALA B  99      -7.642  -6.832 -24.533  1.00 93.42           H  
ATOM   3972  C   ALA B  99      -9.661  -7.564 -24.592  1.00 93.42           C  
ATOM   3973  CB  ALA B  99      -8.930  -5.182 -25.001  1.00 93.42           C  
ATOM   3974  HB1 ALA B  99      -8.139  -4.544 -25.396  1.00 93.42           H  
ATOM   3975  HB2 ALA B  99      -9.086  -4.940 -23.950  1.00 93.42           H  
ATOM   3976  HB3 ALA B  99      -9.850  -4.990 -25.554  1.00 93.42           H  
ATOM   3977  O   ALA B  99      -9.664  -7.909 -23.408  1.00 93.42           O  
ATOM   3978  N   ALA B 100     -10.601  -7.959 -25.459  1.00 93.49           N  
ATOM   3979  H   ALA B 100     -10.506  -7.658 -26.418  1.00 93.49           H  
ATOM   3980  CA  ALA B 100     -11.716  -8.849 -25.141  1.00 93.49           C  
ATOM   3981  HA  ALA B 100     -12.005  -8.678 -24.104  1.00 93.49           H  
ATOM   3982  C   ALA B 100     -11.384 -10.351 -25.271  1.00 93.49           C  
ATOM   3983  CB  ALA B 100     -12.899  -8.461 -26.039  1.00 93.49           C  
ATOM   3984  HB1 ALA B 100     -13.770  -9.065 -25.785  1.00 93.49           H  
ATOM   3985  HB2 ALA B 100     -12.643  -8.635 -27.084  1.00 93.49           H  
ATOM   3986  HB3 ALA B 100     -13.145  -7.409 -25.899  1.00 93.49           H  
ATOM   3987  O   ALA B 100     -12.199 -11.172 -24.838  1.00 93.49           O  
ATOM   3988  N   ASP B 101     -10.231 -10.714 -25.837  1.00 95.17           N  
ATOM   3989  H   ASP B 101      -9.547 -10.007 -26.070  1.00 95.17           H  
ATOM   3990  CA  ASP B 101      -9.827 -12.102 -26.063  1.00 95.17           C  
ATOM   3991  HA  ASP B 101     -10.703 -12.661 -26.394  1.00 95.17           H  
ATOM   3992  C   ASP B 101      -9.320 -12.744 -24.764  1.00 95.17           C  
ATOM   3993  CB  ASP B 101      -8.771 -12.201 -27.181  1.00 95.17           C  
ATOM   3994  HB2 ASP B 101      -7.896 -11.611 -26.908  1.00 95.17           H  
ATOM   3995  HB3 ASP B 101      -8.454 -13.241 -27.258  1.00 95.17           H  
ATOM   3996  O   ASP B 101      -8.644 -12.103 -23.958  1.00 95.17           O  
ATOM   3997  CG  ASP B 101      -9.282 -11.764 -28.560  1.00 95.17           C  
ATOM   3998  OD1 ASP B 101     -10.513 -11.829 -28.783  1.00 95.17           O  
ATOM   3999  OD2 ASP B 101      -8.434 -11.415 -29.410  1.00 95.17           O  
ATOM   4000  N   PHE B 102      -9.686 -14.011 -24.536  1.00 97.33           N  
ATOM   4001  H   PHE B 102     -10.239 -14.487 -25.235  1.00 97.33           H  
ATOM   4002  CA  PHE B 102      -9.295 -14.765 -23.341  1.00 97.33           C  
ATOM   4003  HA  PHE B 102      -8.241 -14.575 -23.138  1.00 97.33           H  
ATOM   4004  C   PHE B 102      -9.505 -16.277 -23.513  1.00 97.33           C  
ATOM   4005  CB  PHE B 102     -10.142 -14.265 -22.159  1.00 97.33           C  
ATOM   4006  HB2 PHE B 102     -11.196 -14.399 -22.403  1.00 97.33           H  
ATOM   4007  HB3 PHE B 102      -9.967 -13.196 -22.035  1.00 97.33           H  
ATOM   4008  O   PHE B 102     -10.601 -16.707 -23.894  1.00 97.33           O  
ATOM   4009  CG  PHE B 102      -9.846 -14.930 -20.831  1.00 97.33           C  
ATOM   4010  CD1 PHE B 102     -10.874 -15.555 -20.099  1.00 97.33           C  
ATOM   4011  HD1 PHE B 102     -11.878 -15.585 -20.497  1.00 97.33           H  
ATOM   4012  CD2 PHE B 102      -8.543 -14.887 -20.307  1.00 97.33           C  
ATOM   4013  HD2 PHE B 102      -7.751 -14.402 -20.859  1.00 97.33           H  
ATOM   4014  CE1 PHE B 102     -10.597 -16.130 -18.847  1.00 97.33           C  
ATOM   4015  HE1 PHE B 102     -11.389 -16.599 -18.280  1.00 97.33           H  
ATOM   4016  CE2 PHE B 102      -8.264 -15.470 -19.062  1.00 97.33           C  
ATOM   4017  HE2 PHE B 102      -7.258 -15.434 -18.669  1.00 97.33           H  
ATOM   4018  CZ  PHE B 102      -9.288 -16.093 -18.334  1.00 97.33           C  
ATOM   4019  HZ  PHE B 102      -9.056 -16.537 -17.377  1.00 97.33           H  
ATOM   4020  N   ASP B 103      -8.520 -17.109 -23.156  1.00 97.54           N  
ATOM   4021  H   ASP B 103      -7.634 -16.708 -22.884  1.00 97.54           H  
ATOM   4022  CA  ASP B 103      -8.700 -18.571 -23.100  1.00 97.54           C  
ATOM   4023  HA  ASP B 103      -9.393 -18.842 -23.897  1.00 97.54           H  
ATOM   4024  C   ASP B 103      -9.365 -19.012 -21.783  1.00 97.54           C  
ATOM   4025  CB  ASP B 103      -7.409 -19.345 -23.418  1.00 97.54           C  
ATOM   4026  HB2 ASP B 103      -6.957 -18.913 -24.311  1.00 97.54           H  
ATOM   4027  HB3 ASP B 103      -6.702 -19.238 -22.595  1.00 97.54           H  
ATOM   4028  O   ASP B 103      -8.744 -19.554 -20.862  1.00 97.54           O  
ATOM   4029  CG  ASP B 103      -7.674 -20.844 -23.685  1.00 97.54           C  
ATOM   4030  OD1 ASP B 103      -8.751 -21.371 -23.295  1.00 97.54           O  
ATOM   4031  OD2 ASP B 103      -6.791 -21.509 -24.274  1.00 97.54           O  
ATOM   4032  N   ALA B 104     -10.681 -18.803 -21.698  1.00 96.76           N  
ATOM   4033  H   ALA B 104     -11.104 -18.262 -22.438  1.00 96.76           H  
ATOM   4034  CA  ALA B 104     -11.467 -19.157 -20.517  1.00 96.76           C  
ATOM   4035  HA  ALA B 104     -11.106 -18.564 -19.677  1.00 96.76           H  
ATOM   4036  C   ALA B 104     -11.317 -20.641 -20.119  1.00 96.76           C  
ATOM   4037  CB  ALA B 104     -12.931 -18.785 -20.792  1.00 96.76           C  
ATOM   4038  HB1 ALA B 104     -13.520 -18.929 -19.887  1.00 96.76           H  
ATOM   4039  HB2 ALA B 104     -13.334 -19.410 -21.589  1.00 96.76           H  
ATOM   4040  HB3 ALA B 104     -12.995 -17.739 -21.089  1.00 96.76           H  
ATOM   4041  O   ALA B 104     -11.176 -20.969 -18.937  1.00 96.76           O  
ATOM   4042  N   ALA B 105     -11.280 -21.551 -21.100  1.00 94.52           N  
ATOM   4043  H   ALA B 105     -11.190 -21.215 -22.048  1.00 94.52           H  
ATOM   4044  CA  ALA B 105     -11.197 -22.990 -20.854  1.00 94.52           C  
ATOM   4045  HA  ALA B 105     -11.956 -23.255 -20.119  1.00 94.52           H  
ATOM   4046  C   ALA B 105      -9.833 -23.414 -20.283  1.00 94.52           C  
ATOM   4047  CB  ALA B 105     -11.507 -23.726 -22.162  1.00 94.52           C  
ATOM   4048  HB1 ALA B 105     -12.492 -23.433 -22.525  1.00 94.52           H  
ATOM   4049  HB2 ALA B 105     -11.491 -24.802 -21.991  1.00 94.52           H  
ATOM   4050  HB3 ALA B 105     -10.759 -23.469 -22.913  1.00 94.52           H  
ATOM   4051  O   ALA B 105      -9.765 -24.364 -19.491  1.00 94.52           O  
ATOM   4052  N   PHE B 106      -8.754 -22.711 -20.637  1.00 96.79           N  
ATOM   4053  H   PHE B 106      -8.847 -21.985 -21.334  1.00 96.79           H  
ATOM   4054  CA  PHE B 106      -7.427 -22.942 -20.073  1.00 96.79           C  
ATOM   4055  HA  PHE B 106      -7.149 -23.980 -20.259  1.00 96.79           H  
ATOM   4056  C   PHE B 106      -7.379 -22.721 -18.559  1.00 96.79           C  
ATOM   4057  CB  PHE B 106      -6.408 -22.065 -20.794  1.00 96.79           C  
ATOM   4058  HB2 PHE B 106      -6.629 -21.012 -20.623  1.00 96.79           H  
ATOM   4059  HB3 PHE B 106      -6.481 -22.266 -21.863  1.00 96.79           H  
ATOM   4060  O   PHE B 106      -6.780 -23.526 -17.838  1.00 96.79           O  
ATOM   4061  CG  PHE B 106      -4.991 -22.352 -20.372  1.00 96.79           C  
ATOM   4062  CD1 PHE B 106      -4.417 -21.647 -19.301  1.00 96.79           C  
ATOM   4063  HD1 PHE B 106      -4.978 -20.876 -18.792  1.00 96.79           H  
ATOM   4064  CD2 PHE B 106      -4.247 -23.327 -21.060  1.00 96.79           C  
ATOM   4065  HD2 PHE B 106      -4.679 -23.822 -21.917  1.00 96.79           H  
ATOM   4066  CE1 PHE B 106      -3.097 -21.921 -18.915  1.00 96.79           C  
ATOM   4067  HE1 PHE B 106      -2.644 -21.354 -18.115  1.00 96.79           H  
ATOM   4068  CE2 PHE B 106      -2.925 -23.599 -20.675  1.00 96.79           C  
ATOM   4069  HE2 PHE B 106      -2.324 -24.301 -21.234  1.00 96.79           H  
ATOM   4070  CZ  PHE B 106      -2.353 -22.893 -19.605  1.00 96.79           C  
ATOM   4071  HZ  PHE B 106      -1.319 -23.066 -19.345  1.00 96.79           H  
ATOM   4072  N   PHE B 107      -8.078 -21.699 -18.065  1.00 96.27           N  
ATOM   4073  H   PHE B 107      -8.499 -21.058 -18.722  1.00 96.27           H  
ATOM   4074  CA  PHE B 107      -8.169 -21.382 -16.636  1.00 96.27           C  
ATOM   4075  HA  PHE B 107      -7.271 -21.754 -16.141  1.00 96.27           H  
ATOM   4076  C   PHE B 107      -9.348 -22.060 -15.924  1.00 96.27           C  
ATOM   4077  CB  PHE B 107      -8.170 -19.862 -16.464  1.00 96.27           C  
ATOM   4078  HB2 PHE B 107      -9.022 -19.445 -17.001  1.00 96.27           H  
ATOM   4079  HB3 PHE B 107      -8.289 -19.615 -15.409  1.00 96.27           H  
ATOM   4080  O   PHE B 107      -9.503 -21.912 -14.715  1.00 96.27           O  
ATOM   4081  CG  PHE B 107      -6.889 -19.227 -16.964  1.00 96.27           C  
ATOM   4082  CD1 PHE B 107      -5.695 -19.358 -16.229  1.00 96.27           C  
ATOM   4083  HD1 PHE B 107      -5.684 -19.902 -15.296  1.00 96.27           H  
ATOM   4084  CD2 PHE B 107      -6.874 -18.560 -18.201  1.00 96.27           C  
ATOM   4085  HD2 PHE B 107      -7.775 -18.469 -18.791  1.00 96.27           H  
ATOM   4086  CE1 PHE B 107      -4.499 -18.803 -16.715  1.00 96.27           C  
ATOM   4087  HE1 PHE B 107      -3.582 -18.895 -16.152  1.00 96.27           H  
ATOM   4088  CE2 PHE B 107      -5.677 -18.025 -18.696  1.00 96.27           C  
ATOM   4089  HE2 PHE B 107      -5.677 -17.539 -19.661  1.00 96.27           H  
ATOM   4090  CZ  PHE B 107      -4.490 -18.142 -17.953  1.00 96.27           C  
ATOM   4091  HZ  PHE B 107      -3.564 -17.745 -18.343  1.00 96.27           H  
ATOM   4092  N   GLY B 108     -10.161 -22.842 -16.643  1.00 91.66           N  
ATOM   4093  H   GLY B 108     -10.011 -22.885 -17.640  1.00 91.66           H  
ATOM   4094  CA  GLY B 108     -11.341 -23.505 -16.079  1.00 91.66           C  
ATOM   4095  HA2 GLY B 108     -11.689 -24.257 -16.787  1.00 91.66           H  
ATOM   4096  HA3 GLY B 108     -11.070 -23.996 -15.144  1.00 91.66           H  
ATOM   4097  C   GLY B 108     -12.511 -22.558 -15.793  1.00 91.66           C  
ATOM   4098  O   GLY B 108     -13.360 -22.885 -14.968  1.00 91.66           O  
ATOM   4099  N   ILE B 109     -12.559 -21.409 -16.467  1.00 93.51           N  
ATOM   4100  H   ILE B 109     -11.864 -21.252 -17.183  1.00 93.51           H  
ATOM   4101  CA  ILE B 109     -13.606 -20.391 -16.348  1.00 93.51           C  
ATOM   4102  HA  ILE B 109     -14.074 -20.468 -15.366  1.00 93.51           H  
ATOM   4103  C   ILE B 109     -14.684 -20.663 -17.403  1.00 93.51           C  
ATOM   4104  CB  ILE B 109     -12.968 -18.986 -16.452  1.00 93.51           C  
ATOM   4105  HB  ILE B 109     -12.346 -18.955 -17.346  1.00 93.51           H  
ATOM   4106  O   ILE B 109     -14.387 -20.984 -18.557  1.00 93.51           O  
ATOM   4107  CG1 ILE B 109     -12.081 -18.733 -15.210  1.00 93.51           C  
ATOM   4108 HG12 ILE B 109     -11.459 -19.606 -15.012  1.00 93.51           H  
ATOM   4109 HG13 ILE B 109     -12.716 -18.577 -14.338  1.00 93.51           H  
ATOM   4110  CG2 ILE B 109     -14.030 -17.881 -16.570  1.00 93.51           C  
ATOM   4111 HG21 ILE B 109     -14.676 -17.890 -15.692  1.00 93.51           H  
ATOM   4112 HG22 ILE B 109     -13.560 -16.902 -16.651  1.00 93.51           H  
ATOM   4113 HG23 ILE B 109     -14.630 -18.024 -17.469  1.00 93.51           H  
ATOM   4114  CD1 ILE B 109     -11.129 -17.544 -15.354  1.00 93.51           C  
ATOM   4115 HD11 ILE B 109     -10.526 -17.455 -14.450  1.00 93.51           H  
ATOM   4116 HD12 ILE B 109     -11.678 -16.615 -15.502  1.00 93.51           H  
ATOM   4117 HD13 ILE B 109     -10.468 -17.721 -16.203  1.00 93.51           H  
ATOM   4118  N   SER B 110     -15.958 -20.561 -17.018  1.00 90.37           N  
ATOM   4119  H   SER B 110     -16.147 -20.228 -16.084  1.00 90.37           H  
ATOM   4120  CA  SER B 110     -17.058 -20.762 -17.969  1.00 90.37           C  
ATOM   4121  HA  SER B 110     -16.827 -21.664 -18.535  1.00 90.37           H  
ATOM   4122  C   SER B 110     -17.169 -19.582 -18.949  1.00 90.37           C  
ATOM   4123  CB  SER B 110     -18.387 -21.008 -17.247  1.00 90.37           C  
ATOM   4124  HB2 SER B 110     -19.090 -21.449 -17.954  1.00 90.37           H  
ATOM   4125  HB3 SER B 110     -18.239 -21.711 -16.427  1.00 90.37           H  
ATOM   4126  O   SER B 110     -16.857 -18.455 -18.569  1.00 90.37           O  
ATOM   4127  OG  SER B 110     -18.950 -19.808 -16.756  1.00 90.37           O  
ATOM   4128  HG  SER B 110     -18.484 -19.551 -15.958  1.00 90.37           H  
ATOM   4129  N   PRO B 111     -17.689 -19.769 -20.178  1.00 90.06           N  
ATOM   4130  CA  PRO B 111     -17.894 -18.654 -21.108  1.00 90.06           C  
ATOM   4131  HA  PRO B 111     -16.925 -18.233 -21.376  1.00 90.06           H  
ATOM   4132  C   PRO B 111     -18.779 -17.538 -20.536  1.00 90.06           C  
ATOM   4133  CB  PRO B 111     -18.543 -19.276 -22.349  1.00 90.06           C  
ATOM   4134  HB2 PRO B 111     -19.629 -19.249 -22.263  1.00 90.06           H  
ATOM   4135  HB3 PRO B 111     -18.223 -18.774 -23.262  1.00 90.06           H  
ATOM   4136  O   PRO B 111     -18.583 -16.368 -20.844  1.00 90.06           O  
ATOM   4137  CG  PRO B 111     -18.073 -20.729 -22.308  1.00 90.06           C  
ATOM   4138  HG2 PRO B 111     -18.760 -21.393 -22.830  1.00 90.06           H  
ATOM   4139  HG3 PRO B 111     -17.072 -20.799 -22.734  1.00 90.06           H  
ATOM   4140  CD  PRO B 111     -18.012 -21.036 -20.813  1.00 90.06           C  
ATOM   4141  HD2 PRO B 111     -18.984 -21.383 -20.464  1.00 90.06           H  
ATOM   4142  HD3 PRO B 111     -17.245 -21.788 -20.626  1.00 90.06           H  
ATOM   4143  N   ARG B 112     -19.746 -17.900 -19.683  1.00 87.48           N  
ATOM   4144  H   ARG B 112     -19.796 -18.872 -19.411  1.00 87.48           H  
ATOM   4145  CA  ARG B 112     -20.686 -16.957 -19.074  1.00 87.48           C  
ATOM   4146  HA  ARG B 112     -21.007 -16.252 -19.840  1.00 87.48           H  
ATOM   4147  C   ARG B 112     -20.025 -16.111 -17.986  1.00 87.48           C  
ATOM   4148  CB  ARG B 112     -21.902 -17.741 -18.561  1.00 87.48           C  
ATOM   4149  HB2 ARG B 112     -22.162 -18.515 -19.283  1.00 87.48           H  
ATOM   4150  HB3 ARG B 112     -21.670 -18.215 -17.607  1.00 87.48           H  
ATOM   4151  O   ARG B 112     -20.231 -14.905 -17.943  1.00 87.48           O  
ATOM   4152  CG  ARG B 112     -23.100 -16.806 -18.413  1.00 87.48           C  
ATOM   4153  HG2 ARG B 112     -23.279 -16.303 -19.364  1.00 87.48           H  
ATOM   4154  HG3 ARG B 112     -22.868 -16.057 -17.656  1.00 87.48           H  
ATOM   4155  CD  ARG B 112     -24.374 -17.550 -18.019  1.00 87.48           C  
ATOM   4156  HD2 ARG B 112     -24.490 -18.435 -18.644  1.00 87.48           H  
ATOM   4157  HD3 ARG B 112     -25.204 -16.871 -18.212  1.00 87.48           H  
ATOM   4158  NE  ARG B 112     -24.372 -17.894 -16.587  1.00 87.48           N  
ATOM   4159  HE  ARG B 112     -24.040 -17.171 -15.965  1.00 87.48           H  
ATOM   4160  NH1 ARG B 112     -25.722 -19.752 -16.652  1.00 87.48           N  
ATOM   4161 HH11 ARG B 112     -26.370 -20.340 -16.149  1.00 87.48           H  
ATOM   4162 HH12 ARG B 112     -25.913 -19.545 -17.622  1.00 87.48           H  
ATOM   4163  NH2 ARG B 112     -25.051 -18.938 -14.690  1.00 87.48           N  
ATOM   4164 HH21 ARG B 112     -24.949 -18.044 -14.231  1.00 87.48           H  
ATOM   4165 HH22 ARG B 112     -25.616 -19.632 -14.221  1.00 87.48           H  
ATOM   4166  CZ  ARG B 112     -25.030 -18.869 -15.988  1.00 87.48           C  
ATOM   4167  N   GLU B 113     -19.187 -16.737 -17.165  1.00 88.60           N  
ATOM   4168  H   GLU B 113     -19.052 -17.732 -17.277  1.00 88.60           H  
ATOM   4169  CA  GLU B 113     -18.345 -16.031 -16.197  1.00 88.60           C  
ATOM   4170  HA  GLU B 113     -18.965 -15.373 -15.589  1.00 88.60           H  
ATOM   4171  C   GLU B 113     -17.309 -15.153 -16.911  1.00 88.60           C  
ATOM   4172  CB  GLU B 113     -17.685 -17.061 -15.274  1.00 88.60           C  
ATOM   4173  HB2 GLU B 113     -17.069 -17.727 -15.879  1.00 88.60           H  
ATOM   4174  HB3 GLU B 113     -18.468 -17.654 -14.801  1.00 88.60           H  
ATOM   4175  O   GLU B 113     -17.177 -13.986 -16.571  1.00 88.60           O  
ATOM   4176  CG  GLU B 113     -16.821 -16.420 -14.176  1.00 88.60           C  
ATOM   4177  HG2 GLU B 113     -16.041 -15.819 -14.643  1.00 88.60           H  
ATOM   4178  HG3 GLU B 113     -17.447 -15.759 -13.577  1.00 88.60           H  
ATOM   4179  CD  GLU B 113     -16.151 -17.458 -13.265  1.00 88.60           C  
ATOM   4180  OE1 GLU B 113     -15.530 -17.024 -12.262  1.00 88.60           O  
ATOM   4181  OE2 GLU B 113     -16.222 -18.670 -13.588  1.00 88.60           O  
ATOM   4182  N   ALA B 114     -16.645 -15.659 -17.958  1.00 93.64           N  
ATOM   4183  H   ALA B 114     -16.779 -16.633 -18.192  1.00 93.64           H  
ATOM   4184  CA  ALA B 114     -15.676 -14.889 -18.740  1.00 93.64           C  
ATOM   4185  HA  ALA B 114     -14.879 -14.558 -18.074  1.00 93.64           H  
ATOM   4186  C   ALA B 114     -16.287 -13.631 -19.381  1.00 93.64           C  
ATOM   4187  CB  ALA B 114     -15.072 -15.799 -19.816  1.00 93.64           C  
ATOM   4188  HB1 ALA B 114     -15.855 -16.162 -20.482  1.00 93.64           H  
ATOM   4189  HB2 ALA B 114     -14.344 -15.236 -20.399  1.00 93.64           H  
ATOM   4190  HB3 ALA B 114     -14.572 -16.646 -19.346  1.00 93.64           H  
ATOM   4191  O   ALA B 114     -15.612 -12.609 -19.463  1.00 93.64           O  
ATOM   4192  N   LEU B 115     -17.553 -13.693 -19.809  1.00 90.94           N  
ATOM   4193  H   LEU B 115     -18.030 -14.583 -19.774  1.00 90.94           H  
ATOM   4194  CA  LEU B 115     -18.277 -12.537 -20.341  1.00 90.94           C  
ATOM   4195  HA  LEU B 115     -17.644 -12.051 -21.083  1.00 90.94           H  
ATOM   4196  C   LEU B 115     -18.589 -11.497 -19.252  1.00 90.94           C  
ATOM   4197  CB  LEU B 115     -19.571 -13.031 -21.015  1.00 90.94           C  
ATOM   4198  HB2 LEU B 115     -19.359 -13.920 -21.608  1.00 90.94           H  
ATOM   4199  HB3 LEU B 115     -20.276 -13.313 -20.233  1.00 90.94           H  
ATOM   4200  O   LEU B 115     -18.519 -10.303 -19.522  1.00 90.94           O  
ATOM   4201  CG  LEU B 115     -20.220 -11.976 -21.931  1.00 90.94           C  
ATOM   4202  HG  LEU B 115     -20.202 -10.996 -21.455  1.00 90.94           H  
ATOM   4203  CD1 LEU B 115     -19.497 -11.898 -23.279  1.00 90.94           C  
ATOM   4204 HD11 LEU B 115     -19.980 -11.151 -23.908  1.00 90.94           H  
ATOM   4205 HD12 LEU B 115     -19.517 -12.866 -23.780  1.00 90.94           H  
ATOM   4206 HD13 LEU B 115     -18.463 -11.590 -23.126  1.00 90.94           H  
ATOM   4207  CD2 LEU B 115     -21.682 -12.341 -22.195  1.00 90.94           C  
ATOM   4208 HD21 LEU B 115     -21.744 -13.319 -22.672  1.00 90.94           H  
ATOM   4209 HD22 LEU B 115     -22.132 -11.588 -22.842  1.00 90.94           H  
ATOM   4210 HD23 LEU B 115     -22.227 -12.354 -21.251  1.00 90.94           H  
ATOM   4211  N   ALA B 116     -18.920 -11.946 -18.037  1.00 89.42           N  
ATOM   4212  H   ALA B 116     -18.949 -12.944 -17.885  1.00 89.42           H  
ATOM   4213  CA  ALA B 116     -19.202 -11.082 -16.887  1.00 89.42           C  
ATOM   4214  HA  ALA B 116     -19.773 -10.218 -17.225  1.00 89.42           H  
ATOM   4215  C   ALA B 116     -17.930 -10.539 -16.202  1.00 89.42           C  
ATOM   4216  CB  ALA B 116     -20.068 -11.877 -15.903  1.00 89.42           C  
ATOM   4217  HB1 ALA B 116     -20.335 -11.243 -15.056  1.00 89.42           H  
ATOM   4218  HB2 ALA B 116     -19.513 -12.741 -15.540  1.00 89.42           H  
ATOM   4219  HB3 ALA B 116     -20.982 -12.211 -16.395  1.00 89.42           H  
ATOM   4220  O   ALA B 116     -18.012  -9.598 -15.416  1.00 89.42           O  
ATOM   4221  N   MET B 117     -16.764 -11.125 -16.487  1.00 93.31           N  
ATOM   4222  H   MET B 117     -16.779 -11.932 -17.095  1.00 93.31           H  
ATOM   4223  CA  MET B 117     -15.475 -10.692 -15.957  1.00 93.31           C  
ATOM   4224  HA  MET B 117     -15.594 -10.440 -14.903  1.00 93.31           H  
ATOM   4225  C   MET B 117     -14.946  -9.447 -16.670  1.00 93.31           C  
ATOM   4226  CB  MET B 117     -14.434 -11.814 -16.072  1.00 93.31           C  
ATOM   4227  HB2 MET B 117     -14.514 -12.290 -17.050  1.00 93.31           H  
ATOM   4228  HB3 MET B 117     -13.443 -11.369 -15.994  1.00 93.31           H  
ATOM   4229  O   MET B 117     -14.762  -9.445 -17.894  1.00 93.31           O  
ATOM   4230  CG  MET B 117     -14.560 -12.872 -14.971  1.00 93.31           C  
ATOM   4231  HG2 MET B 117     -14.327 -12.404 -14.015  1.00 93.31           H  
ATOM   4232  HG3 MET B 117     -15.590 -13.222 -14.922  1.00 93.31           H  
ATOM   4233  SD  MET B 117     -13.470 -14.309 -15.192  1.00 93.31           S  
ATOM   4234  CE  MET B 117     -11.851 -13.501 -15.100  1.00 93.31           C  
ATOM   4235  HE1 MET B 117     -11.715 -12.844 -15.959  1.00 93.31           H  
ATOM   4236  HE2 MET B 117     -11.793 -12.902 -14.191  1.00 93.31           H  
ATOM   4237  HE3 MET B 117     -11.062 -14.252 -15.101  1.00 93.31           H  
ATOM   4238  N   ASP B 118     -14.562  -8.455 -15.867  1.00 94.94           N  
ATOM   4239  H   ASP B 118     -14.775  -8.503 -14.881  1.00 94.94           H  
ATOM   4240  CA  ASP B 118     -13.742  -7.329 -16.295  1.00 94.94           C  
ATOM   4241  HA  ASP B 118     -14.366  -6.689 -16.920  1.00 94.94           H  
ATOM   4242  C   ASP B 118     -12.522  -7.856 -17.084  1.00 94.94           C  
ATOM   4243  CB  ASP B 118     -13.323  -6.507 -15.060  1.00 94.94           C  
ATOM   4244  HB2 ASP B 118     -14.221  -6.144 -14.561  1.00 94.94           H  
ATOM   4245  HB3 ASP B 118     -12.797  -7.163 -14.366  1.00 94.94           H  
ATOM   4246  O   ASP B 118     -11.789  -8.730 -16.588  1.00 94.94           O  
ATOM   4247  CG  ASP B 118     -12.416  -5.305 -15.355  1.00 94.94           C  
ATOM   4248  OD1 ASP B 118     -11.961  -5.152 -16.507  1.00 94.94           O  
ATOM   4249  OD2 ASP B 118     -12.057  -4.589 -14.397  1.00 94.94           O  
ATOM   4250  N   PRO B 119     -12.283  -7.376 -18.322  1.00 97.15           N  
ATOM   4251  CA  PRO B 119     -11.103  -7.739 -19.101  1.00 97.15           C  
ATOM   4252  HA  PRO B 119     -11.161  -8.794 -19.370  1.00 97.15           H  
ATOM   4253  C   PRO B 119      -9.780  -7.531 -18.350  1.00 97.15           C  
ATOM   4254  CB  PRO B 119     -11.177  -6.905 -20.383  1.00 97.15           C  
ATOM   4255  HB2 PRO B 119     -11.623  -7.503 -21.177  1.00 97.15           H  
ATOM   4256  HB3 PRO B 119     -10.194  -6.553 -20.699  1.00 97.15           H  
ATOM   4257  O   PRO B 119      -8.841  -8.285 -18.597  1.00 97.15           O  
ATOM   4258  CG  PRO B 119     -12.114  -5.750 -20.035  1.00 97.15           C  
ATOM   4259  HG2 PRO B 119     -12.638  -5.368 -20.911  1.00 97.15           H  
ATOM   4260  HG3 PRO B 119     -11.552  -4.955 -19.544  1.00 97.15           H  
ATOM   4261  CD  PRO B 119     -13.071  -6.378 -19.034  1.00 97.15           C  
ATOM   4262  HD2 PRO B 119     -13.892  -6.869 -19.556  1.00 97.15           H  
ATOM   4263  HD3 PRO B 119     -13.462  -5.596 -18.383  1.00 97.15           H  
ATOM   4264  N   GLN B 120      -9.697  -6.619 -17.376  1.00 98.05           N  
ATOM   4265  H   GLN B 120     -10.500  -6.036 -17.184  1.00 98.05           H  
ATOM   4266  CA  GLN B 120      -8.521  -6.491 -16.511  1.00 98.05           C  
ATOM   4267  HA  GLN B 120      -7.664  -6.235 -17.134  1.00 98.05           H  
ATOM   4268  C   GLN B 120      -8.187  -7.806 -15.781  1.00 98.05           C  
ATOM   4269  CB  GLN B 120      -8.733  -5.369 -15.483  1.00 98.05           C  
ATOM   4270  HB2 GLN B 120      -7.868  -5.345 -14.819  1.00 98.05           H  
ATOM   4271  HB3 GLN B 120      -9.608  -5.597 -14.875  1.00 98.05           H  
ATOM   4272  O   GLN B 120      -7.025  -8.215 -15.750  1.00 98.05           O  
ATOM   4273  CG  GLN B 120      -8.893  -3.976 -16.111  1.00 98.05           C  
ATOM   4274  HG2 GLN B 120      -9.817  -3.921 -16.687  1.00 98.05           H  
ATOM   4275  HG3 GLN B 120      -8.064  -3.786 -16.793  1.00 98.05           H  
ATOM   4276  CD  GLN B 120      -8.915  -2.879 -15.056  1.00 98.05           C  
ATOM   4277  NE2 GLN B 120      -9.957  -2.767 -14.267  1.00 98.05           N  
ATOM   4278 HE21 GLN B 120      -9.977  -2.016 -13.592  1.00 98.05           H  
ATOM   4279 HE22 GLN B 120     -10.749  -3.383 -14.378  1.00 98.05           H  
ATOM   4280  OE1 GLN B 120      -7.966  -2.120 -14.924  1.00 98.05           O  
ATOM   4281  N   GLN B 121      -9.189  -8.518 -15.247  1.00 98.08           N  
ATOM   4282  H   GLN B 121     -10.135  -8.194 -15.392  1.00 98.08           H  
ATOM   4283  CA  GLN B 121      -8.979  -9.811 -14.577  1.00 98.08           C  
ATOM   4284  HA  GLN B 121      -8.197  -9.694 -13.827  1.00 98.08           H  
ATOM   4285  C   GLN B 121      -8.512 -10.893 -15.562  1.00 98.08           C  
ATOM   4286  CB  GLN B 121     -10.265 -10.289 -13.876  1.00 98.08           C  
ATOM   4287  HB2 GLN B 121     -10.036 -11.241 -13.397  1.00 98.08           H  
ATOM   4288  HB3 GLN B 121     -11.045 -10.463 -14.618  1.00 98.08           H  
ATOM   4289  O   GLN B 121      -7.671 -11.726 -15.222  1.00 98.08           O  
ATOM   4290  CG  GLN B 121     -10.805  -9.323 -12.808  1.00 98.08           C  
ATOM   4291  HG2 GLN B 121     -11.201  -8.432 -13.293  1.00 98.08           H  
ATOM   4292  HG3 GLN B 121      -9.980  -9.019 -12.162  1.00 98.08           H  
ATOM   4293  CD  GLN B 121     -11.898  -9.932 -11.926  1.00 98.08           C  
ATOM   4294  NE2 GLN B 121     -12.502  -9.168 -11.046  1.00 98.08           N  
ATOM   4295 HE21 GLN B 121     -12.357  -8.169 -11.044  1.00 98.08           H  
ATOM   4296 HE22 GLN B 121     -13.284  -9.572 -10.551  1.00 98.08           H  
ATOM   4297  OE1 GLN B 121     -12.194 -11.121 -11.964  1.00 98.08           O  
ATOM   4298  N   ARG B 122      -9.048 -10.877 -16.790  1.00 98.33           N  
ATOM   4299  H   ARG B 122      -9.696 -10.130 -16.997  1.00 98.33           H  
ATOM   4300  CA  ARG B 122      -8.707 -11.829 -17.859  1.00 98.33           C  
ATOM   4301  HA  ARG B 122      -8.758 -12.848 -17.473  1.00 98.33           H  
ATOM   4302  C   ARG B 122      -7.265 -11.649 -18.338  1.00 98.33           C  
ATOM   4303  CB  ARG B 122      -9.715 -11.690 -19.015  1.00 98.33           C  
ATOM   4304  HB2 ARG B 122      -9.374 -12.302 -19.850  1.00 98.33           H  
ATOM   4305  HB3 ARG B 122      -9.756 -10.656 -19.356  1.00 98.33           H  
ATOM   4306  O   ARG B 122      -6.493 -12.606 -18.325  1.00 98.33           O  
ATOM   4307  CG  ARG B 122     -11.119 -12.152 -18.592  1.00 98.33           C  
ATOM   4308  HG2 ARG B 122     -11.503 -11.508 -17.801  1.00 98.33           H  
ATOM   4309  HG3 ARG B 122     -11.037 -13.167 -18.203  1.00 98.33           H  
ATOM   4310  CD  ARG B 122     -12.122 -12.176 -19.748  1.00 98.33           C  
ATOM   4311  HD2 ARG B 122     -12.929 -12.859 -19.481  1.00 98.33           H  
ATOM   4312  HD3 ARG B 122     -11.626 -12.567 -20.636  1.00 98.33           H  
ATOM   4313  NE  ARG B 122     -12.720 -10.855 -20.020  1.00 98.33           N  
ATOM   4314  HE  ARG B 122     -12.947 -10.277 -19.224  1.00 98.33           H  
ATOM   4315  NH1 ARG B 122     -13.180 -11.206 -22.236  1.00 98.33           N  
ATOM   4316 HH11 ARG B 122     -12.618 -12.045 -22.201  1.00 98.33           H  
ATOM   4317 HH12 ARG B 122     -13.361 -10.832 -23.156  1.00 98.33           H  
ATOM   4318  NH2 ARG B 122     -13.852  -9.318 -21.245  1.00 98.33           N  
ATOM   4319 HH21 ARG B 122     -14.358  -9.074 -22.084  1.00 98.33           H  
ATOM   4320 HH22 ARG B 122     -14.077  -8.840 -20.384  1.00 98.33           H  
ATOM   4321  CZ  ARG B 122     -13.243 -10.464 -21.167  1.00 98.33           C  
ATOM   4322  N   GLN B 123      -6.879 -10.413 -18.660  1.00 98.11           N  
ATOM   4323  H   GLN B 123      -7.570  -9.677 -18.624  1.00 98.11           H  
ATOM   4324  CA  GLN B 123      -5.529 -10.075 -19.125  1.00 98.11           C  
ATOM   4325  HA  GLN B 123      -5.294 -10.677 -20.003  1.00 98.11           H  
ATOM   4326  C   GLN B 123      -4.462 -10.392 -18.067  1.00 98.11           C  
ATOM   4327  CB  GLN B 123      -5.475  -8.585 -19.513  1.00 98.11           C  
ATOM   4328  HB2 GLN B 123      -5.820  -7.985 -18.670  1.00 98.11           H  
ATOM   4329  HB3 GLN B 123      -4.441  -8.306 -19.715  1.00 98.11           H  
ATOM   4330  O   GLN B 123      -3.400 -10.922 -18.397  1.00 98.11           O  
ATOM   4331  CG  GLN B 123      -6.322  -8.230 -20.751  1.00 98.11           C  
ATOM   4332  HG2 GLN B 123      -7.359  -8.521 -20.584  1.00 98.11           H  
ATOM   4333  HG3 GLN B 123      -6.303  -7.149 -20.890  1.00 98.11           H  
ATOM   4334  CD  GLN B 123      -5.853  -8.877 -22.055  1.00 98.11           C  
ATOM   4335  NE2 GLN B 123      -6.734  -9.000 -23.025  1.00 98.11           N  
ATOM   4336 HE21 GLN B 123      -7.700  -8.736 -22.898  1.00 98.11           H  
ATOM   4337 HE22 GLN B 123      -6.469  -9.473 -23.877  1.00 98.11           H  
ATOM   4338  OE1 GLN B 123      -4.704  -9.265 -22.223  1.00 98.11           O  
ATOM   4339  N   VAL B 124      -4.749 -10.127 -16.786  1.00 97.98           N  
ATOM   4340  H   VAL B 124      -5.620  -9.661 -16.575  1.00 97.98           H  
ATOM   4341  CA  VAL B 124      -3.837 -10.442 -15.673  1.00 97.98           C  
ATOM   4342  HA  VAL B 124      -2.856 -10.019 -15.892  1.00 97.98           H  
ATOM   4343  C   VAL B 124      -3.624 -11.949 -15.502  1.00 97.98           C  
ATOM   4344  CB  VAL B 124      -4.351  -9.798 -14.371  1.00 97.98           C  
ATOM   4345  HB  VAL B 124      -5.425  -9.966 -14.291  1.00 97.98           H  
ATOM   4346  O   VAL B 124      -2.503 -12.361 -15.203  1.00 97.98           O  
ATOM   4347  CG1 VAL B 124      -3.698 -10.353 -13.108  1.00 97.98           C  
ATOM   4348 HG11 VAL B 124      -2.625 -10.160 -13.108  1.00 97.98           H  
ATOM   4349 HG12 VAL B 124      -3.876 -11.427 -13.052  1.00 97.98           H  
ATOM   4350 HG13 VAL B 124      -4.168  -9.900 -12.235  1.00 97.98           H  
ATOM   4351  CG2 VAL B 124      -4.072  -8.293 -14.367  1.00 97.98           C  
ATOM   4352 HG21 VAL B 124      -4.522  -7.840 -13.483  1.00 97.98           H  
ATOM   4353 HG22 VAL B 124      -2.998  -8.107 -14.365  1.00 97.98           H  
ATOM   4354 HG23 VAL B 124      -4.511  -7.840 -15.255  1.00 97.98           H  
ATOM   4355  N   LEU B 125      -4.654 -12.786 -15.679  1.00 98.34           N  
ATOM   4356  H   LEU B 125      -5.554 -12.406 -15.935  1.00 98.34           H  
ATOM   4357  CA  LEU B 125      -4.506 -14.244 -15.564  1.00 98.34           C  
ATOM   4358  HA  LEU B 125      -4.064 -14.474 -14.595  1.00 98.34           H  
ATOM   4359  C   LEU B 125      -3.533 -14.797 -16.611  1.00 98.34           C  
ATOM   4360  CB  LEU B 125      -5.875 -14.939 -15.689  1.00 98.34           C  
ATOM   4361  HB2 LEU B 125      -6.444 -14.454 -16.482  1.00 98.34           H  
ATOM   4362  HB3 LEU B 125      -5.714 -15.972 -15.996  1.00 98.34           H  
ATOM   4363  O   LEU B 125      -2.608 -15.529 -16.253  1.00 98.34           O  
ATOM   4364  CG  LEU B 125      -6.713 -14.955 -14.402  1.00 98.34           C  
ATOM   4365  HG  LEU B 125      -6.822 -13.944 -14.009  1.00 98.34           H  
ATOM   4366  CD1 LEU B 125      -8.099 -15.519 -14.722  1.00 98.34           C  
ATOM   4367 HD11 LEU B 125      -8.699 -15.564 -13.814  1.00 98.34           H  
ATOM   4368 HD12 LEU B 125      -8.003 -16.520 -15.143  1.00 98.34           H  
ATOM   4369 HD13 LEU B 125      -8.591 -14.867 -15.443  1.00 98.34           H  
ATOM   4370  CD2 LEU B 125      -6.093 -15.845 -13.318  1.00 98.34           C  
ATOM   4371 HD21 LEU B 125      -5.128 -15.442 -13.010  1.00 98.34           H  
ATOM   4372 HD22 LEU B 125      -6.745 -15.877 -12.445  1.00 98.34           H  
ATOM   4373 HD23 LEU B 125      -5.951 -16.855 -13.702  1.00 98.34           H  
ATOM   4374  N   GLU B 126      -3.708 -14.410 -17.877  1.00 98.47           N  
ATOM   4375  H   GLU B 126      -4.486 -13.803 -18.095  1.00 98.47           H  
ATOM   4376  CA  GLU B 126      -2.820 -14.821 -18.972  1.00 98.47           C  
ATOM   4377  HA  GLU B 126      -2.755 -15.908 -19.003  1.00 98.47           H  
ATOM   4378  C   GLU B 126      -1.391 -14.329 -18.749  1.00 98.47           C  
ATOM   4379  CB  GLU B 126      -3.366 -14.343 -20.327  1.00 98.47           C  
ATOM   4380  HB2 GLU B 126      -3.633 -13.288 -20.269  1.00 98.47           H  
ATOM   4381  HB3 GLU B 126      -2.588 -14.471 -21.080  1.00 98.47           H  
ATOM   4382  O   GLU B 126      -0.463 -15.137 -18.688  1.00 98.47           O  
ATOM   4383  CG  GLU B 126      -4.587 -15.177 -20.739  1.00 98.47           C  
ATOM   4384  HG2 GLU B 126      -5.373 -15.042 -19.996  1.00 98.47           H  
ATOM   4385  HG3 GLU B 126      -4.285 -16.224 -20.733  1.00 98.47           H  
ATOM   4386  CD  GLU B 126      -5.148 -14.853 -22.131  1.00 98.47           C  
ATOM   4387  OE1 GLU B 126      -6.100 -15.566 -22.527  1.00 98.47           O  
ATOM   4388  OE2 GLU B 126      -4.631 -13.925 -22.801  1.00 98.47           O  
ATOM   4389  N   THR B 127      -1.207 -13.029 -18.510  1.00 98.43           N  
ATOM   4390  H   THR B 127      -2.002 -12.407 -18.551  1.00 98.43           H  
ATOM   4391  CA  THR B 127       0.144 -12.484 -18.309  1.00 98.43           C  
ATOM   4392  HA  THR B 127       0.762 -12.837 -19.135  1.00 98.43           H  
ATOM   4393  C   THR B 127       0.828 -12.995 -17.045  1.00 98.43           C  
ATOM   4394  CB  THR B 127       0.201 -10.952 -18.322  1.00 98.43           C  
ATOM   4395  HB  THR B 127       1.115 -10.643 -17.815  1.00 98.43           H  
ATOM   4396  O   THR B 127       2.052 -13.100 -17.024  1.00 98.43           O  
ATOM   4397  CG2 THR B 127       0.283 -10.408 -19.741  1.00 98.43           C  
ATOM   4398 HG21 THR B 127       0.659  -9.385 -19.718  1.00 98.43           H  
ATOM   4399 HG22 THR B 127      -0.695 -10.450 -20.221  1.00 98.43           H  
ATOM   4400 HG23 THR B 127       0.988 -10.996 -20.330  1.00 98.43           H  
ATOM   4401  OG1 THR B 127      -0.894 -10.357 -17.663  1.00 98.43           O  
ATOM   4402  HG1 THR B 127      -1.702 -10.582 -18.130  1.00 98.43           H  
ATOM   4403  N   THR B 128       0.092 -13.374 -15.994  1.00 98.64           N  
ATOM   4404  H   THR B 128      -0.909 -13.246 -16.033  1.00 98.64           H  
ATOM   4405  CA  THR B 128       0.704 -14.005 -14.811  1.00 98.64           C  
ATOM   4406  HA  THR B 128       1.609 -13.449 -14.566  1.00 98.64           H  
ATOM   4407  C   THR B 128       1.129 -15.450 -15.087  1.00 98.64           C  
ATOM   4408  CB  THR B 128      -0.203 -13.948 -13.575  1.00 98.64           C  
ATOM   4409  HB  THR B 128      -1.089 -14.563 -13.731  1.00 98.64           H  
ATOM   4410  O   THR B 128       2.149 -15.897 -14.562  1.00 98.64           O  
ATOM   4411  CG2 THR B 128       0.540 -14.428 -12.325  1.00 98.64           C  
ATOM   4412 HG21 THR B 128       0.664 -15.511 -12.359  1.00 98.64           H  
ATOM   4413 HG22 THR B 128       1.519 -13.954 -12.269  1.00 98.64           H  
ATOM   4414 HG23 THR B 128      -0.026 -14.169 -11.430  1.00 98.64           H  
ATOM   4415  OG1 THR B 128      -0.604 -12.625 -13.315  1.00 98.64           O  
ATOM   4416  HG1 THR B 128      -1.242 -12.402 -13.997  1.00 98.64           H  
ATOM   4417  N   TRP B 129       0.401 -16.190 -15.929  1.00 98.54           N  
ATOM   4418  H   TRP B 129      -0.414 -15.784 -16.368  1.00 98.54           H  
ATOM   4419  CA  TRP B 129       0.851 -17.508 -16.387  1.00 98.54           C  
ATOM   4420  HA  TRP B 129       1.074 -18.130 -15.520  1.00 98.54           H  
ATOM   4421  C   TRP B 129       2.146 -17.391 -17.202  1.00 98.54           C  
ATOM   4422  CB  TRP B 129      -0.257 -18.191 -17.197  1.00 98.54           C  
ATOM   4423  HB2 TRP B 129      -1.161 -18.234 -16.588  1.00 98.54           H  
ATOM   4424  HB3 TRP B 129      -0.487 -17.600 -18.084  1.00 98.54           H  
ATOM   4425  O   TRP B 129       3.147 -18.036 -16.879  1.00 98.54           O  
ATOM   4426  CG  TRP B 129       0.094 -19.577 -17.633  1.00 98.54           C  
ATOM   4427  CD1 TRP B 129       0.856 -19.900 -18.704  1.00 98.54           C  
ATOM   4428  HD1 TRP B 129       1.298 -19.193 -19.390  1.00 98.54           H  
ATOM   4429  CD2 TRP B 129      -0.229 -20.839 -16.980  1.00 98.54           C  
ATOM   4430  CE2 TRP B 129       0.396 -21.894 -17.708  1.00 98.54           C  
ATOM   4431  CE3 TRP B 129      -0.981 -21.196 -15.839  1.00 98.54           C  
ATOM   4432  HE3 TRP B 129      -1.473 -20.417 -15.276  1.00 98.54           H  
ATOM   4433  NE1 TRP B 129       1.055 -21.265 -18.741  1.00 98.54           N  
ATOM   4434  HE1 TRP B 129       1.723 -21.697 -19.364  1.00 98.54           H  
ATOM   4435  CH2 TRP B 129      -0.466 -23.561 -16.177  1.00 98.54           C  
ATOM   4436  HH2 TRP B 129      -0.552 -24.589 -15.858  1.00 98.54           H  
ATOM   4437  CZ2 TRP B 129       0.297 -23.235 -17.311  1.00 98.54           C  
ATOM   4438  HZ2 TRP B 129       0.809 -23.995 -17.882  1.00 98.54           H  
ATOM   4439  CZ3 TRP B 129      -1.105 -22.543 -15.445  1.00 98.54           C  
ATOM   4440  HZ3 TRP B 129      -1.687 -22.796 -14.571  1.00 98.54           H  
ATOM   4441  N   GLU B 130       2.148 -16.503 -18.200  1.00 98.27           N  
ATOM   4442  H   GLU B 130       1.284 -16.022 -18.408  1.00 98.27           H  
ATOM   4443  CA  GLU B 130       3.310 -16.198 -19.043  1.00 98.27           C  
ATOM   4444  HA  GLU B 130       3.610 -17.086 -19.599  1.00 98.27           H  
ATOM   4445  C   GLU B 130       4.511 -15.733 -18.201  1.00 98.27           C  
ATOM   4446  CB  GLU B 130       2.930 -15.089 -20.038  1.00 98.27           C  
ATOM   4447  HB2 GLU B 130       3.831 -14.761 -20.558  1.00 98.27           H  
ATOM   4448  HB3 GLU B 130       2.555 -14.247 -19.457  1.00 98.27           H  
ATOM   4449  O   GLU B 130       5.646 -16.131 -18.455  1.00 98.27           O  
ATOM   4450  CG  GLU B 130       1.879 -15.491 -21.098  1.00 98.27           C  
ATOM   4451  HG2 GLU B 130       2.352 -16.164 -21.813  1.00 98.27           H  
ATOM   4452  HG3 GLU B 130       1.069 -16.040 -20.618  1.00 98.27           H  
ATOM   4453  CD  GLU B 130       1.283 -14.275 -21.844  1.00 98.27           C  
ATOM   4454  OE1 GLU B 130       0.355 -14.462 -22.670  1.00 98.27           O  
ATOM   4455  OE2 GLU B 130       1.742 -13.141 -21.575  1.00 98.27           O  
ATOM   4456  N   LEU B 131       4.276 -14.941 -17.148  1.00 98.65           N  
ATOM   4457  H   LEU B 131       3.337 -14.589 -17.031  1.00 98.65           H  
ATOM   4458  CA  LEU B 131       5.310 -14.481 -16.220  1.00 98.65           C  
ATOM   4459  HA  LEU B 131       6.020 -13.871 -16.779  1.00 98.65           H  
ATOM   4460  C   LEU B 131       6.092 -15.640 -15.587  1.00 98.65           C  
ATOM   4461  CB  LEU B 131       4.641 -13.624 -15.129  1.00 98.65           C  
ATOM   4462  HB2 LEU B 131       4.178 -12.753 -15.592  1.00 98.65           H  
ATOM   4463  HB3 LEU B 131       3.851 -14.212 -14.661  1.00 98.65           H  
ATOM   4464  O   LEU B 131       7.324 -15.590 -15.525  1.00 98.65           O  
ATOM   4465  CG  LEU B 131       5.582 -13.159 -14.012  1.00 98.65           C  
ATOM   4466  HG  LEU B 131       6.103 -14.012 -13.577  1.00 98.65           H  
ATOM   4467  CD1 LEU B 131       6.603 -12.178 -14.569  1.00 98.65           C  
ATOM   4468 HD11 LEU B 131       7.200 -12.679 -15.331  1.00 98.65           H  
ATOM   4469 HD12 LEU B 131       6.091 -11.320 -15.004  1.00 98.65           H  
ATOM   4470 HD13 LEU B 131       7.264 -11.844 -13.769  1.00 98.65           H  
ATOM   4471  CD2 LEU B 131       4.789 -12.491 -12.893  1.00 98.65           C  
ATOM   4472 HD21 LEU B 131       4.073 -13.204 -12.485  1.00 98.65           H  
ATOM   4473 HD22 LEU B 131       4.244 -11.635 -13.291  1.00 98.65           H  
ATOM   4474 HD23 LEU B 131       5.455 -12.156 -12.097  1.00 98.65           H  
ATOM   4475  N   PHE B 132       5.395 -16.667 -15.095  1.00 98.39           N  
ATOM   4476  H   PHE B 132       4.391 -16.665 -15.208  1.00 98.39           H  
ATOM   4477  CA  PHE B 132       6.037 -17.828 -14.478  1.00 98.39           C  
ATOM   4478  HA  PHE B 132       6.783 -17.480 -13.764  1.00 98.39           H  
ATOM   4479  C   PHE B 132       6.794 -18.669 -15.508  1.00 98.39           C  
ATOM   4480  CB  PHE B 132       4.990 -18.672 -13.743  1.00 98.39           C  
ATOM   4481  HB2 PHE B 132       5.451 -19.608 -13.427  1.00 98.39           H  
ATOM   4482  HB3 PHE B 132       4.201 -18.911 -14.457  1.00 98.39           H  
ATOM   4483  O   PHE B 132       7.932 -19.070 -15.249  1.00 98.39           O  
ATOM   4484  CG  PHE B 132       4.359 -18.027 -12.524  1.00 98.39           C  
ATOM   4485  CD1 PHE B 132       5.151 -17.373 -11.561  1.00 98.39           C  
ATOM   4486  HD1 PHE B 132       6.223 -17.332 -11.683  1.00 98.39           H  
ATOM   4487  CD2 PHE B 132       2.970 -18.120 -12.327  1.00 98.39           C  
ATOM   4488  HD2 PHE B 132       2.350 -18.609 -13.063  1.00 98.39           H  
ATOM   4489  CE1 PHE B 132       4.557 -16.797 -10.424  1.00 98.39           C  
ATOM   4490  HE1 PHE B 132       5.163 -16.306  -9.677  1.00 98.39           H  
ATOM   4491  CE2 PHE B 132       2.383 -17.561 -11.181  1.00 98.39           C  
ATOM   4492  HE2 PHE B 132       1.316 -17.639 -11.037  1.00 98.39           H  
ATOM   4493  CZ  PHE B 132       3.170 -16.890 -10.233  1.00 98.39           C  
ATOM   4494  HZ  PHE B 132       2.709 -16.455  -9.358  1.00 98.39           H  
ATOM   4495  N   GLU B 133       6.220 -18.860 -16.697  1.00 96.87           N  
ATOM   4496  H   GLU B 133       5.291 -18.499 -16.856  1.00 96.87           H  
ATOM   4497  CA  GLU B 133       6.894 -19.557 -17.794  1.00 96.87           C  
ATOM   4498  HA  GLU B 133       7.206 -20.540 -17.441  1.00 96.87           H  
ATOM   4499  C   GLU B 133       8.160 -18.816 -18.257  1.00 96.87           C  
ATOM   4500  CB  GLU B 133       5.929 -19.745 -18.973  1.00 96.87           C  
ATOM   4501  HB2 GLU B 133       6.503 -20.094 -19.831  1.00 96.87           H  
ATOM   4502  HB3 GLU B 133       5.473 -18.789 -19.232  1.00 96.87           H  
ATOM   4503  O   GLU B 133       9.198 -19.450 -18.483  1.00 96.87           O  
ATOM   4504  CG  GLU B 133       4.835 -20.780 -18.669  1.00 96.87           C  
ATOM   4505  HG2 GLU B 133       4.160 -20.387 -17.909  1.00 96.87           H  
ATOM   4506  HG3 GLU B 133       5.311 -21.673 -18.265  1.00 96.87           H  
ATOM   4507  CD  GLU B 133       4.031 -21.174 -19.917  1.00 96.87           C  
ATOM   4508  OE1 GLU B 133       3.466 -22.295 -19.907  1.00 96.87           O  
ATOM   4509  OE2 GLU B 133       4.005 -20.400 -20.895  1.00 96.87           O  
ATOM   4510  N   ASN B 134       8.119 -17.484 -18.338  1.00 96.57           N  
ATOM   4511  H   ASN B 134       7.222 -17.035 -18.220  1.00 96.57           H  
ATOM   4512  CA  ASN B 134       9.268 -16.637 -18.677  1.00 96.57           C  
ATOM   4513  HA  ASN B 134       9.718 -17.003 -19.600  1.00 96.57           H  
ATOM   4514  C   ASN B 134      10.365 -16.680 -17.604  1.00 96.57           C  
ATOM   4515  CB  ASN B 134       8.784 -15.193 -18.902  1.00 96.57           C  
ATOM   4516  HB2 ASN B 134       8.169 -14.878 -18.059  1.00 96.57           H  
ATOM   4517  HB3 ASN B 134       9.646 -14.529 -18.965  1.00 96.57           H  
ATOM   4518  O   ASN B 134      11.539 -16.516 -17.922  1.00 96.57           O  
ATOM   4519  CG  ASN B 134       7.990 -15.018 -20.184  1.00 96.57           C  
ATOM   4520  ND2 ASN B 134       7.309 -13.905 -20.327  1.00 96.57           N  
ATOM   4521 HD21 ASN B 134       7.310 -13.208 -19.596  1.00 96.57           H  
ATOM   4522 HD22 ASN B 134       6.684 -13.870 -21.119  1.00 96.57           H  
ATOM   4523  OD1 ASN B 134       8.016 -15.841 -21.084  1.00 96.57           O  
ATOM   4524  N   ALA B 135      10.003 -16.941 -16.346  1.00 97.00           N  
ATOM   4525  H   ALA B 135       9.017 -17.024 -16.145  1.00 97.00           H  
ATOM   4526  CA  ALA B 135      10.950 -17.165 -15.255  1.00 97.00           C  
ATOM   4527  HA  ALA B 135      11.798 -16.494 -15.388  1.00 97.00           H  
ATOM   4528  C   ALA B 135      11.520 -18.602 -15.217  1.00 97.00           C  
ATOM   4529  CB  ALA B 135      10.254 -16.790 -13.944  1.00 97.00           C  
ATOM   4530  HB1 ALA B 135       9.867 -15.774 -14.007  1.00 97.00           H  
ATOM   4531  HB2 ALA B 135      10.970 -16.850 -13.124  1.00 97.00           H  
ATOM   4532  HB3 ALA B 135       9.424 -17.473 -13.763  1.00 97.00           H  
ATOM   4533  O   ALA B 135      12.301 -18.927 -14.321  1.00 97.00           O  
ATOM   4534  N   GLY B 136      11.118 -19.475 -16.151  1.00 96.10           N  
ATOM   4535  H   GLY B 136      10.469 -19.153 -16.855  1.00 96.10           H  
ATOM   4536  CA  GLY B 136      11.538 -20.878 -16.198  1.00 96.10           C  
ATOM   4537  HA2 GLY B 136      12.622 -20.934 -16.102  1.00 96.10           H  
ATOM   4538  HA3 GLY B 136      11.250 -21.293 -17.164  1.00 96.10           H  
ATOM   4539  C   GLY B 136      10.910 -21.750 -15.107  1.00 96.10           C  
ATOM   4540  O   GLY B 136      11.531 -22.715 -14.665  1.00 96.10           O  
ATOM   4541  N   ILE B 137       9.704 -21.410 -14.646  1.00 96.84           N  
ATOM   4542  H   ILE B 137       9.228 -20.626 -15.068  1.00 96.84           H  
ATOM   4543  CA  ILE B 137       8.998 -22.106 -13.564  1.00 96.84           C  
ATOM   4544  HA  ILE B 137       9.640 -22.873 -13.130  1.00 96.84           H  
ATOM   4545  C   ILE B 137       7.747 -22.767 -14.136  1.00 96.84           C  
ATOM   4546  CB  ILE B 137       8.594 -21.110 -12.457  1.00 96.84           C  
ATOM   4547  HB  ILE B 137       7.843 -20.451 -12.891  1.00 96.84           H  
ATOM   4548  O   ILE B 137       6.958 -22.103 -14.799  1.00 96.84           O  
ATOM   4549  CG1 ILE B 137       9.765 -20.243 -11.953  1.00 96.84           C  
ATOM   4550 HG12 ILE B 137      10.386 -20.793 -11.247  1.00 96.84           H  
ATOM   4551 HG13 ILE B 137      10.395 -19.925 -12.784  1.00 96.84           H  
ATOM   4552  CG2 ILE B 137       7.947 -21.830 -11.259  1.00 96.84           C  
ATOM   4553 HG21 ILE B 137       7.696 -21.122 -10.470  1.00 96.84           H  
ATOM   4554 HG22 ILE B 137       8.616 -22.596 -10.867  1.00 96.84           H  
ATOM   4555 HG23 ILE B 137       7.015 -22.299 -11.574  1.00 96.84           H  
ATOM   4556  CD1 ILE B 137       9.214 -18.969 -11.318  1.00 96.84           C  
ATOM   4557 HD11 ILE B 137       8.392 -18.571 -11.913  1.00 96.84           H  
ATOM   4558 HD12 ILE B 137       8.849 -19.164 -10.310  1.00 96.84           H  
ATOM   4559 HD13 ILE B 137       9.997 -18.211 -11.333  1.00 96.84           H  
ATOM   4560  N   ASP B 138       7.515 -24.044 -13.819  1.00 96.74           N  
ATOM   4561  H   ASP B 138       8.211 -24.562 -13.302  1.00 96.74           H  
ATOM   4562  CA  ASP B 138       6.202 -24.667 -14.019  1.00 96.74           C  
ATOM   4563  HA  ASP B 138       5.914 -24.561 -15.065  1.00 96.74           H  
ATOM   4564  C   ASP B 138       5.161 -23.974 -13.111  1.00 96.74           C  
ATOM   4565  CB  ASP B 138       6.289 -26.178 -13.720  1.00 96.74           C  
ATOM   4566  HB2 ASP B 138       6.957 -26.638 -14.448  1.00 96.74           H  
ATOM   4567  HB3 ASP B 138       6.723 -26.319 -12.731  1.00 96.74           H  
ATOM   4568  O   ASP B 138       5.267 -24.100 -11.885  1.00 96.74           O  
ATOM   4569  CG  ASP B 138       4.932 -26.904 -13.765  1.00 96.74           C  
ATOM   4570  OD1 ASP B 138       3.899 -26.257 -14.052  1.00 96.74           O  
ATOM   4571  OD2 ASP B 138       4.898 -28.121 -13.481  1.00 96.74           O  
ATOM   4572  N   PRO B 139       4.137 -23.286 -13.652  1.00 97.01           N  
ATOM   4573  CA  PRO B 139       3.120 -22.618 -12.839  1.00 97.01           C  
ATOM   4574  HA  PRO B 139       3.597 -21.821 -12.268  1.00 97.01           H  
ATOM   4575  C   PRO B 139       2.397 -23.563 -11.866  1.00 97.01           C  
ATOM   4576  CB  PRO B 139       2.143 -21.998 -13.845  1.00 97.01           C  
ATOM   4577  HB2 PRO B 139       1.743 -21.048 -13.489  1.00 97.01           H  
ATOM   4578  HB3 PRO B 139       1.334 -22.696 -14.059  1.00 97.01           H  
ATOM   4579  O   PRO B 139       2.051 -23.158 -10.758  1.00 97.01           O  
ATOM   4580  CG  PRO B 139       2.993 -21.814 -15.100  1.00 97.01           C  
ATOM   4581  HG2 PRO B 139       3.600 -20.913 -15.017  1.00 97.01           H  
ATOM   4582  HG3 PRO B 139       2.393 -21.780 -16.010  1.00 97.01           H  
ATOM   4583  CD  PRO B 139       3.898 -23.034 -15.067  1.00 97.01           C  
ATOM   4584  HD2 PRO B 139       3.380 -23.888 -15.505  1.00 97.01           H  
ATOM   4585  HD3 PRO B 139       4.810 -22.824 -15.625  1.00 97.01           H  
ATOM   4586  N   HIS B 140       2.223 -24.844 -12.216  1.00 94.71           N  
ATOM   4587  H   HIS B 140       2.634 -25.176 -13.077  1.00 94.71           H  
ATOM   4588  CA  HIS B 140       1.621 -25.830 -11.315  1.00 94.71           C  
ATOM   4589  HA  HIS B 140       0.686 -25.426 -10.925  1.00 94.71           H  
ATOM   4590  C   HIS B 140       2.501 -26.145 -10.100  1.00 94.71           C  
ATOM   4591  CB  HIS B 140       1.326 -27.131 -12.068  1.00 94.71           C  
ATOM   4592  HB2 HIS B 140       1.019 -27.882 -11.341  1.00 94.71           H  
ATOM   4593  HB3 HIS B 140       2.243 -27.492 -12.533  1.00 94.71           H  
ATOM   4594  O   HIS B 140       1.972 -26.513  -9.050  1.00 94.71           O  
ATOM   4595  CG  HIS B 140       0.241 -27.062 -13.111  1.00 94.71           C  
ATOM   4596  CD2 HIS B 140      -0.807 -26.182 -13.193  1.00 94.71           C  
ATOM   4597  HD2 HIS B 140      -0.992 -25.346 -12.535  1.00 94.71           H  
ATOM   4598  ND1 HIS B 140       0.082 -27.976 -14.121  1.00 94.71           N  
ATOM   4599  HD1 HIS B 140       0.752 -28.695 -14.354  1.00 94.71           H  
ATOM   4600  CE1 HIS B 140      -1.033 -27.662 -14.797  1.00 94.71           C  
ATOM   4601  HE1 HIS B 140      -1.401 -28.191 -15.664  1.00 94.71           H  
ATOM   4602  NE2 HIS B 140      -1.621 -26.584 -14.261  1.00 94.71           N  
ATOM   4603  N   SER B 141       3.824 -25.977 -10.206  1.00 94.96           N  
ATOM   4604  H   SER B 141       4.193 -25.635 -11.081  1.00 94.96           H  
ATOM   4605  CA  SER B 141       4.749 -26.181  -9.082  1.00 94.96           C  
ATOM   4606  HA  SER B 141       4.515 -27.142  -8.625  1.00 94.96           H  
ATOM   4607  C   SER B 141       4.603 -25.124  -7.982  1.00 94.96           C  
ATOM   4608  CB  SER B 141       6.202 -26.244  -9.570  1.00 94.96           C  
ATOM   4609  HB2 SER B 141       6.815 -26.665  -8.773  1.00 94.96           H  
ATOM   4610  HB3 SER B 141       6.266 -26.903 -10.436  1.00 94.96           H  
ATOM   4611  O   SER B 141       5.032 -25.352  -6.852  1.00 94.96           O  
ATOM   4612  OG  SER B 141       6.718 -24.967  -9.896  1.00 94.96           O  
ATOM   4613  HG  SER B 141       6.222 -24.620 -10.641  1.00 94.96           H  
ATOM   4614  N   LEU B 142       3.969 -23.986  -8.289  1.00 96.51           N  
ATOM   4615  H   LEU B 142       3.634 -23.864  -9.235  1.00 96.51           H  
ATOM   4616  CA  LEU B 142       3.685 -22.918  -7.329  1.00 96.51           C  
ATOM   4617  HA  LEU B 142       4.458 -22.920  -6.560  1.00 96.51           H  
ATOM   4618  C   LEU B 142       2.367 -23.129  -6.575  1.00 96.51           C  
ATOM   4619  CB  LEU B 142       3.712 -21.561  -8.048  1.00 96.51           C  
ATOM   4620  HB2 LEU B 142       3.464 -20.782  -7.327  1.00 96.51           H  
ATOM   4621  HB3 LEU B 142       2.938 -21.555  -8.816  1.00 96.51           H  
ATOM   4622  O   LEU B 142       2.044 -22.365  -5.669  1.00 96.51           O  
ATOM   4623  CG  LEU B 142       5.064 -21.214  -8.693  1.00 96.51           C  
ATOM   4624  HG  LEU B 142       5.328 -21.964  -9.438  1.00 96.51           H  
ATOM   4625  CD1 LEU B 142       4.947 -19.866  -9.391  1.00 96.51           C  
ATOM   4626 HD11 LEU B 142       4.697 -19.088  -8.669  1.00 96.51           H  
ATOM   4627 HD12 LEU B 142       4.158 -19.917 -10.140  1.00 96.51           H  
ATOM   4628 HD13 LEU B 142       5.882 -19.618  -9.894  1.00 96.51           H  
ATOM   4629  CD2 LEU B 142       6.194 -21.112  -7.660  1.00 96.51           C  
ATOM   4630 HD21 LEU B 142       7.105 -20.763  -8.147  1.00 96.51           H  
ATOM   4631 HD22 LEU B 142       5.911 -20.416  -6.871  1.00 96.51           H  
ATOM   4632 HD23 LEU B 142       6.388 -22.096  -7.234  1.00 96.51           H  
ATOM   4633  N   ARG B 143       1.601 -24.175  -6.893  1.00 94.33           N  
ATOM   4634  H   ARG B 143       1.912 -24.806  -7.619  1.00 94.33           H  
ATOM   4635  CA  ARG B 143       0.365 -24.469  -6.171  1.00 94.33           C  
ATOM   4636  HA  ARG B 143      -0.239 -23.562  -6.187  1.00 94.33           H  
ATOM   4637  C   ARG B 143       0.678 -24.821  -4.714  1.00 94.33           C  
ATOM   4638  CB  ARG B 143      -0.383 -25.585  -6.901  1.00 94.33           C  
ATOM   4639  HB2 ARG B 143       0.056 -26.554  -6.662  1.00 94.33           H  
ATOM   4640  HB3 ARG B 143      -0.296 -25.418  -7.974  1.00 94.33           H  
ATOM   4641  O   ARG B 143       1.415 -25.765  -4.441  1.00 94.33           O  
ATOM   4642  CG  ARG B 143      -1.868 -25.563  -6.542  1.00 94.33           C  
ATOM   4643  HG2 ARG B 143      -2.010 -25.715  -5.472  1.00 94.33           H  
ATOM   4644  HG3 ARG B 143      -2.256 -24.583  -6.818  1.00 94.33           H  
ATOM   4645  CD  ARG B 143      -2.619 -26.643  -7.327  1.00 94.33           C  
ATOM   4646  HD2 ARG B 143      -2.036 -26.916  -8.206  1.00 94.33           H  
ATOM   4647  HD3 ARG B 143      -2.716 -27.534  -6.706  1.00 94.33           H  
ATOM   4648  NE  ARG B 143      -3.923 -26.140  -7.796  1.00 94.33           N  
ATOM   4649  HE  ARG B 143      -3.881 -25.327  -8.394  1.00 94.33           H  
ATOM   4650  NH1 ARG B 143      -5.328 -27.610  -6.722  1.00 94.33           N  
ATOM   4651 HH11 ARG B 143      -6.269 -27.875  -6.470  1.00 94.33           H  
ATOM   4652 HH12 ARG B 143      -4.527 -28.015  -6.259  1.00 94.33           H  
ATOM   4653  NH2 ARG B 143      -6.169 -26.030  -8.062  1.00 94.33           N  
ATOM   4654 HH21 ARG B 143      -6.047 -25.199  -8.624  1.00 94.33           H  
ATOM   4655 HH22 ARG B 143      -7.106 -26.306  -7.807  1.00 94.33           H  
ATOM   4656  CZ  ARG B 143      -5.128 -26.600  -7.525  1.00 94.33           C  
ATOM   4657  N   GLY B 144       0.094 -24.084  -3.776  1.00 94.24           N  
ATOM   4658  H   GLY B 144      -0.469 -23.301  -4.074  1.00 94.24           H  
ATOM   4659  CA  GLY B 144       0.369 -24.209  -2.345  1.00 94.24           C  
ATOM   4660  HA2 GLY B 144       0.498 -25.261  -2.089  1.00 94.24           H  
ATOM   4661  HA3 GLY B 144      -0.489 -23.831  -1.790  1.00 94.24           H  
ATOM   4662  C   GLY B 144       1.619 -23.456  -1.871  1.00 94.24           C  
ATOM   4663  O   GLY B 144       2.000 -23.612  -0.713  1.00 94.24           O  
ATOM   4664  N   SER B 145       2.283 -22.668  -2.729  1.00 96.02           N  
ATOM   4665  H   SER B 145       1.939 -22.547  -3.671  1.00 96.02           H  
ATOM   4666  CA  SER B 145       3.421 -21.837  -2.322  1.00 96.02           C  
ATOM   4667  HA  SER B 145       4.010 -22.396  -1.595  1.00 96.02           H  
ATOM   4668  C   SER B 145       2.960 -20.542  -1.652  1.00 96.02           C  
ATOM   4669  CB  SER B 145       4.346 -21.511  -3.502  1.00 96.02           C  
ATOM   4670  HB2 SER B 145       4.553 -22.412  -4.080  1.00 96.02           H  
ATOM   4671  HB3 SER B 145       5.283 -21.113  -3.113  1.00 96.02           H  
ATOM   4672  O   SER B 145       1.888 -20.008  -1.934  1.00 96.02           O  
ATOM   4673  OG  SER B 145       3.751 -20.528  -4.321  1.00 96.02           O  
ATOM   4674  HG  SER B 145       4.386 -20.125  -4.916  1.00 96.02           H  
ATOM   4675  N   ASP B 146       3.819 -19.957  -0.824  1.00 96.51           N  
ATOM   4676  H   ASP B 146       4.735 -20.362  -0.693  1.00 96.51           H  
ATOM   4677  CA  ASP B 146       3.634 -18.629  -0.241  1.00 96.51           C  
ATOM   4678  HA  ASP B 146       2.581 -18.514   0.015  1.00 96.51           H  
ATOM   4679  C   ASP B 146       3.974 -17.507  -1.241  1.00 96.51           C  
ATOM   4680  CB  ASP B 146       4.433 -18.539   1.071  1.00 96.51           C  
ATOM   4681  HB2 ASP B 146       4.186 -17.598   1.562  1.00 96.51           H  
ATOM   4682  HB3 ASP B 146       4.113 -19.345   1.731  1.00 96.51           H  
ATOM   4683  O   ASP B 146       4.677 -16.555  -0.913  1.00 96.51           O  
ATOM   4684  CG  ASP B 146       5.957 -18.625   0.891  1.00 96.51           C  
ATOM   4685  OD1 ASP B 146       6.427 -19.055  -0.190  1.00 96.51           O  
ATOM   4686  OD2 ASP B 146       6.660 -18.259   1.857  1.00 96.51           O  
ATOM   4687  N   THR B 147       3.508 -17.613  -2.488  1.00 98.63           N  
ATOM   4688  H   THR B 147       2.912 -18.400  -2.702  1.00 98.63           H  
ATOM   4689  CA  THR B 147       3.686 -16.563  -3.501  1.00 98.63           C  
ATOM   4690  HA  THR B 147       4.658 -16.098  -3.335  1.00 98.63           H  
ATOM   4691  C   THR B 147       2.613 -15.486  -3.355  1.00 98.63           C  
ATOM   4692  CB  THR B 147       3.721 -17.162  -4.908  1.00 98.63           C  
ATOM   4693  HB  THR B 147       2.801 -17.717  -5.089  1.00 98.63           H  
ATOM   4694  O   THR B 147       1.427 -15.787  -3.445  1.00 98.63           O  
ATOM   4695  CG2 THR B 147       3.935 -16.129  -6.014  1.00 98.63           C  
ATOM   4696 HG21 THR B 147       4.821 -15.530  -5.804  1.00 98.63           H  
ATOM   4697 HG22 THR B 147       3.070 -15.469  -6.078  1.00 98.63           H  
ATOM   4698 HG23 THR B 147       4.055 -16.641  -6.968  1.00 98.63           H  
ATOM   4699  OG1 THR B 147       4.824 -18.040  -4.942  1.00 98.63           O  
ATOM   4700  HG1 THR B 147       4.994 -18.243  -4.019  1.00 98.63           H  
ATOM   4701  N   GLY B 148       3.018 -14.242  -3.093  1.00 98.77           N  
ATOM   4702  H   GLY B 148       4.013 -14.065  -3.071  1.00 98.77           H  
ATOM   4703  CA  GLY B 148       2.114 -13.092  -2.991  1.00 98.77           C  
ATOM   4704  HA2 GLY B 148       2.573 -12.312  -2.383  1.00 98.77           H  
ATOM   4705  HA3 GLY B 148       1.190 -13.400  -2.501  1.00 98.77           H  
ATOM   4706  C   GLY B 148       1.754 -12.497  -4.354  1.00 98.77           C  
ATOM   4707  O   GLY B 148       2.489 -12.670  -5.327  1.00 98.77           O  
ATOM   4708  N   VAL B 149       0.641 -11.768  -4.421  1.00 98.92           N  
ATOM   4709  H   VAL B 149       0.106 -11.648  -3.573  1.00 98.92           H  
ATOM   4710  CA  VAL B 149       0.152 -11.082  -5.626  1.00 98.92           C  
ATOM   4711  HA  VAL B 149       0.943 -11.053  -6.376  1.00 98.92           H  
ATOM   4712  C   VAL B 149      -0.210  -9.641  -5.267  1.00 98.92           C  
ATOM   4713  CB  VAL B 149      -1.061 -11.816  -6.242  1.00 98.92           C  
ATOM   4714  HB  VAL B 149      -1.891 -11.802  -5.536  1.00 98.92           H  
ATOM   4715  O   VAL B 149      -1.183  -9.403  -4.562  1.00 98.92           O  
ATOM   4716  CG1 VAL B 149      -1.515 -11.130  -7.538  1.00 98.92           C  
ATOM   4717 HG11 VAL B 149      -1.841 -10.111  -7.329  1.00 98.92           H  
ATOM   4718 HG12 VAL B 149      -0.702 -11.111  -8.264  1.00 98.92           H  
ATOM   4719 HG13 VAL B 149      -2.362 -11.668  -7.962  1.00 98.92           H  
ATOM   4720  CG2 VAL B 149      -0.749 -13.282  -6.573  1.00 98.92           C  
ATOM   4721 HG21 VAL B 149      -0.520 -13.833  -5.661  1.00 98.92           H  
ATOM   4722 HG22 VAL B 149      -1.621 -13.745  -7.036  1.00 98.92           H  
ATOM   4723 HG23 VAL B 149       0.099 -13.342  -7.254  1.00 98.92           H  
ATOM   4724  N   PHE B 150       0.556  -8.673  -5.760  1.00 98.87           N  
ATOM   4725  H   PHE B 150       1.340  -8.929  -6.343  1.00 98.87           H  
ATOM   4726  CA  PHE B 150       0.361  -7.246  -5.502  1.00 98.87           C  
ATOM   4727  HA  PHE B 150      -0.509  -7.094  -4.863  1.00 98.87           H  
ATOM   4728  C   PHE B 150       0.118  -6.527  -6.828  1.00 98.87           C  
ATOM   4729  CB  PHE B 150       1.584  -6.682  -4.767  1.00 98.87           C  
ATOM   4730  HB2 PHE B 150       2.468  -6.821  -5.389  1.00 98.87           H  
ATOM   4731  HB3 PHE B 150       1.445  -5.609  -4.636  1.00 98.87           H  
ATOM   4732  O   PHE B 150       1.026  -6.413  -7.653  1.00 98.87           O  
ATOM   4733  CG  PHE B 150       1.835  -7.306  -3.408  1.00 98.87           C  
ATOM   4734  CD1 PHE B 150       1.298  -6.712  -2.251  1.00 98.87           C  
ATOM   4735  HD1 PHE B 150       0.707  -5.812  -2.331  1.00 98.87           H  
ATOM   4736  CD2 PHE B 150       2.593  -8.489  -3.302  1.00 98.87           C  
ATOM   4737  HD2 PHE B 150       2.996  -8.950  -4.191  1.00 98.87           H  
ATOM   4738  CE1 PHE B 150       1.515  -7.300  -0.993  1.00 98.87           C  
ATOM   4739  HE1 PHE B 150       1.092  -6.851  -0.107  1.00 98.87           H  
ATOM   4740  CE2 PHE B 150       2.811  -9.076  -2.043  1.00 98.87           C  
ATOM   4741  HE2 PHE B 150       3.388  -9.986  -1.959  1.00 98.87           H  
ATOM   4742  CZ  PHE B 150       2.266  -8.482  -0.891  1.00 98.87           C  
ATOM   4743  HZ  PHE B 150       2.414  -8.937   0.077  1.00 98.87           H  
ATOM   4744  N   LEU B 151      -1.103  -6.045  -7.053  1.00 98.85           N  
ATOM   4745  H   LEU B 151      -1.800  -6.114  -6.324  1.00 98.85           H  
ATOM   4746  CA  LEU B 151      -1.492  -5.452  -8.334  1.00 98.85           C  
ATOM   4747  HA  LEU B 151      -0.613  -5.339  -8.969  1.00 98.85           H  
ATOM   4748  C   LEU B 151      -2.066  -4.052  -8.154  1.00 98.85           C  
ATOM   4749  CB  LEU B 151      -2.482  -6.373  -9.067  1.00 98.85           C  
ATOM   4750  HB2 LEU B 151      -2.869  -5.847  -9.940  1.00 98.85           H  
ATOM   4751  HB3 LEU B 151      -3.323  -6.570  -8.402  1.00 98.85           H  
ATOM   4752  O   LEU B 151      -2.959  -3.838  -7.339  1.00 98.85           O  
ATOM   4753  CG  LEU B 151      -1.878  -7.711  -9.531  1.00 98.85           C  
ATOM   4754  HG  LEU B 151      -1.442  -8.232  -8.679  1.00 98.85           H  
ATOM   4755  CD1 LEU B 151      -2.985  -8.582 -10.111  1.00 98.85           C  
ATOM   4756 HD11 LEU B 151      -3.786  -8.703  -9.381  1.00 98.85           H  
ATOM   4757 HD12 LEU B 151      -2.588  -9.564 -10.367  1.00 98.85           H  
ATOM   4758 HD13 LEU B 151      -3.393  -8.109 -11.005  1.00 98.85           H  
ATOM   4759  CD2 LEU B 151      -0.805  -7.538 -10.611  1.00 98.85           C  
ATOM   4760 HD21 LEU B 151       0.067  -7.034 -10.192  1.00 98.85           H  
ATOM   4761 HD22 LEU B 151      -1.200  -6.961 -11.447  1.00 98.85           H  
ATOM   4762 HD23 LEU B 151      -0.491  -8.517 -10.972  1.00 98.85           H  
ATOM   4763  N   GLY B 152      -1.572  -3.114  -8.958  1.00 98.75           N  
ATOM   4764  H   GLY B 152      -0.797  -3.360  -9.558  1.00 98.75           H  
ATOM   4765  CA  GLY B 152      -2.212  -1.824  -9.167  1.00 98.75           C  
ATOM   4766  HA2 GLY B 152      -2.569  -1.437  -8.213  1.00 98.75           H  
ATOM   4767  HA3 GLY B 152      -1.485  -1.124  -9.580  1.00 98.75           H  
ATOM   4768  C   GLY B 152      -3.370  -1.947 -10.154  1.00 98.75           C  
ATOM   4769  O   GLY B 152      -3.130  -2.262 -11.321  1.00 98.75           O  
ATOM   4770  N   ALA B 153      -4.599  -1.695  -9.713  1.00 98.00           N  
ATOM   4771  H   ALA B 153      -4.733  -1.404  -8.755  1.00 98.00           H  
ATOM   4772  CA  ALA B 153      -5.784  -1.702 -10.571  1.00 98.00           C  
ATOM   4773  HA  ALA B 153      -5.511  -1.348 -11.565  1.00 98.00           H  
ATOM   4774  C   ALA B 153      -6.855  -0.763 -10.008  1.00 98.00           C  
ATOM   4775  CB  ALA B 153      -6.325  -3.134 -10.700  1.00 98.00           C  
ATOM   4776  HB1 ALA B 153      -7.142  -3.153 -11.421  1.00 98.00           H  
ATOM   4777  HB2 ALA B 153      -5.535  -3.800 -11.045  1.00 98.00           H  
ATOM   4778  HB3 ALA B 153      -6.695  -3.481  -9.735  1.00 98.00           H  
ATOM   4779  O   ALA B 153      -6.933  -0.570  -8.796  1.00 98.00           O  
ATOM   4780  N   ALA B 154      -7.691  -0.222 -10.889  1.00 94.58           N  
ATOM   4781  H   ALA B 154      -7.626  -0.501 -11.857  1.00 94.58           H  
ATOM   4782  CA  ALA B 154      -8.829   0.615 -10.531  1.00 94.58           C  
ATOM   4783  HA  ALA B 154      -8.985   0.586  -9.453  1.00 94.58           H  
ATOM   4784  C   ALA B 154     -10.101   0.081 -11.197  1.00 94.58           C  
ATOM   4785  CB  ALA B 154      -8.529   2.067 -10.922  1.00 94.58           C  
ATOM   4786  HB1 ALA B 154      -8.376   2.141 -11.999  1.00 94.58           H  
ATOM   4787  HB2 ALA B 154      -9.366   2.706 -10.639  1.00 94.58           H  
ATOM   4788  HB3 ALA B 154      -7.638   2.413 -10.399  1.00 94.58           H  
ATOM   4789  O   ALA B 154     -10.035  -0.656 -12.186  1.00 94.58           O  
ATOM   4790  N   TYR B 155     -11.255   0.455 -10.649  1.00 90.47           N  
ATOM   4791  H   TYR B 155     -11.240   1.099  -9.872  1.00 90.47           H  
ATOM   4792  CA  TYR B 155     -12.546   0.157 -11.257  1.00 90.47           C  
ATOM   4793  HA  TYR B 155     -12.602  -0.915 -11.449  1.00 90.47           H  
ATOM   4794  C   TYR B 155     -12.695   0.901 -12.595  1.00 90.47           C  
ATOM   4795  CB  TYR B 155     -13.656   0.536 -10.273  1.00 90.47           C  
ATOM   4796  HB2 TYR B 155     -13.653   1.614 -10.116  1.00 90.47           H  
ATOM   4797  HB3 TYR B 155     -13.463   0.057  -9.313  1.00 90.47           H  
ATOM   4798  O   TYR B 155     -12.385   2.087 -12.669  1.00 90.47           O  
ATOM   4799  CG  TYR B 155     -15.012   0.097 -10.759  1.00 90.47           C  
ATOM   4800  CD1 TYR B 155     -15.914   1.025 -11.313  1.00 90.47           C  
ATOM   4801  HD1 TYR B 155     -15.669   2.077 -11.351  1.00 90.47           H  
ATOM   4802  CD2 TYR B 155     -15.343  -1.268 -10.700  1.00 90.47           C  
ATOM   4803  HD2 TYR B 155     -14.657  -1.982 -10.268  1.00 90.47           H  
ATOM   4804  CE1 TYR B 155     -17.148   0.579 -11.818  1.00 90.47           C  
ATOM   4805  HE1 TYR B 155     -17.850   1.281 -12.245  1.00 90.47           H  
ATOM   4806  CE2 TYR B 155     -16.569  -1.712 -11.209  1.00 90.47           C  
ATOM   4807  HE2 TYR B 155     -16.822  -2.760 -11.152  1.00 90.47           H  
ATOM   4808  OH  TYR B 155     -18.599  -1.280 -12.340  1.00 90.47           O  
ATOM   4809  HH  TYR B 155     -18.659  -2.238 -12.311  1.00 90.47           H  
ATOM   4810  CZ  TYR B 155     -17.465  -0.797 -11.785  1.00 90.47           C  
ATOM   4811  N   GLN B 156     -13.141   0.201 -13.642  1.00 85.46           N  
ATOM   4812  H   GLN B 156     -13.349  -0.778 -13.506  1.00 85.46           H  
ATOM   4813  CA  GLN B 156     -13.225   0.723 -15.020  1.00 85.46           C  
ATOM   4814  HA  GLN B 156     -12.966   1.782 -15.026  1.00 85.46           H  
ATOM   4815  C   GLN B 156     -14.646   0.653 -15.614  1.00 85.46           C  
ATOM   4816  CB  GLN B 156     -12.201  -0.015 -15.910  1.00 85.46           C  
ATOM   4817  HB2 GLN B 156     -12.393   0.188 -16.963  1.00 85.46           H  
ATOM   4818  HB3 GLN B 156     -12.322  -1.088 -15.761  1.00 85.46           H  
ATOM   4819  O   GLN B 156     -14.806   0.803 -16.820  1.00 85.46           O  
ATOM   4820  CG  GLN B 156     -10.740   0.363 -15.610  1.00 85.46           C  
ATOM   4821  HG2 GLN B 156     -10.094  -0.406 -16.033  1.00 85.46           H  
ATOM   4822  HG3 GLN B 156     -10.574   0.365 -14.532  1.00 85.46           H  
ATOM   4823  CD  GLN B 156     -10.285   1.704 -16.186  1.00 85.46           C  
ATOM   4824  NE2 GLN B 156      -9.148   2.204 -15.747  1.00 85.46           N  
ATOM   4825 HE21 GLN B 156      -8.880   3.103 -16.121  1.00 85.46           H  
ATOM   4826 HE22 GLN B 156      -8.665   1.751 -14.984  1.00 85.46           H  
ATOM   4827  OE1 GLN B 156     -10.884   2.309 -17.058  1.00 85.46           O  
ATOM   4828  N   GLY B 157     -15.676   0.380 -14.802  1.00 83.95           N  
ATOM   4829  H   GLY B 157     -15.510   0.322 -13.808  1.00 83.95           H  
ATOM   4830  CA  GLY B 157     -17.076   0.429 -15.256  1.00 83.95           C  
ATOM   4831  HA2 GLY B 157     -17.259   1.380 -15.755  1.00 83.95           H  
ATOM   4832  HA3 GLY B 157     -17.730   0.384 -14.385  1.00 83.95           H  
ATOM   4833  C   GLY B 157     -17.518  -0.686 -16.210  1.00 83.95           C  
ATOM   4834  O   GLY B 157     -18.531  -0.549 -16.892  1.00 83.95           O  
ATOM   4835  N   TYR B 158     -16.791  -1.808 -16.292  1.00 89.52           N  
ATOM   4836  H   TYR B 158     -15.971  -1.906 -15.711  1.00 89.52           H  
ATOM   4837  CA  TYR B 158     -17.165  -2.890 -17.207  1.00 89.52           C  
ATOM   4838  HA  TYR B 158     -17.232  -2.455 -18.204  1.00 89.52           H  
ATOM   4839  C   TYR B 158     -18.550  -3.468 -16.868  1.00 89.52           C  
ATOM   4840  CB  TYR B 158     -16.085  -3.979 -17.260  1.00 89.52           C  
ATOM   4841  HB2 TYR B 158     -15.937  -4.385 -16.259  1.00 89.52           H  
ATOM   4842  HB3 TYR B 158     -15.140  -3.526 -17.561  1.00 89.52           H  
ATOM   4843  O   TYR B 158     -18.814  -3.908 -15.751  1.00 89.52           O  
ATOM   4844  CG  TYR B 158     -16.411  -5.111 -18.222  1.00 89.52           C  
ATOM   4845  CD1 TYR B 158     -16.957  -6.313 -17.735  1.00 89.52           C  
ATOM   4846  HD1 TYR B 158     -17.143  -6.428 -16.678  1.00 89.52           H  
ATOM   4847  CD2 TYR B 158     -16.188  -4.961 -19.605  1.00 89.52           C  
ATOM   4848  HD2 TYR B 158     -15.775  -4.038 -19.986  1.00 89.52           H  
ATOM   4849  CE1 TYR B 158     -17.261  -7.366 -18.617  1.00 89.52           C  
ATOM   4850  HE1 TYR B 158     -17.666  -8.288 -18.226  1.00 89.52           H  
ATOM   4851  CE2 TYR B 158     -16.497  -6.009 -20.495  1.00 89.52           C  
ATOM   4852  HE2 TYR B 158     -16.336  -5.892 -21.556  1.00 89.52           H  
ATOM   4853  OH  TYR B 158     -17.301  -8.246 -20.846  1.00 89.52           O  
ATOM   4854  HH  TYR B 158     -17.723  -8.959 -20.362  1.00 89.52           H  
ATOM   4855  CZ  TYR B 158     -17.029  -7.218 -19.999  1.00 89.52           C  
ATOM   4856  N   GLY B 159     -19.439  -3.478 -17.864  1.00 78.51           N  
ATOM   4857  H   GLY B 159     -19.186  -3.016 -18.726  1.00 78.51           H  
ATOM   4858  CA  GLY B 159     -20.766  -4.083 -17.765  1.00 78.51           C  
ATOM   4859  HA2 GLY B 159     -20.676  -5.051 -17.272  1.00 78.51           H  
ATOM   4860  HA3 GLY B 159     -21.147  -4.247 -18.773  1.00 78.51           H  
ATOM   4861  C   GLY B 159     -21.819  -3.277 -16.998  1.00 78.51           C  
ATOM   4862  O   GLY B 159     -22.914  -3.798 -16.826  1.00 78.51           O  
ATOM   4863  N   GLN B 160     -21.539  -2.043 -16.565  1.00 70.02           N  
ATOM   4864  H   GLN B 160     -20.625  -1.648 -16.730  1.00 70.02           H  
ATOM   4865  CA  GLN B 160     -22.505  -1.251 -15.786  1.00 70.02           C  
ATOM   4866  HA  GLN B 160     -22.848  -1.847 -14.940  1.00 70.02           H  
ATOM   4867  C   GLN B 160     -23.760  -0.878 -16.570  1.00 70.02           C  
ATOM   4868  CB  GLN B 160     -21.838   0.012 -15.255  1.00 70.02           C  
ATOM   4869  HB2 GLN B 160     -22.596   0.641 -14.789  1.00 70.02           H  
ATOM   4870  HB3 GLN B 160     -21.361   0.568 -16.062  1.00 70.02           H  
ATOM   4871  O   GLN B 160     -24.865  -1.124 -16.103  1.00 70.02           O  
ATOM   4872  CG  GLN B 160     -20.813  -0.387 -14.206  1.00 70.02           C  
ATOM   4873  HG2 GLN B 160     -21.255  -1.111 -13.521  1.00 70.02           H  
ATOM   4874  HG3 GLN B 160     -19.947  -0.849 -14.680  1.00 70.02           H  
ATOM   4875  CD  GLN B 160     -20.366   0.823 -13.434  1.00 70.02           C  
ATOM   4876  NE2 GLN B 160     -20.590   0.798 -12.141  1.00 70.02           N  
ATOM   4877 HE21 GLN B 160     -20.679   1.671 -11.640  1.00 70.02           H  
ATOM   4878 HE22 GLN B 160     -21.099   0.011 -11.765  1.00 70.02           H  
ATOM   4879  OE1 GLN B 160     -19.802   1.762 -13.968  1.00 70.02           O  
ATOM   4880  N   ASP B 161     -23.589  -0.394 -17.800  1.00 66.57           N  
ATOM   4881  H   ASP B 161     -22.670  -0.067 -18.059  1.00 66.57           H  
ATOM   4882  CA  ASP B 161     -24.710  -0.065 -18.691  1.00 66.57           C  
ATOM   4883  HA  ASP B 161     -25.546   0.291 -18.090  1.00 66.57           H  
ATOM   4884  C   ASP B 161     -25.203  -1.277 -19.499  1.00 66.57           C  
ATOM   4885  CB  ASP B 161     -24.290   1.068 -19.632  1.00 66.57           C  
ATOM   4886  HB2 ASP B 161     -23.443   0.734 -20.232  1.00 66.57           H  
ATOM   4887  HB3 ASP B 161     -25.113   1.296 -20.309  1.00 66.57           H  
ATOM   4888  O   ASP B 161     -26.058  -1.163 -20.385  1.00 66.57           O  
ATOM   4889  CG  ASP B 161     -23.924   2.352 -18.892  1.00 66.57           C  
ATOM   4890  OD1 ASP B 161     -24.594   2.652 -17.884  1.00 66.57           O  
ATOM   4891  OD2 ASP B 161     -22.993   3.021 -19.385  1.00 66.57           O  
ATOM   4892  N   ALA B 162     -24.632  -2.460 -19.256  1.00 67.43           N  
ATOM   4893  H   ALA B 162     -24.063  -2.550 -18.427  1.00 67.43           H  
ATOM   4894  CA  ALA B 162     -24.981  -3.644 -20.015  1.00 67.43           C  
ATOM   4895  HA  ALA B 162     -25.126  -3.345 -21.053  1.00 67.43           H  
ATOM   4896  C   ALA B 162     -26.296  -4.232 -19.503  1.00 67.43           C  
ATOM   4897  CB  ALA B 162     -23.831  -4.657 -19.994  1.00 67.43           C  
ATOM   4898  HB1 ALA B 162     -24.079  -5.506 -20.631  1.00 67.43           H  
ATOM   4899  HB2 ALA B 162     -23.675  -5.013 -18.976  1.00 67.43           H  
ATOM   4900  HB3 ALA B 162     -22.920  -4.184 -20.361  1.00 67.43           H  
ATOM   4901  O   ALA B 162     -26.495  -4.448 -18.309  1.00 67.43           O  
ATOM   4902  N   VAL B 163     -27.171  -4.616 -20.433  1.00 63.29           N  
ATOM   4903  H   VAL B 163     -26.989  -4.373 -21.397  1.00 63.29           H  
ATOM   4904  CA  VAL B 163     -28.252  -5.547 -20.106  1.00 63.29           C  
ATOM   4905  HA  VAL B 163     -28.725  -5.220 -19.180  1.00 63.29           H  
ATOM   4906  C   VAL B 163     -27.609  -6.902 -19.867  1.00 63.29           C  
ATOM   4907  CB  VAL B 163     -29.339  -5.608 -21.186  1.00 63.29           C  
ATOM   4908  HB  VAL B 163     -28.912  -5.958 -22.126  1.00 63.29           H  
ATOM   4909  O   VAL B 163     -27.304  -7.647 -20.803  1.00 63.29           O  
ATOM   4910  CG1 VAL B 163     -30.467  -6.560 -20.762  1.00 63.29           C  
ATOM   4911 HG11 VAL B 163     -31.253  -6.564 -21.518  1.00 63.29           H  
ATOM   4912 HG12 VAL B 163     -30.085  -7.576 -20.656  1.00 63.29           H  
ATOM   4913 HG13 VAL B 163     -30.886  -6.239 -19.809  1.00 63.29           H  
ATOM   4914  CG2 VAL B 163     -29.951  -4.222 -21.419  1.00 63.29           C  
ATOM   4915 HG21 VAL B 163     -30.353  -3.831 -20.484  1.00 63.29           H  
ATOM   4916 HG22 VAL B 163     -30.749  -4.283 -22.159  1.00 63.29           H  
ATOM   4917 HG23 VAL B 163     -29.192  -3.530 -21.784  1.00 63.29           H  
ATOM   4918  N   VAL B 164     -27.343  -7.190 -18.600  1.00 64.76           N  
ATOM   4919  H   VAL B 164     -27.479  -6.469 -17.906  1.00 64.76           H  
ATOM   4920  CA  VAL B 164     -26.661  -8.415 -18.214  1.00 64.76           C  
ATOM   4921  HA  VAL B 164     -25.764  -8.491 -18.828  1.00 64.76           H  
ATOM   4922  C   VAL B 164     -27.609  -9.579 -18.504  1.00 64.76           C  
ATOM   4923  CB  VAL B 164     -26.194  -8.362 -16.755  1.00 64.76           C  
ATOM   4924  HB  VAL B 164     -27.062  -8.276 -16.101  1.00 64.76           H  
ATOM   4925  O   VAL B 164     -28.764  -9.546 -18.077  1.00 64.76           O  
ATOM   4926  CG1 VAL B 164     -25.440  -9.660 -16.421  1.00 64.76           C  
ATOM   4927 HG11 VAL B 164     -26.125 -10.501 -16.529  1.00 64.76           H  
ATOM   4928 HG12 VAL B 164     -25.115  -9.669 -15.381  1.00 64.76           H  
ATOM   4929 HG13 VAL B 164     -24.575  -9.778 -17.074  1.00 64.76           H  
ATOM   4930  CG2 VAL B 164     -25.289  -7.131 -16.554  1.00 64.76           C  
ATOM   4931 HG21 VAL B 164     -25.269  -6.466 -17.417  1.00 64.76           H  
ATOM   4932 HG22 VAL B 164     -24.253  -7.426 -16.386  1.00 64.76           H  
ATOM   4933 HG23 VAL B 164     -25.642  -6.546 -15.705  1.00 64.76           H  
ATOM   4934  N   PRO B 165     -27.170 -10.603 -19.263  1.00 69.40           N  
ATOM   4935  CA  PRO B 165     -27.993 -11.778 -19.505  1.00 69.40           C  
ATOM   4936  HA  PRO B 165     -28.848 -11.495 -20.118  1.00 69.40           H  
ATOM   4937  C   PRO B 165     -28.457 -12.362 -18.180  1.00 69.40           C
[truncated: 1,796,833 more chars]
